# Supplementary material for: Integrative analyses of transcriptomics and metabolomics upon seed germination of foxtail millet in response to salinity
Source: Sci Rep. 2020 Aug 12;10:13660. doi: 10.1038/s41598-020-70520-1 (PMC7423953; doi:10.1038/s41598-020-70520-1)
Supplement: Supplementary file 1 — Supplementary Table S1. [file 41598_2020_70520_MOESM1_ESM.xlsx]

## Sheet: YG2T vs YG2C comparison 
Gene_id	readcount_YG2NTR	readcount_YG2CKR	log2FoldChange	pval	padj	Gene Name	Blast swiss prot
Si011513m.g	3.44809	879.729	-7.9951	9.98e-87	1.08e-82	--	-//-
Si009017m.g	3.09932	288.523	-6.5406	8.08e-36	1.48e-33	--	-//-
Si003662m.g	30.7445	2049.99	-6.0591	2.12e-84	1.72e-80	--	-//-
Si003146m.g	1.20508	76.0312	-5.9794	1.21e-21	6.67e-20	--	-//-
Si036383m.g	0.387065	23.2568	-5.9089	1.43e-08	1.63e-07	--	-//-
Novel00009	7.34986	373.756	-5.6682	2.68e-47	1.1e-44	-//-	-//-
Novel00153	0.374301	16.7495	-5.4838	0.0067752	0.021622	-//-	-//-
Si004892m.g	19.791	772.703	-5.287	1.39e-31	1.85e-29	--	-//-
Si014782m.g	1.17676	39.896	-5.0834	2.28e-07	2.11e-06	--	-//-
Si037863m.g	0.387065	12.4584	-5.0084	8.41e-05	0.00045361	--	-//-
Si007445m.g	9.85497	307.657	-4.9643	1.11e-41	3.15e-39	--	-//-
Si004354m.g	0.374301	10.8689	-4.8599	0.00032436	0.0015149	--	-//-
Si004873m.g	0.761366	22.0274	-4.8546	0.0018776	0.007125	--	-//-
Si025999m.g	0.374301	10.7109	-4.8387	0.00038917	0.0017707	--	-//-
Novel00370	0.387065	10.9584	-4.8233	0.00031142	0.0014603	-//-	-//-
Si037763m.g	2.79723	74.0825	-4.7271	3.09e-18	1.18e-16	--	-//-
Si018570m.g	0.761366	19.7489	-4.697	9.34e-05	0.00049718	--	-//-
Si032724m.g	12.7927	330.052	-4.6893	1.79e-14	4.35e-13	--	-//-
Si024111m.g	0.374301	9.65153	-4.6885	0.0008489	0.0035455	--	-//-
Si012756m.g	2.3946	61.1319	-4.6741	0.00078941	0.0033235	--	-//-
Novel00406	0.415391	10.2955	-4.6314	0.0005089	0.0022511	-//-	-//-
Novel00191	2.34075	57.277	-4.6129	7.19e-15	1.84e-13	-//-	-//-
Si033406m.g	0.374301	9.1113	-4.6054	0.0013366	0.0052858	--	-//-
Novel00067	30.1364	655.514	-4.443	5.12e-07	4.45e-06	-//-	-//-
Si007090m.g	1.97921	42.9466	-4.4395	4.7e-11	7.52e-10	--	-//-
Si010564m.g	2.32798	48.9849	-4.3952	4.14e-07	3.65e-06	--	-//-
Si025756m.g	0.387065	8.07992	-4.3837	0.0032336	0.011449	--	-//-
Si040651m.g	0.415391	8.52061	-4.3584	0.0081368	0.025263	--	-//-
Si003614m.g	4.83309	94.1045	-4.2832	1.09e-19	4.89e-18	--	-//-
Si022964m.g	0.387065	7.49096	-4.2745	0.0051864	0.017163	--	-//-
Si038347m.g	348.802	6524.52	-4.2254	7.13e-57	5.79e-54	--	-//-
Si023362m.g	1.56382	29.1129	-4.2185	1.66e-06	1.31e-05	--	-//-
Si033246m.g	78.7023	1461.33	-4.2147	4.36e-16	1.3e-14	--	-//-
Si025757m.g	0.415391	7.50652	-4.1756	0.0050988	0.016927	--	-//-
Si014282m.g	13.6901	246.486	-4.1703	3.5e-09	4.37e-08	--	-//-
Novel00596	0.748601	13.3149	-4.1527	0.00016201	0.00081482	-//-	-//-
Si027004m.g	1.97921	34.2694	-4.1139	2.17e-09	2.78e-08	--	-//-
Si004314m.g	1.99198	34.4692	-4.113	2.24e-09	2.87e-08	--	-//-
Si037974m.g	0.387065	6.68079	-4.1094	0.010221	0.030698	--	-//-
Si014422m.g	1.99198	33.9183	-4.0898	3.2e-09	4.02e-08	--	-//-
Novel00801	1.57938	26.6032	-4.0742	1.23e-07	1.19e-06	-//-	-//-
Si034452m.g	10.3726	172.848	-4.0587	8.04e-26	6.47e-24	--	-//-
Si033784m.g	6.87892	114.578	-4.058	4.55e-21	2.34e-19	--	-//-
Si021722m.g	0.761366	12.5466	-4.0426	0.00029881	0.0014079	--	-//-
Si023669m.g	34.9018	566.41	-4.0205	2.2e-06	1.68e-05	--	-//-
Si028319m.g	0.415391	6.72262	-4.0165	0.011321	0.033535	--	-//-
Si011742m.g	9.81668	157.738	-4.0061	3.03e-20	1.44e-18	--	-//-
Si026739m.g	5.8016	92.8813	-4.0009	4.65e-10	6.51e-09	--	-//-
Si012258m.g	0.77413	12.3641	-3.9974	0.00033178	0.001544	--	-//-
Si011184m.g	44.0192	700.802	-3.9928	1.22e-41	3.41e-39	--	-//-
Si020642m.g	1.21785	19.0532	-3.9676	6.75e-06	4.65e-05	--	-//-
Si038139m.g	0.748601	11.6994	-3.9661	0.00057172	0.0024933	--	-//-
Si039304m.g	31.6546	494.342	-3.965	2.21e-14	5.32e-13	--	-//-
Si007026m.g	27.6369	423.6	-3.938	8.5e-36	1.55e-33	--	-//-
Si039029m.g	8.38609	127.49	-3.9262	9.64e-08	9.5e-07	--	-//-
Si018269m.g	18.0568	271.515	-3.9104	1.71e-30	2.08e-28	--	-//-
Si028204m.g	1.21785	18.225	-3.9035	1.23e-05	8.05e-05	--	-//-
Si032880m.g	0.802456	11.8968	-3.89	0.0004664	0.0020807	--	-//-
Novel00145	1.95089	28.815	-3.8846	8.72e-08	8.67e-07	-//-	-//-
Si024674m.g	0.415391	6.09528	-3.8752	0.016144	0.045416	--	-//-
Si040032m.g	1.66156	24.2284	-3.8661	0.00011346	0.00059235	--	-//-
Novel01155	4.71979	68.5997	-3.8614	1.95e-14	4.7e-13	-//-	-//-
Si034091m.g	27.4864	399.12	-3.86	4.49e-10	6.3e-09	--	-//-
Si036013m.g	4.70982	67.0533	-3.8316	4.35e-14	1e-12	--	-//-
Si033632m.g	14.0289	197.332	-3.8141	8.21e-26	6.6e-24	--	-//-
Novel01731	56.9607	790.704	-3.7951	2.08e-21	1.1e-19	-//-	-//-
Si037376m.g	2.33795	32.3346	-3.7898	2.54e-08	2.77e-07	--	-//-
Si012588m.g	1.99477	27.5212	-3.7862	1.89e-07	1.77e-06	--	-//-
Si008369m.g	2.41016	32.8959	-3.7707	1.75e-08	1.96e-07	--	-//-
Si036839m.g	0.802456	10.6072	-3.7245	0.0013051	0.0051732	--	-//-
Si028587m.g	74.6107	981.527	-3.7176	3.54e-24	2.41e-22	--	-//-
Si023881m.g	15.1279	198.388	-3.713	4.92e-14	1.13e-12	--	-//-
Novel00630	41.0204	519.19	-3.6618	6.81e-16	1.97e-14	-//-	-//-
Si040438m.g	18.4311	231.141	-3.6486	2.85e-26	2.39e-24	--	-//-
Si013358m.g	2.41016	29.8726	-3.6316	1.2e-07	1.16e-06	--	-//-
Si035296m.g	6.68624	80.4592	-3.589	0.0061998	0.020001	--	-//-
Si033209m.g	16.038	190.147	-3.5675	3.46e-19	1.47e-17	--	-//-
Novel01353	2.78167	32.2506	-3.5353	2e-05	0.00012453	-//-	-//-
Novel01482	2.43569	28.1199	-3.5292	3.52e-07	3.15e-06	-//-	-//-
Si037472m.g	21.5503	248.323	-3.5264	5.57e-13	1.15e-11	--	-//-
Si001319m.g	130.18	1490.5	-3.5172	4.34e-32	6.21e-30	--	-//-
Si027339m.g	0.761366	8.68099	-3.5112	0.0057709	0.018806	--	-//-
Si016604m.g	14.5548	165.247	-3.5051	0.00028222	0.0013375	--	-//-
Novel00262	3.1815	36.0923	-3.5039	0.0030117	0.010768	-//-	-//-
Si010444m.g	52.5696	588.591	-3.485	3.06e-06	2.28e-05	--	-//-
Si028934m.g	2.75614	30.7267	-3.4788	1.26e-05	8.24e-05	--	-//-
Novel00717	1.56382	17.3226	-3.4695	7.12e-05	0.00039125	-//-	-//-
Novel01664	3.5175	38.8892	-3.4667	1.15e-07	1.12e-06	-//-	-//-
Si025696m.g	11.0062	119.947	-3.446	6.55e-18	2.41e-16	--	-//-
Si023428m.g	32.1722	350.232	-3.4444	2.37e-19	1.03e-17	--	-//-
Si030543m.g	11.4754	123.069	-3.4229	3.97e-18	1.49e-16	--	-//-
Si028121m.g	45.5348	486.339	-3.4169	7.78e-20	3.52e-18	--	-//-
Si004022m.g	1.59215	16.9966	-3.4162	0.00018337	0.00091081	--	-//-
Si032998m.g	1.13567	12.1142	-3.4151	0.0067414	0.021528	--	-//-
Si019449m.g	7.42487	78.9646	-3.4108	8.42e-09	9.93e-08	--	-//-
Novel01858	136.24	1418.67	-3.3803	1.95e-36	3.78e-34	-//-	-//-
Si007487m.g	2.43569	25.3558	-3.3799	7.91e-06	5.38e-05	--	-//-
Si000400m.g	4.43047	45.9319	-3.374	8.51e-10	1.16e-08	--	-//-
Si022712m.g	6.25808	64.1033	-3.3566	5.86e-12	1.07e-10	--	-//-
Si027088m.g	0.789691	8.07405	-3.3539	0.0088368	0.027102	--	-//-
Si026489m.g	52.6804	537.269	-3.3503	1.75e-10	2.58e-09	--	-//-
Novel00513	2.79723	28.5236	-3.3501	7.2e-07	6.07e-06	-//-	-//-
Si038837m.g	74.7398	757.266	-3.3409	2.05e-06	1.58e-05	--	-//-
Si015924m.g	1.96645	19.7638	-3.3292	3.26e-05	0.00019441	--	-//-
Si005572m.g	3.23815	32.4891	-3.3267	8.24e-05	0.00044476	--	-//-
Si023972m.g	8.30391	83.1976	-3.3247	4.67e-14	1.08e-12	--	-//-
Si004446m.g	1.56382	15.3849	-3.2984	0.00039147	0.0017797	--	-//-
Novel01369	212.12	2031.33	-3.2595	0.00014669	0.00074619	-//-	-//-
Si021088m.g	21.6197	205.552	-3.2491	1.3e-21	7.07e-20	--	-//-
Si012456m.g	9.41685	87.9228	-3.2229	8.41e-10	1.14e-08	--	-//-
Si007000m.g	34.4547	320.008	-3.2153	2.7e-25	2.03e-23	--	-//-
Si027254m.g	1.55106	14.3197	-3.2067	0.00057495	0.0025044	--	-//-
Si040742m.g	3.18429	29.1799	-3.1959	1.05e-06	8.61e-06	--	-//-
Si028127m.g	9.80391	88.388	-3.1724	1.03e-13	2.28e-12	--	-//-
Si040815m.g	1.17676	10.3383	-3.1351	0.003933	0.013539	--	-//-
Si018367m.g	1.17676	10.256	-3.1236	0.0040316	0.013825	--	-//-
Si009234m.g	7.03501	59.8344	-3.0884	1.84e-10	2.71e-09	--	-//-
Si038334m.g	2.0203	16.9953	-3.0725	0.00020051	0.00098775	--	-//-
Si024366m.g	1289.21	10810.7	-3.0679	1.67e-34	2.81e-32	--	-//-
Si031258m.g	40.2013	336.375	-3.0648	3.55e-08	3.81e-07	--	-//-
Novel00249	1.91259	15.9138	-3.0567	0.00042439	0.0019125	-//-	-//-
Si014451m.g	17.141	142.426	-3.0547	4.54e-12	8.42e-11	--	-//-
Si026988m.g	4321.18	35799.6	-3.0504	1.07e-34	1.83e-32	--	-//-
Si012004m.g	4.3072	35.3046	-3.035	3.43e-07	3.07e-06	--	-//-
Si000528m.g	8.95757	73.3308	-3.0332	0.0003546	0.0016368	--	-//-
Si026474m.g	10.7625	87.6301	-3.0254	6.57e-06	4.55e-05	--	-//-
Si010724m.g	1.93812	15.7244	-3.0203	0.0036426	0.012677	--	-//-
Si012191m.g	5.51228	44.127	-3.0009	0.001035	0.0042181	--	-//-
Si005170m.g	28.9269	231.479	-3.0004	2.21e-20	1.06e-18	--	-//-
Si030707m.g	214.795	1711.82	-2.9945	1.81e-10	2.68e-09	--	-//-
Si033391m.g	273.333	2171.72	-2.9901	1.91e-13	4.11e-12	--	-//-
Novel00024	63.5412	504.633	-2.9895	0.0024029	0.0088586	-//-	-//-
Si029017m.g	2.0203	16.0323	-2.9883	0.00035895	0.0016541	--	-//-
Si011488m.g	85.9669	681.339	-2.9865	2.51e-27	2.37e-25	--	-//-
Novel00315	8.53938	67.6364	-2.9856	2.12e-06	1.62e-05	-//-	-//-
Si011564m.g	141.522	1115.55	-2.9787	9.22e-14	2.05e-12	--	-//-
Si023149m.g	99.7599	786.096	-2.9782	6.18e-16	1.8e-14	--	-//-
Si012600m.g	1.95368	15.3058	-2.9698	0.00061164	0.0026475	--	-//-
Si012440m.g	3.15317	24.5149	-2.9588	1.76e-05	0.0001114	--	-//-
Si002563m.g	15.7415	121.204	-2.9448	4.64e-12	8.59e-11	--	-//-
Si006575m.g	2.34075	17.9198	-2.9365	0.00024693	0.0011892	--	-//-
Si018476m.g	21.4454	163.659	-2.932	4.46e-17	1.48e-15	--	-//-
Si026204m.g	3.5175	26.8075	-2.93	0.00011842	0.00061619	--	-//-
Si000874m.g	21.5021	163.509	-2.9268	4.51e-17	1.49e-15	--	-//-
Si034097m.g	39.1167	296.685	-2.9231	1.95e-21	1.04e-19	--	-//-
Si026896m.g	40.9244	308.897	-2.9161	6.21e-09	7.48e-08	--	-//-
Si040016m.g	7.83746	59.1068	-2.9149	9e-10	1.22e-08	--	-//-
Si039127m.g	10.7341	80.8328	-2.9127	0.0054102	0.017786	--	-//-
Si038302m.g	23.7084	178.47	-2.9122	7.32e-05	0.00040103	--	-//-
Si023808m.g	66.5475	498.822	-2.9061	1.41e-24	1.01e-22	--	-//-
Si034682m.g	17.4386	130.357	-2.9021	1.58e-05	0.00010083	--	-//-
Si003004m.g	19.6589	146.88	-2.9014	4.24e-10	5.96e-09	--	-//-
Si005864m.g	42.2794	312.583	-2.8862	1.4e-21	7.6e-20	--	-//-
Si040809m.g	2.75614	20.3445	-2.8839	0.0001075	0.00056462	--	-//-
Si017310m.g	1.55106	11.4412	-2.8829	0.0038721	0.013364	--	-//-
Si013287m.g	3.80683	27.9875	-2.8781	9.19e-06	6.18e-05	--	-//-
Si020270m.g	67.8193	496.685	-2.8726	5.01e-24	3.39e-22	--	-//-
Si000320m.g	17.2571	124.793	-2.8543	0.00093587	0.0038649	--	-//-
Si011713m.g	3.91733	28.244	-2.85	8.45e-06	5.71e-05	--	-//-
Si021232m.g	9.27802	66.7592	-2.8471	3.49e-10	4.96e-09	--	-//-
Novel00803	2.3946	17.1003	-2.8362	0.00040984	0.0018533	-//-	-//-
Novel00055	2.00754	14.272	-2.8297	0.0012148	0.0048615	-//-	-//-
Si019068m.g	4.69146	33.1655	-2.8216	2.23e-06	1.7e-05	--	-//-
Si008333m.g	9.64783	68.0653	-2.8186	1.99e-10	2.93e-09	--	-//-
Si023788m.g	11.8753	83.6145	-2.8158	1.38e-11	2.39e-10	--	-//-
Si007418m.g	198.228	1383.91	-2.8035	9.71e-16	2.77e-14	--	-//-
Si025545m.g	86.1043	600.664	-2.8024	4.92e-12	9.07e-11	--	-//-
Si020108m.g	8.23729	57.3009	-2.7983	7.61e-06	5.2e-05	--	-//-
Si020478m.g	4.0434	27.9156	-2.7874	9.72e-06	6.5e-05	--	-//-
Si034128m.g	20.3181	139.727	-2.7818	0.00032959	0.0015356	--	-//-
Si021047m.g	217.212	1478.37	-2.7668	9.24e-27	8.23e-25	--	-//-
Si022439m.g	7.20386	48.7436	-2.7584	0.0063875	0.020523	--	-//-
Si004731m.g	47.5695	321.431	-2.7564	3.76e-20	1.77e-18	--	-//-
Si008577m.g	3.15317	21.1785	-2.7477	0.00012742	0.00065764	--	-//-
Si008735m.g	25.5654	170.787	-2.7399	5.22e-16	1.54e-14	--	-//-
Si003213m.g	2.68672	17.9043	-2.7364	0.00049139	0.0021802	--	-//-
Si008972m.g	4.20945	27.6937	-2.7179	2.02e-05	0.00012598	--	-//-
Si019039m.g	2.42293	15.8792	-2.7123	0.00083779	0.0035044	--	-//-
Si038454m.g	40.4917	264.463	-2.7074	9.15e-07	7.57e-06	--	-//-
Si017867m.g	18.3361	119.387	-2.7029	3.27e-13	6.87e-12	--	-//-
Si022079m.g	8.68381	56.4841	-2.7014	1.05e-08	1.21e-07	--	-//-
Si003949m.g	11.9192	76.9516	-2.6907	1.54e-10	2.3e-09	--	-//-
Si033467m.g	7.91964	50.994	-2.6868	3.74e-08	3.99e-07	--	-//-
Novel00198	646.813	4162.8	-2.6861	5.5e-27	5.02e-25	-//-	-//-
Si038971m.g	1.96645	12.548	-2.6738	0.017862	0.049386	--	-//-
Si008977m.g	3.15597	20.1032	-2.6713	0.00024271	0.0011716	--	-//-
Si018450m.g	317.135	2007.39	-2.6622	0.0069802	0.022173	--	-//-
Si000529m.g	46.0568	290.752	-2.6583	1.61e-18	6.29e-17	--	-//-
Si005849m.g	130.295	821.275	-2.6561	8.03e-09	9.5e-08	--	-//-
Si035492m.g	109.642	690.687	-2.6552	5.77e-21	2.94e-19	--	-//-
Si039067m.g	25.1811	158.439	-2.6535	8.12e-15	2.07e-13	--	-//-
Si020367m.g	3.13044	19.5993	-2.6464	0.00030273	0.0014239	--	-//-
Si038113m.g	1.50997	9.43516	-2.6435	0.01432	0.041002	--	-//-
Si010807m.g	43.2323	269.841	-2.6419	4.85e-18	1.81e-16	--	-//-
Si034406m.g	52.2521	324.54	-2.6348	1.04e-09	1.4e-08	--	-//-
Si007652m.g	33.5078	207.761	-2.6324	6.27e-06	4.35e-05	--	-//-
Si020640m.g	3.58412	22.1117	-2.6251	0.00014241	0.00072588	--	-//-
Si037392m.g	28.6236	176.374	-2.6234	3.33e-15	8.89e-14	--	-//-
Si009289m.g	10.1032	62.2182	-2.6225	7.13e-09	8.5e-08	--	-//-
Si002768m.g	10.0266	61.7354	-2.6223	6.48e-06	4.49e-05	--	-//-
Si015161m.g	228.636	1406.32	-2.6208	1.54e-06	1.22e-05	--	-//-
Si021416m.g	1.62047	9.95258	-2.6187	0.0097856	0.029541	--	-//-
Si005339m.g	5.10685	31.2887	-2.6151	1.03e-05	6.86e-05	--	-//-
Si018490m.g	6.3247	38.667	-2.612	1.41e-06	1.13e-05	--	-//-
Si033715m.g	49.7797	304.232	-2.6115	2.13e-18	8.24e-17	--	-//-
Si023294m.g	50.4461	307.731	-2.6089	1.86e-06	1.44e-05	--	-//-
Si018792m.g	19.7949	120.139	-2.6015	9.68e-13	1.94e-11	--	-//-
Si040696m.g	4.29163	26.043	-2.6013	5.38e-05	0.0003038	--	-//-
Si020682m.g	4.60928	27.9025	-2.5978	3.47e-05	0.00020562	--	-//-
Si037916m.g	3.12764	18.8351	-2.5903	0.00053484	0.0023508	--	-//-
Si034210m.g	4.24058	25.3448	-2.5794	0.00048119	0.0021399	--	-//-
Si011081m.g	794.409	4747.28	-2.5791	1.5e-25	1.16e-23	--	-//-
Si020926m.g	1.55106	9.26166	-2.578	0.016524	0.046299	--	-//-
Si031627m.g	3.07379	18.298	-2.5736	0.00067423	0.0028884	--	-//-
Si007638m.g	147.827	872.459	-2.5612	2.14e-19	9.33e-18	--	-//-
Si014978m.g	159.869	941.813	-2.5586	1.75e-22	1.05e-20	--	-//-
Si019311m.g	4.26331	25.0624	-2.5555	0.0002658	0.0012665	--	-//-
Si037796m.g	1359.18	7986.86	-2.5549	3.32e-12	6.26e-11	--	-//-
Si013949m.g	404.761	2373.64	-2.552	2.12e-08	2.35e-07	--	-//-
Si032124m.g	4.31996	25.1789	-2.5431	8.46e-05	0.000456	--	-//-
Si007355m.g	42.8441	248.453	-2.5358	0.0001183	0.00061568	--	-//-
Novel00683	11.7704	67.802	-2.5262	1.31e-05	8.53e-05	-//-	-//-
Si001907m.g	226.874	1306.83	-2.5261	2.2e-13	4.68e-12	--	-//-
Si003889m.g	17.2926	99.3284	-2.5221	4.86e-11	7.75e-10	--	-//-
Si033645m.g	2202.44	12478.3	-2.5022	1.19e-24	8.49e-23	--	-//-
Novel01601	5.04024	28.4697	-2.4979	6.8e-05	0.0003748	-//-	-//-
Si020122m.g	37.9027	212.924	-2.49	0.011374	0.033664	--	-//-
Si014966m.g	19.1202	107.386	-2.4896	1.87e-07	1.75e-06	--	-//-
Novel01348	13.001	72.9851	-2.489	3.37e-09	4.23e-08	-//-	-//-
Si003134m.g	15.5872	87.3131	-2.4858	3.96e-10	5.6e-09	--	-//-
Si026541m.g	17.8924	100.106	-2.4841	8.78e-11	1.35e-09	--	-//-
Novel01741	585.058	3273.03	-2.484	1.35e-23	8.84e-22	-//-	-//-
Si028882m.g	138.096	771.896	-2.4827	1.14e-12	2.25e-11	--	-//-
Si026241m.g	13.9156	77.6951	-2.4811	8.04e-05	0.0004349	--	-//-
Si011934m.g	25.5271	141.503	-2.4707	8.97e-13	1.8e-11	--	-//-
Si025686m.g	2.64563	14.6601	-2.4702	0.0066443	0.021248	--	-//-
Si034719m.g	23.0049	126.755	-2.462	4.97e-12	9.14e-11	--	-//-
Si026027m.g	3.15597	17.2797	-2.4529	0.0012305	0.0049161	--	-//-
Si013496m.g	28.8247	157.8	-2.4527	2.45e-13	5.19e-12	--	-//-
Si026702m.g	7.0733	38.7129	-2.4524	3.78e-06	2.76e-05	--	-//-
Si009162m.g	228.653	1249.11	-2.4497	7.61e-13	1.54e-11	--	-//-
Si002898m.g	13.2181	72.1494	-2.4485	4.98e-08	5.21e-07	--	-//-
Novel00888	5.44286	29.6811	-2.4471	0.0096868	0.029286	-//-	-//-
Si007029m.g	7.11439	38.7558	-2.4456	3.72e-06	2.72e-05	--	-//-
Si039895m.g	16.5157	89.8556	-2.4438	6.81e-08	6.94e-07	--	-//-
Si013517m.g	6.28361	34.1447	-2.442	0.00029603	0.001396	--	-//-
Si018067m.g	119.151	643.482	-2.4331	4.42e-06	3.18e-05	--	-//-
Novel01115	89.7057	483.395	-2.4299	1.52e-18	5.99e-17	-//-	-//-
Si001039m.g	12.1079	65.191	-2.4287	2.48e-08	2.71e-07	--	-//-
Si008706m.g	20.162	108.366	-2.4262	4.78e-11	7.63e-10	--	-//-
Si026064m.g	815.563	4373.49	-2.4229	1.12e-20	5.48e-19	--	-//-
Si029092m.g	3.42256	18.3021	-2.4189	0.0012985	0.0051525	--	-//-
Si020315m.g	104.745	559.278	-2.4167	5.38e-19	2.24e-17	--	-//-
Si038464m.g	45.658	243.08	-2.4125	0.00048659	0.0021601	--	-//-
Si023801m.g	35.8686	188.973	-2.3974	9e-14	2.01e-12	--	-//-
Si003947m.g	242.223	1276.05	-2.3973	1.86e-16	5.74e-15	--	-//-
Si026102m.g	13.5597	71.3658	-2.3959	0.01375	0.039608	--	-//-
Si016059m.g	138.843	730.192	-2.3948	1.11e-09	1.49e-08	--	-//-
Si034239m.g	45.131	236.6	-2.3903	8.64e-15	2.19e-13	--	-//-
Si014191m.g	53.0873	276.932	-2.3831	1.21e-15	3.42e-14	--	-//-
Si019528m.g	21.9897	113.989	-2.374	0.014126	0.040536	--	-//-
Si018739m.g	89.3118	461.768	-2.3702	1.21e-17	4.3e-16	--	-//-
Si039131m.g	3.19985	16.4982	-2.3662	0.0040698	0.013945	--	-//-
Si012781m.g	9.66228	49.8089	-2.366	7.91e-07	6.61e-06	--	-//-
Si020135m.g	28.4904	146.385	-2.3612	2.75e-08	2.99e-07	--	-//-
Si024112m.g	147	746.059	-2.3435	5.96e-14	1.36e-12	--	-//-
Si029018m.g	7.88852	40.0253	-2.3431	5.33e-06	3.77e-05	--	-//-
Si038745m.g	1669.87	8459.9	-2.3409	3.35e-12	6.31e-11	--	-//-
Si037814m.g	5.78324	29.1278	-2.3324	0.0020986	0.0078597	--	-//-
Si028800m.g	1.96645	9.90246	-2.3322	0.017865	0.049389	--	-//-
Si028716m.g	300.829	1514.49	-2.3318	6.56e-17	2.14e-15	--	-//-
Si017021m.g	25.5483	128.056	-2.3255	4.85e-09	5.92e-08	--	-//-
Si024453m.g	4.69706	23.4704	-2.321	0.00035179	0.0016253	--	-//-
Si037612m.g	8.42718	42.1067	-2.3209	0.00010621	0.00055863	--	-//-
Si015298m.g	5.03464	25.153	-2.3208	0.00024581	0.0011843	--	-//-
Si005655m.g	3.07379	15.3521	-2.3203	0.0037646	0.013052	--	-//-
Si022900m.g	54.0019	268.972	-2.3164	8.68e-15	2.2e-13	--	-//-
Si020716m.g	94.1818	468.747	-2.3153	2e-10	2.94e-09	--	-//-
Novel00366	3.11208	15.4745	-2.3139	0.0033001	0.011651	-//-	-//-
Si014336m.g	120.273	594.773	-2.306	2.71e-05	0.00016428	--	-//-
Si005194m.g	6.90894	34.0406	-2.3007	3.51e-05	0.00020749	--	-//-
Si012659m.g	14.2488	70.1768	-2.3002	0.0062356	0.020104	--	-//-
Si022384m.g	210.066	1030.76	-2.2948	3.08e-13	6.48e-12	--	-//-
Si033943m.g	97.2826	475.993	-2.2907	7.53e-17	2.43e-15	--	-//-
Si025003m.g	750.264	3669.54	-2.2901	0.0011317	0.00456	--	-//-
Si017357m.g	4.84586	23.5502	-2.2809	0.00033687	0.0015654	--	-//-
Si018708m.g	5.52225	26.7947	-2.2786	0.00016983	0.00084964	--	-//-
Si020300m.g	5.09409	24.6435	-2.2743	0.00031958	0.0014952	--	-//-
Si015791m.g	3.11488	15.032	-2.2708	0.0043994	0.014915	--	-//-
Si035911m.g	152.907	736.842	-2.2687	2.03e-05	0.00012648	--	-//-
Si033556m.g	2.80999	13.5154	-2.266	0.0065219	0.020903	--	-//-
Si011578m.g	36.5899	175.863	-2.2649	3.07e-09	3.87e-08	--	-//-
Si006002m.g	4.99635	23.8924	-2.2576	0.00044644	0.0020019	--	-//-
Si008298m.g	4.48712	21.4557	-2.2575	0.0014862	0.0057976	--	-//-
Si035926m.g	130.352	622.786	-2.2563	7.16e-08	7.25e-07	--	-//-
Novel00851	44.9833	214.781	-2.2554	1.61e-06	1.27e-05	-//-	-//-
Si038823m.g	13.3214	63.5389	-2.2539	1.74e-07	1.64e-06	--	-//-
Si002367m.g	238.822	1137.98	-2.2525	0.001853	0.007039	--	-//-
Si013096m.g	217.724	1037.39	-2.2524	6.98e-13	1.42e-11	--	-//-
Si006944m.g	28.1033	133.444	-2.2474	6.55e-11	1.02e-09	--	-//-
Si001457m.g	4.27607	20.2833	-2.2459	0.0015917	0.0061524	--	-//-
Si004498m.g	5.78884	27.4065	-2.2432	0.00020856	0.0010221	--	-//-
Si018224m.g	100.809	475.954	-2.2392	2.89e-16	8.77e-15	--	-//-
Si013271m.g	38.6175	181.496	-2.2326	2.94e-12	5.56e-11	--	-//-
Si038947m.g	2.74337	12.8359	-2.2262	0.0096943	0.029303	--	-//-
Si017626m.g	51.6668	241.583	-2.2252	8.92e-06	6.01e-05	--	-//-
Si024588m.g	170.776	797.865	-2.224	2.49e-14	5.95e-13	--	-//-
Si001515m.g	3.15597	14.6881	-2.2185	0.005163	0.017109	--	-//-
Novel00240	5.16071	24.0096	-2.218	0.0060401	0.019546	-//-	-//-
Si033080m.g	12.2907	57.1636	-2.2175	0.00025213	0.0012105	--	-//-
Si021310m.g	23.2374	108.039	-2.217	8.23e-10	1.12e-08	--	-//-
Si027121m.g	66.4442	308.665	-2.2158	1.57e-14	3.84e-13	--	-//-
Si033452m.g	5.12242	23.7929	-2.2156	0.00048589	0.0021573	--	-//-
Si027083m.g	134.726	625.29	-2.2145	1.32e-08	1.51e-07	--	-//-
Novel00627	99.7394	462.452	-2.2131	4.79e-15	1.25e-13	-//-	-//-
Si023867m.g	36.6805	169.84	-2.2111	7.24e-12	1.31e-10	--	-//-
Si007850m.g	44.9905	207.287	-2.2039	1.26e-12	2.48e-11	--	-//-
Si019338m.g	4483.55	20613.4	-2.2009	6.18e-20	2.83e-18	--	-//-
Si026962m.g	41.884	192.391	-2.1996	1.15e-09	1.53e-08	--	-//-
Si026327m.g	16.8744	77.1587	-2.193	3.98e-08	4.23e-07	--	-//-
Si037826m.g	14.562	66.3952	-2.1889	1.65e-07	1.56e-06	--	-//-
Si027162m.g	3.07099	13.9637	-2.1849	0.0081478	0.02529	--	-//-
Si011438m.g	9.17858	41.6992	-2.1837	9.61e-06	6.44e-05	--	-//-
Si003201m.g	125.419	569.177	-2.1821	2.72e-16	8.29e-15	--	-//-
Si005560m.g	5.5789	25.3137	-2.1819	0.00053354	0.0023457	--	-//-
Si003108m.g	24.9173	113.012	-2.1813	7.5e-10	1.03e-08	--	-//-
Si026809m.g	45.5259	205.623	-2.1752	2.81e-11	4.65e-10	--	-//-
Si037725m.g	165.612	745.299	-2.17	1.12e-16	3.54e-15	--	-//-
Si002268m.g	76.1248	342.559	-2.1699	3.62e-08	3.88e-07	--	-//-
Si018469m.g	4.60928	20.632	-2.1623	0.0081365	0.025263	--	-//-
Si039960m.g	38.9846	174.123	-2.1591	1.36e-11	2.35e-10	--	-//-
Novel00293	7.36542	32.8368	-2.1565	8.38e-05	0.00045196	-//-	-//-
Si007733m.g	106.42	473.977	-2.155	2.58e-15	6.98e-14	--	-//-
Novel01363	3.17153	14.1241	-2.1549	0.0070152	0.022264	-//-	-//-
Si004758m.g	482.799	2149.13	-2.1543	3.37e-18	1.28e-16	--	-//-
Si012835m.g	7.08886	31.5313	-2.1532	0.00010826	0.00056835	--	-//-
Si023777m.g	34.8023	154.594	-2.1512	1e-05	6.67e-05	--	-//-
Si004344m.g	5.90931	26.2223	-2.1497	0.00035418	0.0016351	--	-//-
Si010853m.g	4.26331	18.825	-2.1426	0.0022927	0.008485	--	-//-
Novel01555	28.1656	124.321	-2.1421	0.00013769	0.0007044	-//-	-//-
Si009873m.g	54.433	239.799	-2.1393	1.35e-09	1.79e-08	--	-//-
Si003239m.g	33.4396	147.262	-2.1388	0.00066454	0.0028525	--	-//-
Si023721m.g	34.0848	149.75	-2.1354	2.01e-07	1.87e-06	--	-//-
Si016111m.g	7.08886	31.1318	-2.1348	0.00013625	0.00069777	--	-//-
Si018837m.g	8.3478	36.645	-2.1341	0.00021607	0.0010548	--	-//-
Si018455m.g	31.5936	138.4	-2.1311	4.47e-05	0.00025796	--	-//-
Si009280m.g	58.0453	253.83	-2.1286	7.17e-13	1.46e-11	--	-//-
Si021953m.g	30.6906	134.144	-2.1279	2.64e-07	2.41e-06	--	-//-
Si034017m.g	153.593	671.227	-2.1277	7.72e-16	2.22e-14	--	-//-
Novel01331	11.4344	49.9181	-2.1262	0.011061	0.032841	-//-	-//-
Si039633m.g	34.2137	149.089	-2.1235	1.19e-10	1.81e-09	--	-//-
Si039927m.g	25.601	111.133	-2.118	3.46e-09	4.33e-08	--	-//-
Si035265m.g	14.8852	64.2813	-2.1105	5.9e-07	5.07e-06	--	-//-
Si008076m.g	339.758	1464.91	-2.1082	3.22e-17	1.08e-15	--	-//-
Si023958m.g	33.5728	144.466	-2.1054	2.07e-10	3.04e-09	--	-//-
Si028497m.g	15.4611	66.4827	-2.1043	0.0064945	0.020826	--	-//-
Si023656m.g	5.86822	25.2307	-2.1042	0.00054666	0.0023958	--	-//-
Novel00220	5.46559	23.4313	-2.1	0.013092	0.037938	-//-	-//-
Si002536m.g	217.666	933.125	-2.1	6.79e-13	1.38e-11	--	-//-
Si010646m.g	4.21942	18.0885	-2.1	0.0034812	0.012203	--	-//-
Si006271m.g	63.1523	270.537	-2.0989	3.81e-09	4.74e-08	--	-//-
Si022376m.g	442.543	1890.82	-2.0951	6.11e-15	1.58e-13	--	-//-
Si002105m.g	15.9643	67.8569	-2.0877	4.64e-07	4.06e-06	--	-//-
Si018189m.g	12.224	51.8723	-2.0852	0.01033	0.030984	--	-//-
Si003544m.g	65.7395	278.104	-2.0808	1.61e-11	2.76e-10	--	-//-
Si027066m.g	146.132	618.061	-2.0805	2.44e-08	2.68e-07	--	-//-
Si022218m.g	54.8667	231.797	-2.0789	9.72e-07	7.99e-06	--	-//-
Si023792m.g	75.1142	316.443	-2.0748	4.76e-13	9.86e-12	--	-//-
Si006821m.g	127.948	538.376	-2.0731	1.01e-14	2.54e-13	--	-//-
Si020557m.g	25.581	106.91	-2.0633	1.42e-08	1.62e-07	--	-//-
Si036676m.g	597.847	2489.63	-2.0581	5e-17	1.65e-15	--	-//-
Si038115m.g	527.39	2196.17	-2.058	1.53e-05	9.8e-05	--	-//-
Si037838m.g	68.9804	286.78	-2.0557	9.65e-13	1.93e-11	--	-//-
Novel00905	162.153	673.986	-2.0554	3.96e-15	1.05e-13	-//-	-//-
Si003293m.g	3.50194	14.5336	-2.0532	0.0093584	0.028439	--	-//-
Si035781m.g	59.0277	243.709	-2.0457	1.23e-09	1.63e-08	--	-//-
Si033544m.g	5.52504	22.7954	-2.0447	0.0011701	0.0046961	--	-//-
Si011510m.g	7.15548	29.4388	-2.0406	0.0002896	0.0013686	--	-//-
Novel01602	5.08133	20.8919	-2.0397	0.0019895	0.0075041	-//-	-//-
Si038319m.g	308.526	1268.01	-2.0391	1.94e-05	0.00012163	--	-//-
Si023824m.g	30.1237	123.649	-2.0373	1.68e-07	1.58e-06	--	-//-
Si002557m.g	111.913	458.39	-2.0342	1.34e-13	2.92e-12	--	-//-
Si014285m.g	5.36068	21.915	-2.0314	0.0018091	0.0068891	--	-//-
Novel01352	32.7082	133.596	-2.0302	2.06e-09	2.67e-08	-//-	-//-
Si012247m.g	3.57136	14.5634	-2.0278	0.0091913	0.028007	--	-//-
Si014379m.g	42.4072	172.084	-2.0207	2.29e-10	3.33e-09	--	-//-
Si016725m.g	2261.15	9170.42	-2.0199	5.18e-17	1.7e-15	--	-//-
Si034172m.g	31.3187	126.894	-2.0185	3.16e-09	3.97e-08	--	-//-
Si023637m.g	22.3428	90.25	-2.0141	6.97e-08	7.08e-07	--	-//-
Si016016m.g	7.42207	29.9666	-2.0135	0.0044481	0.015047	--	-//-
Si031565m.g	278.147	1119.71	-2.0092	1.83e-05	0.00011514	--	-//-
Si010021m.g	245.836	983.79	-2.0007	3.02e-15	8.11e-14	--	-//-
Si039322m.g	9.845	39.3914	-2.0004	5.99e-05	0.00033418	--	-//-
Si029310m.g	129.85	518.84	-1.9984	9.39e-14	2.09e-12	--	-//-
Si003461m.g	3.54583	14.1645	-1.9981	0.010927	0.032508	--	-//-
Si040565m.g	512.204	2044.41	-1.9969	2.96e-08	3.21e-07	--	-//-
Novel00941	4.62484	18.4493	-1.9961	0.0045174	0.015244	-//-	-//-
Si023571m.g	29.4317	117.228	-1.9939	9.66e-09	1.13e-07	--	-//-
Novel00261	86.8033	345.133	-1.9913	9.02e-13	1.81e-11	-//-	-//-
Si029458m.g	4.34549	17.2642	-1.9902	0.0051898	0.017173	--	-//-
Si023935m.g	13.137	52.1861	-1.99	1e-05	6.66e-05	--	-//-
Si018412m.g	78.8683	313.105	-1.9891	2.19e-11	3.68e-10	--	-//-
Si006638m.g	9.08084	35.9713	-1.986	0.0049613	0.016531	--	-//-
Si024037m.g	3.55859	14.0912	-1.9854	0.012162	0.035627	--	-//-
Si002947m.g	69.9025	276.737	-1.9851	9.25e-12	1.64e-10	--	-//-
Si035276m.g	104.381	412.938	-1.9841	0.0047344	0.015865	--	-//-
Si021742m.g	89.2747	352.742	-1.9823	3.01e-10	4.32e-09	--	-//-
Si013004m.g	60.8835	240.234	-1.9803	1.95e-11	3.31e-10	--	-//-
Si018841m.g	37.5485	148.141	-1.9801	1.45e-09	1.91e-08	--	-//-
Si036515m.g	29.9959	118.294	-1.9795	1.49e-07	1.42e-06	--	-//-
Si026146m.g	29.5194	116.032	-1.9748	1.16e-08	1.34e-07	--	-//-
Si039185m.g	14.8414	58.2621	-1.9729	4.36e-06	3.14e-05	--	-//-
Si031621m.g	4.37381	17.1408	-1.9705	0.0057872	0.01885	--	-//-
Si012262m.g	14.7053	57.5487	-1.9684	5.83e-06	4.08e-05	--	-//-
Si015556m.g	19.1457	74.8312	-1.9666	0.0077727	0.024309	--	-//-
Si038331m.g	79.8234	311.931	-1.9663	1.79e-07	1.68e-06	--	-//-
Novel01028	69.8452	272.881	-1.966	2.91e-11	4.79e-10	-//-	-//-
Si028883m.g	29.3778	114.49	-1.9624	2.54e-08	2.78e-07	--	-//-
Si016258m.g	6.71456	26.1653	-1.9623	0.00081373	0.0034139	--	-//-
Si003707m.g	3.97398	15.4779	-1.9616	0.0081406	0.02527	--	-//-
Si006973m.g	88.7161	344.904	-1.9589	2.63e-12	5.01e-11	--	-//-
Si000304m.g	43.0651	167.304	-1.9579	0.0015371	0.0059732	--	-//-
Si036398m.g	23.7533	92.1008	-1.9551	1e-07	9.87e-07	--	-//-
Si007210m.g	4.3044	16.6662	-1.953	0.01086	0.032344	--	-//-
Si012442m.g	67.0834	258.553	-1.9464	1.91e-11	3.24e-10	--	-//-
Si011441m.g	23.6229	90.8735	-1.9437	5.41e-06	3.82e-05	--	-//-
Si027820m.g	11.9064	45.6868	-1.94	2.7e-05	0.00016369	--	-//-
Si025298m.g	85.4668	327.458	-1.9379	3.72e-07	3.31e-06	--	-//-
Si036744m.g	21.176	81.036	-1.9361	4.67e-07	4.09e-06	--	-//-
Novel00451	4.33272	16.547	-1.9332	0.0077497	0.024249	-//-	-//-
Si037284m.g	24.1832	92.2505	-1.9316	0.00051308	0.0022668	--	-//-
Si021849m.g	7.57367	28.8896	-1.9315	0.00050325	0.0022288	--	-//-
Si005268m.g	68.7966	261.956	-1.9289	3.44e-11	5.61e-10	--	-//-
Si007341m.g	12.4085	47.2463	-1.9289	3.43e-05	0.00020345	--	-//-
Novel01809	132.134	497.855	-1.9137	7.24e-13	1.47e-11	-//-	-//-
Si002314m.g	22.6066	85.109	-1.9126	4.21e-07	3.71e-06	--	-//-
Si026002m.g	27.4825	103.379	-1.9114	9.96e-08	9.79e-07	--	-//-
Si009146m.g	10.7013	40.2341	-1.9106	8.08e-05	0.00043682	--	-//-
Si003600m.g	278.045	1043.78	-1.9084	3.51e-14	8.16e-13	--	-//-
Si014249m.g	29.4883	110.495	-1.9058	4.59e-08	4.84e-07	--	-//-
Si014273m.g	946.354	3545.42	-1.9055	8.63e-05	0.00046385	--	-//-
Si026971m.g	351.786	1313.98	-1.9012	3.28e-14	7.68e-13	--	-//-
Si025994m.g	17.7774	66.3949	-1.901	2.79e-06	2.09e-05	--	-//-
Si014348m.g	1323.11	4915.4	-1.8934	3.99e-15	1.06e-13	--	-//-
Si003273m.g	33.8383	125.336	-1.8891	0.00062752	0.002709	--	-//-
Si037274m.g	112.719	417.334	-1.8885	4.48e-06	3.22e-05	--	-//-
Si021040m.g	18.756	69.2084	-1.8836	0.0015134	0.0058917	--	-//-
Si004424m.g	40.3202	148.519	-1.8811	6.86e-09	8.21e-08	--	-//-
Si039302m.g	21.1489	77.5524	-1.8746	0.0089601	0.027413	--	-//-
Si007698m.g	20.097	73.5869	-1.8725	1.83e-06	1.42e-05	--	-//-
Si016204m.g	260.95	955.482	-1.8725	2.04e-05	0.00012667	--	-//-
Si031179m.g	121.577	444.378	-1.8699	1.3e-05	8.49e-05	--	-//-
Novel01835	17.2898	63.1895	-1.8698	5.67e-06	3.98e-05	-//-	-//-
Si015594m.g	5.5789	20.3376	-1.8661	0.0037965	0.013142	--	-//-
Si029385m.g	137.727	501.743	-1.8651	2.13e-12	4.09e-11	--	-//-
Si011478m.g	31.6036	114.934	-1.8626	5.57e-08	5.76e-07	--	-//-
Si011115m.g	211.761	766.069	-1.855	0.016576	0.046418	--	-//-
Si012729m.g	28.1329	101.407	-1.8498	0.0040417	0.013858	--	-//-
Si027091m.g	5038.62	18151	-1.8489	1.27e-10	1.92e-09	--	-//-
Si031804m.g	11.0628	39.7937	-1.8468	0.00014984	0.00076042	--	-//-
Si018959m.g	8.25565	29.6898	-1.8465	0.00080084	0.0033668	--	-//-
Si024762m.g	25.54	91.8251	-1.8461	0.016083	0.045271	--	-//-
Si018903m.g	54.3718	195.439	-1.8458	7.54e-06	5.15e-05	--	-//-
Si014691m.g	87.4454	314.13	-1.8449	1.06e-08	1.23e-07	--	-//-
Si028825m.g	5.7988	20.8	-1.8428	0.0044159	0.014963	--	-//-
Novel01732	6.03538	21.5881	-1.8387	0.0068761	0.021895	-//-	-//-
Si040227m.g	42.7092	152.406	-1.8353	1.03e-08	1.19e-07	--	-//-
Si015590m.g	16.7112	59.5942	-1.8344	9.92e-06	6.62e-05	--	-//-
Si011295m.g	20.4414	72.8137	-1.8327	0.00061739	0.0026692	--	-//-
Si011194m.g	10.9029	38.8284	-1.8324	0.00021387	0.0010455	--	-//-
Si000264m.g	139.575	496.483	-1.8307	6.23e-12	1.13e-10	--	-//-
Si029040m.g	370.112	1316.37	-1.8305	2.08e-13	4.45e-12	--	-//-
Si013228m.g	62.0437	220.102	-1.8268	8.55e-10	1.16e-08	--	-//-
Si017674m.g	50.1568	177.844	-1.8261	0.00098765	0.004055	--	-//-
Si018849m.g	339.63	1204.17	-1.826	2.35e-13	5e-12	--	-//-
Si040375m.g	36.8138	130.354	-1.8241	8.04e-05	0.00043509	--	-//-
Si005035m.g	6.96559	24.6604	-1.8239	0.0024535	0.0090223	--	-//-
Si029353m.g	89.2774	315.875	-1.823	7.82e-11	1.21e-09	--	-//-
Si034367m.g	1263.52	4457.17	-1.8187	4.12e-14	9.51e-13	--	-//-
Novel01162	7.00668	24.6898	-1.8171	0.010993	0.032677	-//-	-//-
Novel00848	9.3219	32.7977	-1.8149	0.0077125	0.024141	-//-	-//-
Si038254m.g	12.5545	44.1328	-1.8137	0.00010438	0.00055011	--	-//-
Si014541m.g	25.6404	89.9192	-1.8102	0.00070092	0.0029924	--	-//-
Si023796m.g	34.7029	121.545	-1.8084	7.05e-08	7.15e-07	--	-//-
Si020244m.g	21.3943	74.7945	-1.8057	5.07e-05	0.00028768	--	-//-
Si003469m.g	104.014	363.011	-1.8032	2.65e-07	2.42e-06	--	-//-
Si025529m.g	148.745	518.98	-1.8028	4e-05	0.00023368	--	-//-
Si001879m.g	380.346	1323.4	-1.7989	3.48e-06	2.56e-05	--	-//-
Si014510m.g	194.497	675.003	-1.7951	4.83e-10	6.75e-09	--	-//-
Si028969m.g	21.8253	75.7225	-1.7947	3.44e-06	2.53e-05	--	-//-
Si012760m.g	12.6267	43.7917	-1.7942	0.00010769	0.00056552	--	-//-
Si000712m.g	59.9479	207.681	-1.7926	2.12e-09	2.73e-08	--	-//-
Si010535m.g	25.8676	89.5266	-1.7912	0.0028083	0.010131	--	-//-
Si006261m.g	67.7781	234.465	-1.7905	8.78e-10	1.19e-08	--	-//-
Novel00461	7.96073	27.5358	-1.7903	0.0013091	0.0051884	-//-	-//-
Si013987m.g	126.957	439.014	-1.7899	2.88e-11	4.76e-10	--	-//-
Si028693m.g	167.451	579.012	-1.7899	6.93e-12	1.25e-10	--	-//-
Si018693m.g	80.0249	275.201	-1.782	0.0013814	0.0054464	--	-//-
Si034858m.g	1021.35	3510.3	-1.7811	1.53e-13	3.31e-12	--	-//-
Si031182m.g	16.6928	57.3386	-1.7803	0.00089127	0.0037012	--	-//-
Si018800m.g	6.5857	22.6008	-1.779	0.016903	0.047148	--	-//-
Si025933m.g	73.6209	252.633	-1.7789	8.61e-10	1.17e-08	--	-//-
Si001483m.g	44.2769	151.825	-1.7778	1.97e-08	2.19e-07	--	-//-
Si002880m.g	57.0557	195.456	-1.7764	4.3e-09	5.29e-08	--	-//-
Si013352m.g	150.765	516.095	-1.7753	1.85e-11	3.15e-10	--	-//-
Si003056m.g	8.11123	27.7276	-1.7733	0.0018388	0.0069924	--	-//-
Si031669m.g	173.847	594.002	-1.7727	1.07e-11	1.87e-10	--	-//-
Si016444m.g	61.73	210.579	-1.7703	3.41e-06	2.51e-05	--	-//-
Novel01311	45.1393	153.807	-1.7687	3.72e-07	3.31e-06	-//-	-//-
Si023980m.g	230.336	782.267	-1.7639	0.0043809	0.014861	--	-//-
Si010365m.g	37.2775	126.416	-1.7618	1.19e-07	1.16e-06	--	-//-
Si017905m.g	5.94043	20.1233	-1.7602	0.0061709	0.019925	--	-//-
Si014549m.g	18.1617	61.3534	-1.7562	0.00080776	0.0033924	--	-//-
Si013392m.g	34.4963	116.205	-1.7522	3.26e-07	2.93e-06	--	-//-
Si020256m.g	5.56334	18.7027	-1.7492	0.0082134	0.025462	--	-//-
Si003667m.g	12.7061	42.5706	-1.7443	0.00016186	0.0008143	--	-//-
Si023580m.g	46.0467	154.191	-1.7435	3.65e-08	3.9e-07	--	-//-
Si027082m.g	60.9786	203.778	-1.7406	6.02e-09	7.27e-08	--	-//-
Novel00511	8.69657	28.8969	-1.7324	0.0014431	0.0056562	-//-	-//-
Si014051m.g	43.5089	144.421	-1.7309	1.04e-06	8.53e-06	--	-//-
Si037180m.g	74.1328	245.197	-1.7258	2.49e-09	3.17e-08	--	-//-
Si011149m.g	57.5239	190.252	-1.7257	0.0028704	0.010324	--	-//-
Si022184m.g	115.417	381.12	-1.7234	2.35e-10	3.42e-09	--	-//-
Si035400m.g	89.4819	295.391	-1.723	1.71e-08	1.92e-07	--	-//-
Si040417m.g	7.76805	25.4896	-1.7143	0.0033266	0.011732	--	-//-
Si014879m.g	484.708	1589.89	-1.7137	3.66e-12	6.85e-11	--	-//-
Si023474m.g	39.5459	129.429	-1.7106	1.86e-07	1.74e-06	--	-//-
Novel00550	6.72453	22.008	-1.7105	0.0051831	0.017154	-//-	-//-
Si031783m.g	487.129	1594.17	-1.7104	0.0013381	0.0052906	--	-//-
Si013661m.g	238.729	779.691	-1.7075	3.15e-05	0.00018841	--	-//-
Si031643m.g	114.191	371.955	-1.7037	6.75e-09	8.08e-08	--	-//-
Si003636m.g	18.8125	61.2311	-1.7026	6.29e-05	0.0003496	--	-//-
Si008891m.g	6.91891	22.4746	-1.6997	0.015601	0.044075	--	-//-
Si019150m.g	141.985	458.994	-1.6927	1.65e-10	2.45e-09	--	-//-
Si010305m.g	50.8088	164.133	-1.6917	4.81e-08	5.04e-07	--	-//-
Si005739m.g	151.518	489.351	-1.6914	0.00021876	0.0010665	--	-//-
Si025826m.g	22.5938	72.8932	-1.6899	1.26e-05	8.22e-05	--	-//-
Si002847m.g	1376.07	4428.68	-1.6863	2.12e-12	4.08e-11	--	-//-
Si031429m.g	94.6575	304.429	-1.6853	1.78e-06	1.39e-05	--	-//-
Si006367m.g	53.5144	171.913	-1.6837	0.016231	0.045614	--	-//-
Si006623m.g	99.1196	318.269	-1.683	1.24e-09	1.64e-08	--	-//-
Si033648m.g	21.3688	68.5216	-1.6811	2.24e-05	0.00013841	--	-//-
Novel01860	57.6911	184.976	-1.6809	0.0013581	0.0053632	-//-	-//-
Si033857m.g	313.872	1004.13	-1.6777	1.87e-11	3.18e-10	--	-//-
Si029834m.g	8.54218	27.289	-1.6756	0.0053868	0.017722	--	-//-
Si020224m.g	18.8736	60.2899	-1.6755	4.16e-05	0.00024214	--	-//-
Si033976m.g	416.748	1330.67	-1.6749	1.44e-11	2.48e-10	--	-//-
Si023355m.g	55.8323	178.262	-1.6748	0.00063738	0.0027468	--	-//-
Si019826m.g	11.3677	36.2015	-1.6711	0.0088629	0.027154	--	-//-
Si026287m.g	89.2069	283.863	-1.67	3.49e-09	4.36e-08	--	-//-
Si021102m.g	18.3461	58.2849	-1.6676	5.94e-05	0.00033162	--	-//-
Si026701m.g	1186.33	3768.66	-1.6675	6.59e-07	5.6e-06	--	-//-
Si013749m.g	8.52941	27.0069	-1.6628	0.0036761	0.012784	--	-//-
Si022057m.g	274.512	869.01	-1.6625	2.18e-07	2.02e-06	--	-//-
Si033514m.g	10.2165	32.3401	-1.6624	0.0013244	0.0052434	--	-//-
Si029261m.g	26.8599	85.0177	-1.6623	6.3e-06	4.38e-05	--	-//-
Si018676m.g	36.2129	114.598	-1.662	5.04e-05	0.00028674	--	-//-
Si003158m.g	11.175	35.3461	-1.6613	0.00096909	0.0039864	--	-//-
Si028985m.g	77.4477	244.464	-1.6583	9.3e-09	1.09e-07	--	-//-
Si017747m.g	119.278	375.158	-1.6532	1.35e-09	1.78e-08	--	-//-
Si032275m.g	25.8731	81.3516	-1.6527	1.47e-05	9.45e-05	--	-//-
Si029227m.g	183.335	575.995	-1.6516	5.12e-07	4.45e-06	--	-//-
Si006945m.g	36.0768	113.307	-1.6511	0.00020291	0.00099792	--	-//-
Si026231m.g	11.3721	35.6668	-1.6491	0.00091452	0.0037854	--	-//-
Si009220m.g	524.62	1644.31	-1.6481	2.07e-05	0.00012846	--	-//-
Si039800m.g	8.09567	25.3112	-1.6446	0.015782	0.044517	--	-//-
Si006351m.g	28.6787	89.6531	-1.6444	4.82e-06	3.43e-05	--	-//-
Novel00341	8.61159	26.9157	-1.6441	0.0032058	0.011364	-//-	-//-
Si040665m.g	13.6618	42.6964	-1.644	0.00041403	0.0018705	--	-//-
Si033353m.g	264.701	826.95	-1.6434	7.93e-11	1.23e-09	--	-//-
Si010242m.g	169.547	529.016	-1.6416	3.27e-10	4.67e-09	--	-//-
Novel01216	13.6774	42.6359	-1.6403	0.0034626	0.012144	-//-	-//-
Si023627m.g	112.872	350.807	-1.636	3.65e-06	2.67e-05	--	-//-
Novel00112	5.50948	17.1062	-1.6345	0.017403	0.048329	-//-	-//-
Si018362m.g	61.4012	190.295	-1.6319	5.08e-08	5.3e-07	--	-//-
Novel01284	37.3997	115.845	-1.6311	3.24e-05	0.00019319	-//-	-//-
Si018395m.g	302.018	934.996	-1.6303	7.43e-11	1.15e-09	--	-//-
Si023348m.g	39.5504	122.35	-1.6292	9.39e-07	7.74e-06	--	-//-
Si034458m.g	16.2408	50.2288	-1.6289	0.00020807	0.0010201	--	-//-
Novel00193	8.93484	27.6166	-1.628	0.0034311	0.012055	-//-	-//-
Si037033m.g	30.9133	95.5133	-1.6275	4.66e-06	3.33e-05	--	-//-
Novel00726	36.2668	112.014	-1.627	1.73e-06	1.36e-05	-//-	-//-
Si023771m.g	6.29358	19.3418	-1.6198	0.012362	0.036107	--	-//-
Si018016m.g	30.0087	92.1164	-1.6181	6.57e-06	4.55e-05	--	-//-
Si026628m.g	177.812	545.744	-1.6179	3.37e-05	0.00019997	--	-//-
Si011323m.g	21.7531	66.6683	-1.6158	4.64e-05	0.0002666	--	-//-
Si020045m.g	14.416	44.0409	-1.6112	0.00044434	0.0019935	--	-//-
Si028749m.g	15.9076	48.5376	-1.6094	0.00029152	0.0013767	--	-//-
Si018583m.g	197.408	600.503	-1.605	5.59e-09	6.78e-08	--	-//-
Novel01366	351.201	1068.28	-1.6049	7.65e-05	0.00041662	-//-	-//-
Si014383m.g	11.7492	35.7156	-1.604	0.0019577	0.0073986	--	-//-
Si018230m.g	22.9653	69.5913	-1.5994	0.002103	0.0078745	--	-//-
Si018303m.g	39.22	118.824	-1.5992	1.56e-06	1.23e-05	--	-//-
Si029233m.g	70.4267	213.16	-1.5977	5.88e-08	6.06e-07	--	-//-
Si038739m.g	30.2581	91.4158	-1.5951	7.82e-06	5.32e-05	--	-//-
Novel01250	35.0916	106.012	-1.595	3.65e-06	2.67e-05	-//-	-//-
Si028672m.g	18.702	56.4171	-1.5929	0.00013677	0.00070034	--	-//-
Si038343m.g	33.9943	102.525	-1.5926	8.8e-06	5.93e-05	--	-//-
Si010042m.g	1308.89	3936.77	-1.5887	4.96e-08	5.18e-07	--	-//-
Si016796m.g	17.4359	52.435	-1.5885	0.01594	0.044907	--	-//-
Si002721m.g	34.9978	105.235	-1.5883	0.00040846	0.0018476	--	-//-
Si038943m.g	34.4619	103.621	-1.5882	0.0027583	0.0099785	--	-//-
Novel00548	12.9599	38.9089	-1.586	0.00084752	0.0035406	-//-	-//-
Si016929m.g	110.848	332.327	-1.584	0.0061659	0.019912	--	-//-
Si026141m.g	8.17067	24.4924	-1.5838	0.0075428	0.023693	--	-//-
Si002241m.g	7.70143	23.0781	-1.5833	0.0091648	0.02794	--	-//-
Si034929m.g	189.495	567.366	-1.5821	1.16e-09	1.55e-08	--	-//-
Si018185m.g	108.524	324.024	-1.5781	2.83e-06	2.12e-05	--	-//-
Si029429m.g	69.036	206.005	-1.5773	9.38e-08	9.27e-07	--	-//-
Si010999m.g	182.569	543.444	-1.5737	1.55e-09	2.04e-08	--	-//-
Si004015m.g	77.592	230.816	-1.5728	4.36e-08	4.62e-07	--	-//-
Novel00498	701.338	2084.7	-1.5717	9.24e-11	1.42e-09	-//-	-//-
Si005828m.g	89.2109	265.147	-1.5715	3.14e-08	3.4e-07	--	-//-
Si011105m.g	37.0036	109.951	-1.5711	3.91e-05	0.00022877	--	-//-
Si031724m.g	84.4132	250.777	-1.5709	0.00011678	0.00060873	--	-//-
Si024954m.g	83.6519	248.042	-1.5681	4.07e-08	4.33e-07	--	-//-
Si001207m.g	19.4562	57.4692	-1.5626	0.012753	0.037072	--	-//-
Si022603m.g	70.5948	208.168	-1.5601	0.00020452	0.0010045	--	-//-
Si025227m.g	171.637	505.814	-1.5592	2.21e-09	2.84e-08	--	-//-
Si018118m.g	128.21	377.8	-1.5591	9.5e-09	1.11e-07	--	-//-
Si037890m.g	69.0599	203.396	-1.5584	1.3e-07	1.26e-06	--	-//-
Novel01246	6.72733	19.8129	-1.5583	0.013319	0.038524	-//-	-//-
Si017129m.g	56.5593	166.443	-1.5572	3.85e-07	3.42e-06	--	-//-
Si000194m.g	23.0276	67.7307	-1.5564	0.0008874	0.0036873	--	-//-
Si030805m.g	34.954	102.767	-1.5558	6.97e-06	4.79e-05	--	-//-
Si000251m.g	794.246	2330.41	-1.5529	0.00011393	0.00059464	--	-//-
Si033369m.g	123.951	363.657	-1.5528	0.01263	0.036767	--	-//-
Si012959m.g	42.3321	124.141	-1.5522	4.7e-06	3.36e-05	--	-//-
Si037575m.g	9.26525	27.1656	-1.5519	0.0052005	0.017201	--	-//-
Si013511m.g	138.92	407.244	-1.5516	1.69e-05	0.00010752	--	-//-
Novel01615	76.3514	223.695	-1.5508	9.02e-08	8.95e-07	-//-	-//-
Si034562m.g	98.1711	287.359	-1.5495	2.93e-08	3.18e-07	--	-//-
Si000212m.g	26.9449	78.8087	-1.5483	0.0043044	0.014634	--	-//-
Novel01762	107.309	313.789	-1.548	0.006597	0.021119	-//-	-//-
Novel00551	9.42961	27.5382	-1.5462	0.0045472	0.015326	-//-	-//-
Si023668m.g	45.0527	131.307	-1.5433	1.92e-06	1.49e-05	--	-//-
Si007391m.g	16.7156	48.7091	-1.543	0.0004679	0.0020865	--	-//-
Si016015m.g	194.061	565.086	-1.542	2.23e-09	2.86e-08	--	-//-
Si030874m.g	390.712	1135.61	-1.5393	0.014511	0.041458	--	-//-
Si012045m.g	133.911	388.956	-1.5383	4.79e-06	3.41e-05	--	-//-
Si000188m.g	100.677	291.449	-1.5335	3.93e-08	4.19e-07	--	-//-
Si008362m.g	19.0136	54.9488	-1.5311	0.000494	0.0021895	--	-//-
Novel01113	744.042	2149.41	-1.5305	2.8e-10	4.04e-09	-//-	-//-
Si011980m.g	16.2291	46.8602	-1.5298	0.00045255	0.0020247	--	-//-
Si018238m.g	24.2199	69.9225	-1.5296	7.88e-05	0.00042726	--	-//-
Si007620m.g	457.838	1321.67	-1.5295	5.72e-09	6.93e-08	--	-//-
Si003985m.g	11.7732	33.9203	-1.5266	0.0022071	0.0082142	--	-//-
Si033510m.g	1448.14	4171.69	-1.5264	1.72e-10	2.55e-09	--	-//-
Si011636m.g	9.70617	27.9592	-1.5263	0.0049836	0.016593	--	-//-
Novel00652	40.6523	116.904	-1.5239	5.78e-06	4.05e-05	-//-	-//-
Si029978m.g	99.1737	285.177	-1.5238	5.06e-05	0.0002876	--	-//-
Si028584m.g	10.4703	30.0973	-1.5233	0.0040716	0.013949	--	-//-
Si036087m.g	31.6125	90.8085	-1.5223	5.54e-05	0.00031186	--	-//-
Si005234m.g	38.2515	109.806	-1.5214	5.48e-06	3.86e-05	--	-//-
Si019895m.g	56.0561	160.876	-1.521	8.01e-07	6.69e-06	--	-//-
Si038283m.g	11.3621	32.5686	-1.5192	0.0027761	0.010031	--	-//-
Si032840m.g	33.7616	96.7182	-1.5184	1.41e-05	9.13e-05	--	-//-
Si007290m.g	10.7735	30.8615	-1.5183	0.015478	0.043788	--	-//-
Si023486m.g	193.999	554.589	-1.5154	4.73e-09	5.79e-08	--	-//-
Si000641m.g	57.2796	163.72	-1.5151	8.12e-07	6.77e-06	--	-//-
Si005422m.g	8.99586	25.7049	-1.5147	0.0071828	0.022723	--	-//-
Si037853m.g	45.4087	129.707	-1.5142	3.09e-06	2.3e-05	--	-//-
Si010635m.g	20.9122	59.6854	-1.513	0.00016261	0.00081767	--	-//-
Si003545m.g	26.4712	75.4326	-1.5108	4.95e-05	0.0002821	--	-//-
Si022772m.g	38.7763	110.285	-1.508	1.34e-05	8.69e-05	--	-//-
Si024451m.g	17.2487	48.9956	-1.5062	0.00053656	0.0023571	--	-//-
Si029926m.g	15.7699	44.7059	-1.5033	0.0007189	0.0030595	--	-//-
Novel01214	70.9742	201.019	-1.502	4.19e-07	3.7e-06	-//-	-//-
Si003596m.g	121.076	342.365	-1.4996	0.001172	0.0047033	--	-//-
Si002130m.g	1003.54	2837.31	-1.4994	5.14e-10	7.16e-09	--	-//-
Si002239m.g	187.823	530.936	-1.4992	8.06e-09	9.53e-08	--	-//-
Si026467m.g	22.5711	63.7003	-1.4968	0.00036223	0.0016661	--	-//-
Si007701m.g	7.01945	19.808	-1.4967	0.017996	0.049658	--	-//-
Si038014m.g	35.4288	99.9305	-1.496	1.36e-05	8.8e-05	--	-//-
Si030258m.g	100.375	283.093	-1.4959	0.00015013	0.00076116	--	-//-
Si030321m.g	87.0327	245.243	-1.4946	1.25e-07	1.21e-06	--	-//-
Si038022m.g	154.434	435.188	-1.4946	1.59e-08	1.8e-07	--	-//-
Si008805m.g	8.63992	24.3037	-1.4921	0.0086114	0.026501	--	-//-
Si007158m.g	45.091	126.744	-1.491	0.00010589	0.00055711	--	-//-
Si003434m.g	1827.54	5130.68	-1.4892	3.7e-10	5.24e-09	--	-//-
Si007208m.g	30.5546	85.5061	-1.4846	3.85e-05	0.00022538	--	-//-
Si014614m.g	24.6297	68.7842	-1.4817	0.00011707	0.00060986	--	-//-
Si021905m.g	78.1241	217.915	-1.4799	4.07e-07	3.6e-06	--	-//-
Si002479m.g	19.8305	55.2754	-1.4789	0.0004011	0.0018191	--	-//-
Si032501m.g	97.115	270.367	-1.4772	1.43e-07	1.37e-06	--	-//-
Si024127m.g	15.6238	43.4789	-1.4766	0.0038778	0.013379	--	-//-
Si039563m.g	119.256	331.223	-1.4737	7.78e-08	7.82e-07	--	-//-
Si014761m.g	260.969	724.601	-1.4733	5.13e-09	6.25e-08	--	-//-
Si002493m.g	10.6503	29.5204	-1.4708	0.0048956	0.016334	--	-//-
Si010170m.g	11.3522	31.4539	-1.4703	0.0041183	0.014084	--	-//-
Si004046m.g	9.02698	24.9787	-1.4684	0.0090008	0.027501	--	-//-
Si021353m.g	56.9737	157.61	-1.468	2.57e-06	1.95e-05	--	-//-
Si007402m.g	11.3394	31.3125	-1.4654	0.0044842	0.015145	--	-//-
Si030773m.g	155.014	427.902	-1.4649	0.0039859	0.013687	--	-//-
Si014321m.g	36.7943	101.264	-1.4606	0.00029693	0.0013999	--	-//-
Novel01608	20.6923	56.9172	-1.4598	0.00029934	0.00141	-//-	-//-
Novel00462	107.539	295.61	-1.4588	1.45e-07	1.38e-06	-//-	-//-
Si037419m.g	434.117	1192.84	-1.4582	0.00042675	0.0019217	--	-//-
Si023575m.g	11.4499	31.4539	-1.4579	0.004078	0.013968	--	-//-
Si039997m.g	36.9899	101.615	-1.4579	0.00092509	0.0038258	--	-//-
Si001754m.g	30.5902	83.8585	-1.4549	0.010922	0.032499	--	-//-
Si040813m.g	8.62716	23.6404	-1.4543	0.011634	0.034351	--	-//-
Si012194m.g	14.7253	40.3457	-1.4541	0.001759	0.0067252	--	-//-
Si018253m.g	19.9683	54.7041	-1.4539	0.00059319	0.0025752	--	-//-
Si018764m.g	130.275	356.122	-1.4508	7.77e-08	7.81e-07	--	-//-
Si028857m.g	439.479	1195.15	-1.4433	7.37e-06	5.04e-05	--	-//-
Si003372m.g	18.6538	50.6222	-1.4403	0.00081239	0.0034087	--	-//-
Si024802m.g	9.78835	26.5555	-1.4399	0.008873	0.02718	--	-//-
Si024671m.g	83.7091	226.862	-1.4384	7.47e-07	6.27e-06	--	-//-
Si013821m.g	209.447	567.024	-1.4368	2.22e-08	2.45e-07	--	-//-
Si018633m.g	313.44	847.702	-1.4354	9.56e-09	1.12e-07	--	-//-
Si033596m.g	119.577	323.364	-1.4352	1.34e-07	1.29e-06	--	-//-
Si038061m.g	277.199	749.408	-1.4348	9.57e-08	9.45e-07	--	-//-
Novel00027	43.4155	117.29	-1.4338	1.42e-05	9.14e-05	-//-	-//-
Si003563m.g	45.4525	122.618	-1.4317	9.88e-06	6.6e-05	--	-//-
Si035157m.g	23.4968	63.3519	-1.4309	0.00025582	0.0012259	--	-//-
Si025188m.g	73.8323	198.788	-1.4289	1.19e-06	9.62e-06	--	-//-
Novel00429	724.328	1949.22	-1.4282	3.65e-09	4.54e-08	-//-	-//-
Si033526m.g	76.8351	206.542	-1.4266	1.14e-06	9.26e-06	--	-//-
Si017722m.g	315.216	846.615	-1.4254	1.17e-08	1.34e-07	--	-//-
Si037563m.g	44.5807	119.632	-1.4241	1.42e-05	9.15e-05	--	-//-
Si014275m.g	28.3204	75.9317	-1.4229	0.00015197	0.00076957	--	-//-
Si019542m.g	54.6372	146.429	-1.4222	5.84e-06	4.08e-05	--	-//-
Si036199m.g	30.2013	80.9254	-1.422	7.72e-05	0.00041976	--	-//-
Si020558m.g	22.33	59.7566	-1.4201	0.00042838	0.0019272	--	-//-
Si031525m.g	30.5574	81.7494	-1.4197	0.0094615	0.028715	--	-//-
Si014678m.g	9.76003	26.0996	-1.4191	0.010024	0.030172	--	-//-
Si039117m.g	18.4538	49.269	-1.4168	0.00090921	0.0037673	--	-//-
Si034199m.g	57.6556	153.864	-1.4161	5.19e-06	3.67e-05	--	-//-
Novel01658	14.0644	37.4821	-1.4142	0.0028669	0.010314	-//-	-//-
Si030470m.g	11.0162	29.3493	-1.4137	0.0068902	0.02193	--	-//-
Novel01410	383.562	1021.7	-1.4134	0.011866	0.03491	-//-	-//-
Si002459m.g	16.4491	43.7654	-1.4118	0.0017041	0.0065423	--	-//-
Si003810m.g	9.40129	25.0085	-1.4115	0.011631	0.034349	--	-//-
Si006671m.g	10.2548	27.2769	-1.4114	0.009551	0.02895	--	-//-
Si006346m.g	25.5472	67.9043	-1.4103	0.00026734	0.0012728	--	-//-
Si026029m.g	30.2514	80.3361	-1.409	0.00015474	0.00078189	--	-//-
Si034179m.g	206.706	548.904	-1.409	4.24e-08	4.49e-07	--	-//-
Si017834m.g	54.3391	144.226	-1.4083	7.55e-06	5.16e-05	--	-//-
Si021294m.g	81.7749	217.022	-1.4081	1.3e-06	1.04e-05	--	-//-
Si022764m.g	32.7876	86.8202	-1.4049	0.0010614	0.0043132	--	-//-
Novel00063	14.6698	38.8242	-1.4041	0.0029541	0.010583	-//-	-//-
Si008494m.g	20.287	53.6848	-1.404	0.0007838	0.0033033	--	-//-
Si034894m.g	27.8296	73.6339	-1.4038	0.00037769	0.001729	--	-//-
Si002571m.g	23.6601	62.5096	-1.4016	0.00043791	0.0019663	--	-//-
Si023732m.g	20.7152	54.7058	-1.401	0.00067091	0.0028768	--	-//-
Si016618m.g	14.0361	37.0449	-1.4001	0.0033995	0.011956	--	-//-
Si022278m.g	187.662	493.873	-1.396	8.9e-08	8.84e-07	--	-//-
Si037140m.g	129.215	340.006	-1.3958	3.22e-05	0.00019208	--	-//-
Novel00581	69.4541	182.333	-1.3924	2.82e-06	2.11e-05	-//-	-//-
Novel01484	20.8129	54.5901	-1.3912	0.00071027	0.0030292	-//-	-//-
Si026580m.g	9.42402	24.6957	-1.3898	0.012889	0.037413	--	-//-
Si015109m.g	12.5728	32.9228	-1.3888	0.0048898	0.016318	--	-//-
Si036779m.g	18.7998	49.1922	-1.3877	0.0011353	0.0045731	--	-//-
Si006918m.g	67.54	176.544	-1.3862	3.72e-06	2.72e-05	--	-//-
Si020831m.g	63.2127	164.918	-1.3835	4.45e-06	3.2e-05	--	-//-
Si029376m.g	52.8918	137.983	-1.3834	1.2e-05	7.89e-05	--	-//-
Si036436m.g	31.6148	82.4542	-1.383	0.0001104	0.00057861	--	-//-
Si040770m.g	121.287	316.142	-1.3821	4.08e-07	3.6e-06	--	-//-
Si037278m.g	300.787	783.84	-1.3818	4.04e-08	4.29e-07	--	-//-
Si026036m.g	70.1266	182.461	-1.3796	4.43e-06	3.19e-05	--	-//-
Novel00042	127.046	330.085	-1.3775	4.08e-07	3.6e-06	-//-	-//-
Si001056m.g	716.477	1860.75	-1.3769	1.44e-08	1.63e-07	--	-//-
Si003634m.g	8.81704	22.8897	-1.3763	0.01548	0.043789	--	-//-
Si008023m.g	16.0337	41.6107	-1.3759	0.0023756	0.0087637	--	-//-
Si037139m.g	129.305	335.511	-1.3756	4.26e-07	3.75e-06	--	-//-
Si019946m.g	13.7184	35.5718	-1.3746	0.0042417	0.014443	--	-//-
Si011259m.g	1024.81	2657.05	-1.3745	3.33e-05	0.00019812	--	-//-
Novel01373	448.644	1162.74	-1.3739	2.41e-08	2.64e-07	-//-	-//-
Si000108m.g	172.618	447.369	-1.3739	1.74e-07	1.64e-06	--	-//-
Si002566m.g	10.8546	28.0711	-1.3708	0.010459	0.031307	--	-//-
Si011351m.g	22.8659	59.0111	-1.3678	0.00057626	0.0025088	--	-//-
Si011383m.g	141.431	364.369	-1.3653	3.7e-07	3.29e-06	--	-//-
Si018663m.g	26.3012	67.6689	-1.3634	0.00037141	0.0017045	--	-//-
Si002430m.g	83.2776	213.488	-1.3582	2.62e-06	1.98e-05	--	-//-
Si023905m.g	73.933	189.536	-1.3582	4.61e-06	3.3e-05	--	-//-
Si000838m.g	15.1263	38.7489	-1.3571	0.0039866	0.013688	--	-//-
Novel00108	298.497	762.25	-1.3525	0.00011627	0.00060638	-//-	-//-
Si005861m.g	79.75	203.56	-1.3519	3.45e-06	2.54e-05	--	-//-
Si011890m.g	19.7894	50.5084	-1.3518	0.00144	0.0056454	--	-//-
Si029413m.g	41.9762	107.111	-1.3515	4.81e-05	0.00027536	--	-//-
Si007063m.g	132.856	338.921	-1.3511	2.32e-05	0.00014236	--	-//-
Si003599m.g	774.475	1975.59	-1.351	1.81e-08	2.02e-07	--	-//-
Si010965m.g	43.0424	109.517	-1.3473	5.31e-05	0.00030026	--	-//-
Si013530m.g	18.0568	45.935	-1.3471	0.0019437	0.007351	--	-//-
Si012067m.g	16.1658	41.0287	-1.3437	0.0077178	0.024154	--	-//-
Si016765m.g	100.511	254.83	-1.3422	2.07e-06	1.59e-05	--	-//-
Si008094m.g	25.7909	65.1126	-1.3361	0.00058041	0.0025258	--	-//-
Si003183m.g	64.4921	162.525	-1.3335	0.0017992	0.0068586	--	-//-
Si009137m.g	27.0455	68.1338	-1.333	0.00042556	0.0019172	--	-//-
Novel00311	48.4497	122.001	-1.3323	3.34e-05	0.00019841	-//-	-//-
Si024730m.g	11.0601	27.8195	-1.3307	0.012068	0.035384	--	-//-
Si014108m.g	135.744	341.372	-1.3305	8.84e-05	0.00047391	--	-//-
Si004710m.g	230.573	579.642	-1.3299	0.010793	0.032175	--	-//-
Si005587m.g	17.131	43.0413	-1.3291	0.0029546	0.010583	--	-//-
Si007325m.g	316.315	793.498	-1.3269	0.004746	0.015899	--	-//-
Si034332m.g	163.571	409.983	-1.3256	0.0022336	0.0083013	--	-//-
Si035109m.g	307.936	771.493	-1.325	1.12e-07	1.09e-06	--	-//-
Si007707m.g	14.1494	35.3758	-1.322	0.0053631	0.017658	--	-//-
Si026368m.g	15.2879	38.219	-1.3219	0.0045652	0.015377	--	-//-
Si022391m.g	465.822	1164.3	-1.3216	8.59e-08	8.55e-07	--	-//-
Novel00146	17.4204	43.5152	-1.3207	0.003309	0.01168	-//-	-//-
Si029719m.g	26.1963	65.4043	-1.32	0.00058579	0.0025461	--	-//-
Si031549m.g	30.6523	76.4166	-1.3179	0.00030159	0.0014192	--	-//-
Si017261m.g	190.164	473.428	-1.3159	4.06e-07	3.59e-06	--	-//-
Si022766m.g	27.1293	67.41	-1.3131	0.0027616	0.0099869	--	-//-
Si020418m.g	77.1601	191.533	-1.3117	8.8e-06	5.93e-05	--	-//-
Si008210m.g	12.4567	30.8995	-1.3107	0.010088	0.03033	--	-//-
Si024054m.g	182.038	450.88	-1.3085	4.88e-06	3.47e-05	--	-//-
Si003087m.g	66.8286	165.366	-1.3071	1.59e-05	0.00010137	--	-//-
Si022750m.g	50.836	125.728	-1.3064	5.02e-05	0.00028575	--	-//-
Si025138m.g	431.097	1065	-1.3048	0.0018402	0.0069968	--	-//-
Si031329m.g	5715.37	14118.5	-1.3047	4.68e-07	4.09e-06	--	-//-
Si026056m.g	74.0024	182.671	-1.3036	1.12e-05	7.41e-05	--	-//-
Novel00716	106.226	261.738	-1.301	3.04e-06	2.26e-05	-//-	-//-
Si023445m.g	88.3323	217.317	-1.2988	6.89e-06	4.75e-05	--	-//-
Si031506m.g	282.818	695.354	-1.2979	2.34e-07	2.16e-06	--	-//-
Si034680m.g	16.1075	39.5573	-1.2962	0.013108	0.037975	--	-//-
Si001717m.g	580.514	1422.14	-1.2927	1.42e-05	9.14e-05	--	-//-
Si000412m.g	55.9018	136.606	-1.2891	4.18e-05	0.00024303	--	-//-
Si037688m.g	111.682	272.571	-1.2872	3.65e-06	2.67e-05	--	-//-
Si017043m.g	278.051	678.023	-1.286	3.68e-07	3.28e-06	--	-//-
Si017350m.g	165.659	403.156	-1.2831	1.13e-06	9.17e-06	--	-//-
Si040111m.g	103.909	252.679	-1.282	4.2e-06	3.04e-05	--	-//-
Si010497m.g	581.723	1413.17	-1.2805	1.24e-07	1.2e-06	--	-//-
Si035429m.g	3876.5	9412.36	-1.2798	2.55e-05	0.00015546	--	-//-
Si035248m.g	192.065	466.194	-1.2793	7.9e-07	6.61e-06	--	-//-
Si018522m.g	112.472	272.87	-1.2786	7.51e-06	5.14e-05	--	-//-
Si004388m.g	44.7295	108.43	-1.2775	0.00012401	0.00064165	--	-//-
Si023558m.g	51.6879	125.215	-1.2765	0.0020554	0.0077205	--	-//-
Si021848m.g	14.0078	33.9238	-1.2761	0.0089627	0.027416	--	-//-
Si034899m.g	1094.22	2648.49	-1.2753	9.87e-08	9.72e-07	--	-//-
Si021752m.g	2935.24	7097.54	-1.2738	0.0012373	0.0049415	--	-//-
Si003926m.g	31.7514	76.6834	-1.2721	0.0005844	0.0025408	--	-//-
Si009200m.g	115.487	278.723	-1.2711	7.67e-06	5.23e-05	--	-//-
Si023247m.g	33.8567	81.7028	-1.2709	0.0047796	0.015991	--	-//-
Si011569m.g	11.7548	28.3577	-1.2705	0.014744	0.042033	--	-//-
Si027734m.g	11.6698	28.0919	-1.2674	0.017371	0.048266	--	-//-
Si023456m.g	201.467	484.086	-1.2647	8.76e-07	7.26e-06	--	-//-
Si034938m.g	458.24	1099.88	-1.2632	0.00034665	0.0016041	--	-//-
Novel00623	574.435	1377.88	-1.2622	2.06e-06	1.59e-05	-//-	-//-
Si005122m.g	2215.83	5310.4	-1.261	9.06e-08	8.97e-07	--	-//-
Si014558m.g	207.508	496.264	-1.2579	1.07e-06	8.73e-06	--	-//-
Si037834m.g	97.1776	232.398	-1.2579	8.42e-06	5.7e-05	--	-//-
Si037590m.g	473.205	1131.55	-1.2578	2.32e-07	2.14e-06	--	-//-
Si030727m.g	30.7533	73.4224	-1.2555	0.00074728	0.0031667	--	-//-
Novel00796	105.866	252.699	-1.2552	6.55e-06	4.53e-05	-//-	-//-
Si013379m.g	526.34	1256.15	-1.2549	4.99e-07	4.34e-06	--	-//-
Si011302m.g	40.9738	97.6037	-1.2522	0.00025015	0.001202	--	-//-
Si022017m.g	27.5913	65.5882	-1.2492	0.00095845	0.0039461	--	-//-
Si004152m.g	170.817	405.82	-1.2484	0.0019906	0.0075063	--	-//-
Si023325m.g	135.415	320.986	-1.2451	4.23e-06	3.05e-05	--	-//-
Si001143m.g	15.4139	36.5168	-1.2443	0.0075036	0.023584	--	-//-
Si038268m.g	63.4653	150.288	-1.2437	4.47e-05	0.00025783	--	-//-
Si000912m.g	45.7319	108.287	-1.2436	0.0014014	0.0055104	--	-//-
Si037170m.g	82.5273	195.418	-1.2436	1.73e-05	0.00010965	--	-//-
Si004682m.g	14.08	33.2495	-1.2397	0.011362	0.033633	--	-//-
Si000028m.g	320.014	755.445	-1.2392	7.35e-07	6.18e-06	--	-//-
Si034601m.g	113.199	266.528	-1.2354	1e-05	6.68e-05	--	-//-
Si022767m.g	57.3761	135.063	-1.2351	7.94e-05	0.00043029	--	-//-
Si036904m.g	372.323	875.527	-1.2336	5.76e-07	4.95e-06	--	-//-
Si019198m.g	57.6327	135.506	-1.2334	7.51e-05	0.00040994	--	-//-
Si035351m.g	12.4212	29.1716	-1.2318	0.017337	0.048182	--	-//-
Si008536m.g	127.359	298.966	-1.2311	0.014745	0.042033	--	-//-
Si031630m.g	58.9639	137.964	-1.2264	0.00010011	0.00052974	--	-//-
Si029015m.g	288.328	674.547	-1.2262	1.41e-06	1.12e-05	--	-//-
Si016014m.g	49.6209	115.991	-1.225	0.0019649	0.0074216	--	-//-
Novel00567	36.1207	84.3984	-1.2244	0.0016945	0.0065102	-//-	-//-
Si004824m.g	23.0659	53.8445	-1.223	0.0028667	0.010314	--	-//-
Si031474m.g	24.4708	56.9929	-1.2197	0.0019758	0.00746	--	-//-
Si030624m.g	1042.68	2427.91	-1.2194	3.1e-07	2.8e-06	--	-//-
Si017397m.g	38.8784	90.4584	-1.2183	0.00042622	0.0019196	--	-//-
Si037633m.g	23.3368	54.2866	-1.218	0.0028505	0.010264	--	-//-
Si020161m.g	27.9444	64.9425	-1.2166	0.0046858	0.015723	--	-//-
Si023371m.g	157.003	364.742	-1.2161	6e-06	4.19e-05	--	-//-
Si031585m.g	44.864	104.203	-1.2158	0.00024424	0.0011783	--	-//-
Si010741m.g	121.79	282.854	-1.2157	9.41e-06	6.32e-05	--	-//-
Si020203m.g	55.503	128.845	-1.215	0.0001073	0.00056381	--	-//-
Si018435m.g	91.9474	213.431	-1.2149	0.0076436	0.02398	--	-//-
Si010876m.g	17.9463	41.6287	-1.2139	0.0064563	0.020719	--	-//-
Si000566m.g	243.111	563.523	-1.2129	1.76e-06	1.38e-05	--	-//-
Si029704m.g	366.415	848.769	-1.2119	0.00033306	0.0015493	--	-//-
Si016795m.g	20.2842	46.8665	-1.2082	0.0045847	0.015436	--	-//-
Si022790m.g	173.007	399.644	-1.2079	4.05e-06	2.94e-05	--	-//-
Si014588m.g	65.4574	151.167	-1.2075	8e-05	0.00043343	--	-//-
Si011116m.g	458.269	1056.42	-1.2049	1e-06	8.22e-06	--	-//-
Si026981m.g	87.7758	201.966	-1.2022	2.85e-05	0.00017203	--	-//-
Si036875m.g	184.377	424.122	-1.2018	4.76e-06	3.4e-05	--	-//-
Si017890m.g	140.189	322.106	-1.2002	0.0014719	0.0057502	--	-//-
Si011958m.g	34.428	79.0718	-1.1996	0.00087683	0.0036489	--	-//-
Si022056m.g	38.6513	88.7544	-1.1993	0.0072228	0.022829	--	-//-
Si018729m.g	185.857	426.42	-1.1981	4.62e-06	3.31e-05	--	-//-
Si026674m.g	54.7944	125.46	-1.1951	0.00016959	0.00084857	--	-//-
Si033916m.g	174.706	399.775	-1.1943	5.73e-06	4.01e-05	--	-//-
Si031106m.g	52.5641	120.261	-1.194	0.00016275	0.00081813	--	-//-
Si038684m.g	460.622	1053.02	-1.1929	1.14e-06	9.26e-06	--	-//-
Si003220m.g	13.398	30.6209	-1.1925	0.016458	0.046142	--	-//-
Si031651m.g	200.06	457.055	-1.1919	4.14e-06	2.99e-05	--	-//-
Si004085m.g	429.246	980.374	-1.1915	1.03e-06	8.41e-06	--	-//-
Si003164m.g	186.827	426.243	-1.19	0.0088205	0.027061	--	-//-
Si022148m.g	51.6713	117.849	-1.1895	0.00027077	0.0012878	--	-//-
Si030472m.g	227.976	519.706	-1.1888	3.94e-06	2.86e-05	--	-//-
Si001238m.g	612.258	1393.89	-1.1869	9.98e-07	8.19e-06	--	-//-
Si006798m.g	79.1913	180.121	-1.1856	0.0074962	0.023565	--	-//-
Si013395m.g	28.1388	64.0007	-1.1855	0.001964	0.0074191	--	-//-
Si032967m.g	21.7431	49.4335	-1.1849	0.016602	0.046486	--	-//-
Si023121m.g	50.4745	114.59	-1.1829	0.00026645	0.0012691	--	-//-
Si018140m.g	145.097	328.389	-1.1784	1.27e-05	8.26e-05	--	-//-
Si037900m.g	53.1439	120.225	-1.1778	0.00021609	0.0010548	--	-//-
Novel00743	45.658	103.164	-1.176	0.00038464	0.0017548	-//-	-//-
Si002590m.g	23.1836	52.378	-1.1759	0.017808	0.04927	--	-//-
Si027109m.g	117.617	265.721	-1.1758	0.0013349	0.0052798	--	-//-
Si014054m.g	21.4582	48.3693	-1.1726	0.0053243	0.017555	--	-//-
Si000723m.g	8458.61	19028.7	-1.1697	0.00051089	0.0022581	--	-//-
Novel00500	208.555	469.109	-1.1695	0.0041636	0.01422	-//-	-//-
Si031072m.g	212.782	478.467	-1.169	6.24e-06	4.34e-05	--	-//-
Novel01669	36.6877	82.3895	-1.1672	0.00093288	0.0038545	-//-	-//-
Si017323m.g	103.967	232.749	-1.1626	3.79e-05	0.00022266	--	-//-
Novel01587	90.7931	202.567	-1.1577	0.0082385	0.025526	-//-	-//-
Si010356m.g	92.2096	205.593	-1.1568	5.31e-05	0.00029978	--	-//-
Si022596m.g	18.2056	40.5393	-1.1549	0.017179	0.047789	--	-//-
Si031950m.g	61.9644	137.913	-1.1543	0.00021274	0.0010406	--	-//-
Novel01089	270.155	600.444	-1.1522	0.0045925	0.015456	-//-	-//-
Si023369m.g	112.73	250.106	-1.1497	3.66e-05	0.00021565	--	-//-
Si020456m.g	43.1302	95.6599	-1.1492	0.0006917	0.0029578	--	-//-
Si023357m.g	40.3546	89.3955	-1.1475	0.016373	0.045948	--	-//-
Si009062m.g	442.653	980.2	-1.1469	0.011767	0.034679	--	-//-
Si019476m.g	75.0702	166.051	-1.1453	0.00011883	0.00061785	--	-//-
Si001712m.g	338.464	748.464	-1.1449	0.0010372	0.0042263	--	-//-
Si001012m.g	439.601	971.694	-1.1443	3.61e-06	2.65e-05	--	-//-
Si020662m.g	287.594	634.18	-1.1409	5.8e-06	4.06e-05	--	-//-
Novel01318	359.102	790.743	-1.1388	4.59e-06	3.29e-05	-//-	-//-
Si002231m.g	98.8376	217.548	-1.1382	6.43e-05	0.00035632	--	-//-
Si031862m.g	27.2243	59.8288	-1.1359	0.0039309	0.013535	--	-//-
Si031113m.g	59.8925	131.603	-1.1357	0.00028309	0.0013412	--	-//-
Si038340m.g	465.885	1023.02	-1.1348	3.31e-06	2.45e-05	--	-//-
Si031283m.g	140.103	307.236	-1.1329	2.47e-05	0.0001509	--	-//-
Si040848m.g	19.154	41.9764	-1.1319	0.0082792	0.02562	--	-//-
Si026758m.g	16.2419	35.5604	-1.1305	0.014942	0.042532	--	-//-
Si040747m.g	271.581	594.44	-1.1301	0.012004	0.035221	--	-//-
Si021464m.g	18.5827	40.6606	-1.1297	0.010178	0.030579	--	-//-
Si037478m.g	55.4577	121.196	-1.1279	0.004389	0.014885	--	-//-
Si034213m.g	16.7284	36.553	-1.1277	0.015157	0.043023	--	-//-
Si031497m.g	79.4125	173.461	-1.1272	0.00011933	0.0006202	--	-//-
Si016058m.g	538.725	1176.63	-1.127	0.0038	0.013152	--	-//-
Si023021m.g	44.1242	96.3142	-1.1262	0.00087952	0.0036583	--	-//-
Si016276m.g	42.8326	93.4329	-1.1252	0.0010063	0.0041192	--	-//-
Si032384m.g	33.4256	72.9063	-1.1251	0.0018411	0.006998	--	-//-
Si004754m.g	20.2714	44.184	-1.1241	0.0099013	0.029843	--	-//-
Si008218m.g	281.402	613.118	-1.1235	9.74e-06	6.52e-05	--	-//-
Si003249m.g	48.558	105.781	-1.1233	0.00082878	0.0034735	--	-//-
Si017719m.g	50.0491	108.982	-1.1227	0.00057418	0.0025017	--	-//-
Si004916m.g	116.994	254.592	-1.1218	5.5e-05	0.00030984	--	-//-
Si001825m.g	106.084	230.327	-1.1185	7.52e-05	0.00041036	--	-//-
Si025015m.g	17.9562	38.9853	-1.1184	0.013633	0.039298	--	-//-
Si012976m.g	669.736	1453.43	-1.1178	0.00038976	0.0017726	--	-//-
Si037813m.g	111.737	242.449	-1.1176	0.0036028	0.012566	--	-//-
Novel01245	17.4742	37.8907	-1.1166	0.015585	0.044045	-//-	-//-
Si001556m.g	16.3174	35.3582	-1.1156	0.017434	0.048402	--	-//-
Si001776m.g	562.438	1218.21	-1.115	4.7e-06	3.36e-05	--	-//-
Si024043m.g	35.1	75.9275	-1.1132	0.0020823	0.0078077	--	-//-
Si031268m.g	34.1459	73.7946	-1.1118	0.0021371	0.0079857	--	-//-
Si015945m.g	30.9416	66.7651	-1.1095	0.0031353	0.011147	--	-//-
Si035932m.g	762.988	1645.77	-1.109	4.41e-06	3.17e-05	--	-//-
Si012878m.g	34.6546	74.6628	-1.1073	0.0020536	0.0077152	--	-//-
Si023514m.g	28.4249	61.2283	-1.107	0.0036091	0.012585	--	-//-
Novel00032	198.2	426.664	-1.1061	0.0073073	0.023065	-//-	-//-
Novel00887	30.0215	64.6252	-1.1061	0.0034819	0.012204	-//-	-//-
Si019140m.g	120.215	258.653	-1.1054	6.15e-05	0.00034245	--	-//-
Si020651m.g	100.457	215.947	-1.1041	0.00010824	0.00056832	--	-//-
Si002204m.g	576.395	1234.66	-1.099	5.81e-06	4.06e-05	--	-//-
Si013054m.g	234.876	502.654	-1.0977	1.72e-05	0.00010907	--	-//-
Si001549m.g	251.829	538.231	-1.0958	0.010907	0.032459	--	-//-
Si000486m.g	336.294	715.559	-1.0893	1.15e-05	7.58e-05	--	-//-
Si038798m.g	75.3791	160.183	-1.0875	0.00031938	0.0014944	--	-//-
Si026462m.g	143.77	305.385	-1.0869	0.00076037	0.003215	--	-//-
Si001890m.g	41.548	88.2467	-1.0868	0.0015067	0.0058691	--	-//-
Si002689m.g	113.217	240.048	-1.0842	0.00010232	0.00054018	--	-//-
Novel00417	114.666	243.102	-1.0841	0.0095677	0.02899	-//-	-//-
Si037449m.g	30.3491	64.2917	-1.083	0.0044663	0.015097	--	-//-
Si022222m.g	30.1664	63.8953	-1.0828	0.012176	0.035663	--	-//-
Si007374m.g	131.096	277.315	-1.0809	7.17e-05	0.00039375	--	-//-
Si010677m.g	21.0017	44.4045	-1.0802	0.012132	0.035549	--	-//-
Si029853m.g	35.3182	74.5533	-1.0779	0.0027098	0.0098354	--	-//-
Si023922m.g	41.2702	86.9588	-1.0752	0.001765	0.0067457	--	-//-
Novel01069	160.679	338.317	-1.0742	0.011816	0.034792	-//-	-//-
Si002973m.g	77.4065	162.76	-1.0722	0.00030332	0.0014263	--	-//-
Si008156m.g	83.788	176.021	-1.0709	0.00026536	0.0012648	--	-//-
Novel00808	21.6437	45.4407	-1.07	0.010662	0.031834	-//-	-//-
Si040811m.g	24.5359	51.4731	-1.0689	0.0075113	0.023601	--	-//-
Si036295m.g	3351.82	7024.68	-1.0675	5.25e-06	3.71e-05	--	-//-
Si032920m.g	24.9785	52.3465	-1.0674	0.008069	0.025091	--	-//-
Novel00695	19.3968	40.6264	-1.0666	0.018054	0.049797	-//-	-//-
Si024728m.g	28.6703	60.0466	-1.0665	0.0056369	0.018432	--	-//-
Si026928m.g	78.2539	163.771	-1.0654	0.00027857	0.0013218	--	-//-
Si023293m.g	60.8509	127.286	-1.0647	0.00065687	0.0028237	--	-//-
Si018417m.g	119.719	250.169	-1.0633	0.00011934	0.0006202	--	-//-
Novel01235	225.139	469.114	-1.0591	4.52e-05	0.0002604	-//-	-//-
Si011561m.g	20.633	42.9231	-1.0568	0.014715	0.041974	--	-//-
Si016722m.g	366.582	762.416	-1.0564	2.22e-05	0.00013701	--	-//-
Si000578m.g	306.454	636.948	-1.0555	2.67e-05	0.00016241	--	-//-
Novel00649	23.3452	48.4605	-1.0537	0.011104	0.032949	-//-	-//-
Si008813m.g	26.7961	55.6152	-1.0535	0.008258	0.025564	--	-//-
Si003185m.g	156.22	323.829	-1.0517	8.04e-05	0.0004351	--	-//-
Si007453m.g	51.0853	105.836	-1.0509	0.0037791	0.013091	--	-//-
Novel00603	506.57	1049.46	-1.0508	4.85e-05	0.00027713	-//-	-//-
Si037726m.g	20.6557	42.7544	-1.0495	0.015637	0.044165	--	-//-
Si002482m.g	33.6995	69.7126	-1.0487	0.0047908	0.016022	--	-//-
Si030226m.g	86.87	179.479	-1.0469	0.00030887	0.00145	--	-//-
Si031061m.g	1551.06	3203.81	-1.0465	0.00025874	0.001238	--	-//-
Si000228m.g	715.96	1478.71	-1.0464	7.34e-05	0.0004023	--	-//-
Si036521m.g	48.0388	99.1487	-1.0454	0.0017995	0.006859	--	-//-
Si030533m.g	128.068	264.05	-1.0439	0.00014307	0.00072916	--	-//-
Si034853m.g	29.4728	60.7454	-1.0434	0.0098963	0.02983	--	-//-
Novel00420	27.5063	56.5996	-1.041	0.0077125	0.024141	-//-	-//-
Si035531m.g	84.135	172.816	-1.0385	0.00038475	0.001755	--	-//-
Si025979m.g	23.233	47.7174	-1.0383	0.011999	0.035219	--	-//-
Si000450m.g	386.469	793.125	-1.0372	2.88e-05	0.00017344	--	-//-
Si038353m.g	213.688	438.089	-1.0357	0.00095061	0.0039188	--	-//-
Si026298m.g	55.0399	112.623	-1.033	0.0014164	0.0055622	--	-//-
Si024614m.g	422.591	864.622	-1.0328	2.66e-05	0.00016168	--	-//-
Si013920m.g	44.9039	91.8686	-1.0327	0.0023956	0.0088347	--	-//-
Si017662m.g	589.103	1205.2	-1.0327	0.00035658	0.0016443	--	-//-
Si037628m.g	4642.46	9497.75	-1.0327	0.00034813	0.0016095	--	-//-
Si011465m.g	143.781	293.92	-1.0315	0.00011184	0.00058466	--	-//-
Si029733m.g	184.243	376.562	-1.0313	8.3e-05	0.00044802	--	-//-
Si017304m.g	91.7999	187.617	-1.0312	0.0004185	0.0018885	--	-//-
Novel00284	30.3719	61.9956	-1.0294	0.0074358	0.02342	-//-	-//-
Novel00030	21.1633	43.1844	-1.0289	0.016733	0.046778	-//-	-//-
Novel01761	67.4266	137.504	-1.0281	0.0007459	0.003162	-//-	-//-
Si038425m.g	32.26	65.752	-1.0273	0.0053645	0.017661	--	-//-
Si036320m.g	1360.05	2770.61	-1.0265	1.41e-05	9.08e-05	--	-//-
Si027141m.g	34.0565	69.2913	-1.0247	0.005444	0.017881	--	-//-
Si023761m.g	1594.33	3241.31	-1.0236	0.0003808	0.0017402	--	-//-
Si031010m.g	26.6106	54.0865	-1.0233	0.01191	0.035009	--	-//-
Si031048m.g	1159.02	2353.23	-1.0217	1.67e-05	0.0001062	--	-//-
Si031494m.g	354.842	719.689	-1.0202	3.76e-05	0.000221	--	-//-
Si016497m.g	1429.03	2896.83	-1.0194	1.67e-05	0.00010648	--	-//-
Si023953m.g	272.829	552.757	-1.0187	5.44e-05	0.00030655	--	-//-
Si029050m.g	248.392	501.274	-1.013	0.0064692	0.020753	--	-//-
Si036357m.g	312.161	629.343	-1.0116	0.0039237	0.013518	--	-//-
Si010717m.g	35.541	71.6102	-1.0107	0.0053462	0.017617	--	-//-
Si037758m.g	229.428	461.943	-1.0097	7.86e-05	0.00042659	--	-//-
Si029810m.g	768.094	1546.41	-1.0096	0.0016945	0.0065102	--	-//-
Si010028m.g	367.664	739.725	-1.0086	0.00055586	0.0024307	--	-//-
Si019382m.g	31.642	63.6619	-1.0086	0.007426	0.023392	--	-//-
Si033719m.g	31.873	64.1282	-1.0086	0.006883	0.021913	--	-//-
Si001542m.g	41.4914	83.4244	-1.0077	0.0037976	0.013145	--	-//-
Si036701m.g	501.111	1006.86	-1.0067	3.82e-05	0.00022426	--	-//-
Si007847m.g	47.3312	95.092	-1.0065	0.0026529	0.0096615	--	-//-
Si012683m.g	671.161	1348.36	-1.0065	2.9e-05	0.00017468	--	-//-
Si005082m.g	396.071	795.462	-1.006	5.52e-05	0.00031078	--	-//-
Si026409m.g	178.651	358.43	-1.0046	0.00015917	0.00080215	--	-//-
Si002373m.g	185.373	371.725	-1.0038	0.00012962	0.00066782	--	-//-
Si026792m.g	116.384	233.266	-1.0031	0.002661	0.0096867	--	-//-
Si018323m.g	93.2176	186.632	-1.0015	0.00055617	0.0024314	--	-//-
Si002659m.g	632.359	1265.14	-1.0005	3.14e-05	0.00018791	--	-//-
Si028126m.g	774.857	387.403	1.0001	5.83e-05	0.00032619	--	-//-
Si018549m.g	1764.81	882.03	1.0006	3.53e-05	0.00020851	--	-//-
Si033286m.g	200.751	100.215	1.0023	0.00044742	0.0020058	--	-//-
Si002569m.g	80.2666	40.0326	1.0036	0.0033266	0.011732	--	-//-
Si033796m.g	221.292	110.333	1.0041	0.00035489	0.0016379	--	-//-
Si017091m.g	1049.64	521.493	1.0092	3.96e-05	0.00023125	--	-//-
Si002789m.g	7737.46	3841.91	1.01	1.97e-05	0.00012303	--	-//-
Si038280m.g	9495.54	4714.62	1.0101	4.03e-05	0.00023488	--	-//-
Si008627m.g	106.609	52.9196	1.0105	0.0015299	0.0059489	--	-//-
Si002184m.g	75.0531	37.245	1.0109	0.0039219	0.013514	--	-//-
Si007670m.g	3632.03	1801.63	1.0115	1.75e-05	0.00011049	--	-//-
Si040384m.g	1593.19	789.887	1.0122	2.9e-05	0.00017457	--	-//-
Si019154m.g	2555.06	1266.69	1.0123	0.0011401	0.0045894	--	-//-
Si039390m.g	566.571	280.802	1.0127	5.5e-05	0.00030984	--	-//-
Si010899m.g	226.264	112.094	1.0133	0.00030569	0.0014362	--	-//-
Si002700m.g	1465.11	725.757	1.0135	2.38e-05	0.00014588	--	-//-
Si023422m.g	1075.19	531.551	1.0163	3.06e-05	0.00018335	--	-//-
Si034961m.g	5048.16	2494.49	1.017	1.61e-05	0.000103	--	-//-
Si014914m.g	332.437	164.25	1.0172	0.00012858	0.00066311	--	-//-
Si026832m.g	840.881	415.28	1.0178	3.95e-05	0.00023082	--	-//-
Novel00509	8612.8	4250.92	1.0187	1.95e-05	0.0001221	-//-	-//-
Si017066m.g	924.274	455.887	1.0196	2.87e-05	0.00017299	--	-//-
Si018897m.g	6468.39	3186.54	1.0214	1.68e-05	0.000107	--	-//-
Si018285m.g	210.985	103.848	1.0227	0.00031039	0.0014564	--	-//-
Si004573m.g	115.395	56.789	1.0229	0.0011476	0.0046161	--	-//-
Novel01609	1241.21	610.719	1.0232	2.58e-05	0.00015712	-//-	-//-
Novel00510	97.984	48.201	1.0235	0.0020696	0.0077646	-//-	-//-
Si040061m.g	47.3952	23.2806	1.0256	0.01177	0.034683	--	-//-
Si031971m.g	1027.53	504.585	1.026	8.99e-05	0.00048104	--	-//-
Si008808m.g	44.8006	21.99	1.0267	0.013398	0.038711	--	-//-
Novel00984	5195.16	2548.65	1.0274	0.0034396	0.012081	-//-	-//-
Si014484m.g	47.4828	23.2913	1.0276	0.013025	0.037765	--	-//-
Si019377m.g	5324.8	2608.46	1.0295	1.13e-05	7.43e-05	--	-//-
Novel01008	67.8675	33.2242	1.0305	0.0052097	0.017228	-//-	-//-
Si018587m.g	2328.13	1138.98	1.0314	1.52e-05	9.74e-05	--	-//-
Si031912m.g	103.005	50.3401	1.0329	0.0014473	0.0056678	--	-//-
Si038103m.g	156.823	76.4937	1.0357	0.00051332	0.0022676	--	-//-
Si015938m.g	157.014	76.5746	1.036	0.00046079	0.0020587	--	-//-
Novel01643	210.028	102.349	1.0371	0.00022698	0.001103	-//-	-//-
Si034453m.g	4387.35	2136.77	1.0379	1.01e-05	6.75e-05	--	-//-
Si010792m.g	423.029	206.005	1.0381	5.98e-05	0.00033384	--	-//-
Novel00477	62.843	30.5604	1.0401	0.014934	0.042514	-//-	-//-
Si023500m.g	230.677	112.099	1.0411	0.00017979	0.00089491	--	-//-
Si023259m.g	5194.56	2523.86	1.0414	1.11e-05	7.31e-05	--	-//-
Si023883m.g	238.299	115.777	1.0414	0.00016842	0.00084324	--	-//-
Si014334m.g	73.4298	35.6675	1.0418	0.0036776	0.012785	--	-//-
Novel00484	48.0738	23.3453	1.0421	0.011899	0.034988	-//-	-//-
Novel00228	53.9537	26.1791	1.0433	0.0078081	0.024397	-//-	-//-
Si023855m.g	40.2763	19.517	1.0452	0.014347	0.041063	--	-//-
Si025111m.g	269.953	130.729	1.0461	0.00012695	0.00065555	--	-//-
Si007619m.g	242.778	117.539	1.0465	0.00015103	0.00076504	--	-//-
Si032417m.g	750.599	363.152	1.0475	0.00047076	0.0020981	--	-//-
Si003746m.g	1362.06	658.897	1.0477	1.47e-05	9.43e-05	--	-//-
Si010481m.g	271.86	131.465	1.0482	0.00012263	0.00063556	--	-//-
Si015972m.g	48.5219	23.4541	1.0488	0.012035	0.035304	--	-//-
Si012277m.g	146.467	70.7478	1.0498	0.00046663	0.0020814	--	-//-
Si037211m.g	2860.05	1379.93	1.0515	1.01e-05	6.7e-05	--	-//-
Novel01464	45.3715	21.8832	1.052	0.012114	0.035502	-//-	-//-
Si033681m.g	52.126	25.1395	1.0521	0.0080951	0.025158	--	-//-
Si004918m.g	93.6398	45.093	1.0542	0.011772	0.034684	--	-//-
Si011655m.g	500.435	240.897	1.0548	3.57e-05	0.00021078	--	-//-
Si037479m.g	273.926	131.858	1.0548	0.00010493	0.00055292	--	-//-
Si031405m.g	276.363	132.886	1.0564	9.12e-05	0.00048659	--	-//-
Si036773m.g	636.922	306.257	1.0564	2.66e-05	0.00016179	--	-//-
Novel00690	978.714	470.373	1.0571	0.00037439	0.0017162	-//-	-//-
Si037722m.g	76.257	36.6422	1.0574	0.0028377	0.010225	--	-//-
Si001571m.g	538.317	258.623	1.0576	3.52e-05	0.00020831	--	-//-
Si007343m.g	69.9944	33.5778	1.0597	0.0035285	0.012345	--	-//-
Si007550m.g	68.9948	33.0981	1.0597	0.0058393	0.018991	--	-//-
Si012036m.g	151.735	72.7549	1.0604	0.00048292	0.0021464	--	-//-
Si039887m.g	367.437	176.169	1.0605	5.9e-05	0.00032988	--	-//-
Si013620m.g	95.8378	45.9436	1.0607	0.0014442	0.0056581	--	-//-
Si008294m.g	957.263	458.892	1.0608	5.6e-05	0.00031433	--	-//-
Si032283m.g	58.8433	28.2032	1.061	0.0061225	0.019781	--	-//-
Si010733m.g	498.016	238.342	1.0632	2.65e-05	0.00016149	--	-//-
Si014116m.g	1722.88	823.738	1.0646	9.25e-06	6.22e-05	--	-//-
Si031207m.g	301.724	144.226	1.0649	7.56e-05	0.00041229	--	-//-
Si025606m.g	148.747	71.07	1.0655	0.00099904	0.004095	--	-//-
Novel00892	381.576	182.296	1.0657	5.53e-05	0.0003114	-//-	-//-
Si013781m.g	2708.63	1293.27	1.0665	7.96e-06	5.41e-05	--	-//-
Si027116m.g	996.608	475.594	1.0673	1.28e-05	8.33e-05	--	-//-
Novel01772	113.419	54.0429	1.0695	0.00077922	0.0032857	-//-	-//-
Si003452m.g	109.858	52.249	1.0722	0.0009834	0.0040391	--	-//-
Si029743m.g	289.336	137.589	1.0724	9.94e-05	0.00052625	--	-//-
Novel00869	532.872	253.158	1.0738	2.42e-05	0.00014842	-//-	-//-
Si030868m.g	5429.24	2579.07	1.0739	8.23e-06	5.57e-05	--	-//-
Si033398m.g	459.427	218.224	1.074	3.29e-05	0.00019595	--	-//-
Si005398m.g	36.6183	17.3879	1.0745	0.017808	0.04927	--	-//-
Novel01569	620.289	294.341	1.0755	1.92e-05	0.00012015	-//-	-//-
Si022576m.g	398.687	188.967	1.0771	3.65e-05	0.00021508	--	-//-
Si014693m.g	600.334	284.182	1.0789	2.16e-05	0.00013385	--	-//-
Si025261m.g	4906.47	2322.36	1.0791	4.85e-06	3.45e-05	--	-//-
Si018426m.g	4233.91	2002.45	1.0802	5.51e-06	3.88e-05	--	-//-
Si018984m.g	264.247	124.895	1.0812	7.5e-05	0.00040973	--	-//-
Si016895m.g	106.577	50.3667	1.0814	0.00093715	0.0038697	--	-//-
Si017135m.g	1049.89	495.821	1.0823	1.04e-05	6.9e-05	--	-//-
Si011803m.g	66.1793	31.1926	1.0852	0.0030266	0.010814	--	-//-
Si018960m.g	102.313	48.1778	1.0865	0.00093159	0.0038512	--	-//-
Si013780m.g	11224.5	5285.17	1.0866	3.53e-06	2.59e-05	--	-//-
Si014522m.g	310.009	145.973	1.0866	5.16e-05	0.00029229	--	-//-
Si011172m.g	566.397	266.621	1.087	1.85e-05	0.00011653	--	-//-
Si032833m.g	3282.85	1544.73	1.0876	4.95e-06	3.51e-05	--	-//-
Novel01081	306.642	144.271	1.0878	4.89e-05	0.00027911	-//-	-//-
Si008610m.g	19862	9337.87	1.0888	3.62e-06	2.65e-05	--	-//-
Si039009m.g	56.1212	26.3779	1.0892	0.005525	0.018105	--	-//-
Si018602m.g	4426.15	2076.78	1.0917	3.74e-06	2.73e-05	--	-//-
Si018470m.g	4062.45	1904.92	1.0926	4.18e-06	3.02e-05	--	-//-
Si028424m.g	195.739	91.628	1.0951	0.00011783	0.00061351	--	-//-
Si039890m.g	1993.94	932.964	1.0957	5.28e-06	3.73e-05	--	-//-
Novel00419	552.859	258.393	1.0973	1.44e-05	9.3e-05	-//-	-//-
Si007533m.g	307.499	143.696	1.0976	4.57e-05	0.00026291	--	-//-
Si012206m.g	389.059	181.514	1.0999	0.00015848	0.00079915	--	-//-
Novel00344	639.493	298.333	1.1	9.96e-06	6.64e-05	-//-	-//-
Si003018m.g	14354.3	6694.26	1.1005	2.86e-06	2.14e-05	--	-//-
Si003590m.g	6748.55	3147.21	1.1005	3.32e-06	2.45e-05	--	-//-
Si031177m.g	2077.63	968.658	1.1009	4.05e-06	2.94e-05	--	-//-
Si038129m.g	177.132	82.5278	1.1019	0.00014975	0.00076017	--	-//-
Si023071m.g	76.1463	35.448	1.1031	0.0095051	0.028829	--	-//-
Si024776m.g	370.259	172.268	1.1039	2.51e-05	0.00015357	--	-//-
Si008018m.g	190.527	88.6331	1.1041	0.00015016	0.00076122	--	-//-
Si009130m.g	41.4658	19.2858	1.1044	0.010439	0.031254	--	-//-
Si011357m.g	9287.92	4319.7	1.1044	2.86e-06	2.14e-05	--	-//-
Novel00784	1765.34	820.742	1.1049	3.65e-06	2.67e-05	-//-	-//-
Si025458m.g	160.303	74.4776	1.1059	0.0001972	0.00097306	--	-//-
Si036960m.g	37.4562	17.3993	1.1062	0.016176	0.045485	--	-//-
Si040858m.g	22708.3	10547.9	1.1063	2.48e-06	1.88e-05	--	-//-
Si028624m.g	100.234	46.4897	1.1084	0.00091442	0.0037854	--	-//-
Si023390m.g	1385.22	642.367	1.1086	0.001099	0.0044457	--	-//-
Si019698m.g	175.804	81.5116	1.1089	0.00016681	0.00083583	--	-//-
Si006768m.g	208.43	96.5989	1.1095	8.49e-05	0.00045716	--	-//-
Si032390m.g	52.9923	24.5398	1.1107	0.0053801	0.017705	--	-//-
Si011082m.g	170.34	78.8395	1.1114	0.00015423	0.00077989	--	-//-
Si018730m.g	91.6755	42.4309	1.1114	0.00083206	0.0034868	--	-//-
Si012241m.g	135.444	62.6389	1.1126	0.00028016	0.0013289	--	-//-
Novel00698	72.4596	33.4838	1.1137	0.0021639	0.0080774	-//-	-//-
Novel01375	1161.79	536.692	1.1142	5.18e-06	3.66e-05	-//-	-//-
Si033707m.g	36.987	17.0834	1.1144	0.01405	0.040353	--	-//-
Novel00523	4386.24	2019.83	1.1188	2.22e-06	1.7e-05	-//-	-//-
Si022401m.g	26876	12371.3	1.1193	2.1e-06	1.61e-05	--	-//-
Si014322m.g	87.5694	40.2897	1.12	0.0008918	0.0037027	--	-//-
Si033269m.g	609.757	280.552	1.12	1.05e-05	6.98e-05	--	-//-
Novel01054	94.8385	43.5968	1.1213	0.00079562	0.0033475	-//-	-//-
Si008634m.g	68.299	31.3827	1.1219	0.0020002	0.0075349	--	-//-
Si039974m.g	52.6096	24.1686	1.1222	0.0052758	0.017422	--	-//-
Si023414m.g	35.6459	16.3669	1.123	0.015121	0.042944	--	-//-
Si011466m.g	143.784	66.0074	1.1232	0.00022148	0.0010781	--	-//-
Novel01402	3792.39	1740.72	1.1234	6.51e-05	0.00036011	-//-	-//-
Si011364m.g	210.809	96.7476	1.1236	8.58e-05	0.00046162	--	-//-
Si004976m.g	38.0476	17.4567	1.124	0.01298	0.037647	--	-//-
Si000858m.g	116.158	53.2545	1.1251	0.00039744	0.0018038	--	-//-
Si005253m.g	39.9842	18.3107	1.1267	0.011007	0.03271	--	-//-
Si011220m.g	96.2757	44.064	1.1276	0.00083401	0.0034927	--	-//-
Si040824m.g	76.2154	34.8757	1.1279	0.0015785	0.0061115	--	-//-
Si025604m.g	1446.83	661.73	1.1286	2.93e-06	2.19e-05	--	-//-
Si008931m.g	55.2409	25.2483	1.1295	0.0042644	0.014512	--	-//-
Si035547m.g	642.097	293.319	1.1303	6.36e-06	4.41e-05	--	-//-
Si003648m.g	53.6914	24.5201	1.1307	0.004954	0.01651	--	-//-
Si003791m.g	672.03	306.809	1.1312	8.95e-05	0.0004792	--	-//-
Si000571m.g	321.585	146.664	1.1327	2.03e-05	0.00012626	--	-//-
Si035530m.g	153.72	70.0939	1.1329	0.00015954	0.00080362	--	-//-
Si022824m.g	255.039	116.171	1.1345	3.71e-05	0.00021787	--	-//-
Novel00915	43.4351	19.7783	1.1349	0.0078796	0.024589	-//-	-//-
Si014518m.g	3418.64	1555.38	1.1362	1.79e-06	1.39e-05	--	-//-
Novel01305	48.8384	22.2185	1.1363	0.0056	0.018326	-//-	-//-
Si014547m.g	58.2663	26.4988	1.1367	0.0038992	0.013446	--	-//-
Si005215m.g	391.225	177.694	1.1386	1.16e-05	7.63e-05	--	-//-
Si012954m.g	132.432	60.1389	1.1389	0.00023993	0.0011598	--	-//-
Novel00110	257.477	116.901	1.1392	3.47e-05	0.00020555	-//-	-//-
Si014842m.g	41.0249	18.6218	1.1395	0.0090197	0.027551	--	-//-
Si012094m.g	2834.99	1285.86	1.1406	5.77e-06	4.04e-05	--	-//-
Novel00019	135.689	61.5373	1.1408	0.00020778	0.0010189	-//-	-//-
Novel00944	168.454	76.3831	1.141	0.00145	0.0056769	-//-	-//-
Si038906m.g	44.5734	20.2052	1.1415	0.008208	0.02545	--	-//-
Si007639m.g	415.282	188.227	1.1416	3.73e-05	0.00021923	--	-//-
Si040343m.g	35.1611	15.9269	1.1425	0.013003	0.037708	--	-//-
Si001280m.g	353.026	159.841	1.1431	1.5e-05	9.65e-05	--	-//-
Si026290m.g	85.7972	38.7879	1.1453	0.00080557	0.0033841	--	-//-
Novel00662	55.4535	25.0606	1.1459	0.0038183	0.013203	-//-	-//-
Novel01829	153.448	69.3269	1.1463	0.00012729	0.00065706	-//-	-//-
Si007478m.g	226.341	102.068	1.149	4.21e-05	0.00024469	--	-//-
Si019286m.g	3202.87	1443.7	1.1496	1.18e-06	9.52e-06	--	-//-
Si003497m.g	3245.34	1462.55	1.1499	1.39e-06	1.11e-05	--	-//-
Novel01394	1377.46	620.373	1.1508	4.84e-05	0.0002769	-//-	-//-
Si040469m.g	78.7367	35.4432	1.1515	0.0010012	0.0041024	--	-//-
Si023665m.g	245.414	110.452	1.1518	2.76e-05	0.00016692	--	-//-
Si019799m.g	36.5222	16.4336	1.1521	0.010721	0.031985	--	-//-
Si005237m.g	70.6242	31.7352	1.1541	0.0013279	0.0052557	--	-//-
Si011380m.g	35.8147	16.0838	1.1549	0.011786	0.034717	--	-//-
Si031841m.g	39.8326	17.8877	1.155	0.0084971	0.026204	--	-//-
Si030335m.g	106.587	47.8187	1.1564	0.00040638	0.0018395	--	-//-
Si015293m.g	39.6115	17.7643	1.1569	0.0083478	0.0258	--	-//-
Si039397m.g	34.9611	15.6742	1.1574	0.016888	0.047117	--	-//-
Si002950m.g	860.201	385.525	1.1578	3.41e-06	2.51e-05	--	-//-
Si020157m.g	333.78	149.531	1.1585	1.52e-05	9.72e-05	--	-//-
Si023921m.g	249.826	111.864	1.1592	2.5e-05	0.00015287	--	-//-
Si037865m.g	1701.73	761.258	1.1605	2.96e-05	0.00017774	--	-//-
Si017695m.g	2810.28	1254.65	1.1634	8.85e-07	7.33e-06	--	-//-
Si000127m.g	1272.21	567.59	1.1644	0.012481	0.036384	--	-//-
Si004680m.g	95.4805	42.5543	1.1659	0.00042769	0.0019245	--	-//-
Si011483m.g	2676.59	1191.43	1.1677	0.00084719	0.0035397	--	-//-
Si003137m.g	51.2158	22.7767	1.169	0.0050217	0.016698	--	-//-
Novel00878	350.497	155.799	1.1697	9.59e-06	6.43e-05	-//-	-//-
Si028304m.g	65.3174	29.0348	1.1697	0.0020592	0.0077321	--	-//-
Si039237m.g	791.462	351.631	1.1705	2.84e-06	2.13e-05	--	-//-
Si037523m.g	47.8545	21.2556	1.1708	0.0047317	0.015859	--	-//-
Si001957m.g	69.7122	30.941	1.1719	0.0053898	0.01773	--	-//-
Si023735m.g	37.3031	16.5504	1.1724	0.0096049	0.029087	--	-//-
Si011341m.g	921.188	407.729	1.1759	1.66e-06	1.3e-05	--	-//-
Si007962m.g	249.362	110.236	1.1776	2.57e-05	0.00015683	--	-//-
Novel00965	39.8409	17.6056	1.1782	0.0083543	0.025814	-//-	-//-
Si005488m.g	96.2236	42.5094	1.1786	0.00040861	0.001848	--	-//-
Si033777m.g	34.6646	15.3092	1.1791	0.012516	0.036473	--	-//-
Novel01805	43.8054	19.3418	1.1794	0.0054758	0.017969	-//-	-//-
Si009073m.g	24762.9	10934	1.1794	5.09e-07	4.42e-06	--	-//-
Novel00072	71.5954	31.5973	1.1801	0.0045525	0.015339	-//-	-//-
Si031629m.g	36.3067	16.0233	1.1801	0.0091649	0.02794	--	-//-
Si024426m.g	125.123	55.2163	1.1802	0.00020684	0.0010146	--	-//-
Si006604m.g	99.4389	43.818	1.1823	0.00033153	0.0015432	--	-//-
Si007704m.g	243.936	107.489	1.1823	2.01e-05	0.00012503	--	-//-
Si020806m.g	41.5963	18.319	1.1831	0.0078558	0.024524	--	-//-
Si038492m.g	303.3	133.442	1.1845	1.39e-05	8.99e-05	--	-//-
Si020003m.g	64.4011	28.3083	1.1859	0.0015802	0.0061166	--	-//-
Si033846m.g	834.267	366.65	1.1861	1.47e-06	1.17e-05	--	-//-
Si014818m.g	29.4589	12.9323	1.1877	0.014775	0.042107	--	-//-
Si003140m.g	61.8579	27.1442	1.1883	0.0020864	0.0078203	--	-//-
Si015539m.g	56.0123	24.5768	1.1884	0.0024727	0.0090871	--	-//-
Si038544m.g	37.9427	16.6406	1.1891	0.0087198	0.026794	--	-//-
Si004532m.g	60.7943	26.6468	1.19	0.0020289	0.0076306	--	-//-
Si024261m.g	56.392	24.6936	1.1914	0.0045902	0.015452	--	-//-
Si025576m.g	34.3614	15.0379	1.1922	0.010839	0.032286	--	-//-
Si018916m.g	119.612	52.3292	1.1927	0.00018269	0.00090782	--	-//-
Si023316m.g	2627.43	1149.22	1.193	0.00035705	0.001646	--	-//-
Si027111m.g	2383.97	1042.12	1.1938	6.26e-07	5.34e-06	--	-//-
Si037433m.g	12498.2	5460.64	1.1946	3.57e-07	3.19e-06	--	-//-
Si039799m.g	84.5987	36.8921	1.1973	0.00065764	0.0028266	--	-//-
Si031527m.g	1495.74	651.167	1.1998	6.47e-07	5.51e-06	--	-//-
Si003553m.g	48.0798	20.912	1.2011	0.0036841	0.012807	--	-//-
Si027114m.g	162.482	70.6307	1.2019	6.07e-05	0.00033861	--	-//-
Si031613m.g	153.837	66.8027	1.2034	6.19e-05	0.00034414	--	-//-
Si036768m.g	1470.47	638.576	1.2034	7.4e-07	6.22e-06	--	-//-
Si022067m.g	471.015	203.447	1.2111	2.81e-06	2.11e-05	--	-//-
Si040383m.g	1525.46	657.833	1.2134	5.07e-07	4.41e-06	--	-//-
Novel01429	38.4403	16.5711	1.2139	0.0077725	0.024309	-//-	-//-
Si003295m.g	904.786	390.034	1.214	8.43e-07	7.01e-06	--	-//-
Novel00552	68.4579	29.5069	1.2142	0.00093125	0.0038502	-//-	-//-
Si040552m.g	37.2607	16.0337	1.2165	0.0083328	0.025768	--	-//-
Si019886m.g	77.2393	33.2208	1.2173	0.00064979	0.0027955	--	-//-
Si031738m.g	46.1744	19.8592	1.2173	0.0037144	0.012899	--	-//-
Novel01006	120.246	51.6625	1.2188	0.0001256	0.00064948	-//-	-//-
Si023344m.g	257.498	110.624	1.2189	1.28e-05	8.37e-05	--	-//-
Si023785m.g	837.679	359.833	1.2191	1.21e-06	9.73e-06	--	-//-
Si037335m.g	4191.21	1800.01	1.2194	3.26e-07	2.93e-06	--	-//-
Si020442m.g	186.797	80.1785	1.2202	0.0071039	0.02251	--	-//-
Si024325m.g	34.9111	14.9809	1.2206	0.017918	0.049504	--	-//-
Si040387m.g	38.1893	16.3811	1.2211	0.0076071	0.02387	--	-//-
Si011846m.g	154.793	66.2691	1.2239	5.05e-05	0.00028706	--	-//-
Novel00257	53.3677	22.8272	1.2252	0.0023259	0.008595	-//-	-//-
Si018606m.g	5331.97	2279.59	1.2259	1.32e-05	8.57e-05	--	-//-
Si011874m.g	195.854	83.6788	1.2268	2.1e-05	0.00013056	--	-//-
Si018782m.g	4502.83	1922.64	1.2277	8.57e-06	5.79e-05	--	-//-
Novel01401	1389.85	593.047	1.2287	4.79e-07	4.18e-06	-//-	-//-
Si015889m.g	42.4115	18.0875	1.2295	0.0049678	0.016551	--	-//-
Novel00292	9340.8	3978.01	1.2315	1.61e-07	1.52e-06	-//-	-//-
Novel01082	112.522	47.8602	1.2333	0.00013404	0.00068757	-//-	-//-
Si008979m.g	80.9257	34.4077	1.2339	0.00048091	0.002139	--	-//-
Si002021m.g	324.202	137.777	1.2346	3.84e-06	2.8e-05	--	-//-
Si007681m.g	33.7672	14.347	1.2349	0.0089319	0.027342	--	-//-
Si036599m.g	464.53	197.284	1.2355	1.84e-06	1.43e-05	--	-//-
Si015348m.g	90.7718	38.5235	1.2365	0.00031071	0.0014576	--	-//-
Si013795m.g	3230.37	1368.94	1.2386	0.0010039	0.0041115	--	-//-
Si016486m.g	39.1578	16.5829	1.2396	0.0053416	0.017603	--	-//-
Novel00816	34.302	14.5229	1.24	0.0080778	0.025116	-//-	-//-
Si016931m.g	30.6906	12.9783	1.2417	0.013341	0.038572	--	-//-
Si040795m.g	87.1321	36.8182	1.2428	0.0003307	0.0015401	--	-//-
Si031853m.g	91.9008	38.7858	1.2445	0.0002253	0.0010954	--	-//-
Si036171m.g	186.4	78.6566	1.2448	0.0026692	0.0097113	--	-//-
Si026018m.g	223.27	94.1898	1.2451	7.25e-05	0.00039774	--	-//-
Si018456m.g	7340.33	3092.28	1.2472	1.46e-07	1.4e-06	--	-//-
Si023806m.g	71.6049	30.145	1.2481	0.00069209	0.002959	--	-//-
Si031531m.g	27.7318	11.6673	1.2491	0.015262	0.043264	--	-//-
Novel01515	144.463	60.6736	1.2516	5.15e-05	0.00029192	-//-	-//-
Si011489m.g	521.827	218.918	1.2532	0.0016129	0.0062224	--	-//-
Si007378m.g	79.9516	33.527	1.2538	0.00044468	0.0019945	--	-//-
Si033811m.g	45.4386	19.0501	1.2541	0.0072865	0.023008	--	-//-
Si019190m.g	1883.44	789.606	1.2542	1.65e-07	1.56e-06	--	-//-
Si005565m.g	142.491	59.7293	1.2544	3.95e-05	0.00023088	--	-//-
Si027031m.g	16150.6	6761.49	1.2562	1.21e-07	1.17e-06	--	-//-
Si025516m.g	28.0294	11.7267	1.2571	0.015291	0.043321	--	-//-
Si011470m.g	3688.23	1542.95	1.2572	0.00074288	0.0031509	--	-//-
Si004395m.g	86.8545	36.3218	1.2578	0.00026411	0.00126	--	-//-
Novel01861	44.6434	18.6616	1.2584	0.0051782	0.017141	-//-	-//-
Si018689m.g	26.9732	11.2712	1.2589	0.014473	0.041367	--	-//-
Si023347m.g	96.7133	40.392	1.2596	0.00024049	0.0011621	--	-//-
Si015951m.g	41.3536	17.2462	1.2617	0.0045908	0.015452	--	-//-
Si008393m.g	402.828	167.923	1.2624	1.35e-06	1.08e-05	--	-//-
Si012614m.g	30144.1	12564.2	1.2626	7.57e-08	7.62e-07	--	-//-
Si024198m.g	234.626	97.7796	1.2628	6.69e-06	4.62e-05	--	-//-
Si032978m.g	505.882	210.79	1.263	2.31e-05	0.00014161	--	-//-
Si011945m.g	356.028	148.312	1.2634	2.24e-06	1.71e-05	--	-//-
Novel00537	48.9717	20.3659	1.2658	0.0022711	0.0084145	-//-	-//-
Si037806m.g	40.163	16.669	1.2687	0.0043198	0.014677	--	-//-
Si021632m.g	275.092	114.094	1.2697	3.93e-06	2.85e-05	--	-//-
Si025395m.g	295452	122403	1.2713	6.89e-08	7e-07	--	-//-
Novel00845	49.4731	20.4775	1.2726	0.0026159	0.0095451	-//-	-//-
Si037331m.g	48.844	20.1969	1.274	0.0022635	0.0083934	--	-//-
Si014493m.g	4104.06	1695.26	1.2755	7.13e-08	7.23e-07	--	-//-
Si008037m.g	34.8051	14.3753	1.2757	0.00713	0.022582	--	-//-
Novel00715	253.436	104.647	1.2761	5.39e-06	3.8e-05	-//-	-//-
Si015148m.g	49.3542	20.3731	1.2765	0.0046915	0.015733	--	-//-
Si024960m.g	8231.58	3396.96	1.2769	7.29e-08	7.36e-07	--	-//-
Si008963m.g	112.3	46.3024	1.2782	7.43e-05	0.0004063	--	-//-
Si003920m.g	30.7334	12.6503	1.2806	0.0085398	0.026311	--	-//-
Novel00026	28.2877	11.6434	1.2807	0.011654	0.034381	-//-	-//-
Si033385m.g	5581.78	2291.99	1.2841	5.21e-08	5.42e-07	--	-//-
Novel00023	29.1979	11.9884	1.2842	0.010498	0.031407	-//-	-//-
Si027075m.g	59.6319	24.4789	1.2845	0.001006	0.0041187	--	-//-
Si014393m.g	3509.72	1439.86	1.2854	7.14e-08	7.23e-07	--	-//-
Novel01080	38.622	15.8363	1.2862	0.016845	0.047016	-//-	-//-
Si004061m.g	331.297	135.842	1.2862	1.98e-06	1.53e-05	--	-//-
Si015626m.g	319.524	130.918	1.2873	1.58e-06	1.25e-05	--	-//-
Si004369m.g	4354.7	1784.03	1.2874	0.00010136	0.00053585	--	-//-
Si015999m.g	62.3836	25.5442	1.2882	0.00074039	0.0031415	--	-//-
Si033616m.g	45.2048	18.4981	1.2891	0.0043341	0.014719	--	-//-
Si004028m.g	197.876	80.857	1.2912	9.68e-06	6.48e-05	--	-//-
Novel00050	443.767	181.144	1.2927	6.42e-07	5.47e-06	-//-	-//-
Si040578m.g	51.2114	20.8764	1.2946	0.0017423	0.0066676	--	-//-
Si014670m.g	181.215	73.8613	1.2948	1.18e-05	7.74e-05	--	-//-
Si011377m.g	319.313	129.931	1.2972	1.6e-06	1.26e-05	--	-//-
Si026482m.g	1158.08	470.866	1.2984	1.1e-07	1.07e-06	--	-//-
Si015929m.g	112.262	45.6242	1.299	7.67e-05	0.00041722	--	-//-
Si038078m.g	116.067	47.1558	1.2994	5.3e-05	0.00029936	--	-//-
Si020403m.g	298.313	121.167	1.2998	1.84e-06	1.43e-05	--	-//-
Si039156m.g	894.437	362.821	1.3017	1.3e-07	1.25e-06	--	-//-
Si007574m.g	534.244	216.695	1.3018	3.35e-07	3.01e-06	--	-//-
Si013754m.g	22383.6	9076.35	1.3023	3.52e-08	3.77e-07	--	-//-
Novel00323	189.75	76.9267	1.3025	8.75e-06	5.9e-05	-//-	-//-
Si005297m.g	363.735	147.457	1.3026	8.8e-06	5.93e-05	--	-//-
Si020801m.g	72.4347	29.3375	1.3039	0.00037022	0.0016995	--	-//-
Si023110m.g	534.718	216.425	1.3049	3.74e-07	3.33e-06	--	-//-
Si033492m.g	38.5186	15.5878	1.3051	0.010421	0.031212	--	-//-
Si010783m.g	16095.4	6506.96	1.3066	3.34e-08	3.59e-07	--	-//-
Si003445m.g	3013.14	1217.85	1.3069	3.78e-08	4.03e-07	--	-//-
Novel01098	1481.35	598.4	1.3077	8.1e-08	8.09e-07	-//-	-//-
Si026268m.g	25.3033	10.2108	1.3092	0.01523	0.043186	--	-//-
Si030244m.g	236.467	95.363	1.3101	0.0011226	0.0045296	--	-//-
Si026875m.g	77.2406	31.1349	1.3108	0.00028604	0.0013534	--	-//-
Si005357m.g	1396.29	562.65	1.3113	1.03e-07	1.01e-06	--	-//-
Si029117m.g	158.856	64.0069	1.3114	1.45e-05	9.33e-05	--	-//-
Si033553m.g	27.8523	11.2176	1.312	0.010985	0.032663	--	-//-
Si040507m.g	26.996	10.8664	1.3129	0.01223	0.035795	--	-//-
Si032637m.g	87.6703	35.2735	1.3135	0.00013134	0.00067552	--	-//-
Si033031m.g	29.4022	11.8235	1.3143	0.014673	0.041864	--	-//-
Si023531m.g	1421.84	571.589	1.3147	8e-05	0.00043339	--	-//-
Novel00113	41.5214	16.6894	1.3149	0.0026716	0.0097189	-//-	-//-
Si026948m.g	134.817	54.1911	1.3149	0.0095054	0.028829	--	-//-
Si008318m.g	113.525	45.4739	1.3199	4.85e-05	0.0002771	--	-//-
Si011047m.g	184.364	73.8261	1.3204	6.75e-06	4.65e-05	--	-//-
Si035995m.g	735.982	294.498	1.3214	4.74e-06	3.38e-05	--	-//-
Si002418m.g	61.6311	24.6601	1.3215	0.00054391	0.0023849	--	-//-
Si001976m.g	77.6064	31.0505	1.3216	0.00092818	0.003838	--	-//-
Si039149m.g	63.3505	25.3382	1.322	0.00060541	0.0026226	--	-//-
Si030026m.g	45.8579	18.3301	1.323	0.0023006	0.0085113	--	-//-
Si031195m.g	766.326	306.281	1.3231	1.3e-07	1.26e-06	--	-//-
Si033062m.g	202.872	81.0408	1.3239	4.63e-06	3.31e-05	--	-//-
Si020520m.g	522.274	208.357	1.3258	2.69e-07	2.45e-06	--	-//-
Si033643m.g	836.916	332.474	1.3318	1.1e-07	1.08e-06	--	-//-
Si038467m.g	23.4119	9.29035	1.3334	0.015506	0.043853	--	-//-
Si037715m.g	76.2691	30.2576	1.3338	0.00071699	0.0030531	--	-//-
Si020479m.g	101.523	40.2652	1.3342	6.6e-05	0.00036507	--	-//-
Si015662m.g	66.9786	26.5365	1.3357	0.00037988	0.0017367	--	-//-
Si024782m.g	59.3044	23.4915	1.336	0.0006664	0.0028594	--	-//-
Si037443m.g	345.802	136.941	1.3364	4.82e-05	0.00027587	--	-//-
Si003641m.g	5163.13	2043.37	1.3373	1.68e-07	1.58e-06	--	-//-
Novel00838	40.0636	15.8481	1.338	0.0030921	0.011015	-//-	-//-
Si039308m.g	51.2968	20.2581	1.3404	0.0010087	0.0041256	--	-//-
Si033429m.g	45.5986	17.9592	1.3443	0.0016983	0.0065237	--	-//-
Si007540m.g	246.885	97.1941	1.3449	1.58e-06	1.25e-05	--	-//-
Si039541m.g	45.6031	17.9534	1.3449	0.0015029	0.0058556	--	-//-
Si039705m.g	67.3944	26.5178	1.3457	0.00035325	0.0016313	--	-//-
Si009022m.g	65.9239	25.9254	1.3464	0.00034245	0.001588	--	-//-
Si011768m.g	37.1669	14.6062	1.3474	0.0040449	0.013866	--	-//-
Si023783m.g	414.46	162.832	1.3478	2.97e-07	2.69e-06	--	-//-
Novel00541	85.9116	33.7413	1.3483	0.00013681	0.00070044	-//-	-//-
Si007618m.g	77.014	30.2476	1.3483	0.00017263	0.00086205	--	-//-
Si038154m.g	18968.2	7450.08	1.3483	1.06e-08	1.23e-07	--	-//-
Novel00555	160.625	63.0322	1.3495	7.21e-06	4.95e-05	-//-	-//-
Si007674m.g	128.041	50.1936	1.351	2.12e-05	0.00013139	--	-//-
Si032722m.g	44.0777	17.2749	1.3514	0.0068966	0.021946	--	-//-
Novel01763	137.27	53.7225	1.3534	1.28e-05	8.37e-05	-//-	-//-
Si033758m.g	55.889	21.8659	1.3539	0.00074386	0.0031542	--	-//-
Si033449m.g	24.9007	9.74105	1.354	0.012364	0.036108	--	-//-
Si005316m.g	29.3028	11.4627	1.3541	0.0074773	0.023515	--	-//-
Si018363m.g	749.51	292.4	1.358	7.35e-08	7.41e-07	--	-//-
Si017774m.g	17558.6	6849.02	1.3582	8.63e-09	1.02e-07	--	-//-
Si018705m.g	215.827	84.1802	1.3583	2.53e-06	1.92e-05	--	-//-
Si020402m.g	50.8999	19.8474	1.3587	0.00086252	0.0035958	--	-//-
Si025585m.g	207.64	80.9417	1.3591	0.00013179	0.00067758	--	-//-
Si031467m.g	39.2911	15.3002	1.3606	0.0029733	0.010644	--	-//-
Si028567m.g	801.147	311.63	1.3622	4.17e-08	4.42e-07	--	-//-
Novel01030	123.341	47.9659	1.3626	2.16e-05	0.00013366	-//-	-//-
Si011502m.g	47.0675	18.2734	1.365	0.0012336	0.0049271	--	-//-
Si015478m.g	2523.08	979.551	1.365	1.32e-08	1.51e-07	--	-//-
Si015609m.g	109.847	42.6304	1.3655	3.08e-05	0.00018426	--	-//-
Si025490m.g	40.3823	15.6711	1.3656	0.0026431	0.0096301	--	-//-
Si019340m.g	503.923	195.461	1.3663	1.09e-07	1.06e-06	--	-//-
Si038405m.g	21.8552	8.47292	1.367	0.016222	0.045594	--	-//-
Novel01766	209.045	81.0284	1.3673	1.8e-06	1.4e-05	-//-	-//-
Si011818m.g	57.0141	22.0861	1.3682	0.0050207	0.016697	--	-//-
Si027115m.g	128.614	49.7719	1.3696	1.78e-05	0.00011271	--	-//-
Novel00742	37.5457	14.5112	1.3715	0.0029281	0.010496	-//-	-//-
Si038440m.g	25.8858	9.99198	1.3733	0.011067	0.032854	--	-//-
Si011248m.g	348.782	134.585	1.3738	4.37e-06	3.15e-05	--	-//-
Si028401m.g	319.91	123.431	1.374	0.0031198	0.011099	--	-//-
Si004391m.g	83.9861	32.385	1.3748	9.88e-05	0.00052365	--	-//-
Novel00497	71.6899	27.6346	1.3753	0.00022129	0.0010777	-//-	-//-
Si014421m.g	128.696	49.6101	1.3753	4.63e-05	0.0002661	--	-//-
Si011656m.g	45.8708	17.6779	1.3756	0.0015028	0.0058556	--	-//-
Si036073m.g	112.328	43.2093	1.3783	2.3e-05	0.00014124	--	-//-
Novel00226	26.1453	10.0563	1.3785	0.0095614	0.028974	-//-	-//-
Si011442m.g	789.639	303.641	1.3788	1e-07	9.87e-07	--	-//-
Novel01244	532.717	204.774	1.3793	2.93e-07	2.65e-06	-//-	-//-
Si026998m.g	1564.33	600.293	1.3818	1.17e-08	1.34e-07	--	-//-
Novel00482	72.3052	27.7252	1.3829	0.00018162	0.00090291	-//-	-//-
Si031845m.g	30.624	11.7364	1.3837	0.0058687	0.019075	--	-//-
Si023641m.g	211.867	81.1895	1.3838	1.63e-06	1.28e-05	--	-//-
Si020570m.g	35.4843	13.56	1.3878	0.0033891	0.011925	--	-//-
Si036775m.g	809.837	308.799	1.391	2.5e-08	2.73e-07	--	-//-
Si032873m.g	44.0209	16.7288	1.3959	0.0012847	0.0051065	--	-//-
Si014605m.g	175.535	66.5504	1.3992	3.09e-06	2.3e-05	--	-//-
Si020518m.g	59.6602	22.6177	1.3993	0.00032533	0.0015187	--	-//-
Si009953m.g	34.5796	13.101	1.4002	0.0035878	0.012522	--	-//-
Si009821m.g	83.9907	31.8203	1.4003	7.12e-05	0.00039108	--	-//-
Si020318m.g	46.4183	17.5818	1.4006	0.0010068	0.00412	--	-//-
Si008991m.g	54.2573	20.5432	1.4012	0.00054992	0.0024083	--	-//-
Si010420m.g	786.836	297.605	1.4027	2.26e-08	2.49e-07	--	-//-
Si018630m.g	165.218	62.4284	1.4041	0.00035922	0.0016551	--	-//-
Si009034m.g	25.7299	9.71824	1.4047	0.0092014	0.028035	--	-//-
Si040793m.g	67.2128	25.3835	1.4048	0.00019611	0.00096812	--	-//-
Novel01156	135.395	51.0912	1.406	6.48e-06	4.49e-05	-//-	-//-
Si030119m.g	2252.88	849.673	1.4068	6.33e-09	7.61e-08	--	-//-
Si039074m.g	31.1077	11.7316	1.4069	0.0044291	0.015001	--	-//-
Si012461m.g	20.5608	7.74189	1.4091	0.017612	0.048822	--	-//-
Novel00738	289.221	108.801	1.4105	2.91e-07	2.64e-06	-//-	-//-
Si021843m.g	3116.84	1171.58	1.4116	3.72e-09	4.63e-08	--	-//-
Si039963m.g	455.945	171.144	1.4136	7.41e-08	7.47e-07	--	-//-
Si005604m.g	72.4157	27.1445	1.4156	0.00013756	0.00070392	--	-//-
Si007577m.g	915.636	343.24	1.4156	1.29e-08	1.48e-07	--	-//-
Si018229m.g	48.7023	18.2081	1.4194	0.0043933	0.014897	--	-//-
Si010981m.g	42.9813	16.0669	1.4196	0.0015228	0.0059247	--	-//-
Si012718m.g	36.1746	13.522	1.4197	0.0029704	0.010636	--	-//-
Si033763m.g	37.9628	14.1621	1.4226	0.0018941	0.0071808	--	-//-
Si023336m.g	72.3293	26.9758	1.4229	0.011057	0.032835	--	-//-
Si020143m.g	3217.54	1199.81	1.4231	2.33e-09	2.99e-08	--	-//-
Si022266m.g	293.343	109.368	1.4234	4.46e-07	3.92e-06	--	-//-
Si033669m.g	48.0743	17.9136	1.4242	0.00085839	0.0035814	--	-//-
Si011320m.g	138.764	51.6196	1.4266	5.25e-06	3.71e-05	--	-//-
Si032079m.g	39.7009	14.7597	1.4275	0.0015892	0.006144	--	-//-
Si007972m.g	20.9067	7.76816	1.4283	0.015022	0.042713	--	-//-
Si011384m.g	4401.09	1634.28	1.4292	2.32e-09	2.97e-08	--	-//-
Si033666m.g	2502.7	928.929	1.4298	2.56e-09	3.26e-08	--	-//-
Novel00194	61.384	22.7795	1.4301	0.00024439	0.0011787	-//-	-//-
Si038308m.g	378.129	140.052	1.4329	1.1e-05	7.28e-05	--	-//-
Si012006m.g	663.094	245.46	1.4337	1.86e-08	2.07e-07	--	-//-
Si038932m.g	186.312	68.805	1.4371	1.08e-06	8.82e-06	--	-//-
Si002686m.g	147.231	54.3695	1.4372	4e-06	2.9e-05	--	-//-
Si018978m.g	27.0554	9.97885	1.439	0.0071154	0.02254	--	-//-
Novel00483	861.549	317.7	1.4393	8.89e-09	1.04e-07	-//-	-//-
Si011455m.g	385.915	142.28	1.4396	5.41e-08	5.61e-07	--	-//-
Si015042m.g	77.2322	28.4676	1.4399	7.66e-05	0.00041701	--	-//-
Novel00741	1028.44	379.046	1.44	1.18e-05	7.78e-05	-//-	-//-
Si038056m.g	29.5622	10.8571	1.4451	0.0044943	0.015176	--	-//-
Si012814m.g	35.6131	13.0443	1.449	0.01221	0.035747	--	-//-
Si021642m.g	1713.3	626.842	1.4506	2.22e-09	2.85e-08	--	-//-
Novel00797	57.4522	21.0153	1.4509	0.0020249	0.0076179	-//-	-//-
Si003604m.g	25.9297	9.48147	1.4514	0.0075906	0.023827	--	-//-
Si030806m.g	29587.4	10818.5	1.4515	8.08e-10	1.1e-08	--	-//-
Si038936m.g	679.344	248.354	1.4517	1.06e-08	1.23e-07	--	-//-
Si031876m.g	136.869	49.9972	1.4529	4.43e-06	3.18e-05	--	-//-
Si010657m.g	1362.98	497.838	1.453	2.34e-09	3e-08	--	-//-
Si033105m.g	96.9742	35.4131	1.4533	0.0043302	0.014708	--	-//-
Si019276m.g	25.4521	9.29035	1.454	0.007259	0.022928	--	-//-
Novel01167	48.7135	17.7733	1.4546	0.00064718	0.0027854	-//-	-//-
Novel00340	181.436	66.1878	1.4548	1.02e-06	8.35e-06	-//-	-//-
Si003297m.g	74.7553	27.2689	1.4549	0.00023422	0.0011344	--	-//-
Si037049m.g	142.746	52.0054	1.4567	3.09e-06	2.3e-05	--	-//-
Si023617m.g	18.777	6.84048	1.4568	0.017477	0.048506	--	-//-
Si011440m.g	4286.93	1561.18	1.4573	0.00077562	0.0032722	--	-//-
Si023658m.g	107.614	39.1861	1.4574	1.35e-05	8.74e-05	--	-//-
Si023134m.g	2637.18	959.63	1.4584	1.5e-09	1.97e-08	--	-//-
Si026629m.g	314.207	114.3	1.4589	1.13e-07	1.1e-06	--	-//-
Novel00898	44.6006	16.2148	1.4598	0.00080831	0.0033943	-//-	-//-
Si020086m.g	9440.78	3428.52	1.4613	8.19e-10	1.12e-08	--	-//-
Novel00270	28.5187	10.3514	1.4621	0.0047555	0.015925	-//-	-//-
Si018623m.g	65.1541	23.6252	1.4635	0.00013019	0.00067035	--	-//-
Si024790m.g	40.2407	14.5872	1.464	0.0013345	0.0052788	--	-//-
Si007136m.g	748.229	271.114	1.4646	9.27e-09	1.08e-07	--	-//-
Si001938m.g	89.2902	32.3425	1.4651	3.11e-05	0.00018619	--	-//-
Si038217m.g	155.411	56.2643	1.4658	6.54e-05	0.00036207	--	-//-
Si003079m.g	34.3514	12.4297	1.4666	0.0025016	0.0091795	--	-//-
Si023038m.g	49.7953	18.0152	1.4668	0.00044859	0.0020099	--	-//-
Si019652m.g	724.678	262.079	1.4673	7.69e-09	9.12e-08	--	-//-
Si026842m.g	22.5199	8.1373	1.4686	0.01135	0.033605	--	-//-
Si027106m.g	3602.49	1301.43	1.4689	8.31e-10	1.13e-08	--	-//-
Si018756m.g	124.842	45.0892	1.4692	4.14e-06	3e-05	--	-//-
Novel01519	41.1254	14.8298	1.4715	0.001072	0.0043507	-//-	-//-
Si040288m.g	22.7937	8.2123	1.4728	0.011071	0.032862	--	-//-
Si038030m.g	333.252	120.057	1.4729	7.17e-08	7.26e-07	--	-//-
Si003710m.g	21.6098	7.77887	1.4741	0.012766	0.037099	--	-//-
Si036453m.g	50.0701	18.0173	1.4746	0.00053154	0.0023379	--	-//-
Si005106m.g	715.192	257.321	1.4748	7.46e-08	7.51e-07	--	-//-
Si023689m.g	869.705	312.587	1.4763	3.16e-09	3.97e-08	--	-//-
Si020454m.g	19.5895	7.04025	1.4764	0.015476	0.043786	--	-//-
Si027941m.g	156.75	56.3251	1.4766	1.43e-05	9.21e-05	--	-//-
Si040338m.g	58.197	20.9037	1.4772	0.00020606	0.0010113	--	-//-
Si008495m.g	102.331	36.7521	1.4773	1.28e-05	8.33e-05	--	-//-
Si020426m.g	280.137	100.615	1.4773	1.04e-07	1.02e-06	--	-//-
Novel01341	175.476	63.0125	1.4776	7.84e-07	6.56e-06	-//-	-//-
Si005478m.g	40.7799	14.6408	1.4779	0.0029873	0.010687	--	-//-
Novel00209	158.954	57.0333	1.4787	1.49e-06	1.18e-05	-//-	-//-
Si000740m.g	6360.37	2279.97	1.4801	5.55e-10	7.71e-09	--	-//-
Si033394m.g	660.209	236.428	1.4815	4.49e-09	5.52e-08	--	-//-
Si040165m.g	1157.03	413.809	1.4834	1.92e-09	2.49e-08	--	-//-
Novel00006	105.304	37.646	1.484	0.00055558	0.0024298	-//-	-//-
Si023573m.g	475.215	169.805	1.4847	1.2e-08	1.37e-07	--	-//-
Si019011m.g	54.3468	19.4061	1.4857	0.00097904	0.0040238	--	-//-
Si034624m.g	3291.43	1174.83	1.4863	5.86e-10	8.12e-09	--	-//-
Si011180m.g	372.708	132.778	1.489	3.4e-08	3.65e-07	--	-//-
Si031675m.g	4442.32	1582.65	1.489	8.12e-07	6.77e-06	--	-//-
Si007361m.g	1508.07	536.644	1.4907	1.32e-09	1.75e-08	--	-//-
Novel00868	245.127	87.085	1.493	1.24e-07	1.2e-06	-//-	-//-
Novel00077	301.597	107.094	1.4937	6.89e-08	7e-07	-//-	-//-
Si012422m.g	528.665	187.566	1.495	6.05e-09	7.3e-08	--	-//-
Si020678m.g	558.753	198.23	1.495	6.13e-09	7.39e-08	--	-//-
Si012928m.g	199.147	70.6479	1.4951	2.76e-07	2.51e-06	--	-//-
Si025375m.g	37.7938	13.401	1.4958	0.0090224	0.027557	--	-//-
Si012901m.g	27.7913	9.84578	1.4971	0.0043149	0.014665	--	-//-
Si011099m.g	74.9836	26.5424	1.4983	5.02e-05	0.00028579	--	-//-
Si007666m.g	587.259	207.754	1.4991	1.05e-05	7e-05	--	-//-
Si018560m.g	48.5363	17.1539	1.5005	0.0003856	0.0017579	--	-//-
Si007870m.g	720.863	254.726	1.5008	3.61e-06	2.65e-05	--	-//-
Si019680m.g	187.461	66.2407	1.5008	5.26e-07	4.55e-06	--	-//-
Novel00828	20.5846	7.26975	1.5016	0.013704	0.039488	-//-	-//-
Si040786m.g	1745.39	616.183	1.5021	8.32e-10	1.13e-08	--	-//-
Si025535m.g	28.0495	9.89416	1.5033	0.0045397	0.015305	--	-//-
Si003028m.g	34.4524	12.1339	1.5056	0.017375	0.048271	--	-//-
Si033401m.g	1455.51	512.361	1.5063	7.99e-10	1.09e-08	--	-//-
Novel00564	145.114	51.0514	1.5072	1.25e-06	1.01e-05	-//-	-//-
Si036855m.g	299.28	105.271	1.5074	4.37e-08	4.62e-07	--	-//-
Si027148m.g	3481.65	1222.27	1.5102	2.68e-10	3.88e-09	--	-//-
Si015853m.g	65.1742	22.8683	1.511	8.43e-05	0.00045446	--	-//-
Si038244m.g	36.9193	12.9358	1.513	0.0011311	0.004558	--	-//-
Si031132m.g	9726.4	3399.56	1.5166	1.5e-10	2.25e-09	--	-//-
Si022974m.g	489.084	170.709	1.5185	6.24e-09	7.52e-08	--	-//-
Si027724m.g	28.0139	9.77665	1.5187	0.0043118	0.014657	--	-//-
Si013073m.g	121.07	42.1907	1.5208	2.56e-06	1.94e-05	--	-//-
Si009125m.g	21.9402	7.6268	1.5244	0.0087501	0.026869	--	-//-
Si038384m.g	19.4067	6.74508	1.5247	0.012453	0.036313	--	-//-
Si029889m.g	229.659	79.8063	1.5249	0.0030261	0.010814	--	-//-
Novel01683	29.0874	10.1054	1.5253	0.002871	0.010325	-//-	-//-
Si025984m.g	348.694	121.128	1.5254	1.62e-08	1.83e-07	--	-//-
Novel00407	286.624	99.3951	1.5279	3.61e-08	3.87e-07	-//-	-//-
Si004173m.g	61.3884	21.2822	1.5283	0.00010913	0.00057245	--	-//-
Si023002m.g	4691.73	1625.53	1.5292	8.05e-10	1.1e-08	--	-//-
Si038389m.g	61.81	21.4142	1.5293	9.07e-05	0.00048466	--	-//-
Si007471m.g	219.651	76.0927	1.5294	1.26e-07	1.22e-06	--	-//-
Si003494m.g	374.65	129.433	1.5333	8.01e-05	0.00043343	--	-//-
Si019000m.g	29.399	10.1565	1.5334	0.0028654	0.010312	--	-//-
Si005247m.g	40.5001	13.9768	1.5349	0.00080407	0.0033788	--	-//-
Si001634m.g	299.178	103.195	1.5356	2.49e-08	2.73e-07	--	-//-
Si007305m.g	58.7101	20.2145	1.5382	0.0001482	0.00075315	--	-//-
Novel01750	945.304	325.014	1.5403	7.31e-10	1e-08	-//-	-//-
Si006442m.g	55.1191	18.9477	1.5405	0.008249	0.025548	--	-//-
Novel01224	429.379	147.6	1.5406	5.4e-09	6.56e-08	-//-	-//-
Novel00740	21.05	7.22448	1.5429	0.0098403	0.029684	-//-	-//-
Si021361m.g	72.2814	24.7976	1.5434	3.67e-05	0.00021608	--	-//-
Si000747m.g	636.356	217.945	1.5459	1.32e-09	1.74e-08	--	-//-
Novel00396	26.6855	9.13515	1.5466	0.0045485	0.015327	-//-	-//-
Novel01764	2493.41	852.554	1.5483	1.18e-10	1.79e-09	-//-	-//-
Novel00685	188.552	64.3646	1.5506	1.56e-07	1.48e-06	-//-	-//-
Si015220m.g	2221.86	758.443	1.5507	1.27e-10	1.92e-09	--	-//-
Si007081m.g	198.668	67.802	1.551	1.34e-07	1.28e-06	--	-//-
Si030322m.g	584.578	199.416	1.5516	1.61e-09	2.11e-08	--	-//-
Si018499m.g	7761.35	2644.3	1.5534	6.66e-11	1.04e-09	--	-//-
Si040586m.g	48.0399	16.3562	1.5544	0.00034667	0.0016041	--	-//-
Si007622m.g	376.964	128.309	1.5548	5.31e-09	6.46e-08	--	-//-
Si018877m.g	532.347	181.195	1.5548	1.75e-09	2.29e-08	--	-//-
Si033693m.g	147.897	50.3394	1.5548	6.54e-07	5.56e-06	--	-//-
Si018274m.g	1897.7	645.495	1.5558	1.64e-10	2.44e-09	--	-//-
Si010400m.g	115.52	39.2915	1.5559	2.59e-06	1.95e-05	--	-//-
Novel01657	89.7628	30.5248	1.5561	8.51e-06	5.75e-05	-//-	-//-
Si014680m.g	21.5459	7.32471	1.5566	0.0082883	0.025645	--	-//-
Si040719m.g	117.961	40.0326	1.5591	1.73e-06	1.35e-05	--	-//-
Novel00399	153.859	52.2003	1.5595	4.62e-07	4.05e-06	-//-	-//-
Si008899m.g	25.8037	8.74527	1.561	0.00407	0.013945	--	-//-
Si018976m.g	97.9261	33.181	1.5613	1.98e-05	0.00012354	--	-//-
Si005269m.g	20.6374	6.99256	1.5614	0.0093181	0.028332	--	-//-
Si031593m.g	108.529	36.7424	1.5626	7.38e-05	0.00040414	--	-//-
Si003443m.g	10639.3	3599.41	1.5636	5.57e-11	8.82e-10	--	-//-
Si007625m.g	114.58	38.7537	1.5639	0.00019509	0.00096386	--	-//-
Novel00979	28.2039	9.53815	1.5641	0.003704	0.012869	-//-	-//-
Si017759m.g	435.403	147.239	1.5642	3.58e-09	4.46e-08	--	-//-
Si015186m.g	62.5779	21.1211	1.567	0.00011155	0.00058342	--	-//-
Si007864m.g	77.5087	26.1553	1.5673	2.07e-05	0.00012851	--	-//-
Si038386m.g	50.1996	16.9047	1.5703	0.00020351	0.0010004	--	-//-
Si033767m.g	23.4119	7.88257	1.5705	0.0056087	0.018353	--	-//-
Si003088m.g	58.5234	19.7002	1.5708	7.76e-05	0.00042184	--	-//-
Si025553m.g	135.429	45.5582	1.5718	7.13e-07	6.02e-06	--	-//-
Si018578m.g	536.909	180.478	1.5729	1.42e-09	1.87e-08	--	-//-
Si022249m.g	2452.83	824.193	1.5734	6.28e-11	9.82e-10	--	-//-
Si007443m.g	1564.32	525.454	1.5739	1.29e-10	1.95e-09	--	-//-
Si006279m.g	760.068	255.28	1.574	4.09e-10	5.78e-09	--	-//-
Si006547m.g	71.5355	24.0258	1.5741	3.12e-05	0.0001869	--	-//-
Si018330m.g	3447.37	1157.72	1.5742	6.12e-11	9.62e-10	--	-//-
Novel00638	81.592	27.3954	1.5745	2.19e-05	0.00013537	-//-	-//-
Novel01367	41.7835	14.0231	1.5751	0.00046245	0.0020651	-//-	-//-
Si031440m.g	109.594	36.7234	1.5774	2.71e-06	2.04e-05	--	-//-
Si028973m.g	76.0866	25.4906	1.5777	1.74e-05	0.00011033	--	-//-
Si037437m.g	6527.91	2185.68	1.5785	3.69e-11	5.99e-10	--	-//-
Si033670m.g	41.5424	13.9004	1.5795	0.00053137	0.0023374	--	-//-
Si037845m.g	985.191	329.309	1.581	2.02e-09	2.62e-08	--	-//-
Si039786m.g	154.936	51.7887	1.581	2.64e-07	2.41e-06	--	-//-
Novel00253	22.3995	7.48267	1.5818	0.0074061	0.023338	-//-	-//-
Si031997m.g	194.569	64.9767	1.5823	9.92e-08	9.76e-07	--	-//-
Novel00877	123.691	41.3031	1.5824	1.65e-06	1.3e-05	-//-	-//-
Si006826m.g	55.9785	18.6909	1.5825	9.34e-05	0.0004973	--	-//-
Si015872m.g	98.7982	32.9598	1.5838	4.28e-06	3.09e-05	--	-//-
Si004401m.g	100.065	33.3597	1.5848	4.15e-06	3.01e-05	--	-//-
Si001429m.g	1869.51	622.8	1.5858	6.91e-11	1.08e-09	--	-//-
Novel01238	119.65	39.8587	1.5859	1.04e-06	8.5e-06	-//-	-//-
Si033131m.g	98.676	32.8696	1.5859	4.08e-06	2.95e-05	--	-//-
Si037604m.g	3966.14	1321.14	1.5859	6.19e-11	9.71e-10	--	-//-
Si005433m.g	31.8602	10.6121	1.5861	0.0017383	0.0066549	--	-//-
Si005047m.g	6415.98	2136.1	1.5867	1.94e-09	2.51e-08	--	-//-
Si004806m.g	3839.76	1278.02	1.5871	4.18e-11	6.73e-10	--	-//-
Si005534m.g	17.718	5.89205	1.5884	0.014974	0.042604	--	-//-
Si019036m.g	34.0438	11.3154	1.5891	0.0010685	0.0043382	--	-//-
Si031075m.g	743.454	246.86	1.5905	3.2e-10	4.57e-09	--	-//-
Si040464m.g	16.7767	5.57061	1.5906	0.017014	0.047398	--	-//-
Novel01163	28.3343	9.40647	1.5908	0.002994	0.010709	-//-	-//-
Novel00436	30.4352	10.0981	1.5917	0.0020994	0.007862	-//-	-//-
Novel01759	37.8262	12.5407	1.5928	0.0008024	0.0033729	-//-	-//-
Novel00857	76.4868	25.3524	1.5931	2.46e-05	0.00015035	-//-	-//-
Novel01330	329.817	109.289	1.5935	9.89e-08	9.73e-07	-//-	-//-
Novel01655	16.3102	5.40194	1.5942	0.016026	0.04513	-//-	-//-
Si007996m.g	234.816	77.7155	1.5953	2.22e-05	0.00013707	--	-//-
Novel01107	144.397	47.7499	1.5965	3.76e-07	3.34e-06	-//-	-//-
Si014284m.g	6929.47	2290.77	1.5969	2.36e-11	3.94e-10	--	-//-
Si031198m.g	73.3176	24.2329	1.5972	2.13e-05	0.0001321	--	-//-
Si020020m.g	63.7503	21.0592	1.598	5.43e-05	0.00030634	--	-//-
Si040466m.g	22.1529	7.31745	1.5981	0.0058999	0.019163	--	-//-
Si025285m.g	22.7199	7.5041	1.5982	0.0062599	0.020165	--	-//-
Si014710m.g	606.042	199.984	1.5995	6.31e-10	8.73e-09	--	-//-
Si024318m.g	12120.8	3995.8	1.6009	1.26e-11	2.2e-10	--	-//-
Si040611m.g	20.9872	6.91513	1.6017	0.0092855	0.028252	--	-//-
Si027336m.g	1621.05	533.444	1.6035	4.41e-11	7.08e-10	--	-//-
Si020482m.g	128.772	42.3687	1.6038	8.67e-07	7.19e-06	--	-//-
Si020752m.g	499.81	164.373	1.6044	3.91e-09	4.84e-08	--	-//-
Si032293m.g	1269.88	416.85	1.6071	7.44e-11	1.15e-09	--	-//-
Novel00305	220.346	72.307	1.6076	2.87e-08	3.11e-07	-//-	-//-
Si019193m.g	55.7784	18.3014	1.6078	9.98e-05	0.00052867	--	-//-
Si007751m.g	22.8531	7.47783	1.6117	0.0062517	0.020145	--	-//-
Si016054m.g	51.1508	16.7298	1.6123	0.00013015	0.00067024	--	-//-
Si011433m.g	1482.35	484.299	1.6139	0.00017064	0.00085304	--	-//-
Si032883m.g	133.523	43.5771	1.6155	4.06e-07	3.59e-06	--	-//-
Si036942m.g	549.506	179.291	1.6158	4.76e-10	6.66e-09	--	-//-
Si003511m.g	64.3178	20.9383	1.6191	3.59e-05	0.00021187	--	-//-
Si011430m.g	28.8163	9.37917	1.6194	0.0025547	0.0093554	--	-//-
Si014815m.g	11226.8	3650.71	1.6207	8.54e-12	1.53e-10	--	-//-
Si015898m.g	16.333	5.30896	1.6213	0.016049	0.045183	--	-//-
Si020652m.g	21.4154	6.95799	1.6219	0.0078044	0.024388	--	-//-
Si035774m.g	73.1889	23.7624	1.6229	1.6e-05	0.00010217	--	-//-
Novel00398	143.503	46.5841	1.6232	3.22e-07	2.9e-06	-//-	-//-
Si030777m.g	1572.02	509.773	1.6247	4.04e-11	6.52e-10	--	-//-
Si032221m.g	59.7296	19.367	1.6248	5.07e-05	0.00028773	--	-//-
Novel01283	2951.11	954.378	1.6286	1.15e-11	2e-10	-//-	-//-
Si001739m.g	1260.28	407.515	1.6288	4.03e-11	6.51e-10	--	-//-
Si037786m.g	148.671	48.0357	1.6299	8.59e-06	5.8e-05	--	-//-
Si011591m.g	42.4754	13.6899	1.6335	0.00028485	0.0013486	--	-//-
Si040624m.g	17.7646	5.72442	1.6338	0.017965	0.049599	--	-//-
Si033466m.g	289.577	93.1972	1.6356	5.11e-09	6.23e-08	--	-//-
Si039686m.g	91.5064	29.4444	1.6359	7.66e-06	5.22e-05	--	-//-
Si031193m.g	1033.04	332.22	1.6367	5.15e-11	8.2e-10	--	-//-
Novel00294	17.3692	5.58374	1.6372	0.014109	0.040504	-//-	-//-
Si039337m.g	143.064	45.9288	1.6392	2.18e-07	2.02e-06	--	-//-
Si037414m.g	684.369	219.623	1.6397	1.47e-10	2.2e-09	--	-//-
Si020409m.g	27.142	8.70829	1.6401	0.002486	0.0091307	--	-//-
Si027105m.g	609.523	195.201	1.6427	2.17e-10	3.18e-09	--	-//-
Si018695m.g	431.433	138.162	1.6428	0.0002665	0.0012691	--	-//-
Novel00421	278.616	89.2006	1.6432	3.71e-06	2.71e-05	-//-	-//-
Si029858m.g	6918.24	2210.33	1.6461	4.29e-12	7.98e-11	--	-//-
Si014786m.g	36.9954	11.809	1.6475	0.00057198	0.0024941	--	-//-
Si014793m.g	33.0669	10.5547	1.6475	0.0010958	0.0044368	--	-//-
Si030192m.g	49.9313	15.9179	1.6493	9.99e-05	0.00052888	--	-//-
Si040684m.g	41.6146	13.2596	1.6501	0.00028677	0.0013567	--	-//-
Novel01056	7589.07	2412.9	1.6532	7.15e-06	4.91e-05	-//-	-//-
Novel01600	3226.86	1025.33	1.654	7.03e-12	1.27e-10	-//-	-//-
Si007450m.g	203.955	64.8046	1.6541	2.55e-08	2.78e-07	--	-//-
Novel01672	23.6657	7.50894	1.6561	0.003761	0.013042	-//-	-//-
Si032228m.g	1243.5	394.441	1.6565	2.2e-11	3.7e-10	--	-//-
Si023899m.g	215.024	68.1956	1.6567	7.73e-07	6.47e-06	--	-//-
Novel00495	19.2846	6.11326	1.6574	0.0092629	0.028191	-//-	-//-
Si023928m.g	26.3734	8.35954	1.6576	0.0027491	0.0099557	--	-//-
Si028561m.g	54.609	17.3036	1.6581	0.00010127	0.00053547	--	-//-
Novel01452	115.176	36.4442	1.6601	5.46e-07	4.71e-06	-//-	-//-
Si025511m.g	23.6712	7.48993	1.6601	0.0044423	0.015037	--	-//-
Novel01786	62.7651	19.8426	1.6614	2.77e-05	0.00016763	-//-	-//-
Si009139m.g	29.9193	9.44449	1.6635	0.0015817	0.0061201	--	-//-
Si011659m.g	2250.05	709.663	1.6647	7.43e-12	1.34e-10	--	-//-
Si008902m.g	120.372	37.9567	1.6651	4.06e-07	3.59e-06	--	-//-
Si022256m.g	244.272	76.9292	1.6669	4.98e-09	6.07e-08	--	-//-
Novel01304	38.1882	12.0219	1.6675	0.00039157	0.0017799	-//-	-//-
Novel00089	25.3783	7.97381	1.6703	0.0030549	0.010896	-//-	-//-
Si020803m.g	77.9325	24.4727	1.6711	6.78e-06	4.67e-05	--	-//-
Novel01111	271.784	85.3316	1.6713	8.26e-07	6.89e-06	-//-	-//-
Si029721m.g	55.282	17.3343	1.6732	5.25e-05	0.00029709	--	-//-
Si033480m.g	595.411	186.694	1.6732	8.9e-11	1.37e-09	--	-//-
Si019013m.g	36.3134	11.3804	1.674	0.00062169	0.002686	--	-//-
Si031540m.g	2892.04	905.771	1.6749	4.65e-12	8.61e-11	--	-//-
Si039364m.g	294.104	92.1091	1.6749	7.33e-06	5.02e-05	--	-//-
Si037724m.g	3252.41	1016.56	1.6778	3.63e-12	6.79e-11	--	-//-
Si005613m.g	116.658	36.449	1.6783	4.2e-07	3.71e-06	--	-//-
Si025543m.g	30.7317	9.59485	1.6794	0.0011423	0.0045971	--	-//-
Si018780m.g	49.6164	15.472	1.6812	0.00011434	0.00059657	--	-//-
Si018670m.g	33.1802	10.3418	1.6818	0.00087465	0.0036413	--	-//-
Si027918m.g	124.711	38.8467	1.6827	2.17e-07	2.01e-06	--	-//-
Si009048m.g	18.0228	5.61243	1.6831	0.009749	0.029444	--	-//-
Novel00928	54.0841	16.8159	1.6854	5.2e-05	0.00029422	-//-	-//-
Si005147m.g	29.7321	9.24368	1.6855	0.0017719	0.0067675	--	-//-
Si020891m.g	33.5306	10.4216	1.6859	0.00063941	0.0027552	--	-//-
Si002163m.g	1147.87	356.708	1.6861	8.87e-12	1.58e-10	--	-//-
Si003501m.g	792.176	246.135	1.6864	3e-11	4.92e-10	--	-//-
Si009145m.g	34.0425	10.5678	1.6877	0.0088539	0.027139	--	-//-
Si012847m.g	39.7375	12.3288	1.6885	0.00031121	0.0014598	--	-//-
Si028560m.g	20.0632	6.22282	1.6889	0.012194	0.035709	--	-//-
Si030561m.g	299.156	92.7454	1.6895	1.36e-09	1.79e-08	--	-//-
Si020439m.g	38.1693	11.8162	1.6916	0.00036338	0.0016709	--	-//-
Novel01058	15.3006	4.73659	1.6917	0.017014	0.047398	-//-	-//-
Si008737m.g	81.656	25.2711	1.6921	3.45e-06	2.54e-05	--	-//-
Si027222m.g	20.6501	6.38804	1.6927	0.0057782	0.018828	--	-//-
Si037743m.g	614.383	189.748	1.6951	5.19e-11	8.26e-10	--	-//-
Si011752m.g	28.6874	8.85692	1.6955	0.0082895	0.025647	--	-//-
Novel01171	410.897	126.847	1.6957	3.04e-10	4.36e-09	-//-	-//-
Si007353m.g	356.216	109.953	1.6959	6.08e-10	8.41e-09	--	-//-
Novel01232	1310.41	403.875	1.698	5.12e-12	9.41e-11	-//-	-//-
Si024896m.g	2098.29	646.058	1.6995	2.96e-12	5.61e-11	--	-//-
Si014612m.g	19.8505	6.10842	1.7003	0.006462	0.020733	--	-//-
Si018806m.g	15.2978	4.70203	1.702	0.01703	0.047424	--	-//-
Si027097m.g	105.587	32.4386	1.7026	1.28e-06	1.03e-05	--	-//-
Novel00858	38.0971	11.6732	1.7065	0.00036388	0.001673	-//-	-//-
Si025672m.g	70.3106	21.5037	1.7092	7.84e-06	5.34e-05	--	-//-
Novel00105	125.338	38.2964	1.7105	1.48e-07	1.41e-06	-//-	-//-
Si019836m.g	405.095	123.775	1.7105	1.91e-10	2.81e-09	--	-//-
Si007740m.g	405.964	123.959	1.7115	6.61e-10	9.12e-09	--	-//-
Si012671m.g	17.3947	5.31138	1.7115	0.014553	0.041568	--	-//-
Si003490m.g	23.8783	7.28289	1.7131	0.0029291	0.010498	--	-//-
Si039615m.g	22.0835	6.72365	1.7157	0.0036175	0.012607	--	-//-
Novel01481	15.6155	4.75215	1.7163	0.014023	0.040292	-//-	-//-
Novel00437	26.3012	7.99766	1.7175	0.0021712	0.0080984	-//-	-//-
Si029558m.g	738.323	224.493	1.7176	1.45e-11	2.5e-10	--	-//-
Si036454m.g	154.913	47.0808	1.7182	3.59e-08	3.84e-07	--	-//-
Si031563m.g	28.3271	8.60218	1.7194	0.0015103	0.0058812	--	-//-
Novel00499	146.013	44.335	1.7196	7.07e-08	7.17e-07	-//-	-//-
Si036824m.g	1314.21	398.767	1.7206	4.16e-12	7.74e-11	--	-//-
Si008952m.g	19.2124	5.8288	1.7208	0.0072123	0.022801	--	-//-
Si018539m.g	71.1341	21.5808	1.7208	6.99e-06	4.8e-05	--	-//-
Si020600m.g	30.1747	9.15312	1.721	0.0010656	0.0043281	--	-//-
Si016978m.g	3527.03	1069.12	1.722	1.12e-12	2.22e-11	--	-//-
Si040606m.g	17.4003	5.26956	1.7234	0.010953	0.032576	--	-//-
Si038033m.g	238.509	72.1238	1.7255	1.69e-06	1.33e-05	--	-//-
Novel01031	236.399	71.4453	1.7263	2.43e-09	3.1e-08	-//-	-//-
Novel00855	41.0604	12.4076	1.7265	0.00017096	0.00085451	-//-	-//-
Si026787m.g	158.342	47.8038	1.7278	2.54e-08	2.77e-07	--	-//-
Si040787m.g	35.3582	10.6549	1.7305	0.00036658	0.0016844	--	-//-
Si008903m.g	44.3469	13.3616	1.7307	0.00011186	0.0005847	--	-//-
Si031614m.g	30.7051	9.2461	1.7316	0.00076704	0.0032402	--	-//-
Si017548m.g	620.972	186.949	1.7319	1.89e-11	3.21e-10	--	-//-
Si007710m.g	56.9125	17.1325	1.732	2.53e-05	0.00015472	--	-//-
Si007257m.g	1611.29	484.507	1.7336	1.26e-12	2.49e-11	--	-//-
Si025365m.g	2084.38	626.138	1.7351	9.23e-13	1.85e-11	--	-//-
Si005296m.g	22.2295	6.67595	1.7354	0.0036101	0.012587	--	-//-
Si023077m.g	326.384	97.9186	1.7369	3.26e-10	4.65e-09	--	-//-
Si030827m.g	308.39	92.4873	1.7374	4e-10	5.64e-09	--	-//-
Si028146m.g	21.2794	6.35935	1.7425	0.0047974	0.016041	--	-//-
Si037586m.g	178.226	53.249	1.7429	3.74e-05	0.00021958	--	-//-
Si023853m.g	40.0863	11.9718	1.7435	0.00021377	0.0010452	--	-//-
Si007513m.g	57.9136	17.2766	1.7451	0.010135	0.030454	--	-//-
Novel00531	18.4793	5.51116	1.7455	0.0080844	0.025134	-//-	-//-
Si014906m.g	52.1177	15.5208	1.7476	4.41e-05	0.00025486	--	-//-
Si022442m.g	2609.44	774.954	1.7516	4.72e-13	9.79e-12	--	-//-
Si007621m.g	57.264	17.0049	1.7517	2.22e-05	0.00013698	--	-//-
Si033423m.g	17.538	5.20043	1.7538	0.0091224	0.027826	--	-//-
Si039168m.g	3077.3	912.137	1.7543	8.77e-12	1.56e-10	--	-//-
Si014401m.g	47.178	13.9792	1.7548	7.33e-05	0.00040142	--	-//-
Novel00661	59.7425	17.6616	1.7581	1.35e-05	8.74e-05	-//-	-//-
Si002616m.g	179.698	53.1204	1.7582	5.99e-09	7.24e-08	--	-//-
Si025638m.g	36.2046	10.7002	1.7585	0.00026627	0.0012684	--	-//-
Si020590m.g	46.0922	13.6011	1.7608	8.65e-05	0.0004652	--	-//-
Si015881m.g	17.2742	5.07462	1.7673	0.0083783	0.025872	--	-//-
Si003150m.g	241.535	70.8947	1.7685	8.46e-10	1.15e-08	--	-//-
Si001165m.g	1260.8	369.297	1.7715	9.84e-13	1.96e-11	--	-//-
Si029622m.g	119.233	34.8328	1.7753	6.07e-08	6.23e-07	--	-//-
Si007461m.g	91.1817	26.5472	1.7802	6.02e-07	5.16e-06	--	-//-
Si019478m.g	68.1558	19.8295	1.7812	4.35e-06	3.14e-05	--	-//-
Si020593m.g	100.231	29.153	1.7816	2.83e-07	2.57e-06	--	-//-
Novel01787	35.9336	10.4296	1.7847	0.00031283	0.0014668	-//-	-//-
Si038414m.g	5261.27	1525.33	1.7863	2.31e-11	3.88e-10	--	-//-
Novel00714	40.5117	11.7209	1.7893	0.00014497	0.00073849	-//-	-//-
Si038572m.g	324.744	93.7157	1.7929	9.31e-11	1.43e-09	--	-//-
Novel00196	103.081	29.7288	1.7939	1.8e-07	1.69e-06	-//-	-//-
Si024897m.g	132.355	38.0818	1.7972	2.53e-08	2.76e-07	--	-//-
Si003367m.g	19.4195	5.58271	1.7985	0.0045805	0.015424	--	-//-
Novel00524	26.8427	7.71562	1.7987	0.0014188	0.0055695	-//-	-//-
Si023664m.g	35.7864	10.2823	1.7992	0.00024493	0.001181	--	-//-
Si007507m.g	249.942	71.7882	1.7998	3.73e-10	5.29e-09	--	-//-
Novel01676	6476.98	1859.55	1.8004	2.15e-11	3.63e-10	-//-	-//-
Si015880m.g	564.7	162.062	1.8009	5.47e-12	1e-10	--	-//-
Novel01339	112.487	32.2741	1.8013	3.73e-07	3.32e-06	-//-	-//-
Si012872m.g	14.7875	4.23818	1.8029	0.011969	0.035148	--	-//-
Si033127m.g	47.6117	13.645	1.8029	5.05e-05	0.00028684	--	-//-
Novel01066	261.357	74.8699	1.8036	3.52e-10	5e-09	-//-	-//-
Si003619m.g	525.385	150.504	1.8036	1.07e-11	1.87e-10	--	-//-
Novel01824	123.426	35.3005	1.8059	5.72e-08	5.91e-07	-//-	-//-
Si033701m.g	22.5794	6.45717	1.806	0.0027452	0.0099441	--	-//-
Si009057m.g	59.2859	16.9524	1.8062	1.14e-05	7.53e-05	--	-//-
Si017126m.g	150.763	43.0773	1.8073	9.04e-09	1.06e-07	--	-//-
Si033445m.g	49.632	14.1718	1.8083	3.88e-05	0.00022704	--	-//-
Si007385m.g	24.8407	7.08553	1.8098	0.0015641	0.0060607	--	-//-
Si007616m.g	1747.08	497.057	1.8135	2.24e-13	4.78e-12	--	-//-
Si014504m.g	15.6055	4.43796	1.8141	0.010641	0.031784	--	-//-
Novel01212	93.5184	26.5738	1.8152	3.82e-07	3.39e-06	-//-	-//-
Novel01666	200.848	57.0002	1.8171	9.81e-10	1.32e-08	-//-	-//-
Si010210m.g	157.464	44.6323	1.8189	6.92e-09	8.27e-08	--	-//-
Si005211m.g	63.6826	18.0194	1.8214	5.61e-06	3.94e-05	--	-//-
Si037828m.g	3033.58	855.416	1.8263	5.91e-14	1.35e-12	--	-//-
Si025469m.g	17.1438	4.83199	1.827	0.0063128	0.020303	--	-//-
Novel01456	20.8229	5.86336	1.8284	0.0033823	0.011907	-//-	-//-
Novel01323	13434.8	3764.42	1.8355	7.46e-14	1.68e-12	-//-	-//-
Si012948m.g	24.9007	6.96386	1.8382	0.0013159	0.0052128	--	-//-
Si014636m.g	16.534	4.61976	1.8395	0.0094459	0.028678	--	-//-
Si015502m.g	449.332	125.419	1.841	6.8e-12	1.23e-10	--	-//-
Novel00817	126.436	35.2897	1.8411	2.09e-08	2.31e-07	-//-	-//-
Si023221m.g	539.429	150.55	1.8412	1.28e-10	1.93e-09	--	-//-
Si027962m.g	17.8358	4.97335	1.8425	0.0056995	0.018612	--	-//-
Si011606m.g	42.7277	11.9037	1.8438	0.0079897	0.024884	--	-//-
Si005218m.g	17.6641	4.91839	1.8446	0.0069128	0.021987	--	-//-
Si037762m.g	11788.1	3279.61	1.8457	5.97e-12	1.09e-10	--	-//-
Si017587m.g	91.6448	25.4816	1.8466	1.36e-06	1.09e-05	--	-//-
Si038081m.g	3768.38	1046.47	1.8484	7.49e-09	8.89e-08	--	-//-
Si031658m.g	129.474	35.8784	1.8515	3.5e-08	3.75e-07	--	-//-
Novel00736	56.6133	15.6784	1.8524	7.05e-05	0.00038775	-//-	-//-
Si019240m.g	382.017	105.759	1.8529	2.62e-08	2.85e-07	--	-//-
Si040816m.g	52.6025	14.5526	1.8538	1.55e-05	9.92e-05	--	-//-
Si031699m.g	28.0778	7.76574	1.8542	0.00070341	0.0030023	--	-//-
Si008907m.g	17.2643	4.77357	1.8546	0.0062995	0.020268	--	-//-
Si009099m.g	3775.16	1042.59	1.8564	1.01e-14	2.53e-13	--	-//-
Si012940m.g	52.6863	14.517	1.8597	1.34e-05	8.72e-05	--	-//-
Si024439m.g	1951.22	537.638	1.8597	3.64e-14	8.48e-13	--	-//-
Si033430m.g	52.7685	14.5302	1.8606	1.34e-05	8.72e-05	--	-//-
Si015366m.g	21.0639	5.79908	1.8609	0.0028088	0.010132	--	-//-
Si008282m.g	32.3199	8.89632	1.8611	0.0003022	0.0014218	--	-//-
Si040635m.g	31.4182	8.64642	1.8614	0.00032674	0.0015242	--	-//-
Si017832m.g	6471.58	1770.51	1.8699	7.18e-15	1.84e-13	--	-//-
Si028504m.g	78.29	21.4104	1.8705	7.21e-07	6.07e-06	--	-//-
Si003310m.g	25.7953	7.05339	1.8707	0.005505	0.018048	--	-//-
Si013038m.g	35.5525	9.71824	1.8712	0.0027575	0.0099765	--	-//-
Si040467m.g	14.983	4.09267	1.8722	0.011948	0.035091	--	-//-
Si011192m.g	1801.52	491.848	1.8729	2.91e-14	6.86e-13	--	-//-
Si010938m.g	109.913	30.0046	1.8731	5.23e-08	5.45e-07	--	-//-
Si016045m.g	1065.28	290.783	1.8732	8.12e-14	1.83e-12	--	-//-
Novel01534	178.302	48.6503	1.8738	1.02e-09	1.37e-08	-//-	-//-
Si031507m.g	244.872	66.7958	1.8742	1.14e-08	1.31e-07	--	-//-
Si028491m.g	15.2384	4.15592	1.8745	0.0097374	0.029414	--	-//-
Si007302m.g	2644.77	721.189	1.8747	1.56e-14	3.81e-13	--	-//-
Si040490m.g	57.1607	15.5806	1.8753	7.28e-06	4.99e-05	--	-//-
Si012731m.g	614.328	166.771	1.8811	4.14e-13	8.64e-12	--	-//-
Si020565m.g	17.5253	4.74972	1.8835	0.0051688	0.017119	--	-//-
Si019027m.g	33.0569	8.94989	1.885	0.00025257	0.0012122	--	-//-
Si040327m.g	47.9054	12.961	1.886	2.1e-05	0.00013051	--	-//-
Si016004m.g	165.587	44.7961	1.8861	1.58e-09	2.07e-08	--	-//-
Si024293m.g	47.8144	12.9323	1.8865	2.44e-05	0.0001495	--	-//-
Novel01620	33.3406	9.01176	1.8874	0.00024925	0.001198	-//-	-//-
Si023685m.g	252.051	68.0975	1.888	9.12e-11	1.4e-09	--	-//-
Si037061m.g	1122.52	303.115	1.8888	1.17e-08	1.35e-07	--	-//-
Si039716m.g	1158.51	312.63	1.8897	4.73e-14	1.09e-12	--	-//-
Si020553m.g	96.941	26.1453	1.8906	8.12e-08	8.11e-07	--	-//-
Si003840m.g	21.4298	5.77523	1.8917	0.0023196	0.0085772	--	-//-
Si006722m.g	106.746	28.7621	1.8919	4.99e-08	5.21e-07	--	-//-
Si006424m.g	671.483	180.891	1.8922	2.44e-13	5.17e-12	--	-//-
Novel00557	34.9951	9.42445	1.8927	0.00015699	0.00079213	-//-	-//-
Novel01211	15.4072	4.14763	1.8932	0.012426	0.036249	-//-	-//-
Si033720m.g	12.5006	3.36476	1.8934	0.017224	0.047907	--	-//-
Si014809m.g	89.6705	24.1115	1.8949	1.6e-07	1.52e-06	--	-//-
Novel00493	26.032	6.99498	1.8959	0.00075586	0.0031976	-//-	-//-
Novel00048	16.6007	4.45939	1.8963	0.007013	0.02226	-//-	-//-
Si008719m.g	83.4092	22.3955	1.897	4.03e-07	3.57e-06	--	-//-
Si003582m.g	50.0219	13.4176	1.8984	1.63e-05	0.00010414	--	-//-
Si031280m.g	190.102	50.9011	1.901	2.58e-07	2.36e-06	--	-//-
Si027117m.g	364.794	97.6507	1.9014	4.85e-08	5.08e-07	--	-//-
Novel01719	20.9278	5.5993	1.9021	0.0025268	0.0092649	-//-	-//-
Si028535m.g	42.6076	11.3911	1.9032	0.00034529	0.0015993	--	-//-
Novel01378	339.605	90.6499	1.9055	6.23e-12	1.13e-10	-//-	-//-
Si016009m.g	51.0075	13.5773	1.9095	1.04e-05	6.92e-05	--	-//-
Novel00061	450.939	119.979	1.9101	1.4e-12	2.74e-11	-//-	-//-
Si013015m.g	47.3113	12.5846	1.9105	1.9e-05	0.00011936	--	-//-
Si033740m.g	36.6482	9.73621	1.9123	0.00015818	0.00079774	--	-//-
Si011425m.g	1088.01	288.791	1.9136	4.85e-05	0.0002771	--	-//-
Novel01266	64.4477	17.0931	1.9147	1.45e-05	9.35e-05	-//-	-//-
Si007572m.g	17.7463	4.70203	1.9162	0.0051371	0.017033	--	-//-
Si009058m.g	738.103	194.881	1.9212	8.55e-14	1.92e-12	--	-//-
Novel00468	74.47	19.6591	1.9215	7.59e-07	6.37e-06	-//-	-//-
Si004123m.g	153.062	40.3737	1.9226	1.45e-09	1.91e-08	--	-//-
Novel01677	41.7718	10.9701	1.9289	4.2e-05	0.00024396	-//-	-//-
Si038250m.g	3661.19	958.536	1.9334	1.98e-15	5.43e-14	--	-//-
Si020554m.g	12.8749	3.3696	1.9339	0.013826	0.039799	--	-//-
Si014816m.g	31.0949	8.13246	1.9349	0.00022235	0.0010821	--	-//-
Si002568m.g	46.6793	12.2037	1.9355	1.72e-05	0.00010915	--	-//-
Si032162m.g	14905.1	3894.74	1.9362	7.77e-16	2.24e-14	--	-//-
Si002962m.g	135.477	35.1612	1.946	4.15e-09	5.12e-08	--	-//-
Si005511m.g	32.5438	8.42867	1.949	0.00017227	0.00086053	--	-//-
Si014307m.g	698.349	180.776	1.9497	4.82e-14	1.11e-12	--	-//-
Si020294m.g	51.7817	13.3972	1.9505	7.72e-06	5.26e-05	--	-//-
Si008497m.g	1220.55	315.598	1.9514	9.42e-15	2.37e-13	--	-//-
Novel00238	63.7176	16.4706	1.9518	1.62e-06	1.28e-05	-//-	-//-
Novel01335	107.069	27.6771	1.9518	2.3e-08	2.53e-07	-//-	-//-
Si019034m.g	45.4498	11.7482	1.9518	1.89e-05	0.00011856	--	-//-
Si037942m.g	17874.3	4617.24	1.9528	1.18e-14	2.92e-13	--	-//-
Si030388m.g	2164.62	555.824	1.9614	1.71e-15	4.7e-14	--	-//-
Si011427m.g	108.768	27.9039	1.9627	1.52e-08	1.72e-07	--	-//-
Si035375m.g	3185.92	815.855	1.9653	6.06e-16	1.77e-14	--	-//-
Novel00071	278.146	71.2058	1.9658	6.07e-11	9.55e-10	-//-	-//-
Si011174m.g	38.1155	9.7255	1.9705	6.26e-05	0.0003483	--	-//-
Novel00060	47.3678	12.0803	1.9713	1.31e-05	8.51e-05	-//-	-//-
Si030722m.g	1850.99	471.687	1.9724	1.55e-15	4.32e-14	--	-//-
Si028601m.g	28.547	7.26733	1.9738	0.00033001	0.0015373	--	-//-
Si040657m.g	12.183	3.1007	1.9742	0.015492	0.043816	--	-//-
Si003813m.g	81.8497	20.8225	1.9748	1.76e-07	1.66e-06	--	-//-
Si033464m.g	16.4746	4.18461	1.9771	0.0051565	0.017094	--	-//-
Si003642m.g	11.26	2.85806	1.9781	0.017541	0.048668	--	-//-
Si020643m.g	17.5819	4.45697	1.98	0.003781	0.013096	--	-//-
Si033506m.g	63.7719	16.1564	1.9808	1.1e-06	8.98e-06	--	-//-
Si003112m.g	1521.79	385.038	1.9827	0.0099672	0.030018	--	-//-
Si037692m.g	4441.09	1122.78	1.9838	2.83e-16	8.58e-15	--	-//-
[truncated: 6,888 more rows]

## Sheet: An04T vs An04C comparison 
Gene_id	readcount_An04NTR	readcount_An04CKR	log2FoldChange	pval	padj	Gene Name	Blast swiss prot
Novel00001	478.458	54.681	3.1293	1.0107e-50	6.2739e-49	-//-	-//-
Novel00002	10.3413	32.9432	-1.6716	0.0001582	0.00042306	-//-	-//-
Novel00006	66.7385	33.2407	1.0056	0.0006954	0.0016939	-//-	-//-
Novel00007	1246.1	2853.94	-1.1955	3.0202e-14	2.2061e-13	-//-	-//-
Novel00009	0.814962	154.698	-7.5685	2.6737e-55	1.9841e-53	-//-	-//-
Novel00010	17.1981	0.602842	4.8343	7.425e-08	3.0453e-07	-//-	-//-
Novel00011	47.0453	8.16462	2.5266	1.2096e-09	5.9374e-09	-//-	-//-
Novel00013	41.4459	5.4317	2.9318	1.3598e-10	7.2965e-10	-//-	-//-
Novel00014	8.42364	2.10797	1.9986	0.022468	0.041684	-//-	-//-
Novel00019	168.849	59.2065	1.5119	6.6463e-11	3.6632e-10	-//-	-//-
Novel00020	60.3228	219.656	-1.8645	2.4187e-16	2.0647e-15	-//-	-//-
Novel00022	58.7782	10.8604	2.4362	6.6019e-11	3.64e-10	-//-	-//-
Novel00023	52.1545	11.4672	2.1853	6.1099e-09	2.7964e-08	-//-	-//-
Novel00024	65.5275	369.778	-2.4965	5.4329e-10	2.7541e-09	-//-	-//-
Novel00026	29.4648	7.26742	2.0195	2.5957e-05	7.7632e-05	-//-	-//-
Novel00027	53.8318	131.39	-1.2873	1.7152e-07	6.7222e-07	-//-	-//-
Novel00032	71.6512	337.795	-2.2371	8.4327e-27	1.4677e-25	-//-	-//-
Novel00033	9.2228	1.20969	2.9306	0.0021761	0.004907	-//-	-//-
Novel00034	291.028	1495	-2.3609	3.4035e-42	1.4211e-40	-//-	-//-
Novel00037	19.4048	5.13237	1.9187	0.00066132	0.0016156	-//-	-//-
Novel00039	3919.27	10972	-1.4852	4.8569e-21	5.7877e-20	-//-	-//-
Novel00045	497.697	1045.36	-1.0707	5.3942e-11	3.0046e-10	-//-	-//-
Novel00048	16.6945	3.63022	2.2012	0.00064927	0.0015881	-//-	-//-
Novel00049	80.2414	3.32075	4.5948	6.0781e-19	6.2427e-18	-//-	-//-
Novel00050	685.576	166.738	2.0397	1.0392e-09	5.1326e-09	-//-	-//-
Novel00051	0.407481	14.4876	-5.1519	1.094e-06	3.9059e-06	-//-	-//-
Novel00053	238.261	107.526	1.1479	3.51e-08	1.4866e-07	-//-	-//-
Novel00054	45.416	12.6902	1.8395	2.0468e-06	7.0704e-06	-//-	-//-
Novel00057	46.4153	13.5894	1.7721	3.1367e-06	1.0571e-05	-//-	-//-
Novel00060	52.4236	25.0941	1.0629	0.0015212	0.0035116	-//-	-//-
Novel00061	225.888	97.0039	1.2195	0.022922	0.042464	-//-	-//-
Novel00063	12.2911	47.1364	-1.9392	5.713e-07	2.1075e-06	-//-	-//-
Novel00064	315.144	23.8783	3.7222	8.0273e-05	0.00022405	-//-	-//-
Novel00065	154.911	39.5673	1.9691	1.6826e-15	1.3558e-14	-//-	-//-
Novel00067	17.9729	498.524	-4.7938	1.6751e-83	3.7982e-81	-//-	-//-
Novel00068	1.01511	6.63939	-2.7094	0.022479	0.041703	-//-	-//-
Novel00071	272.834	25.4045	3.4249	3.4954e-36	1.0568e-34	-//-	-//-
Novel00072	76.8078	22.6361	1.7626	9.6911e-09	4.3531e-08	-//-	-//-
Novel00073	15.9039	50.7354	-1.6736	5.7073e-06	1.8596e-05	-//-	-//-
Novel00075	66.8798	6.65559	3.3289	1.0944e-08	4.8949e-08	-//-	-//-
Novel00077	250.609	40.4849	2.63	1.6129e-08	7.0859e-08	-//-	-//-
Novel00078	116.842	3.62014	5.0124	2.5811e-18	2.5407e-17	-//-	-//-
Novel00082	422.368	89.4025	2.2401	3.2742e-29	6.6607e-28	-//-	-//-
Novel00083	3.3323	0	Inf	0.025942	0.047461	-//-	-//-
Novel00084	63.5251	6.35316	3.3218	7.636e-08	3.1271e-07	-//-	-//-
Novel00086	16.5668	3.92354	2.0781	0.0010514	0.0024907	-//-	-//-
Novel00089	36.9853	2.11198	4.1303	2.2507e-13	1.5246e-12	-//-	-//-
Novel00092	16.7274	3.0264	2.4665	0.00025177	0.00065408	-//-	-//-
Novel00096	8.17545	1.51017	2.4366	0.010759	0.021323	-//-	-//-
Novel00100	9.93377	0.303452	5.0328	4.2937e-05	0.00012444	-//-	-//-
Novel00101	17.8531	6.04668	1.562	0.0068882	0.014203	-//-	-//-
Novel00102	375.562	167.948	1.161	7.6478e-10	3.824e-09	-//-	-//-
Novel00103	41.8593	19.3185	1.1156	0.0026093	0.0058005	-//-	-//-
Novel00105	64.7785	28.7294	1.173	0.0017789	0.0040657	-//-	-//-
Novel00112	31.4937	69.4732	-1.1414	0.00010454	0.00028718	-//-	-//-
Novel00113	57.3794	16.6087	1.7886	2.5792e-07	9.9249e-07	-//-	-//-
Novel00115	14.2001	3.33288	2.0911	0.026618	0.048553	-//-	-//-
Novel00116	23.1926	5.72708	2.0178	0.00013919	0.00037556	-//-	-//-
Novel00119	22.1057	90.3361	-2.0309	2.7901e-11	1.5932e-10	-//-	-//-
Novel00120	12.9784	29.2939	-1.1745	0.0065903	0.013636	-//-	-//-
Novel00122	66.7736	256.198	-1.9399	2.136e-18	2.1109e-17	-//-	-//-
Novel00123	61.0632	29.6216	1.0437	0.00089948	0.002155	-//-	-//-
Novel00126	65.6252	6.952	3.2387	1.2046e-13	8.3363e-13	-//-	-//-
Novel00127	1402.2	3953.79	-1.4955	6.6975e-09	3.0551e-08	-//-	-//-
Novel00128	16.1521	0.906295	4.1556	7.1443e-07	2.6096e-06	-//-	-//-
Novel00129	29.538	1.51017	4.2898	1.6128e-11	9.3932e-11	-//-	-//-
Novel00130	46.1765	3.63531	3.667	1.7736e-14	1.3162e-13	-//-	-//-
Novel00131	128.576	2.72495	5.5603	1.8645e-44	8.9526e-43	-//-	-//-
Novel00132	5.67455	0.600838	3.2395	0.027447	0.049902	-//-	-//-
Novel00134	11.9949	3.32676	1.8502	0.011476	0.022623	-//-	-//-
Novel00139	48.7426	9.38357	2.377	1.6957e-09	8.2061e-09	-//-	-//-
Novel00141	59.3536	412.809	-2.7981	7.3193e-40	2.6822e-38	-//-	-//-
Novel00149	3.50875	16.9141	-2.2692	0.00064831	0.0015859	-//-	-//-
Novel00150	25.7185	1.51114	4.0891	1.325e-05	4.115e-05	-//-	-//-
Novel00152	7.04909	0.605876	3.5403	0.0033246	0.0072548	-//-	-//-
Novel00153	0	28.078	#NAME?	7.0638e-14	4.9965e-13	-//-	-//-
Novel00155	28.0745	3.32779	3.0766	3.6854e-08	1.5583e-07	-//-	-//-
Novel00162	13.2345	0.90727	3.8666	1.8053e-05	5.5048e-05	-//-	-//-
Novel00166	49.4594	24.4872	1.0142	0.0026135	0.005809	-//-	-//-
Novel00170	7.00034	25.0769	-1.8409	0.00025043	0.00065081	-//-	-//-
Novel00174	75.6327	34.1389	1.1476	7.2897e-05	0.00020476	-//-	-//-
Novel00176	188.513	537.889	-1.5126	1.0687e-16	9.365e-16	-//-	-//-
Novel00179	110.141	12.6902	3.1176	3.9435e-23	5.4582e-22	-//-	-//-
Novel00180	31.5359	9.35735	1.7528	8.054e-05	0.00022478	-//-	-//-
Novel00184	125.91	11.4784	3.4554	3.6568e-14	2.6515e-13	-//-	-//-
Novel00186	3.53245	19.3374	-2.4527	0.019563	0.036752	-//-	-//-
Novel00187	55.1044	24.1858	1.188	0.00022469	0.0005876	-//-	-//-
Novel00189	96.3784	575.785	-2.5787	1.1382e-39	4.1339e-38	-//-	-//-
Novel00191	9.11091	98.4915	-3.4343	1.4995e-22	1.9878e-21	-//-	-//-
Novel00193	2.86888	62.865	-4.4537	1.3362e-20	1.546e-19	-//-	-//-
Novel00196	131.607	24.7562	2.4104	1.1402e-18	1.1476e-17	-//-	-//-
Novel00198	1050.82	13700.1	-3.7046	1.9193e-104	9.2156e-102	-//-	-//-
Novel00200	21.2348	3.92863	2.4343	2.7178e-05	8.1104e-05	-//-	-//-
Novel00201	411.533	830.193	-1.0124	3.3253e-05	9.8079e-05	-//-	-//-
Novel00204	28.9691	3.32568	3.1228	2.1752e-06	7.488e-06	-//-	-//-
Novel00205	1135.1	513.057	1.1456	0.0074151	0.015206	-//-	-//-
Novel00210	40.0686	16.0049	1.324	0.0019479	0.0044266	-//-	-//-
Novel00211	87.0572	41.0989	1.0829	0.018226	0.034457	-//-	-//-
Novel00212	12.7545	4.22699	1.5933	0.020792	0.03883	-//-	-//-
Novel00216	28.3471	5.13833	2.4638	1.5261e-06	5.3583e-06	-//-	-//-
Novel00219	219.569	105.728	1.0543	4.4499e-07	1.6658e-06	-//-	-//-
Novel00225	12.0429	0.905266	3.7337	7.3011e-05	0.00020506	-//-	-//-
Novel00226	33.7714	4.23506	2.9953	3.302e-08	1.402e-07	-//-	-//-
Novel00227	12.5163	0.600838	4.3807	0.0028563	0.0063013	-//-	-//-
Novel00231	1178.68	0	Inf	3.2338e-63	3.2191e-61	-//-	-//-
Novel00237	75.2152	11.4652	2.7138	2.0247e-07	7.8784e-07	-//-	-//-
Novel00244	1.36664	25.0679	-4.1971	4.0718e-09	1.8965e-08	-//-	-//-
Novel00249	2.09406	46.2533	-4.4652	5.714e-16	4.7497e-15	-//-	-//-
Novel00250	9.3433	26.5688	-1.5077	0.0021098	0.0047676	-//-	-//-
Novel00254	51.7779	9.67283	2.4203	5.3463e-10	2.7119e-09	-//-	-//-
Novel00257	58.4604	10.8715	2.4269	4.6164e-11	2.5854e-10	-//-	-//-
Novel00259	106.112	27.203	1.9637	2.7335e-07	1.0484e-06	-//-	-//-
Novel00260	6.23342	46.2351	-2.8909	6.284e-11	3.4732e-10	-//-	-//-
Novel00261	114.029	987.814	-3.1148	2.5603e-61	2.3482e-59	-//-	-//-
Novel00262	7.56782	25.0587	-1.7274	0.00057677	0.0014222	-//-	-//-
Novel00263	50.8768	0.905266	5.8125	4.0428e-22	5.2319e-21	-//-	-//-
Novel00264	61.0732	3.32178	4.2005	1.7587e-20	2.0184e-19	-//-	-//-
Novel00265	11.6519	0	Inf	9.9156e-07	3.5566e-06	-//-	-//-
Novel00267	5.91349	0.603871	3.2917	0.013292	0.025877	-//-	-//-
Novel00268	190.563	47.4358	2.0062	9.7392e-18	9.1933e-17	-//-	-//-
Novel00270	12.1706	1.81059	2.7489	0.00087831	0.0021085	-//-	-//-
Novel00276	11.3169	1.81459	2.6408	0.0012949	0.0030224	-//-	-//-
Novel00277	2.09406	10.2687	-2.2939	0.0082621	0.016768	-//-	-//-
Novel00278	54.6639	6.94593	2.9763	3.1624e-13	2.1172e-12	-//-	-//-
Novel00283	33.9248	7.8532	2.111	3.1467e-06	1.0603e-05	-//-	-//-
Novel00287	26.7065	3.92256	2.7673	0.00029215	0.0007526	-//-	-//-
Novel00289	8.59937	1.20368	2.8368	0.0041255	0.0088531	-//-	-//-
Novel00291	17.9485	2.11805	3.0831	1.1656e-05	3.6489e-05	-//-	-//-
Novel00292	12708.4	2281.92	2.4775	5.2242e-06	1.7139e-05	-//-	-//-
Novel00293	15.2568	42.2874	-1.4708	0.0001483	0.00039774	-//-	-//-
Novel00294	16.6471	4.5305	1.8775	0.011445	0.022565	-//-	-//-
Novel00295	175.828	64.9407	1.437	4.4507e-10	2.2742e-09	-//-	-//-
Novel00299	25.3426	51.924	-1.0348	0.0020406	0.0046195	-//-	-//-
Novel00300	57.3786	20.2571	1.5021	1.0923e-05	3.4344e-05	-//-	-//-
Novel00303	6.98454	0.90429	2.9493	0.010214	0.020353	-//-	-//-
Novel00304	637.906	317.409	1.007	7.175e-09	3.2619e-08	-//-	-//-
Novel00306	107.648	1.81465	5.8905	2.0697e-40	7.858e-39	-//-	-//-
Novel00311	39.5084	138.119	-1.8057	6.6287e-13	4.3252e-12	-//-	-//-
Novel00321	7.55202	20.5294	-1.4428	0.0066648	0.013781	-//-	-//-
Novel00323	213.494	84.3026	1.3405	5.7689e-10	2.9145e-09	-//-	-//-
Novel00324	20.0189	2.11908	3.2399	1.7167e-06	5.9885e-06	-//-	-//-
Novel00329	111.614	14.1822	2.9764	7.8123e-06	2.5008e-05	-//-	-//-
Novel00344	903.599	190.334	2.2471	3.3339e-36	1.0093e-34	-//-	-//-
Novel00348	12.1878	3.62014	1.7513	0.013353	0.025982	-//-	-//-
Novel00355	36.7363	8.45203	2.1198	1.3221e-05	4.1074e-05	-//-	-//-
Novel00357	3.21251	19.3326	-2.5893	5.9851e-05	0.00017009	-//-	-//-
Novel00366	8.39994	32.9117	-1.9702	2.2947e-05	6.9144e-05	-//-	-//-
Novel00367	16.2317	48.6546	-1.5838	2.0801e-05	6.2911e-05	-//-	-//-
Novel00368	142.921	15.0854	3.244	1.5178e-28	2.9534e-27	-//-	-//-
Novel00373	3.19671	15.0883	-2.2388	0.0013289	0.0030948	-//-	-//-
Novel00380	12.7223	1.81454	2.8097	0.00048306	0.0012041	-//-	-//-
Novel00382	34.9307	9.36846	1.8986	1.4774e-05	4.5565e-05	-//-	-//-
Novel00385	26.9324	0	Inf	1.6893e-14	1.2553e-13	-//-	-//-
Novel00389	0	9.36342	#NAME?	3.5762e-05	0.00010491	-//-	-//-
Novel00391	6.83251	0	Inf	0.0045769	0.0097336	-//-	-//-
Novel00396	30.8164	9.3573	1.7195	0.00012091	0.00032925	-//-	-//-
Novel00398	229.519	64.6495	1.8279	1.0482e-16	9.1975e-16	-//-	-//-
Novel00399	349.624	65.2773	2.4212	1.4487e-30	3.2134e-29	-//-	-//-
Novel00400	18.6134	2.41641	2.9454	0.00027614	0.00071392	-//-	-//-
Novel00403	42.7882	3.62718	3.5603	2.7952e-13	1.8806e-12	-//-	-//-
Novel00404	15.6234	0.302423	5.691	8.8485e-08	3.5939e-07	-//-	-//-
Novel00412	51.0446	5.73819	3.1531	2.9051e-11	1.6568e-10	-//-	-//-
Novel00414	12.3306	0	Inf	4.2406e-07	1.5926e-06	-//-	-//-
Novel00415	25.3182	122.351	-2.2728	7.0951e-16	5.8648e-15	-//-	-//-
Novel00421	303.78	104.262	1.5428	0.00056379	0.001392	-//-	-//-
Novel00423	13.3062	3.62317	1.8768	0.0064828	0.013437	-//-	-//-
Novel00424	44.1851	11.7829	1.9069	1.3007e-06	4.6012e-06	-//-	-//-
Novel00425	14.058	3.02331	2.2172	0.0012647	0.0029559	-//-	-//-
Novel00426	41.1819	10.5802	1.9607	1.2706e-06	4.5015e-06	-//-	-//-
Novel00429	845.377	3353.36	-1.9879	9.2043e-35	2.5841e-33	-//-	-//-
Novel00431	8.01545	1.5061	2.412	0.014128	0.027339	-//-	-//-
Novel00433	185.576	1.20671	7.2648	5.2215e-23	7.1544e-22	-//-	-//-
Novel00436	56.5249	13.8868	2.0252	1.9504e-08	8.5002e-08	-//-	-//-
Novel00439	1423	3456.26	-1.2803	2.5647e-16	2.1847e-15	-//-	-//-
Novel00452	156.82	13.5823	3.5293	1.186e-33	3.1279e-32	-//-	-//-
Novel00458	15.208	2.42253	2.6502	0.00021651	0.00056782	-//-	-//-
Novel00461	17.7504	50.4642	-1.5074	3.0175e-05	8.9535e-05	-//-	-//-
Novel00463	485.643	154.165	1.6554	6.4233e-19	6.5807e-18	-//-	-//-
Novel00467	80.1881	16.3255	2.2963	1.1498e-12	7.3597e-12	-//-	-//-
Novel00468	211.448	88.8076	1.2515	6.2967e-09	2.8786e-08	-//-	-//-
Novel00479	71.6591	300.982	-2.0705	8.8939e-23	1.1945e-21	-//-	-//-
Novel00485	746.844	1642.52	-1.137	1.5839e-12	1.0022e-11	-//-	-//-
Novel00487	126.995	52.5387	1.2733	2.1231e-06	7.3184e-06	-//-	-//-
Novel00491	948.131	1942.24	-1.0346	1.3004e-10	6.9832e-10	-//-	-//-
Novel00493	17.3107	2.72593	2.6668	5.4948e-05	0.00015676	-//-	-//-
Novel00495	11.54	2.72089	2.0845	0.0064095	0.013293	-//-	-//-
Novel00497	83.5296	37.1559	1.1687	0.00029891	0.00076873	-//-	-//-
Novel00499	329.801	38.6258	3.094	8.3986e-43	3.6612e-41	-//-	-//-
Novel00500	168.09	520.561	-1.6308	1.285e-18	1.2886e-17	-//-	-//-
Novel00506	121.924	13.8977	3.1331	3.7573e-25	5.9265e-24	-//-	-//-
Novel00507	10.781	2.71385	1.9901	0.010881	0.021539	-//-	-//-
Novel00508	81.9687	22.3529	1.8746	1.1161e-09	5.4956e-09	-//-	-//-
Novel00510	180.758	55.9039	1.693	4.8214e-10	2.4544e-09	-//-	-//-
Novel00511	14.3522	37.4768	-1.3847	0.00039748	0.0010051	-//-	-//-
Novel00512	4.18812	0	Inf	0.013793	0.026756	-//-	-//-
Novel00513	4.6351	48.9167	-3.3997	2.8048e-13	1.8863e-12	-//-	-//-
Novel00515	43.4347	2.42047	4.1655	2.1761e-15	1.7355e-14	-//-	-//-
Novel00519	155.321	566.058	-1.8657	1.5966e-23	2.2705e-22	-//-	-//-
Novel00524	74.8974	10.2828	2.8647	6.9452e-16	5.7483e-15	-//-	-//-
Novel00531	34.7333	5.44286	2.6739	1.8637e-08	8.1416e-08	-//-	-//-
Novel00537	26.9317	7.84908	1.7787	0.00021484	0.0005639	-//-	-//-
Novel00541	404.29	123.898	1.7062	0.00086834	0.0020869	-//-	-//-
Novel00548	6.72845	54.9444	-3.0296	5.1223e-09	2.3653e-08	-//-	-//-
Novel00550	5.43426	19.3235	-1.8302	0.0014672	0.0033961	-//-	-//-
Novel00551	6.39342	25.3642	-1.9881	0.00013932	0.00037579	-//-	-//-
Novel00552	166.997	43.4618	1.942	8.1264e-16	6.6869e-15	-//-	-//-
Novel00553	8.99105	0.604847	3.8938	0.0034038	0.0074141	-//-	-//-
Novel00555	129.019	17.2247	2.905	1.1757e-23	1.6889e-22	-//-	-//-
Novel00556	207.881	18.4475	3.4943	1.3327e-39	4.8348e-38	-//-	-//-
Novel00557	47.678	20.2418	1.236	0.00043418	0.0010907	-//-	-//-
Novel00558	5.38622	0.602842	3.1594	0.019697	0.036985	-//-	-//-
Novel00559	175.518	76.7308	1.1937	5.3043e-08	2.2063e-07	-//-	-//-
Novel00560	6.72916	0.303452	4.4709	0.0016143	0.0037135	-//-	-//-
Novel00564	214.428	60.1118	1.8348	1.6912e-16	1.4608e-15	-//-	-//-
Novel00566	1439.1	5863.64	-2.0266	3.092e-37	9.8398e-36	-//-	-//-
Novel00567	36.379	119.607	-1.7171	1.2445e-10	6.6999e-10	-//-	-//-
Novel00568	19.9873	69.4834	-1.7976	4.0523e-08	1.7053e-07	-//-	-//-
Novel00574	37.3763	1.20969	4.9494	2.6274e-15	2.0817e-14	-//-	-//-
Novel00577	26.5565	6.35506	2.0631	3.8347e-05	0.00011193	-//-	-//-
Novel00578	15.4003	4.82886	1.6732	0.0069981	0.014413	-//-	-//-
Novel00579	137.13	3.02439	5.5028	2.8464e-46	1.4775e-44	-//-	-//-
Novel00581	70.8727	390.929	-2.4636	8.0828e-32	1.9374e-30	-//-	-//-
Novel00586	58.54	24.1887	1.2751	7.5236e-05	0.00021074	-//-	-//-
Novel00591	18.8768	5.43176	1.7971	0.0015222	0.0035136	-//-	-//-
Novel00592	14.6169	1.20769	3.5973	1.2704e-05	3.9553e-05	-//-	-//-
Novel00593	16.7748	6.3471	1.4021	0.013955	0.027043	-//-	-//-
Novel00595	11189.4	52147.2	-2.2205	6.0487e-45	2.9743e-43	-//-	-//-
Novel00596	1.76622	41.6744	-4.5604	6.185e-15	4.7472e-14	-//-	-//-
Novel00598	17.4126	1.21175	3.845	3.6028e-05	0.00010562	-//-	-//-
Novel00599	133.728	331.519	-1.3098	2.1528e-08	9.3335e-08	-//-	-//-
Novel00601	18.5877	2.71894	2.7732	0.0029005	0.0063925	-//-	-//-
Novel00608	52.6179	20.8436	1.3359	7.5379e-05	0.00021112	-//-	-//-
Novel00611	27.0601	7.55278	1.8411	0.00012277	0.00033392	-//-	-//-
Novel00614	4.34741	16.3083	-1.9074	0.0025976	0.0057783	-//-	-//-
Novel00617	53.2888	12.3927	2.1043	1.1196e-05	3.5144e-05	-//-	-//-
Novel00619	19.1723	7.25632	1.4017	0.014022	0.027163	-//-	-//-
Novel00622	166.859	27.7625	2.5874	1.072e-23	1.5461e-22	-//-	-//-
Novel00623	491.646	1991.23	-2.018	1.6783e-34	4.6558e-33	-//-	-//-
Novel00626	289.207	27.8048	3.3787	2.09e-45	1.0466e-43	-//-	-//-
Novel00627	147.245	400.633	-1.4441	4.4665e-14	3.2122e-13	-//-	-//-
Novel00628	94.4915	252.612	-1.4187	6.0757e-12	3.6621e-11	-//-	-//-
Novel00629	2842.85	15002.6	-2.3998	4.9381e-23	6.7831e-22	-//-	-//-
Novel00630	74.0294	818.163	-3.4662	1.0959e-66	1.2254e-64	-//-	-//-
Novel00634	62.8854	2.11198	4.8961	1.9141e-23	2.7032e-22	-//-	-//-
Novel00638	124.012	14.1922	3.1273	7.4371e-25	1.1481e-23	-//-	-//-
Novel00642	47.2455	1.81362	4.7032	5.9547e-18	5.695e-17	-//-	-//-
Novel00643	18.1414	6.04462	1.5856	0.017249	0.032776	-//-	-//-
Novel00649	29.665	67.9731	-1.1962	9.8974e-05	0.00027273	-//-	-//-
Novel00651	8.74286	39.6007	-2.1793	4.185e-07	1.5724e-06	-//-	-//-
Novel00652	53.321	175.214	-1.7163	3.2793e-13	2.1932e-12	-//-	-//-
Novel00658	12.035	0	Inf	6.3802e-07	2.3422e-06	-//-	-//-
Novel00661	83.7033	21.7388	1.945	2.5218e-10	1.3181e-09	-//-	-//-
Novel00662	117.948	20.2419	2.5427	1.3234e-18	1.3259e-17	-//-	-//-
Novel00667	9.2544	1.20568	2.9403	0.0021646	0.0048827	-//-	-//-
Novel00669	0.335735	22.9417	-6.0945	1.9667e-10	1.0384e-09	-//-	-//-
Novel00670	57.1719	6.9449	3.0413	7.6801e-10	3.8396e-09	-//-	-//-
Novel00671	48.2692	23.8631	1.0163	0.0027606	0.0061065	-//-	-//-
Novel00674	29.2745	0	Inf	8.7657e-06	2.789e-05	-//-	-//-
Novel00675	153.858	337.152	-1.1318	4.759e-09	2.2028e-08	-//-	-//-
Novel00683	10.5091	100.035	-3.2508	7.7575e-22	9.8174e-21	-//-	-//-
Novel00684	28.2825	0	Inf	4.6236e-15	3.58e-14	-//-	-//-
Novel00685	263.772	70.7051	1.8994	6.3866e-19	6.5472e-18	-//-	-//-
Novel00687	22.6811	1.80755	3.6494	3.7743e-08	1.5947e-07	-//-	-//-
Novel00689	162.203	5.73515	4.8218	2.202e-47	1.1904e-45	-//-	-//-
Novel00690	1051.59	295.814	1.8298	2.0468e-06	7.0704e-06	-//-	-//-
Novel00691	20.8826	1.20872	4.1108	2.1827e-08	9.457e-08	-//-	-//-
Novel00694	24845.5	7570.52	1.7145	1.5472e-08	6.8092e-08	-//-	-//-
Novel00700	23.9201	11.792	1.0204	0.021957	0.040807	-//-	-//-
Novel00706	20.4263	71.9271	-1.8161	1.2793e-08	5.68e-08	-//-	-//-
Novel00711	117.569	54.0531	1.1211	3.2258e-05	9.5334e-05	-//-	-//-
Novel00712	106.267	32.0077	1.7312	2.4308e-09	1.1551e-08	-//-	-//-
Novel00716	159.645	345.275	-1.1129	8.4404e-09	3.8159e-08	-//-	-//-
Novel00724	5.71405	0	Inf	0.0011894	0.0027923	-//-	-//-
Novel00726	19.5963	196.342	-3.3247	2.1583e-34	5.9418e-33	-//-	-//-
Novel00728	22.0491	9.66687	1.1896	0.013732	0.02666	-//-	-//-
Novel00735	18.5252	6.95595	1.4132	0.0091587	0.018423	-//-	-//-
Novel00736	76.5668	17.8226	2.103	7.2384e-11	3.9775e-10	-//-	-//-
Novel00738	404.328	122.038	1.7282	5.9175e-19	6.0855e-18	-//-	-//-
Novel00739	298.871	128.434	1.2185	8.1361e-10	4.0595e-09	-//-	-//-
Novel00740	101.104	12.0731	3.066	1.8345e-21	2.251e-20	-//-	-//-
Novel00741	550.983	242.878	1.1818	0.0043321	0.009254	-//-	-//-
Novel00742	42.8657	18.4415	1.2169	0.0011237	0.0026502	-//-	-//-
Novel00744	22.4875	2.41039	3.2218	4.4656e-05	0.0001291	-//-	-//-
Novel00751	698.327	1428.55	-1.0326	1.1867e-10	6.3993e-10	-//-	-//-
Novel00754	3.06902	17.8316	-2.5386	0.00018972	0.00050151	-//-	-//-
Novel00759	133.492	62.5082	1.0946	4.7243e-06	1.5576e-05	-//-	-//-
Novel00760	43.8901	13.6066	1.6896	1.1587e-05	3.6288e-05	-//-	-//-
Novel00763	3.3244	0	Inf	0.026016	0.047582	-//-	-//-
Novel00772	3242.91	1309.57	1.3082	1.5378e-06	5.3962e-06	-//-	-//-
Novel00777	1.35084	8.15871	-2.5945	0.012704	0.024827	-//-	-//-
Novel00782	3.74768	15.1077	-2.0112	0.0021696	0.0048932	-//-	-//-
Novel00784	2928.61	546.74	2.4213	4.2569e-48	2.38e-46	-//-	-//-
Novel00785	504.209	191.875	1.3939	3.131e-14	2.2825e-13	-//-	-//-
Novel00787	13165.3	2261.17	2.5416	4.0673e-44	1.8891e-42	-//-	-//-
Novel00788	30.2733	2.11599	3.8386	9.5709e-11	5.1954e-10	-//-	-//-
Novel00796	67.1215	173.06	-1.3664	1.6608e-09	8.0441e-09	-//-	-//-
Novel00797	51.4487	20.5354	1.325	0.000144	0.00038728	-//-	-//-
Novel00798	10.6842	0	Inf	3.5009e-06	1.1731e-05	-//-	-//-
Novel00801	2.0374	13.8817	-2.7684	0.00021721	0.00056951	-//-	-//-
Novel00803	5.6337	72.4673	-3.6852	6.76e-20	7.4543e-19	-//-	-//-
Novel00804	12.0838	3.6333	1.7337	0.013445	0.02615	-//-	-//-
Novel00807	10.9962	3.02439	1.8623	0.016107	0.030823	-//-	-//-
Novel00809	44.6405	14.4967	1.6226	0.00013388	0.00036213	-//-	-//-
Novel00811	2.24545	12.0782	-2.4273	0.002023	0.0045821	-//-	-//-
Novel00812	100.371	236.942	-1.2392	1.2507e-06	4.4354e-06	-//-	-//-
Novel00814	75.5172	28.3823	1.4118	0.012094	0.023736	-//-	-//-
Novel00817	52.5612	4.83893	3.4412	3.0965e-14	2.2588e-13	-//-	-//-
Novel00824	340.622	1122.51	-1.7205	6.3733e-24	9.3316e-23	-//-	-//-
Novel00827	16.3028	0.302423	5.7524	3.9908e-08	1.6809e-07	-//-	-//-
Novel00830	3746.59	1702.77	1.1377	0.0088879	0.017926	-//-	-//-
Novel00831	6.87265	36.2478	-2.399	2.2388e-07	8.6775e-07	-//-	-//-
Novel00835	4.54755	0.303452	3.9055	0.017545	0.033281	-//-	-//-
Novel00837	38.8311	13.9191	1.4802	0.00018713	0.00049502	-//-	-//-
Novel00838	52.7069	6.03655	3.1262	5.3416e-13	3.5184e-12	-//-	-//-
Novel00841	13.5774	2.40942	2.4944	0.00092362	0.0022083	-//-	-//-
Novel00845	81.1948	23.848	1.7675	4.5014e-09	2.088e-08	-//-	-//-
Novel00848	5.07553	41.0717	-3.0165	5.6366e-10	2.8516e-09	-//-	-//-
Novel00851	56.9238	403.326	-2.8248	4.2515e-40	1.5828e-38	-//-	-//-
Novel00852	2455.4	13746.9	-2.4851	1.143e-32	2.8489e-31	-//-	-//-
Novel00855	59.6492	15.1116	1.9808	1.5159e-08	6.6786e-08	-//-	-//-
Novel00857	88.8607	33.2245	1.4193	3.8402e-07	1.4494e-06	-//-	-//-
Novel00858	44.9527	8.47013	2.408	5.7757e-09	2.652e-08	-//-	-//-
Novel00862	242.734	86.6838	1.4855	1.5371e-10	8.2073e-10	-//-	-//-
Novel00864	253.249	78.5725	1.6885	1.2416e-15	1.0084e-14	-//-	-//-
Novel00866	9.36629	1.81362	2.3686	0.0076079	0.015568	-//-	-//-
Novel00869	536.544	69.463	2.9494	8.1113e-08	3.3118e-07	-//-	-//-
Novel00873	10.3341	0	Inf	0.00047702	0.00119	-//-	-//-
Novel00874	35.8654	0.905266	5.3081	2.4979e-15	1.9839e-14	-//-	-//-
Novel00875	17.5977	6.95297	1.3397	0.016084	0.030783	-//-	-//-
Novel00878	1011.63	153.128	2.7239	7.5621e-16	6.2445e-15	-//-	-//-
Novel00890	2556.38	6056.15	-1.2443	7.9857e-16	6.5794e-15	-//-	-//-
Novel00892	640.96	140.169	2.1931	1.3799e-05	4.273e-05	-//-	-//-
Novel00897	13.7295	0.903261	3.926	1.2106e-05	3.7822e-05	-//-	-//-
Novel00898	40.1813	19.626	1.0338	0.0052701	0.011096	-//-	-//-
Novel00904	160.889	70.108	1.1984	1.3397e-07	5.3202e-07	-//-	-//-
Novel00905	160.216	724.063	-2.1761	1.2093e-32	3.0004e-31	-//-	-//-
Novel00909	70.7587	294.931	-2.0594	5.8004e-22	7.4067e-21	-//-	-//-
Novel00921	61.7625	24.7836	1.3173	0.00062686	0.0015371	-//-	-//-
Novel00923	133.984	11.4814	3.5447	1.3601e-18	1.3614e-17	-//-	-//-
Novel00928	37.435	3.93166	3.2512	1.2932e-08	5.7395e-08	-//-	-//-
Novel00929	88.5078	13.8908	2.6717	1.6882e-16	1.4586e-15	-//-	-//-
Novel00933	34.3395	103.02	-1.585	6.9814e-09	3.177e-08	-//-	-//-
Novel00935	9.16614	0	Inf	2.0653e-05	6.2479e-05	-//-	-//-
Novel00941	17.734	48.6335	-1.4554	6.6189e-05	0.00018714	-//-	-//-
Novel00945	22.7844	99.7681	-2.1305	9.5213e-10	4.7174e-09	-//-	-//-
Novel00946	39.1747	110.869	-1.5009	9.4401e-09	4.2456e-08	-//-	-//-
Novel00951	4.81154	0	Inf	0.00453	0.0096432	-//-	-//-
Novel00952	175.384	63.134	1.474	1.0036e-10	5.4372e-10	-//-	-//-
Novel00953	140.153	9.37545	3.902	3.2896e-35	9.4383e-34	-//-	-//-
Novel00956	18.0282	4.82382	1.902	0.0017168	0.0039328	-//-	-//-
Novel00957	19.7713	1.81259	3.4473	0.00033346	0.00085288	-//-	-//-
Novel00958	27.1555	80.3751	-1.5655	1.4916e-07	5.8926e-07	-//-	-//-
Novel00962	8.43083	0.300419	4.8106	0.00029765	0.00076597	-//-	-//-
Novel00963	12.5142	2.72192	2.2009	0.0036462	0.007901	-//-	-//-
Novel00965	51.7449	12.9785	1.9953	1.0014e-07	4.0377e-07	-//-	-//-
Novel00968	51.6323	8.77163	2.5574	5.487e-09	2.5248e-08	-//-	-//-
Novel00969	12.898	2.71688	2.2471	0.0027708	0.0061272	-//-	-//-
Novel00971	798.061	377.374	1.0805	2.3812e-10	1.2486e-09	-//-	-//-
Novel00972	13.7775	4.83189	1.5117	0.020374	0.038127	-//-	-//-
Novel00975	6.39342	0.603871	3.4043	0.0068074	0.014053	-//-	-//-
Novel00978	34.1077	8.47121	2.0095	0.00054649	0.0013518	-//-	-//-
Novel00979	43.9626	8.76356	2.3267	1.5779e-08	6.9379e-08	-//-	-//-
Novel00980	49.0676	0.602842	6.3468	5.1708e-22	6.6313e-21	-//-	-//-
Novel00981	61.8723	16.9354	1.8693	2.8931e-08	1.2361e-07	-//-	-//-
Novel00983	13.9361	1.50513	3.2109	0.011642	0.022924	-//-	-//-
Novel00984	4262.25	2042.34	1.0614	7.706e-08	3.1542e-07	-//-	-//-
Novel00987	139.702	30.8171	2.1805	6.5541e-13	4.2807e-12	-//-	-//-
Novel00989	14.0422	1.81459	2.9521	0.00010769	0.00029527	-//-	-//-
Novel00991	9.84622	0.303452	5.02	4.4164e-05	0.00012779	-//-	-//-
Novel00992	52.321	12.3847	2.0788	2.5676e-08	1.1053e-07	-//-	-//-
Novel00994	91.5762	38.9505	1.2333	5.7355e-06	1.8678e-05	-//-	-//-
Novel01012	33.013	15.7035	1.072	0.008403	0.017037	-//-	-//-
Novel01028	68.699	330.802	-2.2676	2.9618e-26	5.0002e-25	-//-	-//-
Novel01034	1.35874	10.8845	-3.0019	0.0013324	0.0031023	-//-	-//-
Novel01042	11.8277	1.80555	2.7117	0.00092941	0.0022212	-//-	-//-
Novel01043	10.0694	1.51114	2.7363	0.0022587	0.0050759	-//-	-//-
Novel01048	11.4037	41.4417	-1.8616	0.00089505	0.0021451	-//-	-//-
Novel01054	204.285	51.9501	1.9754	5.088e-18	4.8933e-17	-//-	-//-
Novel01056	3726.86	1152.58	1.6931	1.3112e-10	7.0393e-10	-//-	-//-
Novel01057	16.1744	3.33186	2.2793	0.00065716	0.0016059	-//-	-//-
Novel01058	23.0577	6.33702	1.8634	0.0040721	0.0087461	-//-	-//-
Novel01059	12.0917	0.906295	3.7379	5.4789e-05	0.00015632	-//-	-//-
Novel01060	26.6354	3.93676	2.7583	6.4826e-07	2.378e-06	-//-	-//-
Novel01063	48.1902	7.24028	2.7346	6.381e-11	3.5235e-10	-//-	-//-
Novel01066	167.441	82.1579	1.0272	0.012208	0.023941	-//-	-//-
Novel01067	37.9753	5.73813	2.7264	6.1395e-09	2.8096e-08	-//-	-//-
Novel01069	130.149	669.941	-2.3639	1.3777e-36	4.2679e-35	-//-	-//-
Novel01075	23.2228	2.11707	3.4554	1.2906e-06	4.5679e-06	-//-	-//-
Novel01080	49.0288	24.1323	1.0227	0.013466	0.026185	-//-	-//-
Novel01081	469.392	177.614	1.402	5.1855e-14	3.7057e-13	-//-	-//-
Novel01089	154.861	793.871	-2.3579	1.0941e-37	3.5653e-36	-//-	-//-
Novel01091	14.9763	1.81059	3.0482	7.0183e-05	0.0001977	-//-	-//-
Novel01095	23.5197	3.31869	2.8252	1.7512e-06	6.1005e-06	-//-	-//-
Novel01098	1513.34	717.199	1.0773	6.6272e-05	0.00018736	-//-	-//-
Novel01099	49.3402	0.903261	5.7715	2.7532e-21	3.3282e-20	-//-	-//-
Novel01100	1412.26	698.21	1.0163	7.0349e-10	3.5289e-09	-//-	-//-
Novel01101	68.4394	13.8968	2.3001	2.4204e-11	1.3896e-10	-//-	-//-
Novel01102	522.924	100.861	2.3742	2.2626e-18	2.2319e-17	-//-	-//-
Novel01104	23.481	2.11707	3.4714	2.0829e-06	7.19e-06	-//-	-//-
Novel01105	353.392	114.528	1.6256	1.6274e-16	1.408e-15	-//-	-//-
Novel01107	235.875	65.222	1.8546	2.6869e-17	2.465e-16	-//-	-//-
Novel01110	12.53	2.71488	2.2064	0.0042927	0.0091777	-//-	-//-
Novel01111	367.162	69.7645	2.3959	7.3601e-31	1.6608e-29	-//-	-//-
Novel01114	10.7889	0.600838	4.1664	7.4751e-05	0.0002095	-//-	-//-
Novel01115	64.63	216.278	-1.7426	1.1446e-14	8.607e-14	-//-	-//-
Novel01116	502.418	131.355	1.9354	1.3139e-24	1.9936e-23	-//-	-//-
Novel01124	11.4919	0.300419	5.2575	8.1423e-06	2.6019e-05	-//-	-//-
Novel01125	7.78377	0.302423	4.6858	0.008103	0.01647	-//-	-//-
Novel01128	87.931	414.475	-2.2368	8.4079e-29	1.6648e-27	-//-	-//-
Novel01133	68.4974	17.5181	1.9672	2.5055e-09	1.1887e-08	-//-	-//-
Novel01134	9.32614	0.300419	4.9562	9.3402e-05	0.00025832	-//-	-//-
Novel01139	32.1665	10.2657	1.6477	0.0001711	0.00045532	-//-	-//-
Novel01143	9.09511	0.303452	4.9055	0.00010043	0.00027668	-//-	-//-
Novel01145	44.2074	4.22298	3.388	5.9278e-06	1.9257e-05	-//-	-//-
Novel01147	69.7391	147.39	-1.0796	5.4082e-06	1.7688e-05	-//-	-//-
Novel01148	1367.87	107.859	3.6647	1.9264e-16	1.657e-15	-//-	-//-
Novel01154	54.3038	24.4831	1.1493	0.00045229	0.0011327	-//-	-//-
Novel01155	4.74699	113.28	-4.5767	2.844e-33	7.3176e-32	-//-	-//-
Novel01156	306.395	55.5945	2.4624	5.3455e-30	1.1357e-28	-//-	-//-
Novel01159	13.5853	4.8359	1.4902	0.02488	0.045726	-//-	-//-
Novel01162	11.4044	34.1246	-1.5812	0.00023806	0.00062044	-//-	-//-
Novel01163	16.3659	3.62718	2.1738	0.005386	0.011322	-//-	-//-
Novel01164	56.0866	309.182	-2.4627	1.784e-26	3.0433e-25	-//-	-//-
Novel01167	89.784	16.9223	2.4075	3.1869e-12	1.967e-11	-//-	-//-
Novel01170	12.7065	1.81562	2.807	0.00048426	0.0012068	-//-	-//-
Novel01177	36.0498	13.287	1.44	0.00044099	0.0011067	-//-	-//-
Novel01180	165.735	69.7986	1.2476	5.356e-08	2.2258e-07	-//-	-//-
Novel01181	51.1237	104.877	-1.0366	7.4316e-05	0.00020841	-//-	-//-
Novel01190	65.0066	15.4221	2.0756	7.2496e-10	3.6333e-09	-//-	-//-
Novel01193	439.242	14.4987	4.921	1.6346e-16	1.4138e-15	-//-	-//-
Novel01195	1072.12	4692.92	-2.13	3.5071e-39	1.242e-37	-//-	-//-
Novel01197	55.9832	22.3629	1.3239	5.1467e-05	0.00014746	-//-	-//-
Novel01206	36.3631	9.07205	2.003	0.00066868	0.001633	-//-	-//-
Novel01209	9.50259	0	Inf	9.9309e-06	3.1374e-05	-//-	-//-
Novel01210	15.1988	2.11702	2.8439	0.006658	0.013768	-//-	-//-
Novel01212	136.304	32.3422	2.0753	2.2072e-15	1.7594e-14	-//-	-//-
Novel01214	102.775	243.523	-1.2446	2.4756e-09	1.1756e-08	-//-	-//-
Novel01217	8.69411	0	Inf	0.0019678	0.0044681	-//-	-//-
Novel01221	49.0999	5.43777	3.1746	6.3737e-13	4.1713e-12	-//-	-//-
Novel01223	572.44	1499.98	-1.3897	4.3136e-17	3.9058e-16	-//-	-//-
Novel01224	17.9097	3.02331	2.5665	7.4428e-05	0.00020869	-//-	-//-
Novel01230	10.2616	1.51423	2.7606	0.0016929	0.0038824	-//-	-//-
Novel01232	1281.41	369.252	1.7951	3.35e-06	1.1246e-05	-//-	-//-
Novel01233	21.3388	2.71883	2.9724	9.3326e-06	2.9573e-05	-//-	-//-
Novel01238	117.236	22.6393	2.3725	7.4833e-13	4.8643e-12	-//-	-//-
Novel01244	566.92	134.204	2.0787	0.0022552	0.0050687	-//-	-//-
Novel01247	88.3642	195.497	-1.1456	1.1749e-07	4.7005e-07	-//-	-//-
Novel01248	10.0608	1.51417	2.7321	0.0041656	0.0089323	-//-	-//-
Novel01250	46.1299	134.368	-1.5424	1.5093e-09	7.3441e-09	-//-	-//-
Novel01254	9.68551	1.5061	2.685	0.025213	0.046257	-//-	-//-
Novel01256	12.0515	3.92457	1.6186	0.023377	0.043223	-//-	-//-
Novel01263	101.137	6.93483	3.8663	7.2395e-28	1.3593e-26	-//-	-//-
Novel01266	47.2132	13.5843	1.7973	2.1403e-06	7.3731e-06	-//-	-//-
Novel01269	33.1737	69.7736	-1.0726	0.00029842	0.00076764	-//-	-//-
Novel01270	9.44664	0	Inf	1.0145e-05	3.2027e-05	-//-	-//-
Novel01272	23.1768	1.20769	4.2624	2.4338e-09	1.1564e-08	-//-	-//-
Novel01275	4.81083	22.6845	-2.2373	0.001218	0.0028562	-//-	-//-
Novel01278	305.932	109.049	1.4882	3.8976e-05	0.00011365	-//-	-//-
Novel01280	4.15587	19.0302	-2.1951	0.00044861	0.001124	-//-	-//-
Novel01283	2893.55	1240.32	1.2221	2.5228e-06	8.6119e-06	-//-	-//-
Novel01284	64.3224	161.866	-1.3314	5.5415e-09	2.548e-08	-//-	-//-
Novel01286	26.6691	69.7323	-1.3867	9.0247e-06	2.8664e-05	-//-	-//-
Novel01287	8.20769	23.2876	-1.5045	0.0088464	0.017854	-//-	-//-
Novel01288	41.4919	128.085	-1.6262	1.6464e-10	8.7597e-10	-//-	-//-
Novel01289	53.1301	4.22905	3.6511	3.7277e-16	3.1409e-15	-//-	-//-
Novel01294	14.0251	4.21898	1.733	0.008571	0.017343	-//-	-//-
Novel01297	93.5015	6.0437	3.9515	1.6594e-26	2.8368e-25	-//-	-//-
Novel01299	4.01957	16.0211	-1.9949	0.0019634	0.0044599	-//-	-//-
Novel01303	24.4868	8.75251	1.4842	0.0022331	0.0050225	-//-	-//-
Novel01304	38.2321	9.37745	2.0275	1.7565e-06	6.1181e-06	-//-	-//-
Novel01305	63.1034	27.7917	1.1831	0.00011385	0.00031103	-//-	-//-
Novel01313	7.16034	37.4767	-2.3879	1.8423e-07	7.1978e-07	-//-	-//-
Novel01314	425.911	7.5537	5.8172	4.4977e-96	1.4398e-93	-//-	-//-
Novel01316	74.0365	25.986	1.5105	4.6316e-07	1.7297e-06	-//-	-//-
Novel01318	330.396	866.346	-1.3907	9.61e-16	7.868e-15	-//-	-//-
Novel01322	43.3385	10.5781	2.0346	4.3103e-07	1.6175e-06	-//-	-//-
Novel01326	63.2785	223.819	-1.8225	4.3396e-16	3.6416e-15	-//-	-//-
Novel01329	32.4686	2.71081	3.5822	7.7546e-07	2.8202e-06	-//-	-//-
Novel01331	20.3554	86.9671	-2.0951	2.693e-11	1.5396e-10	-//-	-//-
Novel01333	21.4508	6.94983	1.626	0.0025791	0.0057403	-//-	-//-
Novel01335	49.1301	19.6472	1.3223	0.0097837	0.019575	-//-	-//-
Novel01336	134.648	29.8935	2.1713	4.0714e-16	3.4253e-15	-//-	-//-
Novel01337	21.6489	45.3015	-1.0653	0.0024352	0.0054379	-//-	-//-
Novel01339	197.114	53.1678	1.8904	2.6001e-16	2.2131e-15	-//-	-//-
Novel01341	324.675	109.079	1.5736	3.7923e-15	2.9524e-14	-//-	-//-
Novel01342	99.6813	19.3609	2.3642	9.5908e-12	5.6957e-11	-//-	-//-
Novel01345	21.0333	8.14652	1.3684	0.0083933	0.017021	-//-	-//-
Novel01348	30.2088	70.9651	-1.2321	5.4415e-05	0.00015532	-//-	-//-
Novel01351	24.7164	1.51417	4.0289	0.00072047	0.0017508	-//-	-//-
Novel01353	3.60419	19.6269	-2.4451	9.117e-05	0.00025266	-//-	-//-
Novel01354	145.124	19.0251	2.9313	1.7318e-13	1.1857e-12	-//-	-//-
Novel01358	103.36	244.525	-1.2423	6.8408e-08	2.8163e-07	-//-	-//-
Novel01359	11.1246	28.704	-1.3675	0.002386	0.0053357	-//-	-//-
Novel01360	24.3591	7.2463	1.7491	0.00047654	0.001189	-//-	-//-
Novel01361	25.1977	3.02234	3.0596	9.7293e-05	0.0002684	-//-	-//-
Novel01362	18.9557	44.1172	-1.2187	0.00068347	0.0016665	-//-	-//-
Novel01363	2.1816	23.8631	-3.4513	1.2197e-07	4.869e-07	-//-	-//-
Novel01365	4149.28	9758.94	-1.2339	7.5572e-11	4.1415e-10	-//-	-//-
Novel01367	62.1106	5.14141	3.5946	9.0109e-18	8.5379e-17	-//-	-//-
Novel01368	27.4899	0	Inf	3.9687e-12	2.4298e-11	-//-	-//-
Novel01369	808.213	3230.06	-1.9988	2.0213e-34	5.5788e-33	-//-	-//-
Novel01373	572.673	1214.4	-1.0845	1.4998e-06	5.2711e-06	-//-	-//-
Novel01374	25.7014	61.629	-1.2618	8.8955e-05	0.00024696	-//-	-//-
Novel01378	314.914	66.7676	2.2377	2.6456e-26	4.4734e-25	-//-	-//-
Novel01381	9.82181	2.72398	1.8503	0.023091	0.042765	-//-	-//-
Novel01382	87.6821	43.8208	1.0007	0.00037523	0.00095231	-//-	-//-
Novel01389	13.5307	0.600838	4.4931	0.00013442	0.00036345	-//-	-//-
Novel01394	1313.37	585.645	1.1652	1.8879e-12	1.1843e-11	-//-	-//-
Novel01398	62.4857	219.451	-1.8123	1.2691e-11	7.4526e-11	-//-	-//-
Novel01400	9.66117	0.303452	4.9927	0.00011163	0.0003052	-//-	-//-
Novel01402	8593.16	1603.61	2.4219	3.8713e-23	5.3651e-22	-//-	-//-
Novel01406	11.5163	2.4215	2.2497	0.0039584	0.0085182	-//-	-//-
Novel01407	9.3354	0	Inf	0.0018099	0.0041308	-//-	-//-
Novel01410	279.524	1471.51	-2.3963	8.4897e-43	3.696e-41	-//-	-//-
Novel01411	42.0686	8.44797	2.3161	9.2491e-05	0.00025597	-//-	-//-
Novel01414	5.82594	50.722	-3.122	5.015e-12	3.0481e-11	-//-	-//-
Novel01415	136.315	5.14038	4.7289	2.7709e-41	1.102e-39	-//-	-//-
Novel01416	144.718	451.495	-1.6415	3.3403e-18	3.2586e-17	-//-	-//-
Novel01418	9.64537	1.81161	2.4126	0.0073308	0.015042	-//-	-//-
Novel01420	5.84174	36.2377	-2.633	3.3137e-08	1.4065e-07	-//-	-//-
Novel01421	20.1401	0.606905	5.0525	2.5097e-09	1.1903e-08	-//-	-//-
Novel01422	4.6035	0.302423	3.9281	0.017281	0.032832	-//-	-//-
Novel01423	100.739	15.4181	2.7079	2.1571e-07	8.3749e-07	-//-	-//-
Novel01424	83.6962	6.96094	3.5878	3.656e-22	4.7521e-21	-//-	-//-
Novel01428	46.4391	3.62312	3.68	2.1443e-14	1.5804e-13	-//-	-//-
Novel01429	123.205	40.1522	1.6175	4.1875e-10	2.1461e-09	-//-	-//-
Novel01430	11.3635	23.2602	-1.0334	0.025444	0.046638	-//-	-//-
Novel01431	4.13146	12.9966	-1.6534	0.013413	0.026094	-//-	-//-
Novel01432	10.964	3.01925	1.8605	0.016157	0.030909	-//-	-//-
Novel01438	0	21.7491	#NAME?	5.1621e-11	2.8797e-10	-//-	-//-
Novel01439	293.492	80.6776	1.8631	2.1493e-19	2.2777e-18	-//-	-//-
Novel01440	23.4638	2.72089	3.1083	3.0773e-07	1.1741e-06	-//-	-//-
Novel01441	320.945	790.69	-1.3008	7.8779e-14	5.5459e-13	-//-	-//-
Novel01444	118.973	54.3666	1.1298	4.3756e-06	1.4506e-05	-//-	-//-
Novel01450	6.48951	61.3005	-3.2397	3.8178e-15	2.9715e-14	-//-	-//-
Novel01452	150.036	44.3783	1.7574	9.7976e-13	6.311e-12	-//-	-//-
Novel01454	23.5427	0	Inf	3.2868e-10	1.6989e-09	-//-	-//-
Novel01455	2.98867	29.6185	-3.3089	7.3995e-09	3.3588e-08	-//-	-//-
Novel01456	32.4627	2.41641	3.7478	4.4083e-10	2.2547e-09	-//-	-//-
Novel01457	22.3375	0.606905	5.2019	2.4657e-10	1.2908e-09	-//-	-//-
Novel01464	109.76	3.63227	4.9173	1.484e-36	4.5842e-35	-//-	-//-
Novel01467	65.8439	12.3988	2.4088	1.5728e-09	7.6315e-09	-//-	-//-
Novel01471	0	9.97228	#NAME?	1.8186e-05	5.541e-05	-//-	-//-
Novel01472	15.0567	0.300419	5.6473	0.000142	0.00038244	-//-	-//-
Novel01473	30.0415	1.20568	4.639	2.6057e-12	1.6181e-11	-//-	-//-
Novel01474	118.462	3.32167	5.1564	4.3126e-40	1.6019e-38	-//-	-//-
Novel01477	341.042	79.4394	2.102	9.6448e-25	1.475e-23	-//-	-//-
Novel01481	20.3869	0	Inf	2.722e-11	1.5551e-10	-//-	-//-
Novel01482	1.1507	12.3735	-3.4267	0.00013461	0.00036392	-//-	-//-
Novel01484	18.8201	68.5527	-1.8649	1.4191e-08	6.2674e-08	-//-	-//-
Novel01487	22.1123	8.76659	1.3348	0.0080412	0.016353	-//-	-//-
Novel01488	90.7164	12.0893	2.9076	1.341e-12	8.5401e-12	-//-	-//-
Novel01490	13.1785	3.63428	1.8584	0.0065476	0.01356	-//-	-//-
Novel01492	19.0848	2.41744	2.9809	5.9409e-06	1.9297e-05	-//-	-//-
Novel01494	24.9359	0	Inf	3.0489e-06	1.0294e-05	-//-	-//-
Novel01497	220.321	3.92961	5.8091	4.0632e-39	1.4327e-37	-//-	-//-
Novel01498	61.1269	3.93064	3.959	1.0511e-10	5.6869e-10	-//-	-//-
Novel01500	50.8576	0.906295	5.8103	8.6665e-22	1.0913e-20	-//-	-//-
Novel01501	18.8122	5.1354	1.8731	0.0012837	0.002997	-//-	-//-
Novel01502	111.151	1.20975	6.5217	2.1288e-15	1.7003e-14	-//-	-//-
Novel01504	33.1033	12.681	1.3843	0.014512	0.02801	-//-	-//-
Novel01510	14.8335	1.80956	3.0352	8.8718e-05	0.00024634	-//-	-//-
Novel01513	3.26056	0	Inf	0.026624	0.048559	-//-	-//-
Novel01515	155.91	22.0695	2.8206	1.4919e-25	2.4139e-24	-//-	-//-
Novel01520	445.441	16.3122	4.7712	9.2186e-67	1.0451e-64	-//-	-//-
Novel01521	113.045	34.7508	1.7018	1.1887e-10	6.4089e-10	-//-	-//-
Novel01525	84.2566	25.9801	1.6974	6.9063e-09	3.1441e-08	-//-	-//-
Novel01533	27.7947	13.8828	1.0015	0.020765	0.038785	-//-	-//-
Novel01534	112.698	2.72295	5.3712	1.6254e-39	5.8578e-38	-//-	-//-
Novel01535	29.5544	105.726	-1.8389	7.3534e-11	4.0373e-10	-//-	-//-
Novel01536	231.833	19.9505	3.5386	1.4034e-30	3.115e-29	-//-	-//-
Novel01538	74.1648	154.384	-1.0577	5.0078e-06	1.647e-05	-//-	-//-
Novel01545	13.6972	2.11198	2.6972	0.0020057	0.0045455	-//-	-//-
Novel01546	53.966	22.0606	1.2906	0.00014788	0.00039679	-//-	-//-
Novel01550	58.9783	19.3014	1.6115	1.8049e-06	6.2753e-06	-//-	-//-
Novel01555	1.42259	17.8265	-3.6474	2.8894e-06	9.7845e-06	-//-	-//-
Novel01556	130.543	3.02234	5.4327	3.2755e-44	1.5455e-42	-//-	-//-
Novel01559	227.957	2.11707	6.7506	2.8643e-16	2.434e-15	-//-	-//-
Novel01560	2.84518	27.4972	-3.2727	4.335e-08	1.8181e-07	-//-	-//-
Novel01562	19.9056	47.7545	-1.2625	0.00052293	0.0012969	-//-	-//-
Novel01563	7.80811	1.81362	2.1061	0.024233	0.044668	-//-	-//-
Novel01565	59.1339	121.15	-1.0347	4.2505e-05	0.00012327	-//-	-//-
Novel01574	87.3233	25.3783	1.7828	2.0176e-09	9.6678e-09	-//-	-//-
Novel01577	55.2529	9.96025	2.4718	9.0095e-08	3.6543e-07	-//-	-//-
Novel01587	62.0158	294.413	-2.2471	6.0613e-18	5.7918e-17	-//-	-//-
Novel01591	15.0487	3.32682	2.1774	0.0011749	0.0027608	-//-	-//-
Novel01597	87.9468	11.4844	2.937	2.991e-18	2.9274e-17	-//-	-//-
Novel01600	2819.2	814.525	1.7913	1.711e-05	5.2364e-05	-//-	-//-
Novel01601	7.92	33.2122	-2.0681	7.4772e-06	2.3996e-05	-//-	-//-
Novel01602	10.461	36.2498	-1.7929	2.6857e-05	8.0209e-05	-//-	-//-
Novel01605	8.71062	21.4466	-1.2999	0.010217	0.020357	-//-	-//-
Novel01608	17.2777	126.921	-2.8769	3.5951e-22	4.6767e-21	-//-	-//-
Novel01615	150.968	326.811	-1.1142	1.7557e-08	7.6897e-08	-//-	-//-
Novel01616	10.0536	1.20774	3.0573	0.0010947	0.0025862	-//-	-//-
Novel01620	32.1572	4.52844	2.8281	0.00017673	0.0004696	-//-	-//-
Novel01622	9.67832	0.300419	5.0097	6.2396e-05	0.000177	-//-	-//-
Novel01623	1302.75	3414.2	-1.39	7.7592e-18	7.3712e-17	-//-	-//-
Novel01626	25.1425	2.72295	3.2069	6.5924e-08	2.7188e-07	-//-	-//-
Novel01630	132.415	540.756	-2.0299	1.9234e-26	3.2759e-25	-//-	-//-
Novel01634	39.1273	1.20769	5.0179	4.5567e-16	3.8188e-15	-//-	-//-
Novel01635	1.68658	11.183	-2.7291	0.0022072	0.0049696	-//-	-//-
Novel01638	51.1961	16.3214	1.6493	2.8282e-06	9.5941e-06	-//-	-//-
Novel01643	274.675	125.941	1.125	1.9463e-08	8.4846e-08	-//-	-//-
Novel01647	14.6492	1.20671	3.6017	1.2611e-05	3.9287e-05	-//-	-//-
Novel01648	18.668	4.52736	2.0438	0.00070763	0.0017207	-//-	-//-
Novel01651	1.48643	16.6126	-3.4824	8.4048e-06	2.6804e-05	-//-	-//-
Novel01652	152.057	24.1686	2.6534	4.583e-23	6.3166e-22	-//-	-//-
Novel01657	1.36664	12.0802	-3.1439	0.00047391	0.001183	-//-	-//-
Novel01658	19.7714	51.9553	-1.3939	6.1694e-05	0.0001751	-//-	-//-
Novel01661	28.2287	9.06891	1.6382	0.012492	0.024461	-//-	-//-
Novel01663	57.9138	14.797	1.9686	4.7938e-06	1.5791e-05	-//-	-//-
Novel01664	5.10714	32.926	-2.6886	1.8544e-07	7.2418e-07	-//-	-//-
Novel01666	310.743	62.2176	2.3203	3.4448e-08	1.4598e-07	-//-	-//-
Novel01667	179.36	53.4773	1.7459	4.6348e-14	3.3312e-13	-//-	-//-
Novel01674	42.1095	18.4445	1.191	0.00099271	0.002363	-//-	-//-
Novel01675	8.08	1.5132	2.4168	0.010907	0.021584	-//-	-//-
Novel01676	4174.97	1846.97	1.1766	2.8606e-13	1.9218e-12	-//-	-//-
Novel01677	49.8682	12.9956	1.9401	2.2819e-07	8.8349e-07	-//-	-//-
Novel01680	45.7611	4.82783	3.2447	9.9977e-13	6.431e-12	-//-	-//-
Novel01681	67.0009	3.92256	4.0943	2.5652e-09	1.216e-08	-//-	-//-
Novel01683	54.5586	9.36846	2.5419	5.9851e-11	3.3161e-10	-//-	-//-
Novel01686	20.2506	5.74729	1.817	0.0010926	0.0025818	-//-	-//-
Novel01696	1.83007	21.7551	-3.5714	2.609e-07	1.0031e-06	-//-	-//-
Novel01700	221.789	513.631	-1.2115	1.4609e-06	5.1402e-06	-//-	-//-
Novel01706	6.24922	19.0513	-1.6081	0.0038094	0.0082186	-//-	-//-
Novel01710	53.3454	12.3756	2.1079	1.1543e-08	5.1502e-08	-//-	-//-
Novel01712	143.142	6.03557	4.5678	1.5748e-37	5.0809e-36	-//-	-//-
Novel01715	5.7937	16.9161	-1.5458	0.0088621	0.017879	-//-	-//-
Novel01717	139.294	31.7172	2.1348	0.0022951	0.0051472	-//-	-//-
Novel01719	30.3343	1.20471	4.6542	0.0003365	0.00086019	-//-	-//-
Novel01720	1379.95	4570.26	-1.7277	8.1314e-27	1.4175e-25	-//-	-//-
Novel01727	41.5801	8.15671	2.3498	3.0373e-07	1.1596e-06	-//-	-//-
Novel01729	114.987	6.0366	4.2516	1.9167e-19	2.0366e-18	-//-	-//-
Novel01731	66.5361	778.888	-3.5492	8.2423e-70	1.0512e-67	-//-	-//-
Novel01732	5.18607	15.1087	-1.5427	0.011985	0.023538	-//-	-//-
Novel01737	10.5729	0	Inf	3.6446e-06	1.2192e-05	-//-	-//-
Novel01738	211.892	1.81161	6.8699	7.2089e-71	9.6864e-69	-//-	-//-
Novel01741	673.544	6797.04	-3.3351	2.301e-85	5.6067e-83	-//-	-//-
Novel01742	68.0806	16.8969	2.0105	1.7383e-09	8.4011e-09	-//-	-//-
Novel01743	3.51665	0	Inf	0.017655	0.033466	-//-	-//-
Novel01750	790.97	378.145	1.0647	2.777e-07	1.0642e-06	-//-	-//-
Novel01754	24.0456	3.02234	2.992	4.1201e-05	0.00011972	-//-	-//-
Novel01757	9.48679	33.2446	-1.8091	6.5514e-05	0.0001854	-//-	-//-
Novel01758	31.8552	7.24841	2.1358	4.2472e-06	1.4104e-05	-//-	-//-
Novel01759	25.5335	8.45913	1.5938	0.002796	0.0061775	-//-	-//-
Novel01763	151.007	49.5428	1.6079	3.8931e-11	2.1942e-10	-//-	-//-
Novel01764	1834.43	801.762	1.1941	0.0011529	0.0027123	-//-	-//-
Novel01766	314.12	99.6926	1.6558	2.8862e-16	2.4496e-15	-//-	-//-
Novel01771	7.40063	0	Inf	0.00013542	0.00036592	-//-	-//-
Novel01772	180.595	61.3355	1.558	8.4748e-12	5.0532e-11	-//-	-//-
Novel01776	1121.53	396.968	1.4984	1.8358e-06	6.3759e-06	-//-	-//-
Novel01778	478.823	1194.95	-1.3194	1.5733e-15	1.2715e-14	-//-	-//-
Novel01780	6.90489	21.748	-1.6552	0.0017395	0.0039823	-//-	-//-
Novel01782	7.01614	18.141	-1.3705	0.012184	0.023895	-//-	-//-
Novel01786	74.6512	24.4761	1.6088	5.5101e-07	2.0372e-06	-//-	-//-
Novel01788	15.2969	0	Inf	5.8594e-07	2.1603e-06	-//-	-//-
Novel01793	133.587	55.2727	1.2731	1.5023e-07	5.9313e-07	-//-	-//-
Novel01795	317.883	73.7336	2.1081	6.5687e-05	0.00018582	-//-	-//-
Novel01796	24.2307	5.13529	2.2383	3.3207e-05	9.7963e-05	-//-	-//-
Novel01799	14.6399	0.303452	5.5923	2.8941e-07	1.1075e-06	-//-	-//-
Novel01800	87.9797	294.985	-1.7454	1.6143e-10	8.5982e-10	-//-	-//-
Novel01801	68.8469	158.921	-1.2069	1.0924e-07	4.3845e-07	-//-	-//-
Novel01805	42.1871	16.3082	1.3712	0.00029788	0.00076643	-//-	-//-
Novel01809	225.062	674.968	-1.5845	1.1848e-18	1.1914e-17	-//-	-//-
Novel01815	33.4277	3.62518	3.2049	1.3702e-08	6.0604e-08	-//-	-//-
Novel01816	27.8592	9.66785	1.5269	0.00094047	0.0022455	-//-	-//-
Novel01823	11.9561	25.3803	-1.086	0.021317	0.039713	-//-	-//-
Novel01824	86.7768	34.4655	1.3322	0.0081473	0.016553	-//-	-//-
Novel01825	5.17817	0.602842	3.1026	0.027191	0.049497	-//-	-//-
Novel01829	243.146	80.4004	1.5965	5.4352e-13	3.5793e-12	-//-	-//-
Novel01835	20.9451	70.0678	-1.7421	4.1157e-08	1.7302e-07	-//-	-//-
Novel01837	116.365	245.401	-1.0765	9.3241e-08	3.7744e-07	-//-	-//-
Novel01845	24.4058	114.806	-2.2339	3.2725e-15	2.563e-14	-//-	-//-
Novel01848	55.5894	19.0321	1.5464	7.0388e-06	2.2654e-05	-//-	-//-
Novel01849	96.3467	332.213	-1.7858	5.8204e-11	3.2287e-10	-//-	-//-
Novel01856	73.8484	17.2197	2.1005	0.0021358	0.0048208	-//-	-//-
Novel01857	205.3	11.7717	4.1243	0.0012151	0.0028501	-//-	-//-
Novel01858	161.823	2524.15	-3.9633	6.6448e-103	2.972e-100	-//-	-//-
Novel01860	63.6636	224.155	-1.816	6.6625e-16	5.517e-15	-//-	-//-
Si000029m.g	3.67594	11.4843	-1.6435	0.023177	0.042903	--	-//-
Si000048m.g	2349.59	1113.47	1.0774	1.2083e-11	7.1162e-11	--	-//-
Si000111m.g	139.681	45.9136	1.6051	5.0605e-11	2.8245e-10	--	-//-
Si000188m.g	69.8669	269.152	-1.9457	5.5778e-19	5.7524e-18	--	-//-
Si000194m.g	23.1445	87.0204	-1.9107	3.87e-10	1.9872e-09	--	-//-
Si000212m.g	34.0533	154.142	-2.1784	1.1432e-15	9.3035e-15	--	-//-
Si000214m.g	685.182	226.241	1.5986	2.1866e-19	2.3158e-18	--	-//-
Si000228m.g	591.099	1505.15	-1.3484	2.1541e-16	1.845e-15	--	-//-
Si000250m.g	50.529	2.72295	4.2139	3.4746e-12	2.139e-11	--	-//-
Si000280m.g	35.2033	149.545	-2.0868	5.2031e-16	4.3383e-15	--	-//-
Si000287m.g	2796.05	1018.91	1.4564	1.2135e-19	1.3116e-18	--	-//-
Si000304m.g	59.7784	173.41	-1.5365	7.2716e-11	3.9937e-10	--	-//-
Si000320m.g	26.3334	137.752	-2.3871	5.5863e-18	5.3583e-17	--	-//-
Si000400m.g	6.37762	62.5445	-3.2938	1.6756e-15	1.3508e-14	--	-//-
Si000413m.g	2638	1195.4	1.142	6.8161e-13	4.4439e-12	--	-//-
Si000441m.g	13.5301	45.8994	-1.7623	5.2483e-06	1.7212e-05	--	-//-
Si000471m.g	273.315	1059.11	-1.9542	7.952e-30	1.6686e-28	--	-//-
Si000477m.g	48.4284	21.4456	1.1752	0.00080565	0.0019445	--	-//-
Si000528m.g	16.0796	109.971	-2.7738	3.3218e-19	3.4619e-18	--	-//-
Si000529m.g	96.0757	348.831	-1.8603	6.1036e-20	6.751e-19	--	-//-
Si000566m.g	292.29	626.296	-1.0994	4.4302e-10	2.2651e-09	--	-//-
Si000599m.g	25.1024	12.0912	1.0539	0.01768	0.033509	--	-//-
Si000639m.g	1019.63	403.003	1.3392	1.0361e-15	8.4613e-15	--	-//-
Si000640m.g	41.461	89.4377	-1.1091	4.6971e-05	0.00013536	--	-//-
Si000687m.g	484.186	189.421	1.354	1.6306e-13	1.1187e-12	--	-//-
Si000740m.g	25569.7	3380.14	2.9193	5.8948e-15	4.534e-14	--	-//-
Si000747m.g	371.17	156.474	1.2462	3.9767e-11	2.2379e-10	--	-//-
Si000776m.g	159.295	321.372	-1.0125	2.5311e-07	9.7479e-07	--	-//-
Si000834m.g	61.5703	257.099	-2.062	2.1876e-20	2.494e-19	--	-//-
Si000838m.g	17.206	47.4319	-1.4629	6.2816e-05	0.00017812	--	-//-
Si000858m.g	137.115	67.3673	1.0253	7.563e-05	0.00021173	--	-//-
Si000874m.g	54.8504	147.17	-1.4239	7.3363e-09	3.3329e-08	--	-//-
Si000912m.g	67.7306	155.842	-1.2022	2.7856e-07	1.0673e-06	--	-//-
Si001012m.g	512.207	1726.4	-1.753	1.0936e-25	1.789e-24	--	-//-
Si001039m.g	18.9478	56.4886	-1.5759	3.6702e-06	1.2272e-05	--	-//-
Si001055m.g	582.147	2707.97	-2.2178	2.5335e-41	1.0088e-39	--	-//-
Si001056m.g	652.69	1912.51	-1.551	6.4497e-21	7.6108e-20	--	-//-
Si001068m.g	4.4751	0	Inf	0.0065902	0.013636	--	-//-
Si001094m.g	3322.26	133.891	4.633	2.8816e-15	2.2693e-14	--	-//-
Si001143m.g	19.8589	41.3609	-1.0585	0.0036748	0.0079577	--	-//-
Si001165m.g	323.038	142.918	1.1765	0.00086293	0.0020743	--	-//-
Si001207m.g	30.7934	117.776	-1.9354	2.3617e-12	1.4705e-11	--	-//-
Si001211m.g	117.786	348.075	-1.5632	3.2623e-14	2.3728e-13	--	-//-
Si001280m.g	530.918	127.502	2.058	1.6399e-27	3.0167e-26	--	-//-
Si001319m.g	137.723	4365.94	-4.9865	1.4951e-150	3.2544e-147	--	-//-
Si001337m.g	71.5579	305.725	-2.095	8.6282e-23	1.1617e-21	--	-//-
Si001364m.g	432.95	888.098	-1.0365	9.5327e-10	4.7217e-09	--	-//-
Si001373m.g	4032.86	1026.8	1.9736	8.9094e-25	1.3677e-23	--	-//-
Si001427m.g	160.803	77.3354	1.0561	2.2987e-06	7.8857e-06	--	-//-
Si001429m.g	2133.72	317.163	2.7501	4.8029e-08	2.0038e-07	--	-//-
Si001437m.g	256.055	899.783	-1.8131	9.2476e-18	8.752e-17	--	-//-
Si001483m.g	40.8634	176.053	-2.1071	2.1266e-17	1.9648e-16	--	-//-
Si001515m.g	5.51462	20.8528	-1.9189	0.0009307	0.0022238	--	-//-
Si001520m.g	52.8728	20.5412	1.364	0.00010783	0.00029564	--	-//-
Si001524m.g	397.77	801.658	-1.011	4.7757e-09	2.2102e-08	--	-//-
Si001549m.g	211.7	609.29	-1.5251	2.5338e-17	2.3298e-16	--	-//-
Si001556m.g	17.5187	52.572	-1.5854	1.2168e-05	3.7997e-05	--	-//-
Si001572m.g	149.495	517.84	-1.7924	2.4566e-21	2.9818e-20	--	-//-
Si001599m.g	9.38209	40.1753	-2.0983	7.9775e-07	2.8958e-06	--	-//-
Si001610m.g	3751.09	1587.31	1.2407	1.9089e-07	7.4439e-07	--	-//-
Si001614m.g	700.069	54.1034	3.6937	1.012e-45	5.1631e-44	--	-//-
Si001628m.g	378.468	904.563	-1.2571	1.1387e-13	7.8957e-13	--	-//-
Si001634m.g	434.206	126.861	1.7751	3.579e-20	4.0102e-19	--	-//-
Si001717m.g	490.558	1954.15	-1.994	9.6299e-33	2.4094e-31	--	-//-
Si001754m.g	48.8294	154.082	-1.6579	1.049e-11	6.2097e-11	--	-//-
Si001776m.g	635.033	1379.64	-1.1194	1.4908e-11	8.7064e-11	--	-//-
Si001800m.g	27.3319	55.279	-1.0161	0.0016796	0.0038532	--	-//-
Si001808m.g	332.738	90.0337	1.8858	1.6152e-07	6.3485e-07	--	-//-
Si001875m.g	223.56	82.4849	1.4385	1.9206e-11	1.1131e-10	--	-//-
Si001879m.g	447.236	2081.15	-2.2183	4.2909e-39	1.5097e-37	--	-//-
Si001907m.g	247.864	1284.16	-2.3732	2.048e-41	8.2149e-40	--	-//-
Si001957m.g	95.3625	9.97433	3.2571	8.6555e-22	1.0907e-20	--	-//-
Si001976m.g	147.035	42.8386	1.7792	9.8673e-06	3.1192e-05	--	-//-
Si001986m.g	170.489	442.283	-1.3753	2.4473e-13	1.6527e-12	--	-//-
Si001989m.g	384.655	145.255	1.405	1.6089e-13	1.1041e-12	--	-//-
Si002021m.g	600.201	168.895	1.8293	2.1798e-23	3.0677e-22	--	-//-
Si002023m.g	0	5.44486	#NAME?	0.0029858	0.0065649	--	-//-
Si002044m.g	1082.44	528.328	1.0348	5.2429e-10	2.6615e-09	--	-//-
Si002071m.g	545.684	2454.43	-2.1693	3.975e-39	1.4046e-37	--	-//-
Si002130m.g	1031.21	3966.64	-1.9436	2.4621e-33	6.3651e-32	--	-//-
Si002141m.g	10.5335	51.3675	-2.2859	8.6492e-09	3.9087e-08	--	-//-
Si002184m.g	92.85	34.7559	1.4176	4.411e-07	1.653e-06	--	-//-
Si002193m.g	130.414	60.4181	1.11	4.7117e-06	1.5536e-05	--	-//-
Si002208m.g	119.187	245.934	-1.045	2.821e-07	1.0805e-06	--	-//-
Si002218m.g	859.96	3716.72	-2.1117	7.3609e-39	2.5595e-37	--	-//-
Si002221m.g	822.534	2490.7	-1.5984	1.489e-23	2.1239e-22	--	-//-
Si002228m.g	233.149	1058.82	-2.1831	1.8303e-35	5.3215e-34	--	-//-
Si002235m.g	221.967	2009.63	-3.1785	4.7939e-72	6.7468e-70	--	-//-
Si002239m.g	257.394	682.469	-1.4068	2.8384e-15	2.2385e-14	--	-//-
Si002243m.g	245.937	62.5485	1.9752	1.0153e-10	5.4986e-10	--	-//-
Si002254m.g	196.057	632.023	-1.6887	2.3389e-20	2.6609e-19	--	-//-
Si002268m.g	101.623	534.428	-2.3948	2.5985e-34	7.1297e-33	--	-//-
Si002300m.g	336.023	840.917	-1.3234	5.0003e-15	3.8606e-14	--	-//-
Si002314m.g	20.2678	94.8635	-2.2267	6.6724e-13	4.352e-12	--	-//-
Si002320m.g	5304.38	2062.25	1.363	1.4895e-12	9.4574e-12	--	-//-
Si002324m.g	57.7882	10.57	2.4508	6.3487e-11	3.5069e-10	--	-//-
Si002348m.g	209.612	519.827	-1.3103	4.4015e-13	2.9169e-12	--	-//-
Si002368m.g	4298.15	1111.78	1.9508	0.00020649	0.00054307	--	-//-
Si002373m.g	115.121	331.093	-1.5241	2.6691e-14	1.9553e-13	--	-//-
Si002393m.g	67.5613	158.088	-1.2265	5.4048e-07	2.0017e-06	--	-//-
Si002418m.g	278.352	89.6867	1.6339	2.8182e-15	2.2243e-14	--	-//-
Si002421m.g	12.7302	3.62919	1.8105	0.010379	0.020652	--	-//-
Si002430m.g	75.4971	502.091	-2.7335	2.1626e-41	8.6428e-40	--	-//-
Si002437m.g	4316.77	2149.23	1.0061	1.7701e-10	9.3915e-10	--	-//-
Si002464m.g	927.981	410.56	1.1765	3.7618e-12	2.3079e-11	--	-//-
Si002479m.g	20.4113	172.773	-3.0814	3.725e-29	7.5403e-28	--	-//-
Si002482m.g	28.147	150.112	-2.415	1.7831e-19	1.9007e-18	--	-//-
Si002483m.g	202.61	100.586	1.0103	2.4908e-06	8.5062e-06	--	-//-
Si002488m.g	16.2554	6.04971	1.426	0.012971	0.025303	--	-//-
Si002493m.g	10.4855	52.2614	-2.3174	5.1444e-09	2.3752e-08	--	-//-
Si002531m.g	15.4233	55.8888	-1.8575	1.481e-07	5.8536e-07	--	-//-
Si002557m.g	141.759	389.947	-1.4598	1.9429e-14	1.4381e-13	--	-//-
Si002559m.g	22.7766	55.0077	-1.2721	0.00017142	0.00045605	--	-//-
Si002563m.g	24.1683	125.07	-2.3715	9.1199e-17	8.0544e-16	--	-//-
Si002569m.g	134.108	39.2528	1.7725	2.9963e-12	1.8519e-11	--	-//-
Si002571m.g	34.9808	135.007	-1.9484	1.7947e-13	1.2262e-12	--	-//-
Si002590m.g	24.5513	68.8976	-1.4887	2.7744e-06	9.4215e-06	--	-//-
Si002616m.g	191.163	39.5593	2.2727	1.7418e-12	1.0972e-11	--	-//-
Si002659m.g	311.918	1080.73	-1.7928	9.0949e-13	5.8792e-12	--	-//-
Si002670m.g	126.905	274.603	-1.1136	1.3387e-08	5.9275e-08	--	-//-
Si002685m.g	1400.96	3276.5	-1.2257	4.3701e-15	3.3884e-14	--	-//-
Si002689m.g	113.106	353.72	-1.6449	1.7968e-16	1.55e-15	--	-//-
Si002721m.g	41.9002	134.412	-1.6816	5.9976e-11	3.3225e-10	--	-//-
Si002722m.g	1465.47	236.839	2.6294	1.7666e-09	8.5327e-09	--	-//-
Si002744m.g	6.30588	0.603871	3.3844	0.0069502	0.014321	--	-//-
Si002768m.g	14.0738	61.8961	-2.1368	3.0194e-09	1.4218e-08	--	-//-
Si002779m.g	27.5157	65.5437	-1.2522	6.5171e-05	0.0001845	--	-//-
Si002784m.g	19.2362	42.2802	-1.1362	0.0021882	0.0049312	--	-//-
Si002812m.g	699.024	1775.25	-1.3446	1.0939e-16	9.5809e-16	--	-//-
Si002840m.g	10052.3	4182.64	1.265	8.6708e-05	0.00024096	--	-//-
Si002847m.g	1128.4	4810.97	-2.0921	1.741e-38	5.946e-37	--	-//-
Si002872m.g	106.708	41.0959	1.3766	0.00072929	0.0017699	--	-//-
Si002873m.g	18.9801	51.1024	-1.4289	0.00030245	0.00077733	--	-//-
Si002880m.g	99.3534	209.255	-1.0746	4.9243e-07	1.8331e-06	--	-//-
Si002898m.g	23.3454	96.0167	-2.0401	1.5794e-11	9.2088e-11	--	-//-
Si002912m.g	696.853	313.645	1.1517	2.6811e-11	1.5334e-10	--	-//-
Si002915m.g	72.5715	173.092	-1.2541	2.1712e-08	9.4083e-08	--	-//-
Si002937m.g	3.04461	17.2227	-2.5	0.0001445	0.00038853	--	-//-
Si002947m.g	85.8062	377.396	-2.1369	1.2939e-25	2.1018e-24	--	-//-
Si002951m.g	30.9039	9.07205	1.7683	8.5852e-05	0.00023873	--	-//-
Si002962m.g	167.827	13.3041	3.657	2.5024e-13	1.6895e-12	--	-//-
Si002965m.g	179.897	79.4454	1.1791	2.4724e-07	9.5318e-07	--	-//-
Si002995m.g	17.1343	0.606905	4.8193	7.5572e-08	3.0972e-07	--	-//-
Si003004m.g	32.0954	165.26	-2.3643	5.2387e-20	5.822e-19	--	-//-
Si003008m.g	1508.96	579.771	1.38	6.446e-11	3.557e-10	--	-//-
Si003028m.g	28.01	4.22699	2.7282	4.083e-07	1.5357e-06	--	-//-
Si003029m.g	1672.54	804.79	1.0554	9.7499e-11	5.2872e-10	--	-//-
Si003041m.g	133.525	281.217	-1.0746	6.7688e-08	2.7881e-07	--	-//-
Si003045m.g	50.0124	141.392	-1.4993	1.0367e-09	5.1216e-09	--	-//-
Si003055m.g	42.6211	87.6223	-1.0397	0.00021513	0.0005646	--	-//-
Si003056m.g	5.84245	108.751	-4.2183	1.4668e-29	3.0331e-28	--	-//-
Si003057m.g	313.458	146.295	1.0994	1.873e-06	6.4998e-06	--	-//-
Si003077m.g	350.685	104.577	1.7456	2.2072e-18	2.1793e-17	--	-//-
Si003079m.g	105.729	21.4345	2.3024	2.5921e-15	2.0552e-14	--	-//-
Si003088m.g	81.7958	23.2752	1.8132	1.5513e-09	7.5352e-09	--	-//-
Si003105m.g	0.671471	6.96104	-3.3739	0.0077881	0.015897	--	-//-
Si003108m.g	28.9224	216.225	-2.9023	1.1635e-30	2.5878e-29	--	-//-
Si003112m.g	782.847	355.896	1.1373	0.00042512	0.0010697	--	-//-
Si003114m.g	69.0234	204.848	-1.5694	1.5975e-12	1.0105e-11	--	-//-
Si003116m.g	127.684	43.1949	1.5636	5.9853e-10	3.0191e-09	--	-//-
Si003129m.g	417.631	97.8456	2.0936	9.6151e-13	6.1983e-12	--	-//-
Si003134m.g	16.6471	228.083	-3.7762	2.3473e-43	1.0586e-41	--	-//-
Si003135m.g	591.679	1266.44	-1.0979	1.1056e-11	6.5288e-11	--	-//-
Si003146m.g	4.53965	51.0408	-3.491	5.8623e-14	4.1693e-13	--	-//-
Si003152m.g	3315.03	599.363	2.4675	2.77e-05	8.2552e-05	--	-//-
Si003155m.g	39.8863	19.3346	1.0447	0.005083	0.010734	--	-//-
Si003158m.g	5.01888	217.157	-5.4352	5.396e-59	4.5409e-57	--	-//-
Si003164m.g	138.34	698.484	-2.336	1.4601e-23	2.0845e-22	--	-//-
Si003168m.g	39169.3	8003.2	2.2911	1.4346e-06	5.0523e-06	--	-//-
Si003174m.g	7.85615	32.3241	-2.0407	1.2992e-05	4.0397e-05	--	-//-
Si003182m.g	155.017	345.919	-1.158	2.0361e-09	9.7509e-09	--	-//-
Si003183m.g	82.5571	212.646	-1.365	7.2766e-10	3.6457e-09	--	-//-
Si003185m.g	128.936	278.548	-1.1113	1.9326e-08	8.4291e-08	--	-//-
Si003186m.g	399.451	1105.66	-1.4688	4.3503e-18	4.2112e-17	--	-//-
Si003189m.g	623.24	1345.87	-1.1107	1.6854e-11	9.7969e-11	--	-//-
Si003201m.g	96.7261	1052.89	-3.4443	3.7135e-71	5.052e-69	--	-//-
Si003220m.g	14.5129	30.2204	-1.0582	0.013896	0.026933	--	-//-
Si003227m.g	456.065	1355.01	-1.571	2.5256e-21	3.0632e-20	--	-//-
Si003236m.g	89.7143	28.4037	1.6593	9.2801e-09	4.1788e-08	--	-//-
Si003237m.g	450.257	98.4573	2.1932	1.3969e-05	4.3217e-05	--	-//-
Si003239m.g	36.435	158.532	-2.1214	1.1421e-16	9.9845e-16	--	-//-
Si003256m.g	5.99384	24.7744	-2.0473	0.00012784	0.00034695	--	-//-
Si003263m.g	34.8932	6.64551	2.3925	6.5054e-06	2.1032e-05	--	-//-
Si003265m.g	16.2877	4.22298	1.9474	0.0016639	0.0038199	--	-//-
Si003273m.g	47.6213	284.921	-2.5809	1.9329e-30	4.2384e-29	--	-//-
Si003289m.g	91.1837	215.075	-1.238	5.4235e-09	2.4976e-08	--	-//-
Si003293m.g	4.28285	35.6862	-3.0587	1.3714e-06	4.8387e-06	--	-//-
Si003295m.g	950.303	127.831	2.8941	5.6724e-31	1.2906e-29	--	-//-
Si003300m.g	3.14077	15.1036	-2.2657	0.0013392	0.0031172	--	-//-
Si003303m.g	2323.49	142.241	4.0299	7.622e-13	4.9526e-12	--	-//-
Si003310m.g	25.0614	4.83493	2.3739	1.1779e-05	3.6855e-05	--	-//-
Si003314m.g	1252.55	283.391	2.144	3.5336e-35	1.0103e-33	--	-//-
Si003316m.g	46.8407	148.956	-1.669	1.5134e-11	8.8327e-11	--	-//-
Si003333m.g	32.069	7.55484	2.0857	7.4485e-05	0.00020881	--	-//-
Si003341m.g	19.9392	2.4124	3.0471	3.9795e-06	1.3261e-05	--	-//-
Si003342m.g	20.45	5.74723	1.8312	0.0010771	0.0025476	--	-//-
Si003355m.g	2266.38	743.818	1.6074	2.9344e-10	1.5218e-09	--	-//-
Si003356m.g	162.908	358.232	-1.1368	3.6422e-09	1.703e-08	--	-//-
Si003364m.g	27.1154	5.43983	2.3175	7.1767e-06	2.3077e-05	--	-//-
Si003367m.g	24.7264	9.06999	1.4469	0.0024452	0.0054582	--	-//-
Si003368m.g	23173.3	8285.41	1.4838	1.4078e-21	1.7421e-20	--	-//-
Si003373m.g	204.889	46.7725	2.1311	1.164e-14	8.7467e-14	--	-//-
Si003376m.g	6.7614	16.9121	-1.3227	0.023075	0.042737	--	-//-
Si003379m.g	61.3034	10.2859	2.5753	4.6369e-12	2.8241e-11	--	-//-
Si003381m.g	10788.9	23618.3	-1.1304	1.3815e-13	9.5225e-13	--	-//-
Si003396m.g	36.9458	101.173	-1.4533	1.0119e-07	4.0781e-07	--	-//-
Si003397m.g	21400.2	3484.3	2.6187	2.135e-32	5.2492e-31	--	-//-
Si003398m.g	15.9828	1.20568	3.7286	4.1187e-06	1.3693e-05	--	-//-
Si003411m.g	78.3581	14.2033	2.4639	1.0008e-13	6.9763e-13	--	-//-
Si003414m.g	98.564	387.963	-1.9768	8.7956e-23	1.1818e-21	--	-//-
Si003424m.g	63.6415	320.583	-2.3327	2.2694e-28	4.3794e-27	--	-//-
Si003425m.g	92.7669	487.821	-2.3947	1.0064e-33	2.6607e-32	--	-//-
Si003434m.g	1982.4	6305.8	-1.6694	3.2619e-26	5.4984e-25	--	-//-
Si003442m.g	12.0034	52.2727	-2.1226	2.1412e-08	9.2884e-08	--	-//-
Si003443m.g	6530.18	3132.48	1.0598	0.00022989	0.00060058	--	-//-
Si003444m.g	3433.35	17248	-2.3287	5.1764e-48	2.8842e-46	--	-//-
Si003445m.g	2820.99	397.878	2.8258	5.8363e-07	2.152e-06	--	-//-
Si003452m.g	180.24	78.5168	1.1988	8.9161e-08	3.6186e-07	--	-//-
Si003461m.g	5.42707	21.4385	-1.982	0.00065448	0.0015998	--	-//-
Si003468m.g	2998.69	6856.43	-1.1931	9.6675e-15	7.3068e-14	--	-//-
Si003469m.g	127.445	740.776	-2.5392	2.6314e-42	1.1115e-40	--	-//-
Si003478m.g	166.219	382.455	-1.2022	2.3402e-10	1.2277e-09	--	-//-
Si003480m.g	212.539	456.755	-1.1037	1.4498e-09	7.0633e-09	--	-//-
Si003501m.g	493.247	101.52	2.2805	1.2278e-05	3.8318e-05	--	-//-
Si003510m.g	33.9019	2.725	3.637	8.6425e-11	4.7094e-10	--	-//-
Si003511m.g	97.8438	22.6341	2.112	4.9251e-13	3.25e-12	--	-//-
Si003527m.g	1058.75	500.299	1.0815	5.2142e-05	0.00014929	--	-//-
Si003544m.g	73.2545	354.879	-2.2763	5.0902e-27	8.9935e-26	--	-//-
Si003545m.g	25.3814	99.6573	-1.9732	1.3758e-11	8.0593e-11	--	-//-
Si003547m.g	11.1562	1.81156	2.6225	0.0017047	0.0039071	--	-//-
Si003548m.g	203.685	760.153	-1.9	8.6268e-27	1.4991e-25	--	-//-
Si003551m.g	451.953	57.7297	2.9688	3.1248e-16	2.6473e-15	--	-//-
Si003553m.g	55.9911	26.59	1.0743	0.00069991	0.0017038	--	-//-
Si003554m.g	12.7954	3.01524	2.0853	0.0036064	0.0078194	--	-//-
Si003568m.g	26.9567	1.50811	4.1598	7.3407e-08	3.0126e-07	--	-//-
Si003569m.g	5.84245	0.603871	3.2743	0.015357	0.029495	--	-//-
Si003570m.g	10.0134	2.111	2.2459	0.0073449	0.01507	--	-//-
Si003577m.g	105.055	460.593	-2.1323	6.9533e-28	1.307e-26	--	-//-
Si003580m.g	254.559	567.303	-1.1561	8.4013e-11	4.5833e-10	--	-//-
Si003582m.g	83.1195	12.3959	2.7453	3.4812e-16	2.9409e-15	--	-//-
Si003584m.g	20.3316	9.06089	1.166	0.020354	0.038097	--	-//-
Si003590m.g	8789.2	2316.13	1.924	3.2185e-06	1.083e-05	--	-//-
Si003593m.g	124.228	52.557	1.241	6.8452e-07	2.5039e-06	--	-//-
Si003596m.g	172.119	503.288	-1.548	1.9983e-17	1.8515e-16	--	-//-
Si003599m.g	937.894	2900.75	-1.6289	1.0389e-23	1.499e-22	--	-//-
Si003600m.g	230.822	1360.42	-2.5592	1.0601e-47	5.8172e-46	--	-//-
Si003601m.g	33.0481	2.71786	3.604	5.0322e-05	0.00014438	--	-//-
Si003603m.g	12.9856	3.61911	1.8432	0.010184	0.020303	--	-//-
Si003604m.g	32.9486	13.2718	1.3118	0.0035335	0.0076716	--	-//-
Si003610m.g	348.059	140.733	1.3064	1.8634e-11	1.0808e-10	--	-//-
Si003614m.g	11.3076	101.783	-3.1701	1.3847e-21	1.7152e-20	--	-//-
Si003619m.g	377.438	184.581	1.032	3.9282e-05	0.0001145	--	-//-
Si003621m.g	7.26433	19.0413	-1.3902	0.010515	0.020891	--	-//-
Si003622m.g	22.2571	0.90429	4.6213	1.7038e-09	8.2438e-09	--	-//-
Si003623m.g	6.23342	21.7683	-1.8041	0.00078166	0.0018888	--	-//-
Si003627m.g	12.6986	2.41039	2.3973	0.0016785	0.0038512	--	-//-
Si003629m.g	14.3055	4.83384	1.5653	0.013472	0.026196	--	-//-
Si003634m.g	3.73188	21.4365	-2.5221	2.3419e-05	7.0467e-05	--	-//-
Si003636m.g	15.4082	38.0805	-1.3054	0.00092125	0.0022033	--	-//-
Si003637m.g	9.86132	1.20368	3.0343	0.0014817	0.0034269	--	-//-
Si003641m.g	5255.36	1986.11	1.4038	2.3302e-07	9.0114e-07	--	-//-
Si003646m.g	14.4892	29.8895	-1.0447	0.012477	0.024433	--	-//-
Si003648m.g	125.551	32.9131	1.9315	2.1594e-13	1.4655e-12	--	-//-
Si003649m.g	112.424	33.8121	1.7333	1.389e-10	7.4482e-10	--	-//-
Si003654m.g	14.6176	0	Inf	1.3639e-06	4.8143e-06	--	-//-
Si003655m.g	54.5349	23.8763	1.1916	0.00031438	0.00080635	--	-//-
Si003658m.g	12.9948	1.20168	3.4348	0.00039173	0.00099165	--	-//-
Si003662m.g	5.09062	3009.75	-9.2076	1.6154e-245	5.2744e-241	--	-//-
Si003663m.g	577.383	2389.08	-2.0489	6.0196e-35	1.7061e-33	--	-//-
Si003667m.g	19.2527	167.09	-3.1175	1.4111e-28	2.7507e-27	--	-//-
Si003669m.g	0.407481	13.9149	-5.0938	5.074e-05	0.00014552	--	-//-
Si003673m.g	4.81083	0.302423	3.9916	0.016346	0.031242	--	-//-
Si003677m.g	100.479	12.9785	2.9527	2.4916e-20	2.8238e-19	--	-//-
Si003678m.g	5.49882	0.303452	4.1796	0.0078172	0.015949	--	-//-
Si003683m.g	0.743216	27.4833	-5.2086	1.6691e-11	9.7057e-11	--	-//-
Si003707m.g	8.43944	23.845	-1.4985	0.0031923	0.0069855	--	-//-
Si003708m.g	32.7096	11.181	1.5487	0.00028659	0.00073925	--	-//-
Si003710m.g	32.9577	9.36846	1.8147	4.2548e-05	0.00012338	--	-//-
Si003711m.g	63.4614	18.4303	1.7838	8.3643e-08	3.4087e-07	--	-//-
Si003723m.g	201.012	17.2195	3.5452	3.0298e-39	1.0776e-37	--	-//-
Si003728m.g	48.4291	9.36337	2.3708	3.1673e-09	1.4897e-08	--	-//-
Si003758m.g	203621	46479.6	2.1312	7.2405e-05	0.00020349	--	-//-
Si003791m.g	569.431	279.825	1.025	0.0014289	0.0033147	--	-//-
Si003813m.g	72.7301	19.633	1.8893	4.1167e-08	1.7304e-07	--	-//-
Si003827m.g	16.3903	2.11707	2.9527	4.237e-05	0.00012293	--	-//-
Si003851m.g	14.769	4.83281	1.6116	0.019153	0.036057	--	-//-
Si003883m.g	14.6808	0	Inf	2.2399e-08	9.6907e-08	--	-//-
Si003889m.g	28.3004	125.385	-2.1475	1.2963e-14	9.7076e-14	--	-//-
Si003898m.g	24.1991	77.0107	-1.6701	7.6423e-08	3.1293e-07	--	-//-
Si003901m.g	137.842	61.6251	1.1614	7.6187e-07	2.7748e-06	--	-//-
Si003913m.g	1.00721	12.3878	-3.6205	0.00014017	0.00037787	--	-//-
Si003920m.g	50.3409	9.97336	2.3356	1.8133e-09	8.7426e-09	--	-//-
Si003926m.g	44.5854	117.18	-1.3941	1.5703e-07	6.1819e-07	--	-//-
Si003947m.g	198.206	1990.06	-3.3277	2.8662e-77	5.0314e-75	--	-//-
Si003949m.g	13.3622	204.585	-3.9365	7.013e-43	3.0695e-41	--	-//-
Si003967m.g	8.8139	0	Inf	0.0176	0.033377	--	-//-
Si003993m.g	47.8875	107.895	-1.1719	5.7914e-05	0.00016486	--	-//-
Si004015m.g	66.8231	338.091	-2.339	6.6715e-29	1.3291e-27	--	-//-
Si004022m.g	2.58909	21.7644	-3.0715	0.00012623	0.0003428	--	-//-
Si004046m.g	15.609	36.2608	-1.216	0.0032243	0.0070503	--	-//-
Si004058m.g	61.1435	28.3925	1.1067	0.00042828	0.0010768	--	-//-
Si004059m.g	84.1834	4.83796	4.1211	1.1189e-25	1.8285e-24	--	-//-
Si004061m.g	326.746	111.244	1.5544	0.01229	0.024087	--	-//-
Si004068m.g	1.08685	7.55072	-2.7965	0.010232	0.02038	--	-//-
Si004092m.g	1064.04	481.497	1.1439	2.4408e-10	1.2784e-09	--	-//-
Si004095m.g	3.53245	19.0362	-2.43	0.00014299	0.00038485	--	-//-
Si004118m.g	21.0906	6.95703	1.6001	0.0022636	0.0050856	--	-//-
Si004119m.g	2185.6	7578.76	-1.7939	2.4208e-30	5.2694e-29	--	-//-
Si004139m.g	5.52252	25.7059	-2.2187	0.00016273	0.00043444	--	-//-
Si004141m.g	465.893	157.687	1.5629	9.1799e-17	8.1031e-16	--	-//-
Si004147m.g	52.9123	7.25139	2.8673	9.5697e-07	3.4374e-06	--	-//-
Si004157m.g	12907.2	5298.29	1.2846	0.0016803	0.0038546	--	-//-
Si004158m.g	226.724	1115.12	-2.2982	1.253e-38	4.3109e-37	--	-//-
Si004173m.g	109.694	22.9751	2.2553	0.0060189	0.012539	--	-//-
Si004183m.g	41.7552	1.20774	5.1116	2.0017e-14	1.479e-13	--	-//-
Si004184m.g	3578.93	1492.16	1.2621	1.5345e-15	1.2411e-14	--	-//-
Si004190m.g	233.187	77.6257	1.5869	1.7478e-13	1.1956e-12	--	-//-
Si004198m.g	5.23412	0	Inf	0.0026555	0.0058959	--	-//-
Si004287m.g	776.781	1625.44	-1.0653	3.706e-11	2.0924e-10	--	-//-
Si004297m.g	25.2623	9.95516	1.3435	0.0037228	0.008051	--	-//-
Si004314m.g	1.35084	38.6583	-4.8388	1.824e-14	1.3523e-13	--	-//-
Si004344m.g	11.4682	37.7669	-1.7195	3.7562e-05	0.00010977	--	-//-
Si004354m.g	2.84518	16.0189	-2.4932	0.00037622	0.00095453	--	-//-
Si004360m.g	8.77581	0.303452	4.854	0.01519	0.029202	--	-//-
Si004368m.g	81.3676	21.4729	1.9219	0.00014817	0.0003975	--	-//-
Si004375m.g	32.4713	142.972	-2.1385	2.1669e-15	1.7291e-14	--	-//-
Si004379m.g	3.3244	0	Inf	0.026016	0.047582	--	-//-
Si004391m.g	62.0023	135.631	-1.1293	6.8045e-05	0.00019218	--	-//-
Si004393m.g	4.96294	16.2952	-1.7152	0.006109	0.012711	--	-//-
Si004395m.g	153.961	18.1411	3.0852	1.2638e-24	1.9183e-23	--	-//-
Si004398m.g	43.8191	6.64556	2.7211	3.9436e-10	2.0236e-09	--	-//-
Si004401m.g	72.8327	28.3784	1.3598	0.013816	0.026795	--	-//-
Si004418m.g	13.6348	2.71179	2.33	0.0015245	0.0035188	--	-//-
Si004419m.g	19.0361	47.4359	-1.3172	0.00023537	0.00061391	--	-//-
Si004424m.g	33.724	198.192	-2.555	5.8882e-25	9.1638e-24	--	-//-
Si004430m.g	122.415	277.9	-1.1828	3.2254e-09	1.5159e-08	--	-//-
Si004435m.g	16.2475	0.909328	4.1593	1.2771e-05	3.9743e-05	--	-//-
Si004445m.g	8.09509	0.903261	3.1638	0.0036432	0.0078965	--	-//-
Si004446m.g	2.4535	9.67088	-1.9788	0.021277	0.039647	--	-//-
Si004467m.g	1.83797	15.9967	-3.1216	3.8234e-05	0.00011161	--	-//-
Si004491m.g	7.07998	0	Inf	0.00028611	0.00073808	--	-//-
Si004527m.g	106.873	43.4768	1.2976	5.6913e-07	2.1e-06	--	-//-
Si004530m.g	81.618	29.2998	1.478	4.4297e-07	1.6596e-06	--	-//-
Si004532m.g	128.914	50.459	1.3532	0.0034961	0.0076	--	-//-
Si004542m.g	11.1956	2.40937	2.2162	0.023534	0.043488	--	-//-
Si004545m.g	3.65224	0	Inf	0.016785	0.031991	--	-//-
Si004554m.g	7.05628	0.303452	4.5394	0.0014657	0.0033933	--	-//-
Si004573m.g	214.534	46.4942	2.2061	2.4823e-21	3.0119e-20	--	-//-
Si004583m.g	15.2891	4.53348	1.7538	0.014552	0.028081	--	-//-
Si004603m.g	21.7686	47.1526	-1.1151	0.0012661	0.0029588	--	-//-
Si004637m.g	1392.75	3758.54	-1.4322	1.4143e-19	1.521e-18	--	-//-
Si004638m.g	93.6859	208.487	-1.1541	5.4261e-08	2.2529e-07	--	-//-
Si004648m.g	7.7995	17.8285	-1.1927	0.025063	0.046026	--	-//-
Si004655m.g	6.04979	0.603871	3.3246	0.0097428	0.0195	--	-//-
Si004665m.g	12.9612	0	Inf	0.004247	0.0090912	--	-//-
Si004675m.g	30.2561	73.9975	-1.2902	1.5242e-05	4.6928e-05	--	-//-
Si004680m.g	170.465	7.84513	4.4415	1.1504e-23	1.6539e-22	--	-//-
Si004699m.g	781.273	71.6127	3.4475	2.9627e-22	3.8709e-21	--	-//-
Si004710m.g	190.303	922.412	-2.2771	4.373e-37	1.3849e-35	--	-//-
Si004726m.g	333.853	84.8671	1.9759	2.0969e-11	1.212e-10	--	-//-
Si004731m.g	15.1363	138.941	-3.1984	1.0357e-26	1.7892e-25	--	-//-
Si004749m.g	94.5897	529.71	-2.4854	1.5839e-36	4.8836e-35	--	-//-
Si004758m.g	520.362	4206.97	-3.0152	5.9437e-71	8.0193e-69	--	-//-
Si004759m.g	70.3111	29.6023	1.248	2.9948e-05	8.8893e-05	--	-//-
Si004765m.g	239.047	63.4365	1.9139	1.2489e-11	7.3393e-11	--	-//-
Si004778m.g	26.6139	0.602842	5.4643	1.1474e-08	5.122e-08	--	-//-
Si004804m.g	1.76622	27.8109	-3.9769	1.2748e-09	6.2433e-09	--	-//-
Si004806m.g	74.8196	3.9276	4.2517	8.4602e-05	0.00023535	--	-//-
Si004810m.g	372.286	57.0995	2.7049	6.1649e-12	3.7118e-11	--	-//-
Si004818m.g	598.119	280.971	1.09	6.1016e-10	3.0758e-09	--	-//-
Si004824m.g	16.343	57.6844	-1.8195	2.915e-07	1.115e-06	--	-//-
Si004839m.g	27.1556	12.0914	1.1673	0.0078398	0.015988	--	-//-
Si004855m.g	36.2959	7.85022	2.209	0.00085231	0.0020497	--	-//-
Si004870m.g	2999.58	383.209	2.9686	1.347e-07	5.3458e-07	--	-//-
Si004873m.g	2.43769	23.2623	-3.2544	5.5549e-07	2.0522e-06	--	-//-
Si004880m.g	206.326	37.1539	2.4733	9.6882e-25	1.4803e-23	--	-//-
Si004892m.g	17.5252	864.395	-5.6242	1.6466e-121	1.6292e-118	--	-//-
Si004906m.g	11.5644	0.602842	4.2618	2.5841e-05	7.73e-05	--	-//-
Si004911m.g	1146.23	455.903	1.3301	2.8491e-15	2.2465e-14	--	-//-
Si004918m.g	42.1878	274.248	-2.7006	1.2016e-31	2.8512e-30	--	-//-
Si004926m.g	12.6361	0.303452	5.3799	0.0024624	0.0054952	--	-//-
Si004934m.g	10.4294	1.20872	3.1091	0.00077956	0.0018842	--	-//-
Si004940m.g	17.4772	6.64654	1.3948	0.014841	0.02858	--	-//-
Si004954m.g	16.8143	85.5124	-2.3464	2.0742e-13	1.4112e-12	--	-//-
Si004974m.g	33.6049	9.6698	1.7971	4.0088e-05	0.0001167	--	-//-
Si005002m.g	58.4016	22.6665	1.3654	4.0225e-05	0.00011705	--	-//-
Si005013m.g	107.437	41.9705	1.356	5.8445e-05	0.0001663	--	-//-
Si005018m.g	0.671471	9.35437	-3.8002	0.0034303	0.0074669	--	-//-
Si005045m.g	7.13664	0.605876	3.5582	0.0032537	0.0071105	--	-//-
Si005047m.g	5823.56	728.998	2.9979	1.1143e-08	4.9779e-08	--	-//-
Si005049m.g	11.8198	2.42453	2.2854	0.0030131	0.0066205	--	-//-
Si005057m.g	23.4229	87.6536	-1.9039	1.9183e-10	1.0133e-09	--	-//-
Si005063m.g	18.0282	3.33186	2.4359	0.0002233	0.00058458	--	-//-
Si005081m.g	59.3772	10.2697	2.5315	8.991e-05	0.00024942	--	-//-
Si005082m.g	58.332	595.496	-3.3517	2.5962e-58	2.1299e-56	--	-//-
Si005106m.g	356.3	170.5	1.0633	0.016372	0.031289	--	-//-
Si005115m.g	1828.44	680.111	1.4268	1.8201e-05	5.5452e-05	--	-//-
Si005119m.g	43.6097	12.3947	1.8149	3.8642e-06	1.2898e-05	--	-//-
Si005122m.g	1647.98	14206.7	-3.1078	1.1596e-78	2.1635e-76	--	-//-
Si005154m.g	428.097	172.255	1.3134	2.5024e-12	1.5563e-11	--	-//-
Si005170m.g	56.1906	298.139	-2.4076	1.3786e-27	2.5474e-26	--	-//-
Si005173m.g	13.8335	0.303452	5.5106	6.6988e-07	2.4523e-06	--	-//-
Si005188m.g	25.1175	54.0763	-1.1063	0.00082847	0.0019968	--	-//-
Si005194m.g	9.99691	36.5291	-1.8695	9.7973e-06	3.0982e-05	--	-//-
Si005207m.g	15.6234	3.32373	2.2328	0.00087923	0.0021104	--	-//-
Si005209m.g	8.9739	0.602842	3.8959	0.001617	0.0037188	--	-//-
Si005211m.g	115.771	23.8471	2.2794	3.0415e-14	2.2206e-13	--	-//-
Si005215m.g	553.34	167.957	1.7201	2.6641e-15	2.1079e-14	--	-//-
Si005221m.g	19.1545	3.01622	2.6669	0.0051229	0.010812	--	-//-
Si005223m.g	10.5966	0.603871	4.1332	0.00010452	0.00028714	--	-//-
Si005229m.g	12.6598	1.81059	2.8057	0.0016112	0.003707	--	-//-
Si005234m.g	45.3035	162.176	-1.8399	3.7661e-14	2.7271e-13	--	-//-
Si005236m.g	169.029	19.3295	3.1284	7.5967e-18	7.2231e-17	--	-//-
Si005237m.g	115.771	29.5881	1.9682	2.8442e-05	8.4602e-05	--	-//-
Si005246m.g	18.7885	1.5021	3.6448	7.3218e-07	2.6717e-06	--	-//-
Si005247m.g	80.0505	16.9274	2.2416	3.2648e-12	2.0132e-11	--	-//-
Si005251m.g	4.96294	21.4466	-2.1115	0.00024681	0.00064202	--	-//-
Si005255m.g	7.92071	0.302423	4.711	0.006997	0.014412	--	-//-
Si005266m.g	5.7858	0.606905	3.253	0.013656	0.026529	--	-//-
Si005268m.g	29.6807	503.958	-4.0857	7.9017e-71	1.0531e-68	--	-//-
Si005269m.g	37.7844	7.86328	2.2646	2.9861e-07	1.1414e-06	--	-//-
Si005270m.g	38.9028	11.4673	1.7624	1.8079e-05	5.5115e-05	--	-//-
Si005279m.g	34.0433	16.3295	1.0599	0.011067	0.021865	--	-//-
Si005284m.g	14.665	2.11604	2.7929	0.00015514	0.00041523	--	-//-
Si005286m.g	12.9389	2.40839	2.4256	0.0012809	0.0029908	--	-//-
Si005291m.g	85.5091	12.3796	2.7881	9.1779e-17	8.1031e-16	--	-//-
Si005295m.g	40.7494	6.34201	2.6838	2.1377e-09	1.0209e-08	--	-//-
Si005296m.g	46.7583	12.9804	1.8489	6.63e-06	2.1404e-05	--	-//-
Si005305m.g	19.389	7.85011	1.3044	0.011508	0.022681	--	-//-
Si005312m.g	91.0008	12.0772	2.9136	1.0349e-18	1.0442e-17	--	-//-
Si005316m.g	22.1847	2.41543	3.1992	5.8818e-07	2.1683e-06	--	-//-
Si005322m.g	9.12671	0.606905	3.9106	0.00070159	0.0017076	--	-//-
Si005323m.g	22.0656	8.46709	1.3819	0.0052863	0.011126	--	-//-
Si005327m.g	35.4507	6.04272	2.5525	5.7175e-08	2.3712e-07	--	-//-
Si005334m.g	16.6787	4.83086	1.7877	0.0035115	0.0076304	--	-//-
Si005335m.g	306.886	16.8858	4.1838	2.3664e-16	2.0211e-15	--	-//-
Si005337m.g	4.26776	14.4887	-1.7634	0.019775	0.037121	--	-//-
Si005339m.g	6.23413	34.1266	-2.4526	5.2734e-07	1.9544e-06	--	-//-
Si005341m.g	8128.77	2021.02	2.008	3.9945e-36	1.2032e-34	--	-//-
Si005343m.g	29.84	10.2656	1.5394	0.0006429	0.0015733	--	-//-
Si005346m.g	5.44216	0.602842	3.1743	0.019464	0.036598	--	-//-
Si005358m.g	19.9794	5.7422	1.7988	0.0011147	0.0026294	--	-//-
Si005363m.g	23.5046	1.51315	3.9573	2.6012e-07	1.0004e-06	--	-//-
Si005373m.g	108.639	47.7322	1.1865	3.2218e-06	1.084e-05	--	-//-
Si005377m.g	66.2514	14.4997	2.1919	1.3849e-10	7.4276e-10	--	-//-
Si005378m.g	9.27084	26.568	-1.5189	0.0066754	0.0138	--	-//-
Si005381m.g	72.0752	25.9479	1.4739	1.9083e-06	6.6143e-06	--	-//-
Si005384m.g	14.6011	4.22894	1.7877	0.0054466	0.011439	--	-//-
Si005390m.g	241.913	503.562	-1.0577	6.344e-09	2.8999e-08	--	-//-
Si005394m.g	40.1977	12.7083	1.6613	0.0022683	0.005094	--	-//-
Si005398m.g	39.9725	10.8786	1.8775	1.6207e-05	4.9744e-05	--	-//-
Si005403m.g	9.79882	0.606905	4.0131	0.009917	0.019814	--	-//-
Si005405m.g	16.3752	1.5041	3.4445	6.0764e-06	1.9708e-05	--	-//-
Si005409m.g	101.367	11.7829	3.1048	1.0699e-21	1.3368e-20	--	-//-
Si005412m.g	14.2008	3.02234	2.2322	0.001563	0.0036042	--	-//-
Si005413m.g	9.64537	2.41847	1.9957	0.01945	0.036573	--	-//-
Si005414m.g	25.7573	6.34206	2.022	6.1894e-05	0.00017565	--	-//-
Si005431m.g	84.5355	9.36337	3.1745	1.4828e-19	1.5921e-18	--	-//-
Si005432m.g	9.55853	1.81053	2.4004	0.0058074	0.012144	--	-//-
Si005434m.g	90.5058	37.7749	1.2606	3.64e-06	1.2177e-05	--	-//-
Si005440m.g	5.82594	0	Inf	0.0011406	0.0026855	--	-//-
Si005442m.g	11.3076	2.41744	2.2257	0.0051327	0.01083	--	-//-
Si005446m.g	35.6746	12.0721	1.5632	0.00015379	0.00041186	--	-//-
Si005447m.g	38.0354	1.80755	4.3952	6.5638e-06	2.1205e-05	--	-//-
Si005453m.g	8.41574	30.196	-1.8432	0.00010748	0.00029475	--	-//-
Si005464m.g	25.0535	12.0772	1.0527	0.022488	0.041715	--	-//-
Si005465m.g	10.1899	2.71688	1.9071	0.014388	0.027803	--	-//-
Si005469m.g	133.97	44.711	1.5832	4.5597e-10	2.3262e-09	--	-//-
Si005475m.g	21.0735	2.11902	3.314	6.5029e-07	2.3846e-06	--	-//-
Si005478m.g	35.6279	7.55679	2.2372	5.1079e-07	1.8963e-06	--	-//-
Si005491m.g	3.81224	22.353	-2.5518	2.4573e-05	7.373e-05	--	-//-
Si005493m.g	13.4661	3.92256	1.7795	0.024127	0.04448	--	-//-
Si005496m.g	17.9413	2.41949	2.8905	1.9504e-05	5.914e-05	--	-//-
Si005498m.g	8.47097	28.4017	-1.7454	0.00018913	0.00050003	--	-//-
Si005501m.g	5.00308	0.302423	4.0482	0.011546	0.022749	--	-//-
Si005509m.g	15.6643	6.35008	1.3026	0.024779	0.04557	--	-//-
Si005511m.g	23.7837	10.2636	1.2124	0.010888	0.021551	--	-//-
Si005513m.g	10.6691	0.600838	4.1503	7.7263e-05	0.00021604	--	-//-
Si005529m.g	7.18468	1.20671	2.5738	0.014779	0.028477	--	-//-
Si005530m.g	31.6715	7.25133	2.1269	5.2842e-06	1.7323e-05	--	-//-
Si005534m.g	19.8043	5.74122	1.7864	0.0011291	0.0026612	--	-//-
Si005542m.g	25.7975	7.55787	1.7712	0.00028736	0.00074107	--	-//-
Si005565m.g	234.026	61.0048	1.9397	2.0161e-18	1.9948e-17	--	-//-
Si005572m.g	6.14659	68.2239	-3.4724	5.0967e-14	3.6446e-13	--	-//-
Si005584m.g	50.1888	11.1648	2.1684	1.4113e-08	6.2356e-08	--	-//-
Si005586m.g	15.8802	5.13632	1.6284	0.0064026	0.013282	--	-//-
Si005587m.g	21.0999	59.5291	-1.4964	1.0879e-05	3.4206e-05	--	-//-
Si005589m.g	383.718	59.7793	2.6823	4.7478e-37	1.4978e-35	--	-//-
Si005591m.g	137.999	491.63	-1.8329	3.7216e-22	4.8315e-21	--	-//-
Si005592m.g	8.95881	1.20872	2.8898	0.0029716	0.0065372	--	-//-
Si005593m.g	116.364	5.1373	4.5015	5.1202e-22	6.5715e-21	--	-//-
Si005613m.g	163.308	20.5302	2.9918	3.7673e-28	7.1975e-27	--	-//-
Si005614m.g	25.1755	9.05683	1.4749	0.0084756	0.017166	--	-//-
Si005619m.g	20.331	51.0519	-1.3283	0.00014932	0.00040036	--	-//-
Si005622m.g	17.7491	3.92766	2.176	0.00048197	0.0012017	--	-//-
Si005623m.g	16.3508	4.53147	1.8513	0.0030386	0.0066725	--	-//-
Si005633m.g	8.93511	2.41744	1.886	0.026043	0.047624	--	-//-
Si005643m.g	11.5249	2.41543	2.2544	0.0031321	0.0068603	--	-//-
Si005645m.g	19.3481	3.92462	2.3016	0.00013259	0.00035896	--	-//-
Si005651m.g	9.82181	2.11599	2.2147	0.0095225	0.019088	--	-//-
Si005730m.g	637.111	302.094	1.0765	4.9541e-10	2.5196e-09	--	-//-
Si005740m.g	5.56985	0.602842	3.2078	0.018952	0.035717	--	-//-
Si005806m.g	183.609	464.559	-1.3392	3.9768e-13	2.6429e-12	--	-//-
Si005815m.g	8.91076	25.3732	-1.5097	0.0020095	0.004553	--	-//-
Si005828m.g	116.961	280.313	-1.261	5.8663e-10	2.9618e-09	--	-//-
Si005830m.g	86.3763	469.234	-2.4416	1.2095e-33	3.1873e-32	--	-//-
Si005849m.g	69.0254	505.889	-2.8736	1.7601e-44	8.4638e-43	--	-//-
Si005861m.g	90.3235	211.701	-1.2289	1.286e-08	5.7091e-08	--	-//-
Si005864m.g	19.0684	440.385	-4.5295	4.0809e-74	6.406e-72	--	-//-
Si005972m.g	103.308	45.3027	1.1893	4.5322e-06	1.4984e-05	--	-//-
Si006002m.g	6.52901	80.6944	-3.6275	6.0174e-21	7.129e-20	--	-//-
Si006091m.g	3513.25	899.851	1.965	1.0005e-33	2.6473e-32	--	-//-
Si006107m.g	8.00755	1.50513	2.4115	0.014145	0.027369	--	-//-
Si006228m.g	5719.3	1890.47	1.5971	3.0617e-18	2.9939e-17	--	-//-
Si006242m.g	1495.55	603.636	1.3089	1.5434e-15	1.248e-14	--	-//-
Si006261m.g	93.823	300.494	-1.6793	4.0661e-16	3.4217e-15	--	-//-
Si006271m.g	62.8888	588.204	-3.2254	8.4525e-55	6.0789e-53	--	-//-
Si006309m.g	106.336	44.0907	1.2701	1.1124e-06	3.9678e-06	--	-//-
Si006346m.g	24.1833	62.2541	-1.3642	2.8368e-05	8.4395e-05	--	-//-
Si006351m.g	45.6348	129.028	-1.4995	5.0781e-09	2.3455e-08	--	-//-
Si006367m.g	51.8511	302.436	-2.5442	4.8017e-30	1.0247e-28	--	-//-
Si006424m.g	1413.85	172.274	3.0369	7.1544e-64	7.3458e-62	--	-//-
Si006442m.g	44.5932	6.34715	2.8126	1.5073e-10	8.0546e-10	--	-//-
Si006467m.g	4553.01	980.513	2.2152	2.797e-08	1.1983e-07	--	-//-
Si006476m.g	51.4917	220.784	-2.1002	1.348e-19	1.4511e-18	--	-//-
Si006527m.g	23.3921	49.8664	-1.092	0.0016474	0.0037841	--	-//-
Si006547m.g	150.858	13.2797	3.5059	1.7801e-32	4.3898e-31	--	-//-
Si006548m.g	595.872	1668.33	-1.4853	1.7378e-13	1.1893e-12	--	-//-
Si006551m.g	23.6258	228.626	-3.2746	2.8046e-36	8.5344e-35	--	-//-
Si006604m.g	136.889	64.0475	1.0958	3.6909e-06	1.234e-05	--	-//-
Si006606m.g	971.826	362.557	1.4225	3.8673e-17	3.5144e-16	--	-//-
Si006638m.g	18.4851	48.352	-1.3872	0.00012778	0.0003468	--	-//-
Si006671m.g	6.98454	33.8565	-2.2772	1.0565e-06	3.7779e-06	--	-//-
Si006702m.g	175.816	62.5121	1.4919	5.818e-11	3.2279e-10	--	-//-
Si006752m.g	662.516	266.444	1.3141	1.1788e-13	8.1629e-13	--	-//-
Si006768m.g	303.556	100.306	1.5975	2.9862e-15	2.3489e-14	--	-//-
Si006794m.g	4554	108.451	5.392	2.6462e-17	2.429e-16	--	-//-
Si006800m.g	103.016	693.615	-2.7513	3.0553e-45	1.5161e-43	--	-//-
Si006821m.g	153.801	515.078	-1.7437	1.9201e-20	2.1959e-19	--	-//-
Si006826m.g	74.2603	16.0362	2.2113	1.2234e-11	7.1975e-11	--	-//-
Si006850m.g	62.4134	28.4015	1.1359	0.00029674	0.00076369	--	-//-
Si006918m.g	80.6839	174.925	-1.1164	5.0858e-07	1.8891e-06	--	-//-
Si006944m.g	45.2661	186.682	-2.0441	2.2068e-17	2.0377e-16	--	-//-
Si006945m.g	27.9798	160.974	-2.5244	1.9705e-21	2.4133e-20	--	-//-
Si006973m.g	169.004	349.234	-1.0471	7.0071e-08	2.88e-07	--	-//-
Si007000m.g	72.1399	484.559	-2.7478	5.6067e-41	2.2056e-39	--	-//-
Si007014m.g	41.3893	250.458	-2.5972	1.2345e-28	2.4181e-27	--	-//-
Si007026m.g	32.9032	336.469	-3.3542	5.1326e-46	2.6308e-44	--	-//-
Si007028m.g	285.344	134.699	1.083	9.7276e-08	3.9289e-07	--	-//-
Si007029m.g	4.51595	71.5971	-3.9868	1.3983e-20	1.6167e-19	--	-//-
Si007034m.g	267.999	913.801	-1.7697	9.3405e-25	1.4325e-23	--	-//-
Si007045m.g	240.173	19.3254	3.6355	2.8882e-10	1.4988e-09	--	-//-
Si007063m.g	146.039	302.737	-1.0517	8.0997e-08	3.3075e-07	--	-//-
Si007072m.g	5144.45	2504.34	1.0386	3.2774e-11	1.8585e-10	--	-//-
Si007090m.g	2.80503	35.6571	-3.6681	5.4269e-11	3.0223e-10	--	-//-
Si007093m.g	246.409	786.46	-1.6743	1.6679e-21	2.0543e-20	--	-//-
Si007106m.g	113.105	28.6637	1.9804	7.9277e-13	5.1461e-12	--	-//-
Si007126m.g	1204.23	185.436	2.6991	3.5905e-30	7.728e-29	--	-//-
Si007136m.g	801.1	312.334	1.3589	3.901e-15	3.0341e-14	--	-//-
Si007148m.g	295.999	99.3635	1.5748	1.3477e-14	1.0083e-13	--	-//-
Si007153m.g	7.30454	19.3418	-1.4049	0.012547	0.024551	--	-//-
Si007158m.g	73.6592	183.397	-1.316	4.4455e-09	2.063e-08	--	-//-
Si007164m.g	517.41	207.908	1.3154	4.5395e-13	3.0041e-12	--	-//-
Si007208m.g	29.6743	114.798	-1.9518	2.8051e-12	1.7373e-11	--	-//-
Si007218m.g	4883.67	1914.79	1.3508	1.2403e-05	3.8683e-05	--	-//-
Si007219m.g	38.9608	199.446	-2.3559	4.2126e-22	5.4453e-21	--	-//-
Si007237m.g	15.8243	215.704	-3.7688	9.5074e-42	3.89e-40	--	-//-
Si007247m.g	2579.5	72.8122	5.1468	1.2352e-08	5.4937e-08	--	-//-
Si007248m.g	15.9283	37.1461	-1.2216	0.0022058	0.0049668	--	-//-
Si007251m.g	16.7024	67.3371	-2.0114	2.3497e-09	1.1182e-08	--	-//-
Si007257m.g	2671.17	171.287	3.963	7.4433e-23	1.0084e-21	--	-//-
Si007290m.g	12.7631	56.516	-2.1467	8.7974e-09	3.9735e-08	--	-//-
Si007302m.g	2855.14	748.765	1.931	1.678e-07	6.5859e-07	--	-//-
Si007305m.g	55.8915	12.9775	2.1066	1.2106e-07	4.8358e-07	--	-//-
Si007310m.g	86.2502	28.0698	1.6195	0.00012208	0.00033216	--	-//-
Si007312m.g	23.8318	52.2477	-1.1325	0.0008686	0.0020873	--	-//-
Si007325m.g	119.452	904.995	-2.9215	2.7378e-54	1.9307e-52	--	-//-
Si007328m.g	1401.45	575.793	1.2833	3.6601e-06	1.2239e-05	--	-//-
Si007330m.g	363.264	66.4709	2.4502	1.2149e-31	2.8785e-30	--	-//-
Si007331m.g	115.714	307.913	-1.412	2.5268e-12	1.5712e-11	--	-//-
Si007341m.g	12.7151	59.785	-2.2332	1.4343e-09	6.994e-09	--	-//-
Si007343m.g	122.933	57.7137	1.0909	1.0789e-05	3.394e-05	--	-//-
Si007355m.g	24.494	465.319	-4.2477	2.0999e-71	2.8808e-69	--	-//-
Si007361m.g	1673.39	378.737	2.1435	8.4024e-07	3.0392e-06	--	-//-
Si007362m.g	0.343636	5.12419	-3.8984	0.026918	0.049034	--	-//-
Si007365m.g	0.743216	6.04267	-3.0233	0.017553	0.033293	--	-//-
Si007378m.g	99.2608	20.2398	2.294	7.6624e-06	2.4557e-05	--	-//-
Si007385m.g	28.8335	8.15665	1.8217	0.00012692	0.00034459	--	-//-
Si007394m.g	24.7278	80.9686	-1.7112	2.8074e-08	1.2023e-07	--	-//-
Si007395m.g	136.91	282.757	-1.0463	8.5236e-08	3.4675e-07	--	-//-
Si007402m.g	7.84761	28.3824	-1.8547	0.00013105	0.00035519	--	-//-
Si007405m.g	11.931	44.3863	-1.8954	1.029e-06	3.6842e-06	--	-//-
Si007414m.g	17.381	60.4548	-1.7983	1.0436e-07	4.2006e-07	--	-//-
Si007416m.g	14.9928	1.51217	3.3096	2.329e-05	7.0126e-05	--	-//-
Si007418m.g	269.265	2416.35	-3.1657	1.451e-72	2.1245e-70	--	-//-
Si007439m.g	25.309	2.72295	3.2164	8.1775e-08	3.3367e-07	--	-//-
Si007444m.g	60.8809	132.615	-1.1232	2.9811e-06	1.0076e-05	--	-//-
Si007445m.g	6.96155	651.874	-6.549	1.4555e-120	1.3578e-117	--	-//-
Si007450m.g	117.145	36.8687	1.6678	6.7975e-05	0.00019199	--	-//-
Si007453m.g	34.8841	259.842	-2.897	2.4403e-33	6.3138e-32	--	-//-
Si007455m.g	333.567	48.328	2.787	2.7261e-21	3.2991e-20	--	-//-
Si007461m.g	87.8549	17.2299	2.3502	3.7065e-14	2.6858e-13	--	-//-
Si007463m.g	16.7504	77.3194	-2.2066	1.441e-11	8.429e-11	--	-//-
Si007465m.g	237.216	685.428	-1.5308	4.9285e-18	4.7441e-17	--	-//-
Si007471m.g	130.931	19.9395	2.7151	0.01062	0.021079	--	-//-
Si007478m.g	473.501	84.0063	2.4948	4.3188e-36	1.2997e-34	--	-//-
Si007479m.g	37.6653	16.0281	1.2326	0.0013341	0.0031061	--	-//-
Si007485m.g	4.26776	0	Inf	0.0071133	0.014633	--	-//-
Si007498m.g	1387.16	136.507	3.3451	8.0065e-50	4.8322e-48	--	-//-
Si007500m.g	144.936	15.7074	3.2059	1.6356e-28	3.1789e-27	--	-//-
Si007507m.g	416.541	115.124	1.8553	1.1755e-21	1.465e-20	--	-//-
Si007508m.g	21.4408	6.9338	1.6286	0.0022233	0.0050019	--	-//-
Si007509m.g	46.6793	118.384	-1.3426	1.2162e-07	4.8564e-07	--	-//-
Si007513m.g	2655.21	305.646	3.1189	2.5428e-72	3.6736e-70	--	-//-
Si007519m.g	17.3903	1.51017	3.5255	2.2057e-06	7.588e-06	--	-//-
Si007525m.g	9.44593	37.765	-1.9993	3.2396e-06	1.0898e-05	--	-//-
Si007526m.g	3977.5	163.931	4.6007	4.5409e-18	4.3852e-17	--	-//-
Si007528m.g	678.555	141.699	2.2596	0.00010986	0.0003007	--	-//-
Si007529m.g	44.7596	4.22195	3.4062	8.4588e-05	0.00023533	--	-//-
Si007537m.g	14.0968	29.6053	-1.0705	0.008952	0.018039	--	-//-
Si007540m.g	160.343	44.3871	1.8529	5.1255e-12	3.1107e-11	--	-//-
Si007541m.g	250.986	109.337	1.1988	0.024734	0.045493	--	-//-
Si007550m.g	110.842	37.7699	1.5532	4.1096e-08	1.728e-07	--	-//-
Si007558m.g	1236.77	280.059	2.1428	1.5032e-10	8.0343e-10	--	-//-
Si007562m.g	44.401	11.1789	1.9898	5.0514e-07	1.8772e-06	--	-//-
Si007565m.g	250.156	56.2013	2.1542	2.2526e-22	2.9574e-21	--	-//-
Si007569m.g	328.071	709.735	-1.1133	8.4864e-11	4.6282e-10	--	-//-
Si007572m.g	33.2355	3.6333	3.1934	7.4765e-06	2.3996e-05	--	-//-
Si007574m.g	918.575	216.869	2.0826	6.6735e-24	9.758e-23	--	-//-
Si007577m.g	1257.15	234.058	2.4252	2.7864e-43	1.2532e-41	--	-//-
Si007582m.g	17.9248	1.81362	3.305	5.037e-06	1.6559e-05	--	-//-
Si007584m.g	23.1438	57.1279	-1.3036	7.5085e-05	0.00021037	--	-//-
Si007590m.g	17.942	6.04159	1.5703	0.0064595	0.013391	--	-//-
Si007594m.g	15.1363	0.600838	4.6549	7.341e-07	2.6781e-06	--	-//-
Si007606m.g	9.3828	2.71991	1.7865	0.023989	0.044248	--	-//-
Si007607m.g	60.5166	18.4476	1.7139	0.01065	0.021129	--	-//-
Si007614m.g	281.187	124.431	1.1762	5.3265e-05	0.00015233	--	-//-
Si007616m.g	1003.71	242.076	2.0518	0.00056751	0.0014007	--	-//-
Si007618m.g	133.149	40.775	1.7073	1.9344e-11	1.1205e-10	--	-//-
Si007619m.g	231.461	31.4079	2.8816	1.3803e-08	6.1026e-08	--	-//-
Si007620m.g	297.077	1294.37	-2.1233	2.5379e-35	7.3202e-34	--	-//-
Si007621m.g	51.7061	18.7207	1.4657	2.7475e-05	8.1924e-05	--	-//-
Si007622m.g	533.845	79.1734	2.7533	1.5278e-18	1.5246e-17	--	-//-
Si007625m.g	87.7889	16.9192	2.3754	3.9384e-14	2.8449e-13	--	-//-
Si007626m.g	134.998	50.4663	1.4195	5.468e-09	2.5163e-08	--	-//-
Si007628m.g	5.45796	0.303452	4.1688	0.0075746	0.01551	--	-//-
Si007632m.g	125.813	302.177	-1.2641	2.0452e-10	1.0788e-09	--	-//-
Si007635m.g	284.989	661.514	-1.2149	3.2387e-12	1.9983e-11	--	-//-
Si007637m.g	324.698	1368.81	-2.0758	4.5605e-34	1.2337e-32	--	-//-
Si007638m.g	238.696	1470.27	-2.6228	4.219e-51	2.6645e-49	--	-//-
Si007642m.g	10.8929	0.303452	5.1658	2.5739e-05	7.701e-05	--	-//-
Si007652m.g	7.67181	28.3946	-1.888	8.3572e-05	0.00023275	--	-//-
Si007659m.g	49.1185	15.1146	1.7003	2.482e-06	8.4806e-06	--	-//-
Si007660m.g	17.7103	4.21898	2.0696	0.00061869	0.0015181	--	-//-
Si007667m.g	16.2877	1.8166	3.1645	1.5126e-05	4.6591e-05	--	-//-
Si007668m.g	382.004	83.3587	2.1962	1.4299e-27	2.6407e-26	--	-//-
Si007670m.g	4692.45	509.357	3.2036	7.2297e-79	1.3724e-76	--	-//-
Si007671m.g	0.687272	8.76052	-3.6721	0.0014236	0.0033034	--	-//-
Si007677m.g	50.105	13.8818	1.8518	0.00053373	0.0013222	--	-//-
Si007678m.g	5.88979	0.302423	4.2836	0.0049924	0.010557	--	-//-
Si007681m.g	46.7181	17.8274	1.3899	0.00014164	0.00038153	--	-//-
Si007698m.g	10.9969	83.1257	-2.9182	8.7699e-08	3.5629e-07	--	-//-
Si007701m.g	3.13287	32.5963	-3.3792	1.8257e-09	8.8e-09	--	-//-
Si007704m.g	548.999	124.118	2.1451	9.2939e-30	1.9477e-28	--	-//-
Si007707m.g	14.9685	37.7266	-1.3337	0.00081911	0.001976	--	-//-
Si007710m.g	79.8143	21.137	1.9169	4.5386e-10	2.3158e-09	--	-//-
Si007727m.g	34.1558	7.2554	2.235	1.2419e-06	4.4071e-06	--	-//-
Si007732m.g	3.89188	24.4689	-2.6524	5.1503e-06	1.6913e-05	--	-//-
Si007733m.g	4.69104	13.8979	-1.5669	0.017042	0.032427	--	-//-
Si007737m.g	121.131	54.6721	1.1477	2.8316e-06	9.6035e-06	--	-//-
Si007740m.g	332.732	130.174	1.3539	2.9316e-06	9.9182e-06	--	-//-
Si007742m.g	4.13217	0.303452	3.7674	0.026289	0.048016	--	-//-
Si007747m.g	157.547	61.0079	1.3687	5.5146e-09	2.536e-08	--	-//-
Si007751m.g	15.5194	1.21078	3.6801	6.0059e-06	1.9495e-05	--	-//-
Si007753m.g	22.8734	4.84305	2.2397	4.7265e-05	0.00013617	--	-//-
Si007762m.g	3.13287	16.3032	-2.3796	0.0005662	0.0013977	--	-//-
Si007767m.g	9.55853	1.81161	2.3995	0.0058065	0.012143	--	-//-
Si007773m.g	2.10986	9.3684	-2.1507	0.015988	0.030619	--	-//-
Si007775m.g	18.1809	7.54986	1.2679	0.021736	0.040428	--	-//-
Si007777m.g	993.936	112.666	3.1411	3.267e-63	3.2328e-61	--	-//-
Si007778m.g	22.0814	3.02239	2.8691	2.2266e-06	7.6548e-06	--	-//-
Si007780m.g	27.5715	7.55587	1.8675	0.00080881	0.0019518	--	-//-
Si007781m.g	25.6605	11.4945	1.1586	0.013119	0.025573	--	-//-
Si007782m.g	20.7076	9.36933	1.1441	0.020249	0.037929	--	-//-
Si007799m.g	13.1785	1.21078	3.4442	5.1482e-05	0.00014749	--	-//-
Si007809m.g	14.6083	5.12722	1.5105	0.017993	0.034052	--	-//-
Si007812m.g	18.5812	7.2574	1.3563	0.011918	0.023418	--	-//-
Si007842m.g	8.48677	0.604847	3.8106	0.00099821	0.0023752	--	-//-
Si007847m.g	33.3738	74.8968	-1.1662	7.2003e-05	0.00020244	--	-//-
Si007850m.g	10.7164	105.707	-3.3022	2.4532e-23	3.4348e-22	--	-//-
Si007864m.g	46.5023	111.5	-1.2617	7.8e-07	2.8357e-06	--	-//-
Si007868m.g	9.44593	2.41744	1.9662	0.019823	0.0372	--	-//-
Si007870m.g	400.913	80.1232	2.323	0.00059734	0.0014699	--	-//-
Si007878m.g	114.426	46.5295	1.2982	0.00010421	0.00028636	--	-//-
Si007902m.g	0	4.83281	#NAME?	0.014917	0.028717	--	-//-
Si007919m.g	77.1679	184.572	-1.2581	1.6733e-08	7.3384e-08	--	-//-
Si007962m.g	191.562	53.4836	1.8406	2.7718e-05	8.2598e-05	--	-//-
Si007968m.g	36.2507	105.796	-1.5452	5.7257e-08	2.3743e-07	--	-//-
Si007972m.g	30.0351	8.15059	1.8817	0.0042756	0.0091434	--	-//-
Si007983m.g	77.1779	18.7288	2.0429	8.0743e-11	4.4145e-10	--	-//-
Si007996m.g	135.936	31.1092	2.1275	7.7515e-16	6.3881e-15	--	-//-
Si008000m.g	472.597	192.704	1.2942	1.3538e-05	4.1979e-05	--	-//-
Si008007m.g	1601.55	137.107	3.5461	3.2493e-16	2.75e-15	--	-//-
Si008010m.g	101.569	693.417	-2.7713	4.0159e-46	2.0682e-44	--	-//-
Si008013m.g	14.6169	1.20471	3.6009	1.2713e-05	3.9573e-05	--	-//-
Si008018m.g	159.022	29.311	2.4397	1.8112e-15	1.4544e-14	--	-//-
Si008038m.g	13602	3023.03	2.1697	1.1631e-08	5.1852e-08	--	-//-
Si008074m.g	37.7845	85.16	-1.1724	0.00092443	0.0022101	--	-//-
Si008076m.g	341.729	1969.19	-2.5267	8.7256e-49	5.0247e-47	--	-//-
Si008083m.g	27.5616	93.9731	-1.7696	5.8564e-10	2.9573e-09	--	-//-
Si008107m.g	1385.37	4947.42	-1.8364	1.9719e-30	4.3211e-29	--	-//-
Si008125m.g	74.1973	3.61814	4.358	1.9627e-06	6.7943e-06	--	-//-
Si008151m.g	26.7638	218.755	-3.031	6.7078e-33	1.6939e-31	--	-//-
Si008156m.g	99.2551	230.239	-1.2139	5.4673e-09	2.5163e-08	--	-//-
Si008162m.g	51.7851	12.3948	2.0628	4.5936e-08	1.9202e-07	--	-//-
Si008166m.g	16.2792	0.603871	4.7526	5.7884e-06	1.8847e-05	--	-//-
Si008193m.g	39.2702	7.85526	2.3217	1.1517e-07	4.6145e-07	--	-//-
Si008201m.g	6.793	48.0306	-2.8218	8.367e-11	4.5661e-10	--	-//-
Si008210m.g	17.3666	41.3933	-1.2531	0.0010307	0.0024463	--	-//-
Si008214m.g	12.3557	4.23609	1.5444	0.02128	0.039651	--	-//-
Si008222m.g	170.727	69.4873	1.2969	1.0347e-08	4.637e-08	--	-//-
Si008234m.g	175.525	76.9743	1.1892	6.5456e-08	2.6998e-07	--	-//-
Si008249m.g	104.097	0.300419	8.4367	3.8108e-42	1.5871e-40	--	-//-
Si008277m.g	27.9224	128.446	-2.2017	6.5452e-16	5.4227e-15	--	-//-
Si008294m.g	855.959	173.097	2.306	3.9944e-37	1.2662e-35	--	-//-
Si008298m.g	3.87608	39.2765	-3.341	5.9941e-07	2.2085e-06	--	-//-
Si008318m.g	159.815	66.4258	1.2666	4.367e-08	1.8306e-07	--	-//-
Si008322m.g	1011.91	343.361	1.5593	7.5813e-20	8.329e-19	--	-//-
Si008333m.g	14.0817	86.6888	-2.622	4.3428e-15	3.3689e-14	--	-//-
Si008343m.g	10.8685	0.602842	4.1722	7.3103e-05	0.00020529	--	-//-
Si008362m.g	56.3828	23.2834	1.276	8.3046e-05	0.00023136	--	-//-
Si008369m.g	1.1507	30.8039	-4.7425	4.2191e-12	2.5768e-11	--	-//-
Si008371m.g	68.3224	23.5676	1.5356	8.2628e-07	2.9917e-06	--	-//-
Si008393m.g	527.423	128.451	2.0377	1.4437e-23	2.0621e-22	--	-//-
Si008417m.g	134.767	57.6933	1.224	2.3177e-07	8.9664e-07	--	-//-
Si008421m.g	12.299	2.71986	2.1769	0.0037357	0.0080763	--	-//-
Si008442m.g	14.9362	42.604	-1.5122	9.6219e-05	0.00026559	--	-//-
Si008473m.g	77.7577	30.5094	1.3497	4.5263e-06	1.497e-05	--	-//-
Si008481m.g	21.4408	9.06999	1.2412	0.014394	0.027811	--	-//-
Si008484m.g	69.4151	26.9037	1.3674	7.5469e-06	2.4211e-05	--	-//-
Si008494m.g	7.15173	58.0068	-3.0199	8.3714e-14	5.8719e-13	--	-//-
Si008495m.g	149.76	34.1822	2.1313	1.1238e-11	6.6341e-11	--	-//-
Si008510m.g	45.5774	16.3022	1.4833	5.0763e-05	0.00014557	--	-//-
Si008511m.g	81.0886	32.0439	1.3394	2.308e-05	6.9519e-05	--	-//-
Si008518m.g	4.36321	0.300419	3.8603	0.024734	0.045493	--	-//-
Si008536m.g	86.1827	253.814	-1.5583	2.2259e-13	1.5088e-12	--	-//-
Si008554m.g	539.397	245.954	1.133	0.0065556	0.013572	--	-//-
Si008565m.g	121.131	422.185	-1.8013	2.5252e-20	2.8609e-19	--	-//-
Si008570m.g	38.1854	11.189	1.7709	1.3466e-05	4.1774e-05	--	-//-
Si008598m.g	15.7439	6.33496	1.3134	0.024719	0.045473	--	-//-
Si008608m.g	5.14657	21.4628	-2.0602	0.00023876	0.00062207	--	-//-
Si008610m.g	18713.6	6141.46	1.6074	0.0016121	0.0037089	--	-//-
Si008627m.g	88.7071	31.424	1.4972	1.5527e-07	6.1176e-07	--	-//-
Si008634m.g	157.627	64.6313	1.2862	2.1937e-08	9.5021e-08	--	-//-
Si008639m.g	212.692	5.43268	5.291	5.7495e-21	6.8215e-20	--	-//-
Si008648m.g	9.99762	0.604847	4.0469	0.00016305	0.00043519	--	-//-
Si008651m.g	2609.82	7402.13	-1.504	4.7609e-22	6.1297e-21	--	-//-
Si008719m.g	70.7954	22.6614	1.6434	2.7824e-05	8.2889e-05	--	-//-
Si008730m.g	2926.08	963.454	1.6027	3.5758e-23	4.9683e-22	--	-//-
Si008735m.g	39.0255	255.213	-2.7092	7.1042e-30	1.4946e-28	--	-//-
Si008737m.g	110.043	27.7825	1.9858	1.213e-12	7.755e-12	--	-//-
Si008747m.g	1046.47	37.7811	4.7917	1.764e-31	4.1378e-30	--	-//-
Si008763m.g	19.8912	6.94387	1.5183	0.0050253	0.010621	--	-//-
Si008764m.g	104.138	34.1398	1.609	4.1334e-09	1.9244e-08	--	-//-
Si008765m.g	214.393	1107.24	-2.3686	1.6326e-40	6.242e-39	--	-//-
Si008789m.g	6.69756	34.7517	-2.3754	6.1817e-07	2.2732e-06	--	-//-
Si008805m.g	6.55271	35.9513	-2.4559	1.4858e-07	5.8712e-07	--	-//-
Si008808m.g	123.268	35.9523	1.7776	9.4191e-10	4.67e-09	--	-//-
Si008810m.g	13502.2	6716.26	1.0075	0.0028409	0.0062695	--	-//-
Si008813m.g	25.2859	61.3581	-1.2789	6.2106e-05	0.00017622	--	-//-
Si008822m.g	2.44559	12.6993	-2.3765	0.0024475	0.0054631	--	-//-
Si008852m.g	6.15378	0.602842	3.3516	0.0095174	0.019079	--	-//-
Si008858m.g	18.3351	3.02131	2.6014	0.026445	0.048271	--	-//-
Si008865m.g	7.24063	1.5061	2.2653	0.025697	0.047066	--	-//-
Si008867m.g	14.2496	3.01627	2.2401	0.0012371	0.0028974	--	-//-
Si008873m.g	47.0697	19.9425	1.239	0.00047245	0.0011795	--	-//-
Si008883m.g	80.9766	37.1664	1.1235	0.0017829	0.0040743	--	-//-
Si008888m.g	8.13524	0.300419	4.7591	0.00043757	0.0010986	--	-//-
Si008891m.g	6.29798	16.9142	-1.4253	0.017375	0.032992	--	-//-
Si008893m.g	17.0783	35.0331	-1.0366	0.0092859	0.018653	--	-//-
Si008895m.g	4.00377	19.0403	-2.2496	0.00025123	0.00065273	--	-//-
Si008897m.g	1407.39	88.4742	3.9916	4.9431e-15	3.8183e-14	--	-//-
Si008898m.g	7.47238	1.50811	2.3088	0.01949	0.036637	--	-//-
Si008899m.g	16.0395	4.52952	1.8242	0.003114	0.0068235	--	-//-
Si008901m.g	23.7594	7.55679	1.6527	0.0010038	0.0023878	--	-//-
Si008902m.g	169.369	36.8657	2.1998	4.5426e-19	4.7041e-18	--	-//-
Si008903m.g	196.901	51.0399	1.9478	1.3414e-12	8.5411e-12	--	-//-
Si008907m.g	24.3261	6.94696	1.8081	0.00040665	0.001027	--	-//-
Si008911m.g	24.7106	6.04565	2.0312	8.1792e-05	0.00022814	--	-//-
Si008915m.g	19.0203	38.7024	-1.0249	0.0065788	0.013616	--	-//-
Si008922m.g	40.9496	16.3182	1.3274	0.00041359	0.0010433	--	-//-
Si008924m.g	19.1724	5.73212	1.7419	0.0017537	0.004012	--	-//-
Si008932m.g	47.6845	16.635	1.5193	0.00028145	0.00072697	--	-//-
Si008934m.g	137.417	41.7087	1.7201	6.8501e-12	4.1114e-11	--	-//-
Si008936m.g	41.8763	4.52541	3.21	1.8142e-06	6.3062e-06	--	-//-
Si008943m.g	39.2063	5.13735	2.932	5.4904e-10	2.7802e-09	--	-//-
Si008950m.g	20.435	2.72084	2.9089	4.7583e-06	1.5682e-05	--	-//-
Si008952m.g	34.7312	5.14141	2.756	1.5281e-08	6.7306e-08	--	-//-
Si008953m.g	7.8232	51.9865	-2.7323	2.3474e-11	1.3498e-10	--	-//-
Si008956m.g	12.1706	2.42253	2.3288	0.0028852	0.0063609	--	-//-
Si008963m.g	166.801	41.1031	2.0208	1.0742e-16	9.4109e-16	--	-//-
Si008968m.g	15.9025	1.5061	3.4004	2.6703e-05	7.9768e-05	--	-//-
Si008972m.g	8.16755	42.594	-2.3827	3.9267e-08	1.656e-07	--	-//-
Si008977m.g	0.335735	19.9424	-5.8924	4.2003e-09	1.9544e-08	--	-//-
Si008979m.g	114.383	25.365	2.173	1.1236e-14	8.4569e-14	--	-//-
Si008980m.g	212.793	59.2206	1.8453	2.671e-16	2.2723e-15	--	-//-
Si008982m.g	16.2231	3.62215	2.1631	0.00085471	0.0020553	--	-//-
Si008993m.g	18.0052	3.31068	2.4432	0.00013234	0.00035839	--	-//-
Si008997m.g	11.1246	2.1201	2.3915	0.0030977	0.0067922	--	-//-
Si009002m.g	18.229	5.43777	1.7451	0.0023728	0.005309	--	-//-
Si009008m.g	28.1706	9.67386	1.542	0.00077992	0.0018849	--	-//-
Si009012m.g	49.576	8.15871	2.6032	0.0004807	0.0011988	--	-//-
Si009013m.g	39.7263	9.35123	2.0869	5.8702e-05	0.000167	--	-//-
Si009014m.g	23.3045	4.83092	2.2702	3.4464e-05	0.00010137	--	-//-
Si009017m.g	3.10917	290.048	-6.5436	1.0918e-78	2.0488e-76	--	-//-
Si009022m.g	122.041	30.2355	2.0131	4.9974e-14	3.5799e-13	--	-//-
Si009023m.g	56.1555	15.6902	1.8396	8.682e-05	0.00024126	--	-//-
Si009034m.g	57.7961	8.76865	2.7205	1.7742e-12	1.1171e-11	--	-//-
Si009035m.g	1079.78	474.034	1.1877	1.1407e-12	7.3046e-12	--	-//-
Si009042m.g	7.50462	1.21175	2.6307	0.014268	0.027583	--	-//-
Si009047m.g	56.482	2.71688	4.3778	1.6078e-09	7.7956e-09	--	-//-
Si009057m.g	69.2163	13.6024	2.3472	8.3705e-12	4.9928e-11	--	-//-
Si009059m.g	5.9221	0.302423	4.2915	0.0036874	0.0079808	--	-//-
Si009065m.g	7.13593	0.901257	2.9851	0.019162	0.036069	--	-//-
Si009070m.g	25.0872	6.34504	1.9833	8.0251e-05	0.00022401	--	-//-
Si009071m.g	27.205	7.84816	1.7934	0.00014449	0.00038853	--	-//-
Si009073m.g	20399.6	8903.39	1.1961	0.0086275	0.017448	--	-//-
Si009075m.g	4.14726	0	Inf	0.010204	0.020334	--	-//-
Si009078m.g	19.3645	3.32173	2.5434	0.000149	0.00039954	--	-//-
Si009081m.g	55.1117	8.76865	2.6519	8.0313e-12	4.7983e-11	--	-//-
Si009086m.g	14.3931	1.51417	3.2488	4.4522e-05	0.00012875	--	-//-
Si009099m.g	1487.64	341.207	2.1243	6.0583e-24	8.8823e-23	--	-//-
Si009100m.g	17.3014	5.74626	1.5902	0.0076071	0.015567	--	-//-
Si009111m.g	21.0498	3.92457	2.4232	4.3819e-05	0.00012686	--	-//-
Si009120m.g	65.4449	3.93064	4.0574	5.822e-21	6.9025e-20	--	-//-
Si009122m.g	165.402	44.1312	1.9061	4.7063e-15	3.6422e-14	--	-//-
Si009125m.g	17.3107	6.34915	1.447	0.0094978	0.019046	--	-//-
Si009126m.g	1.75042	8.4581	-2.2726	0.018173	0.034361	--	-//-
Si009128m.g	18.5805	7.54569	1.3001	0.018159	0.034335	--	-//-
Si009130m.g	55.9179	16.2991	1.7785	3.8679e-07	1.4595e-06	--	-//-
Si009137m.g	20.826	137.732	-2.7254	8.4034e-22	1.0606e-20	--	-//-
Si009139m.g	21.9608	4.53348	2.2762	0.00027505	0.00071139	--	-//-
Si009146m.g	15.208	31.1042	-1.0323	0.011863	0.023324	--	-//-
Si009148m.g	24.6296	65.8602	-1.419	5.0875e-06	1.6717e-05	--	-//-
Si009150m.g	30.0567	6.64454	2.1774	5.5905e-06	1.8246e-05	--	-//-
Si009154m.g	20.1301	6.65662	1.5965	0.0036759	0.0079595	--	-//-
Si009157m.g	9.04635	2.11501	2.0967	0.016653	0.031773	--	-//-
Si009162m.g	408.25	1279.24	-1.6478	5.2864e-22	6.7636e-21	--	-//-
Si009233m.g	1280.91	475.773	1.4288	1.0684e-17	1.0059e-16	--	-//-
Si009234m.g	8.21559	76.1136	-3.2117	1.4458e-17	1.3495e-16	--	-//-
Si009270m.g	3.20461	13.6065	-2.0861	0.0037866	0.0081733	--	-//-
Si009280m.g	92.3945	363.743	-1.977	3.0979e-22	4.0411e-21	--	-//-
Si009285m.g	17.47	49.5642	-1.5044	3.3377e-05	9.8365e-05	--	-//-
Si009289m.g	24.0628	145.025	-2.5914	4.358e-21	5.2141e-20	--	-//-
Si009313m.g	45.4727	13.299	1.7737	3.3456e-06	1.1234e-05	--	-//-
Si009348m.g	57.413	171.25	-1.5767	1.8096e-11	1.0504e-10	--	-//-
Si009403m.g	7.32888	36.5604	-2.3186	5.9546e-07	2.1942e-06	--	-//-
Si009424m.g	29.6011	102.128	-1.7867	2.1744e-10	1.1438e-09	--	-//-
Si009602m.g	8.89496	124.507	-3.8071	7.9441e-30	1.6681e-28	--	-//-
Si009776m.g	3435.6	11427.4	-1.7339	7.6258e-29	1.5145e-27	--	-//-
Si009799m.g	60.7941	140.788	-1.2115	5.5495e-07	2.0506e-06	--	-//-
Si009859m.g	4046.1	1894.56	1.0947	2.2776e-12	1.4203e-11	--	-//-
Si009863m.g	239.283	500.675	-1.0652	2.2326e-09	1.0645e-08	--	-//-
Si009873m.g	74.053	301.182	-2.024	2.9976e-21	3.6157e-20	--	-//-
Si009953m.g	12.9705	0.605876	4.4201	7.4323e-06	2.3864e-05	--	-//-
Si009958m.g	3253.76	1064.9	1.6114	1.4897e-12	9.4574e-12	--	-//-
Si010012m.g	99.6231	230.306	-1.209	1.2233e-07	4.8822e-07	--	-//-
Si010021m.g	52.0399	570.789	-3.4553	1.8583e-60	1.6669e-58	--	-//-
Si010042m.g	1067.32	4009.82	-1.9095	1.1944e-32	2.968e-31	--	-//-
Si010083m.g	2011.96	593.861	1.7604	1.514e-26	2.5936e-25	--	-//-
Si010166m.g	17.0223	65.8116	-1.9509	7.6012e-09	3.4485e-08	--	-//-
Si010170m.g	7.53693	32.3132	-2.1001	1.6555e-05	5.0768e-05	--	-//-
Si010196m.g	305.243	129.289	1.2394	2.7257e-10	1.4185e-09	--	-//-
Si010210m.g	251.582	57.6709	2.1251	8.722e-22	1.0975e-20	--	-//-
Si010234m.g	17.023	7.24229	1.233	0.024861	0.045697	--	-//-
Si010257m.g	35.8023	74.9281	-1.0655	0.0002118	0.00055608	--	-//-
Si010281m.g	1203.6	2771.86	-1.2035	2.2656e-14	1.668e-13	--	-//-
Si010300m.g	52.1044	22.359	1.2206	0.00031661	0.00081174	--	-//-
Si010305m.g	77.2245	269.208	-1.8016	3.0176e-17	2.7606e-16	--	-//-
Si010333m.g	838.738	370.573	1.1785	3.8876e-12	2.3828e-11	--	-//-
Si010356m.g	114.539	253.418	-1.1457	2.7243e-08	1.1686e-07	--	-//-
Si010365m.g	52.5528	187.274	-1.8333	4.9958e-15	3.858e-14	--	-//-
Si010374m.g	3073.78	364.921	3.0744	2.5898e-72	3.7251e-70	--	-//-
Si010398m.g	708.159	183.418	1.9489	4.3924e-09	2.0395e-08	--	-//-
Si010420m.g	2662.01	376.771	2.8208	3.6256e-16	3.0574e-15	--	-//-
Si010444m.g	78.9285	658.256	-3.06	3.2367e-52	2.151e-50	--	-//-
Si010461m.g	599.338	1355.38	-1.1773	1.5397e-12	9.7562e-12	--	-//-
Si010497m.g	673.131	1976.46	-1.554	3.6668e-22	4.7642e-21	--	-//-
Si010535m.g	40.6712	149.581	-1.8788	1.5165e-13	1.0431e-12	--	-//-
Si010564m.g	6.9135	59.8154	-3.113	6.2747e-14	4.4489e-13	--	-//-
Si010594m.g	504.921	51.9169	3.2818	3.6499e-55	2.6902e-53	--	-//-
Si010604m.g	3.60419	22.9304	-2.6695	8.8697e-05	0.0002463	--	-//-
Si010635m.g	34.5346	97.2093	-1.4931	1.1153e-05	3.5017e-05	--	-//-
Si010646m.g	9.80608	51.9663	-2.4058	2.0902e-09	9.9983e-09	--	-//-
Si010657m.g	1712.93	355.536	2.2684	1.9452e-26	3.3097e-25	--	-//-
Si010696m.g	663.599	1610.43	-1.2791	8.4988e-15	6.4639e-14	--	-//-
Si010704m.g	59.5551	451.353	-2.922	1.304e-43	5.9382e-42	--	-//-
Si010717m.g	32.9994	81.5634	-1.3055	1.0475e-05	3.2998e-05	--	-//-
Si010724m.g	4.49951	13.8978	-1.627	0.017441	0.033109	--	-//-
Si010728m.g	11.1167	29.2816	-1.3973	0.0018041	0.0041186	--	-//-
Si010739m.g	11.9962	0	Inf	4.7972e-07	1.7892e-06	--	-//-
Si010741m.g	212.395	606.574	-1.5139	5.3698e-17	4.8247e-16	--	-//-
Si010742m.g	6.12943	0	Inf	0.00074672	0.0018103	--	-//-
Si010783m.g	17190.5	7717.66	1.1554	2.4363e-08	1.0513e-07	--	-//-
Si010791m.g	641.319	27.4721	4.545	3.6508e-44	1.7102e-42	--	-//-
Si010792m.g	507.674	173.415	1.5497	1.8036e-13	1.2317e-12	--	-//-
Si010807m.g	45.0752	344.972	-2.9361	8.5095e-39	2.9464e-37	--	-//-
Si010836m.g	1258.95	222.348	2.5013	1.3504e-15	1.0954e-14	--	-//-
Si010853m.g	3.26056	19.9414	-2.6126	3.7513e-05	0.00010964	--	-//-
Si010864m.g	126.645	714.366	-2.4959	7.4756e-37	2.3447e-35	--	-//-
Si010883m.g	1.34294	9.96014	-2.8908	0.0028854	0.006361	--	-//-
Si010960m.g	88.2755	20.2318	2.1254	2.733e-12	1.6946e-11	--	-//-
Si010965m.g	58.8349	131.698	-1.1625	1.7314e-06	6.0386e-06	--	-//-
Si010971m.g	14.2575	48.3059	-1.7605	3.2363e-06	1.0888e-05	--	-//-
Si010987m.g	298.794	743.413	-1.315	4.7778e-14	3.4278e-13	--	-//-
Si010999m.g	390.736	1269.85	-1.7004	2.3253e-24	3.4876e-23	--	-//-
Si011003m.g	543.177	1188.53	-1.1297	6.4688e-12	3.8893e-11	--	-//-
Si011028m.g	319.839	132.662	1.2696	0.00010646	0.00029213	--	-//-
Si011031m.g	34.3474	125.637	-1.871	1.0722e-12	6.8804e-12	--	-//-
Si011047m.g	72.9669	19.6441	1.8931	0.008587	0.017371	--	-//-
Si011052m.g	223.71	31.3997	2.8328	3.5209e-31	8.1129e-30	--	-//-
Si011081m.g	1262.31	10682.1	-3.0811	2.6836e-76	4.5166e-74	--	-//-
Si011082m.g	174.821	63.119	1.4697	9.1302e-11	4.9652e-10	--	-//-
Si011088m.g	17.6142	6.34303	1.4735	0.0078037	0.015924	--	-//-
Si011095m.g	1814.61	468.936	1.9522	1.0712e-05	3.3715e-05	--	-//-
Si011099m.g	57.6117	24.7614	1.2183	0.00018861	0.00049874	--	-//-
Si011105m.g	53.4961	180.702	-1.7561	8.3238e-14	5.8435e-13	--	-//-
Si011115m.g	183.571	1006.4	-2.4548	3.0993e-42	1.3024e-40	--	-//-
Si011116m.g	490.23	1190.73	-1.2803	1.1665e-14	8.7634e-14	--	-//-
Si011120m.g	83.0433	166.663	-1.005	8.6402e-06	2.7512e-05	--	-//-
Si011123m.g	225.462	67.3945	1.7422	1.6897e-15	1.3605e-14	--	-//-
Si011126m.g	4.82663	37.4513	-2.9559	1.4406e-09	7.0219e-09	--	-//-
Si011132m.g	25.2386	118.972	-2.2369	3.0907e-15	2.427e-14	--	-//-
Si011140m.g	4.73909	17.2288	-1.8621	0.0022701	0.0050977	--	-//-
Si011149m.g	33.6766	242.585	-2.8487	4.2253e-32	1.025e-30	--	-//-
Si011164m.g	23.0958	53.785	-1.2196	0.00026362	0.00068383	--	-//-
Si011166m.g	13.9375	4.81781	1.5325	0.016694	0.031841	--	-//-
Si011170m.g	117.838	21.4485	2.4579	5.3474e-18	5.1383e-17	--	-//-
Si011174m.g	64.4594	21.4606	1.5867	1.0246e-06	3.6699e-06	--	-//-
Si011180m.g	370.334	144.973	1.353	2.2398e-07	8.6794e-07	--	-//-
Si011184m.g	23.2077	766.439	-5.0455	2.2434e-104	1.0464e-101	--	-//-
Si011187m.g	42.6928	17.8276	1.2599	0.00049423	0.0012302	--	-//-
Si011192m.g	645.222	148.628	2.1181	2.079e-30	4.5466e-29	--	-//-
Si011194m.g	11.652	57.6932	-2.3078	1.0394e-09	5.1328e-09	--	-//-
Si011196m.g	299.605	28.0801	3.4154	8.2016e-47	4.3472e-45	--	-//-
Si011204m.g	3133.07	539.187	2.5387	9.2247e-09	4.155e-08	--	-//-
Si011212m.g	78.3588	31.1266	1.3319	4.5771e-06	1.5119e-05	--	-//-
Si011220m.g	184.97	63.4617	1.5433	6.9115e-12	4.1475e-11	--	-//-
Si011255m.g	113.132	523.827	-2.2111	3.5879e-31	8.2556e-30	--	-//-
Si011259m.g	708.073	5057.34	-2.8364	5.8366e-65	6.2895e-63	--	-//-
Si011271m.g	413.885	829.669	-1.0033	1.4633e-09	7.1258e-09	--	-//-
Si011295m.g	37.2242	101.216	-1.4431	9.92e-08	4.0017e-07	--	-//-
Si011302m.g	60.8874	319.59	-2.392	7.9502e-29	1.577e-27	--	-//-
Si011305m.g	16.5187	39.8719	-1.2713	0.00091261	0.0021841	--	-//-
Si011313m.g	166.58	65.859	1.3388	2.6786e-05	8.0009e-05	--	-//-
Si011316m.g	48.5088	18.4364	1.3957	8.8994e-05	0.00024704	--	-//-
Si011319m.g	144.37	38.0723	1.923	0.00012735	0.00034569	--	-//-
Si011320m.g	427.32	210.241	1.0233	1.7145e-07	6.7204e-07	--	-//-
Si011323m.g	16.9743	138.072	-3.024	6.3771e-25	9.8822e-24	--	-//-
Si011338m.g	120.646	251.969	-1.0625	2.2248e-07	8.6274e-07	--	-//-
Si011346m.g	62.3165	11.7688	2.4046	1.3421e-07	5.3273e-07	--	-//-
Si011351m.g	30.6162	73.6879	-1.2671	2.1049e-05	6.3626e-05	--	-//-
Si011355m.g	8.12014	0.909328	3.1586	0.0027606	0.0061065	--	-//-
Si011361m.g	31.4741	194.911	-2.6306	5.581e-25	8.6898e-24	--	-//-
Si011371m.g	14.4168	43.5143	-1.5937	3.3273e-05	9.813e-05	--	-//-
Si011377m.g	217.278	107.604	1.0138	0.006459	0.013391	--	-//-
Si011379m.g	15.3436	3.02737	2.3415	0.00068295	0.0016653	--	-//-
Si011380m.g	15.3443	39.8476	-1.3768	0.00042752	0.0010751	--	-//-
Si011383m.g	135.385	814.619	-2.5891	3.5431e-44	1.6645e-42	--	-//-
Si011403m.g	9615.19	4462.54	1.1074	1.5067e-12	9.5633e-12	--	-//-
Si011405m.g	0	9.36429	#NAME?	3.5748e-05	0.0001049	--	-//-
Si011427m.g	268.878	22.363	3.5878	6.2296e-15	4.7803e-14	--	-//-
Si011430m.g	47.8717	15.1086	1.6638	4.2985e-06	1.4266e-05	--	-//-
Si011431m.g	3.52455	18.7187	-2.409	0.00017861	0.00047433	--	-//-
Si011434m.g	38.24	79.7551	-1.0605	0.00016815	0.00044792	--	-//-
Si011438m.g	9.86922	39.5665	-2.0033	1.778e-06	6.1885e-06	--	-//-
Si011441m.g	43.0658	119.965	-1.478	5.1188e-09	2.364e-08	--	-//-
Si011442m.g	416.94	136.27	1.6134	2.2752e-17	2.098e-16	--	-//-
Si011453m.g	0.335735	15.1036	-5.4914	6.0076e-07	2.2132e-06	--	-//-
Si011455m.g	546.36	160.122	1.7707	7.5836e-19	7.733e-18	--	-//-
Si011466m.g	213.76	76.131	1.4894	8.2411e-12	4.9192e-11	--	-//-
Si011467m.g	188.183	0	Inf	2.4336e-73	3.7131e-71	--	-//-
Si011474m.g	21.5053	5.73618	1.9065	0.00054487	0.0013482	--	-//-
Si011481m.g	74.804	9.95413	2.9097	2.0332e-16	1.7456e-15	--	-//-
Si011486m.g	0.407481	5.12321	-3.6522	0.022025	0.04092	--	-//-
Si011488m.g	61.0245	909.984	-3.8984	1.65e-81	3.4315e-79	--	-//-
Si011495m.g	9.37419	1.20969	2.9541	0.0021142	0.0047769	--	-//-
Si011502m.g	38.184	11.4713	1.7349	2.2385e-05	6.7502e-05	--	-//-
Si011504m.g	346.452	1335.25	-1.9464	5.637e-30	1.1944e-28	--	-//-
Si011506m.g	96.945	13.6076	2.8328	7.1311e-15	5.4618e-14	--	-//-
Si011508m.g	5.24202	0	Inf	0.002648	0.0058808	--	-//-
Si011509m.g	1147.03	165.898	2.7895	2.2539e-30	4.9258e-29	--	-//-
Si011513m.g	2.10986	480.869	-7.8324	1.2088e-113	8.9703e-111	--	-//-
Si011515m.g	18.3323	62.8529	-1.7776	1.0019e-07	4.0391e-07	--	-//-
Si011541m.g	74.1536	6.64351	3.4805	1.5861e-19	1.6957e-18	--	-//-
Si011548m.g	18.5798	2.4144	2.944	0.0024296	0.005426	--	-//-
Si011549m.g	3.52455	0	Inf	0.017602	0.033377	--	-//-
Si011560m.g	15.6004	3.3207	2.232	0.0007032	0.0017109	--	-//-
Si011561m.g	26.4058	72.5058	-1.4572	3.3013e-06	1.1092e-05	--	-//-
Si011564m.g	625.255	4700.66	-2.9103	7.8646e-68	9.3038e-66	--	-//-
Si011568m.g	12.8908	3.02331	2.0921	0.0035669	0.0077388	--	-//-
Si011575m.g	17.518	3.92056	2.1597	0.0004943	0.0012303	--	-//-
Si011578m.g	41.4711	142.895	-1.7848	3.5904e-12	2.2075e-11	--	-//-
Si011581m.g	61.8236	20.2561	1.6098	9.4247e-07	3.3887e-06	--	-//-
Si011591m.g	48.1263	8.76757	2.4566	1.1602e-09	5.7036e-09	--	-//-
Si011598m.g	55.1503	228.355	-2.0498	1.1221e-19	1.2184e-18	--	-//-
Si011606m.g	30.4326	3.01833	3.3338	1.9043e-09	9.1614e-09	--	-//-
Si011618m.g	33.229	12.3927	1.4229	0.00069551	0.0016941	--	-//-
Si011628m.g	7.41643	0.903261	3.0375	0.0054822	0.011507	--	-//-
Si011633m.g	10.4209	1.20872	3.1079	0.0007809	0.0018871	--	-//-
Si011659m.g	1751.73	836.378	1.0666	4.1266e-11	2.3194e-10	--	-//-
Si011676m.g	359.286	22.0625	4.0255	5.4598e-62	5.1226e-60	--	-//-
Si011701m.g	18.0131	75.7999	-2.0732	1.9177e-10	1.0133e-09	--	-//-
Si011713m.g	3.18091	44.6855	-3.8123	1.0597e-13	7.368e-13	--	-//-
Si011733m.g	38.4875	2.11198	4.1877	5.8653e-14	4.1705e-13	--	-//-
Si011738m.g	11.2925	26.5911	-1.2356	0.008148	0.016553	--	-//-
Si011742m.g	18.8781	241.997	-3.6802	2.8805e-43	1.2937e-41	--	-//-
Si011795m.g	15.6471	4.83287	1.6949	0.0068845	0.014196	--	-//-
Si011801m.g	14.1758	35.6621	-1.331	0.00067011	0.0016362	--	-//-
Si011808m.g	1.02301	7.8643	-2.9425	0.0080004	0.016279	--	-//-
Si011826m.g	59.7171	179.164	-1.5851	1.5139e-11	8.8329e-11	--	-//-
Si011842m.g	7.22419	0.303452	4.5733	0.0010371	0.0024603	--	-//-
Si011846m.g	241.55	77.9412	1.6319	1.6053e-14	1.1945e-13	--	-//-
Si011854m.g	1.67868	9.96318	-2.5693	0.0057851	0.012101	--	-//-
Si011856m.g	25.0622	120.515	-2.2656	1.0058e-15	8.2225e-15	--	-//-
Si011858m.g	11.8915	3.92966	1.5975	0.0236	0.043599	--	-//-
Si011874m.g	335.891	84.6058	1.9892	4.2472e-18	4.1175e-17	--	-//-
Si011890m.g	21.4271	94.548	-2.1416	2.7648e-12	1.7136e-11	--	-//-
Si011913m.g	3.99587	0	Inf	0.010777	0.021355	--	-//-
Si011934m.g	20.7944	78.5603	-1.9176	1.302e-09	6.3677e-09	--	-//-
Si011935m.g	7.81601	23.5707	-1.5925	0.0019166	0.0043604	--	-//-
Si011956m.g	1.71028	21.4557	-3.6491	3.5239e-07	1.3343e-06	--	-//-
Si011980m.g	8.77446	95.7948	-3.4486	1.1766e-22	1.5726e-21	--	-//-
Si011995m.g	87.7308	843.437	-3.2651	3.203e-63	3.1982e-61	--	-//-
Si012012m.g	25.8521	77.6357	-1.5864	1.3905e-07	5.5132e-07	--	-//-
Si012039m.g	141.812	31.4341	2.1736	6.595e-17	5.8915e-16	--	-//-
Si012045m.g	149.076	702.198	-2.2358	3.0392e-33	7.8075e-32	--	-//-
Si012067m.g	20.9938	45.0122	-1.1003	0.0018124	0.0041363	--	-//-
Si012101m.g	15.2174	35.9492	-1.2402	0.0029099	0.0064119	--	-//-
Si012104m.g	7.36113	19.63	-1.4151	0.010749	0.021306	--	-//-
Si012122m.g	187.337	39.2739	2.254	1.6624e-20	1.9132e-19	--	-//-
Si012134m.g	168.064	8.74947	4.2637	4.0848e-43	1.8121e-41	--	-//-
Si012141m.g	55.5902	22.352	1.3144	6.8185e-05	0.00019252	--	-//-
Si012177m.g	11.7889	31.1246	-1.4006	0.0018679	0.0042563	--	-//-
Si012191m.g	8.15175	1.81161	2.1698	0.01835	0.034664	--	-//-
Si012194m.g	25.4696	54.0822	-1.0864	0.001004	0.0023879	--	-//-
Si012197m.g	9.59013	266.49	-4.7964	2.1735e-60	1.9443e-58	--	-//-
Si012201m.g	43.289	139.267	-1.6858	1.0789e-11	6.3797e-11	--	-//-
Si012205m.g	37.011	174.04	-2.2334	8.4692e-19	8.6065e-18	--	-//-
Si012223m.g	108.277	46.2029	1.2287	9.7505e-06	3.084e-05	--	-//-
Si012241m.g	209.306	74.0751	1.4985	1.6386e-10	8.7222e-10	--	-//-
Si012247m.g	9.22999	53.8225	-2.5438	2.4633e-07	9.5012e-07	--	-//-
Si012262m.g	22.3533	63.1414	-1.4981	7.4346e-06	2.3869e-05	--	-//-
Si012268m.g	30.0494	11.4915	1.3868	0.0013222	0.0030805	--	-//-
Si012269m.g	8.39204	1.20872	2.7955	0.0076887	0.015715	--	-//-
Si012273m.g	1.01511	6.63739	-2.709	0.02249	0.041717	--	-//-
Si012276m.g	28.5294	59.5292	-1.0611	0.00073484	0.0017826	--	-//-
Si012277m.g	239.839	70.7071	1.7621	3.3277e-16	2.8134e-15	--	-//-
Si012311m.g	399.728	915.717	-1.1959	5.67e-13	3.7265e-12	--	-//-
Si012335m.g	133.037	61.0394	1.124	2.4874e-06	8.4961e-06	--	-//-
Si012345m.g	23.0485	57.0633	-1.3079	9.8344e-05	0.00027116	--	-//-
Si012379m.g	352.479	56.1641	2.6498	3.0975e-33	7.9447e-32	--	-//-
Si012396m.g	702.673	274.886	1.354	0.0006135	0.0015061	--	-//-
Si012410m.g	12.8263	0.302423	5.4064	2.2163e-06	7.622e-06	--	-//-
Si012422m.g	457.353	48.3633	3.2413	1.0327e-07	4.1575e-07	--	-//-
Si012442m.g	73.2101	441.311	-2.5917	8.264e-37	2.587e-35	--	-//-
Si012446m.g	130.884	14.2104	3.2033	3.2086e-14	2.3364e-13	--	-//-
Si012454m.g	1347.29	3209.74	-1.2524	1.9622e-15	1.5714e-14	--	-//-
Si012456m.g	9.21355	135.072	-3.8738	5.7144e-24	8.4008e-23	--	-//-
Si012461m.g	20.4981	8.7615	1.2262	0.019079	0.035935	--	-//-
Si012462m.g	4.75489	67.6755	-3.8312	2.3469e-19	2.4823e-18	--	-//-
Si012472m.g	104.532	308.213	-1.56	1.8739e-11	1.0868e-10	--	-//-
Si012498m.g	10.3972	2.7159	1.9367	0.014108	0.027309	--	-//-
Si012516m.g	13.6821	4.84099	1.4989	0.020466	0.038281	--	-//-
Si012526m.g	6.45727	27.1676	-2.0729	4.498e-05	0.00012995	--	-//-
Si012527m.g	23.8389	6.3471	1.9092	0.00927	0.018625	--	-//-
Si012550m.g	8.50328	2.11805	2.0053	0.022254	0.041316	--	-//-
Si012576m.g	231.317	26.5818	3.1214	3.3352e-36	1.0093e-34	--	-//-
Si012577m.g	28.5229	149.878	-2.3936	3.1613e-19	3.3041e-18	--	-//-
Si012582m.g	31.3537	86.73	-1.4679	7.4252e-07	2.7065e-06	--	-//-
Si012596m.g	4263.65	1000.69	2.0911	1.9133e-08	8.3483e-08	--	-//-
Si012600m.g	3.19671	14.8072	-2.2116	0.0016384	0.0037657	--	-//-
Si012604m.g	27.5551	97.2374	-1.8192	2.1493e-10	1.1312e-09	--	-//-
Si012614m.g	34237.6	11689.6	1.5504	4.4546e-06	1.4754e-05	--	-//-
Si012641m.g	44.0422	16.0128	1.4597	8.9463e-05	0.00024828	--	-//-
Si012643m.g	21.2098	6.64345	1.6747	0.0016308	0.0037495	--	-//-
Si012659m.g	12.5953	134.441	-3.416	9.518e-28	1.7688e-26	--	-//-
Si012683m.g	338.941	1924.27	-2.5052	3.4156e-49	2.013e-47	--	-//-
Si012685m.g	16.6801	43.1643	-1.3717	0.0013024	0.0030378	--	-//-
Si012692m.g	4951.41	1136.73	2.123	1.8102e-26	3.0863e-25	--	-//-
Si012698m.g	35.6739	76.7608	-1.1055	0.00010087	0.00027774	--	-//-
Si012699m.g	19.4198	83.9989	-2.1128	1.9812e-11	1.1467e-10	--	-//-
Si012702m.g	19.8194	71.6164	-1.8534	1.0499e-08	4.7031e-08	--	-//-
Si012710m.g	0.743216	9.37046	-3.6563	0.00078502	0.0018965	--	-//-
Si012716m.g	159.47	368.113	-1.2069	7.5589e-05	0.00021165	--	-//-
Si012718m.g	29.8966	6.954	2.1041	4.6997e-05	0.00013542	--	-//-
Si012729m.g	30.9434	133.873	-2.1132	2.6361e-15	2.0881e-14	--	-//-
Si012754m.g	65.8976	171.265	-1.3779	1.0205e-09	5.0441e-09	--	-//-
Si012756m.g	2.78852	61.0757	-4.453	3.2604e-15	2.5541e-14	--	-//-
Si012760m.g	11.6375	45.2905	-1.9604	1.643e-06	5.7426e-06	--	-//-
Si012761m.g	62.3954	207.148	-1.7312	1.0971e-11	6.4809e-11	--	-//-
Si012781m.g	6.84176	184.048	-4.7496	3.548e-47	1.9085e-45	--	-//-
Si012793m.g	382.209	89.9944	2.0865	2.396e-18	2.3613e-17	--	-//-
Si012797m.g	9.78167	1.20872	3.0166	0.001503	0.0034729	--	-//-
Si012809m.g	32.0619	12.0671	1.4098	0.00091154	0.0021817	--	-//-
Si012814m.g	9.41433	0	Inf	1.3888e-05	4.2985e-05	--	-//-
Si012817m.g	8.00755	1.81059	2.1449	0.023693	0.043752	--	-//-
Si012825m.g	38.3419	16.0108	1.2599	0.0075751	0.01551	--	-//-
Si012826m.g	84.3125	17.517	2.267	5.487e-13	3.612e-12	--	-//-
Si012831m.g	26.5084	11.4866	1.2065	0.0070588	0.014529	--	-//-
Si012846m.g	16.3824	3.31972	2.303	0.00051107	0.0012687	--	-//-
Si012847m.g	67.8332	30.2101	1.167	0.00010261	0.00028234	--	-//-
Si012849m.g	7.9437	1.80652	2.1366	0.023877	0.044058	--	-//-
Si012851m.g	44.8637	14.8172	1.5983	2.5745e-05	7.7019e-05	--	-//-
Si012855m.g	28.3471	13.3052	1.0912	0.010917	0.021602	--	-//-
Si012864m.g	315.757	144.068	1.1321	8.2929e-05	0.00023107	--	-//-
Si012868m.g	0.343636	16.3205	-5.5697	1.7187e-07	6.7344e-07	--	-//-
Si012870m.g	6.6804	0.604847	3.4653	0.0090432	0.018213	--	-//-
Si012871m.g	16.7275	1.80755	3.2101	0.00049905	0.001241	--	-//-
Si012879m.g	4.54755	16.918	-1.8954	0.0028253	0.0062369	--	-//-
Si012883m.g	0.335735	12.6822	-5.2393	7.3001e-06	2.3465e-05	--	-//-
Si012884m.g	41.5953	7.55078	2.4617	1.5861e-08	6.972e-08	--	-//-
Si012887m.g	39.0951	10.8655	1.8472	7.5774e-06	2.4306e-05	--	-//-
Si012889m.g	43.3714	3.02033	3.844	2.4059e-14	1.7696e-13	--	-//-
Si012890m.g	8.61517	1.81459	2.2472	0.013629	0.026479	--	-//-
Si012891m.g	72.2187	34.1479	1.0806	0.00025482	0.0006617	--	-//-
Si012893m.g	8.35908	0.907324	3.2037	0.0026251	0.0058339	--	-//-
Si012895m.g	3.70889	17.2207	-2.2151	0.00092267	0.0022065	--	-//-
Si012897m.g	202.723	90.3408	1.1661	5.6565e-08	2.3465e-07	--	-//-
Si012899m.g	20.275	0.906295	4.4836	1.5118e-08	6.6616e-08	--	-//-
Si012901m.g	30.0975	6.04868	2.3149	2.1058e-06	7.2635e-06	--	-//-
Si012903m.g	27.4683	11.4784	1.2588	0.003718	0.0080417	--	-//-
Si012917m.g	9.78167	2.72197	1.8454	0.023173	0.042898	--	-//-
Si012920m.g	0	11.1729	#NAME?	4.7662e-06	1.5707e-05	--	-//-
Si012929m.g	22.8885	6.33399	1.8534	0.00038824	0.00098344	--	-//-
Si012934m.g	252.481	47.7414	2.4029	4.6935e-11	2.6254e-10	--	-//-
Si012940m.g	113.29	6.63744	4.0933	1.2613e-31	2.9864e-30	--	-//-
Si012941m.g	53.1833	21.1511	1.3302	0.00010606	0.00029105	--	-//-
Si012945m.g	92.3043	42.5656	1.1167	2.7667e-05	8.2467e-05	--	-//-
Si012948m.g	36.6035	9.06706	2.0133	1.0857e-05	3.4143e-05	--	-//-
Si012954m.g	180.332	33.2395	2.4397	3.8836e-07	1.4651e-06	--	-//-
Si012957m.g	32.9104	13.287	1.3085	0.0014465	0.0033511	--	-//-
Si012958m.g	32.7426	6.34201	2.3682	4.8803e-07	1.8186e-06	--	-//-
Si012959m.g	50.8826	208.634	-2.0357	1.8767e-17	1.7432e-16	--	-//-
Si012963m.g	13.2029	3.62518	1.8647	0.027191	0.049497	--	-//-
Si012967m.g	41.7652	11.1618	1.9037	1.7997e-06	6.2605e-06	--	-//-
Si012972m.g	13.3866	1.5041	3.1538	9.2355e-05	0.00025561	--	-//-
Si012976m.g	707.653	2586.49	-1.8699	5.5799e-30	1.183e-28	--	-//-
Si012987m.g	15.5438	3.61007	2.1062	0.001431	0.0033184	--	-//-
Si012999m.g	351.138	873.054	-1.314	1.134e-14	8.5333e-14	--	-//-
Si013004m.g	65.4249	374.87	-2.5185	2.0161e-33	5.237e-32	--	-//-
Si013005m.g	18.0453	3.32378	2.4407	0.00013143	0.00035613	--	-//-
Si013006m.g	6.05769	0.302423	4.3241	0.0035417	0.0076884	--	-//-
Si013011m.g	10.6533	29.6134	-1.475	0.0011713	0.0027537	--	-//-
Si013013m.g	9.15824	1.51114	2.5994	0.0056141	0.011769	--	-//-
Si013015m.g	66.6193	10.2686	2.6977	9.8703e-14	6.8833e-13	--	-//-
Si013017m.g	275.395	16.6279	4.0498	5.7726e-55	4.1978e-53	--	-//-
Si013027m.g	78.5949	3.62215	4.4395	1.1997e-12	7.6729e-12	--	-//-
Si013035m.g	9.28664	23.8661	-1.3617	0.0057106	0.011956	--	-//-
Si013036m.g	1.1586	40.1865	-5.1163	7.3444e-16	6.0679e-15	--	-//-
Si013038m.g	44.1068	7.55684	2.5451	1.514e-09	7.3659e-09	--	-//-
Si013039m.g	9.85413	2.4124	2.0303	0.012087	0.023725	--	-//-
Si013048m.g	9.22999	1.51212	2.6098	0.0055521	0.011644	--	-//-
Si013050m.g	17.7268	1.5132	3.5503	0.00022134	0.00057982	--	-//-
Si013054m.g	178.158	772.577	-2.1165	1.9751e-31	4.6228e-30	--	-//-
Si013055m.g	2.44559	12.0833	-2.3048	0.0038306	0.0082599	--	-//-
Si013068m.g	2.10986	10.8856	-2.3672	0.0052273	0.011015	--	-//-
Si013073m.g	92.7868	25.0587	1.8886	1.4893e-08	6.5651e-08	--	-//-
Si013079m.g	22.8002	8.75137	1.3815	0.00562	0.01178	--	-//-
Si013082m.g	3.3244	30.2173	-3.1842	1.1922e-08	5.309e-08	--	-//-
Si013093m.g	206.124	30.2172	2.7701	5.4225e-12	3.2854e-11	--	-//-
Si013096m.g	336.86	1212.82	-1.8481	1.6357e-27	3.0105e-26	--	-//-
Si013102m.g	15.528	3.62924	2.0971	0.0014305	0.0033175	--	-//-
Si013103m.g	57.6972	7.26655	2.9892	1.0188e-07	4.1035e-07	--	-//-
Si013216m.g	39.7436	89.3805	-1.1692	2.863e-05	8.5144e-05	--	-//-
Si013249m.g	1547.94	388.204	1.9955	2.5047e-06	8.5527e-06	--	-//-
Si013271m.g	38.7773	193.087	-2.316	3.0215e-20	3.4019e-19	--	-//-
Si013287m.g	8.58293	57.9615	-2.7556	3.98e-12	2.4363e-11	--	-//-
Si013333m.g	0	9.66178	#NAME?	2.5566e-05	7.6541e-05	--	-//-
Si013349m.g	0	7.85629	#NAME?	0.00019424	0.00051295	--	-//-
Si013352m.g	261.593	896.54	-1.777	1.2698e-23	1.82e-22	--	-//-
Si013358m.g	3.95573	32.3242	-3.0306	1.3614e-08	6.0233e-08	--	-//-
Si013372m.g	102.86	32.3332	1.6696	1.2763e-09	6.2495e-09	--	-//-
Si013392m.g	52.4574	111.404	-1.0866	0.00072356	0.0017572	--	-//-
Si013491m.g	856.672	2760.12	-1.6879	1.3191e-25	2.1418e-24	--	-//-
Si013496m.g	34.6839	127.146	-1.8741	1.7064e-12	1.0758e-11	--	-//-
Si013517m.g	29.5703	75.5186	-1.3527	9.3584e-06	2.9649e-05	--	-//-
Si013643m.g	28.5688	258.923	-3.18	7.4959e-39	2.6037e-37	--	-//-
Si013707m.g	477.958	1013.89	-1.0849	3.6825e-11	2.0802e-10	--	-//-
Si013735m.g	1.02301	6.63744	-2.6978	0.022446	0.041651	--	-//-
Si013749m.g	8.99112	51.3696	-2.5143	9.8255e-10	4.8615e-09	--	-//-
Si013752m.g	0.407481	5.44086	-3.739	0.012028	0.023616	--	-//-
Si013754m.g	32012	6997.04	2.1938	3.5048e-12	2.1571e-11	--	-//-
Si013771m.g	248.974	92.4271	1.4296	5.8852e-12	3.5545e-11	--	-//-
Si013780m.g	13040.3	5256.13	1.3109	2.6918e-17	2.4688e-16	--	-//-
Si013781m.g	1106.78	544.631	1.023	4.678e-10	2.3844e-09	--	-//-
Si013795m.g	6520.63	1129.33	2.5295	4.1578e-54	2.9132e-52	--	-//-
Si013821m.g	239.592	714.172	-1.5757	9.6167e-19	9.7212e-18	--	-//-
Si013823m.g	1625.89	524.522	1.6322	3.083e-15	2.4215e-14	--	-//-
Si013833m.g	16.1908	2.42052	2.7418	0.0021062	0.0047604	--	-//-
Si013839m.g	3896.77	228.03	4.095	9.9367e-14	6.9281e-13	--	-//-
Si013843m.g	10840.9	3376.48	1.6829	3.2474e-12	2.0032e-11	--	-//-
Si013855m.g	192.77	440.95	-1.1937	8.6964e-10	4.3271e-09	--	-//-
Si013930m.g	2372.32	148.345	3.9993	3.8513e-105	1.9053e-102	--	-//-
Si013944m.g	307.351	130.805	1.2325	3.3409e-10	1.7254e-09	--	-//-
Si013949m.g	322.173	1355.1	-2.0725	2.7868e-33	7.1817e-32	--	-//-
Si013987m.g	253.941	611.898	-1.2688	1.9312e-12	1.2105e-11	--	-//-
Si014013m.g	29.8974	61.3035	-1.0359	0.0010272	0.0024387	--	-//-
Si014018m.g	0.743216	12.7034	-4.0953	0.00098833	0.0023536	--	-//-
Si014051m.g	52.3475	179.174	-1.7752	1.063e-13	7.3879e-13	--	-//-
Si014054m.g	43.5853	108.171	-1.3114	4.3475e-07	1.6303e-06	--	-//-
Si014108m.g	94.8	201.509	-1.0879	5.9363e-07	2.1879e-06	--	-//-
Si014179m.g	32.4161	146.506	-2.1762	1.868e-16	1.6089e-15	--	-//-
Si014200m.g	45.5366	256.572	-2.4943	2.8093e-27	5.0622e-26	--	-//-
Si014273m.g	975.787	6659.22	-2.7707	2.4847e-63	2.4962e-61	--	-//-
Si014282m.g	30.7999	371.856	-3.5937	6.2091e-53	4.2236e-51	--	-//-
Si014285m.g	167.035	370.267	-1.1484	1.7853e-09	8.6143e-09	--	-//-
Si014293m.g	394.619	81.8791	2.2689	3.7407e-07	1.4138e-06	--	-//-
Si014307m.g	670.33	32.925	4.3476	8.9245e-63	8.6983e-61	--	-//-
Si014321m.g	32.5754	117.79	-1.8544	1.2232e-11	7.1972e-11	--	-//-
Si014322m.g	135.05	29.3273	2.2032	1.2866e-16	1.1211e-15	--	-//-
Si014323m.g	830.597	241.715	1.7808	7.329e-06	2.355e-05	--	-//-
Si014334m.g	146.115	65.5054	1.1574	3.1347e-05	9.2818e-05	--	-//-
Si014335m.g	9.54138	0.906295	3.3961	0.00089647	0.0021482	--	-//-
Si014336m.g	67.3999	556.734	-3.0462	1.1717e-50	7.2458e-49	--	-//-
Si014342m.g	679.563	2161.01	-1.669	6.1297e-25	9.5169e-24	--	-//-
Si014348m.g	1197.65	5096.32	-2.0892	9.1641e-39	3.1697e-37	--	-//-
Si014354m.g	62.5045	157.747	-1.3356	3.7507e-05	0.00010964	--	-//-
Si014376m.g	11.852	0.606905	4.2875	2.3789e-05	7.1543e-05	--	-//-
Si014379m.g	30.4325	292.802	-3.2662	3.6427e-42	1.519e-40	--	-//-
Si014383m.g	13.9296	111.795	-3.0046	2.2351e-21	2.7261e-20	--	-//-
Si014393m.g	2581.22	1289.5	1.0012	0.0009425	0.0022499	--	-//-
Si014399m.g	179.506	35.0449	2.3568	4.8314e-14	3.464e-13	--	-//-
Si014411m.g	1055.6	3322.12	-1.654	4.0847e-25	6.4274e-24	--	-//-
Si014421m.g	249.802	80.0858	1.6412	1.0327e-14	7.7982e-14	--	-//-
Si014422m.g	2.99657	23.8227	-2.991	0.0011763	0.0027637	--	-//-
Si014433m.g	118.838	382.489	-1.6864	1.1045e-17	1.0375e-16	--	-//-
Si014445m.g	234.177	746.324	-1.6722	2.798e-21	3.3798e-20	--	-//-
Si014451m.g	22.5592	225.968	-3.3243	4.9513e-38	1.6379e-36	--	-//-
Si014452m.g	56.5322	132.603	-1.23	4.2598e-07	1.5993e-06	--	-//-
Si014460m.g	103.492	46.2242	1.1628	6.4624e-06	2.0898e-05	--	-//-
Si014468m.g	121.613	268.902	-1.1448	2.424e-08	1.0461e-07	--	-//-
Si014485m.g	51.8568	108.72	-1.068	1.8965e-05	5.763e-05	--	-//-
Si014492m.g	521.72	149.808	1.8002	7.5559e-22	9.5734e-21	--	-//-
Si014493m.g	3738.12	1611.87	1.2136	3.0073e-09	1.4169e-08	--	-//-
Si014495m.g	58.6591	117.496	-1.0022	4.8223e-05	0.00013877	--	-//-
Si014496m.g	306.621	697.581	-1.1859	6.6713e-08	2.7489e-07	--	-//-
Si014504m.g	32.2633	7.25133	2.1536	3.3423e-06	1.1225e-05	--	-//-
Si014508m.g	517.659	183.046	1.4998	3.2008e-16	2.7096e-15	--	-//-
Si014510m.g	155.039	415.683	-1.4229	6.9027e-14	4.8857e-13	--	-//-
Si014518m.g	3375.5	747.391	2.1752	1.7252e-05	5.2769e-05	--	-//-
Si014522m.g	368.817	160.786	1.1978	3.7435e-10	1.9252e-09	--	-//-
Si014541m.g	19.3238	54.7156	-1.5016	1.5053e-05	4.6379e-05	--	-//-
Si014546m.g	42.9546	90.055	-1.068	6.4473e-05	0.00018258	--	-//-
Si014549m.g	17.4779	127.435	-2.8662	5.2455e-22	6.7139e-21	--	-//-
Si014550m.g	12.6993	54.9874	-2.1144	2.0276e-08	8.8142e-08	--	-//-
Si014558m.g	162.562	806.364	-2.3104	4.5419e-37	1.437e-35	--	-//-
Si014562m.g	78.5445	372.173	-2.2444	3.4933e-27	6.2499e-26	--	-//-
Si014577m.g	192.276	69.4509	1.4691	5.7414e-11	3.1887e-10	--	-//-
Si014589m.g	143.024	68.9004	1.0537	0.00035159	0.00089644	--	-//-
Si014595m.g	68.367	193.987	-1.5046	1.4008e-11	8.201e-11	--	-//-
Si014599m.g	2.10986	13.0008	-2.6234	0.0028496	0.0062884	--	-//-
Si014602m.g	581.455	1250.57	-1.1048	2.4133e-11	1.3861e-10	--	-//-
Si014605m.g	138.44	16.903	3.0339	7.2706e-26	1.2026e-24	--	-//-
Si014612m.g	36.2677	8.16462	2.1512	0.005175	0.010913	--	-//-
Si014614m.g	45.3034	119.03	-1.3936	3.4352e-08	1.4559e-07	--	-//-
Si014625m.g	109.349	230.49	-1.0758	1.6461e-07	6.4645e-07	--	-//-
Si014628m.g	1465.3	390.323	1.9085	7.1428e-22	9.0712e-21	--	-//-
Si014636m.g	17.9973	5.45088	1.7232	0.0029349	0.0064626	--	-//-
Si014648m.g	5710.81	649.469	3.1364	1.3518e-07	5.3645e-07	--	-//-
Si014670m.g	305.685	76.1538	2.0051	1.3325e-19	1.4354e-18	--	-//-
Si014678m.g	5.88195	30.5035	-2.3746	3.2487e-06	1.0925e-05	--	-//-
Si014680m.g	31.9348	9.66075	1.7249	9.1604e-05	0.00025375	--	-//-
Si014683m.g	10.8685	2.41646	2.1692	0.0068186	0.014074	--	-//-
Si014687m.g	1061.56	252.831	2.0699	7.0056e-06	2.2556e-05	--	-//-
Si014691m.g	72.1654	571.139	-2.9845	4.1323e-49	2.4267e-47	--	-//-
Si014692m.g	18.5153	0.907324	4.351	3.6988e-05	0.00010824	--	-//-
Si014704m.g	0.335735	5.73819	-4.0952	0.0091232	0.018361	--	-//-
Si014705m.g	1037.03	309.059	1.7465	1.2196e-08	5.4265e-08	--	-//-
Si014710m.g	485.581	205.427	1.2411	6.9118e-05	0.000195	--	-//-
Si014716m.g	32.0954	4.21892	2.9274	1.1076e-08	4.9501e-08	--	-//-
Si014727m.g	56.4051	13.8949	2.0213	1.9636e-08	8.5552e-08	--	-//-
Si014728m.g	91.7661	28.9871	1.6625	1.4118e-05	4.3639e-05	--	-//-
Si014730m.g	7.26433	0	Inf	0.00019359	0.0005114	--	-//-
Si014736m.g	5.17817	0.302423	4.0978	0.011007	0.021762	--	-//-
Si014740m.g	25.5414	12.3846	1.0443	0.020216	0.037877	--	-//-
Si014742m.g	8.55923	52.575	-2.6188	1.2862e-10	6.9131e-10	--	-//-
Si014744m.g	1046.5	346.174	1.596	9.5335e-21	1.1133e-19	--	-//-
Si014747m.g	22.9279	3.32378	2.7862	3.0871e-06	1.0414e-05	--	-//-
Si014751m.g	71.999	23.5445	1.6126	1.5343e-07	6.0494e-07	--	-//-
Si014761m.g	270.276	648.994	-1.2638	3.83e-06	1.2789e-05	--	-//-
Si014768m.g	464.64	1.81459	8.0003	5.7181e-17	5.1291e-16	--	-//-
Si014771m.g	37.2328	11.7767	1.6606	4.5599e-05	0.00013157	--	-//-
Si014772m.g	0.743216	20.8306	-4.8088	1.0821e-08	4.8411e-08	--	-//-
Si014777m.g	0	5.43983	#NAME?	0.0029926	0.0065784	--	-//-
Si014779m.g	2802.51	588.101	2.2526	8.7553e-06	2.7863e-05	--	-//-
Si014786m.g	40.7415	16.9171	1.268	0.00074323	0.0018021	--	-//-
Si014787m.g	23.6001	3.3227	2.8284	1.362e-06	4.8087e-06	--	-//-
Si014789m.g	19.9945	3.62718	2.4627	5.6721e-05	0.00016167	--	-//-
Si014793m.g	45.7274	6.04971	2.9181	3.4011e-11	1.9263e-10	--	-//-
Si014796m.g	24.047	7.8441	1.6162	0.0011285	0.0026603	--	-//-
Si014798m.g	92.0164	191.555	-1.0578	9.0991e-07	3.2767e-06	--	-//-
Si014800m.g	12.8428	4.52535	1.5049	0.023248	0.043011	--	-//-
Si014804m.g	40.6369	19.0299	1.0945	0.018481	0.034896	--	-//-
Si014805m.g	10.2767	2.11702	2.2793	0.0071055	0.01462	--	-//-
Si014809m.g	128.274	13.6137	3.2361	9.3001e-27	1.6126e-25	--	-//-
Si014813m.g	3.66014	0	Inf	0.016737	0.031916	--	-//-
Si014815m.g	7203.56	3206.96	1.1675	0.004159	0.0089193	--	-//-
Si014818m.g	52.953	16.9061	1.6472	2.486e-06	8.4934e-06	--	-//-
Si014820m.g	17.0955	5.73819	1.5749	0.0095122	0.019071	--	-//-
Si014822m.g	0.671471	9.05596	-3.7535	0.0010765	0.0025462	--	-//-
Si014830m.g	18.8194	7.24825	1.3765	0.017278	0.032829	--	-//-
Si014833m.g	17.815	5.12933	1.7962	0.01972	0.037024	--	-//-
Si014839m.g	262.577	99.0412	1.4066	6.2067e-12	3.7362e-11	--	-//-
Si014840m.g	12.827	2.11301	2.6018	0.00071768	0.0017443	--	-//-
Si014841m.g	19.747	8.16478	1.2741	0.017087	0.032496	--	-//-
Si014856m.g	2.03021	9.37756	-2.2076	0.0162	0.030986	--	-//-
Si014857m.g	77.4054	8.76751	3.1422	4.7307e-14	3.3985e-13	--	-//-
Si014879m.g	138.129	783.757	-2.5044	3.2447e-42	1.3617e-40	--	-//-
Si014906m.g	79.8582	10.8755	2.8764	9.7162e-16	7.951e-15	--	-//-
[truncated: 10,250 more rows]

## Sheet: YG2C vs An04C comparison 
Gene_id	readcount_YG2CKR	readcount_An04CKR	log2FoldChange	pval	padj	Gene Name	Blast swiss prot
Novel00037	0	5.29064	#NAME?	0.0053229	0.039767	-//-	-//-
Novel00637	0	10.2897	#NAME?	3.1483e-05	0.00050143	-//-	-//-
Novel00732	0	8.10911	#NAME?	0.00028887	0.0034489	-//-	-//-
Novel01253	0	22.7514	#NAME?	1.9982e-10	9.0829e-09	-//-	-//-
Novel01336	0	30.8408	#NAME?	1.4913e-13	1.0616e-11	-//-	-//-
Novel01342	0	19.9856	#NAME?	8.4214e-08	2.4323e-06	-//-	-//-
Novel01415	0	5.30602	#NAME?	0.0052873	0.039578	-//-	-//-
Novel01430	0	24.0027	#NAME?	6.4039e-11	3.1123e-09	-//-	-//-
Novel01431	0	13.416	#NAME?	1.4109e-06	3.1754e-05	-//-	-//-
Novel01437	0	118.793	#NAME?	3.8418e-39	1.8532e-36	-//-	-//-
Novel01438	0	22.4361	#NAME?	2.6626e-10	1.1821e-08	-//-	-//-
Novel01446	0	13.3835	#NAME?	1.43e-06	3.2118e-05	-//-	-//-
Novel01448	0	1570.06	#NAME?	4.4246e-137	7.15e-133	-//-	-//-
Novel01450	0	63.2316	#NAME?	1.6878e-24	3.2088e-22	-//-	-//-
Novel01486	0	9.67353	#NAME?	5.8903e-05	0.00086532	-//-	-//-
Novel01505	0	9.66832	#NAME?	5.9034e-05	0.00086678	-//-	-//-
Novel01507	0	19.6275	#NAME?	3.5936e-09	1.3458e-07	-//-	-//-
Novel01526	0	47.057	#NAME?	2.599e-19	3.294e-17	-//-	-//-
Novel01546	0	22.7647	#NAME?	1.988e-10	9.0494e-09	-//-	-//-
Novel01547	0	76.0609	#NAME?	2.9052e-28	7.1674e-26	-//-	-//-
Novel01573	0	32.4394	#NAME?	3.8544e-14	2.8903e-12	-//-	-//-
Novel01706	0	19.6696	#NAME?	3.5348e-09	1.3268e-07	-//-	-//-
Novel01712	0	6.2244	#NAME?	0.0020057	0.017808	-//-	-//-
Novel01855	0	12.1446	#NAME?	4.8837e-06	9.6301e-05	-//-	-//-
Si004431m.g	0	541.158	#NAME?	2.3827e-92	8.5561e-89	--	-//-
Si007607m.g	0	19.0385	#NAME?	6.3667e-09	2.2965e-07	--	-//-
Si007795m.g	0	10.5847	#NAME?	2.3172e-05	0.00038307	--	-//-
Si011088m.g	0	6.54538	#NAME?	0.0014449	0.013492	--	-//-
Si012922m.g	0	13.6977	#NAME?	1.052e-06	2.432e-05	--	-//-
Si015905m.g	0	7.17671	#NAME?	0.00075515	0.0078174	--	-//-
Si020929m.g	0	13.0874	#NAME?	1.9309e-06	4.2051e-05	--	-//-
Si024147m.g	0	13.3955	#NAME?	1.423e-06	3.1981e-05	--	-//-
Si025685m.g	0	8.11183	#NAME?	0.00028854	0.0034461	--	-//-
Si027016m.g	0	782.469	#NAME?	1.3377e-107	7.2056e-104	--	-//-
Si027168m.g	0	185.396	#NAME?	1.7594e-52	1.6246e-49	--	-//-
Si027175m.g	0	44.8773	#NAME?	1.4261e-18	1.707e-16	--	-//-
Si027218m.g	0	9.98772	#NAME?	5.3434e-05	0.00079618	--	-//-
Si027256m.g	0	7.15952	#NAME?	0.0007608	0.0078683	--	-//-
Si027269m.g	0	8.72122	#NAME?	0.00015346	0.0019815	--	-//-
Si027299m.g	0	161.465	#NAME?	4.3789e-48	3.2164e-45	--	-//-
Si027731m.g	0	20.2752	#NAME?	1.9876e-09	7.7865e-08	--	-//-
Si027808m.g	0	12.7865	#NAME?	2.6142e-06	5.5438e-05	--	-//-
Si028195m.g	0	82.9419	#NAME?	3.5567e-30	9.4998e-28	--	-//-
Si028341m.g	0	23.6567	#NAME?	1.1325e-10	5.324e-09	--	-//-
Si028482m.g	0	15.2671	#NAME?	2.2931e-07	6.0648e-06	--	-//-
Si031484m.g	0	42.3963	#NAME?	1.0245e-17	1.1224e-15	--	-//-
Si033166m.g	0	5.93078	#NAME?	0.0027534	0.023091	--	-//-
Si033470m.g	0	5.91677	#NAME?	0.0027703	0.023177	--	-//-
Si033525m.g	0	10.2888	#NAME?	3.1495e-05	0.00050143	--	-//-
Si033683m.g	0	56.4672	#NAME?	2.2376e-22	3.6158e-20	--	-//-
Si008770m.g	0	7.18146	#NAME?	0.0007536	0.0078038	--	AAMT1_MAIZE Anthranilate O-methyltransferase 1 OS=Zea mays GN=AAMT1 PE=1 SV=1//2.33252e-147
Si039714m.g	0	11.214	#NAME?	0.00037503	0.0043087	--	CCDP_MAIZE Cortical cell-delineating protein OS=Zea mays PE=2 SV=1//2.82792e-25
Si040311m.g	0	15.5765	#NAME?	1.6977e-07	4.6107e-06	--	CCDP_MAIZE Cortical cell-delineating protein OS=Zea mays PE=2 SV=1//5.60292e-15
Si026427m.g	0	7.48389	#NAME?	0.0005486	0.0059638	--	CHSY_CALCH Chalcone synthase OS=Callistephus chinensis GN=CHS PE=2 SV=2//3.84128e-108
Si012176m.g	0	10.6254	#NAME?	0.00016439	0.0021091	--	GALM_RAT Aldose 1-epimerase OS=Rattus norvegicus GN=Galm PE=1 SV=1//1.88996e-81
Si027766m.g	0	1133.1	#NAME?	3.2405e-123	3.491e-119	--	HASTY_ARATH Protein HASTY 1 OS=Arabidopsis thaliana GN=HST1 PE=1 SV=1//4.36365e-33
Si030677m.g	0	6.54877	#NAME?	0.0014428	0.013488	--	IF4A3_ORYSJ Eukaryotic initiation factor 4A-3 OS=Oryza sativa subsp. japonica GN=Os02g0146600 PE=2 SV=1//2.15218e-173
Si026109m.g	0	7.18349	#NAME?	0.00075294	0.0078003	--	LAC15_ORYSJ Laccase-15 OS=Oryza sativa subsp. japonica GN=LAC15 PE=2 SV=1//0
Si017986m.g	0	6.54244	#NAME?	0.0014467	0.013506	--	MB3R1_ARATH Myb-related protein 3R-1 OS=Arabidopsis thaliana GN=MYB3R-1 PE=2 SV=1//6.21738e-14
Si032450m.g	0	13.4013	#NAME?	2.0216e-05	0.00033905	--	P24D8_ARATH Transmembrane emp24 domain-containing protein p24delta8 OS=Arabidopsis thaliana GN=At2g03290 PE=1 SV=1//2.06504e-14
Si030815m.g	0	7.46806	#NAME?	0.00055238	0.0059967	--	PRP19_ORYSJ Pre-mRNA-processing factor 19 OS=Oryza sativa subsp. japonica GN=PRP19 PE=2 SV=1//1.50387e-128
Si028374m.g	0	193.569	#NAME?	6.9164e-54	6.7737e-51	--	RGA1_SOLBU Putative disease resistance protein RGA1 OS=Solanum bulbocastanum GN=RGA1 PE=2 SV=2//1.47487e-52
Si025860m.g	0	9.05848	#NAME?	0.0001105	0.0014898	--	RGA4_SOLBU Putative disease resistance protein RGA4 OS=Solanum bulbocastanum GN=RGA4 PE=2 SV=1//3.16693e-71
Si027351m.g	0	5.30172	#NAME?	0.0052972	0.03963	--	RN181_XENLA E3 ubiquitin-protein ligase RNF181 OS=Xenopus laevis GN=rnf181 PE=2 SV=1//3.38807e-12
Si026006m.g	0	13.713	#NAME?	1.0453e-06	2.4235e-05	--	RPM1_ARATH Disease resistance protein RPM1 OS=Arabidopsis thaliana GN=RPM1 PE=1 SV=1//1.78499e-37
Si014254m.g	0	228.16	#NAME?	1.8796e-59	2.6412e-56	--	RTNLU_ARATH Reticulon-like protein B23 OS=Arabidopsis thaliana GN=RTNLB23 PE=2 SV=1//3.79175e-40
Si028617m.g	0	20.8619	#NAME?	1.1288e-09	4.5775e-08	--	SD25_ARATH G-type lectin S-receptor-like serine/threonine-protein kinase SD2-5 OS=Arabidopsis thaliana GN=SD25 PE=1 SV=1//8.32593e-09
Si027702m.g	0	9.34983	#NAME?	8.1202e-05	0.0011395	--	Y2168_ARATH Ankyrin repeat-containing protein At2g01680 OS=Arabidopsis thaliana GN=At2g01680 PE=2 SV=1//2.6888e-18
Si031019m.g	0	5.28069	#NAME?	0.0060105	0.043756	--	Y4141_ARATH Uncharacterized protein At4g14100 OS=Arabidopsis thaliana GN=At4g14100 PE=2 SV=1//1.09201e-45
Si032482m.g	0	9.97731	#NAME?	4.3126e-05	0.00066181	--	Y4276_ARATH Uncharacterized protein At4g22758 OS=Arabidopsis thaliana GN=At4g22758 PE=2 SV=1//7.64763e-07
Si012530m.g	0	6.85867	#NAME?	0.0010452	0.010315	--	Y4469_ORYSJ Putative B3 domain-containing protein Os04g0346900 OS=Oryza sativa subsp. japonica GN=Os04g0346900 PE=3 SV=2//1.95858e-80
Si010378m.g	0	9.66741	#NAME?	5.9057e-05	0.00086678	--	Y4469_ORYSJ Putative B3 domain-containing protein Os04g0346900 OS=Oryza sativa subsp. japonica GN=Os04g0346900 PE=3 SV=2//7.74883e-54
Novel00042	415.231	0	Inf	4.1387e-85	1.3376e-81	-//-	-//-
Novel00110	146.989	0	Inf	2.2585e-47	1.553e-44	-//-	-//-
Novel00194	28.5596	0	Inf	4.911e-12	2.7895e-10	-//-	-//-
Novel00224	17.7356	0	Inf	7.8932e-09	2.791e-07	-//-	-//-
Novel00228	32.9616	0	Inf	1.8164e-10	8.3031e-09	-//-	-//-
Novel00229	24.1977	0	Inf	2.6231e-07	6.8258e-06	-//-	-//-
Novel00258	126.165	0	Inf	7.4091e-43	4.1285e-40	-//-	-//-
Novel00288	37.6547	0	Inf	3.3808e-12	1.9652e-10	-//-	-//-
Novel00305	90.9566	0	Inf	1.7599e-18	2.0758e-16	-//-	-//-
Novel00406	12.9375	0	Inf	1.0475e-06	2.4269e-05	-//-	-//-
Novel00416	56.0172	0	Inf	4.3191e-19	5.3483e-17	-//-	-//-
Novel00457	183.388	0	Inf	1.5531e-54	1.5686e-51	-//-	-//-
Novel00645	16.5813	0	Inf	1.7493e-05	0.00029897	-//-	-//-
Novel00718	4.93048	0	Inf	0.0059478	0.043382	-//-	-//-
Novel00816	18.2442	0	Inf	4.8537e-09	1.7791e-07	-//-	-//-
Novel00861	26.1867	0	Inf	2.0549e-12	1.2554e-10	-//-	-//-
Novel00865	67.7199	0	Inf	3.7987e-27	8.8963e-25	-//-	-//-
Novel00930	275.183	0	Inf	1.4747e-38	6.8089e-36	-//-	-//-
Novel00951	30.4162	0	Inf	1.6301e-07	4.4647e-06	-//-	-//-
Novel00960	4.87998	0	Inf	0.0068824	0.048683	-//-	-//-
Novel00996	16.44	0	Inf	2.8757e-08	9.1566e-07	-//-	-//-
Novel01005	7.29063	0	Inf	0.00041531	0.004685	-//-	-//-
Novel01270	13.1657	0	Inf	0.00097959	0.0097593	-//-	-//-
Novel01338	30.1222	0	Inf	3.3997e-07	8.6448e-06	-//-	-//-
Novel01352	167.882	0	Inf	1.427e-51	1.2465e-48	-//-	-//-
Novel01376	5.28866	0	Inf	0.0040208	0.031549	-//-	-//-
Novel01396	82.4396	0	Inf	1.2917e-31	3.9759e-29	-//-	-//-
Novel01465	135.501	0	Inf	1.5031e-25	3.1132e-23	-//-	-//-
Novel01481	5.96815	0	Inf	0.0018696	0.016822	-//-	-//-
Novel01673	5.60998	0	Inf	0.0027597	0.023126	-//-	-//-
Novel01697	934.054	0	Inf	7.5857e-94	3.0645e-90	-//-	-//-
Novel01711	23.4878	0	Inf	5.4553e-08	1.6524e-06	-//-	-//-
Novel01785	58.5356	0	Inf	2.6534e-24	4.9857e-22	-//-	-//-
Novel01787	13.1537	0	Inf	1.6535e-05	0.0002841	-//-	-//-
Novel01840	20.6995	0	Inf	2.508e-07	6.5686e-06	-//-	-//-
Si003213m.g	22.5174	0	Inf	1.1713e-08	4.019e-07	--	-//-
Si004196m.g	20.3922	0	Inf	5.9603e-10	2.5017e-08	--	-//-
Si004263m.g	18.2213	0	Inf	4.8919e-09	1.7905e-07	--	-//-
Si004982m.g	13.9888	0	Inf	3.5246e-07	8.8993e-06	--	-//-
Si004983m.g	116.171	0	Inf	2.0935e-40	1.0739e-37	--	-//-
Si005604m.g	34.1095	0	Inf	1.6778e-15	1.498e-13	--	-//-
Si008282m.g	11.1613	0	Inf	0.00065865	0.0069565	--	-//-
Si008436m.g	14.499	0	Inf	0.00020983	0.0026123	--	-//-
Si008526m.g	8.09774	0	Inf	0.0040244	0.031569	--	-//-
Si012814m.g	16.3514	0	Inf	0.00069807	0.007306	--	-//-
Si015348m.g	48.4735	0	Inf	6.8623e-12	3.7976e-10	--	-//-
Si019011m.g	24.3717	0	Inf	3.9439e-07	9.8885e-06	--	-//-
Si019458m.g	7.02834	0	Inf	0.00058846	0.0063248	--	-//-
Si019603m.g	9.43899	0	Inf	4.2184e-05	0.00064983	--	-//-
Si019867m.g	5.5646	0	Inf	0.0028082	0.023455	--	-//-
Si020544m.g	8.36037	0	Inf	0.00013193	0.001734	--	-//-
Si025527m.g	8.44704	0	Inf	0.0001277	0.0016838	--	-//-
Si025595m.g	7.65324	0	Inf	0.00028242	0.0033868	--	-//-
Si026610m.g	57.1438	0	Inf	1.7975e-21	2.7274e-19	--	-//-
Si029501m.g	17.564	0	Inf	3.7349e-07	9.4011e-06	--	-//-
Si031869m.g	33.8082	0	Inf	1.8336e-15	1.6325e-13	--	-//-
Si033302m.g	12.5749	0	Inf	1.5158e-06	3.381e-05	--	-//-
Si039615m.g	8.45148	0	Inf	0.00012748	0.0016817	--	-//-
Si008275m.g	5.53696	0	Inf	0.0028385	0.023662	--	ATL43_ARATH RING-H2 finger protein ATL43 OS=Arabidopsis thaliana GN=ATL43 PE=2 SV=2//1.85077e-15
Si015152m.g	14.6277	0	Inf	0.00017265	0.0022021	--	AX15A_SOYBN Auxin-induced protein 15A OS=Glycine max PE=2 SV=1//7.53276e-20
Si014889m.g	13.6531	0	Inf	5.0356e-07	1.2357e-05	--	BIP_SPIOL Luminal-binding protein OS=Spinacia oleracea GN=HSC70 PE=2 SV=1//3.30676e-89
Si037381m.g	5.9313	0	Inf	0.0018962	0.017018	--	BSP_BOSSE Basic secretory protease (Fragments) OS=Boswellia serrata PE=1 SV=1//2.48016e-06
Si039189m.g	5.90843	0	Inf	0.002816	0.023504	--	BSP_BOSSE Basic secretory protease (Fragments) OS=Boswellia serrata PE=1 SV=1//6.55157e-09
Si026535m.g	15.9523	0	Inf	6.1335e-05	0.00089494	--	CRK29_ARATH Cysteine-rich receptor-like protein kinase 29 OS=Arabidopsis thaliana GN=CRK29 PE=2 SV=1//2.90319e-49
Si028369m.g	5.29309	0	Inf	0.004014	0.031507	--	DRL8_ARATH Putative disease resistance protein At1g58400 OS=Arabidopsis thaliana GN=At1g58400 PE=3 SV=1//9.47326e-17
Si011751m.g	5.2658	0	Inf	0.0040561	0.031782	--	GST23_MAIZE Glutathione transferase GST 23 OS=Zea mays PE=2 SV=1//2.81455e-48
Si019837m.g	8.74106	0	Inf	8.9401e-05	0.0012395	--	HT1_ARATH Serine/threonine-protein kinase HT1 OS=Arabidopsis thaliana GN=HT1 PE=1 SV=1//2.09894e-16
Si027990m.g	96.1545	0	Inf	0.00011859	0.0015819	--	LAC15_ORYSJ Laccase-15 OS=Oryza sativa subsp. japonica GN=LAC15 PE=2 SV=1//0
Si028248m.g	23.4561	0	Inf	1.4295e-05	0.00025028	--	LAC15_ORYSJ Laccase-15 OS=Oryza sativa subsp. japonica GN=LAC15 PE=2 SV=1//0
Si004920m.g	36.8421	0	Inf	1.452e-16	1.4945e-14	--	LOR11_ARATH Protein LURP-one-related 11 OS=Arabidopsis thaliana GN=At3g14260 PE=2 SV=1//6.60863e-32
Si027739m.g	6.73909	0	Inf	0.00084345	0.008615	--	LRRD1_HUMAN Leucine-rich repeat and death domain-containing protein 1 OS=Homo sapiens GN=LRRD1 PE=2 SV=2//9.87427e-06
Si028085m.g	29.28	0	Inf	1.7244e-12	1.0595e-10	--	R1A3_SOLDE Putative late blight resistance protein homolog R1A-3 OS=Solanum demissum GN=R1A-3 PE=5 SV=2//1.11993e-13
Si012235m.g	101.193	0	Inf	6.1337e-26	1.2957e-23	--	R1B16_SOLDE Putative late blight resistance protein homolog R1B-16 OS=Solanum demissum GN=R1B-16 PE=3 SV=1//8.99806e-44
Si039544m.g	57.6225	0	Inf	4.4864e-18	5.0698e-16	--	RIP4_ORYSJ Putative ripening-related protein 4 OS=Oryza sativa subsp. japonica GN=Os10g0490666 PE=3 SV=2//2.95302e-81
Si015723m.g	7.41893	0	Inf	0.0011575	0.011229	--	RLP12_ARATH Receptor-like protein 12 OS=Arabidopsis thaliana GN=RLP12 PE=2 SV=2//5.07778e-08
Si019526m.g	9.16339	0	Inf	5.9721e-05	0.00087454	--	RLP2_ARATH Receptor-like protein 2 OS=Arabidopsis thaliana GN=RLP2 PE=2 SV=1//5.09098e-139
Si028056m.g	95.1381	0	Inf	6.4374e-17	6.7549e-15	--	RPM1_ARATH Disease resistance protein RPM1 OS=Arabidopsis thaliana GN=RPM1 PE=1 SV=1//1.98652e-37
Si010381m.g	5.60554	0	Inf	0.0027644	0.023141	--	THA1_ARATH Probable low-specificity L-threonine aldolase 1 OS=Arabidopsis thaliana GN=THA1 PE=1 SV=1//5.04623e-157
Si038699m.g	5.56425	0	Inf	0.0028086	0.023455	--	UBP12_ARATH Ubiquitin carboxyl-terminal hydrolase 12 OS=Arabidopsis thaliana GN=UBP12 PE=1 SV=2//1.92305e-09
Si011661m.g	127.617	0	Inf	2.7389e-15	2.3924e-13	--	WAK2_ARATH Wall-associated receptor kinase 2 OS=Arabidopsis thaliana GN=WAK2 PE=1 SV=1//7.98377e-125
Si026021m.g	13.3731	0	Inf	7.0591e-07	1.6887e-05	--	WAK4_ARATH Wall-associated receptor kinase 4 OS=Arabidopsis thaliana GN=WAK4 PE=2 SV=1//4.14447e-105
Si033078m.g	9.47993	0	Inf	4.1545e-05	0.0006409	--	WAK5_ARATH Wall-associated receptor kinase 5 OS=Arabidopsis thaliana GN=WAK5 PE=2 SV=1//5.32448e-157
Si008040m.g	15.1271	0	Inf	1.1605e-07	3.267e-06	--	Y2214_ARATH Probable receptor-like protein kinase At2g21480 OS=Arabidopsis thaliana GN=At2g21480 PE=3 SV=1//0
Si033051m.g	282.854	0	Inf	4.9424e-60	7.2606e-57	--	Y5262_ARATH Ankyrin repeat-containing protein At5g02620 OS=Arabidopsis thaliana GN=At5g02620 PE=1 SV=1//1.2151e-24
Si014376m.g	1042.13	0.626579	10.7	3.7404e-120	3.0222e-116	--	-//-
Si004012m.g	287.805	0.308993	9.8633	1.6383e-45	9.9905e-43	--	GL52_ORYSJ Germin-like protein 5-1 OS=Oryza sativa subsp. japonica GN=Os05g0277500 PE=2 SV=1//1.55343e-90
Si007396m.g	215.342	0.31329	9.4249	2.6732e-43	1.5157e-40	--	DIR11_ARATH Dirigent protein 11 OS=Arabidopsis thaliana GN=DIR11 PE=2 SV=1//2.2e-18
Si019459m.g	692.456	1.2475	9.1165	2.6902e-58	3.344e-55	--	SWET4_ORYSJ Bidirectional sugar transporter SWEET4 OS=Oryza sativa subsp. japonica GN=SWEET4 PE=2 SV=1//1.67369e-119
Si017122m.g	2544.12	5.60596	8.826	3.6075e-142	1.1659e-137	--	-//-
Si004806m.g	1608.68	4.05331	8.6326	9.5637e-39	4.5454e-36	--	-//-
Si000407m.g	462.925	1.5574	8.2155	1.5982e-40	8.4674e-38	--	-//-
Novel00227	167.948	0.617986	8.0862	8.3994e-20	1.1171e-17	-//-	-//-
Si024200m.g	81.1126	0.312836	8.0184	1.0079e-29	2.606e-27	--	CEP1_ARATH KDEL-tailed cysteine endopeptidase CEP1 OS=Arabidopsis thaliana GN=CEP1 PE=2 SV=1//4.25659e-12
Si029548m.g	479.914	2.17448	7.786	1.5301e-81	4.4956e-78	--	C76B6_CATRO Geraniol 8-hydroxylase OS=Catharanthus roseus GN=CYP76B6 PE=1 SV=1//6.6879e-103
Si008342m.g	688.494	3.73188	7.5274	9.9526e-34	3.6552e-31	--	Y3475_ARATH Probable LRR receptor-like serine/threonine-protein kinase At3g47570 OS=Arabidopsis thaliana GN=At3g47570 PE=2 SV=1//2.85801e-79
Si033140m.g	41.7155	0.308993	7.0769	1.3433e-07	3.749e-06	--	RL4_PRUAR 60S ribosomal protein L4 OS=Prunus armeniaca GN=RPL4 PE=2 SV=1//5.02738e-110
Novel01074	78.5487	0.617986	6.9899	8.218e-21	1.1649e-18	-//-	-//-
Si031950m.g	173.545	1.55695	6.8004	2.5858e-46	1.7055e-43	--	-//-
Si029121m.g	62.2118	0.621829	6.6445	6.478e-23	1.0848e-20	--	CRK15_ARATH Cysteine-rich receptor-like protein kinase 15 OS=Arabidopsis thaliana GN=CRK15 PE=2 SV=2//1.42271e-159
Si026271m.g	29.9175	0.312836	6.5794	2.2911e-08	7.4193e-07	--	WSD1_ARATH O-acyltransferase WSD1 OS=Arabidopsis thaliana GN=WSD1 PE=2 SV=1//5.54639e-61
Si033263m.g	58.8297	0.626579	6.5529	2.5268e-11	1.2963e-09	--	-//-
Si013320m.g	29.3816	0.31329	6.5513	1.5806e-12	9.8049e-11	--	RF2B_ORYSJ Transcription factor RF2b OS=Oryza sativa subsp. japonica GN=RF2b PE=1 SV=2//1.62269e-13
Si000845m.g	26.8919	0.308993	6.4435	5.3902e-06	0.00010513	--	ARLC_MAIZE Anthocyanin regulatory Lc protein OS=Zea mays GN=LC PE=2 SV=1//0
Si027494m.g	53.4752	0.625673	6.4173	4.0428e-20	5.5364e-18	--	-//-
Si039308m.g	25.4278	0.312836	6.3449	6.7559e-08	1.9886e-06	--	-//-
Si024043m.g	95.4825	1.25135	6.2537	2.3183e-30	6.3495e-28	--	-//-
Si008192m.g	94.3762	1.24886	6.2397	4.3582e-30	1.1452e-27	--	U73C1_ARATH UDP-glycosyltransferase 73C1 OS=Arabidopsis thaliana GN=UGT73C1 PE=2 SV=1//4.29847e-82
Si026993m.g	273.72	4.05422	6.0771	3.7442e-46	2.4202e-43	--	-//-
Novel01511	103.079	1.54926	6.056	2.5024e-31	7.4198e-29	-//-	-//-
Si032294m.g	40.531	0.626579	6.0154	7.289e-08	2.128e-06	--	LRK91_ARATH L-type lectin-domain containing receptor kinase IX.1 OS=Arabidopsis thaliana GN=LECRK91 PE=2 SV=1//4.51552e-53
Si026455m.g	459.581	7.18576	5.999	3.0723e-10	1.3509e-08	--	UFOG_PETHY Anthocyanidin 3-O-glucosyltransferase OS=Petunia hybrida GN=RT PE=2 SV=1//2.51604e-118
Novel01224	185.45	3.12204	5.8924	3.916e-44	2.26e-41	-//-	-//-
Si015803m.g	18.543	0.31329	5.8872	3.4885e-08	1.0946e-06	--	DDC_CATRO Aromatic-L-amino-acid decarboxylase OS=Catharanthus roseus GN=TDC PE=2 SV=1//1.1999e-161
Si003983m.g	706.763	12.157	5.8614	2.7285e-06	5.7636e-05	--	ASO_CUCSA L-ascorbate oxidase OS=Cucumis sativus PE=1 SV=1//0
Si004921m.g	51.2055	0.935572	5.7743	2.1098e-12	1.2841e-10	--	B120_ARATH G-type lectin S-receptor-like serine/threonine-protein kinase B120 OS=Arabidopsis thaliana GN=B120 PE=2 SV=1//3.03134e-176
Si008370m.g	16.8118	0.308993	5.7658	1.8526e-07	4.9811e-06	--	SRG1_ARATH Protein SRG1 OS=Arabidopsis thaliana GN=SRG1 PE=2 SV=1//7.21546e-48
Si016705m.g	66.023	1.24841	5.7248	2.6312e-08	8.4614e-07	--	PUS4_ORYSJ RNA pseudouridine synthase 4, mitochondrial OS=Oryza sativa subsp. japonica GN=Os09g0103500 PE=2 SV=1//1.87407e-147
Si032966m.g	244.047	4.68373	5.7034	3.4571e-14	2.6044e-12	--	LOR15_ARATH Protein LURP-one-related 15 OS=Arabidopsis thaliana GN=At5g01750 PE=1 SV=1//2.8976e-55
Si012642m.g	15.4389	0.31329	5.6229	7.0792e-07	1.6923e-05	--	AVT1_YEAST Vacuolar amino acid transporter 1 OS=Saccharomyces cerevisiae (strain ATCC 204508 / S288c) GN=AVT1 PE=1 SV=1//5.48258e-26
Si013050m.g	76.892	1.5617	5.6216	4.7501e-05	0.00071704	--	-//-
Si008465m.g	57.9353	1.24366	5.5418	1.7298e-09	6.8344e-08	--	-//-
Si032575m.g	57.186	1.23981	5.5275	3.0519e-08	9.6796e-07	--	CRK40_ARATH Cysteine-rich receptor-like protein kinase 40 OS=Arabidopsis thaliana GN=CRK40 PE=2 SV=1//1.59517e-42
Si014256m.g	56.8705	1.24886	5.509	2.297e-09	8.8905e-08	--	RAF1A_WHEAT Protein RAFTIN 1A OS=Triticum aestivum GN=RAFTIN1A PE=1 SV=1//3.90525e-93
Si004228m.g	97.661	2.17109	5.4913	1.8971e-06	4.151e-05	--	P21_SOYBN Protein P21 OS=Glycine max PE=1 SV=1//2.3439e-69
Si026611m.g	83.4016	1.86255	5.4847	1.6479e-25	3.3708e-23	--	-//-
Si009437m.g	345.748	7.79515	5.471	1.1999e-15	1.0893e-13	--	SBT17_ARATH Subtilisin-like protease SBT1.7 OS=Arabidopsis thaliana GN=SBT1.7 PE=1 SV=1//3.27825e-177
Si019937m.g	13.7538	0.312836	5.4583	3.8004e-06	7.7151e-05	--	Y2241_ARATH Putative leucine-rich repeat receptor-like serine/threonine-protein kinase At2g24130 OS=Arabidopsis thaliana GN=At2g24130 PE=3 SV=1//2.02784e-07
Si015660m.g	13.6937	0.31329	5.4499	0.0055804	0.041271	--	TPS11_MAIZE (S)-beta-macrocarpene synthase OS=Zea mays GN=TPS11 PE=1 SV=1//0
Si027507m.g	39.7756	0.926979	5.4232	1.2431e-14	9.7991e-13	--	RPP13_ARATH Disease resistance protein RPP13 OS=Arabidopsis thaliana GN=RPP13 PE=2 SV=2//1.34356e-59
Si026522m.g	53.4085	1.24796	5.4194	1.1453e-07	3.227e-06	--	SAG12_ARATH Senescence-specific cysteine protease SAG12 OS=Arabidopsis thaliana GN=SAG12 PE=1 SV=1//2.15132e-92
Novel00832	12.9559	0.308993	5.3899	7.7762e-06	0.00014595	-//-	-//-
Si007733m.g	596.075	14.3401	5.3774	7.6925e-67	1.4624e-63	--	-//-
Si012295m.g	788.371	19.0224	5.3731	1.0168e-30	2.8826e-28	--	TAO1_ARATH Disease resistance protein TAO1 OS=Arabidopsis thaliana GN=TAO1 PE=3 SV=1//6.55829e-17
Si021185m.g	75.8715	1.86255	5.3482	7.9189e-15	6.4629e-13	--	DRL4_ARATH Putative disease resistance protein At1g50180 OS=Arabidopsis thaliana GN=At1g50180 PE=3 SV=2//8.06459e-82
Si032104m.g	24.7864	0.621829	5.3169	6.6619e-10	2.7746e-08	--	FDL25_ARATH Putative F-box/FBD/LRR-repeat protein At4g03220 OS=Arabidopsis thaliana GN=At4g03220 PE=3 SV=1//6.43417e-07
Si032792m.g	24.0773	0.622283	5.274	0.00093921	0.0094093	--	MLO1_ARATH MLO-like protein 1 OS=Arabidopsis thaliana GN=MLO1 PE=1 SV=1//7.95574e-152
Si026959m.g	1264.69	32.7633	5.2706	4.7305e-66	8.4936e-63	--	TDL1B_ORYSJ TPD1 protein homolog 1B OS=Oryza sativa subsp. japonica GN=TDL1B PE=2 SV=1//7.71461e-11
Si005163m.g	34.834	0.939869	5.2119	1.8412e-06	4.0402e-05	--	Y5005_ARATH Probable receptor-like protein kinase At5g20050 OS=Arabidopsis thaliana GN=At5g20050 PE=2 SV=1//5.89145e-65
Si031170m.g	146.794	4.05377	5.1784	1.0343e-14	8.274e-13	--	CML32_ORYSJ Probable calcium-binding protein CML32 OS=Oryza sativa subsp. japonica GN=CML32 PE=2 SV=1//7.54178e-71
Si026608m.g	713.636	19.9637	5.1597	4.3789e-24	8.1335e-22	--	LRK91_ARATH L-type lectin-domain containing receptor kinase IX.1 OS=Arabidopsis thaliana GN=LECRK91 PE=2 SV=1//2.41023e-52
Novel00012	11.1654	0.312836	5.1575	4.3822e-05	0.00067123	-//-	-//-
Si007518m.g	1441.16	43.6486	5.0452	7.2736e-16	6.7745e-14	--	-//-
Si013698m.g	40.5866	1.24886	5.0223	1.7578e-09	6.9367e-08	--	-//-
Si025339m.g	40.1888	1.24796	5.0092	4.9077e-14	3.6547e-12	--	LECH_HORVU Horcolin OS=Hordeum vulgare PE=3 SV=1//3.24919e-20
Si028236m.g	156.98	4.98504	4.9768	3.4575e-35	1.3303e-32	--	-//-
Si030083m.g	28.444	0.926979	4.9394	0.0021046	0.018518	--	CUS_ORYSJ Bisdemethoxycurcumin synthase OS=Oryza sativa subsp. japonica GN=Os07g0271500 PE=1 SV=2//7.55177e-135
Si016541m.g	9.41203	0.31329	4.9089	0.0034612	0.027874	--	WDR44_BOVIN WD repeat-containing protein 44 OS=Bos taurus GN=WDR44 PE=1 SV=1//3.63761e-44
Novel01093	18.6341	0.622283	4.9042	1.8483e-07	4.9738e-06	-//-	-//-
Si012191m.g	55.4364	1.86685	4.8922	7.2127e-06	0.00013672	--	-//-
Si026100m.g	560.659	19.0028	4.8828	2.6365e-11	1.3504e-09	--	CRK10_ARATH Cysteine-rich receptor-like protein kinase 10 OS=Arabidopsis thaliana GN=CRK10 PE=1 SV=3//9.76674e-47
Novel00860	222.94	8.08831	4.7847	3.9095e-36	1.5994e-33	-//-	-//-
Si011283m.g	34.3486	1.24796	4.7826	5.2751e-12	2.9753e-10	--	RGA4_SOLBU Putative disease resistance protein RGA4 OS=Solanum bulbocastanum GN=RGA4 PE=2 SV=1//2.5319e-08
Si013989m.g	212.115	7.79243	4.7666	1.0656e-39	5.2984e-37	--	CB60C_ARATH Calmodulin-binding protein 60 C OS=Arabidopsis thaliana GN=CBP60C PE=2 SV=1//5.48824e-76
Si032502m.g	194.231	7.17444	4.7588	3.8553e-15	3.2963e-13	--	R13L2_ARATH Putative disease resistance RPP13-like protein 2 OS=Arabidopsis thaliana GN=RPP13L2 PE=3 SV=1//3.14224e-50
Si033188m.g	25.3636	0.939416	4.7549	5.2478e-08	1.5955e-06	--	BPM3_ARATH BTB/POZ and MATH domain-containing protein 3 OS=Arabidopsis thaliana GN=BPM3 PE=1 SV=1//5.10772e-12
Si035990m.g	126.201	4.68328	4.7521	7.9125e-26	1.6605e-23	--	VEP1_ARATH 3-oxo-Delta(4,5)-steroid 5-beta-reductase OS=Arabidopsis thaliana GN=VEP1 PE=1 SV=1//2.014e-145
Si004981m.g	59.0382	2.19257	4.751	5.5304e-18	6.1847e-16	--	-//-
Si033215m.g	8.43305	0.31329	4.7505	0.00067942	0.0071455	--	-//-
Si009796m.g	288.437	10.9326	4.7216	2.139e-08	6.9964e-07	--	Y103_SYNY3 Uncharacterized protein sll0103 OS=Synechocystis sp. (strain PCC 6803 / Kazusa) GN=sll0103 PE=3 SV=1//1.97417e-08
Si009953m.g	16.4765	0.626126	4.7178	1.2806e-06	2.9043e-05	--	-//-
Si003806m.g	505.654	19.3136	4.7105	5.1355e-55	5.354e-52	--	ACR21_ORYSJ Arsenate reductase 2.1 OS=Oryza sativa subsp. japonica GN=ACR2.1 PE=1 SV=1//3.09129e-70
Si015196m.g	15.298	0.621829	4.6207	0.00030992	0.0036623	--	U89B1_ARATH UDP-glycosyltransferase 89B1 OS=Arabidopsis thaliana GN=UGT89B1 PE=2 SV=2//5.45395e-49
Novel00376	53.4459	2.18307	4.6136	2.5727e-16	2.5663e-14	-//-	-//-
Si026740m.g	7.63959	0.312836	4.61	0.0013957	0.013135	--	RQL1_ARATH ATP-dependent DNA helicase Q-like 1 OS=Arabidopsis thaliana GN=RECQL1 PE=2 SV=1//2.88641e-136
Si004473m.g	7.63038	0.312836	4.6083	0.0013996	0.013157	--	-//-
Si026972m.g	7.42337	0.308993	4.5864	0.0018944	0.017007	--	-//-
Si007678m.g	7.37321	0.312836	4.5588	0.0019211	0.017171	--	-//-
Si005593m.g	121.854	5.30466	4.5218	4.5413e-15	3.838e-13	--	-//-
Si025958m.g	63.8188	2.8092	4.5057	3.0687e-18	3.5421e-16	--	RPM1_ARATH Disease resistance protein RPM1 OS=Arabidopsis thaliana GN=RPM1 PE=1 SV=1//1.52778e-54
Si007699m.g	7.05154	0.312836	4.4945	0.0026893	0.022646	--	-//-
Novel00359	7.02834	0.31329	4.4876	0.0027077	0.022765	-//-	-//-
Si035307m.g	47.9347	2.18443	4.4557	2.9738e-07	7.6461e-06	--	GPAT6_ARATH Glycerol-3-phosphate 2-O-acyltransferase 6 OS=Arabidopsis thaliana GN=GPAT6 PE=1 SV=1//3.40209e-173
Si013334m.g	13.7173	0.625673	4.4544	1.6653e-05	0.00028582	--	WAK2_ARATH Wall-associated receptor kinase 2 OS=Arabidopsis thaliana GN=WAK2 PE=1 SV=1//7.59035e-137
Novel01534	61.1582	2.81011	4.4438	1.1596e-14	9.2307e-13	-//-	-//-
Si022418m.g	6.67529	0.308993	4.4332	0.0038294	0.030282	--	GDL82_ARATH GDSL esterase/lipase At5g45670 OS=Arabidopsis thaliana GN=At5g45670 PE=2 SV=1//3.80285e-166
Si015237m.g	6.67529	0.312836	4.4154	0.003825	0.030262	--	ERF88_ARATH Ethylene-responsive transcription factor ERF088 OS=Arabidopsis thaliana GN=ERF088 PE=2 SV=1//4.5165e-21
Si011770m.g	59.4917	2.80106	4.4086	2.0343e-09	7.9499e-08	--	C71D8_SOYBN Cytochrome P450 71D8 OS=Glycine max GN=CYP71D8 PE=2 SV=1//1.44145e-116
Si032155m.g	6.62035	0.312836	4.4034	0.0038885	0.030674	--	-//-
Si026119m.g	19.5994	0.926979	4.4021	9.6023e-05	0.0013178	--	FAAH_ARATH Fatty acid amide hydrolase OS=Arabidopsis thaliana GN=FAAH PE=1 SV=1//3.57396e-155
Si024225m.g	45.4145	2.19257	4.3725	2.6508e-05	0.00043137	--	Y3720_ARATH UPF0481 protein At3g47200 OS=Arabidopsis thaliana GN=At3g47200 PE=2 SV=1//4.2288e-17
Si027969m.g	32.3241	1.56509	4.3683	1.0717e-10	5.0566e-09	--	-//-
Si026151m.g	6.37648	0.308993	4.3671	0.0053199	0.039763	--	RPP13_ARATH Disease resistance protein RPP13 OS=Arabidopsis thaliana GN=RPP13 PE=2 SV=2//2.47088e-33
Si013130m.g	51.2959	2.50021	4.3587	0.00027962	0.0033595	--	DRL7_ARATH Probable disease resistance protein At1g58390 OS=Arabidopsis thaliana GN=At1g58390 PE=2 SV=4//2.94772e-14
Si018628m.g	311.503	15.2594	4.3515	1.7172e-42	9.4067e-40	--	NRPB4_ARATH DNA-directed RNA polymerase II subunit 4 OS=Arabidopsis thaliana GN=NRPB4 PE=1 SV=1//3.15013e-70
Si024819m.g	145.571	7.16766	4.3441	9.9782e-19	1.2033e-16	--	BGH3B_BACO1 Beta-glucosidase BoGH3B OS=Bacteroides ovatus (strain ATCC 8483 / DSM 1896 / JCM 5824 / NCTC 11153) GN=BACOVA_02659 PE=1 SV=1//8.66584e-87
Si005173m.g	6.35806	0.31329	4.343	0.005342	0.039873	--	-//-
Si039849m.g	12.6114	0.621829	4.3421	4.4596e-05	0.00068082	--	-//-
Si015588m.g	6.3079	0.312836	4.3337	0.0054223	0.040342	--	-//-
Novel01263	144.07	7.14754	4.3332	1.9482e-29	4.9577e-27	-//-	-//-
Si031738m.g	24.9645	1.23981	4.3317	1.1695e-08	4.019e-07	--	-//-
Novel01682	131.375	6.54922	4.3262	2.4952e-16	2.4967e-14	-//-	-//-
Si034648m.g	24.7524	1.24796	4.3099	0.00061946	0.0066096	--	CRK42_ARATH Cysteine-rich receptor-like protein kinase 42 OS=Arabidopsis thaliana GN=CRK42 PE=2 SV=1//2.47218e-101
Si017607m.g	60.6738	3.1191	4.2819	8.0854e-17	8.4294e-15	--	LPA3_ARATH Protein LOW PSII ACCUMULATION 3, chloroplastic OS=Arabidopsis thaliana GN=LPA3 PE=1 SV=1//6.12111e-101
Novel00041	18.1985	0.938509	4.2773	1.0027e-06	2.333e-05	-//-	-//-
Si014478m.g	35.4316	1.85825	4.253	1.6437e-10	7.5351e-09	--	-//-
Si027588m.g	117.864	6.22011	4.244	5.5393e-17	5.8315e-15	--	WAK5_ARATH Wall-associated receptor kinase 5 OS=Arabidopsis thaliana GN=WAK5 PE=2 SV=1//3.24385e-90
Si007842m.g	11.8537	0.625673	4.2438	8.6316e-05	0.0012014	--	-//-
Si020985m.g	23.4421	1.24886	4.2304	7.2062e-06	0.00013668	--	DRL8_ARATH Putative disease resistance protein At1g58400 OS=Arabidopsis thaliana GN=At1g58400 PE=3 SV=1//5.45913e-06
Novel01408	75.6816	4.04517	4.2257	1.5859e-05	0.00027379	-//-	-//-
Novel01504	241.447	13.0826	4.206	6.9658e-18	7.7364e-16	-//-	-//-
Si025334m.g	17.2383	0.938509	4.1991	2.4554e-06	5.2311e-05	--	TOLB_CHLTE Protein TolB OS=Chlorobium tepidum (strain ATCC 49652 / DSM 12025 / NBRC 103806 / TLS) GN=tolB PE=3 SV=1//3.25341e-08
Si033242m.g	1031.78	56.457	4.1918	3.5124e-30	9.4599e-28	--	C71DK_TOBAC 5-epiaristolochene 1,3-dihydroxylase OS=Nicotiana tabacum GN=CYP71D20 PE=1 SV=2//1.00713e-14
Si027448m.g	255.623	14.0388	4.1865	7.043e-16	6.5787e-14	--	WAK5_ARATH Wall-associated receptor kinase 5 OS=Arabidopsis thaliana GN=WAK5 PE=2 SV=1//4.71787e-113
Si010813m.g	16.8528	0.935119	4.1717	3.3689e-06	6.9527e-05	--	WRK54_ARATH Probable WRKY transcription factor 54 OS=Arabidopsis thaliana GN=WRKY54 PE=2 SV=2//1.21243e-11
Si017148m.g	164.66	9.27747	4.1496	3.6041e-30	9.5475e-28	--	-//-
Si028338m.g	21.8972	1.24411	4.1376	0.00018503	0.0023467	--	DRL21_ARATH Putative disease resistance protein At3g14460 OS=Arabidopsis thaliana GN=At3g14460 PE=3 SV=1//1.98848e-12
Si039248m.g	853.3	49.5394	4.1064	2.3555e-32	7.8481e-30	--	NU155_ARATH Nuclear pore complex protein NUP155 OS=Arabidopsis thaliana GN=NUP155 PE=1 SV=1//0
Novel01256	69.4787	4.04901	4.1009	9.6575e-18	1.0653e-15	-//-	-//-
Si009284m.g	10.3849	0.626126	4.0519	0.0040953	0.032019	--	GSO1_ARATH LRR receptor-like serine/threonine-protein kinase GSO1 OS=Arabidopsis thaliana GN=GSO1 PE=2 SV=1//9.8012e-65
Si028616m.g	116.642	7.16766	4.0244	4.9132e-10	2.1032e-08	--	SERK1_ARATH Somatic embryogenesis receptor kinase 1 OS=Arabidopsis thaliana GN=SERK1 PE=1 SV=2//1.81716e-29
Si039662m.g	15.1172	0.939416	4.0083	1.5526e-05	0.00026877	--	ACH12_ARATH 1-aminocyclopropane-1-carboxylate oxidase homolog 12 OS=Arabidopsis thaliana GN=At5g59540 PE=2 SV=1//1.52671e-59
Si005523m.g	15.0991	0.939869	4.0059	1.5595e-05	0.00026981	--	-//-
Novel01006	64.9762	4.04608	4.0053	1.2692e-16	1.3105e-14	-//-	-//-
Novel01445	604.612	37.6988	4.0034	9.2499e-36	3.6907e-33	-//-	-//-
Si005195m.g	24.8506	1.566	3.9881	3.8597e-08	1.1994e-06	--	-//-
Novel01172	14.7143	0.930822	3.9826	2.142e-05	0.00035702	-//-	-//-
Si004297m.g	160.21	10.2623	3.9645	0.0019601	0.01748	--	-//-
Si013966m.g	932.444	60.1824	3.9536	1.5735e-16	1.6144e-14	--	OMT3_SORBI 5-pentadecatrienyl resorcinol O-methyltransferase OS=Sorghum bicolor GN=OMT3 PE=1 SV=1//3.93052e-96
Novel01514	231.055	14.9877	3.9464	1.2507e-33	4.5417e-31	-//-	-//-
Si020642m.g	24.0199	1.56554	3.9395	6.9824e-08	2.0515e-06	--	-//-
Si009815m.g	33.2379	2.18782	3.9253	4.9528e-10	2.1173e-08	--	C71C4_MAIZE indole-2-monooxygenase OS=Zea mays GN=CYP71C4 PE=1 SV=1//2.26464e-142
Si025955m.g	2159.11	143.409	3.9122	1.0593e-49	8.7783e-47	--	RPM1_ARATH Disease resistance protein RPM1 OS=Arabidopsis thaliana GN=RPM1 PE=1 SV=1//8.72627e-97
Si013376m.g	55.5507	3.73957	3.8929	0.00042243	0.0047536	--	CRK24_ARATH Cysteine-rich receptor-like protein kinase 24 OS=Arabidopsis thaliana GN=CRK24 PE=3 SV=2//1.73758e-132
Si028053m.g	83.1478	5.6089	3.8899	7.445e-09	2.6383e-07	--	LRC8A_RAT Volume-regulated anion channel subunit LRRC8A OS=Rattus norvegicus GN=Lrrc8a PE=2 SV=1//8.73958e-16
Si032342m.g	18.3445	1.24366	3.8827	3.0122e-06	6.2929e-05	--	TIR_ARATH Toll/interleukin-1 receptor-like protein OS=Arabidopsis thaliana GN=TIR PE=1 SV=1//1.90577e-15
Si026245m.g	422.391	28.9796	3.8655	0.00013111	0.0017239	--	C71Z7_ORYSJ Ent-cassadiene C2-hydroxylase OS=Oryza sativa subsp. japonica GN=CYP71Z7 PE=1 SV=1//0
Si014782m.g	50.1027	3.43826	3.8651	1.5595e-06	3.4643e-05	--	-//-
Si003765m.g	9.02587	0.621829	3.8595	0.0011394	0.011075	--	SAP4_ARATH Zinc finger A20 and AN1 domain-containing stress-associated protein 4 OS=Arabidopsis thaliana GN=SAP4 PE=1 SV=1//1.2837e-25
Si023038m.g	22.6136	1.5617	3.856	3.6571e-05	0.00057348	--	-//-
Si027578m.g	45.0331	3.11299	3.8546	0.0032582	0.026538	--	CRK8_ARATH Cysteine-rich receptor-like protein kinase 8 OS=Arabidopsis thaliana GN=CRK8 PE=3 SV=2//1.97518e-08
Si011958m.g	99.3327	6.87065	3.8538	5.216e-21	7.6279e-19	--	-//-
Si007904m.g	8.77314	0.621829	3.8185	0.0015287	0.014129	--	C79A1_SORBI Tyrosine N-monooxygenase OS=Sorghum bicolor GN=CYP79A1 PE=1 SV=3//0
Si019531m.g	509.277	36.1426	3.8167	0.00094338	0.0094452	--	PSYR1_ARATH Tyrosine-sulfated glycopeptide receptor 1 OS=Arabidopsis thaliana GN=PSYR1 PE=2 SV=1//0
Si004913m.g	1109.74	79.1632	3.8093	7.4921e-07	1.7844e-05	--	NCASE_ORYSJ Neutral ceramidase OS=Oryza sativa subsp. japonica GN=Os01g0624000 PE=1 SV=1//0
Si026091m.g	8.72298	0.622283	3.8092	0.0015485	0.014279	--	FA63B_BOVIN Protein FAM63B OS=Bos taurus GN=FAM63B PE=2 SV=1//1.09155e-07
Si014414m.g	160.93	11.5291	3.8031	0.00056358	0.006104	--	GL87_ORYSJ Germin-like protein 8-7 OS=Oryza sativa subsp. japonica GN=GER6 PE=2 SV=1//7.34466e-129
Si014537m.g	604.044	43.3034	3.8021	0.00021591	0.00268	--	PR1_HORVU Pathogenesis-related protein 1 OS=Hordeum vulgare PE=2 SV=1//1.67402e-38
Novel01282	8.47912	0.617986	3.7783	0.0020745	0.018314	-//-	-//-
Si029769m.g	55.5636	4.05852	3.7751	3.5422e-13	2.385e-11	--	U74F2_ARATH UDP-glycosyltransferase 74F2 OS=Arabidopsis thaliana GN=UGT74F2 PE=1 SV=1//4.97648e-109
Si004222m.g	97.9546	7.1715	3.7718	1.3614e-10	6.3218e-09	--	WRI1_ARATH Ethylene-responsive transcription factor WRI1 OS=Arabidopsis thaliana GN=WRI1 PE=2 SV=1//2.14587e-69
Si021124m.g	8.49277	0.622283	3.7706	0.0020651	0.018246	--	SIRK_ARATH Senescence-induced receptor-like serine/threonine-protein kinase OS=Arabidopsis thaliana GN=SIRK PE=2 SV=1//0
Si013603m.g	97.7192	7.16857	3.7689	0.0014871	0.013807	--	C99A2_ORYSJ Cytochrome P450 99A2 OS=Oryza sativa subsp. japonica GN=CYP99A2 PE=2 SV=2//0
Si028735m.g	68.0161	4.99702	3.7667	2.1226e-08	6.9505e-07	--	IP5PC_ARATH Type I inositol polyphosphate 5-phosphatase 12 OS=Arabidopsis thaliana GN=IP5P12 PE=1 SV=2//0
Si008475m.g	38.134	2.81304	3.7609	0.00098376	0.0097979	--	-//-
Si010685m.g	147.322	10.8803	3.7592	1.4339e-25	2.9897e-23	--	BH035_ARATH Transcription factor bHLH35 OS=Arabidopsis thaliana GN=BHLH35 PE=2 SV=1//7.3696e-35
Si001202m.g	29.4952	2.17968	3.7583	9.3093e-05	0.0012836	--	RGA2_SOLBU Disease resistance protein RGA2 OS=Solanum bulbocastanum GN=RGA2 PE=1 SV=1//8.7469e-18
Si003953m.g	130.093	9.66539	3.7506	6.7116e-24	1.2255e-21	--	ZEAM_MAIZE Zeamatin OS=Zea mays GN=Zlp PE=1 SV=2//1.277e-82
Si019678m.g	8.36003	0.621829	3.7489	0.0021365	0.018707	--	GL22_ORYSJ Putative germin-like protein 2-2 OS=Oryza sativa subsp. japonica GN=Os02g0491700 PE=3 SV=1//2.89507e-118
Si024999m.g	296.759	22.1327	3.745	8.8024e-05	0.001222	--	-//-
Si040684m.g	16.6185	1.24411	3.7396	3.2082e-05	0.00050976	--	-//-
Si000409m.g	20.7412	1.56509	3.7282	1.1203e-06	2.5753e-05	--	OPT4_ARATH Oligopeptide transporter 4 OS=Arabidopsis thaliana GN=OPT4 PE=1 SV=1//0
Si027432m.g	446.16	33.7086	3.7264	1.1775e-26	2.6989e-24	--	ZAT8_ARATH Zinc finger protein ZAT8 OS=Arabidopsis thaliana GN=ZAT8 PE=2 SV=1//6.99152e-19
Novel01548	8.16223	0.626126	3.7044	0.0043207	0.033407	-//-	-//-
Si022763m.g	85.3401	6.54968	3.7037	2.2541e-18	2.6395e-16	--	LECH_HORVU Horcolin OS=Hordeum vulgare PE=3 SV=1//3.34911e-29
Si026785m.g	1610.78	123.725	3.7025	2.3056e-40	1.1643e-37	--	BURP6_ORYSJ BURP domain-containing protein 6 OS=Oryza sativa subsp. japonica GN=BURP6 PE=2 SV=1//1.94812e-70
Si013535m.g	60.3034	4.65841	3.6943	3.9758e-07	9.9531e-06	--	C71C4_MAIZE indole-2-monooxygenase OS=Zea mays GN=CYP71C4 PE=1 SV=1//6.26401e-168
Si028146m.g	8.02472	0.626579	3.6789	0.0029204	0.02421	--	-//-
Si038112m.g	15.8332	1.24796	3.6653	0.0001982	0.0024867	--	IBB3_WHEAT Bowman-Birk type trypsin inhibitor OS=Triticum aestivum PE=1 SV=1//1.94214e-22
Si015240m.g	11.9223	0.939869	3.6651	0.00024548	0.0029964	--	-//-
Si032030m.g	31.4365	2.49252	3.6568	0.00030366	0.0036015	--	GDL62_ARATH GDSL esterase/lipase At4g10955 OS=Arabidopsis thaliana GN=At4g10955 PE=2 SV=1//2.14097e-18
Si005961m.g	31.1861	2.48008	3.6524	6.3045e-09	2.2843e-07	--	-//-
Si026489m.g	676.637	53.8729	3.6507	2.1702e-11	1.1204e-09	--	-//-
Si027864m.g	34.809	2.79812	3.6369	1.0295e-09	4.2065e-08	--	-//-
Si003463m.g	46.6261	3.74862	3.6367	0.0057594	0.042314	--	GDL10_ARATH GDSL esterase/lipase At1g28610 OS=Arabidopsis thaliana GN=At1g28610 PE=2 SV=2//1.17883e-28
Si015484m.g	7.76311	0.625673	3.6332	0.0039215	0.030897	--	-//-
Si030794m.g	962.333	77.937	3.6262	4.9959e-45	2.99e-42	--	WRK18_ARATH WRKY transcription factor 18 OS=Arabidopsis thaliana GN=WRKY18 PE=1 SV=2//2.80435e-36
Novel01351	19.2948	1.56509	3.6239	3.626e-05	0.00056888	-//-	-//-
Si028131m.g	23.068	1.87408	3.6216	0.0017417	0.015807	--	C71Z7_ORYSJ Ent-cassadiene C2-hydroxylase OS=Oryza sativa subsp. japonica GN=CYP71Z7 PE=1 SV=1//0
Si027164m.g	33.8631	2.78862	3.6021	2.1382e-09	8.3159e-08	--	-//-
Si009896m.g	15.0125	1.24411	3.593	4.3887e-05	0.00067189	--	BGL12_ORYSJ Beta-glucosidase 12 OS=Oryza sativa subsp. japonica GN=BGLU12 PE=2 SV=2//0
Si023030m.g	18.5744	1.56463	3.5694	6.1914e-06	0.00011925	--	LYPA2_HUMAN Acyl-protein thioesterase 2 OS=Homo sapiens GN=LYPLA2 PE=1 SV=1//1.25216e-30
Si002865m.g	1467.22	125.973	3.5419	5.7279e-46	3.6298e-43	--	GL11_ORYSJ Germin-like protein 1-1 OS=Oryza sativa subsp. japonica GN=GER4 PE=2 SV=1//6.46731e-111
Si019086m.g	10.8945	0.939416	3.5357	0.0027212	0.022855	--	-//-
Si004176m.g	64.1541	5.59443	3.5195	1.7951e-14	1.388e-12	--	WAK3_ARATH Wall-associated receptor kinase 3 OS=Arabidopsis thaliana GN=WAK3 PE=2 SV=2//4.80806e-151
Si029991m.g	402.386	35.5307	3.5014	0.0014479	0.013509	--	PLP1_ORYSJ Patatin-like protein 1 OS=Oryza sativa subsp. japonica GN=PLP1 PE=3 SV=1//1.75192e-174
Si032955m.g	13.9888	1.24366	3.4916	0.00010459	0.0014203	--	DNJ11_ARATH Chaperone protein dnaJ 11, chloroplastic OS=Arabidopsis thaliana GN=ATJ11 PE=1 SV=2//8.33282e-09
Novel01473	13.9656	1.24366	3.4892	0.00010513	0.0014258	-//-	-//-
Novel00289	13.7493	1.23981	3.4712	0.00013663	0.0017877	-//-	-//-
Si032300m.g	107.055	9.67171	3.4684	1.7499e-07	4.7367e-06	--	C16B1_PICSI Cytochrome P450 716B1 OS=Picea sitchensis GN=CYP716B1 PE=2 SV=1//3.363e-106
Si021651m.g	421.244	38.3668	3.4567	4.5516e-23	7.6616e-21	--	Y103_SYNY3 Uncharacterized protein sll0103 OS=Synechocystis sp. (strain PCC 6803 / Kazusa) GN=sll0103 PE=3 SV=1//1.49556e-08
Si009188m.g	372.81	33.9843	3.4555	1.4762e-26	3.3363e-24	--	AB9C_ARATH ABC transporter C family member 9 OS=Arabidopsis thaliana GN=ABCC9 PE=2 SV=2//0
Si009237m.g	347.137	31.7744	3.4496	4.1278e-28	1.0031e-25	--	RGA2_SOLBU Disease resistance protein RGA2 OS=Solanum bulbocastanum GN=RGA2 PE=1 SV=1//1.0564e-87
Si031105m.g	163.099	14.9375	3.4487	2.225e-07	5.8942e-06	--	LOR15_ARATH Protein LURP-one-related 15 OS=Arabidopsis thaliana GN=At5g01750 PE=1 SV=1//6.97181e-66
Si013065m.g	77.6654	7.17286	3.4367	5.9637e-16	5.6193e-14	--	-//-
Si020294m.g	16.8617	1.5574	3.4365	6.537e-05	0.00094485	--	-//-
Si025154m.g	118.097	10.9217	3.4347	1.7261e-20	2.415e-18	--	TMM56_HUMAN Transmembrane protein 56 OS=Homo sapiens GN=TMEM56 PE=1 SV=1//2.20619e-22
Si028127m.g	111.015	10.2915	3.4312	1.0114e-19	1.3396e-17	--	-//-
Si015487m.g	74.0081	6.8616	3.4311	8.8771e-11	4.2378e-09	--	ERF97_ARATH Ethylene-responsive transcription factor 14 OS=Arabidopsis thaliana GN=ERF14 PE=2 SV=1//1.83732e-18
Si011173m.g	107.78	9.99698	3.4304	2.3151e-19	2.9809e-17	--	RNG1L_ARATH E3 ubiquitin-protein ligase RING1-like OS=Arabidopsis thaliana GN=At3g19950 PE=1 SV=1//3.31835e-13
Novel00240	30.113	2.79767	3.4281	0.00014134	0.0018419	-//-	-//-
Si024184m.g	20.034	1.87069	3.4208	4.9154e-06	9.6867e-05	--	-//-
Si010002m.g	396.052	37.1317	3.415	1.1011e-23	1.9661e-21	--	MATE7_ARATH MATE efflux family protein 7 OS=Arabidopsis thaliana GN=DTXL3 PE=2 SV=1//8.94687e-119
Si028362m.g	139.649	13.0921	3.415	6.9951e-06	0.00013314	--	RPM1_ARATH Disease resistance protein RPM1 OS=Arabidopsis thaliana GN=RPM1 PE=1 SV=1//1.3599e-57
Si012885m.g	128.779	12.1663	3.4039	1.0186e-11	5.496e-10	--	SERCL_ARATH Metal-independent phosphoserine phosphatase OS=Arabidopsis thaliana GN=IPSP PE=1 SV=1//6.18774e-37
Si024126m.g	183.436	17.4727	3.3921	2.2502e-05	0.00037313	--	TDL1A_ORYSJ TPD1 protein homolog 1A OS=Oryza sativa subsp. japonica GN=TDL1A PE=1 SV=1//1.85719e-07
Si016526m.g	19.3457	1.86594	3.374	8.4623e-06	0.00015655	--	RLP2_ARATH Receptor-like protein 2 OS=Arabidopsis thaliana GN=RLP2 PE=2 SV=1//2.36481e-154
Si026892m.g	67.9184	6.55397	3.3734	2.4847e-14	1.8939e-12	--	ACR21_ORYSJ Arsenate reductase 2.1 OS=Oryza sativa subsp. japonica GN=ACR2.1 PE=1 SV=1//3.04777e-68
Si002284m.g	22.3761	2.17878	3.3604	1.7844e-06	3.9259e-05	--	LRK91_ARATH L-type lectin-domain containing receptor kinase IX.1 OS=Arabidopsis thaliana GN=LECRK91 PE=2 SV=1//4.11652e-63
Si015688m.g	19.2218	1.87408	3.3585	8.6577e-06	0.00015958	--	BEBT_CLABR Benzyl alcohol O-benzoyltransferase OS=Clarkia breweri PE=1 SV=1//6.45955e-124
Novel00744	25.3195	2.48393	3.3496	0.0002455	0.0029964	-//-	-//-
Si006648m.g	3350.67	328.931	3.3486	0.0042575	0.033029	--	ORYA_ORYSJ Oryzain alpha chain OS=Oryza sativa subsp. japonica GN=Os04g0650000 PE=1 SV=2//8.76508e-139
Novel00118	72.9898	7.17489	3.3467	7.5649e-15	6.1896e-13	-//-	-//-
Si009798m.g	214.228	21.1983	3.3371	2.3375e-26	5.2463e-24	--	C71C4_MAIZE indole-2-monooxygenase OS=Zea mays GN=CYP71C4 PE=1 SV=1//3.03422e-144
Si024260m.g	141.922	14.0519	3.3363	8.9932e-22	1.3974e-19	--	TOLB_PASMU Protein TolB OS=Pasteurella multocida (strain Pm70) GN=tolB PE=3 SV=1//8.41287e-06
Si028423m.g	153.635	15.2345	3.3341	7.0049e-15	5.7901e-13	--	AAAS_ARATH Aladin OS=Arabidopsis thaliana GN=AAAS PE=1 SV=1//2.80146e-43
Si039491m.g	871.948	86.622	3.3314	1.7166e-27	4.0793e-25	--	C71E1_SORBI 4-hydroxyphenylacetaldehyde oxime monooxygenase OS=Sorghum bicolor GN=CYP71E1 PE=2 SV=1//5.93214e-171
Si014984m.g	208.145	20.8818	3.3173	0.00018798	0.0023806	--	GL122_ORYSJ Germin-like protein 12-2 OS=Oryza sativa subsp. japonica GN=Os12g0154800 PE=2 SV=1//2.82024e-127
Si025212m.g	15.517	1.56124	3.3131	7.6233e-05	0.0010846	--	INV7_ORYSI Beta-fructofuranosidase, insoluble isoenzyme 7 OS=Oryza sativa subsp. indica GN=CIN7 PE=2 SV=2//0
Novel00710	123.672	12.4583	3.3113	5.4138e-20	7.3516e-18	-//-	-//-
Si006067m.g	1613.63	162.911	3.3082	0.0042812	0.033173	--	MACP1_ARATH MACPF domain-containing protein At1g14780 OS=Arabidopsis thaliana GN=At1g14780 PE=2 SV=1//0
Si009333m.g	216.393	22.1698	3.287	0.00040275	0.0045544	--	B120_ARATH G-type lectin S-receptor-like serine/threonine-protein kinase B120 OS=Arabidopsis thaliana GN=B120 PE=2 SV=1//3.96528e-163
Novel00315	84.9349	8.72688	3.2828	1.1173e-07	3.1591e-06	-//-	-//-
Si024542m.g	72.5263	7.47801	3.2778	1.8843e-11	9.8068e-10	--	-//-
Si025924m.g	120.942	12.4827	3.2763	0.0065373	0.046774	--	RPP13_ARATH Disease resistance protein RPP13 OS=Arabidopsis thaliana GN=RPP13 PE=2 SV=2//2.75557e-42
Si011670m.g	208.23	21.5432	3.2729	2.369e-21	3.5283e-19	--	FBK69_ARATH F-box/kelch-repeat protein At3g24760 OS=Arabidopsis thaliana GN=At3g24760 PE=2 SV=1//4.72517e-36
Novel00808	57.1947	5.924	3.2712	2.1076e-12	1.2841e-10	-//-	-//-
Si035143m.g	35.8901	3.72895	3.2667	9.522e-06	0.00017312	--	PHT12_ORYSJ Inorganic phosphate transporter 1-2 OS=Oryza sativa subsp. japonica GN=PTH1-2 PE=2 SV=1//0
Si001725m.g	17.9089	1.87024	3.2594	2.5227e-05	0.0004126	--	YUC10_ARATH Probable indole-3-pyruvate monooxygenase YUCCA10 OS=Arabidopsis thaliana GN=YUC10 PE=2 SV=1//7.6312e-99
Si026018m.g	118.667	12.4511	3.2526	5.7972e-06	0.00011239	--	-//-
Novel00220	29.579	3.11526	3.2472	0.00088537	0.0089644	-//-	-//-
Si019107m.g	29.6743	3.12724	3.2463	1.6761e-05	0.00028753	--	VA711_ARATH Vesicle-associated membrane protein 711 OS=Arabidopsis thaliana GN=VAMP711 PE=1 SV=2//6.89242e-101
Si032410m.g	79.5119	8.41516	3.2401	6.9627e-11	3.3687e-09	--	-//-
Si033128m.g	533.713	56.757	3.2332	5.8534e-20	7.9153e-18	--	UGT8_CATRO 7-deoxyloganetic acid glucosyltransferase OS=Catharanthus roseus GN=UGT709C2 PE=1 SV=1//5.2364e-73
Si039486m.g	11.6375	1.24027	3.2301	0.0007735	0.0079843	--	NEP1_NEPGR Aspartic proteinase nepenthesin-1 OS=Nepenthes gracilis GN=nep1 PE=1 SV=1//1.34432e-70
Si019864m.g	40.8943	4.35891	3.2299	6.5585e-08	1.9357e-06	--	LAC21_ORYSJ Laccase-21 OS=Oryza sativa subsp. japonica GN=LAC21 PE=2 SV=1//0
Si015847m.g	29.0968	3.11435	3.2239	1.5297e-07	4.2256e-06	--	FBL23_ARATH Putative F-box/LRR-repeat protein 23 OS=Arabidopsis thaliana GN=FBL23 PE=3 SV=1//3.94776e-37
Si024906m.g	14.479	1.5617	3.2128	0.00017543	0.0022349	--	LRK91_ARATH L-type lectin-domain containing receptor kinase IX.1 OS=Arabidopsis thaliana GN=LECRK91 PE=2 SV=1//1.39899e-113
Si034202m.g	20.2288	2.18873	3.2082	0.0029043	0.024099	--	ROC3_ORYSI Homeobox-leucine zipper protein ROC3 OS=Oryza sativa subsp. indica GN=ROC3 PE=3 SV=2//0
Si010824m.g	22.7889	2.49975	3.1885	3.0081e-06	6.2884e-05	--	MTND3_ORYSJ 1,2-dihydroxy-3-keto-5-methylthiopentene dioxygenase 3 OS=Oryza sativa subsp. japonica GN=ARD3 PE=3 SV=3//2.72513e-98
Si004697m.g	70.6667	7.78135	3.1829	9.3174e-10	3.8458e-08	--	AMT31_ORYSJ Ammonium transporter 3 member 1 OS=Oryza sativa subsp. japonica GN=AMT3-1 PE=2 SV=1//0
Si003891m.g	260.639	28.707	3.1826	9.8409e-18	1.0818e-15	--	-//-
Si012573m.g	22.5593	2.49297	3.1778	3.8102e-06	7.7301e-05	--	-//-
Si005273m.g	45.0354	4.99657	3.172	4.0996e-10	1.7689e-08	--	Y1670_ARATH Probable receptor-like protein kinase At1g67000 OS=Arabidopsis thaliana GN=At1g67000 PE=2 SV=2//3.82754e-19
Si024527m.g	8.42452	0.935572	3.1707	0.0049318	0.037328	--	BGL38_ORYSJ Beta-glucosidase 38 OS=Oryza sativa subsp. japonica GN=BGLU38 PE=2 SV=2//0
Si033111m.g	11.2612	1.25316	3.1677	0.0010321	0.010207	--	HMA2_ARATH Cadmium/zinc-transporting ATPase HMA2 OS=Arabidopsis thaliana GN=HMA2 PE=2 SV=1//0
Si016468m.g	38.9902	4.36615	3.1587	4.1526e-09	1.5338e-07	--	PSYR1_ARATH Tyrosine-sulfated glycopeptide receptor 1 OS=Arabidopsis thaliana GN=PSYR1 PE=2 SV=1//1.88123e-136
Si007652m.g	261.267	29.2914	3.157	2.1163e-07	5.6248e-06	--	-//-
Si021711m.g	564.389	63.3225	3.1559	3.6819e-33	1.2934e-30	--	Y103_SYNY3 Uncharacterized protein sll0103 OS=Synechocystis sp. (strain PCC 6803 / Kazusa) GN=sll0103 PE=3 SV=1//1.00896e-12
Novel00817	44.3586	4.99657	3.1502	5.3076e-10	2.2482e-08	-//-	-//-
Si001234m.g	320.291	36.1432	3.1476	2.883e-28	7.1674e-26	--	HKT8_ORYSI Cation transporter HKT8 OS=Oryza sativa subsp. indica GN=HKT8 PE=2 SV=2//1.76155e-169
Si035313m.g	789.282	89.1683	3.1459	3.8795e-35	1.4751e-32	--	BCS1B_DICDI Probable mitochondrial chaperone BCS1-B OS=Dictyostelium discoideum GN=bcsl1b PE=3 SV=1//4.03736e-31
Si027066m.g	776.56	88.7323	3.1296	1.082e-13	7.8232e-12	--	-//-
Novel00254	87.2318	9.985	3.127	4.9429e-05	0.00074405	-//-	-//-
Novel01145	37.8641	4.35416	3.1204	0.0011572	0.011229	-//-	-//-
Si015654m.g	81.2168	9.3521	3.1184	0.00064287	0.0068211	--	PMAT2_ARATH Phenolic glucoside malonyltransferase 2 OS=Arabidopsis thaliana GN=PMAT2 PE=1 SV=1//6.13196e-30
Si011878m.g	950.606	110.067	3.1105	1.0055e-23	1.8053e-21	--	GLT2_CROSA Crocetin glucosyltransferase 2 OS=Crocus sativus GN=GLT2 PE=1 SV=1//1.07527e-13
Novel01555	156.63	18.3968	3.0898	1.4344e-06	3.2171e-05	-//-	-//-
Si019766m.g	18.6153	2.18692	3.0895	0.00011509	0.0015403	--	WAXS4_ARATH Probable long-chain-alcohol O-fatty-acyltransferase 4 OS=Arabidopsis thaliana GN=AT4 PE=2 SV=1//2.11386e-36
Novel01734	110.948	13.0792	3.0845	0.00045334	0.0050627	-//-	-//-
Si013918m.g	804.006	94.8019	3.0842	3.0608e-34	1.1503e-31	--	CAF1F_ARATH Probable CCR4-associated factor 1 homolog 6 OS=Arabidopsis thaliana GN=CAF1-6 PE=2 SV=1//3.76729e-98
Si005948m.g	110.687	13.062	3.083	0.0064151	0.046104	--	LMD2A_DICDI LMBR1 domain-containing protein 2 homolog A OS=Dictyostelium discoideum GN=DDB_G0284019 PE=3 SV=1//3.16109e-51
Si006758m.g	10.5179	1.24886	3.0742	0.0018392	0.016576	--	APG2_ARATH GDSL esterase/lipase APG OS=Arabidopsis thaliana GN=APG PE=1 SV=1//2.75633e-148
Si023795m.g	159.754	19.0238	3.07	1.5255e-08	5.1198e-07	--	GASA3_ARATH Gibberellin-regulated protein 3 OS=Arabidopsis thaliana GN=GASA3 PE=2 SV=1//5.79997e-22
Si020256m.g	23.5052	2.80965	3.0645	3.7851e-06	7.6904e-05	--	-//-
Si005183m.g	57.355	6.87065	3.0614	1.5904e-11	8.3575e-10	--	Y3475_ARATH Probable LRR receptor-like serine/threonine-protein kinase At3g47570 OS=Arabidopsis thaliana GN=At3g47570 PE=2 SV=1//2.42257e-165
Novel00451	20.7644	2.49297	3.0582	1.378e-05	0.00024203	-//-	-//-
Si014420m.g	187.114	22.4734	3.0576	0.0018185	0.016422	--	GL124_ORYSJ Putative germin-like protein 12-4 OS=Oryza sativa subsp. japonica GN=Os12g0155000 PE=3 SV=2//4.36385e-130
Si010201m.g	241.102	29.0045	3.0553	2.1386e-05	0.00035664	--	MOC31_MAIZE Adenylyltransferase and sulfurtransferase MOCS3-1 OS=Zea mays GN=MOCS3-1 PE=2 SV=1//1.46372e-160
Si023411m.g	535.289	64.5101	3.0527	3.9209e-31	1.1416e-28	--	-//-
Si012440m.g	30.8098	3.73663	3.0436	1.9869e-07	5.3158e-06	--	-//-
Si002861m.g	15.4116	1.87363	3.0401	0.00016738	0.0021424	--	GL11_ORYSJ Germin-like protein 1-1 OS=Oryza sativa subsp. japonica GN=GER4 PE=2 SV=1//1.47265e-103
Si027629m.g	265.872	32.4107	3.0362	7.4764e-08	2.1769e-06	--	AMY1_HORVU Alpha-amylase type A isozyme OS=Hordeum vulgare GN=AMY1.1 PE=1 SV=1//0
Novel00130	30.7799	3.75382	3.0356	0.0030969	0.025403	-//-	-//-
Si010878m.g	1966.99	239.951	3.0352	0.000451	0.0050453	--	GL41_ORYSJ Germin-like protein 4-1 OS=Oryza sativa subsp. japonica GN=Os04g0617900 PE=2 SV=2//4.85257e-93
Si008840m.g	10.1144	1.24841	3.0182	0.0049049	0.037159	--	GDL87_ARATH GDSL esterase/lipase At5g55050 OS=Arabidopsis thaliana GN=At5g55050 PE=2 SV=1//4.9508e-34
Si032663m.g	128.142	15.8884	3.0117	4.1812e-18	4.775e-16	--	B120_ARATH G-type lectin S-receptor-like serine/threonine-protein kinase B120 OS=Arabidopsis thaliana GN=B120 PE=2 SV=1//1.15149e-114
Si040245m.g	93.159	11.5519	3.0116	1.4061e-12	8.8412e-11	--	AB5G_ORYSJ ABC transporter G family member 5 OS=Oryza sativa subsp. japonica GN=RCN1 PE=1 SV=1//0
Si032452m.g	12.465	1.56124	2.9971	0.001475	0.013707	--	RPP13_ARATH Disease resistance protein RPP13 OS=Arabidopsis thaliana GN=RPP13 PE=2 SV=2//1.9148e-68
Si030429m.g	2106.37	263.873	2.9968	3.0448e-12	1.7957e-10	--	WRK18_ARATH WRKY transcription factor 18 OS=Arabidopsis thaliana GN=WRKY18 PE=1 SV=2//1.39163e-48
Si012588m.g	34.6426	4.36457	2.9886	6.2257e-08	1.8527e-06	--	-//-
Novel00467	133.197	16.8464	2.9831	2.7647e-18	3.2141e-16	-//-	-//-
Si009266m.g	19.6806	2.49975	2.9769	2.9673e-05	0.00047617	--	DRL40_ARATH Probable disease resistance protein At5g63020 OS=Arabidopsis thaliana GN=At5g63020 PE=2 SV=2//9.35046e-07
Si036274m.g	186.327	23.7032	2.9747	0.0023369	0.020199	--	SSL4_ARATH Protein STRICTOSIDINE SYNTHASE-LIKE 4 OS=Arabidopsis thaliana GN=SSL4 PE=1 SV=1//3.80045e-111
Si026726m.g	56.3398	7.18101	2.9719	0.00034865	0.0040445	--	PGML4_ARATH Phosphoglycerate mutase-like protein 4 OS=Arabidopsis thaliana GN=At3g50520 PE=2 SV=1//3.62604e-62
Si005795m.g	465.452	59.5495	2.9665	6.3003e-05	0.00091514	--	AB8A_ARATH ABC transporter A family member 8 OS=Arabidopsis thaliana GN=ABCA8 PE=2 SV=3//0
Si018533m.g	41.2404	5.30602	2.9584	7.0378e-09	2.5105e-07	--	YFK5_SCHPO Uncharacterized protein C167.05 OS=Schizosaccharomyces pombe (strain 972 / ATCC 24843) GN=SPAC167.05 PE=1 SV=2//3.52487e-08
Si009150m.g	53.183	6.85189	2.9564	9.7741e-05	0.0013374	--	-//-
Si023433m.g	1748.68	225.668	2.954	0.0023522	0.02031	--	TLP_ORYSJ Thaumatin-like protein OS=Oryza sativa subsp. japonica GN=Os12g0628600 PE=1 SV=1//1.72917e-73
Si014220m.g	265.092	34.2714	2.9514	1.4958e-18	1.7839e-16	--	2NPD_BACSU Probable nitronate monooxygenase OS=Bacillus subtilis (strain 168) GN=yrpB PE=3 SV=1//2.53534e-22
Si004003m.g	11539.5	1498.24	2.9452	3.7302e-22	5.9388e-20	--	MKKA_DICDI Mitogen-activated protein kinase kinase kinase A OS=Dictyostelium discoideum GN=mkkA PE=1 SV=2//3.62526e-49
Si006352m.g	1384.84	180.275	2.9414	2.4163e-13	1.6545e-11	--	LIP_THELA Lipase OS=Thermomyces lanuginosus GN=LIP PE=1 SV=1//4.21869e-08
Novel00633	9.45707	1.24366	2.9268	0.0042849	0.033174	-//-	-//-
Si038347m.g	8201.67	1079.23	2.9259	5.2457e-37	2.2307e-34	--	-//-
Si026231m.g	44.8617	5.91541	2.9229	3.0369e-09	1.1561e-07	--	-//-
Si026367m.g	136.904	18.0934	2.9196	0.0001261	0.0016682	--	AGCT2_HORVU Agmatine coumaroyltransferase-2 OS=Hordeum vulgare GN=ACT-2 PE=1 SV=1//6.09537e-177
Si004353m.g	94.294	12.4775	2.9178	8.224e-15	6.6614e-13	--	LAC8_ORYSJ Laccase-8 OS=Oryza sativa subsp. japonica GN=LAC8 PE=3 SV=2//0
Si007751m.g	9.42056	1.24886	2.9152	0.0043104	0.033343	--	-//-
Si027104m.g	110.187	14.643	2.9117	1.2419e-05	0.0002198	--	ZAT11_ARATH Zinc finger protein ZAT11 OS=Arabidopsis thaliana GN=ZAT11 PE=2 SV=1//7.7948e-17
Si036679m.g	361.352	48.6382	2.8932	2.0701e-22	3.3789e-20	--	UBP13_ARATH Ubiquitin carboxyl-terminal hydrolase 13 OS=Arabidopsis thaliana GN=UBP13 PE=1 SV=1//4.75637e-11
Si032700m.g	55.4832	7.4857	2.8898	5.5631e-05	0.00082513	--	RGA3_SOLBU Putative disease resistance protein RGA3 OS=Solanum bulbocastanum GN=RGA3 PE=2 SV=2//4.49339e-14
Si006794m.g	827.569	111.909	2.8865	0.00087468	0.0088672	--	-//-
Novel01248	11.5556	1.56509	2.8843	0.0016126	0.01479	-//-	-//-
Si029622m.g	43.6475	5.91722	2.8829	0.0056112	0.041461	--	-//-
Novel00576	13.7726	1.87408	2.8775	0.00084644	0.0086351	-//-	-//-
Novel01464	27.4847	3.74952	2.8739	1.9793e-06	4.2931e-05	-//-	-//-
Si017182m.g	214.4	29.3117	2.8708	1.5561e-21	2.3722e-19	--	-//-
Si009199m.g	632.926	86.971	2.8634	1.4374e-14	1.1248e-12	--	RGA2_SOLBU Disease resistance protein RGA2 OS=Solanum bulbocastanum GN=RGA2 PE=1 SV=1//5.93113e-18
Si016452m.g	18.1435	2.50111	2.8588	8.3302e-05	0.0011665	--	LRKS5_ARATH Probable L-type lectin-domain containing receptor kinase S.5 OS=Arabidopsis thaliana GN=LECRKS5 PE=2 SV=1//1.85831e-115
Si027709m.g	11.2295	1.55356	2.8536	0.0021073	0.018537	--	-//-
Novel01508	17.9816	2.48868	2.8531	0.0010002	0.0099351	-//-	-//-
Si028044m.g	1748.03	242.695	2.8485	3.7759e-33	1.3122e-30	--	WAK2_ARATH Wall-associated receptor kinase 2 OS=Arabidopsis thaliana GN=WAK2 PE=1 SV=1//1.27726e-104
Si029584m.g	318.713	44.5851	2.8376	4.0911e-20	5.5789e-18	--	YI01_SCHPO Putative amidase C869.01 OS=Schizosaccharomyces pombe (strain 972 / ATCC 24843) GN=SPAC869.01 PE=3 SV=1//6.09805e-64
Si032912m.g	238.387	33.3761	2.8364	0.0046631	0.035603	--	CUS_ORYSJ Bisdemethoxycurcumin synthase OS=Oryza sativa subsp. japonica GN=Os07g0271500 PE=1 SV=2//4.14237e-138
Si003874m.g	71.1933	9.99021	2.8332	4.1582e-12	2.3786e-10	--	CDKF2_ORYSJ Putative cyclin-dependent kinase F-2 OS=Oryza sativa subsp. japonica GN=CDKF-2 PE=3 SV=1//2.26959e-62
Si039327m.g	73.2469	10.2978	2.8304	2.9983e-12	1.7747e-10	--	CRK10_ARATH Cysteine-rich receptor-like protein kinase 10 OS=Arabidopsis thaliana GN=CRK10 PE=1 SV=3//3.83312e-156
Si010680m.g	121.795	17.1269	2.8301	4.6228e-05	0.00070076	--	NAC22_ARATH NAC domain-containing protein 21/22 OS=Arabidopsis thaliana GN=NAC021 PE=1 SV=2//8.25918e-68
Si018619m.g	13.2949	1.86978	2.8299	0.00082277	0.0084363	--	NRPB4_ARATH DNA-directed RNA polymerase II subunit 4 OS=Arabidopsis thaliana GN=NRPB4 PE=1 SV=1//1.99158e-68
Si032261m.g	19.754	2.79676	2.8203	5.6694e-05	0.00083782	--	R13L1_ARATH Putative disease resistance RPP13-like protein 1 OS=Arabidopsis thaliana GN=RPPL1 PE=3 SV=1//3.56284e-14
Si015262m.g	83.306	11.8356	2.8153	3.8229e-13	2.5527e-11	--	-//-
Si000551m.g	164.523	23.404	2.8135	9.5277e-19	1.1533e-16	--	Y1670_ARATH Probable receptor-like protein kinase At1g67000 OS=Arabidopsis thaliana GN=At1g67000 PE=2 SV=2//1.69025e-88
Si023115m.g	102.879	14.6633	2.8107	0.00015027	0.001946	--	E134_MAIZE Endo-1,3;1,4-beta-D-glucanase OS=Zea mays PE=1 SV=1//9.84309e-55
Si012779m.g	360.046	51.4105	2.808	6.503e-05	0.00094079	--	PER1_ARAHY Cationic peroxidase 1 OS=Arachis hypogaea GN=PNC1 PE=1 SV=2//8.6762e-150
Si008637m.g	95.8158	13.7187	2.8041	3.8307e-14	2.8791e-12	--	HY6H_HYONI Hyoscyamine 6-dioxygenase OS=Hyoscyamus niger GN=H6H PE=1 SV=1//3.17505e-31
Si027344m.g	1977.72	283.897	2.8004	0.00028208	0.0033853	--	SALT_ORYSJ Salt stress-induced protein OS=Oryza sativa subsp. japonica GN=SALT PE=2 SV=1//8.17913e-18
Novel00270	13.0013	1.86639	2.8003	0.0010593	0.010412	-//-	-//-
Si001191m.g	73.5991	10.5962	2.7961	3.2322e-09	1.2246e-07	--	R13L1_ARATH Putative disease resistance RPP13-like protein 1 OS=Arabidopsis thaliana GN=RPPL1 PE=3 SV=1//2.0157e-13
Si007909m.g	164.49	23.6933	2.7954	1.7125e-18	2.0274e-16	--	DIOX3_PAPSO Codeine O-demethylase OS=Papaver somniferum GN=CODM PE=1 SV=1//1.30405e-46
Si005954m.g	146.691	21.1623	2.7932	1.2987e-17	1.4132e-15	--	DPF6_CAEEL Dipeptidyl peptidase family member 6 OS=Caenorhabditis elegans GN=dpf-6 PE=3 SV=2//1.8466e-14
Si015450m.g	32.177	4.65502	2.7892	1.9391e-05	0.00032692	--	Y3475_ARATH Probable LRR receptor-like serine/threonine-protein kinase At3g47570 OS=Arabidopsis thaliana GN=At3g47570 PE=2 SV=1//1.18598e-11
Si024350m.g	232.139	33.6668	2.7856	0.0010891	0.010642	--	LRK91_ARATH L-type lectin-domain containing receptor kinase IX.1 OS=Arabidopsis thaliana GN=LECRK91 PE=2 SV=1//1.71401e-85
Si016587m.g	204.22	29.6196	2.7855	3.1256e-09	1.1884e-07	--	PUB33_ARATH U-box domain-containing protein 33 OS=Arabidopsis thaliana GN=PUB33 PE=2 SV=2//1.34311e-11
Si031429m.g	382.659	55.526	2.7848	3.6707e-12	2.1147e-10	--	-//-
Novel01102	714.968	104.052	2.7806	1.4145e-28	3.5439e-26	-//-	-//-
Si031676m.g	25.5939	3.73279	2.7775	6.4269e-06	0.00012327	--	-//-
Si034296m.g	79.0645	11.5401	2.7764	0.00090496	0.009117	--	Y1661_ARATH Putative G-type lectin S-receptor-like serine/threonine-protein kinase At1g61610 OS=Arabidopsis thaliana GN=At1g61610 PE=3 SV=1//1.23969e-155
Si000162m.g	135.557	19.956	2.764	0.00055555	0.0060271	--	LIN1_LOTJA Putative E3 ubiquitin-protein ligase LIN-1 OS=Lotus japonicus GN=CERBERUS PE=2 SV=2//0
Si017751m.g	1328.46	196.405	2.7578	3.9009e-05	0.00060788	--	PER5_VITVI Peroxidase 5 OS=Vitis vinifera GN=GSVIVT00037159001 PE=1 SV=2//1.20482e-96
Si004602m.g	264.693	39.2969	2.7518	3.2165e-19	4.0449e-17	--	CRK25_ARATH Cysteine-rich receptor-like protein kinase 25 OS=Arabidopsis thaliana GN=CRK25 PE=3 SV=1//1.00834e-124
Si004678m.g	10.5135	1.56124	2.7515	0.0036051	0.028797	--	M2K9_ARATH Mitogen-activated protein kinase kinase 9 OS=Arabidopsis thaliana GN=MKK9 PE=1 SV=1//9.21432e-44
Novel01675	10.5135	1.5617	2.7511	0.0036048	0.028797	-//-	-//-
Si013194m.g	1009.39	150.586	2.7448	2.976e-06	6.2334e-05	--	LOXC2_ORYSJ Probable lipoxygenase 8, chloroplastic OS=Oryza sativa subsp. japonica GN=CM-LOX2 PE=2 SV=1//0
Si014307m.g	227.55	33.9724	2.7437	5.1977e-13	3.4282e-11	--	-//-
Si029630m.g	147.991	22.1287	2.7415	4.3644e-17	4.6096e-15	--	UGT8_CATRO 7-deoxyloganetic acid glucosyltransferase OS=Catharanthus roseus GN=UGT709C2 PE=1 SV=1//7.12476e-82
Si014418m.g	196.783	29.6044	2.7327	0.0022825	0.01982	--	GL85_ORYSJ Germin-like protein 8-5 OS=Oryza sativa subsp. japonica GN=Os08g0189400 PE=2 SV=1//4.08636e-125
Si027436m.g	82.7	12.4425	2.7326	2.3667e-05	0.00039046	--	CML45_ARATH Probable calcium-binding protein CML45 OS=Arabidopsis thaliana GN=CML45 PE=1 SV=1//6.16029e-27
Si024978m.g	43.4209	6.53678	2.7317	2.1825e-08	7.1104e-07	--	Y3475_ARATH Probable LRR receptor-like serine/threonine-protein kinase At3g47570 OS=Arabidopsis thaliana GN=At3g47570 PE=2 SV=1//0
Si004680m.g	53.4164	8.09034	2.723	0.0023837	0.02055	--	-//-
Si027982m.g	63.8441	9.68121	2.7213	3.0346e-09	1.1561e-07	--	WRK63_ARATH Probable WRKY transcription factor 63 OS=Arabidopsis thaliana GN=WRKY63 PE=2 SV=1//2.5575e-07
Si033035m.g	14.3142	2.17493	2.7184	0.00073192	0.0076109	--	-//-
Si003143m.g	348.599	52.9733	2.7182	4.0244e-16	3.8367e-14	--	PRMS_MAIZE Pathogenesis-related protein PRMS OS=Zea mays GN=PRMS PE=2 SV=1//1.05152e-93
Si031602m.g	2741.87	417.275	2.7161	1.2783e-31	3.9726e-29	--	H42_WHEAT Histone H4 variant TH091 OS=Triticum aestivum PE=3 SV=2//3.86044e-50
Si029653m.g	212.528	32.3747	2.7147	7.9487e-20	1.0615e-17	--	RGA3_SOLBU Putative disease resistance protein RGA3 OS=Solanum bulbocastanum GN=RGA3 PE=2 SV=2//1.46602e-09
Si020135m.g	183.81	28.0678	2.7112	2.13e-10	9.628e-09	--	-//-
Si010275m.g	178.893	27.427	2.7054	0.00034194	0.0039857	--	CHS1_ORYSJ Chalcone synthase 1 OS=Oryza sativa subsp. japonica GN=CHS1 PE=2 SV=1//0
Si006467m.g	6589.57	1011.63	2.7035	3.1825e-32	1.0495e-29	--	-//-
Si012740m.g	36.4937	5.60778	2.7021	7.9203e-05	0.0011173	--	NAC8_ARATH NAC domain-containing protein 8 OS=Arabidopsis thaliana GN=NAC008 PE=2 SV=1//1.35357e-64
Si020916m.g	18.1661	2.80536	2.695	0.00015439	0.0019918	--	CHIA_MAIZE Endochitinase A OS=Zea mays PE=1 SV=1//4.75351e-116
Si012439m.g	18.2206	2.81395	2.6949	0.0008029	0.0082587	--	HERK_ARATH Receptor-like protein kinase HERK 1 OS=Arabidopsis thaliana GN=HERK1 PE=1 SV=1//3.06348e-157
Si002295m.g	1008.13	156.44	2.688	0.00049324	0.0054649	--	WRKY9_ARATH Probable WRKY transcription factor 9 OS=Arabidopsis thaliana GN=WRKY9 PE=2 SV=1//7.26921e-38
Si009582m.g	14.0342	2.18398	2.6839	0.0009065	0.009124	--	SCL33_ARATH Scarecrow-like protein 33 OS=Arabidopsis thaliana GN=SCL33 PE=1 SV=1//2.55899e-114
Si009307m.g	12.0141	1.87024	2.6834	0.0022821	0.01982	--	MD15A_ARATH Mediator of RNA polymerase II transcription subunit 15a OS=Arabidopsis thaliana GN=MED15A PE=1 SV=1//1.26597e-28
Novel01216	53.7542	8.40748	2.6766	7.1987e-05	0.0010313	-//-	-//-
Si007233m.g	6585.66	1033.39	2.6719	1.5844e-18	1.8826e-16	--	GSTU1_ORYSI Probable glutathione S-transferase GSTU1 OS=Oryza sativa subsp. indica GN=GSTU1 PE=1 SV=1//6.43801e-78
Si009992m.g	171.166	26.8769	2.671	7.4331e-13	4.8239e-11	--	CHS1_ORYSJ Chalcone synthase 1 OS=Oryza sativa subsp. japonica GN=CHS1 PE=2 SV=1//0
Si023808m.g	626.799	98.5345	2.6693	3.5205e-26	7.7401e-24	--	-//-
Si021947m.g	9.90226	1.55695	2.669	0.0060377	0.043871	--	CBP2_WHEAT Serine carboxypeptidase 2 OS=Triticum aestivum GN=CBP2 PE=1 SV=2//0
Novel01470	100.445	15.9108	2.6583	1.0575e-11	5.6868e-10	-//-	-//-
Si027920m.g	265.798	42.1184	2.6578	2.3719e-05	0.00039111	--	UFOG_PETHY Anthocyanidin 3-O-glucosyltransferase OS=Petunia hybrida GN=RT PE=2 SV=1//1.93808e-129
Si004896m.g	23.6055	3.74477	2.6562	2.5023e-05	0.00041011	--	Y1839_ARATH Probable serine/threonine-protein kinase At1g18390 OS=Arabidopsis thaliana GN=At1g18390 PE=2 SV=2//2.49942e-17
Si033004m.g	33.443	5.30692	2.6558	0.0012299	0.011833	--	-//-
Si028923m.g	84.3258	13.4083	2.6528	0.00029333	0.0034918	--	Y1661_ARATH Putative G-type lectin S-receptor-like serine/threonine-protein kinase At1g61610 OS=Arabidopsis thaliana GN=At1g61610 PE=3 SV=1//0
Si011925m.g	642.232	102.295	2.6504	3.0706e-12	1.8076e-10	--	PER4_VITVI Peroxidase 4 OS=Vitis vinifera GN=GSVIVT00023967001 PE=1 SV=1//2.29312e-146
Si012557m.g	88.0937	14.0388	2.6496	1.4835e-12	9.2739e-11	--	RHIE_DICD3 Rhamnogalacturonate lyase OS=Dickeya dadantii (strain 3937) GN=rhiE PE=1 SV=1//1.76821e-30
Si015526m.g	17.592	2.80581	2.6484	0.00024575	0.0029983	--	RSLE1_ORYSJ Zinc finger BED domain-containing protein RICESLEEPER 1 OS=Oryza sativa subsp. japonica GN=Os05g0239150 PE=3 SV=1//1.15606e-59
Si021495m.g	29.0323	4.66361	2.6381	2.9699e-05	0.00047635	--	E70A1_ARATH Exocyst complex component EXO70A1 OS=Arabidopsis thaliana GN=EXO70A1 PE=1 SV=1//1.37578e-172
Si027634m.g	323.673	52.0393	2.6369	0.0056483	0.041657	--	Y4960_ARATH Putative receptor-like protein kinase At4g00960 OS=Arabidopsis thaliana GN=At4g00960 PE=3 SV=2//6.89363e-36
Si029293m.g	156.471	25.2591	2.631	8.5085e-06	0.00015731	--	FUT1_ARATH Galactoside 2-alpha-L-fucosyltransferase OS=Arabidopsis thaliana GN=FUT1 PE=1 SV=2//9.83354e-120
Si025984m.g	152.302	24.602	2.6301	3.772e-06	7.672e-05	--	-//-
Si035299m.g	382.654	62.0386	2.6248	0.00020489	0.0025626	--	C71Z7_ORYSJ Ent-cassadiene C2-hydroxylase OS=Oryza sativa subsp. japonica GN=CYP71Z7 PE=1 SV=1//0
Si031361m.g	132.053	21.5355	2.6163	2.242e-08	7.2752e-07	--	-//-
Si036611m.g	1945.56	317.297	2.6163	3.0856e-06	6.4172e-05	--	PER51_ARATH Peroxidase 51 OS=Arabidopsis thaliana GN=PER51 PE=2 SV=1//8.72187e-101
Si034397m.g	139.466	22.7487	2.6161	0.0070544	0.04965	--	WAK5_ARATH Wall-associated receptor kinase 5 OS=Arabidopsis thaliana GN=WAK5 PE=2 SV=1//3.65868e-162
Si033717m.g	181.434	29.9105	2.6007	4.2368e-06	8.4682e-05	--	-//-
Si013493m.g	199.871	33.0142	2.5979	3.4088e-18	3.9206e-16	--	PGLT1_HUMAN Protein O-glucosyltransferase 1 OS=Homo sapiens GN=POGLUT1 PE=1 SV=1//7.21695e-24
Si012835m.g	39.6195	6.54493	2.5978	1.901e-07	5.0986e-06	--	-//-
Si032491m.g	20.7094	3.42425	2.5964	9.109e-05	0.0012602	--	RGA3_SOLBU Putative disease resistance protein RGA3 OS=Solanum bulbocastanum GN=RGA3 PE=2 SV=2//1.06304e-12
Si032544m.g	393.825	65.133	2.5961	0.00011276	0.0015184	--	ODO1_PETHY Protein ODORANT1 OS=Petunia hybrida GN=ODO1 PE=2 SV=1//3.79948e-76
Novel01432	18.8237	3.11729	2.5942	0.0010736	0.010514	-//-	-//-
Si028030m.g	52.467	8.72077	2.5889	0.00013239	0.0017379	--	-//-
Si009141m.g	5370.69	893.113	2.5882	2.659e-11	1.3598e-09	--	-//-
Si003341m.g	14.9118	2.48777	2.5835	0.0010576	0.010401	--	-//-
Si010706m.g	13.0927	2.18737	2.5815	0.0018902	0.016974	--	WRK54_ARATH Probable WRKY transcription factor 54 OS=Arabidopsis thaliana GN=WRKY54 PE=2 SV=2//2.22398e-15
Si020127m.g	464.107	77.6438	2.5795	2.2613e-23	3.8669e-21	--	-//-
Si024041m.g	24.0094	4.03273	2.5738	0.00021733	0.0026911	--	-//-
Si024435m.g	1895.21	318.598	2.5725	7.5723e-27	1.7481e-24	--	-//-
Si015090m.g	49.9758	8.42037	2.5693	1.5583e-08	5.2191e-07	--	SYPC_ARATH Proline--tRNA ligase, cytoplasmic OS=Arabidopsis thaliana GN=At3g62120 PE=2 SV=1//0
Si015575m.g	22.2005	3.74432	2.5678	0.00055068	0.0059842	--	EIF3C_MEDTR Eukaryotic translation initiation factor 3 subunit C OS=Medicago truncatula GN=TIF3C1 PE=2 SV=1//0
Si039162m.g	295.53	50.2166	2.5571	1.9716e-20	2.7466e-18	--	C89A2_ARATH Cytochrome P450 89A2 OS=Arabidopsis thaliana GN=CYP89A2 PE=2 SV=2//6.08239e-110
Si036629m.g	1054.36	180.217	2.5486	2.0926e-06	4.5237e-05	--	-//-
Si018823m.g	20.0392	3.42673	2.5479	0.00014376	0.0018697	--	-//-
Si030560m.g	158.026	27.1198	2.5427	4.98e-16	4.7338e-14	--	MYB06_ANTMA Myb-related protein 306 OS=Antirrhinum majus GN=MYB306 PE=2 SV=1//6.40949e-81
Si001255m.g	41.6174	7.16179	2.5388	1.6395e-07	4.4814e-06	--	XYNA_STRLI Endo-1,4-beta-xylanase A OS=Streptomyces lividans GN=xlnA PE=1 SV=2//1.5446e-27
Si033160m.g	32.4155	5.59828	2.5336	2.7566e-06	5.8115e-05	--	RGA2_SOLBU Disease resistance protein RGA2 OS=Solanum bulbocastanum GN=RGA2 PE=1 SV=1//1.84749e-09
Si022209m.g	18.0003	3.11051	2.5328	0.00033494	0.003915	--	PLA7_ORYSJ Phospholipase A1-II 7 OS=Oryza sativa subsp. japonica GN=Os05g0574100 PE=3 SV=1//1.17184e-180
Si005316m.g	14.4104	2.49207	2.5317	0.0012439	0.011943	--	-//-
Si007238m.g	176.094	30.5298	2.5281	5.9502e-15	4.9563e-13	--	HOX18_ORYSJ Homeobox-leucine zipper protein HOX18 OS=Oryza sativa subsp. japonica GN=HOX18 PE=2 SV=1//1.40225e-57
Novel00052	184.539	32.1134	2.5227	2.4435e-07	6.4406e-06	-//-	-//-
Si012640m.g	139.748	24.3418	2.5213	1.4481e-06	3.2455e-05	--	PGLT1_BOVIN Protein O-glucosyltransferase 1 OS=Bos taurus GN=POGLUT1 PE=2 SV=1//3.16141e-22
Si015651m.g	764.129	133.44	2.5176	9.5777e-25	1.8425e-22	--	-//-
Si026581m.g	17.8127	3.11096	2.5175	0.00034339	0.003995	--	SAG39_ORYSJ Senescence-specific cysteine protease SAG39 OS=Oryza sativa subsp. japonica GN=SAG39 PE=2 SV=2//6.44908e-113
Si032187m.g	12.4738	2.18353	2.5142	0.0059286	0.043291	--	-//-
Si035241m.g	503.052	88.2583	2.5109	3.0899e-17	3.285e-15	--	SCP18_ARATH Serine carboxypeptidase-like 18 OS=Arabidopsis thaliana GN=SCPL18 PE=2 SV=2//4.58991e-140
Si024938m.g	62.226	10.9185	2.5107	0.002035	0.018039	--	RPM1_ARATH Disease resistance protein RPM1 OS=Arabidopsis thaliana GN=RPM1 PE=1 SV=1//1.44083e-06
Si030395m.g	1528.52	270.095	2.5006	3.1505e-20	4.3514e-18	--	WRK46_ARATH Probable WRKY transcription factor 46 OS=Arabidopsis thaliana GN=WRKY46 PE=2 SV=1//1.15408e-18
Si028970m.g	2085.51	371.174	2.4902	2.6355e-06	5.5818e-05	--	RPP13_ARATH Disease resistance protein RPP13 OS=Arabidopsis thaliana GN=RPP13 PE=2 SV=2//3.12565e-60
Si040269m.g	43.3821	7.79424	2.4766	8.2443e-05	0.0011554	--	Y1571_ARATH Probable leucine-rich repeat receptor-like protein kinase At1g35710 OS=Arabidopsis thaliana GN=At1g35710 PE=2 SV=1//1.07634e-56
Si033915m.g	86.4368	15.5833	2.4716	2.1884e-11	1.128e-09	--	ALDO2_MAIZE Indole-3-acetaldehyde oxidase OS=Zea mays GN=AO2 PE=2 SV=1//0
Si039876m.g	138.198	24.9175	2.4715	5.4941e-07	1.3361e-05	--	MYB44_ARATH Transcription factor MYB44 OS=Arabidopsis thaliana GN=MYB44 PE=2 SV=1//2.41816e-31
Si001241m.g	4495.16	814.001	2.4653	3.5962e-11	1.8019e-09	--	SCGT_TOBAC Scopoletin glucosyltransferase OS=Nicotiana tabacum GN=TOGT1 PE=1 SV=1//1.99187e-124
Si032501m.g	340.203	61.6618	2.4639	1.8136e-13	1.2687e-11	--	-//-
Si015091m.g	321.018	58.2057	2.4634	0.00054841	0.0059637	--	RPK1_IPONI Receptor-like protein kinase OS=Ipomoea nil GN=INRPK1 PE=2 SV=2//3.20711e-49
Si014293m.g	463.433	84.4839	2.4556	1.0687e-21	1.6527e-19	--	-//-
Si013685m.g	153.457	28.0961	2.4494	0.00015098	0.0019534	--	Y3028_ARATH Uncharacterized acetyltransferase At3g50280 OS=Arabidopsis thaliana GN=At3g50280 PE=3 SV=1//3.69839e-68
Si013150m.g	2353.6	433.915	2.4394	1.4464e-08	4.8827e-07	--	RPK1_IPONI Receptor-like protein kinase OS=Ipomoea nil GN=INRPK1 PE=2 SV=2//0
Novel00368	84.2814	15.558	2.4376	2.7882e-05	0.00045145	-//-	-//-
Si018884m.g	11.8449	2.18782	2.4367	0.004076	0.031927	--	-//-
Si034558m.g	2869.68	530.465	2.4356	1.6642e-17	1.7988e-15	--	Y103_SYNY3 Uncharacterized protein sll0103 OS=Synechocystis sp. (strain PCC 6803 / Kazusa) GN=sll0103 PE=3 SV=1//5.51059e-18
Si029757m.g	104.395	19.3181	2.434	2.2081e-12	1.3364e-10	--	-//-
Novel00508	124.483	23.0613	2.4324	1.8943e-13	1.3187e-11	-//-	-//-
Si011922m.g	11.7855	2.18873	2.4288	0.0060246	0.043834	--	PKS5_RUBID Polyketide synthase 5 OS=Rubus idaeus GN=PKS5 PE=1 SV=1//7.16443e-98
Si015549m.g	124.039	23.0656	2.427	3.2727e-08	1.0339e-06	--	3MAT_DAHPI Malonyl-coenzyme A:anthocyanin 3-O-glucoside-6&apos;&apos;-O-malonyltransferase OS=Dahlia pinnata GN=3MAT PE=1 SV=1//8.05623e-27
Si010431m.g	1145.44	213.171	2.4258	1.1407e-10	5.3509e-09	--	PER5_VITVI Peroxidase 5 OS=Vitis vinifera GN=GSVIVT00037159001 PE=1 SV=2//3.80335e-103
Si010622m.g	562.433	104.846	2.4234	4.4301e-22	7.0184e-20	--	DRPE_CRAPL Desiccation-related protein PCC13-62 OS=Craterostigma plantagineum PE=2 SV=1//2.46103e-103
Si027964m.g	23.3046	4.34557	2.423	0.00028091	0.0033738	--	RPM1_ARATH Disease resistance protein RPM1 OS=Arabidopsis thaliana GN=RPM1 PE=1 SV=1//3.67201e-42
Si011666m.g	415.816	77.5534	2.4227	1.2036e-20	1.6987e-18	--	SND1_DANRE Staphylococcal nuclease domain-containing protein 1 OS=Danio rerio GN=snd1 PE=2 SV=1//1.18519e-93
Si028126m.g	487.493	90.9816	2.4217	1.8391e-21	2.7646e-19	--	-//-
Si003922m.g	14.9848	2.81259	2.4135	0.0013257	0.012606	--	HSL1_ARATH Receptor-like protein kinase HSL1 OS=Arabidopsis thaliana GN=HSL1 PE=2 SV=1//0
Si020314m.g	51.3729	9.64774	2.4127	4.163e-08	1.2875e-06	--	-//-
Si024429m.g	19.7953	3.73279	2.4068	0.00067567	0.0071177	--	DWRF8_MAIZE DELLA protein DWARF8 OS=Zea mays GN=D8 PE=1 SV=1//8.49969e-81
Novel01222	54.5214	10.294	2.405	2.141e-08	6.9964e-07	-//-	-//-
Si004464m.g	31.3252	5.91722	2.4043	6.2806e-05	0.0009131	--	WRK51_ARATH Probable WRKY transcription factor 51 OS=Arabidopsis thaliana GN=WRKY51 PE=1 SV=1//3.5477e-35
Si030516m.g	370.676	70.1004	2.4027	4.0665e-06	8.1784e-05	--	MARC2_BOVIN Mitochondrial amidoxime reducing component 2 OS=Bos taurus GN=MARC2 PE=2 SV=1//6.57459e-38
Si030603m.g	27.9388	5.29358	2.4	0.0016485	0.015072	--	-//-
Si030019m.g	31.2902	5.9326	2.399	0.00082888	0.0084935	--	PAP12_ARATH Probable plastid-lipid-associated protein 12, chloroplastic OS=Arabidopsis thaliana GN=PAP12 PE=2 SV=1//9.46392e-115
Si016770m.g	1053.78	199.954	2.3978	8.5183e-13	5.5061e-11	--	GUX1_ARATH UDP-glucuronate:xylan alpha-glucuronosyltransferase 1 OS=Arabidopsis thaliana GN=GUX1 PE=2 SV=1//1.4585e-32
Si025071m.g	3681.65	699.221	2.3965	6.0838e-26	1.2936e-23	--	CXE17_ARATH Probable carboxylesterase 17 OS=Arabidopsis thaliana GN=CXE17 PE=2 SV=1//2.55711e-36
Si035771m.g	101.52	19.3179	2.3938	1.9844e-08	6.5376e-07	--	ALD1_ORYSJ Aminotransferase ALD1 homolog OS=Oryza sativa subsp. japonica GN=ALD1 PE=2 SV=1//0
Si003563m.g	154.007	29.3354	2.3923	1.6567e-14	1.2871e-12	--	-//-
Si011170m.g	116.077	22.1388	2.3904	3.1344e-07	8.0268e-06	--	-//-
Si003573m.g	393.789	75.1117	2.3903	1.2026e-14	9.5243e-13	--	-//-
Si013611m.g	569.77	108.789	2.3888	6.8403e-05	0.00098429	--	C99A2_ORYSJ Cytochrome P450 99A2 OS=Oryza sativa subsp. japonica GN=CYP99A2 PE=2 SV=2//0
Si025616m.g	636.395	122.143	2.3814	0.00049561	0.0054851	--	-//-
Novel00928	21.0997	4.05806	2.3784	0.00020256	0.0025364	-//-	-//-
Si004466m.g	17.8546	3.43533	2.3778	0.00056784	0.0061398	--	PLY21_ARATH Putative pectate lyase 21 OS=Arabidopsis thaliana GN=At5g55720 PE=3 SV=1//3.87864e-42
Si026533m.g	46.9139	9.03654	2.3762	1.6542e-07	4.5079e-06	--	KCO2_ORYSJ Two pore potassium channel b OS=Oryza sativa subsp. japonica GN=TPKB PE=1 SV=1//1.0255e-139
Si009871m.g	133.965	25.8576	2.3732	3.4653e-06	7.1245e-05	--	BGL18_ORYSJ Beta-glucosidase 18 OS=Oryza sativa subsp. japonica GN=BGLU18 PE=3 SV=2//0
Si008743m.g	23.9384	4.67514	2.3562	0.001344	0.012745	--	BCS1_SCHPO Probable mitochondrial chaperone bcs1 OS=Schizosaccharomyces pombe (strain 972 / ATCC 24843) GN=SPAC644.07 PE=2 SV=1//2.99304e-27
Si039653m.g	70.0743	13.7234	2.3522	6.3487e-09	2.2935e-07	--	YDHE_SCHPO Pumilio domain-containing protein C6G9.14 OS=Schizosaccharomyces pombe (strain 972 / ATCC 24843) GN=SPAC6G9.14 PE=3 SV=1//1.92148e-09
Si006188m.g	15.8748	3.1139	2.3499	0.001339	0.012713	--	RUMI_CULQU O-glucosyltransferase rumi homolog OS=Culex quinquefasciatus GN=CPIJ013394 PE=3 SV=1//3.97996e-19
Si022933m.g	61.7845	12.1513	2.3461	9.7772e-09	3.4087e-07	--	WRK55_ARATH WRKY transcription factor 55 OS=Arabidopsis thaliana GN=WRKY55 PE=2 SV=1//7.74065e-11
Si022463m.g	1799.82	355.15	2.3413	5.4685e-24	1.0042e-21	--	C14D1_ORYSJ Cytochrome P450 714D1 OS=Oryza sativa subsp. japonica GN=CYP714D1 PE=1 SV=1//0
Si026047m.g	1510.87	298.582	2.3392	1.6901e-07	4.5941e-06	--	ANK2_HUMAN Ankyrin-2 OS=Homo sapiens GN=ANK2 PE=1 SV=4//2.39342e-15
Si027091m.g	22798.9	4512.12	2.3371	1.5594e-17	1.6912e-15	--	-//-
Si033098m.g	276.628	54.8603	2.3341	2.4484e-11	1.258e-09	--	-//-
Si023769m.g	1236.03	245.462	2.3321	3.3453e-23	5.6904e-21	--	TRH22_ORYSJ Thioredoxin H2-2 OS=Oryza sativa subsp. japonica GN=Os03g0800700 PE=2 SV=1//7.6693e-11
Si031939m.g	1597.56	317.972	2.3289	7.3999e-10	3.078e-08	--	ODO1_PETHY Protein ODORANT1 OS=Petunia hybrida GN=ODO1 PE=2 SV=1//5.39586e-79
Si008255m.g	835.74	166.465	2.3278	0.00053798	0.005872	--	ORYA_ORYSJ Oryzain alpha chain OS=Oryza sativa subsp. japonica GN=Os04g0650000 PE=1 SV=2//1.95224e-123
Si035445m.g	48.5247	9.66832	2.3274	1.8939e-07	5.0838e-06	--	MAN4_ORYSJ Mannan endo-1,4-beta-mannosidase 4 OS=Oryza sativa subsp. japonica GN=MAN4 PE=2 SV=2//0
Novel00049	17.1564	3.4238	2.3251	0.00088957	0.0089877	-//-	-//-
Si025196m.g	3828.97	764.223	2.3249	0.00014418	0.0018744	--	PER5_VITVI Peroxidase 5 OS=Vitis vinifera GN=GSVIVT00037159001 PE=1 SV=2//5.7385e-106
Si026891m.g	109.352	21.8341	2.3243	6.4241e-12	3.5797e-10	--	SAR1A_BRACM GTP-binding protein SAR1A OS=Brassica campestris GN=SAR1A PE=2 SV=1//8.64642e-84
Si013919m.g	20.2554	4.04901	2.3227	0.00031797	0.0037465	--	UBA1C_ARATH UBP1-associated proteins 1C OS=Arabidopsis thaliana GN=UBA1C PE=3 SV=2//3.71396e-07
Si026707m.g	2170.9	436.052	2.3157	7.1461e-24	1.2975e-21	--	NAC90_ARATH NAC domain-containing protein 90 OS=Arabidopsis thaliana GN=NAC090 PE=2 SV=1//2.57718e-59
Si033011m.g	766.235	154.265	2.3124	0.00098418	0.0097991	--	GLR27_ARATH Glutamate receptor 2.7 OS=Arabidopsis thaliana GN=GLR2.7 PE=2 SV=3//3.86219e-156
Si000839m.g	732.27	147.506	2.3116	2.2271e-21	3.3323e-19	--	PLA15_ARATH Phospholipase A1-Igamma1, chloroplastic OS=Arabidopsis thaliana GN=At1g06800 PE=1 SV=2//2.32683e-153
Si029509m.g	26.315	5.30172	2.3114	5.5891e-05	0.00082708	--	BGL33_ORYSJ Probable inactive beta-glucosidase 33 OS=Oryza sativa subsp. japonica GN=BGLU33 PE=2 SV=2//0
Si036105m.g	19.9754	4.02889	2.3098	0.00039226	0.0044626	--	PKSA_ARATH Type III polyketide synthase A OS=Arabidopsis thaliana GN=PKSA PE=1 SV=1//1.50956e-148
Si009523m.g	443.505	89.7481	2.305	0.00053586	0.0058528	--	SPXM2_ORYSJ SPX domain-containing membrane protein Os04g0573000 OS=Oryza sativa subsp. japonica GN=Os04g0573000 PE=2 SV=2//2.30025e-79
Novel00940	64.65	13.0941	2.3037	0.0024038	0.02069	-//-	-//-
Si014424m.g	217.028	43.9587	2.3037	0.0021273	0.018653	--	GL85_ORYSJ Germin-like protein 8-5 OS=Oryza sativa subsp. japonica GN=Os08g0189400 PE=2 SV=1//1.84423e-128
Si015377m.g	158.194	32.0892	2.3015	2.789e-06	5.8692e-05	--	Y3475_ARATH Probable LRR receptor-like serine/threonine-protein kinase At3g47570 OS=Arabidopsis thaliana GN=At3g47570 PE=2 SV=1//0
Si022595m.g	191.153	38.9246	2.296	1.2053e-14	9.5243e-13	--	PLP1_ORYSI Patatin-like protein 1 OS=Oryza sativa subsp. indica GN=PLP1 PE=3 SV=1//2.69879e-165
Si023801m.g	237.737	48.623	2.2897	3.6434e-16	3.515e-14	--	-//-
Si032403m.g	920.969	188.54	2.2883	3.3051e-13	2.2347e-11	--	MDR_ORYSJ Putative multidrug resistance protein OS=Oryza sativa subsp. japonica GN=Os02g0190300 PE=3 SV=1//0
Si020234m.g	392.141	80.4621	2.285	1.1073e-18	1.3304e-16	--	-//-
Si039337m.g	57.7941	11.8586	2.285	3.7497e-08	1.1664e-06	--	-//-
Si015854m.g	12.1433	2.49591	2.2825	0.0053092	0.03971	--	GBA2_RAT Non-lysosomal glucosylceramidase OS=Rattus norvegicus GN=Gba2 PE=2 SV=2//8.47119e-17
Si039999m.g	13.6941	2.8187	2.2804	0.0070329	0.049574	--	TYDC2_PAPSO Tyrosine/DOPA decarboxylase 2 OS=Papaver somniferum GN=TYDC2 PE=2 SV=1//0
Si035575m.g	34.7794	7.1758	2.277	4.6821e-05	0.00070864	--	KCS12_ARATH 3-ketoacyl-CoA synthase 12 OS=Arabidopsis thaliana GN=KCS12 PE=2 SV=1//4.63875e-179
Si018963m.g	132.599	27.4055	2.2745	1.5534e-07	4.2764e-06	--	-//-
Novel01679	34.7207	7.19163	2.2714	7.1246e-06	0.00013529	-//-	-//-
Si039199m.g	43.4127	9.02637	2.2659	9.4882e-07	2.2173e-05	--	CDKF2_ORYSJ Putative cyclin-dependent kinase F-2 OS=Oryza sativa subsp. japonica GN=CDKF-2 PE=3 SV=1//2.77884e-54
Si028113m.g	20.9987	4.36615	2.2659	0.00032608	0.0038253	--	GH38_ORYSJ Probable indole-3-acetic acid-amido synthetase GH3.8 OS=Oryza sativa subsp. japonica GN=GH3.8 PE=2 SV=1//0
Si014605m.g	83.7085	17.4363	2.2633	5.2996e-10	2.2477e-08	--	-//-
Novel00939	38.9386	8.1125	2.263	0.00093863	0.0094063	-//-	-//-
Si002604m.g	692.857	144.466	2.2618	5.0309e-05	0.00075624	--	PRPX_HORVU Pathogen-related protein OS=Hordeum vulgare PE=2 SV=2//1.87448e-63
Si020636m.g	16.4441	3.43194	2.2605	0.0032108	0.026225	--	-//-
Si029648m.g	56.6541	11.8417	2.2583	3.0208e-05	0.00048307	--	R13L1_ARATH Putative disease resistance RPP13-like protein 1 OS=Arabidopsis thaliana GN=RPPL1 PE=3 SV=1//8.78656e-14
Si000427m.g	99.8882	20.8965	2.2571	0.00093531	0.009379	--	SBT33_ARATH Subtilisin-like protease SBT3.3 OS=Arabidopsis thaliana GN=SBT3.3 PE=2 SV=1//0
Si010142m.g	40.2189	8.41471	2.2569	0.00072335	0.007534	--	CAS1_CRYNJ Probable O-acetyltransferase CAS1 OS=Cryptococcus neoformans var. neoformans serotype D (strain JEC21 / ATCC MYA-565) GN=CAS1 PE=3 SV=1//1.04911e-49
Si000042m.g	224.664	47.0527	2.2554	4.2114e-06	8.433e-05	--	AB35G_ORYSJ ABC transporter G family member 35 OS=Oryza sativa subsp. japonica GN=ABCG35 PE=3 SV=1//0
Si008463m.g	925.564	193.923	2.2548	6.4484e-08	1.9085e-06	--	HLS1L_ARATH Probable N-acetyltransferase HLS1-like OS=Arabidopsis thaliana GN=At2g23060 PE=2 SV=1//2.86522e-70
Si038981m.g	20.805	4.36569	2.2526	0.00070652	0.0073801	--	OCT2_ARATH Organic cation/carnitine transporter 2 OS=Arabidopsis thaliana GN=OCT2 PE=2 SV=1//6.66245e-125
Si003742m.g	13.3727	2.80965	2.2508	0.0041409	0.032318	--	CML19_ORYSJ Putative calcium-binding protein CML19 OS=Oryza sativa subsp. japonica GN=CML19 PE=3 SV=1//3.05117e-72
Si026628m.g	686.643	144.318	2.2503	2.0117e-07	5.3776e-06	--	-//-
Si040198m.g	14.7597	3.10576	2.2486	0.0026574	0.022418	--	-//-
Si025232m.g	11.8401	2.49252	2.248	0.0066654	0.04748	--	LRK43_ARATH L-type lectin-domain containing receptor kinase IV.3 OS=Arabidopsis thaliana GN=LECRK43 PE=2 SV=1//6.61698e-144
Si009754m.g	284.326	59.8686	2.2477	0.00021124	0.0026278	--	TPS2_SORBI Beta-sesquiphellandrene synthase OS=Sorghum bicolor GN=TPS2 PE=1 SV=2//1.42893e-147
Si009311m.g	67.9347	14.3041	2.2477	7.9499e-06	0.00014895	--	WAK5_ARATH Wall-associated receptor kinase 5 OS=Arabidopsis thaliana GN=WAK5 PE=2 SV=1//1.70218e-12
Si025307m.g	506.57	106.669	2.2476	3.6131e-18	4.1409e-16	--	WRK55_ARATH WRKY transcription factor 55 OS=Arabidopsis thaliana GN=WRKY55 PE=2 SV=1//1.39245e-34
Si008706m.g	136.161	28.6878	2.2468	1.4775e-12	9.2544e-11	--	-//-
Si037911m.g	658.026	138.753	2.2456	2.401e-19	3.0551e-17	--	FL3H_MALDO Naringenin,2-oxoglutarate 3-dioxygenase OS=Malus domestica PE=2 SV=1//1.48129e-18
Si003677m.g	63.4174	13.3844	2.2443	5.956e-07	1.4414e-05	--	-//-
Si035284m.g	126.904	26.7936	2.2438	0.0013015	0.012412	--	U73C5_ARATH UDP-glycosyltransferase 73C5 OS=Arabidopsis thaliana GN=UGT73C5 PE=2 SV=1//7.8259e-121
Si002515m.g	25.0856	5.30466	2.2415	0.00010439	0.0014182	--	TRNHF_ARATH Tropinone reductase homolog At5g06060 OS=Arabidopsis thaliana GN=At5g06060 PE=2 SV=1//6.36467e-85
Si012422m.g	235.732	49.9128	2.2397	0.00033201	0.0038863	--	-//-
Si020082m.g	41.1616	8.72891	2.2374	0.00064997	0.0068848	--	-//-
Si031002m.g	1753.96	372.214	2.2364	3.5913e-08	1.1236e-06	--	ZEAM_MAIZE Zeamatin OS=Zea mays GN=Zlp PE=1 SV=2//3.92434e-138
Si035281m.g	513.377	109.058	2.2349	5.9624e-06	0.00011513	--	C71Z6_ORYSJ Ent-isokaurene C2-hydroxylase OS=Oryza sativa subsp. japonica GN=CYP71Z6 PE=1 SV=1//3.90228e-145
Si035001m.g	3030.05	644.579	2.2329	5.5998e-10	2.3626e-08	--	SRO2_ARATH Probable inactive poly [ADP-ribose] polymerase SRO2 OS=Arabidopsis thaliana GN=SRO2 PE=1 SV=1//3.35034e-35
Si037526m.g	51.1058	10.8995	2.2292	2.487e-07	6.5325e-06	--	TI171_ARATH Mitochondrial import inner membrane translocase subunit TIM17-1 OS=Arabidopsis thaliana GN=TIM17-1 PE=2 SV=1//3.53831e-35
Si036487m.g	94.7444	20.2525	2.2259	1.2205e-06	2.7799e-05	--	PER15_IPOBA Peroxidase 15 OS=Ipomoea batatas GN=pod PE=1 SV=1//3.57708e-112
Si019926m.g	415.406	88.8177	2.2256	0.0034816	0.028012	--	LRK41_ARATH L-type lectin-domain containing receptor kinase IV.1 OS=Arabidopsis thaliana GN=LECRK41 PE=2 SV=1//0
Si000074m.g	590.215	126.23	2.2252	1.7703e-19	2.2978e-17	--	AB4B_ARATH ABC transporter B family member 4 OS=Arabidopsis thaliana GN=ABCB4 PE=1 SV=1//1.10784e-121
Si033788m.g	18.8776	4.03748	2.2251	0.00074828	0.0077611	--	-//-
Si007471m.g	95.904	20.5731	2.2208	5.0002e-06	9.8239e-05	--	-//-
Si037358m.g	206.196	44.2609	2.2199	6.1652e-12	3.4592e-10	--	MAD47_ORYSJ MADS-box transcription factor 47 OS=Oryza sativa subsp. japonica GN=MADS47 PE=1 SV=2//2.5866e-47
Si012054m.g	59.4516	12.7856	2.2172	6.1267e-08	1.8283e-06	--	WAK2_ARATH Wall-associated receptor kinase 2 OS=Arabidopsis thaliana GN=WAK2 PE=1 SV=1//5.3316e-129
Si034317m.g	169.545	36.4696	2.2169	3.728e-12	2.1362e-10	--	RLK1_ARATH G-type lectin S-receptor-like serine/threonine-protein kinase RLK1 OS=Arabidopsis thaliana GN=RLK1 PE=2 SV=2//1.88629e-21
Si034290m.g	324.291	69.7926	2.2161	0.0042263	0.032832	--	HAK16_ORYSJ Probable potassium transporter 16 OS=Oryza sativa subsp. japonica GN=HAK16 PE=2 SV=1//0
Si004820m.g	295.018	63.6437	2.2127	2.074e-16	2.0881e-14	--	WAKLS_ARATH Putative wall-associated receptor kinase-like 16 OS=Arabidopsis thaliana GN=WAKL16 PE=3 SV=1//4.82273e-54
Si007260m.g	1249.85	270.97	2.2055	3.5237e-21	5.224e-19	--	NOIL_ELAOL NOI-like protein OS=Elaeis oleifera PE=2 SV=1//1.03438e-06
Si029247m.g	494.898	107.479	2.2031	2.5175e-07	6.5882e-06	--	KSL11_ORYSI Stemod-13(17)-ene synthase OS=Oryza sativa subsp. indica GN=KSL11 PE=2 SV=1//6.74823e-170
Si012792m.g	127.8	27.7552	2.2031	6.6888e-12	3.7144e-10	--	LRK91_ARATH L-type lectin-domain containing receptor kinase IX.1 OS=Arabidopsis thaliana GN=LECRK91 PE=2 SV=1//3.51868e-14
Si037596m.g	1529.3	332.269	2.2024	3.5255e-13	2.3787e-11	--	DIOX2_PAPSO Probable 2-oxoglutarate/Fe(II)-dependent dioxygenase OS=Papaver somniferum GN=DIOX2 PE=2 SV=1//4.11316e-48
Si032498m.g	428.544	93.2124	2.2009	2.0181e-16	2.0382e-14	--	ODO1_PETHY Protein ODORANT1 OS=Petunia hybrida GN=ODO1 PE=2 SV=1//7.76497e-76
Si020922m.g	91.3612	19.9268	2.1969	1.038e-09	4.2356e-08	--	SD18_ARATH Receptor-like serine/threonine-protein kinase SD1-8 OS=Arabidopsis thaliana GN=SD18 PE=1 SV=1//2.89459e-179
Si014150m.g	1547.28	337.645	2.1962	0.0010681	0.01047	--	SILD_FORIN Secoisolariciresinol dehydrogenase (Fragment) OS=Forsythia intermedia PE=1 SV=1//2.63881e-70
Si014978m.g	1183.83	258.681	2.1942	7.0706e-21	1.0067e-18	--	-//-
Si012004m.g	44.302	9.68618	2.1934	1.4555e-06	3.2599e-05	--	-//-
Si011047m.g	92.6755	20.2752	2.1925	0.0001157	0.0015477	--	-//-
Si018925m.g	126.541	27.7265	2.1903	9.1796e-12	5.0022e-10	--	-//-
Si007619m.g	147.681	32.3971	2.1885	1.1199e-10	5.2761e-09	--	-//-
Si036148m.g	686.743	150.798	2.1871	0.0055757	0.041246	--	HFA2A_ORYSJ Heat stress transcription factor A-2a OS=Oryza sativa subsp. japonica GN=HSFA2A PE=2 SV=1//4.14999e-119
Si016376m.g	82.2244	18.1088	2.1829	1.9735e-09	7.7404e-08	--	EIN4_ARATH Protein EIN4 OS=Arabidopsis thaliana GN=EIN4 PE=1 SV=1//6.36846e-64
Si012649m.g	103.087	22.739	2.1806	1.5066e-10	6.9459e-09	--	CNR13_MAIZE Cell number regulator 13 OS=Zea mays GN=CNR13 PE=2 SV=1//4.1975e-32
Si035839m.g	111.456	24.6311	2.1779	2.1535e-10	9.7071e-09	--	MATE5_ARATH MATE efflux family protein 5 OS=Arabidopsis thaliana GN=DTXL1 PE=3 SV=1//2.52823e-84
Si025162m.g	1671.29	369.379	2.1778	7.3262e-07	1.7474e-05	--	PER5_VITVI Peroxidase 5 OS=Vitis vinifera GN=GSVIVT00037159001 PE=1 SV=2//4.75918e-107
Si032533m.g	338.211	74.7772	2.1773	9.8656e-05	0.0013459	--	PUB44_ARATH U-box domain-containing protein 44 OS=Arabidopsis thaliana GN=PUB44 PE=1 SV=1//0
Si035348m.g	77.5763	17.161	2.1765	4.928e-06	9.7056e-05	--	U86A1_ARATH UDP-glycosyltransferase 86A1 OS=Arabidopsis thaliana GN=UGT86A1 PE=2 SV=1//5.31868e-165
Si032235m.g	213.965	47.4094	2.1741	1.2115e-13	8.7201e-12	--	APK2A_ARATH Protein kinase 2A, chloroplastic OS=Arabidopsis thaliana GN=APK2A PE=2 SV=1//1.03426e-135
Si029111m.g	44.9341	9.96103	2.1734	0.00039407	0.0044766	--	LRK42_ARATH L-type lectin-domain containing receptor kinase IV.2 OS=Arabidopsis thaliana GN=LECRK42 PE=2 SV=1//0
Si007248m.g	172.802	38.3168	2.1731	5.1364e-10	2.1888e-08	--	-//-
Si029464m.g	1950.15	432.893	2.1715	1.7341e-08	5.7776e-07	--	BCS1B_DICDI Probable mitochondrial chaperone BCS1-B OS=Dictyostelium discoideum GN=bcsl1b PE=3 SV=1//6.60526e-32
Si003236m.g	131.903	29.3072	2.1702	7.1746e-12	3.9502e-10	--	-//-
Si010735m.g	78.2944	17.4191	2.1682	4.4048e-09	1.6232e-07	--	NAC8_ARATH NAC domain-containing protein 8 OS=Arabidopsis thaliana GN=NAC008 PE=2 SV=1//1.14558e-57
Si039033m.g	15.3938	3.42719	2.1673	0.0026773	0.022563	--	RBBP6_MOUSE E3 ubiquitin-protein ligase RBBP6 OS=Mus musculus GN=Rbbp6 PE=1 SV=5//3.96768e-14
Si002828m.g	395.491	88.2025	2.1648	1.8031e-05	0.00030655	--	PRR3_JUNAS Pathogenesis-related protein OS=Juniperus ashei PE=1 SV=1//1.59113e-79
Si028893m.g	174.548	38.9404	2.1643	0.0018826	0.01692	--	CTR1_ARATH Serine/threonine-protein kinase CTR1 OS=Arabidopsis thaliana GN=CTR1 PE=1 SV=1//7.00207e-51
Si032728m.g	145.187	32.4129	2.1633	3.0069e-12	1.7766e-10	--	RLK90_ARATH Probable inactive receptor kinase RLK902 OS=Arabidopsis thaliana GN=RLK902 PE=1 SV=1//2.32624e-35
Si036858m.g	65.6876	14.6755	2.1622	0.00094404	0.0094489	--	HIR1_ARATH Hypersensitive-induced response protein 1 OS=Arabidopsis thaliana GN=HIR1 PE=1 SV=1//8.057e-160
Si012039m.g	144.975	32.4383	2.16	8.1041e-06	0.00015148	--	-//-
Si026919m.g	281.216	62.9981	2.1583	1.1319e-07	3.1948e-06	--	-//-
Novel00555	79.328	17.7725	2.1582	0.00011587	0.0015487	-//-	-//-
Si036828m.g	375.43	84.2188	2.1563	4.8472e-10	2.0777e-08	--	-//-
Si039193m.g	99.8944	22.4476	2.1538	2.8711e-10	1.2677e-08	--	MAD50_ORYSJ MADS-box transcription factor 50 OS=Oryza sativa subsp. japonica GN=MADS50 PE=2 SV=1//1.85765e-73
Novel00869	318.339	71.6651	2.1512	5.0263e-16	4.7638e-14	-//-	-//-
Si010747m.g	106.367	23.9711	2.1497	1.574e-10	7.2363e-09	--	AIL1_ARATH AP2-like ethylene-responsive transcription factor AIL1 OS=Arabidopsis thaliana GN=AIL1 PE=2 SV=1//4.00263e-58
Si015634m.g	16.5496	3.73188	2.1488	0.0021285	0.018658	--	GEX1_ARATH Protein GAMETE EXPRESSED 1 OS=Arabidopsis thaliana GN=GEX1 PE=1 SV=1//4.3671e-143
Novel00055	17.9092	4.05038	2.1446	0.001396	0.013135	-//-	-//-
Si038649m.g	513.962	116.295	2.1439	1.0203e-12	6.5424e-11	--	NFD4_ARATH Protein NUCLEAR FUSION DEFECTIVE 4 OS=Arabidopsis thaliana GN=NFD4 PE=3 SV=1//3.09568e-08
Si023853m.g	15.067	3.42334	2.1379	0.0033178	0.026941	--	-//-
Si006404m.g	94.5302	21.534	2.1342	8.5773e-10	3.554e-08	--	Y5005_ARATH Probable receptor-like protein kinase At5g20050 OS=Arabidopsis thaliana GN=At5g20050 PE=2 SV=1//3.75758e-116
Si035139m.g	17.799	4.05806	2.1329	0.0014106	0.013245	--	C71Z6_ORYSJ Ent-isokaurene C2-hydroxylase OS=Oryza sativa subsp. japonica GN=CYP71Z6 PE=1 SV=1//1.15859e-116
Si013135m.g	187.256	42.739	2.1314	3.3412e-06	6.8999e-05	--	RGA4_SOLBU Putative disease resistance protein RGA4 OS=Solanum bulbocastanum GN=RGA4 PE=2 SV=1//2.12595e-08
Si001277m.g	106.407	24.3045	2.1303	2.3183e-10	1.0349e-08	--	LAC6_ORYSJ Laccase-6 OS=Oryza sativa subsp. japonica GN=LAC6 PE=2 SV=1//0
Si028371m.g	48.9869	11.1952	2.1295	0.0033739	0.027315	--	-//-
Si016208m.g	66.7978	15.2666	2.1294	4.0053e-08	1.2399e-06	--	GLR28_ARATH Glutamate receptor 2.8 OS=Arabidopsis thaliana GN=GLR2.8 PE=2 SV=2//0
Si039747m.g	28.5729	6.53724	2.1279	9.1316e-05	0.0012618	--	Y103_SYNY3 Uncharacterized protein sll0103 OS=Synechocystis sp. (strain PCC 6803 / Kazusa) GN=sll0103 PE=3 SV=1//4.04563e-13
Si013471m.g	3703.53	850.392	2.1227	0.0016261	0.014892	--	GGLO2_ARATH L-gulonolactone oxidase 2 OS=Arabidopsis thaliana GN=GULLO2 PE=1 SV=1//0
Si002091m.g	445.792	102.587	2.1195	9.6162e-12	5.1971e-10	--	SINL6_ARATH Putative E3 ubiquitin-protein ligase SINA-like 6 OS=Arabidopsis thaliana GN=At5g37870 PE=3 SV=1//2.95277e-08
Si004810m.g	255.641	58.9227	2.1172	8.7954e-05	0.0012216	--	-//-
Si002514m.g	78.5253	18.1027	2.117	1.2356e-08	4.2167e-07	--	TRNHF_ARATH Tropinone reductase homolog At5g06060 OS=Arabidopsis thaliana GN=At5g06060 PE=2 SV=1//6.79965e-85
Si001351m.g	93.428	21.5446	2.1165	1.23e-09	4.969e-08	--	SCP50_ARATH Serine carboxypeptidase-like 50 OS=Arabidopsis thaliana GN=SCPL50 PE=2 SV=1//2.8047e-122
Si024816m.g	635.009	146.494	2.1159	4.5908e-08	1.4104e-06	--	WRK70_ARATH Probable WRKY transcription factor 70 OS=Arabidopsis thaliana GN=WRKY70 PE=2 SV=1//7.37913e-21
Si024551m.g	21.5867	4.98029	2.1158	0.00051243	0.005633	--	Y2921_ARATH Putative leucine-rich repeat receptor-like protein kinase At2g19210 OS=Arabidopsis thaliana GN=At2g19210 PE=3 SV=1//2.40397e-132
Si007050m.g	45.7838	10.5675	2.1152	2.4725e-06	5.2605e-05	--	-//-
Si030099m.g	29.7213	6.86048	2.1151	6.5164e-05	0.00094229	--	-//-
Novel00953	41.9132	9.68031	2.1143	0.00015765	0.0020299	-//-	-//-
Si016036m.g	856.96	198.003	2.1137	5.1573e-07	1.2618e-05	--	-//-
Si001490m.g	843.788	195.16	2.1122	4.1908e-11	2.0837e-09	--	Y4597_ARATH Uncharacterized protein At4g15970 OS=Arabidopsis thaliana GN=At4g15970 PE=2 SV=1//5.66322e-56
Si013774m.g	4217.03	977.039	2.1097	2.7784e-09	1.0652e-07	--	PLP2_ARATH Patatin-like protein 2 OS=Arabidopsis thaliana GN=PLP2 PE=1 SV=1//9.76504e-162
Si016158m.g	61.8514	14.3326	2.1095	2.477e-06	5.2668e-05	--	Y3475_ARATH Probable LRR receptor-like serine/threonine-protein kinase At3g47570 OS=Arabidopsis thaliana GN=At3g47570 PE=2 SV=1//1.80924e-10
Si031983m.g	104.944	24.3285	2.1089	0.0042841	0.033174	--	UGE3_ORYSJ UDP-glucose 4-epimerase 3 OS=Oryza sativa subsp. japonica GN=UGE-3 PE=2 SV=1//2.06213e-176
Si007670m.g	2262.46	525.584	2.1059	2.1838e-20	3.029e-18	--	-//-
Si026620m.g	1202.83	279.511	2.1055	1.6881e-19	2.2088e-17	--	CRK41_ARATH Cysteine-rich receptor-like protein kinase 41 OS=Arabidopsis thaliana GN=CRK41 PE=3 SV=2//1.3534e-50
Si031652m.g	48.3085	11.2334	2.1045	1.7077e-05	0.00029233	--	-//-
Si015757m.g	18.7961	4.37429	2.1033	0.0011492	0.011163	--	SAU72_ARATH Auxin-responsive protein SAUR72 OS=Arabidopsis thaliana GN=SAUR72 PE=2 SV=1//1.6975e-06
Novel01532	14.6502	3.41905	2.0993	0.0041451	0.032336	-//-	-//-
Si023191m.g	2113.88	494.688	2.0953	0.0013664	0.012905	--	GSTF4_MAIZE Glutathione S-transferase 4 OS=Zea mays GN=GST4 PE=1 SV=2//2.3945e-104
Si025056m.g	178.181	41.7209	2.0945	1.1273e-06	2.5894e-05	--	-//-
Si012660m.g	57.2289	13.4011	2.0944	3.0669e-07	7.8667e-06	--	MYB39_ARATH Transcription factor MYB39 OS=Arabidopsis thaliana GN=MYB39 PE=2 SV=1//8.89149e-62
Si017065m.g	214.008	50.1716	2.0927	0.0013057	0.012448	--	-//-
Si026973m.g	370.223	87.5687	2.0799	1.2243e-13	8.7931e-12	--	ZAT11_ARATH Zinc finger protein ZAT11 OS=Arabidopsis thaliana GN=ZAT11 PE=2 SV=1//1.15208e-11
Si037175m.g	1741.51	412.488	2.0779	1.7318e-08	5.776e-07	--	CHI8_ORYSJ Chitinase 8 OS=Oryza sativa subsp. japonica GN=Cht8 PE=2 SV=1//2.06502e-133
Si019258m.g	43.3386	10.2838	2.0753	4.3174e-06	8.6132e-05	--	-//-
Si010791m.g	119.371	28.3343	2.0748	0.0023558	0.020336	--	-//-
Si023013m.g	4721.94	1120.84	2.0748	1.0033e-15	9.1862e-14	--	AZF2_ARATH Zinc finger protein AZF2 OS=Arabidopsis thaliana GN=AZF2 PE=2 SV=1//2.03286e-23
Si028885m.g	153.467	36.4549	2.0737	6.3513e-09	2.2935e-07	--	CSLF2_ORYSJ Mixed-linked glucan synthase 2 OS=Oryza sativa subsp. japonica GN=CSLF2 PE=2 SV=1//0
Novel01427	22.3396	5.31167	2.0724	0.00050979	0.0056117	-//-	-//-
Si036536m.g	145.552	34.6127	2.0722	1.5555e-11	8.1874e-10	--	UBP13_ARATH Ubiquitin carboxyl-terminal hydrolase 13 OS=Arabidopsis thaliana GN=UBP13 PE=1 SV=1//9.38409e-08
Si035760m.g	1661.29	396.142	2.0682	5.4985e-05	0.00081666	--	AGCT1_HORVU Agmatine coumaroyltransferase-1 OS=Hordeum vulgare GN=ACT-1 PE=1 SV=1//5.56912e-79
Si029590m.g	301.592	71.956	2.0674	6.5977e-15	5.4816e-13	--	C71A1_PERAE Cytochrome P450 71A1 OS=Persea americana GN=CYP71A1 PE=1 SV=2//1.00903e-88
Si032625m.g	36.5709	8.7427	2.0645	0.0063667	0.045807	--	-//-
Si010609m.g	1206.44	288.536	2.0639	6.227e-19	7.6521e-17	--	PER4_VITVI Peroxidase 4 OS=Vitis vinifera GN=GSVIVT00023967001 PE=1 SV=1//2.50472e-118
Si003457m.g	966.869	231.336	2.0633	7.874e-06	0.0001477	--	ASR1_SOLLC Abscisic stress-ripening protein 1 OS=Solanum lycopersicum GN=ASR1 PE=2 SV=1//1.11463e-06
Si016543m.g	281.275	67.3111	2.0631	1.4176e-14	1.112e-12	--	AMO1_ARTS1 Primary amine oxidase OS=Arthrobacter sp. (strain P1) GN=maoI PE=1 SV=1//7.90415e-157
Si028090m.g	42.8819	10.2718	2.0617	0.00042018	0.0047349	--	R13L4_ARATH Disease resistance RPP13-like protein 4 OS=Arabidopsis thaliana GN=RPP13L4 PE=1 SV=2//1.4314e-42
Si023145m.g	415.261	99.7637	2.0574	0.0017043	0.015523	--	OLP1_SOLLC Osmotin-like protein OS=Solanum lycopersicum PE=1 SV=1//4.16469e-14
Novel00952	270.65	65.1495	2.0546	0.00010975	0.0014823	-//-	-//-
Si010980m.g	1525.67	370.087	2.0435	6.6511e-19	8.1423e-17	--	CHIB_MAIZE Endochitinase B (Fragment) OS=Zea mays PE=1 SV=1//4.58694e-114
Si034303m.g	92.3226	22.4227	2.0417	0.0045048	0.034582	--	HAK27_ORYSJ Potassium transporter 27 OS=Oryza sativa subsp. japonica GN=HAK27 PE=2 SV=1//0
Si014263m.g	212.81	51.748	2.04	0.0011365	0.011053	--	TET8_ARATH Tetraspanin-8 OS=Arabidopsis thaliana GN=TET8 PE=2 SV=1//2.7554e-64
Si037265m.g	2171.82	528.16	2.0399	2.3384e-19	2.999e-17	--	GSTU6_ORYSJ Probable glutathione S-transferase GSTU6 OS=Oryza sativa subsp. japonica GN=GSTU6 PE=2 SV=2//9.61809e-80
Si021617m.g	5457.35	1327.34	2.0397	6.0608e-20	8.1616e-18	--	INV7_ORYSI Beta-fructofuranosidase, insoluble isoenzyme 7 OS=Oryza sativa subsp. indica GN=CIN7 PE=2 SV=2//0
Si029280m.g	103.76	25.2851	2.0369	1.0486e-09	4.2682e-08	--	PUB33_ARATH U-box domain-containing protein 33 OS=Arabidopsis thaliana GN=PUB33 PE=2 SV=2//3.43244e-14
Si013249m.g	1643.33	400.541	2.0366	1.1474e-14	9.156e-13	--	-//-
Si020034m.g	127.751	31.1928	2.0341	5.6459e-08	1.699e-06	--	-//-
Si038988m.g	1094.75	267.321	2.0339	8.566e-06	0.0001582	--	CML27_ARATH Probable calcium-binding protein CML27 OS=Arabidopsis thaliana GN=CML27 PE=1 SV=1//2.39489e-15
Si010417m.g	758.067	185.365	2.032	2.037e-17	2.1871e-15	--	NAC77_ORYSJ NAC domain-containing protein 77 OS=Oryza sativa subsp. japonica GN=NAC77 PE=2 SV=2//2.42635e-98
Si027014m.g	26.6858	6.53769	2.0292	0.0031777	0.025973	--	SYD_ARATH Chromatin structure-remodeling complex protein SYD OS=Arabidopsis thaliana GN=SYD PE=1 SV=1//4.33762e-09
Si018363m.g	367.585	90.0876	2.0287	3.521e-15	3.0346e-13	--	-//-
Si018171m.g	1096.39	268.698	2.0287	1.802e-05	0.00030655	--	HS24M_ORYSJ 24.1 kDa heat shock protein, mitochondrial OS=Oryza sativa subsp. japonica GN=HSP24.1 PE=2 SV=1//3.93325e-87
Si028586m.g	283.288	69.4687	2.0278	0.00013342	0.0017493	--	SKS2_ARATH Monocopper oxidase-like protein SKS2 OS=Arabidopsis thaliana GN=SKS2 PE=1 SV=1//4.87529e-12
Si014588m.g	190.049	46.7569	2.0231	7.2783e-09	2.5878e-07	--	-//-
Si039049m.g	1416.67	348.622	2.0228	0.0056755	0.041806	--	GL36_ORYSJ Germin-like protein 3-6 OS=Oryza sativa subsp. japonica GN=Os03g0694000 PE=2 SV=1//8.07381e-127
Si029746m.g	988.648	243.826	2.0196	1.6413e-12	1.0123e-10	--	QORH_SPIOL Quinone-oxidoreductase homolog, chloroplastic OS=Spinacia oleracea GN=QOR PE=1 SV=1//5.43934e-117
Si002678m.g	18091.7	4464.38	2.0188	0.0027441	0.023024	--	OLP1_SOLLC Osmotin-like protein OS=Solanum lycopersicum PE=1 SV=1//2.19706e-95
Si025365m.g	786.773	194.177	2.0186	2.6274e-17	2.8118e-15	--	-//-
Si000164m.g	121.065	29.9068	2.0172	6.4168e-09	2.312e-07	--	HSL1_ARATH Receptor-like protein kinase HSL1 OS=Arabidopsis thaliana GN=HSL1 PE=2 SV=1//3.72257e-155
Si011192m.g	618.181	153.364	2.0111	1.1488e-12	7.3086e-11	--	-//-
Si029888m.g	7005.17	1737.83	2.0111	0.00012625	0.0016692	--	NEP1_NEPGR Aspartic proteinase nepenthesin-1 OS=Nepenthes gracilis GN=nep1 PE=1 SV=1//7.0359e-72
Si019039m.g	19.9658	4.9674	2.007	0.0013651	0.0129	--	-//-
Si038257m.g	85.109	21.2218	2.0038	1.6416e-08	5.4867e-07	--	MAD50_ORYSJ MADS-box transcription factor 50 OS=Oryza sativa subsp. japonica GN=MADS50 PE=2 SV=1//5.52203e-30
Si028353m.g	154.876	38.6459	2.0027	0.00065834	0.0069555	--	WAK2_ARATH Wall-associated receptor kinase 2 OS=Arabidopsis thaliana GN=WAK2 PE=1 SV=1//5.54972e-101
Si017007m.g	1285.97	321.184	2.0014	4.549e-06	9.0272e-05	--	MLO1_ARATH MLO-like protein 1 OS=Arabidopsis thaliana GN=MLO1 PE=1 SV=1//1.04122e-22
Si017888m.g	405.543	101.317	2.001	3.3884e-15	2.9359e-13	--	SALR_PAPBR Salutaridine reductase OS=Papaver bracteatum GN=SALR PE=1 SV=1//2.40573e-75
Novel01519	18.643	4.6627	1.9994	0.0020472	0.018132	-//-	-//-
Si026867m.g	18.6614	4.66791	1.9992	0.002043	0.0181	--	DIR1_ARATH Dirigent protein 1 OS=Arabidopsis thaliana GN=DIR1 PE=2 SV=1//1.06781e-24
Si001964m.g	39.8205	9.97075	1.9977	1.8061e-05	0.0003069	--	Y1839_ARATH Probable serine/threonine-protein kinase At1g18390 OS=Arabidopsis thaliana GN=At1g18390 PE=2 SV=2//1.11661e-14
Si028881m.g	462.208	115.877	1.996	1.5873e-15	1.429e-13	--	HMA2_ARATH Cadmium/zinc-transporting ATPase HMA2 OS=Arabidopsis thaliana GN=HMA2 PE=2 SV=1//0
Si000997m.g	630.737	158.349	1.9939	2.9221e-11	1.4849e-09	--	C7A14_ARATH Cytochrome P450 72A14 OS=Arabidopsis thaliana GN=CYP72A14 PE=2 SV=1//6.33321e-163
Si031187m.g	140.107	35.1948	1.9931	0.0021232	0.018636	--	PCO3_ARATH Plant cysteine oxidase 3 OS=Arabidopsis thaliana GN=PCO3 PE=1 SV=1//4.10568e-33
Si035202m.g	130.084	32.7283	1.9908	2.4151e-06	5.1521e-05	--	C81D1_ARATH Cytochrome P450 81D1 OS=Arabidopsis thaliana GN=CYP81D1 PE=2 SV=1//5.4461e-118
Si021370m.g	228.723	57.6788	1.9875	6.5948e-13	4.3058e-11	--	LRKS4_ARATH L-type lectin-domain containing receptor kinase S.4 OS=Arabidopsis thaliana GN=LECRKS4 PE=2 SV=1//0
Si014158m.g	191.273	48.2998	1.9855	0.0059214	0.043278	--	SILD_FORIN Secoisolariciresinol dehydrogenase (Fragment) OS=Forsythia intermedia PE=1 SV=1//1.51173e-68
Si010827m.g	66.5752	16.8283	1.9841	0.0026392	0.022305	--	CHIA_MAIZE Endochitinase A OS=Zea mays PE=1 SV=1//3.16851e-144
Si020046m.g	38.2093	9.66312	1.9834	2.5171e-05	0.0004121	--	R13L1_ARATH Putative disease resistance RPP13-like protein 1 OS=Arabidopsis thaliana GN=RPPL1 PE=3 SV=1//1.24369e-76
Si035621m.g	31.9604	8.0917	1.9818	0.0049683	0.037534	--	SCP51_ARATH Serine carboxypeptidase-like 51 OS=Arabidopsis thaliana GN=SCPL51 PE=2 SV=2//6.82109e-178
Si029312m.g	13679.5	3468.63	1.9796	3.1949e-19	4.0334e-17	--	C71A1_PERAE Cytochrome P450 71A1 OS=Persea americana GN=CYP71A1 PE=1 SV=2//2.32013e-134
Si031197m.g	17.1973	4.36094	1.9795	0.0031304	0.025652	--	-//-
Si026082m.g	200.466	50.8536	1.9789	1.9387e-06	4.2166e-05	--	RPM1_ARATH Disease resistance protein RPM1 OS=Arabidopsis thaliana GN=RPM1 PE=1 SV=1//4.96258e-36
Si022296m.g	4564.04	1157.89	1.9788	0.0016953	0.015456	--	ZWIP5_ARATH Zinc finger protein WIP5 OS=Arabidopsis thaliana GN=WIP5 PE=2 SV=1//5.37446e-87
Si004558m.g	40.5092	10.282	1.9781	1.8241e-05	0.0003093	--	RAX1_ARATH Transcription factor RAX1 OS=Arabidopsis thaliana GN=RAX1 PE=2 SV=1//5.75324e-61
Novel00921	100.641	25.569	1.9767	0.0046282	0.035378	-//-	-//-
Si033534m.g	89.3935	22.7442	1.9747	0.00090584	0.0091202	--	-//-
Si027209m.g	40.297	10.2711	1.9721	0.0040338	0.031636	--	-//-
Si013668m.g	458.943	117.221	1.9691	4.4696e-12	2.5432e-10	--	ANGLT_ROSHC Anthocyanidin 5,3-O-glucosyltransferase OS=Rosa hybrid cultivar GN=RhGT1 PE=2 SV=1//1.88271e-106
Novel00473	36.5109	9.34937	1.9654	4.0976e-05	0.00063394	-//-	-//-
Si015718m.g	24.3123	6.23911	1.9623	0.0023936	0.020624	--	RPM1_ARATH Disease resistance protein RPM1 OS=Arabidopsis thaliana GN=RPM1 PE=1 SV=1//3.05238e-83
Si004802m.g	24.212	6.22486	1.9596	0.00059681	0.0064039	--	Y283_BACHD Uncharacterized isomerase BH0283 OS=Bacillus halodurans (strain ATCC BAA-125 / DSM 18197 / FERM 7344 / JCM 9153 / C-125) GN=BH0283 PE=3 SV=1//2.05935e-27
Si021410m.g	741.707	191.044	1.9569	0.0010271	0.01017	--	CRK2_ARATH Cysteine-rich receptor-like protein kinase 2 OS=Arabidopsis thaliana GN=CRK2 PE=2 SV=1//2.66588e-159
Si030185m.g	106.375	27.4112	1.9563	9.8622e-05	0.0013459	--	PUP3_ARATH Purine permease 3 OS=Arabidopsis thaliana GN=PUP3 PE=2 SV=1//3.35176e-71
Si008543m.g	94.372	24.3341	1.9554	7.6127e-06	0.00014304	--	LCAT1_ORYSJ Lecithin-cholesterol acyltransferase-like 1 OS=Oryza sativa subsp. japonica GN=Os03g0232800 PE=2 SV=1//1.29268e-79
Si037738m.g	380.612	98.1904	1.9547	7.3375e-09	2.606e-07	--	PRMS_MAIZE Pathogenesis-related protein PRMS OS=Zea mays GN=PRMS PE=2 SV=1//3.82836e-59
Si026967m.g	278.868	71.9852	1.9538	2.5101e-13	1.7151e-11	--	BARW_HORVU Barwin OS=Hordeum vulgare PE=1 SV=1//7.97787e-59
Si004426m.g	5491.94	1421.81	1.9496	1.8905e-18	2.2218e-16	--	YLS9_ARATH Protein YLS9 OS=Arabidopsis thaliana GN=YLS9 PE=2 SV=1//2.60778e-17
Si026998m.g	754.756	195.431	1.9494	1.2059e-11	6.4315e-10	--	-//-
Novel01113	2702.15	701.859	1.9449	5.0472e-18	5.6639e-16	-//-	-//-
Si029132m.g	255.429	66.3905	1.9439	6.1848e-13	4.0463e-11	--	LRK41_ARATH L-type lectin-domain containing receptor kinase IV.1 OS=Arabidopsis thaliana GN=LECRK41 PE=2 SV=1//0
Si008897m.g	351.05	91.2637	1.9436	0.0010489	0.010341	--	-//-
Si025956m.g	40.6885	10.582	1.943	2.177e-05	0.00036248	--	RPM1_ARATH Disease resistance protein RPM1 OS=Arabidopsis thaliana GN=RPM1 PE=1 SV=1//3.23328e-58
Si001375m.g	3461.51	900.476	1.9426	4.2117e-18	4.7929e-16	--	ILL2_ORYSJ IAA-amino acid hydrolase ILR1-like 2 OS=Oryza sativa subsp. japonica GN=ILL2 PE=2 SV=1//0
Si029776m.g	970.602	253.805	1.9352	3.7003e-10	1.6052e-08	--	-//-
Si021728m.g	1825.83	477.624	1.9346	1.7783e-17	1.9157e-15	--	BCS1B_DICDI Probable mitochondrial chaperone BCS1-B OS=Dictyostelium discoideum GN=bcsl1b PE=3 SV=1//1.09081e-31
Si032095m.g	39.2698	10.2782	1.9338	2.9876e-05	0.00047871	--	RGA1_SOLBU Putative disease resistance protein RGA1 OS=Solanum bulbocastanum GN=RGA1 PE=2 SV=2//1.40072e-09
Si033366m.g	19.0653	4.99273	1.933	0.0024112	0.020731	--	C89A2_ARATH Cytochrome P450 89A2 OS=Arabidopsis thaliana GN=CYP89A2 PE=2 SV=2//1.32458e-143
Si023116m.g	1022.06	267.801	1.9322	1.1248e-16	1.1651e-14	--	-//-
Si028973m.g	32.0386	8.40454	1.9306	0.00043031	0.0048322	--	-//-
Si026051m.g	287.063	75.4212	1.9283	3.1577e-10	1.381e-08	--	-//-
Si027159m.g	682.214	179.245	1.9283	2.8051e-06	5.8984e-05	--	-//-
Si007590m.g	23.6119	6.23593	1.9208	0.00080343	0.0082589	--	-//-
Si001957m.g	38.912	10.2915	1.9188	3.5047e-05	0.00055172	--	-//-
Si018405m.g	22.4123	5.92739	1.9188	0.0010623	0.010435	--	ZFP7_ARATH Zinc finger protein 7 OS=Arabidopsis thaliana GN=ZFP7 PE=2 SV=1//5.91526e-12
Si032920m.g	65.8409	17.4522	1.9156	2.9962e-05	0.00047985	--	-//-
Si003199m.g	87.9819	23.3807	1.9119	3.6287e-06	7.4037e-05	--	SAU41_ARATH Auxin-responsive protein SAUR41 OS=Arabidopsis thaliana GN=SAUR41 PE=2 SV=1//4.79682e-11
Si017880m.g	194.643	51.7285	1.9118	1.6685e-11	8.74e-10	--	RNZN_ARATH Nuclear ribonuclease Z OS=Arabidopsis thaliana GN=NUZ PE=2 SV=3//2.43969e-142
Si032898m.g	34.004	9.0379	1.9116	9.4445e-05	0.0012983	--	COBL7_ARATH COBRA-like protein 7 OS=Arabidopsis thaliana GN=COBL7 PE=1 SV=2//6.85102e-09
Si002801m.g	1053.54	280.114	1.9112	9.3881e-11	4.4489e-09	--	GSTX1_TOBAC Probable glutathione S-transferase OS=Nicotiana tabacum PE=2 SV=1//7.19126e-52
Si015284m.g	30.4472	8.09803	1.9107	0.00019106	0.002413	--	DRL13_ARATH Putative disease resistance protein At1g59780 OS=Arabidopsis thaliana GN=At1g59780 PE=3 SV=1//4.09325e-51
Si002968m.g	99.5277	26.5059	1.9088	1.0717e-08	3.7123e-07	--	JAL19_ARATH Jacalin-related lectin 19 OS=Arabidopsis thaliana GN=JAL19 PE=2 SV=1//1.05055e-29
Si025627m.g	47.9512	12.7759	1.9081	7.7618e-06	0.00014576	--	-//-
Si012214m.g	463.17	123.44	1.9077	1.6339e-14	1.2724e-12	--	-//-
Si013775m.g	777.449	207.616	1.9048	9.8807e-16	9.072e-14	--	NEP2_NEPGR Aspartic proteinase nepenthesin-2 OS=Nepenthes gracilis GN=nep2 PE=1 SV=1//5.27841e-60
Si000928m.g	75.7037	20.2363	1.9034	1.719e-07	4.657e-06	--	C71C1_MAIZE 3-hydroxyindolin-2-one monooxygenase OS=Zea mays GN=CYP71C1 PE=1 SV=1//3.54682e-170
Si034882m.g	41.9244	11.2266	1.9009	2.2057e-05	0.0003667	--	-//-
Si014387m.g	10324.7	2767.2	1.8996	4.7083e-05	0.00071207	--	NOIL_ELAOL NOI-like protein OS=Elaeis oleifera PE=2 SV=1//5.89032e-13
Si019587m.g	50.0386	13.4111	1.8996	0.0010558	0.010394	--	RLP2_ARATH Receptor-like protein 2 OS=Arabidopsis thaliana GN=RLP2 PE=2 SV=1//5.95212e-140
Si003445m.g	1531.15	410.512	1.8991	8.4004e-05	0.0011723	--	-//-
Si017209m.g	418.992	112.607	1.8956	5.0951e-14	3.7855e-12	--	BEBT_TOBAC Benzyl alcohol O-benzoyltransferase OS=Nicotiana tabacum GN=HSR201 PE=1 SV=1//3.76032e-107
Si001370m.g	31.1953	8.3912	1.8944	0.00018845	0.0023856	--	PLA5_ORYSJ Phospholipase A1-II 5 OS=Oryza sativa subsp. japonica GN=Os01g0710700 PE=2 SV=1//0
Si014801m.g	1187.5	319.5	1.894	1.2073e-06	2.7557e-05	--	-//-
Si023502m.g	2533.5	681.881	1.8935	1.7376e-11	9.0869e-10	--	MPAG1_ALNGL Major pollen allergen Aln g 1 OS=Alnus glutinosa PE=1 SV=2//4.5414e-07
Si003295m.g	490.002	131.912	1.8932	2.0198e-08	6.6474e-07	--	-//-
Si013316m.g	1821.07	490.912	1.8913	2.247e-11	1.1564e-09	--	WAK3_ARATH Wall-associated receptor kinase 3 OS=Arabidopsis thaliana GN=WAK3 PE=2 SV=2//5.05408e-116
Si027815m.g	16.1416	4.35937	1.8886	0.0056796	0.041806	--	-//-
Si037904m.g	216.973	58.608	1.8883	1.1165e-11	5.9841e-10	--	KCS14_ARATH Probable 3-ketoacyl-CoA synthase 14 OS=Arabidopsis thaliana GN=KCS14 PE=2 SV=1//6.71624e-23
Si019844m.g	167.454	45.246	1.8879	0.0014475	0.013509	--	LRK41_ARATH L-type lectin-domain containing receptor kinase IV.1 OS=Arabidopsis thaliana GN=LECRK41 PE=2 SV=1//0
Si018366m.g	49.4741	13.4045	1.884	0.0015822	0.014556	--	-//-
Si008018m.g	111.485	30.2428	1.8822	1.3179e-05	0.00023204	--	-//-
Si006538m.g	25.309	6.86817	1.8817	0.00068606	0.0071989	--	CASL2_CANSA Cannabidiolic acid synthase-like 2 OS=Cannabis sativa GN=CBDAS3 PE=2 SV=1//1.2253e-27
Si024710m.g	18.308	4.96921	1.8814	0.0035617	0.028528	--	-//-
Si023813m.g	460.24	124.981	1.8807	2.5274e-09	9.7126e-08	--	-//-
Si013779m.g	523.032	142.178	1.8792	8.1122e-05	0.0011394	--	PLP2_ARATH Patatin-like protein 2 OS=Arabidopsis thaliana GN=PLP2 PE=1 SV=1//3.63148e-156
Si032658m.g	1385.97	376.848	1.8788	3.667e-05	0.00057474	--	-//-
Si032996m.g	28.6806	7.80577	1.8775	0.0049479	0.037415	--	CDKF2_ORYSJ Putative cyclin-dependent kinase F-2 OS=Oryza sativa subsp. japonica GN=CDKF-2 PE=3 SV=1//4.98012e-47
Si013214m.g	334.417	91.054	1.8769	5.1979e-05	0.00077845	--	AB7A_ARATH ABC transporter A family member 7 OS=Arabidopsis thaliana GN=ABCA7 PE=3 SV=2//0
Si007367m.g	484.856	132.193	1.8749	1.1255e-05	0.00020164	--	HIP26_ARATH Heavy metal-associated isoprenylated plant protein 26 OS=Arabidopsis thaliana GN=HIPP26 PE=1 SV=1//2.69552e-11
Si002815m.g	315.302	86.0841	1.8729	6.057e-13	3.9788e-11	--	GSTX6_SOYBN Probable glutathione S-transferase OS=Glycine max GN=HSP26-A PE=2 SV=1//9.61482e-61
Si014053m.g	148.297	40.5177	1.8719	1.403e-08	4.7537e-07	--	SILD_FORIN Secoisolariciresinol dehydrogenase (Fragment) OS=Forsythia intermedia PE=1 SV=1//2.30298e-73
Si033577m.g	51.1579	14.0076	1.8688	8.6142e-06	0.00015891	--	CML44_ARATH Probable calcium-binding protein CML44 OS=Arabidopsis thaliana GN=CML44 PE=2 SV=2//2.56975e-06
Si016448m.g	306.975	84.1342	1.8674	1.4001e-08	4.7531e-07	--	WAK2_ARATH Wall-associated receptor kinase 2 OS=Arabidopsis thaliana GN=WAK2 PE=1 SV=1//3.21651e-161
Si009584m.g	62.4553	17.1434	1.8652	1.2646e-06	2.8722e-05	--	4CLL9_ORYSJ 4-coumarate--CoA ligase-like 9 OS=Oryza sativa subsp. japonica GN=4CLL9 PE=2 SV=2//0
Si018524m.g	86.2189	23.6795	1.8644	8.1492e-06	0.00015206	--	HY5_SOLLC Transcription factor HY5 OS=Solanum lycopersicum GN=HY5 PE=2 SV=1//7.1831e-40
Si038041m.g	85.1526	23.3938	1.8639	0.0027598	0.023126	--	-//-
Si006442m.g	23.8177	6.54719	1.8631	0.0010116	0.010035	--	-//-
Si032514m.g	15.838	4.35801	1.8616	0.0068824	0.048683	--	-//-
Si003879m.g	1510.56	415.826	1.861	3.2245e-16	3.1389e-14	--	PIN5_ORYSJ Probable auxin efflux carrier component 5 OS=Oryza sativa subsp. japonica GN=PIN5 PE=2 SV=1//0
Si031256m.g	23.7672	6.55216	1.8589	0.0010148	0.010064	--	PSK_ASPOF Phytosulfokines OS=Asparagus officinalis GN=PSK PE=1 SV=1//1.91539e-06
Si039535m.g	27.1265	7.4857	1.8575	0.00054816	0.005963	--	INV3_ORYSJ Beta-fructofuranosidase, insoluble isoenzyme 3 OS=Oryza sativa subsp. japonica GN=CIN3 PE=2 SV=1//0
Si005077m.g	65.479	18.0758	1.857	1.0016e-06	2.3321e-05	--	Y5005_ARATH Probable receptor-like protein kinase At5g20050 OS=Arabidopsis thaliana GN=At5g20050 PE=2 SV=1//1.49719e-62
Si039625m.g	53.0856	14.661	1.8563	5.2356e-06	0.00010249	--	ATL68_ARATH RING-H2 finger protein ATL68 OS=Arabidopsis thaliana GN=ATL68 PE=2 SV=1//6.72151e-11
Si040786m.g	775.054	214.179	1.8555	3.7489e-15	3.2138e-13	--	-//-
Si026437m.g	253.393	70.1231	1.8534	6.3689e-12	3.555e-10	--	PERK3_ARATH Proline-rich receptor-like protein kinase PERK3 OS=Arabidopsis thaliana GN=PERK3 PE=2 SV=2//4.91771e-53
Si026675m.g	2013.72	557.6	1.8526	0.00012628	0.0016692	--	XIP1_ORYSJ Xylanase inhibitor protein 1 OS=Oryza sativa subsp. japonica GN=RIXI PE=1 SV=1//1.78322e-127
Si009682m.g	811.644	224.792	1.8523	0.00067935	0.0071455	--	PTR2_ARATH Protein NRT1/ PTR FAMILY 8.3 OS=Arabidopsis thaliana GN=NPF8.3 PE=1 SV=1//6.38831e-157
Si028360m.g	354.42	98.166	1.8522	4.9587e-13	3.2773e-11	--	PPR77_ARATH Pentatricopeptide repeat-containing protein At1g52620 OS=Arabidopsis thaliana GN=At1g52620 PE=2 SV=1//8.57367e-163
Si004880m.g	138.415	38.341	1.852	2.4118e-05	0.00039689	--	-//-
Si005414m.g	23.5093	6.54199	1.8454	0.0012066	0.011634	--	-//-
Si006735m.g	2666.69	743.119	1.8434	5.4543e-16	5.1543e-14	--	7SB1_SOYBN Basic 7S globulin OS=Glycine max GN=BG PE=1 SV=2//7.76599e-10
Si025945m.g	39.2013	10.9321	1.8423	5.5809e-05	0.00082638	--	RPM1_ARATH Disease resistance protein RPM1 OS=Arabidopsis thaliana GN=RPM1 PE=1 SV=1//7.20574e-126
Si038001m.g	459.273	128.113	1.8419	0.00022487	0.0027729	--	WRK48_ARATH Probable WRKY transcription factor 48 OS=Arabidopsis thaliana GN=WRKY48 PE=2 SV=1//2.10955e-10
Si023912m.g	59.0518	16.5087	1.8388	3.082e-06	6.4139e-05	--	-//-
Novel00216	18.951	5.30511	1.8368	0.0034396	0.02775	-//-	-//-
Novel01413	22.2942	6.24204	1.8366	0.0015041	0.01394	-//-	-//-
Si001026m.g	1380.21	386.446	1.8365	8.3735e-16	7.7101e-14	--	C81E1_GLYEC Isoflavone 2&apos;-hydroxylase OS=Glycyrrhiza echinata GN=CYP81E1 PE=1 SV=2//5.45717e-110
Si004316m.g	445.053	124.737	1.8351	1.5491e-13	1.1003e-11	--	MYB5_ARATH Transcription repressor MYB5 OS=Arabidopsis thaliana GN=MYB5 PE=1 SV=1//3.3835e-61
Si000584m.g	136.822	38.3523	1.8349	0.00011653	0.0015569	--	Y2913_ARATH G-type lectin S-receptor-like serine/threonine-protein kinase At2g19130 OS=Arabidopsis thaliana GN=At2g19130 PE=2 SV=1//0
Si025121m.g	4127.89	1158.73	1.8329	1.721e-16	1.7546e-14	--	-//-
Si001328m.g	86.5861	24.3287	1.8315	1.109e-07	3.1413e-06	--	BH041_ARATH Putative transcription factor bHLH041 OS=Arabidopsis thaliana GN=BHLH41 PE=3 SV=1//5.49873e-20
Si007106m.g	105.126	29.5569	1.8306	2.3098e-08	7.4724e-07	--	-//-
Si000147m.g	3705.34	1042.03	1.8302	2.0841e-16	2.0918e-14	--	BAME2_ARATH Leucine-rich repeat receptor-like serine/threonine-protein kinase BAM2 OS=Arabidopsis thaliana GN=BAM2 PE=1 SV=1//1.75797e-170
Si025148m.g	89.8807	25.278	1.8301	8.3798e-08	2.4224e-06	--	ATL32_ARATH RING-H2 finger protein ATL32 OS=Arabidopsis thaliana GN=ATL32 PE=2 SV=3//6.44869e-19
Si025949m.g	256.799	72.307	1.8284	0.0014351	0.013428	--	RPM1_ARATH Disease resistance protein RPM1 OS=Arabidopsis thaliana GN=RPM1 PE=1 SV=1//6.39141e-66
Si030741m.g	18.7821	5.28883	1.8283	0.0034874	0.02803	--	PTI6_SOLLC Pathogenesis-related genes transcriptional activator PTI6 OS=Solanum lycopersicum GN=PTI6 PE=2 SV=1//7.34908e-12
Si029334m.g	409.39	115.362	1.8273	3.6281e-12	2.0939e-10	--	NORK_MEDTR Nodulation receptor kinase OS=Medicago truncatula GN=NORK PE=1 SV=2//0
Si010049m.g	3298.86	930.517	1.8259	2.7854e-16	2.7446e-14	--	U74E2_ARATH UDP-glycosyltransferase 74E2 OS=Arabidopsis thaliana GN=UGT74E2 PE=1 SV=1//6.22232e-105
Si034604m.g	7166.71	2024.93	1.8234	6.5185e-10	2.7184e-08	--	HSP7C_PETHY Heat shock cognate 70 kDa protein OS=Petunia hybrida GN=HSP70 PE=2 SV=1//0
Si016428m.g	1636.67	463.279	1.8208	1.0417e-15	9.5104e-14	--	TBL21_ARATH Protein trichome birefringence-like 21 OS=Arabidopsis thaliana GN=TBL21 PE=3 SV=1//3.62773e-90
Si001094m.g	487.444	138.18	1.8187	1.2942e-13	9.2537e-12	--	-//-
Si020224m.g	75.8022	21.501	1.8178	4.2892e-07	1.0663e-05	--	-//-
Si020208m.g	95.5931	27.1214	1.8175	5.4326e-05	0.00080763	--	BH035_ARATH Transcription factor bHLH35 OS=Arabidopsis thaliana GN=BHLH35 PE=2 SV=1//1.79332e-17
Si005305m.g	28.5265	8.10142	1.8161	0.0053781	0.040096	--	-//-
Si004883m.g	4539.74	1290	1.8152	2.8469e-16	2.7882e-14	--	Y1839_ARATH Probable serine/threonine-protein kinase At1g18390 OS=Arabidopsis thaliana GN=At1g18390 PE=2 SV=2//1.20082e-143
Si019433m.g	18.5843	5.28544	1.814	0.0041547	0.032402	--	SBIR1_ARATH Leucine-rich repeat receptor-like serine/threonine/tyrosine-protein kinase SOBIR1 OS=Arabidopsis thaliana GN=SOBIR1 PE=1 SV=1//4.02655e-127
Si029756m.g	316.463	90.0257	1.8136	2.9337e-12	1.7397e-10	--	GLT2_CROSA Crocetin glucosyltransferase 2 OS=Crocus sativus GN=GLT2 PE=1 SV=1//4.10181e-110
Si030267m.g	666.398	189.588	1.8135	0.00032299	0.0037986	--	NAC29_ARATH NAC transcription factor 29 OS=Arabidopsis thaliana GN=NAC029 PE=2 SV=1//3.0052e-71
Si009172m.g	636.312	181.05	1.8133	7.2711e-13	4.7378e-11	--	AB4C_ARATH ABC transporter C family member 4 OS=Arabidopsis thaliana GN=ABCC4 PE=2 SV=2//0
Si035156m.g	19.6813	5.60981	1.8108	0.0033011	0.026826	--	C71E1_SORBI 4-hydroxyphenylacetaldehyde oxime monooxygenase OS=Sorghum bicolor GN=CYP71E1 PE=2 SV=1//0
Si023796m.g	153.015	43.6187	1.8107	9.7983e-10	4.0238e-08	--	-//-
Si022706m.g	495.78	141.822	1.8056	1.0669e-06	2.4613e-05	--	LPP1_ARATH Lipid phosphate phosphatase 1 OS=Arabidopsis thaliana GN=LPP1 PE=2 SV=2//3.02998e-105
Si010495m.g	3005.61	860.016	1.8052	7.9173e-06	0.00014842	--	AKR2_ORYSJ Probable aldo-keto reductase 2 OS=Oryza sativa subsp. japonica GN=Os04g0338000 PE=2 SV=2//0
Si000341m.g	309.353	88.5221	1.8051	4.2988e-12	2.4503e-10	--	KPRO_MAIZE Putative receptor protein kinase ZmPK1 OS=Zea mays GN=PK1 PE=2 SV=2//0
Si013427m.g	699.066	200.147	1.8044	0.00013963	0.0018211	--	CER3_ARATH Protein ECERIFERUM 3 OS=Arabidopsis thaliana GN=CER3 PE=1 SV=1//0
Si029490m.g	1422.23	407.228	1.8042	1.769e-11	9.2363e-10	--	C89A2_ARATH Cytochrome P450 89A2 OS=Arabidopsis thaliana GN=CYP89A2 PE=2 SV=2//7.21e-113
Si007075m.g	9540.25	2733.62	1.8032	2.6236e-16	2.601e-14	--	ENL1_ARATH Early nodulin-like protein 1 OS=Arabidopsis thaliana GN=At2g25060 PE=1 SV=2//3.22911e-25
Si036512m.g	12272.2	3521.96	1.8009	1.9824e-06	4.2971e-05	--	FL3H_PETCR Flavanone 3-dioxygenase OS=Petroselinum crispum GN=FHT PE=1 SV=1//9.15149e-61
Si029458m.g	21.7014	6.2287	1.8008	0.00214	0.018733	--	-//-
Si007528m.g	509.177	146.201	1.8002	1.5692e-13	1.1097e-11	--	-//-
Si021109m.g	553.389	158.97	1.7995	1.3773e-06	3.1063e-05	--	Y5977_ARATH Probable leucine-rich repeat receptor-like protein kinase At5g49770 OS=Arabidopsis thaliana GN=At5g49770 PE=2 SV=1//0
Novel00163	256.059	73.569	1.7993	1.9563e-05	0.00032931	-//-	-//-
Si013074m.g	43.4304	12.4952	1.7973	3.9316e-05	0.00061206	--	-//-
Si031971m.g	633.472	182.666	1.7941	0.0020795	0.018333	--	-//-
Si032193m.g	160.944	46.4533	1.7927	8.3994e-10	3.4847e-08	--	NDA1_ARATH Internal alternative NAD(P)H-ubiquinone oxidoreductase A1, mitochondrial OS=Arabidopsis thaliana GN=NDA1 PE=2 SV=1//0
Si015429m.g	618.481	178.814	1.7903	3.654e-06	7.4412e-05	--	RPK1_IPONI Receptor-like protein kinase OS=Ipomoea nil GN=INRPK1 PE=2 SV=2//8.65112e-21
Si032624m.g	43.105	12.4707	1.7893	6.224e-05	0.0009061	--	CUS_ORYSJ Bisdemethoxycurcumin synthase OS=Oryza sativa subsp. japonica GN=Os07g0271500 PE=1 SV=2//2.12339e-161
Si015623m.g	119.531	34.5924	1.7889	1.3707e-06	3.0937e-05	--	Y5838_ARATH Probably inactive leucine-rich repeat receptor-like protein kinase At5g48380 OS=Arabidopsis thaliana GN=At5g48380 PE=1 SV=1//3.3859e-41
Si037859m.g	1406.17	407.107	1.7883	4.4841e-15	3.8037e-13	--	-//-
Si006218m.g	384.627	111.561	1.7856	2.2502e-05	0.00037313	--	C7016_ORYSJ Ent-kaurene oxidase 2 OS=Oryza sativa subsp. japonica GN=CYP701A6 PE=1 SV=1//0
Si013133m.g	19.3044	5.59964	1.7855	0.0039732	0.031247	--	DRL44_ARATH Probable disease resistance protein RDL5 OS=Arabidopsis thaliana GN=RDL5 PE=1 SV=1//3.48497e-13
Si021746m.g	880.677	255.518	1.7852	0.0014437	0.01349	--	-//-
Si007899m.g	252.15	73.1802	1.7848	3.2468e-11	1.637e-09	--	PXG4_ARATH Probable peroxygenase 4 OS=Arabidopsis thaliana GN=PXG4 PE=1 SV=1//1.2981e-32
Si007257m.g	608.789	176.742	1.7843	6.2779e-06	0.0001207	--	-//-
Si039112m.g	648.481	188.28	1.7842	8.1186e-14	5.9229e-12	--	WOX6_ORYSJ WUSCHEL-related homeobox 6 OS=Oryza sativa subsp. japonica GN=WOX6 PE=2 SV=1//9.50108e-90
Si006896m.g	30.0751	8.73411	1.7838	0.00042539	0.0047836	--	LPP2_ARATH Lipid phosphate phosphatase 2 OS=Arabidopsis thaliana GN=LPP2 PE=2 SV=1//1.33816e-101
Si024242m.g	18.2486	5.30036	1.7836	0.0049885	0.037643	--	KPRO_MAIZE Putative receptor protein kinase ZmPK1 OS=Zea mays GN=PK1 PE=2 SV=2//0
Si036918m.g	23.5935	6.86772	1.7805	0.0043023	0.033289	--	Y3123_ORYSJ B3 domain-containing protein Os03g0212300 OS=Oryza sativa subsp. japonica GN=Os03g0212300 PE=2 SV=1//2.85484e-81
Si031444m.g	536.352	156.199	1.7798	2.6303e-13	1.7897e-11	--	CENPV_MOUSE Centromere protein V OS=Mus musculus GN=Cenpv PE=2 SV=2//7.42871e-34
Si030777m.g	640.627	186.58	1.7797	1.4206e-09	5.6821e-08	--	-//-
Si034732m.g	254.772	74.2806	1.7782	2.674e-11	1.3653e-09	--	RH27_ORYSJ DEAD-box ATP-dependent RNA helicase 27 OS=Oryza sativa subsp. japonica GN=Os03g0802700 PE=3 SV=1//0
Si010179m.g	288.197	84.1627	1.7758	2.3273e-06	4.9912e-05	--	AGCT2_HORVU Agmatine coumaroyltransferase-2 OS=Hordeum vulgare GN=ACT-2 PE=1 SV=1//0
Novel00322	54.3758	15.9018	1.7738	0.00026064	0.0031561	-//-	-//-
Si014140m.g	355.196	103.888	1.7736	3.4206e-12	1.9847e-10	--	PP2B1_ARATH F-box protein PP2-B1 OS=Arabidopsis thaliana GN=PP2B1 PE=1 SV=1//1.04749e-31
Si031445m.g	275.926	80.7668	1.7724	0.0063567	0.045776	--	BCP_PEA Blue copper protein OS=Pisum sativum PE=2 SV=1//7.02326e-13
Si006192m.g	3366.02	986.129	1.7712	7.7637e-07	1.845e-05	--	C7342_ORYSJ Cytochrome P450 734A2 OS=Oryza sativa subsp. japonica GN=CYP734A2 PE=2 SV=1//0
Novel00071	89.4626	26.2254	1.7703	2.0608e-07	5.4999e-06	-//-	-//-
Si034678m.g	3266.93	958.009	1.7698	7.555e-15	6.1896e-13	--	B3GTI_ARATH Probable beta-1,3-galactosyltransferase 18 OS=Arabidopsis thaliana GN=B3GALT18 PE=2 SV=1//0
Si018035m.g	612.937	179.807	1.7693	4.3508e-07	1.0783e-05	--	NIP11_MAIZE Aquaporin NIP1-1 OS=Zea mays GN=NIP1-1 PE=2 SV=1//6.59291e-159
Si014201m.g	4178.25	1226.72	1.7681	0.00044594	0.0049921	--	ATCA7_ARATH Alpha carbonic anhydrase 7 OS=Arabidopsis thaliana GN=ACA7 PE=2 SV=1//1.23883e-88
Si002271m.g	48.7753	14.322	1.7679	2.1279e-05	0.00035504	--	SWT6B_ORYSI Bidirectional sugar transporter SWEET6b OS=Oryza sativa subsp. indica GN=SWEET6B PE=3 SV=1//2.58407e-06
Si003303m.g	499.453	146.751	1.767	4.9082e-13	3.2506e-11	--	-//-
Si014409m.g	108.132	31.7726	1.7669	1.0549e-05	0.00019014	--	GL124_ORYSJ Putative germin-like protein 12-4 OS=Oryza sativa subsp. japonica GN=Os12g0155000 PE=3 SV=2//2.98305e-125
Si035536m.g	24.3632	7.16336	1.766	0.0015846	0.01457	--	PMAT2_ARATH Phenolic glucoside malonyltransferase 2 OS=Arabidopsis thaliana GN=PMAT2 PE=1 SV=1//3.13362e-22
Si038393m.g	86.8186	25.5344	1.7656	8.8667e-07	2.0917e-05	--	-//-
Si000150m.g	32.8705	9.66878	1.7654	0.00028608	0.0034218	--	Y3475_ARATH Probable LRR receptor-like serine/threonine-protein kinase At3g47570 OS=Arabidopsis thaliana GN=At3g47570 PE=2 SV=1//0
Si006357m.g	555.705	163.748	1.7628	1.3183e-12	8.3543e-11	--	E70A1_ARATH Exocyst complex component EXO70A1 OS=Arabidopsis thaliana GN=EXO70A1 PE=1 SV=1//8.38394e-11
Si015220m.g	953.634	281.097	1.7624	4.0585e-14	3.0363e-12	--	-//-
Si003229m.g	268.652	79.1883	1.7624	0.00022325	0.002755	--	HIP26_ARATH Heavy metal-associated isoprenylated plant protein 26 OS=Arabidopsis thaliana GN=HIPP26 PE=1 SV=1//8.72466e-33
Si033394m.g	297.039	87.5829	1.7619	0.0048532	0.036828	--	-//-
Si031090m.g	57.0815	16.834	1.7616	0.0049168	0.037238	--	-//-
Si039368m.g	1087.79	321.362	1.7591	2.761e-14	2.0848e-12	--	Y3720_ARATH UPF0481 protein At3g47200 OS=Arabidopsis thaliana GN=At3g47200 PE=2 SV=1//6.60155e-19
Si040243m.g	76.886	22.7471	1.757	0.0001182	0.0015779	--	SBT12_ARATH Subtilisin-like protease SBT1.2 OS=Arabidopsis thaliana GN=SBT1.2 PE=2 SV=1//3.58338e-155
Si032873m.g	21.0263	6.22825	1.7553	0.0030485	0.02507	--	-//-
Si032100m.g	48.3948	14.3505	1.7538	0.0070725	0.049712	--	CRK7_ARATH Cysteine-rich receptor-like protein kinase 7 OS=Arabidopsis thaliana GN=CRK7 PE=2 SV=1//2.76157e-69
Si018133m.g	1153.05	342.19	1.7526	5.8911e-10	2.4759e-08	--	CXE2_ARATH Probable carboxylesterase 2 OS=Arabidopsis thaliana GN=CXE2 PE=2 SV=1//4.2607e-51
Si000392m.g	484.77	144.016	1.7511	2.2494e-08	7.2916e-07	--	HAK5_ORYSJ Potassium transporter 5 OS=Oryza sativa subsp. japonica GN=HAK5 PE=2 SV=2//0
Si015489m.g	235.864	70.0894	1.7507	6.9393e-06	0.00013225	--	-//-
Si013322m.g	259.756	77.2536	1.7495	5.5334e-11	2.7055e-09	--	WAK3_ARATH Wall-associated receptor kinase 3 OS=Arabidopsis thaliana GN=WAK3 PE=2 SV=2//9.45613e-147
Si003802m.g	30.4332	9.05848	1.7483	0.00048625	0.0054023	--	E13D_HORVU Glucan endo-1,3-beta-glucosidase GIV OS=Hordeum vulgare PE=2 SV=1//4.63463e-126
Si011264m.g	69.118	20.5855	1.7474	1.9673e-06	4.27e-05	--	PRF1_SOLLC 36.4 kDa proline-rich protein OS=Solanum lycopersicum GN=TPRP-F1 PE=2 SV=1//1.21086e-18
Si035304m.g	437.304	130.314	1.7466	1.5788e-12	9.8049e-11	--	BCS1B_DICDI Probable mitochondrial chaperone BCS1-B OS=Dictyostelium discoideum GN=bcsl1b PE=3 SV=1//1.32379e-28
Si020090m.g	37.5807	11.209	1.7453	0.00015924	0.0020496	--	ATL32_ARATH RING-H2 finger protein ATL32 OS=Arabidopsis thaliana GN=ATL32 PE=2 SV=3//7.57607e-13
Novel01515	76.3892	22.7864	1.7452	8.9097e-07	2.0988e-05	-//-	-//-
Si028073m.g	1587.67	473.887	1.7443	2.2515e-12	1.3551e-10	--	RPM1_ARATH Disease resistance protein RPM1 OS=Arabidopsis thaliana GN=RPM1 PE=1 SV=1//1.29725e-109
Si035838m.g	46.8936	14.0157	1.7423	0.0011138	0.010856	--	-//-
Si036602m.g	1379.23	413.157	1.7391	2.7151e-14	2.055e-12	--	PERN_ARMRU Peroxidase N OS=Armoracia rusticana GN=HRPN PE=2 SV=1//8.03116e-119
Si018705m.g	105.997	31.7696	1.7383	6.9912e-08	2.0522e-06	--	-//-
Si002419m.g	5558.2	1666.09	1.7381	3.4123e-15	2.9487e-13	--	CHIA_CICAR Acidic endochitinase OS=Cicer arietinum PE=2 SV=1//1.08769e-100
Si002031m.g	37.5254	11.2549	1.7373	0.00015931	0.0020497	--	GDL62_ARATH GDSL esterase/lipase At4g10955 OS=Arabidopsis thaliana GN=At4g10955 PE=2 SV=1//1.84847e-91
Si005186m.g	459.576	138.138	1.7342	2.1391e-12	1.2995e-10	--	DFRA_MAIZE Dihydroflavonol-4-reductase OS=Zea mays GN=A1 PE=3 SV=1//0
Si023458m.g	364.092	109.51	1.7332	6.8324e-12	3.7876e-10	--	USPAL_ARATH Universal stress protein A-like protein OS=Arabidopsis thaliana GN=At3g01520 PE=1 SV=2//8.84387e-09
Si034482m.g	1040.03	313.24	1.7313	6.3348e-14	4.6636e-12	--	LRK42_ARATH L-type lectin-domain containing receptor kinase IV.2 OS=Arabidopsis thaliana GN=LECRK42 PE=2 SV=1//0
Si033387m.g	835.992	252.138	1.7293	8.082e-06	0.00015116	--	LOR15_ARATH Protein LURP-one-related 15 OS=Arabidopsis thaliana GN=At5g01750 PE=1 SV=1//4.69836e-76
Si015951m.g	21.701	6.54629	1.729	0.0029215	0.02421	--	-//-
Si011133m.g	651.102	196.627	1.7274	5.8292e-08	1.7492e-06	--	-//-
Si018499m.g	3324.46	1004.8	1.7262	7.9991e-15	6.5119e-13	--	-//-
Si001614m.g	184.138	55.8422	1.7214	2.2482e-09	8.7225e-08	--	-//-
Si014144m.g	221.927	67.3288	1.7208	3.0327e-10	1.3372e-08	--	ODO1_PETHY Protein ODORANT1 OS=Petunia hybrida GN=ODO1 PE=2 SV=1//9.30433e-78
Si029129m.g	343.685	104.378	1.7193	0.00021437	0.0026626	--	LRK42_ARATH L-type lectin-domain containing receptor kinase IV.2 OS=Arabidopsis thaliana GN=LECRK42 PE=2 SV=1//0
Si002716m.g	189.766	57.6799	1.7181	1.1216e-09	4.5597e-08	--	GSTU6_ORYSJ Probable glutathione S-transferase GSTU6 OS=Oryza sativa subsp. japonica GN=GSTU6 PE=2 SV=2//3.32385e-58
Si021767m.g	131.375	39.9398	1.7178	0.00034223	0.0039857	--	C94A1_VICSA Cytochrome P450 94A1 OS=Vicia sativa GN=CYP94A1 PE=2 SV=2//1.62449e-106
Si035966m.g	673.625	204.804	1.7177	4.4885e-13	2.991e-11	--	BCAT2_ARATH Branched-chain-amino-acid aminotransferase 2, chloroplastic OS=Arabidopsis thaliana GN=BCAT2 PE=1 SV=1//2.04128e-107
Si006623m.g	399.949	121.605	1.7176	6.2219e-12	3.479e-10	--	-//-
Si027337m.g	600.941	183.272	1.7132	8.2565e-13	5.3475e-11	--	RBOHB_SOLTU Respiratory burst oxidase homolog protein B OS=Solanum tuberosum GN=RBOHB PE=1 SV=1//0
Si010341m.g	354.363	108.423	1.7086	2.5283e-06	5.3722e-05	--	CRK10_ARATH Cysteine-rich receptor-like protein kinase 10 OS=Arabidopsis thaliana GN=CRK10 PE=1 SV=3//6.65838e-128
Si026657m.g	40.7537	12.4771	1.7077	0.00012546	0.0016618	--	RIP2_HORVU Protein synthesis inhibitor II OS=Hordeum vulgare GN=RIP30A PE=1 SV=1//2.81294e-56
Si014638m.g	70.2925	21.5231	1.7075	2.7894e-06	5.8692e-05	--	-//-
Si023964m.g	602.739	184.557	1.7075	0.0031393	0.025711	--	-//-
Si039173m.g	210.385	64.5049	1.7056	5.8623e-10	2.467e-08	--	-//-
Si009489m.g	73.9893	22.7274	1.7029	3.1706e-05	0.00050403	--	LRK91_ARATH L-type lectin-domain containing receptor kinase IX.1 OS=Arabidopsis thaliana GN=LECRK91 PE=2 SV=1//6.02081e-128
Si027435m.g	31.4341	9.66109	1.7021	0.00053784	0.005872	--	RCAB_HORVU Ribulose bisphosphate carboxylase/oxygenase activase B, chloroplastic OS=Hordeum vulgare GN=RCAB PE=2 SV=1//3.81487e-11
Si017172m.g	2662.65	818.624	1.7016	2.272e-14	1.7401e-12	--	PUB21_ARATH U-box domain-containing protein 21 OS=Arabidopsis thaliana GN=PUB21 PE=2 SV=1//2.29714e-77
Si000809m.g	149.768	46.0704	1.7008	8.7237e-09	3.0646e-07	--	Y5393_ARATH Probable receptor-like protein kinase At5g39030 OS=Arabidopsis thaliana GN=At5g39030 PE=2 SV=1//5.4739e-98
Si007959m.g	275.552	84.8477	1.6994	8.7792e-11	4.1973e-09	--	Y8219_ORYSJ UPF0392 protein Os08g0121900 OS=Oryza sativa subsp. japonica GN=Os08g0121900 PE=2 SV=1//6.86813e-95
Si033224m.g	60.6509	18.6913	1.6982	9.6641e-06	0.00017557	--	F3PH_ARATH Flavonoid 3&apos;-monooxygenase OS=Arabidopsis thaliana GN=CYP75B1 PE=1 SV=1//1.42767e-119
Si025972m.g	1043.92	321.909	1.6973	1.8973e-13	1.3187e-11	--	RPM1_ARATH Disease resistance protein RPM1 OS=Arabidopsis thaliana GN=RPM1 PE=1 SV=1//1.87405e-95
Si009504m.g	100.146	30.8843	1.6972	2.1384e-07	5.6741e-06	--	PP379_ARATH Pentatricopeptide repeat-containing protein At5g13770, chloroplastic OS=Arabidopsis thaliana GN=At5g13770 PE=2 SV=1//6.87993e-141
Si009189m.g	112.123	34.5797	1.6971	2.7924e-07	7.2198e-06	--	AB9C_ARATH ABC transporter C family member 9 OS=Arabidopsis thaliana GN=ABCC9 PE=2 SV=2//0
Si004557m.g	859.426	265.326	1.6956	3.6771e-13	2.4707e-11	--	CAPP4_ARATH Phosphoenolpyruvate carboxylase 4 OS=Arabidopsis thaliana GN=PPC4 PE=2 SV=1//0
Si018303m.g	149.291	46.1036	1.6952	7.4514e-08	2.1715e-06	--	-//-
Si008294m.g	577.495	178.6	1.6931	0.0065023	0.046565	--	-//-
Si026507m.g	683.373	211.594	1.6914	1.0904e-12	6.9648e-11	--	MSP1_ORYSJ Leucine-rich repeat receptor protein kinase MSP1 OS=Oryza sativa subsp. japonica GN=MSP1 PE=1 SV=1//6.15848e-64
Si026812m.g	346.336	107.239	1.6913	5.1472e-10	2.1888e-08	--	WAK1_ARATH Wall-associated receptor kinase 1 OS=Arabidopsis thaliana GN=WAK1 PE=1 SV=2//2.06315e-21
Si009885m.g	13675.3	4238.57	1.6899	5.9585e-07	1.4414e-05	--	FERON_ARATH Receptor-like protein kinase FERONIA OS=Arabidopsis thaliana GN=FER PE=1 SV=1//2.84889e-114
Si000667m.g	31.1991	9.67126	1.6897	0.00062459	0.0066555	--	IDN2_ARATH Protein INVOLVED IN DE NOVO 2 OS=Arabidopsis thaliana GN=IDN2 PE=1 SV=1//2.70045e-145
Novel00077	134.705	41.7723	1.6892	2.1612e-08	7.0552e-07	-//-	-//-
Si040152m.g	534.321	165.825	1.688	5.63e-10	2.3723e-08	--	ALDO1_MAIZE Indole-3-acetaldehyde oxidase OS=Zea mays GN=AO1 PE=1 SV=1//0
Si023359m.g	1066.66	331.758	1.6849	2.0796e-13	1.4361e-11	--	-//-
Si029879m.g	3292.39	1025	1.6835	5.8171e-06	0.00011264	--	AGCT2_HORVU Agmatine coumaroyltransferase-2 OS=Hordeum vulgare GN=ACT-2 PE=1 SV=1//3.06815e-128
Novel01237	108.025	33.6548	1.6825	1.4275e-07	3.96e-06	-//-	-//-
Si014238m.g	438.948	136.803	1.682	7.8896e-05	0.0011135	--	ATCA7_ARATH Alpha carbonic anhydrase 7 OS=Arabidopsis thaliana GN=ACA7 PE=2 SV=1//1.24549e-78
Si024679m.g	43.0547	13.4285	1.6809	0.0040145	0.031507	--	HAP28_RAT 28 kDa heat- and acid-stable phosphoprotein OS=Rattus norvegicus GN=Pdap1 PE=1 SV=1//1.65736e-20
Si035334m.g	178.063	55.5344	1.6809	5.0582e-07	1.2403e-05	--	UNE10_ARATH Transcription factor UNE10 OS=Arabidopsis thaliana GN=UNE10 PE=2 SV=1//1.50703e-28
Novel00838	19.9562	6.22779	1.68	0.0051621	0.038826	-//-	-//-
Si029837m.g	856.41	267.475	1.6789	2.5026e-07	6.5596e-06	--	NEP1_NEPGR Aspartic proteinase nepenthesin-1 OS=Nepenthes gracilis GN=nep1 PE=1 SV=1//5.58609e-82
Si032228m.g	495.329	154.884	1.6772	6.2022e-12	3.474e-10	--	-//-
Si001251m.g	1626.59	508.803	1.6767	4.9711e-12	2.8137e-10	--	ANGLT_ROSHC Anthocyanidin 5,3-O-glucosyltransferase OS=Rosa hybrid cultivar GN=RhGT1 PE=2 SV=1//6.55824e-107
Si013565m.g	183.2	57.3268	1.6761	0.0044896	0.034482	--	-//-
Novel01158	179.329	56.1392	1.6755	3.4084e-09	1.2869e-07	-//-	-//-
Si027383m.g	61.7278	19.3317	1.675	1.541e-05	0.00026718	--	DIR7_ARATH Dirigent protein 7 OS=Arabidopsis thaliana GN=DIR7 PE=2 SV=1//8.22916e-45
Si026863m.g	62.6512	19.6346	1.6739	9.4299e-06	0.00017189	--	-//-
Si038794m.g	377.398	118.509	1.6711	3.0266e-11	1.5356e-09	--	Y1343_ARATH G-type lectin S-receptor-like serine/threonine-protein kinase At1g34300 OS=Arabidopsis thaliana GN=At1g34300 PE=2 SV=1//2.71117e-83
Si007017m.g	1908.42	599.523	1.6705	4.9559e-06	9.7486e-05	--	ODO1_PETHY Protein ODORANT1 OS=Petunia hybrida GN=ODO1 PE=2 SV=1//1.1932e-74
Si003873m.g	60.4087	18.9953	1.6691	1.2328e-05	0.00021856	--	MY108_ARATH Transcription factor MYB108 OS=Arabidopsis thaliana GN=MYB108 PE=1 SV=1//5.20307e-40
Si022249m.g	1035.5	325.816	1.6682	1.4091e-08	4.7686e-07	--	-//-
Si020130m.g	363.522	114.439	1.6675	0.0010492	0.010341	--	FB333_ARATH Probable F-box protein At4g22030 OS=Arabidopsis thaliana GN=At4g22030 PE=4 SV=1//2.50366e-33
Si030410m.g	3270.52	1029.95	1.667	5.4984e-14	4.0664e-12	--	PME15_ARATH Probable pectinesterase 15 OS=Arabidopsis thaliana GN=PME15 PE=2 SV=1//1.96021e-81
Si020601m.g	44.5814	14.0521	1.6657	9.7338e-05	0.0013324	--	-//-
Si034453m.g	2682.97	847.155	1.6631	8.7705e-14	6.3697e-12	--	-//-
Si036565m.g	1542.95	487.292	1.6628	1.8852e-13	1.3159e-11	--	WRK70_ARATH Probable WRKY transcription factor 70 OS=Arabidopsis thaliana GN=WRKY70 PE=2 SV=1//1.26414e-21
Novel00537	25.6256	8.10097	1.6614	0.0019686	0.017541	-//-	-//-
Si009342m.g	29.528	9.36024	1.6575	0.0010298	0.010194	--	RPS2_ARATH Disease resistance protein RPS2 OS=Arabidopsis thaliana GN=RPS2 PE=1 SV=1//3.76837e-80
Si001533m.g	119.94	38.0214	1.6574	0.0057379	0.042194	--	AMI1_ARATH Amidase 1 OS=Arabidopsis thaliana GN=AMI1 PE=1 SV=1//1.93052e-138
Si015009m.g	935.123	297.085	1.6543	2.4047e-05	0.00039591	--	PP2B8_ARATH Putative F-box protein PP2-B8 OS=Arabidopsis thaliana GN=PP2B8 PE=3 SV=1//2.18996e-28
Si001165m.g	463.83	147.465	1.6532	7.2341e-05	0.0010359	--	-//-
Si018419m.g	99.7366	31.8058	1.6488	4.649e-07	1.1478e-05	--	RIP2_ORYSJ Putative ripening-related protein 2 OS=Oryza sativa subsp. japonica GN=Os02g0637000 PE=3 SV=1//7.01139e-93
Si035833m.g	3662.13	1167.9	1.6488	0.00016826	0.002152	--	Y5102_ARATH Serine/threonine-protein kinase At5g01020 OS=Arabidopsis thaliana GN=At5g01020 PE=1 SV=1//4.33383e-137
Si039451m.g	69.3647	22.1309	1.6481	6.1594e-06	0.00011878	--	CGS1_ARATH Cystathionine gamma-synthase 1, chloroplastic OS=Arabidopsis thaliana GN=CGS1 PE=1 SV=3//1.19819e-172
Si031003m.g	265.521	84.752	1.6475	4.0816e-10	1.7657e-08	--	GSTX4_TOBAC Probable glutathione S-transferase OS=Nicotiana tabacum PE=2 SV=1//7.88009e-66
Si002803m.g	356.121	113.751	1.6465	6.7275e-11	3.2597e-09	--	ATL11_ARATH RING-H2 finger protein ATL11 OS=Arabidopsis thaliana GN=ATL11 PE=2 SV=2//3.26105e-16
Si031283m.g	386.176	123.416	1.6457	4.5295e-11	2.2418e-09	--	-//-
Si025849m.g	889.923	284.596	1.6448	1.5075e-12	9.4056e-11	--	GPDL2_ARATH Glycerophosphodiester phosphodiesterase protein kinase domain-containing GDPDL2 OS=Arabidopsis thaliana GN=GDPDL2 PE=1 SV=1//0
Si036041m.g	199.414	63.9124	1.6416	2.8939e-05	0.00046532	--	SAPK1_ORYSJ Serine/threonine-protein kinase SAPK1 OS=Oryza sativa subsp. japonica GN=SAPK1 PE=1 SV=1//0
Si038953m.g	196.416	62.9893	1.6407	1.0996e-07	3.12e-06	--	KCS1_ARATH 3-ketoacyl-CoA synthase 1 OS=Arabidopsis thaliana GN=KCS1 PE=2 SV=1//0
Si028150m.g	71.8863	23.069	1.6398	0.0017456	0.015839	--	P2C77_ORYSJ Probable protein phosphatase 2C 77 OS=Oryza sativa subsp. japonica GN=Os12g0198200 PE=3 SV=1//5.56148e-76
Si025165m.g	46.5738	14.9456	1.6398	9.1292e-05	0.0012618	--	Y2913_ARATH G-type lectin S-receptor-like serine/threonine-protein kinase At2g19130 OS=Arabidopsis thaliana GN=At2g19130 PE=2 SV=1//0
Si016179m.g	39.843	12.7874	1.6396	0.00040839	0.0046117	--	PSYR1_ARATH Tyrosine-sulfated glycopeptide receptor 1 OS=Arabidopsis thaliana GN=PSYR1 PE=2 SV=1//0
Si026950m.g	1976.63	635.161	1.6378	1.1343e-08	3.9083e-07	--	BARW_HORVU Barwin OS=Hordeum vulgare PE=1 SV=1//1.58577e-53
Si036350m.g	24.2076	7.78474	1.6367	0.0028573	0.023794	--	GDL72_ARATH GDSL esterase/lipase At5g03810 OS=Arabidopsis thaliana GN=At5g03810 PE=3 SV=1//3.14793e-140
Si028196m.g	55.2029	17.7706	1.6352	7.723e-05	0.0010941	--	P2C74_ORYSJ Probable protein phosphatase 2C 74 OS=Oryza sativa subsp. japonica GN=Os11g0242200 PE=3 SV=1//2.18948e-71
Si026328m.g	274.862	88.5361	1.6344	5.9949e-05	0.00087716	--	AGCT2_HORVU Agmatine coumaroyltransferase-2 OS=Hordeum vulgare GN=ACT-2 PE=1 SV=1//9.34101e-152
Si010493m.g	582.725	187.892	1.6329	9.4825e-12	5.1334e-10	--	AKR2_ORYSJ Probable aldo-keto reductase 2 OS=Oryza sativa subsp. japonica GN=Os04g0338000 PE=2 SV=2//0
Si010764m.g	225.129	72.633	1.6321	1.5529e-08	5.2061e-07	--	WRK70_ARATH Probable WRKY transcription factor 70 OS=Arabidopsis thaliana GN=WRKY70 PE=2 SV=1//1.19145e-18
Si015124m.g	175.843	56.7525	1.6315	2.8054e-08	8.9416e-07	--	RGA3_SOLBU Putative disease resistance protein RGA3 OS=Solanum bulbocastanum GN=RGA3 PE=2 SV=2//1.19277e-60
Si012664m.g	44.408	14.3396	1.6308	0.00012571	0.0016644	--	-//-
Si002734m.g	5918.84	1912.08	1.6302	3.5045e-05	0.00055172	--	PRPX_HORVU Pathogen-related protein OS=Hordeum vulgare PE=2 SV=2//6.82329e-120
Si026337m.g	204.579	66.1446	1.629	2.8701e-09	1.099e-07	--	APY3_ORYSJ Probable apyrase 3 OS=Oryza sativa subsp. japonica GN=APY3 PE=2 SV=2//0
Si009826m.g	75.0518	24.2943	1.6273	4.6419e-06	9.1925e-05	--	C14C2_ORYSJ Cytochrome P450 714C2 OS=Oryza sativa subsp. japonica GN=CYP714C2 PE=2 SV=1//0
Si039737m.g	2652.44	858.598	1.6273	9.1264e-05	0.0012618	--	NEP1_NEPGR Aspartic proteinase nepenthesin-1 OS=Nepenthes gracilis GN=nep1 PE=1 SV=1//2.04068e-70
Si013842m.g	33.6749	10.91	1.626	0.00062944	0.0066989	--	AP2L1_ARATH AP2-like ethylene-responsive transcription factor At1g16060 OS=Arabidopsis thaliana GN=At1g16060 PE=2 SV=1//2.10619e-59
Si000851m.g	2785.71	902.743	1.6257	4.0242e-11	2.004e-09	--	E1313_ARATH Glucan endo-1,3-beta-glucosidase 13 OS=Arabidopsis thaliana GN=At5g56590 PE=1 SV=1//9.08074e-17
Si013382m.g	245.299	79.503	1.6255	0.0019966	0.017761	--	SUT13_ARATH Sulfate transporter 1.3 OS=Arabidopsis thaliana GN=SULTR1;3 PE=2 SV=1//0
Si002360m.g	1115.22	361.653	1.6247	0.0024988	0.021314	--	LPP3_ARATH Putative lipid phosphate phosphatase 3, chloroplastic OS=Arabidopsis thaliana GN=LPP3 PE=2 SV=1//9.28707e-106
Si025870m.g	52.8871	17.1549	1.6243	4.6558e-05	0.00070511	--	RPS4L_ARATH Disease resistance protein RPS4 OS=Arabidopsis thaliana GN=RPS4 PE=1 SV=1//3.96076e-09
Si026483m.g	889.94	288.686	1.6242	0.0015423	0.014229	--	FDH2_ORYSJ Formate dehydrogenase 2, mitochondrial OS=Oryza sativa subsp. japonica GN=Os06g0486900 PE=2 SV=1//0
Si031355m.g	662.792	215.146	1.6232	4.2544e-11	2.1088e-09	--	HIP26_ARATH Heavy metal-associated isoprenylated plant protein 26 OS=Arabidopsis thaliana GN=HIPP26 PE=1 SV=1//2.32294e-42
Si006230m.g	2813.65	913.792	1.6225	0.0013473	0.012768	--	CBDAS_CANSA Cannabidiolic acid synthase OS=Cannabis sativa GN=CBDAS PE=1 SV=1//8.29273e-130
Si030293m.g	1994.34	647.831	1.6222	7.7141e-11	3.7155e-09	--	CAD8D_ORYSJ Probable cinnamyl alcohol dehydrogenase 8D OS=Oryza sativa subsp. japonica GN=CAD8D PE=2 SV=1//1.46067e-173
Si011849m.g	206.072	66.9667	1.6216	1.0712e-07	3.0529e-06	--	-//-
Si028137m.g	67.9294	22.0755	1.6216	0.00026055	0.0031561	--	WAK3_ARATH Wall-associated receptor kinase 3 OS=Arabidopsis thaliana GN=WAK3 PE=2 SV=2//1.88447e-16
Novel01657	38.3513	12.4646	1.6214	0.00034063	0.0039743	-//-	-//-
Si015987m.g	101.508	33.0013	1.621	6.4324e-06	0.0001233	--	-//-
Si010045m.g	423.882	137.804	1.621	5.55e-11	2.7095e-09	--	CZOG_SORBI Putative cis-zeatin O-glucosyltransferase OS=Sorghum bicolor GN=SB20O07.14 PE=3 SV=1//2.24183e-177
Si002951m.g	28.7809	9.36408	1.6199	0.0014073	0.013221	--	-//-
Si023149m.g	988.376	321.632	1.6196	2.4526e-08	7.9185e-07	--	-//-
Si018846m.g	119.622	38.9481	1.6189	9.1438e-06	0.00016724	--	-//-
Si032606m.g	53.5921	17.4574	1.6182	0.00083066	0.0085063	--	AHL20_ARATH AT-hook motif nuclear-localized protein 20 OS=Arabidopsis thaliana GN=AHL20 PE=2 SV=1//3.96147e-58
Si028285m.g	168.349	54.8447	1.618	2.0933e-07	5.5728e-06	--	RGA1_SOLBU Putative disease resistance protein RGA1 OS=Solanum bulbocastanum GN=RGA1 PE=2 SV=2//3.49488e-74
Si028427m.g	149.112	48.6002	1.6174	3.6858e-08	1.1498e-06	--	CDPK6_ARATH Calcium-dependent protein kinase 6 OS=Arabidopsis thaliana GN=CPK6 PE=1 SV=1//2.73155e-07
Si007677m.g	43.8946	14.3123	1.6168	0.00014491	0.0018824	--	-//-
Si039026m.g	545.968	178.058	1.6165	0.0013549	0.012826	--	GDL9_ARATH GDSL esterase/lipase At1g28600 OS=Arabidopsis thaliana GN=At1g28600 PE=2 SV=1//1.19588e-88
Si036558m.g	6452.01	2105.38	1.6157	2.0323e-13	1.4095e-11	--	TS2_MAIZE Sex determination protein tasselseed-2 OS=Zea mays GN=TS2 PE=2 SV=1//3.29182e-172
Si017243m.g	818.698	267.177	1.6155	2.0032e-10	9.0931e-09	--	CRCK2_ARATH Calmodulin-binding receptor-like cytoplasmic kinase 2 OS=Arabidopsis thaliana GN=CRCK2 PE=2 SV=1//1.6752e-118
Si015607m.g	96.4016	31.4801	1.6146	0.00015112	0.0019544	--	-//-
Si001156m.g	914.343	298.598	1.6145	5.2143e-06	0.00010213	--	XYLT2_CANFA Xylosyltransferase 2 OS=Canis familiaris GN=XYLT2 PE=2 SV=1//5.78484e-17
Si009506m.g	1982.62	647.517	1.6144	6.1077e-13	4.0039e-11	--	LRKS5_ARATH Probable L-type lectin-domain containing receptor kinase S.5 OS=Arabidopsis thaliana GN=LECRKS5 PE=2 SV=1//3.23177e-167
Novel01512	58.2775	19.0369	1.6141	0.00019238	0.0024269	-//-	-//-
Si036622m.g	44.7935	14.6439	1.613	0.0001399	0.0018238	--	UBIQP_AVEFA Polyubiquitin OS=Avena fatua PE=2 SV=2//2.01807e-22
Si021840m.g	2168.96	709.742	1.6116	4.7353e-13	3.149e-11	--	BCS1B_DICDI Probable mitochondrial chaperone BCS1-B OS=Dictyostelium discoideum GN=bcsl1b PE=3 SV=1//2.07873e-31
Si040192m.g	599.195	196.194	1.6107	1.2602e-11	6.688e-10	--	SAU71_ARATH Auxin-responsive protein SAUR71 OS=Arabidopsis thaliana GN=SAUR71 PE=2 SV=1//4.60027e-12
Si027276m.g	20.0115	6.56211	1.6086	0.0068453	0.048484	--	-//-
Si011477m.g	94.1605	30.8908	1.6079	0.00067734	0.0071283	--	-//-
Si034931m.g	163.407	53.6327	1.6073	0.00051307	0.0056362	--	-//-
Si012106m.g	206.973	67.9574	1.6067	4.6676e-09	1.7181e-07	--	CHX15_ARATH Cation/H(+) antiporter 15 OS=Arabidopsis thaliana GN=CHX15 PE=2 SV=1//3.14342e-143
Si016879m.g	130.026	42.7194	1.6058	1.2919e-07	3.615e-06	--	AMPL2_ORYSJ Leucine aminopeptidase 2, chloroplastic OS=Oryza sativa subsp. japonica GN=Os02g0794700 PE=2 SV=1//0
Si006365m.g	891.333	293.242	1.6039	1.6465e-09	6.5132e-08	--	Y3028_ARATH Uncharacterized acetyltransferase At3g50280 OS=Arabidopsis thaliana GN=At3g50280 PE=3 SV=1//4.60576e-64
Si007996m.g	97.5739	32.1037	1.6038	0.00064731	0.0068636	--	-//-
Si003649m.g	105.939	34.8783	1.6028	0.0045833	0.035127	--	-//-
Si028172m.g	122.989	40.5144	1.602	0.0028061	0.023451	--	CHIT2_TULBA Chitinase 2 OS=Tulipa bakeri PE=1 SV=1//1.21218e-87
Si010283m.g	49.2359	16.2223	1.6017	9.3596e-05	0.0012883	--	GDPD2_ARATH Glycerophosphodiester phosphodiesterase GDPD2 OS=Arabidopsis thaliana GN=GDPD2 PE=2 SV=1//8.2445e-114
Si029405m.g	548.574	180.807	1.6012	2.8075e-11	1.4312e-09	--	DRP1E_ARATH Dynamin-related protein 1E OS=Arabidopsis thaliana GN=DRP1E PE=1 SV=1//2.7993e-12
Si014249m.g	138.913	45.8052	1.6006	7.9031e-08	2.2908e-06	--	-//-
Novel00717	21.7608	7.1801	1.5997	0.0051748	0.038885	-//-	-//-
Si004968m.g	34.004	11.2287	1.5985	0.00070208	0.0073408	--	Y1670_ARATH Probable receptor-like protein kinase At1g67000 OS=Arabidopsis thaliana GN=At1g67000 PE=2 SV=2//2.16598e-116
Si037366m.g	720.961	238.285	1.5972	9.4788e-12	5.1334e-10	--	ZEAM_MAIZE Zeamatin OS=Zea mays GN=Zlp PE=1 SV=2//3.4433e-94
Si037263m.g	3430.91	1134.07	1.5971	0.0011962	0.01155	--	-//-
Si038934m.g	146.252	48.354	1.5968	5.6932e-08	1.71e-06	--	-//-
Si001784m.g	82.0532	27.1463	1.5958	3.4925e-06	7.1758e-05	--	CHUP1_ARATH Protein CHUP1, chloroplastic OS=Arabidopsis thaliana GN=CHUP1 PE=1 SV=1//9.34929e-90
Si005933m.g	74.3943	24.6289	1.5948	0.0003041	0.0036041	--	PPR32_ARATH Pentatricopeptide repeat-containing protein At1g11290, chloroplastic OS=Arabidopsis thaliana GN=PCMP-H40 PE=2 SV=1//2.90616e-50
Si023439m.g	192.771	63.8324	1.5945	1.0609e-08	3.6788e-07	--	-//-
Si039975m.g	23.5008	7.79899	1.5913	0.0039465	0.031063	--	PUM7_ARATH Putative pumilio homolog 7, chloroplastic OS=Arabidopsis thaliana GN=APUM7 PE=3 SV=2//4.42952e-11
Si023911m.g	556.441	184.795	1.5903	0.00012691	0.0016762	--	ICIC_HORVU Subtilisin-chymotrypsin inhibitor CI-1C OS=Hordeum vulgare PE=1 SV=1//7.88064e-14
Si013559m.g	2019.83	670.959	1.5899	0.0025869	0.021909	--	THCAS_CANSA Tetrahydrocannabinolic acid synthase OS=Cannabis sativa PE=1 SV=1//1.40194e-139
Si023297m.g	274.032	91.0619	1.5894	0.0046388	0.035451	--	-//-
Novel00862	269.064	89.424	1.5892	2.538e-05	0.00041491	-//-	-//-
Si031233m.g	955.98	317.746	1.5891	5.6677e-12	3.1856e-10	--	ELI5_HORVU High molecular mass early light-inducible protein HV58, chloroplastic OS=Hordeum vulgare PE=2 SV=1//2.57109e-32
Si018826m.g	65.5545	21.7919	1.5889	1.733e-05	0.00029634	--	CML7_ARATH Calmodulin-like protein 7 OS=Arabidopsis thaliana GN=CML7 PE=2 SV=1//2.01737e-08
[truncated: 1,990 more rows]

## Sheet: YG2T vs An04T comparison
Gene_id	readcount_YG2NTR	readcount_An04NTR	log2FoldChange	pval	padj	Gene Name	Blast swiss prot
Novel00037	0	15.4212	#NAME?	8.78e-08	1.71e-06	-//-	-//-
[truncated: 3,347 more rows]
