# Supplementary material for: Integrative analyses of transcriptomics and metabolomics upon seed germination of foxtail millet in response to salinity
Source: Sci Rep. 2020 Aug 12;10:13660. doi: 10.1038/s41598-020-70520-1 (PMC7423953; doi:10.1038/s41598-020-70520-1)
Supplement: Supplementary file 2 — Supplementary Table S2. [file 41598_2020_70520_MOESM2_ESM.xlsx]

## Sheet: YG2T vs YG2C UP DEG
GO_accession	Description	Term_type	Over_represented_pValue	Corrected_pValue	DEG_item	DEG_list	Bg_item	Bg_list	Gene_names
GO:0055085	transmembrane transport	biological_process	7.4333e-75	1.1415e-71	253	3036	1048	22835	Si005982m.g,Si001234m.g,Si039337m.g,Si029655m.g,Si013742m.g,Si009734m.g,Si009690m.g,Si021907m.g,Si004447m.g,Si014263m.g,Si015309m.g,Si005685m.g,Si040633m.g,Si012137m.g,Si008073m.g,Si034588m.g,Si016411m.g,Si034863m.g,Si029558m.g,Si035141m.g,Si029718m.g,Si035517m.g,Si009172m.g,Si019168m.g,Si035378m.g,Si038708m.g,Si016783m.g,Si032637m.g,Si016860m.g,Si009671m.g,Si035446m.g,Si005163m.g,Si028163m.g,Si0…
GO:0055114	oxidation-reduction process	biological_process	5.2417e-72	4.8297e-69	498	3036	2289	22835	Si030426m.g,Si020824m.g,Si035741m.g,Si035064m.g,Si009836m.g,Si015580m.g,Si003904m.g,Si013615m.g,Si011690m.g,Si021780m.g,Si001641m.g,Si017389m.g,Si014193m.g,Si006854m.g,Si016999m.g,Si040234m.g,Si035909m.g,Si001087m.g,Si036113m.g,Si031051m.g,Si017824m.g,Si026483m.g,Si029563m.g,Si019533m.g,Si000743m.g,Si030754m.g,Si008348m.g,Si027833m.g,Si032743m.g,Si005192m.g,Si011721m.g,Si030339m.g,Si006919m.g,Si0…
GO:0006468	protein phosphorylation	biological_process	2.6792e-69	1.3715e-66	239	3036	1470	22835	Si015450m.g,Si034696m.g,Si000854m.g,Si000341m.g,Si040168m.g,Si005936m.g,Si034286m.g,Si016251m.g,Si013142m.g,Si004727m.g,Si035601m.g,Si028924m.g,Si034296m.g,Si013376m.g,Si035473m.g,Si033310m.g,Si021371m.g,Si005163m.g,Si029348m.g,Si002102m.g,Si026120m.g,Si039013m.g,Si000662m.g,Si000637m.g,Si040049m.g,Si025165m.g,Si036340m.g,Si036041m.g,Si012642m.g,Si011973m.g,Si000610m.g,Si026377m.g,Si028755m.g,Si0…
GO:0044699	single-organism process	biological_process	5.9123e-68	2.7238e-65	1270	3036	8330	22835	Si017014m.g,Si013647m.g,Si010271m.g,Si013549m.g,Si037030m.g,Si025958m.g,Si030392m.g,Si026113m.g,Si038794m.g,Si009937m.g,Si037016m.g,Si023256m.g,Si009492m.g,Si035799m.g,Si020776m.g,Si039539m.g,Si027439m.g,Si009853m.g,Si017693m.g,Si019982m.g,Si019373m.g,Si015818m.g,Si013965m.g,Si035093m.g,Si012437m.g,Si010739m.g,Si035749m.g,Si024807m.g,Si003310m.g,Si008158m.g,Si000719m.g,Si016715m.g,Si015205m.g,Si0…
GO:0044710	single-organism metabolic process	biological_process	4.3748e-67	1.8323e-64	748	3036	4628	22835	Si001976m.g,Si016171m.g,Si000898m.g,Si016790m.g,Si020780m.g,Si021109m.g,Si028131m.g,Si006880m.g,Si020771m.g,Si022553m.g,Si012089m.g,Si013579m.g,Si026842m.g,Si025365m.g,Si020134m.g,Si015778m.g,Si029625m.g,Si036155m.g,Si012182m.g,Si006873m.g,Si030530m.g,Si002365m.g,Si036303m.g,Si026940m.g,Si029306m.g,Si026481m.g,Si001277m.g,Si020845m.g,Si013279m.g,Si008433m.g,Si039162m.g,Si012327m.g,Si036435m.g,Si0…
GO:0016310	phosphorylation	biological_process	3.8406e-59	9.3124e-57	252	3036	1600	22835	Si029132m.g,Si035746m.g,Si005196m.g,Si000603m.g,Si032575m.g,Si038534m.g,Si005729m.g,Si001041m.g,Si034124m.g,Si038589m.g,Si030456m.g,Si028002m.g,Si028869m.g,Si008488m.g,Si022221m.g,Si013343m.g,Si029861m.g,Si040212m.g,Si016253m.g,Si000519m.g,Si034847m.g,Si029622m.g,Si005745m.g,Si021227m.g,Si006430m.g,Si012655m.g,Si016416m.g,Si016452m.g,Si030075m.g,Si007915m.g,Si038965m.g,Si009552m.g,Si033133m.g,Si0…
GO:0006464	cellular protein modification process	biological_process	5.0438e-50	8.9372e-48	290	3036	2028	22835	Si000854m.g,Si000341m.g,Si015450m.g,Si040168m.g,Si016251m.g,Si035601m.g,Si013142m.g,Si021521m.g,Si030280m.g,Si035473m.g,Si002102m.g,Si026120m.g,Si029348m.g,Si040049m.g,Si000662m.g,Si000610m.g,Si030071m.g,Si028755m.g,Si006195m.g,Si008831m.g,Si029783m.g,Si004370m.g,Si032757m.g,Si019754m.g,Si024883m.g,Si008752m.g,Si036128m.g,Si000576m.g,Si010314m.g,Si028727m.g,Si023551m.g,Si032235m.g,Si016192m.g,Si0…
GO:0036211	protein modification process	biological_process	5.0438e-50	8.9372e-48	290	3036	2028	22835	Si009276m.g,Si016805m.g,Si016713m.g,Si039958m.g,Si021429m.g,Si007969m.g,Si034488m.g,Si000162m.g,Si015334m.g,Si024358m.g,Si039199m.g,Si005803m.g,Si016170m.g,Si033133m.g,Si009552m.g,Si007915m.g,Si038965m.g,Si012655m.g,Si005745m.g,Si039913m.g,Si000519m.g,Si016253m.g,Si040212m.g,Si008488m.g,Si022018m.g,Si037203m.g,Si012669m.g,Si038589m.g,Si019286m.g,Si005729m.g,Si001041m.g,Si000603m.g,Si032575m.g,Si0…
GO:0008152	metabolic process	biological_process	2.8929e-48	3.9199e-46	1691	3036	12099	22835	Si019882m.g,Si035560m.g,Si037154m.g,Si021739m.g,Si009174m.g,Si017116m.g,Si033447m.g,Si038675m.g,Si010630m.g,Si016883m.g,Si030134m.g,Si010798m.g,Si001691m.g,Si001091m.g,Si013480m.g,Si036017m.g,Si001301m.g,Si031952m.g,Si000758m.g,Si035610m.g,Si032294m.g,Si028904m.g,Si013535m.g,Si009871m.g,Si038243m.g,Si022114m.g,Si026813m.g,Si026830m.g,Si001115m.g,Si019865m.g,Si026351m.g,Si015011m.g,Si025288m.g,Si0…
GO:0043412	macromolecule modification	biological_process	2.4453e-45	3.0448e-43	304	3036	2264	22835	Si006345m.g,Si017223m.g,Si012450m.g,Si025100m.g,Si029096m.g,Si005077m.g,Si000199m.g,Si010027m.g,Si007212m.g,Si012244m.g,Si039007m.g,Si029090m.g,Si005852m.g,Si016169m.g,Si017389m.g,Si005898m.g,Si012770m.g,Si026377m.g,Si035499m.g,Si025331m.g,Si000637m.g,Si025165m.g,Si039013m.g,Si011973m.g,Si012642m.g,Si036041m.g,Si036340m.g,Si033310m.g,Si021371m.g,Si005163m.g,Si004727m.g,Si028924m.g,Si013376m.g,Si0…
GO:0006796	phosphate-containing compound metabolic process	biological_process	5.2246e-43	6.1717e-41	303	3036	2066	22835	Si013334m.g,Si029988m.g,Si027651m.g,Si006960m.g,Si019844m.g,Si032100m.g,Si017243m.g,Si034142m.g,Si000584m.g,Si010151m.g,Si032842m.g,Si027578m.g,Si039864m.g,Si024350m.g,Si022090m.g,Si036097m.g,Si021155m.g,Si023016m.g,Si029714m.g,Si027640m.g,Si021124m.g,Si000164m.g,Si022433m.g,Si019926m.g,Si020791m.g,Si006330m.g,Si026648m.g,Si036309m.g,Si012123m.g,Si000141m.g,Si001504m.g,Si019882m.g,Si020755m.g,Si0…
GO:0006793	phosphorus metabolic process	biological_process	5.711e-43	6.5776e-41	303	3036	2068	22835	Si000144m.g,Si033337m.g,Si011027m.g,Si008645m.g,Si005153m.g,Si003874m.g,Si015304m.g,Si001749m.g,Si021226m.g,Si024551m.g,Si028791m.g,Si026521m.g,Si027728m.g,Si004176m.g,Si020922m.g,Si024720m.g,Si015282m.g,Si024562m.g,Si021392m.g,Si020767m.g,Si029170m.g,Si028893m.g,Si018012m.g,Si034388m.g,Si009444m.g,Si034347m.g,Si038807m.g,Si029134m.g,Si006753m.g,Si029341m.g,Si033273m.g,Si003767m.g,Si009293m.g,Si0…
GO:0008150	biological_process	biological_process	9.0853e-41	9.9657e-39	2280	3036	16157	22835	Si033831m.g,Si003988m.g,Si038774m.g,Si040657m.g,Si001832m.g,Si039556m.g,Si000209m.g,Si013741m.g,Si013433m.g,Si034245m.g,Si030561m.g,Si017749m.g,Si005135m.g,Si022933m.g,Si021254m.g,Si000962m.g,Si004176m.g,Si036824m.g,Si003165m.g,Si024551m.g,Si025360m.g,Si015701m.g,Si030656m.g,Si011335m.g,Si001375m.g,Si008743m.g,Si013603m.g,Si007577m.g,Si023134m.g,Si000348m.g,Si018567m.g,Si007070m.g,Si030111m.g,Si0…
GO:0044763	single-organism cellular process	biological_process	2.2519e-31	2.3055e-29	764	3036	5613	22835	Si013585m.g,Si032580m.g,Si018237m.g,Si034905m.g,Si035216m.g,Si009472m.g,Si021109m.g,Si025935m.g,Si002844m.g,Si008018m.g,Si020771m.g,Si028923m.g,Si025365m.g,Si013579m.g,Si007619m.g,Si036303m.g,Si002365m.g,Si030530m.g,Si029625m.g,Si029306m.g,Si017853m.g,Si005934m.g,Si021709m.g,Si013279m.g,Si019545m.g,Si036810m.g,Si006768m.g,Si022204m.g,Si001994m.g,Si021894m.g,Si012327m.g,Si036435m.g,Si002327m.g,Si0…
GO:0044765	single-organism transport	biological_process	9.6941e-31	9.7088e-29	371	3036	2162	22835	Si040270m.g,Si030104m.g,Si021850m.g,Si038981m.g,Si011960m.g,Si033887m.g,Si019634m.g,Si035408m.g,Si008056m.g,Si030075m.g,Si038649m.g,Si035498m.g,Si025917m.g,Si035083m.g,Si000996m.g,Si007367m.g,Si013382m.g,Si026033m.g,Si035530m.g,Si013907m.g,Si024417m.g,Si014648m.g,Si014990m.g,Si011638m.g,Si027819m.g,Si012647m.g,Si009557m.g,Si012669m.g,Si003232m.g,Si019670m.g,Si026293m.g,Si021976m.g,Si001172m.g,Si0…
GO:1902578	single-organism localization	biological_process	1.0169e-30	9.9674e-29	375	3036	2196	22835	Si022456m.g,Si001998m.g,Si030332m.g,Si034784m.g,Si013032m.g,Si024290m.g,Si000882m.g,Si014575m.g,Si011648m.g,Si029666m.g,Si007070m.g,Si018567m.g,Si028359m.g,Si021976m.g,Si019670m.g,Si029557m.g,Si001172m.g,Si026293m.g,Si035211m.g,Si031315m.g,Si034309m.g,Si015101m.g,Si024947m.g,Si036451m.g,Si012647m.g,Si027819m.g,Si009557m.g,Si012669m.g,Si003232m.g,Si024417m.g,Si014648m.g,Si014990m.g,Si011638m.g,Si0…
GO:0044706	multi-multicellular organism process	biological_process	2.9437e-25	2.6592e-23	34	3036	89	22835	Si008208m.g,Si012123m.g,Si016056m.g,Si020922m.g,Si003766m.g,Si033053m.g,Si009995m.g,Si039007m.g,Si038794m.g,Si027412m.g,Si032750m.g,Si032100m.g,Si024358m.g,Si001375m.g,Si000584m.g,Si028923m.g,Si033276m.g,Si039864m.g,Si016288m.g,Si009347m.g,Si009293m.g,Si034696m.g,Si000341m.g,Si034296m.g,Si024242m.g,Si028924m.g,Si012380m.g,Si004871m.g,Si028869m.g,Si033310m.g,Si003767m.g,Si000261m.g,Si011973m.g,Si0…
GO:0009856	pollination	biological_process	4.5175e-25	3.8541e-23	30	3036	83	22835	Si034696m.g,Si009293m.g,Si000341m.g,Si020922m.g,Si016288m.g,Si012123m.g,Si009347m.g,Si008208m.g,Si028924m.g,Si012380m.g,Si003766m.g,Si034296m.g,Si024242m.g,Si033053m.g,Si033310m.g,Si000584m.g,Si039007m.g,Si038794m.g,Si028869m.g,Si004871m.g,Si024358m.g,Si032100m.g,Si032750m.g,Si039864m.g,Si025165m.g,Si033276m.g,Si003767m.g,Si011973m.g,Si000261m.g,Si028923m.g
GO:0009875	pollen-pistil interaction	biological_process	4.5175e-25	3.8541e-23	30	3036	83	22835	Si032100m.g,Si032750m.g,Si024358m.g,Si004871m.g,Si028869m.g,Si039007m.g,Si038794m.g,Si000584m.g,Si033310m.g,Si028923m.g,Si011973m.g,Si000261m.g,Si003767m.g,Si033276m.g,Si025165m.g,Si039864m.g,Si008208m.g,Si009347m.g,Si012123m.g,Si016288m.g,Si020922m.g,Si000341m.g,Si034696m.g,Si009293m.g,Si024242m.g,Si033053m.g,Si034296m.g,Si003766m.g,Si012380m.g,Si028924m.g
GO:0048544	recognition of pollen	biological_process	4.5175e-25	3.8541e-23	30	3036	83	22835	Si039864m.g,Si025165m.g,Si033276m.g,Si003767m.g,Si011973m.g,Si028923m.g,Si000261m.g,Si033310m.g,Si000584m.g,Si039007m.g,Si028869m.g,Si038794m.g,Si004871m.g,Si024358m.g,Si032750m.g,Si032100m.g,Si028924m.g,Si012380m.g,Si034296m.g,Si003766m.g,Si033053m.g,Si024242m.g,Si034696m.g,Si009293m.g,Si000341m.g,Si020922m.g,Si016288m.g,Si009347m.g,Si012123m.g,Si008208m.g
GO:0008037	cell recognition	biological_process	7.8685e-25	6.591e-23	30	3036	85	22835	Si004871m.g,Si039007m.g,Si028869m.g,Si038794m.g,Si032100m.g,Si032750m.g,Si024358m.g,Si000584m.g,Si033310m.g,Si003767m.g,Si000261m.g,Si011973m.g,Si028923m.g,Si033276m.g,Si039864m.g,Si025165m.g,Si016288m.g,Si008208m.g,Si012123m.g,Si009347m.g,Si009293m.g,Si034696m.g,Si020922m.g,Si000341m.g,Si034296m.g,Si003766m.g,Si024242m.g,Si033053m.g,Si012380m.g,Si028924m.g
GO:0051234	establishment of localization	biological_process	3.583e-24	2.9476e-22	460	3036	3049	22835	Si001176m.g,Si002706m.g,Si026289m.g,Si018363m.g,Si014506m.g,Si021832m.g,Si016682m.g,Si035160m.g,Si024977m.g,Si005135m.g,Si021254m.g,Si017022m.g,Si021767m.g,Si021207m.g,Si035855m.g,Si035059m.g,Si027934m.g,Si033207m.g,Si024488m.g,Si021504m.g,Si031945m.g,Si003776m.g,Si001356m.g,Si003988m.g,Si034931m.g,Si039556m.g,Si029957m.g,Si039987m.g,Si013433m.g,Si013741m.g,Si005351m.g,Si006331m.g,Si020859m.g,Si0…
GO:0006810	transport	biological_process	9.796e-24	7.9176e-22	456	3036	3033	22835	Si031891m.g,Si023013m.g,Si027554m.g,Si038921m.g,Si016688m.g,Si000395m.g,Si021456m.g,Si012638m.g,Si019575m.g,Si001036m.g,Si010836m.g,Si029437m.g,Si009996m.g,Si001725m.g,Si031912m.g,Si025576m.g,Si004444m.g,Si010594m.g,Si029565m.g,Si010550m.g,Si022810m.g,Si028163m.g,Si035446m.g,Si009671m.g,Si005163m.g,Si021022m.g,Si007601m.g,Si019168m.g,Si034578m.g,Si032637m.g,Si017373m.g,Si029558m.g,Si035141m.g,Si0…
GO:0051179	localization	biological_process	1.154e-22	8.5748e-21	463	3036	3133	22835	Si017371m.g,Si029332m.g,Si022367m.g,Si030223m.g,Si018790m.g,Si010271m.g,Si016045m.g,Si034186m.g,Si022210m.g,Si009937m.g,Si009366m.g,Si033971m.g,Si018372m.g,Si021818m.g,Si011357m.g,Si028509m.g,Si039512m.g,Si025168m.g,Si025921m.g,Si009853m.g,Si032948m.g,Si009492m.g,Si039539m.g,Si020776m.g,Si035251m.g,Si016395m.g,Si031187m.g,Si037250m.g,Si011975m.g,Si019373m.g,Si009637m.g,Si026149m.g,Si026138m.g,Si0…
GO:0006629	lipid metabolic process	biological_process	4.9644e-22	3.6303e-20	156	3036	911	22835	Si036554m.g,Si038953m.g,Si017412m.g,Si035749m.g,Si005186m.g,Si026653m.g,Si039666m.g,Si026371m.g,Si017111m.g,Si033256m.g,Si034354m.g,Si029633m.g,Si014334m.g,Si012327m.g,Si039615m.g,Si034362m.g,Si027901m.g,Si016429m.g,Si011802m.g,Si002588m.g,Si029625m.g,Si037042m.g,Si014355m.g,Si013119m.g,Si004002m.g,Si013832m.g,Si014053m.g,Si021109m.g,Si017884m.g,Si015818m.g,Si024741m.g,Si026043m.g,Si032014m.g,Si0…
GO:0005975	carbohydrate metabolic process	biological_process	1.9749e-17	1.358e-15	151	3036	1011	22835	Si027111m.g,Si014260m.g,Si026679m.g,Si009413m.g,Si024695m.g,Si019533m.g,Si026297m.g,Si029646m.g,Si000223m.g,Si026575m.g,Si001369m.g,Si035499m.g,Si036765m.g,Si029311m.g,Si038868m.g,Si003802m.g,Si007010m.g,Si009995m.g,Si040234m.g,Si034995m.g,Si031872m.g,Si025585m.g,Si027106m.g,Si011148m.g,Si002306m.g,Si036985m.g,Si012639m.g,Si029066m.g,Si029565m.g,Si028172m.g,Si032670m.g,Si024558m.g,Si034783m.g,Si0…
GO:0006855	drug transmembrane transport	biological_process	4.6199e-17	2.8762e-15	28	3036	76	22835	Si039556m.g,Si035216m.g,Si034905m.g,Si017080m.g,Si016966m.g,Si035839m.g,Si005088m.g,Si003776m.g,Si013585m.g,Si035251m.g,Si008055m.g,Si039324m.g,Si014858m.g,Si010002m.g,Si021850m.g,Si007601m.g,Si029625m.g,Si017022m.g,Si001186m.g,Si010271m.g,Si035498m.g,Si019670m.g,Si001172m.g,Si026472m.g,Si001176m.g,Si029332m.g,Si006331m.g,Si007582m.g
GO:0015893	drug transport	biological_process	4.6199e-17	2.8762e-15	28	3036	76	22835	Si013585m.g,Si003776m.g,Si035251m.g,Si039324m.g,Si008055m.g,Si014858m.g,Si010002m.g,Si034905m.g,Si035216m.g,Si039556m.g,Si016966m.g,Si017080m.g,Si035839m.g,Si005088m.g,Si010271m.g,Si035498m.g,Si019670m.g,Si001172m.g,Si026472m.g,Si001176m.g,Si029332m.g,Si006331m.g,Si007582m.g,Si021850m.g,Si007601m.g,Si017022m.g,Si029625m.g,Si001186m.g
GO:0042493	response to drug	biological_process	4.9856e-17	3.0625e-15	28	3036	77	22835	Si007601m.g,Si021850m.g,Si001186m.g,Si017022m.g,Si029625m.g,Si026472m.g,Si001172m.g,Si019670m.g,Si010271m.g,Si035498m.g,Si006331m.g,Si007582m.g,Si029332m.g,Si001176m.g,Si017080m.g,Si016966m.g,Si039556m.g,Si035216m.g,Si034905m.g,Si005088m.g,Si035839m.g,Si035251m.g,Si003776m.g,Si013585m.g,Si010002m.g,Si014858m.g,Si008055m.g,Si039324m.g
GO:0006820	anion transport	biological_process	8.5743e-17	5.1976e-15	51	3036	199	22835	Si013741m.g,Si018202m.g,Si001036m.g,Si035309m.g,Si003988m.g,Si032521m.g,Si001356m.g,Si021473m.g,Si016730m.g,Si026813m.g,Si011188m.g,Si034783m.g,Si020210m.g,Si024807m.g,Si000719m.g,Si012669m.g,Si035427m.g,Si022810m.g,Si026229m.g,Si001031m.g,Si021637m.g,Si021976m.g,Si017155m.g,Si035211m.g,Si035093m.g,Si021178m.g,Si013740m.g,Si012430m.g,Si026149m.g,Si026138m.g,Si013382m.g,Si034804m.g,Si010981m.g,Si0…
GO:0044255	cellular lipid metabolic process	biological_process	1.4898e-16	8.9139e-15	98	3036	552	22835	Si035040m.g,Si001497m.g,Si006473m.g,Si024741m.g,Si026043m.g,Si039864m.g,Si004002m.g,Si029625m.g,Si037042m.g,Si014355m.g,Si013119m.g,Si027901m.g,Si016429m.g,Si011802m.g,Si002588m.g,Si001588m.g,Si035105m.g,Si015814m.g,Si014334m.g,Si012327m.g,Si026285m.g,Si034362m.g,Si035749m.g,Si010811m.g,Si032031m.g,Si015621m.g,Si012313m.g,Si029341m.g,Si026653m.g,Si011944m.g,Si026648m.g,Si039666m.g,Si006330m.g,Si0…
GO:0003333	amino acid transmembrane transport	biological_process	1.0367e-15	5.7541e-14	27	3036	66	22835	Si016768m.g,Si021473m.g,Si016730m.g,Si003988m.g,Si034783m.g,Si014990m.g,Si011188m.g,Si001036m.g,Si026149m.g,Si013741m.g,Si035309m.g,Si034804m.g,Si020859m.g,Si021637m.g,Si021976m.g,Si017155m.g,Si015309m.g,Si013740m.g,Si000996m.g,Si000719m.g,Si013742m.g,Si020210m.g,Si024807m.g,Si009827m.g,Si026229m.g,Si001031m.g,Si011960m.g
GO:0098656	anion transmembrane transport	biological_process	1.0367e-15	5.7541e-14	27	3036	66	22835	Si034804m.g,Si035309m.g,Si013741m.g,Si026149m.g,Si001036m.g,Si011188m.g,Si014990m.g,Si034783m.g,Si003988m.g,Si016768m.g,Si021473m.g,Si016730m.g,Si011960m.g,Si001031m.g,Si026229m.g,Si009827m.g,Si024807m.g,Si020210m.g,Si013742m.g,Si000719m.g,Si000996m.g,Si013740m.g,Si015309m.g,Si017155m.g,Si021976m.g,Si021637m.g,Si020859m.g
GO:1903825	organic acid transmembrane transport	biological_process	1.0367e-15	5.7541e-14	27	3036	66	22835	Si001036m.g,Si026149m.g,Si013741m.g,Si035309m.g,Si034804m.g,Si016730m.g,Si016768m.g,Si021473m.g,Si003988m.g,Si014990m.g,Si034783m.g,Si011188m.g,Si000719m.g,Si013742m.g,Si020210m.g,Si024807m.g,Si009827m.g,Si026229m.g,Si001031m.g,Si011960m.g,Si020859m.g,Si021976m.g,Si021637m.g,Si017155m.g,Si015309m.g,Si013740m.g,Si000996m.g
GO:0006865	amino acid transport	biological_process	2.5634e-15	1.4059e-13	27	3036	74	22835	Si035309m.g,Si034804m.g,Si001036m.g,Si026149m.g,Si013741m.g,Si034783m.g,Si014990m.g,Si011188m.g,Si021473m.g,Si016768m.g,Si016730m.g,Si003988m.g,Si026229m.g,Si001031m.g,Si011960m.g,Si000719m.g,Si013742m.g,Si020210m.g,Si024807m.g,Si009827m.g,Si015309m.g,Si013740m.g,Si000996m.g,Si020859m.g,Si021637m.g,Si021976m.g,Si017155m.g
GO:0019385	methanogenesis, from acetate	biological_process	5.6822e-15	3.009e-13	3	3036	6	22835	Si000757m.g,Si021510m.g,Si001298m.g
GO:0009237	siderophore metabolic process	biological_process	1.0276e-14	5.0904e-13	2	3036	3	22835	Si034620m.g,Si016208m.g
GO:0019290	siderophore biosynthetic process	biological_process	1.0276e-14	5.0904e-13	2	3036	3	22835	Si034620m.g,Si016208m.g
GO:0006082	organic acid metabolic process	biological_process	1.4082e-14	6.8292e-13	111	3036	765	22835	Si034620m.g,Si018043m.g,Si002081m.g,Si006820m.g,Si010275m.g,Si014993m.g,Si028677m.g,Si007045m.g,Si013224m.g,Si037008m.g,Si002331m.g,Si001555m.g,Si001818m.g,Si040239m.g,Si019533m.g,Si010630m.g,Si001369m.g,Si036175m.g,Si026384m.g,Si035771m.g,Si016805m.g,Si013427m.g,Si010798m.g,Si006403m.g,Si022538m.g,Si001641m.g,Si021739m.g,Si017389m.g,Si002262m.g,Si014629m.g,Si021510m.g,Si030289m.g,Si009995m.g,Si0…
GO:0043436	oxoacid metabolic process	biological_process	1.4082e-14	6.8292e-13	111	3036	765	22835	Si013579m.g,Si002515m.g,Si025365m.g,Si017014m.g,Si013647m.g,Si015746m.g,Si037042m.g,Si036532m.g,Si036303m.g,Si014355m.g,Si030392m.g,Si015093m.g,Si014924m.g,Si012300m.g,Si002677m.g,Si022752m.g,Si035040m.g,Si026370m.g,Si037183m.g,Si007513m.g,Si030748m.g,Si009755m.g,Si031187m.g,Si026043m.g,Si012313m.g,Si024237m.g,Si029341m.g,Si026653m.g,Si024931m.g,Si000006m.g,Si010811m.g,Si006753m.g,Si032031m.g,Si0…
GO:0030259	lipid glycosylation	biological_process	2.1275e-13	9.9003e-12	15	3036	33	22835	Si026285m.g,Si016991m.g,Si001332m.g,Si031872m.g,Si024741m.g,Si006373m.g,Si001497m.g,Si027901m.g,Si026288m.g,Si026297m.g,Si033256m.g,Si029633m.g,Si001301m.g,Si029646m.g,Si038868m.g
GO:0019752	carboxylic acid metabolic process	biological_process	2.6025e-13	1.199e-11	107	3036	751	22835	Si017014m.g,Si013647m.g,Si013579m.g,Si002515m.g,Si025365m.g,Si014355m.g,Si030392m.g,Si014924m.g,Si012300m.g,Si015746m.g,Si037042m.g,Si036532m.g,Si036303m.g,Si026370m.g,Si007513m.g,Si002677m.g,Si022752m.g,Si035040m.g,Si026043m.g,Si030748m.g,Si009755m.g,Si031187m.g,Si040106m.g,Si036280m.g,Si006517m.g,Si011944m.g,Si006330m.g,Si034354m.g,Si012313m.g,Si024237m.g,Si029341m.g,Si024931m.g,Si026653m.g,Si0…
GO:0071804	cellular potassium ion transport	biological_process	1.5785e-12	6.9925e-11	10	3036	35	22835	Si006705m.g,Si012185m.g,Si010836m.g,Si020681m.g,Si034300m.g,Si008073m.g,Si034309m.g,Si034303m.g,Si035251m.g,Si005895m.g
GO:0071805	potassium ion transmembrane transport	biological_process	1.5785e-12	6.9925e-11	10	3036	35	22835	Si012185m.g,Si006705m.g,Si010836m.g,Si020681m.g,Si034300m.g,Si008073m.g,Si034303m.g,Si034309m.g,Si005895m.g,Si035251m.g
GO:0034219	carbohydrate transmembrane transport	biological_process	8.3401e-12	3.6248e-10	2	3036	3	22835	Si022210m.g,Si022204m.g
GO:0006979	response to oxidative stress	biological_process	1.9668e-11	8.4684e-10	54	3036	191	22835	Si023535m.g,Si014193m.g,Si030597m.g,Si020707m.g,Si002007m.g,Si040234m.g,Si036566m.g,Si030426m.g,Si017693m.g,Si022669m.g,Si019982m.g,Si020695m.g,Si022555m.g,Si006880m.g,Si020698m.g,Si030595m.g,Si029563m.g,Si019256m.g,Si030214m.g,Si010609m.g,Si017708m.g,Si025162m.g,Si006881m.g,Si002014m.g,Si006873m.g,Si030179m.g,Si017824m.g,Si010419m.g,Si030295m.g,Si017751m.g,Si026861m.g,Si030593m.g,Si036577m.g,Si0…
GO:0042440	pigment metabolic process	biological_process	7.4768e-11	3.1243e-09	44	3036	173	22835	Si029681m.g,Si002225m.g,Si009836m.g,Si035741m.g,Si028837m.g,Si034344m.g,Si030549m.g,Si010584m.g,Si006473m.g,Si014057m.g,Si013551m.g,Si015363m.g,Si030476m.g,Si035909m.g,Si040872m.g,Si036915m.g,Si035178m.g,Si026572m.g,Si008542m.g,Si035154m.g,Si026570m.g,Si030583m.g,Si005192m.g,Si022545m.g,Si015814m.g,Si035105m.g,Si030352m.g,Si008723m.g,Si000183m.g,Si030397m.g,Si014968m.g,Si036456m.g,Si009857m.g,Si0…
GO:0030258	lipid modification	biological_process	4.923e-10	1.9895e-08	16	3036	54	22835	Si026297m.g,Si033256m.g,Si029646m.g,Si001301m.g,Si029633m.g,Si016991m.g,Si031872m.g,Si026288m.g,Si001497m.g,Si027901m.g,Si038868m.g,Si026043m.g,Si026285m.g,Si001332m.g,Si006373m.g,Si024741m.g
GO:0015698	inorganic anion transport	biological_process	5.8641e-10	2.3492e-08	19	3036	62	22835	Si018370m.g,Si035427m.g,Si018372m.g,Si035505m.g,Si009366m.g,Si035211m.g,Si035093m.g,Si034588m.g,Si021178m.g,Si018202m.g,Si026138m.g,Si013382m.g,Si035516m.g,Si032521m.g,Si026813m.g,Si039539m.g,Si001356m.g,Si016897m.g,Si034578m.g
GO:0071705	nitrogen compound transport	biological_process	1.2839e-09	5.0554e-08	49	3036	179	22835	Si017155m.g,Si021637m.g,Si010550m.g,Si021976m.g,Si013740m.g,Si024947m.g,Si024807m.g,Si020210m.g,Si000719m.g,Si001031m.g,Si017026m.g,Si026229m.g,Si003988m.g,Si026813m.g,Si016730m.g,Si021473m.g,Si011188m.g,Si034783m.g,Si013741m.g,Si001036m.g,Si031091m.g,Si039162m.g,Si035309m.g,Si007070m.g,Si022204m.g,Si018790m.g,Si020859m.g,Si025917m.g,Si000996m.g,Si004721m.g,Si015309m.g,Si009827m.g,Si018370m.g,Si0…
GO:0008610	lipid biosynthetic process	biological_process	3.8411e-09	1.4997e-07	79	3036	489	22835	Si034344m.g,Si013427m.g,Si029585m.g,Si035741m.g,Si006526m.g,Si015363m.g,Si002262m.g,Si021739m.g,Si017389m.g,Si000956m.g,Si002414m.g,Si027111m.g,Si010275m.g,Si006689m.g,Si036558m.g,Si035909m.g,Si029067m.g,Si008790m.g,Si040239m.g,Si001555m.g,Si039913m.g,Si030388m.g,Si032901m.g,Si021641m.g,Si005192m.g,Si006774m.g,Si009992m.g,Si011922m.g,Si026351m.g,Si036937m.g,Si001213m.g,Si008837m.g,Si027106m.g,Si0…
GO:0015849	organic acid transport	biological_process	4.9106e-09	1.8853e-07	31	3036	130	22835	Si016730m.g,Si016768m.g,Si021473m.g,Si003988m.g,Si034783m.g,Si014990m.g,Si011188m.g,Si001036m.g,Si026149m.g,Si013741m.g,Si012430m.g,Si035309m.g,Si034804m.g,Si020859m.g,Si029627m.g,Si021976m.g,Si021637m.g,Si017155m.g,Si015309m.g,Si013740m.g,Si000996m.g,Si000719m.g,Si012669m.g,Si013742m.g,Si020210m.g,Si024807m.g,Si009827m.g,Si026229m.g,Si001031m.g,Si011960m.g,Si022810m.g
GO:0046942	carboxylic acid transport	biological_process	4.9106e-09	1.8853e-07	31	3036	130	22835	Si035309m.g,Si034804m.g,Si001036m.g,Si026149m.g,Si013741m.g,Si012430m.g,Si014990m.g,Si034783m.g,Si011188m.g,Si021473m.g,Si016768m.g,Si016730m.g,Si003988m.g,Si026229m.g,Si001031m.g,Si011960m.g,Si022810m.g,Si000719m.g,Si012669m.g,Si013742m.g,Si020210m.g,Si009827m.g,Si024807m.g,Si015309m.g,Si013740m.g,Si000996m.g,Si029627m.g,Si020859m.g,Si021637m.g,Si021976m.g,Si017155m.g
GO:0015711	organic anion transport	biological_process	5.0297e-09	1.915e-07	31	3036	131	22835	Si009827m.g,Si024807m.g,Si020210m.g,Si012669m.g,Si013742m.g,Si000719m.g,Si011960m.g,Si022810m.g,Si001031m.g,Si026229m.g,Si017155m.g,Si021637m.g,Si021976m.g,Si020859m.g,Si029627m.g,Si000996m.g,Si013740m.g,Si015309m.g,Si013741m.g,Si012430m.g,Si026149m.g,Si001036m.g,Si034804m.g,Si035309m.g,Si003988m.g,Si016768m.g,Si016730m.g,Si021473m.g,Si011188m.g,Si014990m.g,Si034783m.g
GO:0032787	monocarboxylic acid metabolic process	biological_process	5.4818e-09	2.0701e-07	50	3036	309	22835	Si040106m.g,Si032624m.g,Si029992m.g,Si011944m.g,Si006330m.g,Si000757m.g,Si034354m.g,Si017639m.g,Si012313m.g,Si026653m.g,Si035121m.g,Si010811m.g,Si032031m.g,Si017049m.g,Si035360m.g,Si008837m.g,Si038953m.g,Si000952m.g,Si019514m.g,Si021760m.g,Si001213m.g,Si001588m.g,Si011802m.g,Si001298m.g,Si009992m.g,Si004257m.g,Si006430m.g,Si034362m.g,Si020208m.g,Si040239m.g,Si001818m.g,Si019533m.g,Si014355m.g,Si0…
GO:0006778	porphyrin-containing compound metabolic process	biological_process	6.424e-09	2.4061e-07	40	3036	145	22835	Si022545m.g,Si030583m.g,Si000183m.g,Si002782m.g,Si008723m.g,Si030352m.g,Si030397m.g,Si017049m.g,Si036456m.g,Si009857m.g,Si014968m.g,Si030409m.g,Si036667m.g,Si001041m.g,Si036423m.g,Si038901m.g,Si030425m.g,Si018531m.g,Si000006m.g,Si036985m.g,Si001725m.g,Si028837m.g,Si009836m.g,Si002225m.g,Si035774m.g,Si029681m.g,Si030549m.g,Si010584m.g,Si030476m.g,Si015363m.g,Si013551m.g,Si014057m.g,Si026572m.g,Si0…
GO:0005976	polysaccharide metabolic process	biological_process	3.28e-08	1.1535e-06	31	3036	160	22835	Si017966m.g,Si033086m.g,Si008187m.g,Si025434m.g,Si033974m.g,Si014575m.g,Si035044m.g,Si015667m.g,Si021739m.g,Si034783m.g,Si007010m.g,Si027629m.g,Si009413m.g,Si009684m.g,Si032033m.g,Si033152m.g,Si034947m.g,Si010702m.g,Si014260m.g,Si025585m.g,Si008671m.g,Si035702m.g,Si014242m.g,Si000223m.g,Si028885m.g,Si015388m.g,Si022119m.g,Si029066m.g,Si013755m.g,Si001587m.g,Si014261m.g
GO:0015996	chlorophyll catabolic process	biological_process	4.1051e-08	1.3906e-06	20	3036	51	22835	Si030549m.g,Si022545m.g,Si028837m.g,Si002225m.g,Si030583m.g,Si030476m.g,Si030397m.g,Si014057m.g,Si010584m.g,Si030352m.g,Si030409m.g,Si026572m.g,Si036915m.g,Si036667m.g,Si014968m.g,Si036456m.g,Si026570m.g,Si030425m.g,Si008542m.g,Si036423m.g
GO:0007266	Rho protein signal transduction	biological_process	5.8537e-08	1.7859e-06	1	3036	1	22835	Si033831m.g
GO:0035023	regulation of Rho protein signal transduction	biological_process	5.8537e-08	1.7859e-06	1	3036	1	22835	Si033831m.g
GO:0006809	nitric oxide biosynthetic process	biological_process	5.8537e-08	1.7859e-06	1	3036	1	22835	Si001153m.g
GO:0046209	nitric oxide metabolic process	biological_process	5.8537e-08	1.7859e-06	1	3036	1	22835	Si001153m.g
GO:1903409	reactive oxygen species biosynthetic process	biological_process	5.8537e-08	1.7859e-06	1	3036	1	22835	Si001153m.g
GO:0030420	establishment of competence for transformation	biological_process	5.8537e-08	1.7859e-06	1	3036	1	22835	Si024906m.g
GO:0030255	protein secretion by the type IV secretion system	biological_process	5.8537e-08	1.7859e-06	1	3036	1	22835	Si021746m.g
GO:0044097	secretion by the type IV secretion system	biological_process	5.8537e-08	1.7859e-06	1	3036	1	22835	Si021746m.g
GO:0006953	acute-phase response	biological_process	5.8537e-08	1.7859e-06	1	3036	1	22835	Si030392m.g
GO:0044262	cellular carbohydrate metabolic process	biological_process	7.879e-08	2.3881e-06	32	3036	200	22835	Si008187m.g,Si032762m.g,Si033974m.g,Si015667m.g,Si034783m.g,Si025585m.g,Si035702m.g,Si010702m.g,Si027106m.g,Si006965m.g,Si014242m.g,Si013755m.g,Si029066m.g,Si033086m.g,Si025434m.g,Si017966m.g,Si009755m.g,Si021739m.g,Si007010m.g,Si027629m.g,Si040234m.g,Si009413m.g,Si029154m.g,Si028904m.g,Si008671m.g,Si027111m.g,Si015388m.g,Si028885m.g,Si000223m.g,Si001587m.g,Si025365m.g,Si022119m.g
GO:0006631	fatty acid metabolic process	biological_process	9.9495e-08	2.9765e-06	41	3036	214	22835	Si026043m.g,Si013427m.g,Si017389m.g,Si021739m.g,Si001641m.g,Si002262m.g,Si035040m.g,Si030289m.g,Si014355m.g,Si006820m.g,Si002081m.g,Si037042m.g,Si010275m.g,Si007045m.g,Si001818m.g,Si040239m.g,Si019533m.g,Si034362m.g,Si004257m.g,Si020208m.g,Si001588m.g,Si011802m.g,Si009992m.g,Si017049m.g,Si035360m.g,Si038953m.g,Si008837m.g,Si001213m.g,Si019514m.g,Si029992m.g,Si032624m.g,Si040106m.g,Si034354m.g,Si0…
GO:0006097	glyoxylate cycle	biological_process	1.1707e-07	3.371e-06	1	3036	2	22835	Si009755m.g
GO:0046487	glyoxylate metabolic process	biological_process	1.1707e-07	3.371e-06	1	3036	2	22835	Si009755m.g
GO:0002526	acute inflammatory response	biological_process	1.1707e-07	3.371e-06	1	3036	2	22835	Si030392m.g
GO:0051186	cofactor metabolic process	biological_process	1.812e-07	5.1214e-06	64	3036	371	22835	Si006330m.g,Si030425m.g,Si000006m.g,Si014968m.g,Si028032m.g,Si000952m.g,Si030409m.g,Si021760m.g,Si002782m.g,Si000183m.g,Si030352m.g,Si020701m.g,Si030583m.g,Si020970m.g,Si005687m.g,Si035434m.g,Si026570m.g,Si002515m.g,Si026572m.g,Si036915m.g,Si040872m.g,Si013551m.g,Si016208m.g,Si035774m.g,Si010566m.g,Si002514m.g,Si016467m.g,Si001041m.g,Si036423m.g,Si038901m.g,Si020626m.g,Si018531m.g,Si036985m.g,Si0…
GO:0006787	porphyrin-containing compound catabolic process	biological_process	2.6569e-07	7.3296e-06	21	3036	57	22835	Si026570m.g,Si030425m.g,Si008542m.g,Si036423m.g,Si030409m.g,Si026572m.g,Si036915m.g,Si036667m.g,Si014968m.g,Si036456m.g,Si030476m.g,Si014057m.g,Si030397m.g,Si030352m.g,Si010584m.g,Si008723m.g,Si030549m.g,Si022545m.g,Si028837m.g,Si030583m.g,Si002225m.g
GO:0033015	tetrapyrrole catabolic process	biological_process	2.6569e-07	7.3296e-06	21	3036	57	22835	Si036915m.g,Si036667m.g,Si026572m.g,Si030409m.g,Si036456m.g,Si014968m.g,Si026570m.g,Si030425m.g,Si036423m.g,Si008542m.g,Si030549m.g,Si030583m.g,Si002225m.g,Si028837m.g,Si022545m.g,Si030397m.g,Si014057m.g,Si030476m.g,Si010584m.g,Si030352m.g,Si008723m.g
GO:0051187	cofactor catabolic process	biological_process	2.9159e-07	7.8396e-06	21	3036	58	22835	Si030583m.g,Si002225m.g,Si028837m.g,Si022545m.g,Si030549m.g,Si030352m.g,Si010584m.g,Si008723m.g,Si030397m.g,Si014057m.g,Si030476m.g,Si036456m.g,Si014968m.g,Si036667m.g,Si036915m.g,Si026572m.g,Si030409m.g,Si036423m.g,Si008542m.g,Si026570m.g,Si030425m.g
GO:0006276	plasmid maintenance	biological_process	3.5122e-07	9.3531e-06	1	3036	6	22835	Si016411m.g
GO:0044711	single-organism biosynthetic process	biological_process	3.6113e-07	9.5616e-06	160	3036	1189	22835	Si021521m.g,Si021641m.g,Si005192m.g,Si030388m.g,Si032901m.g,Si036352m.g,Si030777m.g,Si025576m.g,Si002514m.g,Si001725m.g,Si036985m.g,Si020626m.g,Si029066m.g,Si035360m.g,Si013587m.g,Si016692m.g,Si037060m.g,Si017049m.g,Si008837m.g,Si027106m.g,Si017389m.g,Si021510m.g,Si017135m.g,Si009836m.g,Si033698m.g,Si035741m.g,Si034344m.g,Si002331m.g,Si007074m.g,Si000223m.g,Si040239m.g,Si001555m.g,Si034588m.g,Si0…
GO:0046149	pigment catabolic process	biological_process	4.817e-07	1.2681e-05	20	3036	53	22835	Si036456m.g,Si014968m.g,Si036915m.g,Si036667m.g,Si026572m.g,Si030409m.g,Si008542m.g,Si036423m.g,Si030425m.g,Si026570m.g,Si030583m.g,Si002225m.g,Si028837m.g,Si022545m.g,Si030549m.g,Si010584m.g,Si030352m.g,Si014057m.g,Si030397m.g,Si030476m.g
GO:0015994	chlorophyll metabolic process	biological_process	5.5397e-07	1.4338e-05	22	3036	63	22835	Si030409m.g,Si026572m.g,Si036915m.g,Si036667m.g,Si014968m.g,Si036456m.g,Si030425m.g,Si026570m.g,Si036985m.g,Si008542m.g,Si036423m.g,Si030549m.g,Si022545m.g,Si028837m.g,Si030583m.g,Si002225m.g,Si015363m.g,Si030476m.g,Si014057m.g,Si030397m.g,Si030352m.g,Si010584m.g
GO:0009250	glucan biosynthetic process	biological_process	7.401e-07	1.8531e-05	10	3036	71	22835	Si033974m.g,Si008671m.g,Si009413m.g,Si033086m.g,Si022119m.g,Si029066m.g,Si013755m.g,Si027629m.g,Si028885m.g,Si000223m.g
GO:0044281	small molecule metabolic process	biological_process	9.2126e-07	2.2818e-05	155	3036	1182	22835	Si032489m.g,Si031098m.g,Si020791m.g,Si019514m.g,Si006330m.g,Si011944m.g,Si036280m.g,Si040106m.g,Si032031m.g,Si006753m.g,Si010811m.g,Si024237m.g,Si029341m.g,Si012313m.g,Si020785m.g,Si000476m.g,Si034245m.g,Si002335m.g,Si001588m.g,Si000183m.g,Si001298m.g,Si014924m.g,Si015093m.g,Si036532m.g,Si015746m.g,Si024797m.g,Si010566m.g,Si030748m.g,Si007513m.g,Si026370m.g,Si022752m.g,Si020767m.g,Si001213m.g,Si0…
GO:0070085	glycosylation	biological_process	1.0468e-06	2.579e-05	22	3036	116	22835	Si001332m.g,Si026285m.g,Si006373m.g,Si024741m.g,Si016713m.g,Si022442m.g,Si001691m.g,Si026288m.g,Si027901m.g,Si001497m.g,Si006853m.g,Si038868m.g,Si008283m.g,Si016991m.g,Si030530m.g,Si031872m.g,Si029646m.g,Si001301m.g,Si029633m.g,Si026297m.g,Si033256m.g,Si009589m.g
GO:0016567	protein ubiquitination	biological_process	1.2039e-06	2.9502e-05	23	3036	122	22835	Si035837m.g,Si022018m.g,Si029090m.g,Si024634m.g,Si006345m.g,Si017223m.g,Si013997m.g,Si010229m.g,Si012788m.g,Si013335m.g,Si024545m.g,Si005898m.g,Si029391m.g,Si001665m.g,Si034286m.g,Si022170m.g,Si020151m.g,Si034488m.g,Si000162m.g,Si011652m.g,Si016314m.g,Si009444m.g,Si017389m.g
GO:0032446	protein modification by small protein conjugation	biological_process	1.2857e-06	3.1212e-05	23	3036	126	22835	Si035837m.g,Si022018m.g,Si024634m.g,Si029090m.g,Si006345m.g,Si017223m.g,Si013997m.g,Si012788m.g,Si010229m.g,Si013335m.g,Si005898m.g,Si024545m.g,Si029391m.g,Si001665m.g,Si034286m.g,Si022170m.g,Si020151m.g,Si034488m.g,Si000162m.g,Si016314m.g,Si011652m.g,Si009444m.g,Si017389m.g
GO:0009251	glucan catabolic process	biological_process	1.4797e-06	3.5139e-05	2	3036	7	22835	Si025585m.g,Si034783m.g
GO:0030245	cellulose catabolic process	biological_process	1.4797e-06	3.5139e-05	2	3036	7	22835	Si034783m.g,Si025585m.g
GO:0044247	cellular polysaccharide catabolic process	biological_process	1.4797e-06	3.5139e-05	2	3036	7	22835	Si034783m.g,Si025585m.g
GO:0051275	beta-glucan catabolic process	biological_process	1.4797e-06	3.5139e-05	2	3036	7	22835	Si034783m.g,Si025585m.g
GO:0009084	glutamine family amino acid biosynthetic process	biological_process	1.6441e-06	3.8843e-05	6	3036	21	22835	Si036352m.g,Si000006m.g,Si028677m.g,Si022752m.g,Si036280m.g,Si034245m.g
GO:0006542	glutamine biosynthetic process	biological_process	1.8112e-06	4.2143e-05	3	3036	6	22835	Si036280m.g,Si034245m.g,Si036352m.g
GO:0070647	protein modification by small protein conjugation or removal	biological_process	2.6672e-06	6.0047e-05	24	3036	162	22835	Si000162m.g,Si016314m.g,Si011652m.g,Si034488m.g,Si009913m.g,Si017389m.g,Si009444m.g,Si029391m.g,Si001665m.g,Si005898m.g,Si024545m.g,Si022170m.g,Si020151m.g,Si034286m.g,Si013997m.g,Si017223m.g,Si006345m.g,Si013335m.g,Si012788m.g,Si010229m.g,Si035837m.g,Si029090m.g,Si024634m.g,Si022018m.g
GO:0006073	cellular glucan metabolic process	biological_process	3.2343e-06	7.1984e-05	22	3036	119	22835	Si017966m.g,Si008187m.g,Si025434m.g,Si033086m.g,Si033974m.g,Si015667m.g,Si034783m.g,Si027629m.g,Si007010m.g,Si009413m.g,Si010702m.g,Si035702m.g,Si008671m.g,Si025585m.g,Si000223m.g,Si028885m.g,Si014242m.g,Si015388m.g,Si013755m.g,Si029066m.g,Si022119m.g,Si001587m.g
GO:0044042	glucan metabolic process	biological_process	3.2343e-06	7.1984e-05	22	3036	119	22835	Si025585m.g,Si008671m.g,Si035702m.g,Si010702m.g,Si009413m.g,Si001587m.g,Si022119m.g,Si029066m.g,Si013755m.g,Si015388m.g,Si014242m.g,Si000223m.g,Si028885m.g,Si033974m.g,Si033086m.g,Si025434m.g,Si008187m.g,Si017966m.g,Si007010m.g,Si027629m.g,Si034783m.g,Si015667m.g
GO:2001057	reactive nitrogen species metabolic process	biological_process	4.2432e-06	9.3983e-05	4	3036	12	22835	Si001153m.g,Si019646m.g,Si013224m.g,Si015093m.g
GO:0030243	cellulose metabolic process	biological_process	4.4485e-06	9.8059e-05	8	3036	48	22835	Si033974m.g,Si025585m.g,Si009413m.g,Si033086m.g,Si029066m.g,Si034783m.g,Si028885m.g,Si000223m.g
GO:0009064	glutamine family amino acid metabolic process	biological_process	4.6541e-06	0.0001021	10	3036	44	22835	Si037008m.g,Si036280m.g,Si022538m.g,Si000006m.g,Si022752m.g,Si034245m.g,Si036352m.g,Si028677m.g,Si010798m.g,Si036303m.g
GO:0034637	cellular carbohydrate biosynthetic process	biological_process	7.4317e-06	0.0001615	17	3036	129	22835	Si009413m.g,Si029154m.g,Si028904m.g,Si027106m.g,Si008671m.g,Si027111m.g,Si028885m.g,Si000223m.g,Si022119m.g,Si029066m.g,Si013755m.g,Si025365m.g,Si033086m.g,Si032762m.g,Si033974m.g,Si021739m.g,Si027629m.g
GO:0051273	beta-glucan metabolic process	biological_process	7.6979e-06	0.0001665	8	3036	62	22835	Si009413m.g,Si033086m.g,Si033974m.g,Si025585m.g,Si000223m.g,Si028885m.g,Si029066m.g,Si034783m.g
GO:1901565	organonitrogen compound catabolic process	biological_process	8.8845e-06	0.00018949	34	3036	129	22835	Si026572m.g,Si036915m.g,Si010776m.g,Si022522m.g,Si008542m.g,Si010816m.g,Si026570m.g,Si028837m.g,Si002225m.g,Si030549m.g,Si006403m.g,Si010584m.g,Si024048m.g,Si010959m.g,Si030476m.g,Si014057m.g,Si036456m.g,Si014968m.g,Si030409m.g,Si030724m.g,Si036667m.g,Si036423m.g,Si010838m.g,Si030425m.g,Si004726m.g,Si022545m.g,Si010980m.g,Si030583m.g,Si010827m.g,Si008723m.g,Si030352m.g,Si020916m.g,Si030397m.g,Si0…
GO:0044264	cellular polysaccharide metabolic process	biological_process	1.1635e-05	0.00024146	23	3036	137	22835	Si017966m.g,Si033086m.g,Si025434m.g,Si008187m.g,Si033974m.g,Si015667m.g,Si021739m.g,Si034783m.g,Si007010m.g,Si027629m.g,Si009413m.g,Si010702m.g,Si008671m.g,Si025585m.g,Si035702m.g,Si014242m.g,Si028885m.g,Si000223m.g,Si015388m.g,Si022119m.g,Si013755m.g,Si029066m.g,Si001587m.g
GO:0015689	molybdate ion transport	biological_process	1.2867e-05	0.00026346	6	3036	15	22835	Si035427m.g,Si035516m.g,Si035211m.g,Si018202m.g,Si001356m.g,Si035093m.g
GO:0009987	cellular process	biological_process	1.302e-05	0.00026542	1422	3036	11330	22835	Si006063m.g,Si021473m.g,Si035309m.g,Si034631m.g,Si028930m.g,Si018143m.g,Si010289m.g,Si004282m.g,Si029132m.g,Si005196m.g,Si017727m.g,Si017486m.g,Si023636m.g,Si033581m.g,Si016467m.g,Si033720m.g,Si029375m.g,Si030456m.g,Si028002m.g,Si016376m.g,Si028869m.g,Si026709m.g,Si020755m.g,Si015363m.g,Si019729m.g,Si021130m.g,Si036821m.g,Si004904m.g,Si007551m.g,Si013427m.g,Si016309m.g,Si031751m.g,Si008300m.g,Si0…
GO:0044723	single-organism carbohydrate metabolic process	biological_process	1.311e-05	0.00026608	57	3036	440	22835	Si014575m.g,Si033974m.g,Si016930m.g,Si022442m.g,Si034948m.g,Si001332m.g,Si006430m.g,Si026285m.g,Si032762m.g,Si006853m.g,Si008283m.g,Si027901m.g,Si000952m.g,Si027106m.g,Si031872m.g,Si021760m.g,Si009684m.g,Si013755m.g,Si009589m.g,Si029066m.g,Si034404m.g,Si036985m.g,Si014261m.g,Si029633m.g,Si033256m.g,Si006965m.g,Si006373m.g,Si024741m.g,Si016713m.g,Si009755m.g,Si001691m.g,Si033086m.g,Si040234m.g,Si0…
GO:0000272	polysaccharide catabolic process	biological_process	1.4191e-05	0.00028674	6	3036	23	22835	Si035044m.g,Si034783m.g,Si025585m.g,Si034947m.g,Si032033m.g,Si033152m.g
GO:0044703	multi-organism reproductive process	biological_process	1.8783e-05	0.00037624	50	3036	244	22835	Si025165m.g,Si003767m.g,Si000261m.g,Si011973m.g,Si033310m.g,Si002029m.g,Si028869m.g,Si004871m.g,Si026524m.g,Si027554m.g,Si037175m.g,Si028924m.g,Si019865m.g,Si012380m.g,Si037286m.g,Si010132m.g,Si034296m.g,Si024242m.g,Si009293m.g,Si034583m.g,Si004283m.g,Si034696m.g,Si007070m.g,Si000341m.g,Si016288m.g,Si009347m.g,Si039864m.g,Si003806m.g,Si033276m.g,Si028923m.g,Si000584m.g,Si039007m.g,Si038794m.g,Si0…
GO:0008272	sulfate transport	biological_process	2.5087e-05	0.00049182	4	3036	13	22835	Si013382m.g,Si034588m.g,Si034578m.g,Si032521m.g
GO:0022414	reproductive process	biological_process	2.5861e-05	0.00050484	51	3036	258	22835	Si029988m.g,Si020922m.g,Si002537m.g,Si001740m.g,Si016056m.g,Si012123m.g,Si008208m.g,Si016272m.g,Si009995m.g,Si032580m.g,Si033053m.g,Si002243m.g,Si003766m.g,Si000584m.g,Si001375m.g,Si024358m.g,Si032750m.g,Si027412m.g,Si032100m.g,Si038794m.g,Si039007m.g,Si039864m.g,Si033276m.g,Si003806m.g,Si028923m.g,Si000341m.g,Si034583m.g,Si009293m.g,Si034696m.g,Si004283m.g,Si007070m.g,Si009347m.g,Si016288m.g,Si0…
GO:0046148	pigment biosynthetic process	biological_process	2.8801e-05	0.00055986	23	3036	116	22835	Si000183m.g,Si006473m.g,Si013551m.g,Si015363m.g,Si029681m.g,Si009836m.g,Si005192m.g,Si035741m.g,Si034344m.g,Si015814m.g,Si035105m.g,Si032031m.g,Si001725m.g,Si036985m.g,Si035154m.g,Si000006m.g,Si038901m.g,Si009857m.g,Si035909m.g,Si017049m.g,Si017412m.g,Si040872m.g,Si035178m.g
GO:0071704	organic substance metabolic process	biological_process	3.0472e-05	0.00058985	1140	3036	9639	22835	Si022741m.g,Si012954m.g,Si013343m.g,Si037410m.g,Si029992m.g,Si038534m.g,Si015389m.g,Si035415m.g,Si020151m.g,Si014474m.g,Si038129m.g,Si000851m.g,Si034847m.g,Si021495m.g,Si016314m.g,Si011922m.g,Si022394m.g,Si029067m.g,Si012354m.g,Si002517m.g,Si027555m.g,Si010275m.g,Si030558m.g,Si022714m.g,Si016452m.g,Si029681m.g,Si000141m.g,Si009256m.g,Si012123m.g,Si031971m.g,Si038755m.g,Si014057m.g,Si014968m.g,Si0…
GO:0015696	ammonium transport	biological_process	3.1686e-05	0.00060823	7	3036	12	22835	Si009937m.g,Si024947m.g,Si004721m.g,Si035408m.g,Si017026m.g,Si018790m.g,Si031091m.g
GO:0033692	cellular polysaccharide biosynthetic process	biological_process	3.9107e-05	0.00073593	11	3036	89	22835	Si021739m.g,Si028885m.g,Si000223m.g,Si027629m.g,Si013755m.g,Si029066m.g,Si022119m.g,Si033086m.g,Si009413m.g,Si008671m.g,Si033974m.g
GO:0000271	polysaccharide biosynthetic process	biological_process	3.9137e-05	0.00073593	13	3036	93	22835	Si022119m.g,Si029066m.g,Si013755m.g,Si027629m.g,Si000223m.g,Si028885m.g,Si021739m.g,Si014575m.g,Si033974m.g,Si008671m.g,Si009413m.g,Si009684m.g,Si033086m.g
GO:0033013	tetrapyrrole metabolic process	biological_process	4.5956e-05	0.00085717	43	3036	211	22835	Si035178m.g,Si026572m.g,Si036915m.g,Si040872m.g,Si037008m.g,Si005687m.g,Si008542m.g,Si035434m.g,Si026570m.g,Si009836m.g,Si028837m.g,Si029681m.g,Si002225m.g,Si035774m.g,Si030549m.g,Si010584m.g,Si036871m.g,Si015363m.g,Si030476m.g,Si014057m.g,Si013551m.g,Si017049m.g,Si014968m.g,Si009857m.g,Si036456m.g,Si030409m.g,Si036667m.g,Si001041m.g,Si036423m.g,Si018531m.g,Si030425m.g,Si038901m.g,Si001725m.g,Si0…
GO:0016053	organic acid biosynthetic process	biological_process	4.8693e-05	0.00090092	44	3036	305	22835	Si019514m.g,Si001213m.g,Si008837m.g,Si028032m.g,Si038953m.g,Si035360m.g,Si013587m.g,Si032489m.g,Si017049m.g,Si000006m.g,Si006753m.g,Si012313m.g,Si020626m.g,Si026653m.g,Si024931m.g,Si035121m.g,Si002514m.g,Si036280m.g,Si032624m.g,Si029992m.g,Si036352m.g,Si002335m.g,Si034245m.g,Si009992m.g,Si011802m.g,Si021521m.g,Si001588m.g,Si036532m.g,Si028677m.g,Si010275m.g,Si014355m.g,Si034620m.g,Si030392m.g,Si0…
GO:0046394	carboxylic acid biosynthetic process	biological_process	4.8693e-05	0.00090092	44	3036	305	22835	Si002514m.g,Si029992m.g,Si032624m.g,Si036280m.g,Si006753m.g,Si000006m.g,Si024931m.g,Si035121m.g,Si026653m.g,Si012313m.g,Si020626m.g,Si013587m.g,Si035360m.g,Si017049m.g,Si032489m.g,Si001213m.g,Si019514m.g,Si038953m.g,Si028032m.g,Si008837m.g,Si011802m.g,Si001588m.g,Si021521m.g,Si009992m.g,Si034245m.g,Si002335m.g,Si036352m.g,Si002331m.g,Si037008m.g,Si025365m.g,Si002515m.g,Si040239m.g,Si014355m.g,Si0…
GO:0001525	angiogenesis	biological_process	5.1378e-05	0.00092101	3	3036	4	22835	Si011455m.g,Si010739m.g,Si001555m.g
GO:0001568	blood vessel development	biological_process	5.1378e-05	0.00092101	3	3036	4	22835	Si011455m.g,Si010739m.g,Si001555m.g
GO:0001944	vasculature development	biological_process	5.1378e-05	0.00092101	3	3036	4	22835	Si011455m.g,Si010739m.g,Si001555m.g
GO:0045765	regulation of angiogenesis	biological_process	5.1378e-05	0.00092101	3	3036	4	22835	Si011455m.g,Si010739m.g,Si001555m.g
GO:0048514	blood vessel morphogenesis	biological_process	5.1378e-05	0.00092101	3	3036	4	22835	Si001555m.g,Si010739m.g,Si011455m.g
GO:0072358	cardiovascular system development	biological_process	5.1378e-05	0.00092101	3	3036	4	22835	Si011455m.g,Si001555m.g,Si010739m.g
GO:0072359	circulatory system development	biological_process	5.1378e-05	0.00092101	3	3036	4	22835	Si011455m.g,Si010739m.g,Si001555m.g
GO:1901342	regulation of vasculature development	biological_process	5.1378e-05	0.00092101	3	3036	4	22835	Si001555m.g,Si010739m.g,Si011455m.g
GO:0006040	amino sugar metabolic process	biological_process	5.6094e-05	0.00099778	13	3036	37	22835	Si010980m.g,Si036532m.g,Si010827m.g,Si024048m.g,Si022522m.g,Si026608m.g,Si010776m.g,Si037175m.g,Si020701m.g,Si010838m.g,Si010816m.g,Si010959m.g,Si020916m.g
GO:0032940	secretion by cell	biological_process	7.4742e-05	0.0013193	22	3036	125	22835	Si035729m.g,Si004138m.g,Si000882m.g,Si013433m.g,Si011638m.g,Si031891m.g,Si011931m.g,Si013032m.g,Si019729m.g,Si017373m.g,Si039689m.g,Si006177m.g,Si021495m.g,Si003445m.g,Si021746m.g,Si011735m.g,Si040196m.g,Si025917m.g,Si000978m.g,Si016045m.g,Si008018m.g,Si023422m.g
GO:0046903	secretion	biological_process	7.6356e-05	0.0013427	22	3036	127	22835	Si035729m.g,Si004138m.g,Si013433m.g,Si000882m.g,Si031891m.g,Si011638m.g,Si011931m.g,Si013032m.g,Si019729m.g,Si017373m.g,Si039689m.g,Si006177m.g,Si021495m.g,Si003445m.g,Si021746m.g,Si011735m.g,Si040196m.g,Si025917m.g,Si000978m.g,Si016045m.g,Si008018m.g,Si023422m.g
GO:1901605	alpha-amino acid metabolic process	biological_process	0.00010143	0.0017567	34	3036	209	22835	Si014629m.g,Si022752m.g,Si022538m.g,Si006403m.g,Si010798m.g,Si031187m.g,Si002515m.g,Si001555m.g,Si037008m.g,Si002331m.g,Si014993m.g,Si036303m.g,Si036532m.g,Si028677m.g,Si018043m.g,Si034620m.g,Si014924m.g,Si012300m.g,Si021521m.g,Si036352m.g,Si002335m.g,Si034245m.g,Si036684m.g,Si024931m.g,Si020626m.g,Si006753m.g,Si000006m.g,Si036280m.g,Si002514m.g,Si028032m.g,Si005169m.g,Si030724m.g,Si017049m.g,Si0…
GO:0044275	cellular carbohydrate catabolic process	biological_process	0.00011927	0.0020502	3	3036	10	22835	Si034783m.g,Si025585m.g,Si006965m.g
GO:0006720	isoprenoid metabolic process	biological_process	0.00012035	0.0020535	17	3036	100	22835	Si006473m.g,Si016429m.g,Si034344m.g,Si015814m.g,Si035105m.g,Si005192m.g,Si035741m.g,Si004002m.g,Si015389m.g,Si015621m.g,Si032031m.g,Si001725m.g,Si037060m.g,Si029067m.g,Si008790m.g,Si017412m.g,Si035909m.g
GO:0008299	isoprenoid biosynthetic process	biological_process	0.00012035	0.0020535	17	3036	100	22835	Si001725m.g,Si015621m.g,Si032031m.g,Si004002m.g,Si015389m.g,Si035909m.g,Si037060m.g,Si029067m.g,Si008790m.g,Si017412m.g,Si016429m.g,Si006473m.g,Si034344m.g,Si035105m.g,Si015814m.g,Si005192m.g,Si035741m.g
GO:0006541	glutamine metabolic process	biological_process	0.00018274	0.0030392	7	3036	24	22835	Si037008m.g,Si034245m.g,Si036280m.g,Si022538m.g,Si036352m.g,Si036303m.g,Si010798m.g
GO:0042126	nitrate metabolic process	biological_process	0.00018747	0.0030955	3	3036	11	22835	Si019646m.g,Si013224m.g,Si015093m.g
GO:0042128	nitrate assimilation	biological_process	0.00018747	0.0030955	3	3036	11	22835	Si013224m.g,Si019646m.g,Si015093m.g
GO:0006520	cellular amino acid metabolic process	biological_process	0.00020647	0.0033732	50	3036	412	22835	Si021521m.g,Si000183m.g,Si000476m.g,Si034245m.g,Si036352m.g,Si002335m.g,Si019676m.g,Si002514m.g,Si036280m.g,Si006517m.g,Si006753m.g,Si000006m.g,Si024237m.g,Si024931m.g,Si036684m.g,Si026401m.g,Si020626m.g,Si013587m.g,Si017049m.g,Si032489m.g,Si005169m.g,Si030724m.g,Si028032m.g,Si007513m.g,Si022538m.g,Si026370m.g,Si022752m.g,Si014629m.g,Si002677m.g,Si001369m.g,Si010798m.g,Si006403m.g,Si031187m.g,Si0…
GO:0030435	sporulation resulting in formation of a cellular spore	biological_process	0.00025053	0.0040499	1	3036	6	22835	Si034784m.g
GO:0072330	monocarboxylic acid biosynthetic process	biological_process	0.00026677	0.0042973	22	3036	127	22835	Si013427m.g,Si009992m.g,Si035040m.g,Si002262m.g,Si011802m.g,Si021739m.g,Si017389m.g,Si001588m.g,Si001213m.g,Si019514m.g,Si038953m.g,Si010275m.g,Si008837m.g,Si035360m.g,Si030392m.g,Si014355m.g,Si035121m.g,Si026653m.g,Si040239m.g,Si012313m.g,Si032624m.g,Si029992m.g
GO:0031958	corticosteroid receptor signaling pathway	biological_process	0.00027704	0.0043412	1	3036	1	22835	Si027599m.g
GO:0031960	response to corticosteroid	biological_process	0.00027704	0.0043412	1	3036	1	22835	Si027599m.g
GO:0042921	glucocorticoid receptor signaling pathway	biological_process	0.00027704	0.0043412	1	3036	1	22835	Si027599m.g
GO:0043402	glucocorticoid mediated signaling pathway	biological_process	0.00027704	0.0043412	1	3036	1	22835	Si027599m.g
GO:0051384	response to glucocorticoid	biological_process	0.00027704	0.0043412	1	3036	1	22835	Si027599m.g
GO:0071384	cellular response to corticosteroid stimulus	biological_process	0.00027704	0.0043412	1	3036	1	22835	Si027599m.g
GO:0071385	cellular response to glucocorticoid stimulus	biological_process	0.00027704	0.0043412	1	3036	1	22835	Si027599m.g
GO:0006721	terpenoid metabolic process	biological_process	0.00028179	0.0043859	14	3036	77	22835	Si032031m.g,Si001725m.g,Si006473m.g,Si016429m.g,Si035105m.g,Si015814m.g,Si034344m.g,Si035741m.g,Si008790m.g,Si017412m.g,Si005192m.g,Si037060m.g,Si029067m.g,Si035909m.g
GO:0016114	terpenoid biosynthetic process	biological_process	0.00028179	0.0043859	14	3036	77	22835	Si016429m.g,Si006473m.g,Si001725m.g,Si032031m.g,Si035909m.g,Si008790m.g,Si035741m.g,Si017412m.g,Si005192m.g,Si037060m.g,Si029067m.g,Si015814m.g,Si035105m.g,Si034344m.g
GO:0006887	exocytosis	biological_process	0.00028845	0.0044743	14	3036	80	22835	Si035729m.g,Si013433m.g,Si011735m.g,Si011931m.g,Si025917m.g,Si013032m.g,Si011638m.g,Si031891m.g,Si017373m.g,Si008018m.g,Si039689m.g,Si006177m.g,Si021495m.g,Si000978m.g
GO:0072348	sulfur compound transport	biological_process	0.00029341	0.0045209	4	3036	14	22835	Si032521m.g,Si034578m.g,Si034588m.g,Si013382m.g
GO:0006030	chitin metabolic process	biological_process	0.00029539	0.0045211	11	3036	29	22835	Si010980m.g,Si010827m.g,Si024048m.g,Si022522m.g,Si010776m.g,Si026608m.g,Si037175m.g,Si020916m.g,Si010838m.g,Si010816m.g,Si010959m.g
GO:1901071	glucosamine-containing compound metabolic process	biological_process	0.00029539	0.0045211	11	3036	29	22835	Si022522m.g,Si024048m.g,Si010776m.g,Si026608m.g,Si037175m.g,Si020916m.g,Si010816m.g,Si010838m.g,Si010959m.g,Si010980m.g,Si010827m.g
GO:0044283	small molecule biosynthetic process	biological_process	0.00033565	0.0051034	53	3036	409	22835	Si002514m.g,Si032624m.g,Si029992m.g,Si036280m.g,Si000006m.g,Si006753m.g,Si020626m.g,Si012313m.g,Si035121m.g,Si024931m.g,Si026653m.g,Si035360m.g,Si013587m.g,Si032489m.g,Si017049m.g,Si019514m.g,Si001213m.g,Si008837m.g,Si028032m.g,Si027106m.g,Si038953m.g,Si011802m.g,Si021521m.g,Si001588m.g,Si009992m.g,Si020701m.g,Si034245m.g,Si030777m.g,Si002335m.g,Si034631m.g,Si036352m.g,Si002331m.g,Si007074m.g,Si0…
GO:0030244	cellulose biosynthetic process	biological_process	0.00034444	0.0052199	6	3036	41	22835	Si033974m.g,Si029066m.g,Si033086m.g,Si009413m.g,Si000223m.g,Si028885m.g
GO:0016998	cell wall macromolecule catabolic process	biological_process	0.00037575	0.0056571	10	3036	21	22835	Si010827m.g,Si010980m.g,Si037175m.g,Si020916m.g,Si010959m.g,Si010816m.g,Si010838m.g,Si022522m.g,Si024048m.g,Si010776m.g
GO:0006790	sulfur compound metabolic process	biological_process	0.00045828	0.006767	18	3036	122	22835	Si022926m.g,Si000659m.g,Si031187m.g,Si007319m.g,Si034631m.g,Si005388m.g,Si037183m.g,Si016766m.g,Si000414m.g,Si039677m.g,Si005169m.g,Si036532m.g,Si014993m.g,Si034414m.g,Si002331m.g,Si037008m.g,Si024931m.g,Si036684m.g
GO:0006633	fatty acid biosynthetic process	biological_process	0.0004673	0.0068781	21	3036	116	22835	Si001588m.g,Si017389m.g,Si011802m.g,Si021739m.g,Si002262m.g,Si009992m.g,Si035040m.g,Si013427m.g,Si032624m.g,Si029992m.g,Si012313m.g,Si040239m.g,Si035121m.g,Si026653m.g,Si014355m.g,Si035360m.g,Si008837m.g,Si010275m.g,Si038953m.g,Si019514m.g,Si001213m.g
GO:0046486	glycerolipid metabolic process	biological_process	0.00046935	0.0068863	20	3036	150	22835	Si029341m.g,Si001555m.g,Si035610m.g,Si035749m.g,Si000747m.g,Si026648m.g,Si039666m.g,Si029625m.g,Si002608m.g,Si013119m.g,Si012669m.g,Si015363m.g,Si026351m.g,Si002588m.g,Si000956m.g,Si012327m.g,Si039913m.g,Si006526m.g,Si008543m.g,Si021641m.g
GO:0051274	beta-glucan biosynthetic process	biological_process	0.00050949	0.0073123	6	3036	55	22835	Si033974m.g,Si029066m.g,Si033086m.g,Si009413m.g,Si000223m.g,Si028885m.g
GO:0043154	negative regulation of cysteine-type endopeptidase activity involved in apoptotic process	biological_process	0.00051392	0.0073301	1	3036	2	22835	Si029685m.g
GO:2000117	negative regulation of cysteine-type endopeptidase activity	biological_process	0.00051392	0.0073301	1	3036	2	22835	Si029685m.g
GO:0034220	ion transmembrane transport	biological_process	0.00057324	0.0081259	56	3036	279	22835	Si006705m.g,Si011648m.g,Si035309m.g,Si013741m.g,Si010836m.g,Si001036m.g,Si011188m.g,Si034784m.g,Si002395m.g,Si034783m.g,Si020734m.g,Si003988m.g,Si016730m.g,Si021473m.g,Si026229m.g,Si001031m.g,Si020210m.g,Si024807m.g,Si012647m.g,Si000719m.g,Si005163m.g,Si034300m.g,Si020681m.g,Si024947m.g,Si013740m.g,Si021637m.g,Si021976m.g,Si017155m.g,Si034309m.g,Si025576m.g,Si034303m.g,Si012185m.g,Si034804m.g,Si0…
GO:0046700	heterocycle catabolic process	biological_process	0.00058101	0.0082108	23	3036	106	22835	Si030549m.g,Si022545m.g,Si004726m.g,Si028837m.g,Si002225m.g,Si030583m.g,Si030476m.g,Si030397m.g,Si014057m.g,Si010584m.g,Si030352m.g,Si008723m.g,Si030409m.g,Si026572m.g,Si036667m.g,Si036915m.g,Si030724m.g,Si014968m.g,Si036456m.g,Si026570m.g,Si030425m.g,Si036423m.g,Si008542m.g
GO:0044270	cellular nitrogen compound catabolic process	biological_process	0.00061911	0.0086959	23	3036	109	22835	Si036667m.g,Si036915m.g,Si030724m.g,Si026572m.g,Si030409m.g,Si036456m.g,Si014968m.g,Si026570m.g,Si030425m.g,Si036423m.g,Si008542m.g,Si030549m.g,Si002225m.g,Si030583m.g,Si004726m.g,Si028837m.g,Si022545m.g,Si030397m.g,Si014057m.g,Si030476m.g,Si010584m.g,Si008723m.g,Si030352m.g
GO:0006694	steroid biosynthetic process	biological_process	0.0006318	0.0088471	26	3036	156	22835	Si005186m.g,Si017727m.g,Si002219m.g,Si014053m.g,Si036946m.g,Si014150m.g,Si036937m.g,Si036554m.g,Si026425m.g,Si006689m.g,Si036558m.g,Si015117m.g,Si030639m.g,Si017734m.g,Si013591m.g,Si026602m.g,Si013616m.g,Si002414m.g,Si015818m.g,Si017884m.g,Si032901m.g,Si002335m.g,Si006774m.g,Si032014m.g,Si029585m.g,Si001529m.g
GO:0016052	carbohydrate catabolic process	biological_process	0.0006421	0.0089641	12	3036	90	22835	Si034947m.g,Si032033m.g,Si033152m.g,Si006430m.g,Si034948m.g,Si021760m.g,Si025585m.g,Si035044m.g,Si000952m.g,Si006965m.g,Si034783m.g,Si009995m.g
GO:0006032	chitin catabolic process	biological_process	0.0008237	0.01126	10	3036	25	22835	Si010827m.g,Si010980m.g,Si037175m.g,Si020916m.g,Si010959m.g,Si010816m.g,Si010838m.g,Si022522m.g,Si024048m.g,Si010776m.g
GO:0046348	amino sugar catabolic process	biological_process	0.0008237	0.01126	10	3036	25	22835	Si010980m.g,Si010827m.g,Si010776m.g,Si022522m.g,Si024048m.g,Si010838m.g,Si010816m.g,Si010959m.g,Si020916m.g,Si037175m.g
GO:1901072	glucosamine-containing compound catabolic process	biological_process	0.0008237	0.01126	10	3036	25	22835	Si010816m.g,Si010838m.g,Si010959m.g,Si020916m.g,Si037175m.g,Si010776m.g,Si024048m.g,Si022522m.g,Si010827m.g,Si010980m.g
GO:0031221	arabinan metabolic process	biological_process	0.00087052	0.011796	2	3036	2	22835	Si014261m.g,Si014260m.g
GO:0042752	regulation of circadian rhythm	biological_process	0.0009838	0.013214	2	3036	3	22835	Si030262m.g,Si035299m.g
GO:0042754	negative regulation of circadian rhythm	biological_process	0.0009838	0.013214	2	3036	3	22835	Si035299m.g,Si030262m.g
GO:0044238	primary metabolic process	biological_process	0.0014912	0.019629	1068	3036	9215	22835	Si017223m.g,Si040239m.g,Si029096m.g,Si000199m.g,Si007212m.g,Si039337m.g,Si039007m.g,Si026846m.g,Si016665m.g,Si007010m.g,Si028940m.g,Si022538m.g,Si034995m.g,Si026377m.g,Si005898m.g,Si017135m.g,Si001369m.g,Si033698m.g,Si029311m.g,Si036684m.g,Si005169m.g,Si025585m.g,Si011148m.g,Si021371m.g,Si021022m.g,Si002845m.g,Si030526m.g,Si002891m.g,Si020891m.g,Si013376m.g,Si005936m.g,Si038892m.g,Si013832m.g,Si0…
GO:0006813	potassium ion transport	biological_process	0.0015433	0.020257	26	3036	162	22835	Si001529m.g,Si010836m.g,Si006705m.g,Si012185m.g,Si033011m.g,Si035251m.g,Si000183m.g,Si005895m.g,Si024417m.g,Si024290m.g,Si024488m.g,Si035943m.g,Si002433m.g,Si017049m.g,Si040872m.g,Si025277m.g,Si036155m.g,Si002514m.g,Si031315m.g,Si034309m.g,Si034303m.g,Si020681m.g,Si001725m.g,Si034300m.g,Si008073m.g,Si002515m.g
GO:0008033	tRNA processing	biological_process	0.0017411	0.022595	36	3036	341	22835	Si006473m.g,Si001641m.g,Si020675m.g,Si034344m.g,Si035741m.g,Si000285m.g,Si006195m.g,Si000206m.g,Si029681m.g,Si027260m.g,Si039092m.g,Si040872m.g,Si036532m.g,Si030193m.g,Si035909m.g,Si020701m.g,Si008685m.g,Si011911m.g,Si016688m.g,Si028930m.g,Si037271m.g,Si007319m.g,Si015814m.g,Si004257m.g,Si034362m.g,Si035223m.g,Si017486m.g,Si000006m.g,Si001725m.g,Si032031m.g,Si034354m.g,Si030280m.g,Si035126m.g,Si0…
GO:0006026	aminoglycan catabolic process	biological_process	0.0018749	0.024195	10	3036	27	22835	Si010980m.g,Si010827m.g,Si010776m.g,Si024048m.g,Si022522m.g,Si020916m.g,Si010816m.g,Si010959m.g,Si010838m.g,Si037175m.g
GO:0008202	steroid metabolic process	biological_process	0.0018946	0.024329	26	3036	164	22835	Si036554m.g,Si036937m.g,Si036558m.g,Si006689m.g,Si030639m.g,Si015117m.g,Si026425m.g,Si017734m.g,Si017727m.g,Si005186m.g,Si002219m.g,Si014053m.g,Si036946m.g,Si014150m.g,Si017884m.g,Si015818m.g,Si032901m.g,Si002335m.g,Si001529m.g,Si006774m.g,Si032014m.g,Si029585m.g,Si013591m.g,Si026602m.g,Si002414m.g,Si013616m.g
GO:0006083	acetate metabolic process	biological_process	0.0019197	0.024566	3	3036	21	22835	Si000757m.g,Si021510m.g,Si001298m.g
GO:0006821	chloride transport	biological_process	0.0023003	0.028955	4	3036	14	22835	Si026138m.g,Si026813m.g,Si009366m.g,Si021178m.g
GO:0019354	siroheme biosynthetic process	biological_process	0.0025881	0.032226	10	3036	49	22835	Si009857m.g,Si029681m.g,Si009836m.g,Si017049m.g,Si040872m.g,Si035178m.g,Si000183m.g,Si000006m.g,Si013551m.g,Si001725m.g
GO:0046156	siroheme metabolic process	biological_process	0.0025881	0.032226	10	3036	49	22835	Si013551m.g,Si000006m.g,Si001725m.g,Si000183m.g,Si040872m.g,Si035178m.g,Si009857m.g,Si029681m.g,Si017049m.g,Si009836m.g
GO:0007249	I-kappaB kinase/NF-kappaB signaling	biological_process	0.0027881	0.034071	2	3036	3	22835	Si001555m.g,Si010739m.g
GO:0043122	regulation of I-kappaB kinase/NF-kappaB signaling	biological_process	0.0027881	0.034071	2	3036	3	22835	Si001555m.g,Si010739m.g
GO:0043123	positive regulation of I-kappaB kinase/NF-kappaB signaling	biological_process	0.0027881	0.034071	2	3036	3	22835	Si010739m.g,Si001555m.g
GO:0045766	positive regulation of angiogenesis	biological_process	0.0027881	0.034071	2	3036	3	22835	Si001555m.g,Si010739m.g
GO:1904018	positive regulation of vasculature development	biological_process	0.0027881	0.034071	2	3036	3	22835	Si010739m.g,Si001555m.g
GO:1901361	organic cyclic compound catabolic process	biological_process	0.0030482	0.037053	24	3036	111	22835	Si030583m.g,Si002225m.g,Si022545m.g,Si004726m.g,Si028837m.g,Si006403m.g,Si030549m.g,Si010584m.g,Si008723m.g,Si030352m.g,Si014057m.g,Si030397m.g,Si030476m.g,Si014968m.g,Si036456m.g,Si036915m.g,Si036667m.g,Si030724m.g,Si030409m.g,Si026572m.g,Si008542m.g,Si036423m.g,Si030425m.g,Si026570m.g
GO:0015727	lactate transport	biological_process	0.0037438	0.044567	1	3036	1	22835	Si022810m.g
GO:0044036	cell wall macromolecule metabolic process	biological_process	0.0039578	0.046993	10	3036	30	22835	Si010827m.g,Si010980m.g,Si020916m.g,Si010959m.g,Si010816m.g,Si010838m.g,Si037175m.g,Si010776m.g,Si022522m.g,Si024048m.g
GO:0006022	aminoglycan metabolic process	biological_process	0.0039944	0.047185	12	3036	54	22835	Si010980m.g,Si010827m.g,Si026608m.g,Si037183m.g,Si010776m.g,Si024048m.g,Si022522m.g,Si010816m.g,Si010838m.g,Si010959m.g,Si020916m.g,Si037175m.g
GO:0006536	glutamate metabolic process	biological_process	0.0047352	0.055369	3	3036	12	22835	Si028677m.g,Si000006m.g,Si022752m.g
GO:0006537	glutamate biosynthetic process	biological_process	0.0047352	0.055369	3	3036	12	22835	Si022752m.g,Si028677m.g,Si000006m.g
GO:0043650	dicarboxylic acid biosynthetic process	biological_process	0.0047352	0.055369	3	3036	12	22835	Si022752m.g,Si028677m.g,Si000006m.g
GO:0019439	aromatic compound catabolic process	biological_process	0.0048058	0.056051	24	3036	117	22835	Si026570m.g,Si030425m.g,Si036423m.g,Si008542m.g,Si036667m.g,Si036915m.g,Si030724m.g,Si030409m.g,Si007952m.g,Si026572m.g,Si014968m.g,Si036456m.g,Si030397m.g,Si014057m.g,Si030476m.g,Si010584m.g,Si030352m.g,Si008723m.g,Si006403m.g,Si030549m.g,Si002225m.g,Si030583m.g,Si022545m.g,Si028837m.g
GO:0006783	heme biosynthetic process	biological_process	0.0049892	0.058043	11	3036	54	22835	Si000183m.g,Si000006m.g,Si013551m.g,Si001725m.g,Si038901m.g,Si009857m.g,Si029681m.g,Si009836m.g,Si017049m.g,Si040872m.g,Si035178m.g
GO:0006900	membrane budding	biological_process	0.0052394	0.059747	1	3036	2	22835	Si025921m.g
GO:0006901	vesicle coating	biological_process	0.0052394	0.059747	1	3036	2	22835	Si025921m.g
GO:0007212	dopamine receptor signaling pathway	biological_process	0.0052394	0.059747	1	3036	2	22835	Si025921m.g
GO:0048268	clathrin coat assembly	biological_process	0.0052394	0.059747	1	3036	2	22835	Si025921m.g
GO:0009690	cytokinin metabolic process	biological_process	0.0055066	0.062026	2	3036	13	22835	Si001019m.g,Si019278m.g
GO:0034754	cellular hormone metabolic process	biological_process	0.0055066	0.062026	2	3036	13	22835	Si001019m.g,Si019278m.g
GO:0006779	porphyrin-containing compound biosynthetic process	biological_process	0.0061673	0.068964	17	3036	84	22835	Si009857m.g,Si017049m.g,Si040872m.g,Si035178m.g,Si035434m.g,Si000006m.g,Si036985m.g,Si001725m.g,Si038901m.g,Si018531m.g,Si035774m.g,Si029681m.g,Si009836m.g,Si002782m.g,Si000183m.g,Si013551m.g,Si015363m.g
GO:0051188	cofactor biosynthetic process	biological_process	0.0062363	0.069566	34	3036	236	22835	Si000183m.g,Si002782m.g,Si011911m.g,Si020701m.g,Si007319m.g,Si005388m.g,Si020970m.g,Si016467m.g,Si002514m.g,Si018531m.g,Si020626m.g,Si038901m.g,Si001725m.g,Si000006m.g,Si036985m.g,Si017049m.g,Si009857m.g,Si028032m.g,Si010539m.g,Si015363m.g,Si013551m.g,Si009836m.g,Si029681m.g,Si035774m.g,Si016208m.g,Si022926m.g,Si010566m.g,Si035434m.g,Si002515m.g,Si005685m.g,Si034620m.g,Si035178m.g,Si010540m.g,Si0…
GO:0016137	glycoside metabolic process	biological_process	0.0063846	0.0702	1	3036	3	22835	Si025365m.g
GO:0016138	glycoside biosynthetic process	biological_process	0.0063846	0.0702	1	3036	3	22835	Si025365m.g
GO:0051478	mannosylglycerate metabolic process	biological_process	0.0063846	0.0702	1	3036	3	22835	Si025365m.g
GO:0051479	mannosylglycerate biosynthetic process	biological_process	0.0063846	0.0702	1	3036	3	22835	Si025365m.g
GO:0015700	arsenite transport	biological_process	0.0064389	0.070461	2	3036	8	22835	Si016897m.g,Si035505m.g
GO:0033057	multicellular organismal reproductive behavior	biological_process	0.0072798	0.077168	4	3036	6	22835	Si009995m.g,Si016056m.g,Si001375m.g,Si027412m.g
GO:0045924	regulation of female receptivity	biological_process	0.0072798	0.077168	4	3036	6	22835	Si009995m.g,Si016056m.g,Si001375m.g,Si027412m.g
GO:0046008	regulation of female receptivity, post-mating	biological_process	0.0072798	0.077168	4	3036	6	22835	Si016056m.g,Si009995m.g,Si027412m.g,Si001375m.g
GO:0060180	female mating behavior	biological_process	0.0072798	0.077168	4	3036	6	22835	Si001375m.g,Si027412m.g,Si009995m.g,Si016056m.g
GO:0016108	tetraterpenoid metabolic process	biological_process	0.0073207	0.077168	10	3036	64	22835	Si001725m.g,Si032031m.g,Si006473m.g,Si034344m.g,Si035105m.g,Si015814m.g,Si035909m.g,Si005192m.g,Si035741m.g,Si017412m.g
GO:0016109	tetraterpenoid biosynthetic process	biological_process	0.0073207	0.077168	10	3036	64	22835	Si035741m.g,Si017412m.g,Si005192m.g,Si035909m.g,Si035105m.g,Si015814m.g,Si034344m.g,Si006473m.g,Si001725m.g,Si032031m.g
GO:0016116	carotenoid metabolic process	biological_process	0.0073207	0.077168	10	3036	64	22835	Si001725m.g,Si032031m.g,Si006473m.g,Si034344m.g,Si035105m.g,Si015814m.g,Si035909m.g,Si005192m.g,Si017412m.g,Si035741m.g
GO:0016117	carotenoid biosynthetic process	biological_process	0.0073207	0.077168	10	3036	64	22835	Si001725m.g,Si032031m.g,Si006473m.g,Si035105m.g,Si015814m.g,Si034344m.g,Si017412m.g,Si035741m.g,Si005192m.g,Si035909m.g
GO:0006635	fatty acid beta-oxidation	biological_process	0.0074036	0.077168	1	3036	6	22835	Si026043m.g
GO:0009062	fatty acid catabolic process	biological_process	0.0074036	0.077168	1	3036	6	22835	Si026043m.g
GO:0019395	fatty acid oxidation	biological_process	0.0074036	0.077168	1	3036	6	22835	Si026043m.g
GO:0034440	lipid oxidation	biological_process	0.0074036	0.077168	1	3036	6	22835	Si026043m.g
GO:0072329	monocarboxylic acid catabolic process	biological_process	0.0074036	0.077168	1	3036	6	22835	Si026043m.g
GO:0000103	sulfate assimilation	biological_process	0.0080394	0.08323	5	3036	46	22835	Si000414m.g,Si034414m.g,Si007319m.g,Si039677m.g,Si016766m.g
GO:0006505	GPI anchor metabolic process	biological_process	0.0083107	0.085846	14	3036	96	22835	Si026648m.g,Si039666m.g,Si000747m.g,Si002588m.g,Si035610m.g,Si035749m.g,Si029341m.g,Si015363m.g,Si008543m.g,Si012669m.g,Si002608m.g,Si039913m.g,Si012327m.g,Si029625m.g
GO:0045017	glycerolipid biosynthetic process	biological_process	0.0083581	0.086143	10	3036	61	22835	Si000956m.g,Si001555m.g,Si026351m.g,Si015363m.g,Si029341m.g,Si021641m.g,Si012669m.g,Si006526m.g,Si039913m.g,Si029625m.g
GO:0040001	establishment of mitotic spindle localization	biological_process	0.0085121	0.087145	2	3036	2	22835	Si007269m.g,Si029489m.g
GO:0051293	establishment of spindle localization	biological_process	0.0085121	0.087145	2	3036	2	22835	Si029489m.g,Si007269m.g
GO:0051653	spindle localization	biological_process	0.0085121	0.087145	2	3036	2	22835	Si029489m.g,Si007269m.g
GO:0006399	tRNA metabolic process	biological_process	0.0089478	0.091403	42	3036	452	22835	Si017014m.g,Si027260m.g,Si030193m.g,Si035909m.g,Si039092m.g,Si036532m.g,Si040872m.g,Si006473m.g,Si007513m.g,Si001641m.g,Si002677m.g,Si006195m.g,Si035741m.g,Si000285m.g,Si029681m.g,Si000206m.g,Si020675m.g,Si016805m.g,Si036175m.g,Si034344m.g,Si034354m.g,Si017486m.g,Si035223m.g,Si001725m.g,Si032031m.g,Si000006m.g,Si017412m.g,Si020210m.g,Si030280m.g,Si033846m.g,Si035126m.g,Si008685m.g,Si011911m.g,Si0…
GO:0006811	ion transport	biological_process	0.0093372	0.09475	149	3036	1037	22835	Si013741m.g,Si014779m.g,Si024488m.g,Si024243m.g,Si000183m.g,Si003988m.g,Si010233m.g,Si001356m.g,Si019926m.g,Si021254m.g,Si026229m.g,Si021767m.g,Si021207m.g,Si021178m.g,Si012185m.g,Si005732m.g,Si001529m.g,Si012430m.g,Si008627m.g,Si016897m.g,Si005895m.g,Si025342m.g,Si029455m.g,Si030656m.g,Si035505m.g,Si035943m.g,Si020859m.g,Si029627m.g,Si022014m.g,Si011648m.g,Si006705m.g,Si035309m.g,Si018567m.g,Si0…
GO:0042168	heme metabolic process	biological_process	0.009466	0.095635	12	3036	60	22835	Si000183m.g,Si008723m.g,Si013551m.g,Si000006m.g,Si001725m.g,Si038901m.g,Si009857m.g,Si029681m.g,Si017049m.g,Si009836m.g,Si040872m.g,Si035178m.g
GO:0007601	visual perception	biological_process	0.0096984	0.097344	1	3036	2	22835	Si002016m.g
GO:0050953	sensory perception of light stimulus	biological_process	0.0096984	0.097344	1	3036	2	22835	Si002016m.g
GO:0006568	tryptophan metabolic process	biological_process	0.010071	0.10043	5	3036	13	22835	Si030724m.g,Si036532m.g,Si014924m.g,Si012300m.g,Si018043m.g
GO:0006586	indolalkylamine metabolic process	biological_process	0.010071	0.10043	5	3036	13	22835	Si036532m.g,Si030724m.g,Si018043m.g,Si012300m.g,Si014924m.g
GO:0042430	indole-containing compound metabolic process	biological_process	0.010071	0.10043	5	3036	13	22835	Si036532m.g,Si030724m.g,Si018043m.g,Si014924m.g,Si012300m.g
GO:0019538	protein metabolic process	biological_process	0.010207	0.10157	439	3036	3853	22835	Si028930m.g,Si001665m.g,Si015011m.g,Si018259m.g,Si038129m.g,Si021227m.g,Si020151m.g,Si022394m.g,Si016314m.g,Si034847m.g,Si026813m.g,Si026830m.g,Si030456m.g,Si034124m.g,Si029861m.g,Si013343m.g,Si022221m.g,Si035241m.g,Si028869m.g,Si028002m.g,Si022741m.g,Si007911m.g,Si038534m.g,Si035415m.g,Si005196m.g,Si035746m.g,Si029132m.g,Si016467m.g,Si024545m.g,Si029828m.g,Si001504m.g,Si001691m.g,Si012123m.g,Si0…
GO:0010817	regulation of hormone levels	biological_process	0.01089	0.1079	2	3036	14	22835	Si001019m.g,Si019278m.g
GO:0042445	hormone metabolic process	biological_process	0.01089	0.1079	2	3036	14	22835	Si001019m.g,Si019278m.g
GO:0009772	photosynthetic electron transport in photosystem II	biological_process	0.011204	0.11077	4	3036	4	22835	Si008469m.g,Si020853m.g,Si012451m.g,Si020824m.g
GO:0015919	peroxisomal membrane transport	biological_process	0.011428	0.11249	1	3036	4	22835	Si006768m.g
GO:0045046	protein import into peroxisome membrane	biological_process	0.011428	0.11249	1	3036	4	22835	Si006768m.g
GO:0009847	spore germination	biological_process	0.011692	0.11436	7	3036	15	22835	Si034783m.g,Si034804m.g,Si000719m.g,Si015944m.g,Si016768m.g,Si016730m.g,Si012642m.g
GO:0006650	glycerophospholipid metabolic process	biological_process	0.011883	0.11599	16	3036	135	22835	Si013119m.g,Si012669m.g,Si029625m.g,Si002608m.g,Si000747m.g,Si026648m.g,Si039666m.g,Si001555m.g,Si029341m.g,Si035749m.g,Si035610m.g,Si008543m.g,Si012327m.g,Si039913m.g,Si002588m.g,Si015363m.g
GO:0051705	multi-organism behavior	biological_process	0.012515	0.12164	7	3036	20	22835	Si014818m.g,Si016056m.g,Si009995m.g,Si031639m.g,Si027412m.g,Si009821m.g,Si001375m.g
GO:0005991	trehalose metabolic process	biological_process	0.012704	0.12321	4	3036	30	22835	Si028904m.g,Si029154m.g,Si032762m.g,Si040234m.g
GO:0016051	carbohydrate biosynthetic process	biological_process	0.012855	0.12442	23	3036	191	22835	Si009413m.g,Si028904m.g,Si029154m.g,Si009684m.g,Si027106m.g,Si008671m.g,Si027111m.g,Si028885m.g,Si000223m.g,Si022119m.g,Si029066m.g,Si039864m.g,Si013755m.g,Si025365m.g,Si036985m.g,Si034404m.g,Si033086m.g,Si032762m.g,Si033974m.g,Si014575m.g,Si021739m.g,Si019585m.g,Si027629m.g
GO:0007617	mating behavior	biological_process	0.013351	0.12814	4	3036	9	22835	Si016056m.g,Si009995m.g,Si027412m.g,Si001375m.g
GO:0019098	reproductive behavior	biological_process	0.013351	0.12814	4	3036	9	22835	Si009995m.g,Si016056m.g,Si001375m.g,Si027412m.g
GO:0044705	multi-organism reproductive behavior	biological_process	0.013351	0.12814	4	3036	9	22835	Si001375m.g,Si027412m.g,Si009995m.g,Si016056m.g
GO:0015693	magnesium ion transport	biological_process	0.014061	0.13357	4	3036	20	22835	Si030223m.g,Si001998m.g,Si030332m.g,Si006810m.g
GO:1901607	alpha-amino acid biosynthetic process	biological_process	0.014227	0.13486	20	3036	141	22835	Si036532m.g,Si028677m.g,Si028032m.g,Si017049m.g,Si034620m.g,Si032489m.g,Si006753m.g,Si000006m.g,Si002515m.g,Si024931m.g,Si020626m.g,Si002331m.g,Si002514m.g,Si037008m.g,Si036280m.g,Si036352m.g,Si002335m.g,Si034245m.g,Si022752m.g,Si021521m.g
GO:0046488	phosphatidylinositol metabolic process	biological_process	0.014602	0.13757	15	3036	129	22835	Si002588m.g,Si000747m.g,Si026648m.g,Si039666m.g,Si015363m.g,Si029341m.g,Si035749m.g,Si035610m.g,Si013119m.g,Si008543m.g,Si012669m.g,Si012327m.g,Si029625m.g,Si002608m.g,Si039913m.g
GO:0048598	embryonic morphogenesis	biological_process	0.016678	0.15429	1	3036	3	22835	Si010039m.g
GO:0043549	regulation of kinase activity	biological_process	0.017766	0.16337	5	3036	17	22835	Si031006m.g,Si011027m.g,Si007212m.g,Si021371m.g,Si007915m.g
GO:0045859	regulation of protein kinase activity	biological_process	0.017766	0.16337	5	3036	17	22835	Si031006m.g,Si011027m.g,Si021371m.g,Si007212m.g,Si007915m.g
GO:0006007	glucose catabolic process	biological_process	0.019431	0.17484	1	3036	3	22835	Si034948m.g
GO:0019320	hexose catabolic process	biological_process	0.019431	0.17484	1	3036	3	22835	Si034948m.g
GO:0046365	monosaccharide catabolic process	biological_process	0.019431	0.17484	1	3036	3	22835	Si034948m.g
GO:0015628	protein secretion by the type II secretion system	biological_process	0.019624	0.17554	1	3036	3	22835	Si023422m.g
GO:0098776	protein transport across the cell outer membrane	biological_process	0.019624	0.17554	1	3036	3	22835	Si023422m.g
GO:0051656	establishment of organelle localization	biological_process	0.021095	0.18834	2	3036	5	22835	Si029489m.g,Si007269m.g
GO:0016050	vesicle organization	biological_process	0.021569	0.1911	1	3036	6	22835	Si025921m.g
GO:0071702	organic substance transport	biological_process	0.021998	0.19452	118	3036	1092	22835	Si021478m.g,Si016730m.g,Si002588m.g,Si003988m.g,Si018700m.g,Si034443m.g,Si023261m.g,Si031945m.g,Si006217m.g,Si002580m.g,Si039162m.g,Si036810m.g,Si013741m.g,Si039987m.g,Si006768m.g,Si022204m.g,Si013269m.g,Si009018m.g,Si012327m.g,Si014506m.g,Si039666m.g,Si026648m.g,Si017155m.g,Si024977m.g,Si019534m.g,Si023422m.g,Si021637m.g,Si005750m.g,Si002706m.g,Si035749m.g,Si018363m.g,Si000719m.g,Si024807m.g,Si0…
GO:0042180	cellular ketone metabolic process	biological_process	0.025869	0.22444	4	3036	28	22835	Si030724m.g,Si010566m.g,Si010540m.g,Si010539m.g
GO:0006535	cysteine biosynthetic process from serine	biological_process	0.026271	0.2258	2	3036	4	22835	Si024931m.g,Si002331m.g
GO:0006563	L-serine metabolic process	biological_process	0.026271	0.2258	2	3036	4	22835	Si024931m.g,Si002331m.g
GO:0019344	cysteine biosynthetic process	biological_process	0.026271	0.2258	2	3036	4	22835	Si024931m.g,Si002331m.g
GO:0006433	prolyl-tRNA aminoacylation	biological_process	0.02702	0.23095	1	3036	4	22835	Si002677m.g
GO:0001558	regulation of cell growth	biological_process	0.028639	0.24209	1	3036	8	22835	Si026181m.g
GO:0033865	nucleoside bisphosphate metabolic process	biological_process	0.029018	0.24263	4	3036	22	22835	Si011911m.g,Si029306m.g,Si007319m.g,Si019865m.g
GO:0033875	ribonucleoside bisphosphate metabolic process	biological_process	0.029018	0.24263	4	3036	22	22835	Si007319m.g,Si019865m.g,Si029306m.g,Si011911m.g
GO:0034032	purine nucleoside bisphosphate metabolic process	biological_process	0.029018	0.24263	4	3036	22	22835	Si029306m.g,Si011911m.g,Si019865m.g,Si007319m.g
GO:0016192	vesicle-mediated transport	biological_process	0.029701	0.24692	34	3036	429	22835	Si008018m.g,Si025917m.g,Si035083m.g,Si000959m.g,Si014290m.g,Si011735m.g,Si000333m.g,Si000124m.g,Si019107m.g,Si013290m.g,Si019634m.g,Si034624m.g,Si017373m.g,Si006177m.g,Si011638m.g,Si025921m.g,Si011931m.g,Si036824m.g,Si035729m.g,Si000978m.g,Si001031m.g,Si039689m.g,Si021495m.g,Si031891m.g,Si023013m.g,Si034443m.g,Si039496m.g,Si013032m.g,Si034784m.g,Si023178m.g,Si024087m.g,Si013433m.g,Si039987m.g,Si0…
GO:0044272	sulfur compound biosynthetic process	biological_process	0.029746	0.24692	8	3036	60	22835	Si022926m.g,Si036532m.g,Si034631m.g,Si005388m.g,Si024931m.g,Si002331m.g,Si037008m.g,Si037183m.g
GO:0016569	covalent chromatin modification	biological_process	0.030027	0.24836	3	3036	49	22835	Si002161m.g,Si001176m.g,Si007911m.g
GO:0016570	histone modification	biological_process	0.030027	0.24836	3	3036	49	22835	Si002161m.g,Si007911m.g,Si001176m.g
GO:0000096	sulfur amino acid metabolic process	biological_process	0.031425	0.25945	7	3036	22	22835	Si031187m.g,Si005169m.g,Si024931m.g,Si036684m.g,Si014993m.g,Si002331m.g,Si037008m.g
GO:0006310	DNA recombination	biological_process	0.032482	0.26722	25	3036	396	22835	Si028362m.g,Si023256m.g,Si020211m.g,Si035702m.g,Si021134m.g,Si000042m.g,Si000044m.g,Si016096m.g,Si008743m.g,Si020210m.g,Si025958m.g,Si027449m.g,Si035223m.g,Si010550m.g,Si021130m.g,Si028684m.g,Si033931m.g,Si004972m.g,Si000285m.g,Si029472m.g,Si013279m.g,Si025118m.g,Si010132m.g,Si027935m.g,Si031405m.g
GO:0016573	histone acetylation	biological_process	0.033872	0.27816	1	3036	8	22835	Si007911m.g
GO:0005992	trehalose biosynthetic process	biological_process	0.034937	0.2864	3	3036	27	22835	Si032762m.g,Si029154m.g,Si028904m.g
GO:0008652	cellular amino acid biosynthetic process	biological_process	0.035993	0.2935	21	3036	174	22835	Si002335m.g,Si036352m.g,Si034245m.g,Si022752m.g,Si021521m.g,Si028677m.g,Si036532m.g,Si028032m.g,Si013587m.g,Si034620m.g,Si032489m.g,Si017049m.g,Si000006m.g,Si006753m.g,Si020626m.g,Si002515m.g,Si024931m.g,Si002331m.g,Si002514m.g,Si036280m.g,Si037008m.g
GO:1901136	carbohydrate derivative catabolic process	biological_process	0.036066	0.2935	13	3036	57	22835	Si010980m.g,Si010827m.g,Si024048m.g,Si022522m.g,Si017639m.g,Si010776m.g,Si037175m.g,Si006753m.g,Si019533m.g,Si010838m.g,Si010816m.g,Si010959m.g,Si020916m.g
GO:0000079	regulation of cyclin-dependent protein serine/threonine kinase activity	biological_process	0.036122	0.2935	4	3036	11	22835	Si007915m.g,Si007212m.g,Si011027m.g,Si031006m.g
GO:0071900	regulation of protein serine/threonine kinase activity	biological_process	0.036122	0.2935	4	3036	11	22835	Si007212m.g,Si007915m.g,Si031006m.g,Si011027m.g
GO:1904029	regulation of cyclin-dependent protein kinase activity	biological_process	0.036122	0.2935	4	3036	11	22835	Si011027m.g,Si031006m.g,Si007915m.g,Si007212m.g
GO:0006534	cysteine metabolic process	biological_process	0.037065	0.30018	5	3036	10	22835	Si014993m.g,Si024931m.g,Si036684m.g,Si031187m.g,Si002331m.g
GO:0010167	response to nitrate	biological_process	0.03714	0.30018	2	3036	2	22835	Si018372m.g,Si018370m.g
GO:0015706	nitrate transport	biological_process	0.03714	0.30018	2	3036	2	22835	Si018370m.g,Si018372m.g
GO:0009072	aromatic amino acid family metabolic process	biological_process	0.0391	0.31382	9	3036	42	22835	Si018043m.g,Si013587m.g,Si014924m.g,Si012300m.g,Si006403m.g,Si036532m.g,Si030724m.g,Si019676m.g,Si006753m.g
GO:0043066	negative regulation of apoptotic process	biological_process	0.03937	0.31435	3	3036	12	22835	Si029685m.g,Si010739m.g,Si001555m.g
GO:0043069	negative regulation of programmed cell death	biological_process	0.03937	0.31435	3	3036	12	22835	Si029685m.g,Si010739m.g,Si001555m.g
GO:0060548	negative regulation of cell death	biological_process	0.03937	0.31435	3	3036	12	22835	Si029685m.g,Si010739m.g,Si001555m.g
GO:0044267	cellular protein metabolic process	biological_process	0.039661	0.31612	338	3036	3026	22835	Si016169m.g,Si017389m.g,Si005852m.g,Si025331m.g,Si035499m.g,Si026377m.g,Si005898m.g,Si012770m.g,Si005077m.g,Si001971m.g,Si029096m.g,Si012450m.g,Si025100m.g,Si017223m.g,Si006345m.g,Si012244m.g,Si039007m.g,Si029090m.g,Si007212m.g,Si010027m.g,Si032579m.g,Si000199m.g,Si016688m.g,Si020891m.g,Si034296m.g,Si020828m.g,Si013376m.g,Si028924m.g,Si004727m.g,Si020787m.g,Si005936m.g,Si034286m.g,Si011721m.g,Si0…
GO:0052646	alditol phosphate metabolic process	biological_process	0.04088	0.32472	4	3036	22	22835	Si017639m.g,Si006753m.g,Si019533m.g,Si001555m.g
GO:0007610	behavior	biological_process	0.043855	0.34537	7	3036	30	22835	Si009995m.g,Si031639m.g,Si016056m.g,Si014818m.g,Si001375m.g,Si009821m.g,Si027412m.g
GO:0006827	high-affinity iron ion transmembrane transport	biological_process	0.044237	0.34719	1	3036	1	22835	Si010836m.g
GO:0009887	organ morphogenesis	biological_process	0.044756	0.34948	1	3036	3	22835	Si009939m.g
GO:0042475	odontogenesis of dentin-containing tooth	biological_process	0.044756	0.34948	1	3036	3	22835	Si009939m.g
GO:0042476	odontogenesis	biological_process	0.044756	0.34948	1	3036	3	22835	Si009939m.g
GO:0016055	Wnt signaling pathway	biological_process	0.045685	0.35552	6	3036	34	22835	Si015502m.g,Si019865m.g,Si038953m.g,Si002327m.g,Si013685m.g,Si009557m.g
GO:0018205	peptidyl-lysine modification	biological_process	0.048137	0.3693	2	3036	37	22835	Si002161m.g,Si007911m.g
GO:0009306	protein secretion	biological_process	0.048267	0.3693	8	3036	45	22835	Si040196m.g,Si023422m.g,Si016045m.g,Si019729m.g,Si021746m.g,Si003445m.g,Si004138m.g,Si000882m.g
GO:0042618	poly-hydroxybutyrate metabolic process	biological_process	0.048497	0.3693	1	3036	2	22835	Si024634m.g
GO:0042619	poly-hydroxybutyrate biosynthetic process	biological_process	0.048497	0.3693	1	3036	2	22835	Si024634m.g
GO:1901440	poly(hydroxyalkanoate) metabolic process	biological_process	0.048497	0.3693	1	3036	2	22835	Si024634m.g
GO:1901441	poly(hydroxyalkanoate) biosynthetic process	biological_process	0.048497	0.3693	1	3036	2	22835	Si024634m.g
GO:0006066	alcohol metabolic process	biological_process	0.051457	0.39054	7	3036	42	22835	Si027111m.g,Si036435m.g,Si027106m.g,Si021641m.g,Si006965m.g,Si003746m.g,Si004010m.g
GO:0006643	membrane lipid metabolic process	biological_process	0.052061	0.39448	17	3036	128	22835	Si026648m.g,Si039666m.g,Si000747m.g,Si035610m.g,Si035749m.g,Si029341m.g,Si039864m.g,Si012669m.g,Si002608m.g,Si029625m.g,Si018604m.g,Si002588m.g,Si015363m.g,Si008543m.g,Si039913m.g,Si012327m.g,Si014334m.g
GO:0006743	ubiquinone metabolic process	biological_process	0.053977	0.40766	3	3036	17	22835	Si010539m.g,Si010540m.g,Si010566m.g
GO:0006744	ubiquinone biosynthetic process	biological_process	0.053977	0.40766	3	3036	17	22835	Si010540m.g,Si010566m.g,Si010539m.g
GO:0018106	peptidyl-histidine phosphorylation	biological_process	0.055374	0.41481	1	3036	2	22835	Si012642m.g
GO:0018202	peptidyl-histidine modification	biological_process	0.055374	0.41481	1	3036	2	22835	Si012642m.g
GO:1901661	quinone metabolic process	biological_process	0.05653	0.42141	3	3036	22	22835	Si010566m.g,Si010540m.g,Si010539m.g
GO:1901663	quinone biosynthetic process	biological_process	0.05653	0.42141	3	3036	22	22835	Si010540m.g,Si010566m.g,Si010539m.g
GO:0042181	ketone biosynthetic process	biological_process	0.05682	0.42289	3	3036	23	22835	Si010540m.g,Si010566m.g,Si010539m.g
GO:0001932	regulation of protein phosphorylation	biological_process	0.057115	0.42356	5	3036	19	22835	Si011027m.g,Si031006m.g,Si007915m.g,Si021371m.g,Si007212m.g
GO:0042325	regulation of phosphorylation	biological_process	0.057115	0.42356	5	3036	19	22835	Si007915m.g,Si007212m.g,Si021371m.g,Si011027m.g,Si031006m.g
GO:0009309	amine biosynthetic process	biological_process	0.057349	0.42356	2	3036	14	22835	Si029545m.g,Si030392m.g
GO:0042401	cellular biogenic amine biosynthetic process	biological_process	0.057349	0.42356	2	3036	14	22835	Si029545m.g,Si030392m.g
GO:0007129	synapsis	biological_process	0.058427	0.42356	1	3036	7	22835	Si010132m.g
GO:0007130	synaptonemal complex assembly	biological_process	0.058427	0.42356	1	3036	7	22835	Si010132m.g
GO:0045143	homologous chromosome segregation	biological_process	0.058427	0.42356	1	3036	7	22835	Si010132m.g
GO:0070192	chromosome organization involved in meiosis	biological_process	0.058427	0.42356	1	3036	7	22835	Si010132m.g
GO:0070193	synaptonemal complex organization	biological_process	0.058427	0.42356	1	3036	7	22835	Si010132m.g
GO:0006050	mannosamine metabolic process	biological_process	0.058554	0.42356	2	3036	7	22835	Si036532m.g,Si020701m.g
GO:0006051	N-acetylmannosamine metabolic process	biological_process	0.058554	0.42356	2	3036	7	22835	Si020701m.g,Si036532m.g
GO:0016037	light absorption	biological_process	0.058565	0.42356	1	3036	2	22835	Si029721m.g
GO:0009581	detection of external stimulus	biological_process	0.058566	0.42356	1	3036	7	22835	Si029721m.g
GO:0009582	detection of abiotic stimulus	biological_process	0.058566	0.42356	1	3036	7	22835	Si029721m.g
GO:0009583	detection of light stimulus	biological_process	0.058566	0.42356	1	3036	7	22835	Si029721m.g
GO:0007618	mating	biological_process	0.062901	0.45183	4	3036	10	22835	Si027412m.g,Si001375m.g,Si016056m.g,Si009995m.g
GO:0009292	genetic transfer	biological_process	0.063266	0.45259	1	3036	4	22835	Si024906m.g
GO:0009294	DNA mediated transformation	biological_process	0.063266	0.45259	1	3036	4	22835	Si024906m.g
GO:0042546	cell wall biogenesis	biological_process	0.064288	0.45913	5	3036	43	22835	Si029293m.g,Si029404m.g,Si019585m.g,Si019154m.g,Si016741m.g
GO:0001907	killing by symbiont of host cells	biological_process	0.064679	0.45913	4	3036	13	22835	Si017116m.g,Si030905m.g,Si025917m.g,Si020646m.g
GO:0044004	disruption by symbiont of host cell	biological_process	0.064679	0.45913	4	3036	13	22835	Si017116m.g,Si030905m.g,Si025917m.g,Si020646m.g
GO:0051818	disruption of cells of other organism involved in symbiotic interaction	biological_process	0.064679	0.45913	4	3036	13	22835	Si020646m.g,Si030905m.g,Si017116m.g,Si025917m.g
GO:0051883	killing of cells in other organism involved in symbiotic interaction	biological_process	0.064679	0.45913	4	3036	13	22835	Si020646m.g,Si025917m.g,Si017116m.g,Si030905m.g
GO:0019751	polyol metabolic process	biological_process	0.065318	0.46295	4	3036	21	22835	Si036435m.g,Si027106m.g,Si027111m.g,Si006965m.g
GO:0006644	phospholipid metabolic process	biological_process	0.066983	0.47257	20	3036	173	22835	Si002608m.g,Si027111m.g,Si027106m.g,Si029625m.g,Si012669m.g,Si021022m.g,Si013119m.g,Si035749m.g,Si035610m.g,Si039864m.g,Si001555m.g,Si029341m.g,Si026648m.g,Si039666m.g,Si000747m.g,Si039913m.g,Si012327m.g,Si008543m.g,Si015363m.g,Si002588m.g
GO:0006020	inositol metabolic process	biological_process	0.068903	0.4839	3	3036	8	22835	Si006965m.g,Si027106m.g,Si027111m.g
GO:0044712	single-organism catabolic process	biological_process	0.070563	0.49255	32	3036	237	22835	Si030476m.g,Si009995m.g,Si014057m.g,Si010584m.g,Si030549m.g,Si006403m.g,Si028837m.g,Si002225m.g,Si026043m.g,Si026570m.g,Si001099m.g,Si008542m.g,Si026572m.g,Si036915m.g,Si030397m.g,Si030352m.g,Si034948m.g,Si006430m.g,Si022545m.g,Si030583m.g,Si039615m.g,Si030425m.g,Si006965m.g,Si036423m.g,Si000952m.g,Si030409m.g,Si030724m.g,Si021760m.g,Si036667m.g,Si021022m.g,Si036456m.g,Si014968m.g
GO:0009372	quorum sensing	biological_process	0.071192	0.4947	3	3036	9	22835	Si033449m.g,Si021890m.g,Si013795m.g
GO:0048872	homeostasis of number of cells	biological_process	0.071192	0.4947	3	3036	9	22835	Si033449m.g,Si021890m.g,Si013795m.g
GO:0048874	homeostasis of number of cells in a free-living population	biological_process	0.071192	0.4947	3	3036	9	22835	Si013795m.g,Si021890m.g,Si033449m.g
GO:0001897	cytolysis by symbiont of host cells	biological_process	0.07306	0.50312	3	3036	12	22835	Si025917m.g,Si017116m.g,Si030905m.g
GO:0019836	hemolysis by symbiont of host erythrocytes	biological_process	0.07306	0.50312	3	3036	12	22835	Si017116m.g,Si030905m.g,Si025917m.g
GO:0051801	cytolysis in other organism involved in symbiotic interaction	biological_process	0.07306	0.50312	3	3036	12	22835	Si025917m.g,Si030905m.g,Si017116m.g
GO:0052331	hemolysis in other organism involved in symbiotic interaction	biological_process	0.07306	0.50312	3	3036	12	22835	Si025917m.g,Si030905m.g,Si017116m.g
GO:0006570	tyrosine metabolic process	biological_process	0.073996	0.50805	2	3036	7	22835	Si006403m.g,Si006753m.g
GO:0005984	disaccharide metabolic process	biological_process	0.075998	0.5187	4	3036	45	22835	Si028904m.g,Si029154m.g,Si032762m.g,Si040234m.g
GO:0009308	amine metabolic process	biological_process	0.07839	0.53345	13	3036	104	22835	Si020210m.g,Si030392m.g,Si033931m.g,Si018043m.g,Si014924m.g,Si012300m.g,Si029545m.g,Si001019m.g,Si036532m.g,Si030724m.g,Si016442m.g,Si028836m.g,Si019278m.g
GO:0030518	intracellular steroid hormone receptor signaling pathway	biological_process	0.080328	0.54342	5	3036	21	22835	Si002358m.g,Si020720m.g,Si037281m.g,Si027599m.g,Si018705m.g
GO:0030522	intracellular receptor signaling pathway	biological_process	0.080328	0.54342	5	3036	21	22835	Si018705m.g,Si027599m.g,Si020720m.g,Si037281m.g,Si002358m.g
GO:0015936	coenzyme A metabolic process	biological_process	0.081435	0.5501	3	3036	15	22835	Si019865m.g,Si007319m.g,Si011911m.g
GO:0006230	TMP biosynthetic process	biological_process	0.084018	0.55615	1	3036	3	22835	Si004641m.g
GO:0009173	pyrimidine ribonucleoside monophosphate metabolic process	biological_process	0.084018	0.55615	1	3036	3	22835	Si004641m.g
GO:0009174	pyrimidine ribonucleoside monophosphate biosynthetic process	biological_process	0.084018	0.55615	1	3036	3	22835	Si004641m.g
GO:0046044	TMP metabolic process	biological_process	0.084018	0.55615	1	3036	3	22835	Si004641m.g
GO:0009129	pyrimidine nucleoside monophosphate metabolic process	biological_process	0.084019	0.55615	1	3036	6	22835	Si004641m.g
GO:0009130	pyrimidine nucleoside monophosphate biosynthetic process	biological_process	0.084019	0.55615	1	3036	6	22835	Si004641m.g
GO:0009157	deoxyribonucleoside monophosphate biosynthetic process	biological_process	0.084019	0.55615	1	3036	6	22835	Si004641m.g
GO:0009176	pyrimidine deoxyribonucleoside monophosphate metabolic process	biological_process	0.084019	0.55615	1	3036	6	22835	Si004641m.g
GO:0009177	pyrimidine deoxyribonucleoside monophosphate biosynthetic process	biological_process	0.084019	0.55615	1	3036	6	22835	Si004641m.g
GO:0009221	pyrimidine deoxyribonucleotide biosynthetic process	biological_process	0.084019	0.55615	1	3036	6	22835	Si004641m.g
GO:0009263	deoxyribonucleotide biosynthetic process	biological_process	0.084019	0.55615	1	3036	6	22835	Si004641m.g
GO:0009265	2'-deoxyribonucleotide biosynthetic process	biological_process	0.084019	0.55615	1	3036	6	22835	Si004641m.g
GO:0046385	deoxyribose phosphate biosynthetic process	biological_process	0.084019	0.55615	1	3036	6	22835	Si004641m.g
GO:0009968	negative regulation of signal transduction	biological_process	0.08491	0.55963	3	3036	11	22835	Si015502m.g,Si011095m.g,Si013685m.g
GO:0010648	negative regulation of cell communication	biological_process	0.08491	0.55963	3	3036	11	22835	Si013685m.g,Si011095m.g,Si015502m.g
GO:0023057	negative regulation of signaling	biological_process	0.08491	0.55963	3	3036	11	22835	Si013685m.g,Si015502m.g,Si011095m.g
GO:0006658	phosphatidylserine metabolic process	biological_process	0.085439	0.56151	1	3036	4	22835	Si001555m.g
GO:0006659	phosphatidylserine biosynthetic process	biological_process	0.085439	0.56151	1	3036	4	22835	Si001555m.g
GO:0043248	proteasome assembly	biological_process	0.086272	0.56382	1	3036	22	22835	Si016314m.g
GO:0044341	sodium-dependent phosphate transport	biological_process	0.089919	0.57793	1	3036	1	22835	Si039539m.g
GO:0006144	purine nucleobase metabolic process	biological_process	0.089985	0.57793	1	3036	4	22835	Si035154m.g
GO:0009113	purine nucleobase biosynthetic process	biological_process	0.089985	0.57793	1	3036	4	22835	Si035154m.g
GO:0006664	glycolipid metabolic process	biological_process	0.090307	0.57793	15	3036	114	22835	Si039666m.g,Si026648m.g,Si002588m.g,Si000747m.g,Si035749m.g,Si035610m.g,Si039864m.g,Si029341m.g,Si015363m.g,Si012669m.g,Si008543m.g,Si039913m.g,Si002608m.g,Si012327m.g,Si029625m.g
GO:0032007	negative regulation of TOR signaling	biological_process	0.090321	0.57793	1	3036	2	22835	Si011095m.g
GO:0038179	neurotrophin signaling pathway	biological_process	0.090321	0.57793	1	3036	2	22835	Si011095m.g
GO:0048011	neurotrophin TRK receptor signaling pathway	biological_process	0.090321	0.57793	1	3036	2	22835	Si011095m.g
GO:0070848	response to growth factor	biological_process	0.090321	0.57793	1	3036	2	22835	Si011095m.g
GO:0071363	cellular response to growth factor stimulus	biological_process	0.090321	0.57793	1	3036	2	22835	Si011095m.g
GO:1902532	negative regulation of intracellular signal transduction	biological_process	0.090321	0.57793	1	3036	2	22835	Si011095m.g
GO:0006732	coenzyme metabolic process	biological_process	0.092009	0.5871	23	3036	217	22835	Si020701m.g,Si019865m.g,Si014629m.g,Si009995m.g,Si011911m.g,Si010539m.g,Si005388m.g,Si007319m.g,Si010566m.g,Si020970m.g,Si022926m.g,Si006430m.g,Si020626m.g,Si002515m.g,Si005685m.g,Si006330m.g,Si002514m.g,Si016467m.g,Si028032m.g,Si000952m.g,Si021760m.g,Si010540m.g,Si017049m.g
GO:0034755	iron ion transmembrane transport	biological_process	0.094871	0.60125	1	3036	7	22835	Si010836m.g
GO:0019310	inositol catabolic process	biological_process	0.095421	0.60125	1	3036	2	22835	Si006965m.g
GO:0046164	alcohol catabolic process	biological_process	0.095421	0.60125	1	3036	2	22835	Si006965m.g
GO:0046174	polyol catabolic process	biological_process	0.095421	0.60125	1	3036	2	22835	Si006965m.g
GO:1901616	organic hydroxy compound catabolic process	biological_process	0.095421	0.60125	1	3036	2	22835	Si006965m.g
GO:0018022	peptidyl-lysine methylation	biological_process	0.098179	0.61367	1	3036	25	22835	Si002161m.g
GO:0034968	histone lysine methylation	biological_process	0.098179	0.61367	1	3036	25	22835	Si002161m.g
GO:0016571	histone methylation	biological_process	0.098304	0.61367	1	3036	26	22835	Si002161m.g
GO:0048513	organ development	biological_process	0.098654	0.6144	2	3036	22	22835	Si009939m.g,Si015173m.g
GO:1903509	liposaccharide metabolic process	biological_process	0.098688	0.6144	16	3036	127	22835	Si012669m.g,Si002608m.g,Si029625m.g,Si026648m.g,Si039666m.g,Si000747m.g,Si035610m.g,Si035749m.g,Si029341m.g,Si039864m.g,Si008543m.g,Si039913m.g,Si012327m.g,Si021739m.g,Si002588m.g,Si015363m.g
GO:0000394	RNA splicing, via endonucleolytic cleavage and ligation	biological_process	0.10617	0.65216	2	3036	12	22835	Si007319m.g,Si033846m.g
GO:0006388	tRNA splicing, via endonucleolytic cleavage and ligation	biological_process	0.10617	0.65216	2	3036	12	22835	Si033846m.g,Si007319m.g
GO:0006879	cellular iron ion homeostasis	biological_process	0.10738	0.65696	4	3036	9	22835	Si039876m.g,Si026773m.g,Si026570m.g,Si033707m.g
GO:0046916	cellular transition metal ion homeostasis	biological_process	0.10738	0.65696	4	3036	9	22835	Si033707m.g,Si026570m.g,Si039876m.g,Si026773m.g
GO:0055072	iron ion homeostasis	biological_process	0.10738	0.65696	4	3036	9	22835	Si026773m.g,Si039876m.g,Si033707m.g,Si026570m.g
GO:0048731	system development	biological_process	0.10871	0.6614	6	3036	55	22835	Si009939m.g,Si011455m.g,Si002803m.g,Si015173m.g,Si001555m.g,Si010739m.g
GO:0000097	sulfur amino acid biosynthetic process	biological_process	0.1088	0.6614	3	3036	11	22835	Si024931m.g,Si002331m.g,Si037008m.g
GO:0009162	deoxyribonucleoside monophosphate metabolic process	biological_process	0.10882	0.6614	1	3036	7	22835	Si004641m.g
GO:0015672	monovalent inorganic cation transport	biological_process	0.11442	0.69359	57	3036	385	22835	Si011648m.g,Si006705m.g,Si031091m.g,Si010836m.g,Si024488m.g,Si024290m.g,Si002395m.g,Si022320m.g,Si034784m.g,Si033011m.g,Si000395m.g,Si000183m.g,Si020734m.g,Si025277m.g,Si017026m.g,Si005163m.g,Si027819m.g,Si012647m.g,Si017049m.g,Si002433m.g,Si001725m.g,Si024947m.g,Si020681m.g,Si034300m.g,Si034303m.g,Si025576m.g,Si034309m.g,Si031315m.g,Si002514m.g,Si016395m.g,Si031187m.g,Si012185m.g,Si001529m.g,Si0…
GO:0009767	photosynthetic electron transport chain	biological_process	0.11603	0.70071	4	3036	8	22835	Si008469m.g,Si012451m.g,Si020853m.g,Si020824m.g
GO:0009108	coenzyme biosynthetic process	biological_process	0.1162	0.70071	16	3036	139	22835	Si005685m.g,Si002515m.g,Si020626m.g,Si016467m.g,Si002514m.g,Si010540m.g,Si028032m.g,Si017049m.g,Si020701m.g,Si010539m.g,Si011911m.g,Si022926m.g,Si010566m.g,Si020970m.g,Si007319m.g,Si005388m.g
GO:0070887	cellular response to chemical stimulus	biological_process	0.11673	0.70267	6	3036	29	22835	Si027599m.g,Si023535m.g,Si009953m.g,Si001862m.g,Si006230m.g,Si011095m.g
GO:0009411	response to UV	biological_process	0.11689	0.70267	1	3036	1	22835	Si017727m.g
GO:0030493	bacteriochlorophyll metabolic process	biological_process	0.11918	0.71306	2	3036	6	22835	Si036985m.g,Si015363m.g
GO:0030494	bacteriochlorophyll biosynthetic process	biological_process	0.11918	0.71306	2	3036	6	22835	Si036985m.g,Si015363m.g
GO:0007154	cell communication	biological_process	0.12014	0.71696	135	3036	1138	22835	Si024358m.g,Si039199m.g,Si006230m.g,Si011095m.g,Si007081m.g,Si002829m.g,Si033276m.g,Si025161m.g,Si035083m.g,Si037353m.g,Si012123m.g,Si016805m.g,Si010966m.g,Si021130m.g,Si011752m.g,Si033053m.g,Si014648m.g,Si015596m.g,Si022262m.g,Si029648m.g,Si009557m.g,Si028869m.g,Si016376m.g,Si003742m.g,Si001041m.g,Si026904m.g,Si026276m.g,Si004282m.g,Si034847m.g,Si023228m.g,Si019865m.g,Si032100m.g,Si033264m.g,Si0…
GO:0006275	regulation of DNA replication	biological_process	0.12032	0.71711	2	3036	14	22835	Si000824m.g,Si029773m.g
GO:1901615	organic hydroxy compound metabolic process	biological_process	0.1207	0.71841	8	3036	56	22835	Si036435m.g,Si027106m.g,Si027111m.g,Si003746m.g,Si021641m.g,Si020701m.g,Si004010m.g,Si006965m.g
GO:0009229	thiamine diphosphate biosynthetic process	biological_process	0.12245	0.72534	2	3036	9	22835	Si022926m.g,Si005388m.g
GO:0042357	thiamine diphosphate metabolic process	biological_process	0.12245	0.72534	2	3036	9	22835	Si022926m.g,Si005388m.g
GO:0006072	glycerol-3-phosphate metabolic process	biological_process	0.12296	0.72534	3	3036	18	22835	Si017639m.g,Si019533m.g,Si006753m.g
GO:0046168	glycerol-3-phosphate catabolic process	biological_process	0.12296	0.72534	3	3036	18	22835	Si019533m.g,Si006753m.g,Si017639m.g
GO:0071310	cellular response to organic substance	biological_process	0.12597	0.74213	5	3036	19	22835	Si011095m.g,Si001862m.g,Si006230m.g,Si009953m.g,Si027599m.g
GO:0044724	single-organism carbohydrate catabolic process	biological_process	0.12793	0.75269	6	3036	65	22835	Si000952m.g,Si021760m.g,Si034948m.g,Si009995m.g,Si006430m.g,Si006965m.g
GO:0017004	cytochrome complex assembly	biological_process	0.1282	0.75336	12	3036	48	22835	Si039162m.g,Si020793m.g,Si019481m.g,Si020750m.g,Si026579m.g,Si007070m.g,Si004176m.g,Si016309m.g,Si010488m.g,Si025148m.g,Si020775m.g,Si036775m.g
GO:0006528	asparagine metabolic process	biological_process	0.12928	0.75582	2	3036	8	22835	Si034620m.g,Si021521m.g
GO:0006529	asparagine biosynthetic process	biological_process	0.12928	0.75582	2	3036	8	22835	Si034620m.g,Si021521m.g
GO:0009755	hormone-mediated signaling pathway	biological_process	0.13009	0.75865	4	3036	14	22835	Si009953m.g,Si001862m.g,Si006230m.g,Si027599m.g
GO:0032870	cellular response to hormone stimulus	biological_process	0.13009	0.75865	4	3036	14	22835	Si027599m.g,Si009953m.g,Si001862m.g,Si006230m.g
GO:0006576	cellular biogenic amine metabolic process	biological_process	0.13196	0.76665	9	3036	74	22835	Si018043m.g,Si033931m.g,Si020210m.g,Si030392m.g,Si029545m.g,Si014924m.g,Si012300m.g,Si030724m.g,Si036532m.g
GO:0044106	cellular amine metabolic process	biological_process	0.13196	0.76665	9	3036	74	22835	Si030724m.g,Si036532m.g,Si029545m.g,Si014924m.g,Si012300m.g,Si018043m.g,Si033931m.g,Si030392m.g,Si020210m.g
GO:0006888	ER to Golgi vesicle-mediated transport	biological_process	0.13318	0.77274	6	3036	50	22835	Si035083m.g,Si021311m.g,Si013290m.g,Si024087m.g,Si036824m.g,Si000959m.g
GO:0043648	dicarboxylic acid metabolic process	biological_process	0.13383	0.77554	5	3036	44	22835	Si002335m.g,Si028677m.g,Si000006m.g,Si022752m.g,Si031098m.g
GO:0022603	regulation of anatomical structure morphogenesis	biological_process	0.13409	0.77608	3	3036	13	22835	Si010739m.g,Si001555m.g,Si011455m.g
GO:0071941	nitrogen cycle metabolic process	biological_process	0.13597	0.78595	3	3036	19	22835	Si019646m.g,Si013224m.g,Si015093m.g
GO:0007623	circadian rhythm	biological_process	0.13623	0.78639	3	3036	10	22835	Si035299m.g,Si030262m.g,Si005939m.g
GO:0051052	regulation of DNA metabolic process	biological_process	0.13641	0.78639	2	3036	16	22835	Si000824m.g,Si029773m.g
GO:1901135	carbohydrate derivative metabolic process	biological_process	0.13656	0.78639	74	3036	596	22835	Si017639m.g,Si025576m.g,Si000747m.g,Si010838m.g,Si016692m.g,Si012669m.g,Si011911m.g,Si020734m.g,Si000395m.g,Si037175m.g,Si019865m.g,Si020916m.g,Si008543m.g,Si006430m.g,Si010980m.g,Si039913m.g,Si010827m.g,Si029622m.g,Si007319m.g,Si022522m.g,Si030075m.g,Si010776m.g,Si035610m.g,Si019533m.g,Si001555m.g,Si010816m.g,Si034588m.g,Si001234m.g,Si039337m.g,Si033375m.g,Si002608m.g,Si006588m.g,Si038243m.g,Si0…
GO:0015969	guanosine tetraphosphate metabolic process	biological_process	0.13804	0.7866	1	3036	7	22835	Si029306m.g
GO:0034035	purine ribonucleoside bisphosphate metabolic process	biological_process	0.13804	0.7866	1	3036	7	22835	Si029306m.g
GO:0006772	thiamine metabolic process	biological_process	0.13864	0.7866	2	3036	16	22835	Si034631m.g,Si036532m.g
GO:0009228	thiamine biosynthetic process	biological_process	0.13864	0.7866	2	3036	16	22835	Si036532m.g,Si034631m.g
GO:0042723	thiamine-containing compound metabolic process	biological_process	0.13864	0.7866	2	3036	16	22835	Si034631m.g,Si036532m.g
GO:0042724	thiamine-containing compound biosynthetic process	biological_process	0.13864	0.7866	2	3036	16	22835	Si034631m.g,Si036532m.g
GO:0045132	meiotic chromosome segregation	biological_process	0.13974	0.79086	1	3036	10	22835	Si010132m.g
GO:0022900	electron transport chain	biological_process	0.14305	0.80669	19	3036	96	22835	Si033375m.g,Si018370m.g,Si032914m.g,Si036113m.g,Si020791m.g,Si018372m.g,Si012451m.g,Si020771m.g,Si016404m.g,Si020824m.g,Si020735m.g,Si029622m.g,Si007551m.g,Si020853m.g,Si000395m.g,Si024707m.g,Si020767m.g,Si008469m.g,Si006853m.g
GO:0006891	intra-Golgi vesicle-mediated transport	biological_process	0.14853	0.83143	1	3036	16	22835	Si023013m.g
GO:0008544	epidermis development	biological_process	0.15265	0.85137	4	3036	20	22835	Si028356m.g,Si039397m.g,Si007141m.g,Si008747m.g
GO:0034470	ncRNA processing	biological_process	0.15448	0.85848	39	3036	423	22835	Si007319m.g,Si037271m.g,Si028930m.g,Si015814m.g,Si034362m.g,Si004257m.g,Si020701m.g,Si030841m.g,Si008685m.g,Si011911m.g,Si016688m.g,Si030280m.g,Si033846m.g,Si035126m.g,Si020210m.g,Si017412m.g,Si017486m.g,Si018541m.g,Si035223m.g,Si001725m.g,Si032031m.g,Si000006m.g,Si034354m.g,Si020675m.g,Si034344m.g,Si006195m.g,Si035741m.g,Si000285m.g,Si000206m.g,Si029681m.g,Si027989m.g,Si006473m.g,Si001641m.g,Si0…
GO:0045333	cellular respiration	biological_process	0.1579	0.8739	17	3036	116	22835	Si020735m.g,Si029622m.g,Si000395m.g,Si001298m.g,Si020795m.g,Si021510m.g,Si020767m.g,Si024707m.g,Si019799m.g,Si036113m.g,Si033375m.g,Si032914m.g,Si020791m.g,Si000757m.g,Si040024m.g,Si016404m.g,Si036451m.g
GO:0019220	regulation of phosphate metabolic process	biological_process	0.15801	0.8739	5	3036	26	22835	Si007915m.g,Si007212m.g,Si021371m.g,Si011027m.g,Si031006m.g
GO:0051174	regulation of phosphorus metabolic process	biological_process	0.15801	0.8739	5	3036	26	22835	Si021371m.g,Si007212m.g,Si007915m.g,Si031006m.g,Si011027m.g
GO:1902531	regulation of intracellular signal transduction	biological_process	0.15895	0.87673	8	3036	48	22835	Si018405m.g,Si021109m.g,Si011095m.g,Si029170m.g,Si010739m.g,Si001555m.g,Si033831m.g,Si026703m.g
GO:0019054	modulation by virus of host process	biological_process	0.15955	0.87673	4	3036	24	22835	Si020646m.g,Si039496m.g,Si014193m.g,Si021116m.g
GO:0044068	modulation by symbiont of host cellular process	biological_process	0.15955	0.87673	4	3036	24	22835	Si039496m.g,Si020646m.g,Si021116m.g,Si014193m.g
GO:0001933	negative regulation of protein phosphorylation	biological_process	0.16005	0.87673	1	3036	2	22835	Si021371m.g
GO:0006469	negative regulation of protein kinase activity	biological_process	0.16005	0.87673	1	3036	2	22835	Si021371m.g
GO:0033673	negative regulation of kinase activity	biological_process	0.16005	0.87673	1	3036	2	22835	Si021371m.g
GO:0042326	negative regulation of phosphorylation	biological_process	0.16005	0.87673	1	3036	2	22835	Si021371m.g
GO:0031099	regeneration	biological_process	0.16323	0.8889	2	3036	9	22835	Si015173m.g,Si020780m.g
GO:0042246	tissue regeneration	biological_process	0.16323	0.8889	2	3036	9	22835	Si020780m.g,Si015173m.g
GO:0048589	developmental growth	biological_process	0.16323	0.8889	2	3036	9	22835	Si020780m.g,Si015173m.g
GO:0046351	disaccharide biosynthetic process	biological_process	0.16404	0.89227	3	3036	31	22835	Si028904m.g,Si029154m.g,Si032762m.g
GO:0006571	tyrosine biosynthetic process	biological_process	0.1654	0.89438	1	3036	5	22835	Si006753m.g
GO:0006597	spermine biosynthetic process	biological_process	0.16845	0.89746	1	3036	6	22835	Si029545m.g
GO:0008215	spermine metabolic process	biological_process	0.16845	0.89746	1	3036	6	22835	Si029545m.g
GO:0008216	spermidine metabolic process	biological_process	0.16847	0.89746	1	3036	7	22835	Si029545m.g
GO:0008295	spermidine biosynthetic process	biological_process	0.16847	0.89746	1	3036	7	22835	Si029545m.g
GO:0009061	anaerobic respiration	biological_process	0.16897	0.89746	5	3036	38	22835	Si000757m.g,Si019799m.g,Si036451m.g,Si021510m.g,Si001298m.g
GO:0015948	methanogenesis	biological_process	0.16897	0.89746	5	3036	38	22835	Si000757m.g,Si019799m.g,Si036451m.g,Si021510m.g,Si001298m.g
GO:0015975	energy derivation by oxidation of reduced inorganic compounds	biological_process	0.16897	0.89746	5	3036	38	22835	Si001298m.g,Si021510m.g,Si036451m.g,Si019799m.g,Si000757m.g
GO:0043447	alkane biosynthetic process	biological_process	0.16897	0.89746	5	3036	38	22835	Si036451m.g,Si001298m.g,Si021510m.g,Si000757m.g,Si019799m.g
GO:0042255	ribosome assembly	biological_process	0.16902	0.89746	1	3036	2	22835	Si002537m.g
GO:0042256	mature ribosome assembly	biological_process	0.16902	0.89746	1	3036	2	22835	Si002537m.g
GO:0006595	polyamine metabolic process	biological_process	0.16962	0.89746	1	3036	8	22835	Si029545m.g
GO:0006596	polyamine biosynthetic process	biological_process	0.16962	0.89746	1	3036	8	22835	Si029545m.g
GO:0019064	fusion of virus membrane with host plasma membrane	biological_process	0.16967	0.89746	2	3036	20	22835	Si000808m.g,Si009684m.g
GO:0039663	membrane fusion involved in viral entry into host cell	biological_process	0.16967	0.89746	2	3036	20	22835	Si009684m.g,Si000808m.g
GO:0044800	multi-organism membrane fusion	biological_process	0.16967	0.89746	2	3036	20	22835	Si009684m.g,Si000808m.g
GO:0044803	multi-organism membrane organization	biological_process	0.16967	0.89746	2	3036	20	22835	Si009684m.g,Si000808m.g
GO:0001501	skeletal system development	biological_process	0.17708	0.92494	1	3036	4	22835	Si015173m.g
GO:0002062	chondrocyte differentiation	biological_process	0.17708	0.92494	1	3036	4	22835	Si015173m.g
GO:0035988	chondrocyte proliferation	biological_process	0.17708	0.92494	1	3036	4	22835	Si015173m.g
GO:0051216	cartilage development	biological_process	0.17708	0.92494	1	3036	4	22835	Si015173m.g
GO:0061448	connective tissue development	biological_process	0.17708	0.92494	1	3036	4	22835	Si015173m.g
GO:0042710	biofilm formation	biological_process	0.17761	0.92669	2	3036	8	22835	Si016288m.g,Si030332m.g
GO:0015947	methane metabolic process	biological_process	0.17874	0.93045	5	3036	39	22835	Si036451m.g,Si021510m.g,Si001298m.g,Si000757m.g,Si019799m.g
GO:0043446	cellular alkane metabolic process	biological_process	0.17874	0.93045	5	3036	39	22835	Si036451m.g,Si021510m.g,Si001298m.g,Si000757m.g,Si019799m.g
GO:0010563	negative regulation of phosphorus metabolic process	biological_process	0.17948	0.93051	1	3036	3	22835	Si021371m.g
GO:0045936	negative regulation of phosphate metabolic process	biological_process	0.17948	0.93051	1	3036	3	22835	Si021371m.g
GO:0009069	serine family amino acid metabolic process	biological_process	0.18298	0.94401	6	3036	22	22835	Si002331m.g,Si037008m.g,Si031187m.g,Si024931m.g,Si014993m.g,Si036684m.g
GO:0019184	nonribosomal peptide biosynthetic process	biological_process	0.18516	0.95244	2	3036	15	22835	Si016208m.g,Si034620m.g
GO:0015886	heme transport	biological_process	0.1858	0.95244	7	3036	29	22835	Si026813m.g,Si039162m.g,Si019776m.g,Si025148m.g,Si007070m.g,Si004176m.g,Si016309m.g
GO:0051181	cofactor transport	biological_process	0.1858	0.95244	7	3036	29	22835	Si016309m.g,Si007070m.g,Si004176m.g,Si025148m.g,Si019776m.g,Si039162m.g,Si026813m.g
GO:1901678	iron coordination entity transport	biological_process	0.1858	0.95244	7	3036	29	22835	Si016309m.g,Si007070m.g,Si004176m.g,Si025148m.g,Si019776m.g,Si039162m.g,Si026813m.g
GO:0051640	organelle localization	biological_process	0.1888	0.96573	2	3036	7	22835	Si007269m.g,Si029489m.g
GO:0033014	tetrapyrrole biosynthetic process	biological_process	0.18887	0.96573	20	3036	148	22835	Si035434m.g,Si037008m.g,Si000006m.g,Si036985m.g,Si001725m.g,Si038901m.g,Si018531m.g,Si009857m.g,Si017049m.g,Si040872m.g,Si035178m.g,Si036871m.g,Si000183m.g,Si002782m.g,Si013551m.g,Si015363m.g,Si035774m.g,Si029681m.g,Si009836m.g,Si030777m.g
GO:0009073	aromatic amino acid family biosynthetic process	biological_process	0.19064	0.97156	2	3036	20	22835	Si006753m.g,Si013587m.g
GO:0030417	nicotianamine metabolic process	biological_process	0.19173	0.97386	1	3036	6	22835	Si030392m.g
GO:0030418	nicotianamine biosynthetic process	biological_process	0.19173	0.97386	1	3036	6	22835	Si030392m.g
GO:0006109	regulation of carbohydrate metabolic process	biological_process	0.19261	0.97727	1	3036	13	22835	Si035499m.g
GO:0072351	tricarboxylic acid biosynthetic process	biological_process	0.193	0.97816	1	3036	7	22835	Si030392m.g
GO:0009416	response to light stimulus	biological_process	0.19459	0.98405	2	3036	9	22835	Si029721m.g,Si017727m.g
GO:0015980	energy derivation by oxidation of organic compounds	biological_process	0.19991	1	17	3036	135	22835	Si029622m.g,Si020735m.g,Si021510m.g,Si020795m.g,Si001298m.g,Si024707m.g,Si020767m.g,Si000395m.g,Si020791m.g,Si036113m.g,Si019799m.g,Si032914m.g,Si033375m.g,Si016404m.g,Si036451m.g,Si040024m.g,Si000757m.g
GO:0006777	Mo-molybdopterin cofactor biosynthetic process	biological_process	0.20027	1	3	3036	25	22835	Si016467m.g,Si020970m.g,Si005685m.g
GO:0019720	Mo-molybdopterin cofactor metabolic process	biological_process	0.20027	1	3	3036	25	22835	Si005685m.g,Si020970m.g,Si016467m.g
GO:0030521	androgen receptor signaling pathway	biological_process	0.20555	1	4	3036	20	22835	Si002358m.g,Si020720m.g,Si037281m.g,Si018705m.g
GO:0031640	killing of cells of other organism	biological_process	0.20649	1	4	3036	16	22835	Si020646m.g,Si030905m.g,Si017116m.g,Si025917m.g
GO:0044364	disruption of cells of other organism	biological_process	0.20649	1	4	3036	16	22835	Si025917m.g,Si030905m.g,Si017116m.g,Si020646m.g
GO:0071554	cell wall organization or biogenesis	biological_process	0.20814	1	17	3036	122	22835	Si010827m.g,Si016741m.g,Si010980m.g,Si019154m.g,Si019585m.g,Si010959m.g,Si020916m.g,Si029404m.g,Si037175m.g,Si029293m.g,Si014648m.g,Si024048m.g,Si019799m.g,Si010816m.g,Si010838m.g,Si010776m.g,Si022522m.g
GO:0046474	glycerophospholipid biosynthetic process	biological_process	0.20976	1	6	3036	46	22835	Si012669m.g,Si001555m.g,Si029625m.g,Si029341m.g,Si015363m.g,Si039913m.g
GO:0006473	protein acetylation	biological_process	0.21078	1	1	3036	10	22835	Si007911m.g
GO:0006475	internal protein amino acid acetylation	biological_process	0.21078	1	1	3036	10	22835	Si007911m.g
GO:0018393	internal peptidyl-lysine acetylation	biological_process	0.21078	1	1	3036	10	22835	Si007911m.g
GO:0018394	peptidyl-lysine acetylation	biological_process	0.21078	1	1	3036	10	22835	Si007911m.g
GO:0043543	protein acylation	biological_process	0.21078	1	1	3036	10	22835	Si007911m.g
GO:0048585	negative regulation of response to stimulus	biological_process	0.21358	1	4	3036	24	22835	Si015502m.g,Si011095m.g,Si013685m.g,Si025236m.g
GO:0048278	vesicle docking	biological_process	0.22021	1	4	3036	24	22835	Si011735m.g,Si035729m.g,Si013032m.g,Si011638m.g
GO:0048511	rhythmic process	biological_process	0.22072	1	3	3036	12	22835	Si035299m.g,Si005939m.g,Si030262m.g
GO:0046434	organophosphate catabolic process	biological_process	0.22081	1	4	3036	31	22835	Si006753m.g,Si019533m.g,Si017639m.g,Si021022m.g
GO:0032501	multicellular organismal process	biological_process	0.22384	1	89	3036	621	22835	Si016442m.g,Si000584m.g,Si038794m.g,Si032100m.g,Si027412m.g,Si032750m.g,Si001375m.g,Si018695m.g,Si039864m.g,Si013685m.g,Si028923m.g,Si001099m.g,Si020922m.g,Si029988m.g,Si002537m.g,Si008208m.g,Si032580m.g,Si028893m.g,Si019736m.g,Si016272m.g,Si022479m.g,Si004871m.g,Si010739m.g,Si034038m.g,Si003767m.g,Si002327m.g,Si000261m.g,Si022552m.g,Si034583m.g,Si004283m.g,Si009293m.g,Si040657m.g,Si032942m.g,Si0…
GO:0009101	glycoprotein biosynthetic process	biological_process	0.22429	1	8	3036	86	22835	Si008283m.g,Si006853m.g,Si009589m.g,Si037183m.g,Si016713m.g,Si022442m.g,Si001691m.g,Si030530m.g
GO:0006021	inositol biosynthetic process	biological_process	0.22469	1	2	3036	6	22835	Si027106m.g,Si027111m.g
GO:0046173	polyol biosynthetic process	biological_process	0.22469	1	2	3036	6	22835	Si027111m.g,Si027106m.g
GO:0035737	injection of substance in to other organism	biological_process	0.22478	1	3	3036	11	22835	Si009821m.g,Si031639m.g,Si014818m.g
GO:0035738	envenomation resulting in modification of morphology or physiology of other organism	biological_process	0.22478	1	3	3036	11	22835	Si014818m.g,Si031639m.g,Si009821m.g
GO:0044559	envenomation resulting in modulation of voltage-gated potassium channel activity in other organism	biological_process	0.22478	1	3	3036	11	22835	Si009821m.g,Si031639m.g,Si014818m.g
GO:0044560	envenomation resulting in modulation of ion channel activity in other organism	biological_process	0.22478	1	3	3036	11	22835	Si009821m.g,Si031639m.g,Si014818m.g
GO:0044562	envenomation resulting in negative regulation of voltage-gated potassium channel activity in other organism	biological_process	0.22478	1	3	3036	11	22835	Si009821m.g,Si014818m.g,Si031639m.g
GO:0044564	envenomation resulting in occlusion of the pore of voltage-gated potassium channel in other organism	biological_process	0.22478	1	3	3036	11	22835	Si009821m.g,Si014818m.g,Si031639m.g
GO:0046439	L-cysteine metabolic process	biological_process	0.23044	1	3	3036	6	22835	Si036684m.g,Si014993m.g,Si031187m.g
GO:0006569	tryptophan catabolic process	biological_process	0.23136	1	1	3036	3	22835	Si030724m.g
GO:0009310	amine catabolic process	biological_process	0.23136	1	1	3036	3	22835	Si030724m.g
GO:0019441	tryptophan catabolic process to kynurenine	biological_process	0.23136	1	1	3036	3	22835	Si030724m.g
GO:0042402	cellular biogenic amine catabolic process	biological_process	0.23136	1	1	3036	3	22835	Si030724m.g
GO:0042436	indole-containing compound catabolic process	biological_process	0.23136	1	1	3036	3	22835	Si030724m.g
GO:0042537	benzene-containing compound metabolic process	biological_process	0.23136	1	1	3036	3	22835	Si030724m.g
GO:0046218	indolalkylamine catabolic process	biological_process	0.23136	1	1	3036	3	22835	Si030724m.g
GO:0070189	kynurenine metabolic process	biological_process	0.23136	1	1	3036	3	22835	Si030724m.g
GO:0006029	proteoglycan metabolic process	biological_process	0.23255	1	1	3036	5	22835	Si037183m.g
GO:0015012	heparan sulfate proteoglycan biosynthetic process	biological_process	0.23255	1	1	3036	5	22835	Si037183m.g
GO:0030166	proteoglycan biosynthetic process	biological_process	0.23255	1	1	3036	5	22835	Si037183m.g
GO:0030201	heparan sulfate proteoglycan metabolic process	biological_process	0.23255	1	1	3036	5	22835	Si037183m.g
GO:0034660	ncRNA metabolic process	biological_process	0.23312	1	45	3036	534	22835	Si034362m.g,Si000476m.g,Si004257m.g,Si015814m.g,Si007319m.g,Si028930m.g,Si037271m.g,Si011911m.g,Si016688m.g,Si030841m.g,Si008685m.g,Si020701m.g,Si020210m.g,Si017412m.g,Si033846m.g,Si035126m.g,Si030280m.g,Si034354m.g,Si032031m.g,Si001725m.g,Si000006m.g,Si017486m.g,Si018541m.g,Si035223m.g,Si000206m.g,Si029681m.g,Si006195m.g,Si000285m.g,Si035741m.g,Si034344m.g,Si016805m.g,Si020675m.g,Si036175m.g,Si0…
GO:0002949	tRNA threonylcarbamoyladenosine modification	biological_process	0.23688	1	6	3036	126	22835	Si027260m.g,Si011911m.g,Si016688m.g,Si000285m.g,Si020210m.g,Si035223m.g
GO:0070525	tRNA threonylcarbamoyladenosine metabolic process	biological_process	0.23688	1	6	3036	126	22835	Si035223m.g,Si011911m.g,Si016688m.g,Si027260m.g,Si020210m.g,Si000285m.g
GO:0016598	protein arginylation	biological_process	0.24057	1	1	3036	6	22835	Si002243m.g
GO:0006730	one-carbon metabolic process	biological_process	0.24235	1	1	3036	6	22835	Si017049m.g
GO:0071495	cellular response to endogenous stimulus	biological_process	0.2445	1	4	3036	16	22835	Si027599m.g,Si009953m.g,Si006230m.g,Si001862m.g
GO:0009790	embryo development	biological_process	0.24888	1	5	3036	19	22835	Si031307m.g,Si010039m.g,Si007326m.g,Si011721m.g,Si014579m.g
GO:0030178	negative regulation of Wnt signaling pathway	biological_process	0.25038	1	2	3036	8	22835	Si013685m.g,Si015502m.g
GO:0031047	gene silencing by RNA	biological_process	0.25163	1	2	3036	24	22835	Si018744m.g,Si016771m.g
GO:0016458	gene silencing	biological_process	0.25194	1	2	3036	25	22835	Si016771m.g,Si018744m.g
GO:0009395	phospholipid catabolic process	biological_process	0.2526	1	1	3036	4	22835	Si021022m.g
GO:0046165	alcohol biosynthetic process	biological_process	0.25702	1	2	3036	8	22835	Si027111m.g,Si027106m.g
GO:0006948	induction by virus of host cell-cell fusion	biological_process	0.25831	1	2	3036	10	22835	Si039496m.g,Si014193m.g
GO:0006559	L-phenylalanine catabolic process	biological_process	0.25924	1	1	3036	2	22835	Si006403m.g
GO:1902222	erythrose 4-phosphate/phosphoenolpyruvate family amino acid catabolic process	biological_process	0.25924	1	1	3036	2	22835	Si006403m.g
GO:0006788	heme oxidation	biological_process	0.26049	1	1	3036	4	22835	Si008723m.g
GO:0015749	monosaccharide transport	biological_process	0.26226	1	2	3036	8	22835	Si006217m.g,Si012430m.g
GO:1902533	positive regulation of intracellular signal transduction	biological_process	0.26319	1	6	3036	33	22835	Si029170m.g,Si021109m.g,Si010739m.g,Si001555m.g,Si026703m.g,Si018405m.g
GO:0044179	hemolysis in other organism	biological_process	0.26382	1	3	3036	13	22835	Si017116m.g,Si030905m.g,Si025917m.g
GO:0019079	viral genome replication	biological_process	0.26586	1	11	3036	118	22835	Si006270m.g,Si029685m.g,Si008038m.g,Si000285m.g,Si020210m.g,Si022513m.g,Si017980m.g,Si013350m.g,Si022840m.g,Si010289m.g,Si030983m.g
GO:0051715	cytolysis in other organism	biological_process	0.26689	1	3	3036	14	22835	Si017116m.g,Si030905m.g,Si025917m.g
GO:0006733	oxidoreduction coenzyme metabolic process	biological_process	0.26696	1	8	3036	98	22835	Si006430m.g,Si000952m.g,Si010540m.g,Si010566m.g,Si021760m.g,Si010539m.g,Si006330m.g,Si009995m.g
GO:0006368	transcription elongation from RNA polymerase II promoter	biological_process	0.26981	1	4	3036	35	22835	Si007952m.g,Si015502m.g,Si001176m.g,Si017966m.g
GO:0009219	pyrimidine deoxyribonucleotide metabolic process	biological_process	0.27045	1	1	3036	11	22835	Si004641m.g
GO:0009394	2'-deoxyribonucleotide metabolic process	biological_process	0.27045	1	1	3036	12	22835	Si004641m.g
GO:0019692	deoxyribose phosphate metabolic process	biological_process	0.27045	1	1	3036	12	22835	Si004641m.g
GO:0009066	aspartate family amino acid metabolic process	biological_process	0.27084	1	5	3036	58	22835	Si037008m.g,Si034620m.g,Si021521m.g,Si002335m.g,Si005169m.g
GO:0009112	nucleobase metabolic process	biological_process	0.27096	1	2	3036	16	22835	Si035154m.g,Si020785m.g
GO:0046112	nucleobase biosynthetic process	biological_process	0.27096	1	2	3036	16	22835	Si035154m.g,Si020785m.g
GO:0009262	deoxyribonucleotide metabolic process	biological_process	0.27166	1	1	3036	13	22835	Si004641m.g
GO:0007167	enzyme linked receptor protein signaling pathway	biological_process	0.27558	1	2	3036	7	22835	Si011095m.g,Si039199m.g
GO:0007169	transmembrane receptor protein tyrosine kinase signaling pathway	biological_process	0.27558	1	2	3036	7	22835	Si011095m.g,Si039199m.g
GO:0015937	coenzyme A biosynthetic process	biological_process	0.27622	1	2	3036	12	22835	Si007319m.g,Si011911m.g
GO:0033866	nucleoside bisphosphate biosynthetic process	biological_process	0.27622	1	2	3036	12	22835	Si011911m.g,Si007319m.g
GO:0034030	ribonucleoside bisphosphate biosynthetic process	biological_process	0.27622	1	2	3036	12	22835	Si007319m.g,Si011911m.g
GO:0034033	purine nucleoside bisphosphate biosynthetic process	biological_process	0.27622	1	2	3036	12	22835	Si007319m.g,Si011911m.g
GO:0016049	cell growth	biological_process	0.27679	1	2	3036	20	22835	Si026181m.g,Si019154m.g
GO:0032324	molybdopterin cofactor biosynthetic process	biological_process	0.27687	1	3	3036	29	22835	Si005685m.g,Si020970m.g,Si016467m.g
GO:0043545	molybdopterin cofactor metabolic process	biological_process	0.27687	1	3	3036	29	22835	Si016467m.g,Si020970m.g,Si005685m.g
GO:0042908	xenobiotic transport	biological_process	0.27696	1	1	3036	5	22835	Si029627m.g
GO:0042919	benzoate transport	biological_process	0.27696	1	1	3036	5	22835	Si029627m.g
GO:0019073	viral DNA genome packaging	biological_process	0.27713	1	2	3036	7	22835	Si026181m.g,Si038649m.g
GO:1902590	multi-organism organelle organization	biological_process	0.27713	1	2	3036	7	22835	Si038649m.g,Si026181m.g
GO:0019835	cytolysis	biological_process	0.27852	1	5	3036	29	22835	Si030905m.g,Si017116m.g,Si006345m.g,Si025917m.g,Si039904m.g
GO:0008643	carbohydrate transport	biological_process	0.28581	1	7	3036	61	22835	Si030185m.g,Si022210m.g,Si022204m.g,Si031945m.g,Si010594m.g,Si006217m.g,Si012430m.g
GO:0030111	regulation of Wnt signaling pathway	biological_process	0.28901	1	2	3036	12	22835	Si015502m.g,Si013685m.g
GO:0006354	DNA-templated transcription, elongation	biological_process	0.29116	1	5	3036	43	22835	Si007952m.g,Si015502m.g,Si026479m.g,Si001176m.g,Si017966m.g
GO:1901575	organic substance catabolic process	biological_process	0.29137	1	59	3036	485	22835	Si006753m.g,Si010838m.g,Si030425m.g,Si006965m.g,Si017639m.g,Si036423m.g,Si030724m.g,Si021760m.g,Si036667m.g,Si025585m.g,Si000952m.g,Si030409m.g,Si034947m.g,Si036456m.g,Si014968m.g,Si021022m.g,Si034783m.g,Si037175m.g,Si030397m.g,Si020916m.g,Si030352m.g,Si008723m.g,Si034948m.g,Si010827m.g,Si030583m.g,Si039615m.g,Si004726m.g,Si010980m.g,Si006430m.g,Si022545m.g,Si019533m.g,Si010816m.g,Si026570m.g,Si0…
GO:0006305	DNA alkylation	biological_process	0.29296	1	1	3036	12	22835	Si017486m.g
GO:0006306	DNA methylation	biological_process	0.29296	1	1	3036	12	22835	Si017486m.g
GO:0044728	DNA methylation or demethylation	biological_process	0.29296	1	1	3036	12	22835	Si017486m.g
GO:0040029	regulation of gene expression, epigenetic	biological_process	0.29297	1	1	3036	13	22835	Si017486m.g
GO:0015977	carbon fixation	biological_process	0.29661	1	1	3036	9	22835	Si020845m.g
GO:0006555	methionine metabolic process	biological_process	0.29699	1	2	3036	11	22835	Si037008m.g,Si005169m.g
GO:0051189	prosthetic group metabolic process	biological_process	0.30397	1	3	3036	32	22835	Si005685m.g,Si020970m.g,Si016467m.g
GO:0009060	aerobic respiration	biological_process	0.30678	1	2	3036	18	22835	Si040024m.g,Si020795m.g
GO:0055076	transition metal ion homeostasis	biological_process	0.3132	1	4	3036	11	22835	Si033707m.g,Si026570m.g,Si026773m.g,Si039876m.g
GO:0009070	serine family amino acid biosynthetic process	biological_process	0.31654	1	2	3036	7	22835	Si024931m.g,Si002331m.g
GO:0006486	protein glycosylation	biological_process	0.31916	1	7	3036	81	22835	Si016713m.g,Si022442m.g,Si001691m.g,Si008283m.g,Si006853m.g,Si030530m.g,Si009589m.g
GO:0043413	macromolecule glycosylation	biological_process	0.31916	1	7	3036	81	22835	Si008283m.g,Si001691m.g,Si022442m.g,Si016713m.g,Si009589m.g,Si030530m.g,Si006853m.g
GO:1901606	alpha-amino acid catabolic process	biological_process	0.32034	1	2	3036	26	22835	Si006403m.g,Si030724m.g
GO:0006188	IMP biosynthetic process	biological_process	0.34105	1	2	3036	10	22835	Si017135m.g,Si016692m.g
GO:0046040	IMP metabolic process	biological_process	0.34105	1	2	3036	10	22835	Si016692m.g,Si017135m.g
GO:0033993	response to lipid	biological_process	0.34464	1	2	3036	10	22835	Si006230m.g,Si027599m.g
GO:0043401	steroid hormone mediated signaling pathway	biological_process	0.34464	1	2	3036	10	22835	Si006230m.g,Si027599m.g
GO:0048545	response to steroid hormone	biological_process	0.34464	1	2	3036	10	22835	Si027599m.g,Si006230m.g
GO:0071383	cellular response to steroid hormone stimulus	biological_process	0.34464	1	2	3036	10	22835	Si006230m.g,Si027599m.g
GO:0071396	cellular response to lipid	biological_process	0.34464	1	2	3036	10	22835	Si027599m.g,Si006230m.g
GO:0071407	cellular response to organic cyclic compound	biological_process	0.34464	1	2	3036	10	22835	Si006230m.g,Si027599m.g
GO:0022904	respiratory electron transport chain	biological_process	0.34802	1	10	3036	60	22835	Si036113m.g,Si032914m.g,Si033375m.g,Si020735m.g,Si029622m.g,Si020791m.g,Si000395m.g,Si016404m.g,Si020767m.g,Si024707m.g
GO:0009100	glycoprotein metabolic process	biological_process	0.34862	1	8	3036	88	22835	Si030530m.g,Si001691m.g,Si016713m.g,Si022442m.g,Si009589m.g,Si006853m.g,Si008283m.g,Si037183m.g
GO:0006575	cellular modified amino acid metabolic process	biological_process	0.35316	1	9	3036	80	22835	Si028032m.g,Si000659m.g,Si030724m.g,Si017049m.g,Si001555m.g,Si020626m.g,Si002515m.g,Si014629m.g,Si002514m.g
GO:0006497	protein lipidation	biological_process	0.35393	1	5	3036	42	22835	Si012669m.g,Si029625m.g,Si015363m.g,Si029341m.g,Si039913m.g
GO:0006506	GPI anchor biosynthetic process	biological_process	0.35393	1	5	3036	42	22835	Si029341m.g,Si015363m.g,Si029625m.g,Si039913m.g,Si012669m.g
GO:0006661	phosphatidylinositol biosynthetic process	biological_process	0.35393	1	5	3036	42	22835	Si012669m.g,Si039913m.g,Si029625m.g,Si029341m.g,Si015363m.g
GO:0042158	lipoprotein biosynthetic process	biological_process	0.35393	1	5	3036	42	22835	Si029625m.g,Si015363m.g,Si029341m.g,Si039913m.g,Si012669m.g
GO:0019049	evasion or tolerance of host defenses by virus	biological_process	0.35399	1	3	3036	13	22835	Si005237m.g,Si027640m.g,Si025236m.g
GO:0032786	positive regulation of DNA-templated transcription, elongation	biological_process	0.35517	1	2	3036	16	22835	Si007952m.g,Si017966m.g
GO:0032968	positive regulation of transcription elongation from RNA polymerase II promoter	biological_process	0.35517	1	2	3036	16	22835	Si007952m.g,Si017966m.g
GO:0034243	regulation of transcription elongation from RNA polymerase II promoter	biological_process	0.35517	1	2	3036	16	22835	Si007952m.g,Si017966m.g
GO:0016226	iron-sulfur cluster assembly	biological_process	0.35719	1	5	3036	26	22835	Si023475m.g,Si026821m.g,Si035913m.g,Si034443m.g,Si006588m.g
GO:0031163	metallo-sulfur cluster assembly	biological_process	0.35719	1	5	3036	26	22835	Si034443m.g,Si006588m.g,Si023475m.g,Si026821m.g,Si035913m.g
GO:0035725	sodium ion transmembrane transport	biological_process	0.35827	1	3	3036	14	22835	Si032351m.g,Si011648m.g,Si011357m.g
GO:0071436	sodium ion export	biological_process	0.35827	1	3	3036	14	22835	Si011357m.g,Si011648m.g,Si032351m.g
GO:0007608	sensory perception of smell	biological_process	0.3619	1	1	3036	6	22835	Si001993m.g
GO:0006760	folic acid-containing compound metabolic process	biological_process	0.363	1	6	3036	38	22835	Si017049m.g,Si002514m.g,Si020626m.g,Si028032m.g,Si002515m.g,Si014629m.g
GO:0009067	aspartate family amino acid biosynthetic process	biological_process	0.36724	1	4	3036	39	22835	Si002335m.g,Si034620m.g,Si021521m.g,Si037008m.g
GO:0007265	Ras protein signal transduction	biological_process	0.36782	1	1	3036	10	22835	Si033831m.g
GO:0046578	regulation of Ras protein signal transduction	biological_process	0.36782	1	1	3036	10	22835	Si033831m.g
GO:0006081	cellular aldehyde metabolic process	biological_process	0.36816	1	3	3036	20	22835	Si009755m.g,Si020701m.g,Si006330m.g
GO:0044413	avoidance of host defenses	biological_process	0.37899	1	3	3036	14	22835	Si027640m.g,Si005237m.g,Si025236m.g
GO:0044415	evasion or tolerance of host defenses	biological_process	0.37899	1	3	3036	14	22835	Si005237m.g,Si027640m.g,Si025236m.g
GO:0051832	avoidance of defenses of other organism involved in symbiotic interaction	biological_process	0.37899	1	3	3036	14	22835	Si005237m.g,Si027640m.g,Si025236m.g
GO:0051834	evasion or tolerance of defenses of other organism involved in symbiotic interaction	biological_process	0.37899	1	3	3036	14	22835	Si025236m.g,Si005237m.g,Si027640m.g
GO:0052173	response to defenses of other organism involved in symbiotic interaction	biological_process	0.37899	1	3	3036	14	22835	Si027640m.g,Si005237m.g,Si025236m.g
GO:0052200	response to host defenses	biological_process	0.37899	1	3	3036	14	22835	Si025236m.g,Si005237m.g,Si027640m.g
GO:0075136	response to host	biological_process	0.37899	1	3	3036	14	22835	Si027640m.g,Si005237m.g,Si025236m.g
GO:0032784	regulation of DNA-templated transcription, elongation	biological_process	0.38046	1	3	3036	24	22835	Si007952m.g,Si026479m.g,Si017966m.g
GO:0044003	modification by symbiont of host morphology or physiology	biological_process	0.38335	1	17	3036	106	22835	Si025236m.g,Si021116m.g,Si026846m.g,Si031193m.g,Si016771m.g,Si026675m.g,Si025917m.g,Si001225m.g,Si030905m.g,Si005237m.g,Si020646m.g,Si014193m.g,Si027640m.g,Si039496m.g,Si002746m.g,Si017116m.g,Si005396m.g
GO:0051817	modification of morphology or physiology of other organism involved in symbiotic interaction	biological_process	0.38335	1	17	3036	106	22835	Si020646m.g,Si005237m.g,Si002746m.g,Si039496m.g,Si017116m.g,Si005396m.g,Si027640m.g,Si014193m.g,Si031193m.g,Si016771m.g,Si025236m.g,Si021116m.g,Si026846m.g,Si025917m.g,Si001225m.g,Si030905m.g,Si026675m.g
GO:0022406	membrane docking	biological_process	0.38366	1	4	3036	26	22835	Si011735m.g,Si011638m.g,Si035729m.g,Si013032m.g
GO:0042873	aldonate transport	biological_process	0.38427	1	1	3036	4	22835	Si012430m.g
GO:0046411	2-keto-3-deoxygluconate transport	biological_process	0.38427	1	1	3036	4	22835	Si012430m.g
GO:1901698	response to nitrogen compound	biological_process	0.3846	1	2	3036	6	22835	Si018372m.g,Si018370m.g
GO:0046836	glycolipid transport	biological_process	0.38854	1	2	3036	7	22835	Si010778m.g,Si014506m.g
GO:0009396	folic acid-containing compound biosynthetic process	biological_process	0.38985	1	5	3036	33	22835	Si028032m.g,Si020626m.g,Si002515m.g,Si002514m.g,Si017049m.g
GO:1901617	organic hydroxy compound biosynthetic process	biological_process	0.39129	1	3	3036	17	22835	Si027111m.g,Si020701m.g,Si027106m.g
GO:1901264	carbohydrate derivative transport	biological_process	0.39357	1	2	3036	8	22835	Si010778m.g,Si014506m.g
GO:0001906	cell killing	biological_process	0.39671	1	4	3036	17	22835	Si025917m.g,Si030905m.g,Si017116m.g,Si020646m.g
GO:0051338	regulation of transferase activity	biological_process	0.39778	1	5	3036	35	22835	Si007915m.g,Si021371m.g,Si007212m.g,Si011027m.g,Si031006m.g
GO:0060966	regulation of gene silencing by RNA	biological_process	0.39843	1	1	3036	7	22835	Si016771m.g
GO:0060967	negative regulation of gene silencing by RNA	biological_process	0.39843	1	1	3036	7	22835	Si016771m.g
GO:0060968	regulation of gene silencing	biological_process	0.39843	1	1	3036	7	22835	Si016771m.g
GO:0060969	negative regulation of gene silencing	biological_process	0.39843	1	1	3036	7	22835	Si016771m.g
GO:0006400	tRNA modification	biological_process	0.40057	1	10	3036	180	22835	Si017486m.g,Si035223m.g,Si027260m.g,Si011911m.g,Si016688m.g,Si030280m.g,Si028930m.g,Si006195m.g,Si000285m.g,Si020210m.g
GO:0009311	oligosaccharide metabolic process	biological_process	0.40403	1	6	3036	83	22835	Si040234m.g,Si039864m.g,Si019585m.g,Si029154m.g,Si028904m.g,Si032762m.g
GO:0051649	establishment of localization in cell	biological_process	0.40505	1	75	3036	893	22835	Si000882m.g,Si024087m.g,Si008543m.g,Si019575m.g,Si021311m.g,Si021495m.g,Si016688m.g,Si013032m.g,Si034784m.g,Si031891m.g,Si023013m.g,Si007269m.g,Si000042m.g,Si000747m.g,Si037410m.g,Si015101m.g,Si008634m.g,Si006177m.g,Si017373m.g,Si019729m.g,Si029489m.g,Si011931m.g,Si011638m.g,Si040270m.g,Si000333m.g,Si011735m.g,Si000044m.g,Si000959m.g,Si002608m.g,Si019634m.g,Si000124m.g,Si025917m.g,Si035083m.g,Si0…
GO:0032957	inositol trisphosphate metabolic process	biological_process	0.40524	1	1	3036	8	22835	Si036435m.g
GO:0043647	inositol phosphate metabolic process	biological_process	0.40524	1	1	3036	8	22835	Si036435m.g
GO:0019072	viral genome packaging	biological_process	0.40622	1	3	3036	20	22835	Si040014m.g,Si026181m.g,Si038649m.g
GO:0043281	regulation of cysteine-type endopeptidase activity involved in apoptotic process	biological_process	0.40658	1	1	3036	7	22835	Si029685m.g
GO:2000116	regulation of cysteine-type endopeptidase activity	biological_process	0.40658	1	1	3036	7	22835	Si029685m.g
GO:0044242	cellular lipid catabolic process	biological_process	0.4068	1	2	3036	12	22835	Si021022m.g,Si026043m.g
GO:0016568	chromatin modification	biological_process	0.41038	1	14	3036	141	22835	Si014103m.g,Si026751m.g,Si002433m.g,Si000907m.g,Si012660m.g,Si002161m.g,Si030560m.g,Si007911m.g,Si017785m.g,Si008086m.g,Si030273m.g,Si002629m.g,Si001176m.g,Si012017m.g
GO:0031122	cytoplasmic microtubule organization	biological_process	0.41419	1	1	3036	3	22835	Si027485m.g
GO:0035058	nonmotile primary cilium assembly	biological_process	0.41419	1	1	3036	3	22835	Si027485m.g
GO:0009653	anatomical structure morphogenesis	biological_process	0.41649	1	22	3036	182	22835	Si034443m.g,Si032580m.g,Si019865m.g,Si034784m.g,Si037286m.g,Si002803m.g,Si011455m.g,Si002243m.g,Si004283m.g,Si034583m.g,Si040657m.g,Si010039m.g,Si002537m.g,Si029988m.g,Si028356m.g,Si010739m.g,Si001555m.g,Si003806m.g,Si033887m.g,Si027485m.g,Si036456m.g,Si009939m.g
GO:0000902	cell morphogenesis	biological_process	0.42382	1	6	3036	76	22835	Si036456m.g,Si027485m.g,Si002803m.g,Si034443m.g,Si028356m.g,Si033887m.g
GO:0032989	cellular component morphogenesis	biological_process	0.42382	1	6	3036	76	22835	Si034443m.g,Si028356m.g,Si033887m.g,Si027485m.g,Si036456m.g,Si002803m.g
GO:0006096	glycolytic process	biological_process	0.42384	1	4	3036	59	22835	Si006430m.g,Si000952m.g,Si009995m.g,Si021760m.g
GO:0006757	ATP generation from ADP	biological_process	0.42384	1	4	3036	59	22835	Si000952m.g,Si009995m.g,Si021760m.g,Si006430m.g
GO:0009135	purine nucleoside diphosphate metabolic process	biological_process	0.42384	1	4	3036	59	22835	Si009995m.g,Si021760m.g,Si000952m.g,Si006430m.g
GO:0009179	purine ribonucleoside diphosphate metabolic process	biological_process	0.42384	1	4	3036	59	22835	Si000952m.g,Si009995m.g,Si021760m.g,Si006430m.g
GO:0009185	ribonucleoside diphosphate metabolic process	biological_process	0.42384	1	4	3036	59	22835	Si006430m.g,Si000952m.g,Si021760m.g,Si009995m.g
GO:0046031	ADP metabolic process	biological_process	0.42384	1	4	3036	59	22835	Si006430m.g,Si009995m.g,Si021760m.g,Si000952m.g
GO:0006119	oxidative phosphorylation	biological_process	0.42785	1	7	3036	42	22835	Si020791m.g,Si020767m.g,Si029622m.g,Si016404m.g,Si032914m.g,Si033375m.g,Si000395m.g
GO:0042773	ATP synthesis coupled electron transport	biological_process	0.42785	1	7	3036	42	22835	Si016404m.g,Si029622m.g,Si020767m.g,Si020791m.g,Si000395m.g,Si033375m.g,Si032914m.g
GO:0044282	small molecule catabolic process	biological_process	0.42822	1	4	3036	41	22835	Si006403m.g,Si030724m.g,Si026043m.g,Si006965m.g
GO:0006090	pyruvate metabolic process	biological_process	0.43076	1	4	3036	61	22835	Si000952m.g,Si021760m.g,Si009995m.g,Si006430m.g
GO:0019042	viral latency	biological_process	0.43237	1	1	3036	4	22835	Si027777m.g
GO:0051168	nuclear export	biological_process	0.43276	1	2	3036	17	22835	Si035083m.g,Si025917m.g
GO:0006904	vesicle docking involved in exocytosis	biological_process	0.43477	1	3	3036	21	22835	Si011638m.g,Si035729m.g,Si013032m.g
GO:0006091	generation of precursor metabolites and energy	biological_process	0.43565	1	32	3036	260	22835	Si020771m.g,Si012451m.g,Si016404m.g,Si036113m.g,Si032914m.g,Si033375m.g,Si018370m.g,Si018372m.g,Si020853m.g,Si036600m.g,Si021510m.g,Si020795m.g,Si024707m.g,Si020767m.g,Si009995m.g,Si020824m.g,Si007551m.g,Si020735m.g,Si000757m.g,Si040024m.g,Si036451m.g,Si019799m.g,Si000952m.g,Si020791m.g,Si021760m.g,Si000395m.g,Si023016m.g,Si006853m.g,Si001298m.g,Si008469m.g,Si006430m.g,Si029622m.g
GO:0019058	viral life cycle	biological_process	0.43597	1	30	3036	299	22835	Si040014m.g,Si000851m.g,Si009174m.g,Si032104m.g,Si000285m.g,Si013350m.g,Si022513m.g,Si010289m.g,Si016395m.g,Si029646m.g,Si036017m.g,Si039541m.g,Si021653m.g,Si006270m.g,Si025034m.g,Si029685m.g,Si008038m.g,Si026181m.g,Si016467m.g,Si038649m.g,Si034354m.g,Si002515m.g,Si000808m.g,Si008439m.g,Si022840m.g,Si004343m.g,Si020210m.g,Si017980m.g,Si009684m.g,Si030983m.g
GO:0008645	hexose transport	biological_process	0.43966	1	1	3036	4	22835	Si006217m.g
GO:0019988	charged-tRNA amino acid modification	biological_process	0.45294	1	1	3036	3	22835	Si006195m.g
GO:0000154	rRNA modification	biological_process	0.45901	1	2	3036	24	22835	Si017486m.g,Si008685m.g
GO:0031167	rRNA methylation	biological_process	0.45901	1	2	3036	24	22835	Si008685m.g,Si017486m.g
GO:0051701	interaction with host	biological_process	0.46217	1	26	3036	167	22835	Si026846m.g,Si021116m.g,Si025236m.g,Si009684m.g,Si016771m.g,Si031193m.g,Si023806m.g,Si026675m.g,Si031090m.g,Si001915m.g,Si030905m.g,Si000808m.g,Si025917m.g,Si001225m.g,Si026149m.g,Si005237m.g,Si020646m.g,Si027640m.g,Si014193m.g,Si038862m.g,Si005895m.g,Si011377m.g,Si005396m.g,Si039496m.g,Si017116m.g,Si002746m.g
GO:0006357	regulation of transcription from RNA polymerase II promoter	biological_process	0.46518	1	21	3036	149	22835	Si017774m.g,Si036453m.g,Si002515m.g,Si026629m.g,Si018782m.g,Si015654m.g,Si030559m.g,Si007952m.g,Si037027m.g,Si016147m.g,Si017299m.g,Si019893m.g,Si006063m.g,Si021641m.g,Si030262m.g,Si017966m.g,Si004282m.g,Si026276m.g,Si034583m.g,Si030134m.g,Si018532m.g
GO:0009314	response to radiation	biological_process	0.46753	1	2	3036	11	22835	Si017727m.g,Si029721m.g
GO:0035821	modification of morphology or physiology of other organism	biological_process	0.46798	1	17	3036	109	22835	Si027640m.g,Si014193m.g,Si005396m.g,Si039496m.g,Si002746m.g,Si017116m.g,Si005237m.g,Si020646m.g,Si026675m.g,Si001225m.g,Si025917m.g,Si030905m.g,Si026846m.g,Si025236m.g,Si021116m.g,Si016771m.g,Si031193m.g
GO:0034599	cellular response to oxidative stress	biological_process	0.4696	1	1	3036	8	22835	Si023535m.g
GO:0006873	cellular ion homeostasis	biological_process	0.47389	1	6	3036	37	22835	Si033707m.g,Si030561m.g,Si007326m.g,Si026570m.g,Si026773m.g,Si039876m.g
GO:0006875	cellular metal ion homeostasis	biological_process	0.47389	1	6	3036	37	22835	Si026570m.g,Si033707m.g,Si030561m.g,Si007326m.g,Si026773m.g,Si039876m.g
GO:0030003	cellular cation homeostasis	biological_process	0.47389	1	6	3036	37	22835	Si026570m.g,Si007326m.g,Si030561m.g,Si033707m.g,Si039876m.g,Si026773m.g
GO:0042157	lipoprotein metabolic process	biological_process	0.47563	1	11	3036	85	22835	Si036810m.g,Si012669m.g,Si029625m.g,Si039913m.g,Si028359m.g,Si027534m.g,Si006677m.g,Si000747m.g,Si029341m.g,Si015363m.g,Si023261m.g
GO:0012502	induction of programmed cell death	biological_process	0.47641	1	1	3036	1	22835	Si020646m.g
GO:0019051	induction by virus of host apoptotic process	biological_process	0.47641	1	1	3036	1	22835	Si020646m.g
GO:0031343	positive regulation of cell killing	biological_process	0.47641	1	1	3036	1	22835	Si020646m.g
GO:0043902	positive regulation of multi-organism process	biological_process	0.47641	1	1	3036	1	22835	Si020646m.g
GO:0044533	positive regulation of apoptotic process in other organism	biological_process	0.47641	1	1	3036	1	22835	Si020646m.g
GO:0051709	regulation of killing of cells of other organism	biological_process	0.47641	1	1	3036	1	22835	Si020646m.g
GO:0051712	positive regulation of killing of cells of other organism	biological_process	0.47641	1	1	3036	1	22835	Si020646m.g
GO:0052042	positive regulation by symbiont of host programmed cell death	biological_process	0.47641	1	1	3036	1	22835	Si020646m.g
GO:0052151	positive regulation by symbiont of host apoptotic process	biological_process	0.47641	1	1	3036	1	22835	Si020646m.g
GO:0052330	positive regulation by organism of programmed cell death in other organism involved in symbiotic interaction	biological_process	0.47641	1	1	3036	1	22835	Si020646m.g
GO:0052501	positive regulation by organism of apoptotic process in other organism involved in symbiotic interaction	biological_process	0.47641	1	1	3036	1	22835	Si020646m.g
GO:0060139	positive regulation of apoptotic process by virus	biological_process	0.47641	1	1	3036	1	22835	Si020646m.g
GO:0030042	actin filament depolymerization	biological_process	0.4772	1	1	3036	8	22835	Si036905m.g
GO:0030834	regulation of actin filament depolymerization	biological_process	0.4772	1	1	3036	8	22835	Si036905m.g
GO:0030835	negative regulation of actin filament depolymerization	biological_process	0.4772	1	1	3036	8	22835	Si036905m.g
GO:0030837	negative regulation of actin filament polymerization	biological_process	0.4772	1	1	3036	8	22835	Si036905m.g
GO:0031333	negative regulation of protein complex assembly	biological_process	0.4772	1	1	3036	8	22835	Si036905m.g
GO:0032272	negative regulation of protein polymerization	biological_process	0.4772	1	1	3036	8	22835	Si036905m.g
GO:0051016	barbed-end actin filament capping	biological_process	0.4772	1	1	3036	8	22835	Si036905m.g
GO:0051261	protein depolymerization	biological_process	0.4772	1	1	3036	8	22835	Si036905m.g
GO:0051494	negative regulation of cytoskeleton organization	biological_process	0.4772	1	1	3036	8	22835	Si036905m.g
GO:0051693	actin filament capping	biological_process	0.4772	1	1	3036	8	22835	Si036905m.g
GO:1901879	regulation of protein depolymerization	biological_process	0.4772	1	1	3036	8	22835	Si036905m.g
GO:1901880	negative regulation of protein depolymerization	biological_process	0.4772	1	1	3036	8	22835	Si036905m.g
GO:0019685	photosynthesis, dark reaction	biological_process	0.47734	1	1	3036	2	22835	Si036985m.g
GO:0043242	negative regulation of protein complex disassembly	biological_process	0.47914	1	1	3036	9	22835	Si036905m.g
GO:0051262	protein tetramerization	biological_process	0.48197	1	1	3036	6	22835	Si007272m.g
GO:0019637	organophosphate metabolic process	biological_process	0.4837	1	62	3036	547	22835	Si001234m.g,Si032914m.g,Si033375m.g,Si039337m.g,Si013119m.g,Si002608m.g,Si027111m.g,Si006588m.g,Si029625m.g,Si038243m.g,Si030075m.g,Si005685m.g,Si035610m.g,Si019533m.g,Si039864m.g,Si034588m.g,Si001555m.g,Si016404m.g,Si017135m.g,Si033698m.g,Si022926m.g,Si004641m.g,Si020776m.g,Si020767m.g,Si009995m.g,Si020755m.g,Si015363m.g,Si016692m.g,Si012669m.g,Si021022m.g,Si020791m.g,Si021760m.g,Si027106m.g,Si0…
GO:0071806	protein transmembrane transport	biological_process	0.48488	1	3	3036	33	22835	Si021746m.g,Si006768m.g,Si023422m.g
GO:0014070	response to organic cyclic compound	biological_process	0.4869	1	2	3036	12	22835	Si006230m.g,Si027599m.g
GO:0044033	multi-organism metabolic process	biological_process	0.48807	1	5	3036	45	22835	Si009174m.g,Si038649m.g,Si026181m.g,Si004343m.g,Si029646m.g
GO:0072593	reactive oxygen species metabolic process	biological_process	0.4884	1	2	3036	11	22835	Si001153m.g,Si026876m.g
GO:0043903	regulation of symbiosis, encompassing mutualism through parasitism	biological_process	0.48868	1	1	3036	9	22835	Si020646m.g
GO:0014065	phosphatidylinositol 3-kinase signaling	biological_process	0.49054	1	4	3036	24	22835	Si026703m.g,Si029170m.g,Si021109m.g,Si018405m.g
GO:0014066	regulation of phosphatidylinositol 3-kinase signaling	biological_process	0.49054	1	4	3036	24	22835	Si026703m.g,Si021109m.g,Si029170m.g,Si018405m.g
GO:0014068	positive regulation of phosphatidylinositol 3-kinase signaling	biological_process	0.49054	1	4	3036	24	22835	Si029170m.g,Si021109m.g,Si026703m.g,Si018405m.g
GO:0048015	phosphatidylinositol-mediated signaling	biological_process	0.49054	1	4	3036	24	22835	Si018405m.g,Si026703m.g,Si021109m.g,Si029170m.g
GO:0048017	inositol lipid-mediated signaling	biological_process	0.49054	1	4	3036	24	22835	Si026703m.g,Si029170m.g,Si021109m.g,Si018405m.g
GO:0006304	DNA modification	biological_process	0.49275	1	4	3036	32	22835	Si020479m.g,Si020368m.g,Si017486m.g,Si028032m.g
GO:0055082	cellular chemical homeostasis	biological_process	0.49414	1	6	3036	41	22835	Si039876m.g,Si026773m.g,Si026570m.g,Si007326m.g,Si030561m.g,Si033707m.g
GO:0010496	intercellular transport	biological_process	0.4972	1	5	3036	20	22835	Si023806m.g,Si005895m.g,Si001915m.g,Si031090m.g,Si026149m.g
GO:0044000	movement in host	biological_process	0.4972	1	5	3036	20	22835	Si005895m.g,Si001915m.g,Si031090m.g,Si026149m.g,Si023806m.g
GO:0046739	transport of virus in multicellular host	biological_process	0.4972	1	5	3036	20	22835	Si001915m.g,Si005895m.g,Si031090m.g,Si026149m.g,Si023806m.g
GO:0046740	transport of virus in host, cell to cell	biological_process	0.4972	1	5	3036	20	22835	Si005895m.g,Si001915m.g,Si031090m.g,Si026149m.g,Si023806m.g
GO:0051814	movement in other organism involved in symbiotic interaction	biological_process	0.4972	1	5	3036	20	22835	Si005895m.g,Si001915m.g,Si031090m.g,Si026149m.g,Si023806m.g
GO:1902586	multi-organism intercellular transport	biological_process	0.4972	1	5	3036	20	22835	Si023806m.g,Si031090m.g,Si026149m.g,Si005895m.g,Si001915m.g
GO:0046849	bone remodeling	biological_process	0.49725	1	1	3036	2	22835	Si036995m.g
GO:0048771	tissue remodeling	biological_process	0.49725	1	1	3036	2	22835	Si036995m.g
GO:0007218	neuropeptide signaling pathway	biological_process	0.49933	1	2	3036	24	22835	Si000341m.g,Si024906m.g
GO:0044764	multi-organism cellular process	biological_process	0.50284	1	74	3036	576	22835	Si017116m.g,Si033449m.g,Si014193m.g,Si009174m.g,Si025148m.g,Si027777m.g,Si022513m.g,Si025917m.g,Si001225m.g,Si030905m.g,Si006270m.g,Si038649m.g,Si029646m.g,Si036017m.g,Si016771m.g,Si031193m.g,Si026846m.g,Si000851m.g,Si023134m.g,Si030332m.g,Si020646m.g,Si010289m.g,Si005237m.g,Si013795m.g,Si013350m.g,Si000808m.g,Si031090m.g,Si029685m.g,Si016467m.g,Si008038m.g,Si025236m.g,Si009684m.g,Si017980m.g,Si0…
GO:0031929	TOR signaling	biological_process	0.50595	1	1	3036	5	22835	Si011095m.g
GO:0032006	regulation of TOR signaling	biological_process	0.50595	1	1	3036	5	22835	Si011095m.g
GO:0051641	cellular localization	biological_process	0.51571	1	77	3036	940	22835	Si021746m.g,Si032445m.g,Si034624m.g,Si033971m.g,Si013290m.g,Si022331m.g,Si033907m.g,Si015696m.g,Si008018m.g,Si016045m.g,Si039044m.g,Si035729m.g,Si004138m.g,Si036824m.g,Si018237m.g,Si032948m.g,Si003445m.g,Si001031m.g,Si022813m.g,Si020210m.g,Si018363m.g,Si002706m.g,Si005750m.g,Si035749m.g,Si019534m.g,Si023422m.g,Si000978m.g,Si026648m.g,Si039666m.g,Si012327m.g,Si009018m.g,Si006768m.g,Si013433m.g,Si0…
GO:0044237	cellular metabolic process	biological_process	0.5245	1	958	3036	8427	22835	Si001234m.g,Si011735m.g,Si032235m.g,Si018370m.g,Si028727m.g,Si034620m.g,Si007574m.g,Si018043m.g,Si007045m.g,Si006588m.g,Si000576m.g,Si036128m.g,Si010314m.g,Si031193m.g,Si035178m.g,Si013335m.g,Si002331m.g,Si036680m.g,Si013224m.g,Si000223m.g,Si010776m.g,Si006609m.g,Si016192m.g,Si029783m.g,Si012814m.g,Si008831m.g,Si028837m.g,Si006195m.g,Si028755m.g,Si025019m.g,Si030071m.g,Si036871m.g,Si019997m.g,Si0…
GO:0009307	DNA restriction-modification system	biological_process	0.52851	1	3	3036	15	22835	Si028032m.g,Si020368m.g,Si020479m.g
GO:0044355	clearance of foreign intracellular DNA	biological_process	0.52851	1	3	3036	15	22835	Si020479m.g,Si028032m.g,Si020368m.g
GO:0009095	aromatic amino acid family biosynthetic process, prephenate pathway	biological_process	0.52982	1	1	3036	12	22835	Si006753m.g
GO:0002115	store-operated calcium entry	biological_process	0.5332	1	5	3036	19	22835	Si019926m.g,Si014648m.g,Si014779m.g,Si014815m.g,Si025342m.g
GO:0010959	regulation of metal ion transport	biological_process	0.5332	1	5	3036	19	22835	Si014648m.g,Si014815m.g,Si014779m.g,Si025342m.g,Si019926m.g
GO:0043269	regulation of ion transport	biological_process	0.5332	1	5	3036	19	22835	Si025342m.g,Si014815m.g,Si014779m.g,Si014648m.g,Si019926m.g
GO:0051924	regulation of calcium ion transport	biological_process	0.5332	1	5	3036	19	22835	Si014815m.g,Si025342m.g,Si014779m.g,Si014648m.g,Si019926m.g
GO:2001256	regulation of store-operated calcium entry	biological_process	0.5332	1	5	3036	19	22835	Si019926m.g,Si014648m.g,Si025342m.g,Si014815m.g,Si014779m.g
GO:0015074	DNA integration	biological_process	0.53736	1	2	3036	15	22835	Si020823m.g,Si031405m.g
GO:0006006	glucose metabolic process	biological_process	0.53845	1	3	3036	20	22835	Si034948m.g,Si034404m.g,Si016930m.g
GO:0000105	histidine biosynthetic process	biological_process	0.54008	1	2	3036	31	22835	Si032489m.g,Si036532m.g
GO:0000255	allantoin metabolic process	biological_process	0.54111	1	1	3036	2	22835	Si004726m.g
GO:0000256	allantoin catabolic process	biological_process	0.54111	1	1	3036	2	22835	Si004726m.g
GO:0015031	protein transport	biological_process	0.54252	1	66	3036	791	22835	Si023551m.g,Si000044m.g,Si000333m.g,Si040270m.g,Si000124m.g,Si002608m.g,Si035610m.g,Si040196m.g,Si005685m.g,Si035083m.g,Si008634m.g,Si014861m.g,Si019729m.g,Si000042m.g,Si037410m.g,Si000747m.g,Si015101m.g,Si008543m.g,Si019575m.g,Si024087m.g,Si000882m.g,Si021311m.g,Si016688m.g,Si034784m.g,Si036374m.g,Si033907m.g,Si005153m.g,Si022331m.g,Si007498m.g,Si020584m.g,Si013290m.g,Si021746m.g,Si034624m.g,Si0…
GO:0006625	protein targeting to peroxisome	biological_process	0.54517	1	1	3036	6	22835	Si006768m.g
GO:0043574	peroxisomal transport	biological_process	0.54517	1	1	3036	6	22835	Si006768m.g
GO:0072662	protein localization to peroxisome	biological_process	0.54517	1	1	3036	6	22835	Si006768m.g
GO:0072663	establishment of protein localization to peroxisome	biological_process	0.54517	1	1	3036	6	22835	Si006768m.g
GO:0016579	protein deubiquitination	biological_process	0.54653	1	1	3036	36	22835	Si009913m.g
GO:0070646	protein modification by small protein removal	biological_process	0.54653	1	1	3036	36	22835	Si009913m.g
GO:0009312	oligosaccharide biosynthetic process	biological_process	0.54684	1	5	3036	69	22835	Si039864m.g,Si019585m.g,Si028904m.g,Si029154m.g,Si032762m.g
GO:0045184	establishment of protein localization	biological_process	0.54801	1	68	3036	807	22835	Si015101m.g,Si036451m.g,Si000747m.g,Si037410m.g,Si000042m.g,Si036374m.g,Si034784m.g,Si016688m.g,Si021311m.g,Si000882m.g,Si008543m.g,Si019575m.g,Si024087m.g,Si008066m.g,Si035083m.g,Si035610m.g,Si040196m.g,Si005685m.g,Si000124m.g,Si002608m.g,Si000333m.g,Si040270m.g,Si023551m.g,Si000044m.g,Si019729m.g,Si014861m.g,Si008634m.g,Si018363m.g,Si005750m.g,Si002706m.g,Si035749m.g,Si019534m.g,Si024977m.g,Si0…
GO:0043605	cellular amide catabolic process	biological_process	0.54877	1	1	3036	5	22835	Si004726m.g
GO:0016032	viral process	biological_process	0.55057	1	64	3036	518	22835	Si026846m.g,Si016771m.g,Si031193m.g,Si006270m.g,Si038649m.g,Si036017m.g,Si029646m.g,Si001225m.g,Si027777m.g,Si022513m.g,Si009174m.g,Si014193m.g,Si025236m.g,Si017980m.g,Si009684m.g,Si008038m.g,Si029685m.g,Si016467m.g,Si031090m.g,Si000808m.g,Si005237m.g,Si010289m.g,Si013350m.g,Si020646m.g,Si000851m.g,Si023134m.g,Si004343m.g,Si030983m.g,Si026675m.g,Si002828m.g,Si039541m.g,Si001915m.g,Si016196m.g,Si0…
GO:0048856	anatomical structure development	biological_process	0.55064	1	31	3036	255	22835	Si034583m.g,Si011721m.g,Si004283m.g,Si040657m.g,Si020780m.g,Si010039m.g,Si029988m.g,Si002537m.g,Si015173m.g,Si034443m.g,Si032580m.g,Si034784m.g,Si037286m.g,Si019865m.g,Si031307m.g,Si002803m.g,Si002243m.g,Si011455m.g,Si033887m.g,Si036456m.g,Si027485m.g,Si008747m.g,Si009939m.g,Si007326m.g,Si028356m.g,Si010739m.g,Si001555m.g,Si003806m.g,Si007141m.g,Si039397m.g,Si014579m.g
GO:0006465	signal peptide processing	biological_process	0.55145	1	3	3036	23	22835	Si031177m.g,Si013535m.g,Si016688m.g
GO:0048646	anatomical structure formation involved in morphogenesis	biological_process	0.5599	1	14	3036	99	22835	Si027485m.g,Si002537m.g,Si029988m.g,Si034583m.g,Si004283m.g,Si011455m.g,Si002243m.g,Si034784m.g,Si001555m.g,Si019865m.g,Si037286m.g,Si003806m.g,Si032580m.g,Si010739m.g
GO:0006672	ceramide metabolic process	biological_process	0.56282	1	2	3036	10	22835	Si014334m.g,Si018604m.g
GO:0008654	phospholipid biosynthetic process	biological_process	0.56335	1	9	3036	80	22835	Si029341m.g,Si015363m.g,Si039864m.g,Si001555m.g,Si029625m.g,Si027106m.g,Si039913m.g,Si027111m.g,Si012669m.g
GO:0015995	chlorophyll biosynthetic process	biological_process	0.57172	1	2	3036	12	22835	Si015363m.g,Si036985m.g
GO:0040007	growth	biological_process	0.57305	1	5	3036	40	22835	Si020780m.g,Si026181m.g,Si019154m.g,Si015173m.g,Si018904m.g
GO:0006665	sphingolipid metabolic process	biological_process	0.57414	1	2	3036	16	22835	Si014334m.g,Si018604m.g
GO:0006106	fumarate metabolic process	biological_process	0.58088	1	1	3036	7	22835	Si031098m.g
GO:0072350	tricarboxylic acid metabolic process	biological_process	0.58181	1	1	3036	22	22835	Si030392m.g
GO:0006558	L-phenylalanine metabolic process	biological_process	0.58269	1	1	3036	9	22835	Si006403m.g
GO:1902221	erythrose 4-phosphate/phosphoenolpyruvate family amino acid metabolic process	biological_process	0.58269	1	1	3036	9	22835	Si006403m.g
GO:0060429	epithelium development	biological_process	0.58453	1	13	3036	96	22835	Si008747m.g,Si029988m.g,Si002537m.g,Si034583m.g,Si004283m.g,Si039397m.g,Si002243m.g,Si007141m.g,Si037286m.g,Si019865m.g,Si003806m.g,Si032580m.g,Si028356m.g
GO:0051049	regulation of transport	biological_process	0.58508	1	5	3036	28	22835	Si014648m.g,Si014815m.g,Si014779m.g,Si025342m.g,Si019926m.g
GO:0006886	intracellular protein transport	biological_process	0.58521	1	48	3036	649	22835	Si005685m.g,Si015696m.g,Si035610m.g,Si035083m.g,Si013290m.g,Si002608m.g,Si000124m.g,Si033971m.g,Si032445m.g,Si034624m.g,Si000044m.g,Si033907m.g,Si040270m.g,Si022331m.g,Si000333m.g,Si018237m.g,Si032948m.g,Si039044m.g,Si036824m.g,Si008634m.g,Si035749m.g,Si005750m.g,Si002706m.g,Si018363m.g,Si015101m.g,Si026648m.g,Si039666m.g,Si037410m.g,Si019534m.g,Si000747m.g,Si022813m.g,Si001031m.g,Si000042m.g,Si0…
GO:0042398	cellular modified amino acid biosynthetic process	biological_process	0.58525	1	6	3036	66	22835	Si002514m.g,Si017049m.g,Si020626m.g,Si001555m.g,Si028032m.g,Si002515m.g
GO:0052126	movement in host environment	biological_process	0.5921	1	7	3036	46	22835	Si000808m.g,Si023806m.g,Si009684m.g,Si005895m.g,Si001915m.g,Si031090m.g,Si026149m.g
GO:0052192	movement in environment of other organism involved in symbiotic interaction	biological_process	0.5921	1	7	3036	46	22835	Si026149m.g,Si031090m.g,Si005895m.g,Si001915m.g,Si009684m.g,Si023806m.g,Si000808m.g
GO:0010466	negative regulation of peptidase activity	biological_process	0.59309	1	3	3036	11	22835	Si018695m.g,Si011721m.g,Si029685m.g
GO:0010951	negative regulation of endopeptidase activity	biological_process	0.59309	1	3	3036	11	22835	Si011721m.g,Si018695m.g,Si029685m.g
GO:0051056	regulation of small GTPase mediated signal transduction	biological_process	0.59385	1	1	3036	12	22835	Si033831m.g
GO:0006954	inflammatory response	biological_process	0.5944	1	1	3036	9	22835	Si030392m.g
GO:0006508	proteolysis	biological_process	0.59723	1	109	3036	998	22835	Si030279m.g,Si004133m.g,Si008672m.g,Si026572m.g,Si014295m.g,Si034264m.g,Si025334m.g,Si004343m.g,Si026554m.g,Si013754m.g,Si035621m.g,Si018695m.g,Si019594m.g,Si036599m.g,Si002828m.g,Si016344m.g,Si034808m.g,Si001435m.g,Si024067m.g,Si025076m.g,Si036477m.g,Si029466m.g,Si035366m.g,Si028207m.g,Si024260m.g,Si030173m.g,Si022479m.g,Si016879m.g,Si040007m.g,Si030409m.g,Si000427m.g,Si013702m.g,Si001903m.g,Si0…
GO:0007010	cytoskeleton organization	biological_process	0.59834	1	69	3036	583	22835	Si026948m.g,Si011735m.g,Si007212m.g,Si005879m.g,Si002728m.g,Si030311m.g,Si036017m.g,Si032594m.g,Si014421m.g,Si001533m.g,Si037623m.g,Si005034m.g,Si023349m.g,Si014648m.g,Si014193m.g,Si010539m.g,Si029489m.g,Si014858m.g,Si002262m.g,Si007385m.g,Si002433m.g,Si019646m.g,Si022512m.g,Si036905m.g,Si013493m.g,Si007269m.g,Si027553m.g,Si029375m.g,Si003373m.g,Si003143m.g,Si031554m.g,Si006674m.g,Si008685m.g,Si0…
GO:0048308	organelle inheritance	biological_process	0.59925	1	2	3036	15	22835	Si010550m.g,Si018237m.g
GO:0048309	endoplasmic reticulum inheritance	biological_process	0.59925	1	2	3036	15	22835	Si010550m.g,Si018237m.g
GO:0019048	modulation by virus of host morphology or physiology	biological_process	0.6002	1	14	3036	94	22835	Si005396m.g,Si039496m.g,Si002746m.g,Si001225m.g,Si014193m.g,Si026675m.g,Si027640m.g,Si016771m.g,Si020646m.g,Si031193m.g,Si005237m.g,Si026846m.g,Si021116m.g,Si025236m.g
GO:0006366	transcription from RNA polymerase II promoter	biological_process	0.6042	1	27	3036	230	22835	Si004282m.g,Si017966m.g,Si026276m.g,Si021641m.g,Si030262m.g,Si018532m.g,Si034583m.g,Si030134m.g,Si016147m.g,Si037027m.g,Si017299m.g,Si023261m.g,Si019893m.g,Si030273m.g,Si006063m.g,Si015502m.g,Si015654m.g,Si030559m.g,Si018782m.g,Si017165m.g,Si026629m.g,Si036905m.g,Si007952m.g,Si017774m.g,Si002515m.g,Si001176m.g,Si036453m.g
GO:0042558	pteridine-containing compound metabolic process	biological_process	0.60429	1	6	3036	43	22835	Si002515m.g,Si014629m.g,Si020626m.g,Si028032m.g,Si017049m.g,Si002514m.g
GO:0006298	mismatch repair	biological_process	0.60524	1	2	3036	37	22835	Si037197m.g,Si039496m.g
GO:0007052	mitotic spindle organization	biological_process	0.60548	1	1	3036	6	22835	Si027485m.g
GO:0006313	transposition, DNA-mediated	biological_process	0.60585	1	5	3036	141	22835	Si010550m.g,Si031405m.g,Si023256m.g,Si035702m.g,Si013279m.g
GO:0032196	transposition	biological_process	0.60585	1	5	3036	141	22835	Si031405m.g,Si010550m.g,Si013279m.g,Si035702m.g,Si023256m.g
GO:0019362	pyridine nucleotide metabolic process	biological_process	0.60646	1	5	3036	81	22835	Si006330m.g,Si006430m.g,Si021760m.g,Si009995m.g,Si000952m.g
GO:0046496	nicotinamide nucleotide metabolic process	biological_process	0.60646	1	5	3036	81	22835	Si000952m.g,Si021760m.g,Si009995m.g,Si006430m.g,Si006330m.g
GO:0044403	symbiosis, encompassing mutualism through parasitism	biological_process	0.6066	1	69	3036	572	22835	Si019585m.g,Si002746m.g,Si005895m.g,Si011377m.g,Si040014m.g,Si020823m.g,Si024067m.g,Si037417m.g,Si016395m.g,Si000285m.g,Si026149m.g,Si002515m.g,Si008439m.g,Si039541m.g,Si016196m.g,Si001915m.g,Si026675m.g,Si002828m.g,Si030983m.g,Si004343m.g,Si039496m.g,Si032104m.g,Si005396m.g,Si031405m.g,Si038862m.g,Si029800m.g,Si027640m.g,Si009018m.g,Si040657m.g,Si022974m.g,Si040245m.g,Si021653m.g,Si034354m.g,Si0…
GO:0072524	pyridine-containing compound metabolic process	biological_process	0.60734	1	6	3036	89	22835	Si009995m.g,Si021760m.g,Si000952m.g,Si020701m.g,Si006330m.g,Si006430m.g
GO:0019068	virion assembly	biological_process	0.60814	1	8	3036	65	22835	Si034354m.g,Si038649m.g,Si026181m.g,Si040014m.g,Si021653m.g,Si039541m.g,Si032104m.g,Si008439m.g
GO:0007409	axonogenesis	biological_process	0.60826	1	1	3036	17	22835	Si002803m.g
GO:0007411	axon guidance	biological_process	0.60826	1	1	3036	17	22835	Si002803m.g
GO:0048667	cell morphogenesis involved in neuron differentiation	biological_process	0.60826	1	1	3036	17	22835	Si002803m.g
GO:0048812	neuron projection morphogenesis	biological_process	0.60826	1	1	3036	17	22835	Si002803m.g
GO:0061564	axon development	biological_process	0.60826	1	1	3036	17	22835	Si002803m.g
GO:0097485	neuron projection guidance	biological_process	0.60826	1	1	3036	17	22835	Si002803m.g
GO:0009247	glycolipid biosynthetic process	biological_process	0.60829	1	6	3036	58	22835	Si012669m.g,Si039864m.g,Si029625m.g,Si029341m.g,Si015363m.g,Si039913m.g
GO:0046467	membrane lipid biosynthetic process	biological_process	0.60829	1	6	3036	58	22835	Si015363m.g,Si029341m.g,Si029625m.g,Si039864m.g,Si039913m.g,Si012669m.g
GO:0044419	interspecies interaction between organisms	biological_process	0.6108	1	69	3036	574	22835	Si000808m.g,Si029685m.g,Si016467m.g,Si008038m.g,Si031090m.g,Si025236m.g,Si009684m.g,Si017980m.g,Si023134m.g,Si000851m.g,Si020646m.g,Si013350m.g,Si005237m.g,Si010289m.g,Si030905m.g,Si025917m.g,Si001225m.g,Si036017m.g,Si029646m.g,Si006270m.g,Si038649m.g,Si031193m.g,Si016771m.g,Si026846m.g,Si017116m.g,Si014193m.g,Si009174m.g,Si022513m.g,Si027777m.g,Si040245m.g,Si021653m.g,Si034354m.g,Si025034m.g,Si0…
GO:0016485	protein processing	biological_process	0.6127	1	7	3036	60	22835	Si031177m.g,Si021653m.g,Si004343m.g,Si029646m.g,Si016688m.g,Si000436m.g,Si013535m.g
GO:0051604	protein maturation	biological_process	0.6127	1	7	3036	60	22835	Si031177m.g,Si016688m.g,Si013535m.g,Si000436m.g,Si021653m.g,Si004343m.g,Si029646m.g
GO:0015850	organic hydroxy compound transport	biological_process	0.61291	1	1	3036	5	22835	Si022810m.g
GO:0006206	pyrimidine nucleobase metabolic process	biological_process	0.61623	1	1	3036	12	22835	Si020785m.g
GO:0019856	pyrimidine nucleobase biosynthetic process	biological_process	0.61623	1	1	3036	12	22835	Si020785m.g
GO:0006479	protein methylation	biological_process	0.6188	1	2	3036	52	22835	Si002161m.g,Si010027m.g
GO:0008213	protein alkylation	biological_process	0.6188	1	2	3036	52	22835	Si002161m.g,Si010027m.g
GO:0039526	modulation by virus of host apoptotic process	biological_process	0.61916	1	1	3036	4	22835	Si020646m.g
GO:0044531	modulation of programmed cell death in other organism	biological_process	0.61916	1	1	3036	4	22835	Si020646m.g
GO:0044532	modulation of apoptotic process in other organism	biological_process	0.61916	1	1	3036	4	22835	Si020646m.g
GO:0052040	modulation by symbiont of host programmed cell death	biological_process	0.61916	1	1	3036	4	22835	Si020646m.g
GO:0052150	modulation by symbiont of host apoptotic process	biological_process	0.61916	1	1	3036	4	22835	Si020646m.g
GO:0052248	modulation of programmed cell death in other organism involved in symbiotic interaction	biological_process	0.61916	1	1	3036	4	22835	Si020646m.g
GO:0052433	modulation by organism of apoptotic process in other organism involved in symbiotic interaction	biological_process	0.61916	1	1	3036	4	22835	Si020646m.g
GO:2000026	regulation of multicellular organismal development	biological_process	0.61974	1	3	3036	19	22835	Si011455m.g,Si001555m.g,Si010739m.g
GO:0015833	peptide transport	biological_process	0.62066	1	1	3036	13	22835	Si039512m.g
GO:0015743	malate transport	biological_process	0.62103	1	1	3036	24	22835	Si012669m.g
GO:0015740	C4-dicarboxylate transport	biological_process	0.62103	1	1	3036	26	22835	Si012669m.g
GO:0006367	transcription initiation from RNA polymerase II promoter	biological_process	0.6224	1	5	3036	65	22835	Si017966m.g,Si036905m.g,Si017165m.g,Si007952m.g,Si030273m.g
GO:0009092	homoserine metabolic process	biological_process	0.6238	1	1	3036	5	22835	Si037008m.g
GO:0019279	L-methionine biosynthetic process from L-homoserine via cystathionine	biological_process	0.6238	1	1	3036	5	22835	Si037008m.g
GO:0019281	L-methionine biosynthetic process from homoserine via O-succinyl-L-homoserine and cystathionine	biological_process	0.6238	1	1	3036	5	22835	Si037008m.g
GO:0071265	L-methionine biosynthetic process	biological_process	0.6238	1	1	3036	5	22835	Si037008m.g
GO:0071266	'de novo' L-methionine biosynthetic process	biological_process	0.6238	1	1	3036	5	22835	Si037008m.g
GO:0009086	methionine biosynthetic process	biological_process	0.6238	1	1	3036	7	22835	Si037008m.g
GO:0019083	viral transcription	biological_process	0.6274	1	1	3036	13	22835	Si009174m.g
GO:0000904	cell morphogenesis involved in differentiation	biological_process	0.6287	1	1	3036	20	22835	Si002803m.g
GO:0006281	DNA repair	biological_process	0.63096	1	33	3036	507	22835	Si021134m.g,Si016096m.g,Si037197m.g,Si020210m.g,Si000042m.g,Si034906m.g,Si023636m.g,Si035223m.g,Si017727m.g,Si027449m.g,Si000747m.g,Si028684m.g,Si004445m.g,Si004972m.g,Si033931m.g,Si025458m.g,Si029472m.g,Si033252m.g,Si018143m.g,Si039496m.g,Si023511m.g,Si015701m.g,Si029590m.g,Si002365m.g,Si028362m.g,Si020211m.g,Si008743m.g,Si000044m.g,Si025958m.g,Si021130m.g,Si000285m.g,Si025118m.g,Si027935m.g
GO:0016054	organic acid catabolic process	biological_process	0.63178	1	3	3036	36	22835	Si030724m.g,Si006403m.g,Si026043m.g
GO:0046395	carboxylic acid catabolic process	biological_process	0.63178	1	3	3036	36	22835	Si030724m.g,Si006403m.g,Si026043m.g
GO:0006418	tRNA aminoacylation for protein translation	biological_process	0.63267	1	6	3036	105	22835	Si016805m.g,Si002677m.g,Si036175m.g,Si007513m.g,Si000476m.g,Si017014m.g
GO:0006325	chromatin organization	biological_process	0.63567	1	14	3036	160	22835	Si030560m.g,Si002161m.g,Si000907m.g,Si002433m.g,Si012660m.g,Si026751m.g,Si014103m.g,Si012017m.g,Si002629m.g,Si030273m.g,Si001176m.g,Si008086m.g,Si017785m.g,Si007911m.g
GO:0009451	RNA modification	biological_process	0.63762	1	13	3036	250	22835	Si027260m.g,Si011911m.g,Si016688m.g,Si008685m.g,Si029887m.g,Si017486m.g,Si035223m.g,Si019261m.g,Si006195m.g,Si020210m.g,Si000285m.g,Si030280m.g,Si028930m.g
GO:0046677	response to antibiotic	biological_process	0.63764	1	3	3036	23	22835	Si000733m.g,Si002321m.g,Si005351m.g
GO:0008653	lipopolysaccharide metabolic process	biological_process	0.63915	1	1	3036	13	22835	Si021739m.g
GO:0009103	lipopolysaccharide biosynthetic process	biological_process	0.63915	1	1	3036	13	22835	Si021739m.g
GO:0008104	protein localization	biological_process	0.63923	1	68	3036	838	22835	Si039044m.g,Si036824m.g,Si004138m.g,Si018237m.g,Si032948m.g,Si020584m.g,Si013290m.g,Si021746m.g,Si033971m.g,Si032445m.g,Si034624m.g,Si005153m.g,Si033907m.g,Si007498m.g,Si022331m.g,Si015696m.g,Si030439m.g,Si016045m.g,Si006768m.g,Si012327m.g,Si009018m.g,Si002580m.g,Si039987m.g,Si034443m.g,Si021478m.g,Si018700m.g,Si002588m.g,Si003445m.g,Si001031m.g,Si022813m.g,Si016879m.g,Si020210m.g,Si005750m.g,Si0…
GO:0010941	regulation of cell death	biological_process	0.63964	1	5	3036	44	22835	Si022114m.g,Si001555m.g,Si020646m.g,Si010739m.g,Si029685m.g
GO:0042981	regulation of apoptotic process	biological_process	0.63964	1	5	3036	44	22835	Si029685m.g,Si022114m.g,Si001555m.g,Si020646m.g,Si010739m.g
GO:0043067	regulation of programmed cell death	biological_process	0.63964	1	5	3036	44	22835	Si029685m.g,Si022114m.g,Si001555m.g,Si020646m.g,Si010739m.g
GO:0046660	female sex differentiation	biological_process	0.63996	1	1	3036	10	22835	Si016272m.g
GO:0007548	sex differentiation	biological_process	0.63996	1	1	3036	12	22835	Si016272m.g
GO:0050801	ion homeostasis	biological_process	0.64326	1	6	3036	39	22835	Si039876m.g,Si026773m.g,Si007326m.g,Si030561m.g,Si033707m.g,Si026570m.g
GO:0055065	metal ion homeostasis	biological_process	0.64326	1	6	3036	39	22835	Si026570m.g,Si033707m.g,Si007326m.g,Si030561m.g,Si026773m.g,Si039876m.g
GO:0055080	cation homeostasis	biological_process	0.64326	1	6	3036	39	22835	Si026570m.g,Si033707m.g,Si030561m.g,Si007326m.g,Si026773m.g,Si039876m.g
GO:0098771	inorganic ion homeostasis	biological_process	0.64326	1	6	3036	39	22835	Si039876m.g,Si026773m.g,Si030561m.g,Si007326m.g,Si033707m.g,Si026570m.g
GO:0009832	plant-type cell wall biogenesis	biological_process	0.64378	1	1	3036	12	22835	Si019154m.g
GO:0010215	cellulose microfibril organization	biological_process	0.64378	1	1	3036	12	22835	Si019154m.g
GO:0030198	extracellular matrix organization	biological_process	0.64378	1	1	3036	12	22835	Si019154m.g
GO:0043062	extracellular structure organization	biological_process	0.64378	1	1	3036	12	22835	Si019154m.g
GO:0070726	cell wall assembly	biological_process	0.64378	1	1	3036	12	22835	Si019154m.g
GO:0071668	plant-type cell wall assembly	biological_process	0.64378	1	1	3036	12	22835	Si019154m.g
GO:0031399	regulation of protein modification process	biological_process	0.64512	1	5	3036	44	22835	Si007915m.g,Si021371m.g,Si007212m.g,Si011027m.g,Si031006m.g
GO:0045892	negative regulation of transcription, DNA-templated	biological_process	0.64585	1	5	3036	37	22835	Si030262m.g,Si007009m.g,Si003367m.g,Si035299m.g,Si039490m.g
GO:0051253	negative regulation of RNA metabolic process	biological_process	0.64585	1	5	3036	37	22835	Si030262m.g,Si035299m.g,Si003367m.g,Si007009m.g,Si039490m.g
GO:1902679	negative regulation of RNA biosynthetic process	biological_process	0.64585	1	5	3036	37	22835	Si030262m.g,Si003367m.g,Si035299m.g,Si007009m.g,Si039490m.g
GO:1903507	negative regulation of nucleic acid-templated transcription	biological_process	0.64585	1	5	3036	37	22835	Si007009m.g,Si003367m.g,Si035299m.g,Si039490m.g,Si030262m.g
GO:0042559	pteridine-containing compound biosynthetic process	biological_process	0.64848	1	5	3036	38	22835	Si002514m.g,Si017049m.g,Si002515m.g,Si020626m.g,Si028032m.g
GO:0006784	heme a biosynthetic process	biological_process	0.64861	1	1	3036	3	22835	Si038901m.g
GO:0046160	heme a metabolic process	biological_process	0.64861	1	1	3036	3	22835	Si038901m.g
GO:0042822	pyridoxal phosphate metabolic process	biological_process	0.64869	1	1	3036	7	22835	Si020701m.g
GO:0042823	pyridoxal phosphate biosynthetic process	biological_process	0.64869	1	1	3036	7	22835	Si020701m.g
GO:0046184	aldehyde biosynthetic process	biological_process	0.64869	1	1	3036	7	22835	Si020701m.g
GO:0045944	positive regulation of transcription from RNA polymerase II promoter	biological_process	0.65461	1	2	3036	20	22835	Si007952m.g,Si017966m.g
GO:0051205	protein insertion into membrane	biological_process	0.65529	1	2	3036	18	22835	Si036451m.g,Si008066m.g
GO:0072528	pyrimidine-containing compound biosynthetic process	biological_process	0.65883	1	8	3036	61	22835	Si020785m.g,Si033698m.g,Si022926m.g,Si036532m.g,Si034631m.g,Si005388m.g,Si004641m.g,Si030075m.g
GO:0006338	chromatin remodeling	biological_process	0.66147	1	11	3036	91	22835	Si017785m.g,Si008086m.g,Si030273m.g,Si002629m.g,Si012017m.g,Si026751m.g,Si014103m.g,Si000907m.g,Si012660m.g,Si002433m.g,Si030560m.g
GO:0006869	lipid transport	biological_process	0.66489	1	8	3036	61	22835	Si023261m.g,Si014506m.g,Si000747m.g,Si010778m.g,Si028359m.g,Si013269m.g,Si014575m.g,Si036810m.g
GO:0043934	sporulation	biological_process	0.66494	1	3	3036	26	22835	Si034784m.g,Si016597m.g,Si032907m.g
GO:0045934	negative regulation of nucleobase-containing compound metabolic process	biological_process	0.66662	1	5	3036	39	22835	Si030262m.g,Si039490m.g,Si007009m.g,Si003367m.g,Si035299m.g
GO:0042816	vitamin B6 metabolic process	biological_process	0.67215	1	1	3036	8	22835	Si020701m.g
GO:0042819	vitamin B6 biosynthetic process	biological_process	0.67215	1	1	3036	8	22835	Si020701m.g
GO:0006771	riboflavin metabolic process	biological_process	0.67359	1	1	3036	22	22835	Si007074m.g
GO:0009231	riboflavin biosynthetic process	biological_process	0.67359	1	1	3036	22	22835	Si007074m.g
GO:0042726	flavin-containing compound metabolic process	biological_process	0.67359	1	1	3036	22	22835	Si007074m.g
GO:0042727	flavin-containing compound biosynthetic process	biological_process	0.67359	1	1	3036	22	22835	Si007074m.g
GO:0009888	tissue development	biological_process	0.67525	1	15	3036	111	22835	Si039397m.g,Si002243m.g,Si007141m.g,Si003806m.g,Si019865m.g,Si037286m.g,Si028356m.g,Si032580m.g,Si008747m.g,Si015173m.g,Si002537m.g,Si029988m.g,Si020780m.g,Si034583m.g,Si004283m.g
GO:0042886	amide transport	biological_process	0.67764	1	1	3036	14	22835	Si039512m.g
GO:0007131	reciprocal meiotic recombination	biological_process	0.67862	1	1	3036	13	22835	Si010132m.g
GO:0035825	reciprocal DNA recombination	biological_process	0.67862	1	1	3036	13	22835	Si010132m.g
GO:0007127	meiosis I	biological_process	0.68023	1	1	3036	16	22835	Si010132m.g
GO:0070206	protein trimerization	biological_process	0.68175	1	2	3036	31	22835	Si016793m.g,Si012018m.g
GO:0007217	tachykinin receptor signaling pathway	biological_process	0.68309	1	2	3036	9	22835	Si011752m.g,Si022090m.g
GO:0007600	sensory perception	biological_process	0.69091	1	3	3036	30	22835	Si001172m.g,Si002016m.g,Si001993m.g
GO:0050877	neurological system process	biological_process	0.69091	1	3	3036	30	22835	Si001993m.g,Si002016m.g,Si001172m.g
GO:0034613	cellular protein localization	biological_process	0.69162	1	50	3036	697	22835	Si040270m.g,Si022331m.g,Si000333m.g,Si000044m.g,Si033907m.g,Si034624m.g,Si033971m.g,Si032445m.g,Si002608m.g,Si013290m.g,Si000124m.g,Si035083m.g,Si008066m.g,Si005685m.g,Si015696m.g,Si035610m.g,Si036824m.g,Si008634m.g,Si039044m.g,Si032948m.g,Si018237m.g,Si020210m.g,Si000042m.g,Si022813m.g,Si001031m.g,Si000747m.g,Si019534m.g,Si026648m.g,Si039666m.g,Si037410m.g,Si018363m.g,Si015101m.g,Si035749m.g,Si0…
GO:0070727	cellular macromolecule localization	biological_process	0.69162	1	50	3036	697	22835	Si039987m.g,Si019575m.g,Si008543m.g,Si024087m.g,Si002580m.g,Si021311m.g,Si009018m.g,Si012327m.g,Si006768m.g,Si002588m.g,Si021478m.g,Si016688m.g,Si034784m.g,Si034443m.g,Si020210m.g,Si000042m.g,Si001031m.g,Si022813m.g,Si000747m.g,Si019534m.g,Si037410m.g,Si026648m.g,Si039666m.g,Si015101m.g,Si018363m.g,Si036451m.g,Si002706m.g,Si005750m.g,Si035749m.g,Si036824m.g,Si008634m.g,Si039044m.g,Si032948m.g,Si0…
GO:0006023	aminoglycan biosynthetic process	biological_process	0.69227	1	1	3036	18	22835	Si037183m.g
GO:0006024	glycosaminoglycan biosynthetic process	biological_process	0.69227	1	1	3036	18	22835	Si037183m.g
GO:0009190	cyclic nucleotide biosynthetic process	biological_process	0.69592	1	1	3036	9	22835	Si014334m.g
GO:0051094	positive regulation of developmental process	biological_process	0.69733	1	2	3036	9	22835	Si010739m.g,Si001555m.g
GO:0019080	viral gene expression	biological_process	0.69768	1	3	3036	36	22835	Si009174m.g,Si029646m.g,Si004343m.g
GO:0006098	pentose-phosphate shunt	biological_process	0.7013	1	1	3036	9	22835	Si006330m.g
GO:0051156	glucose 6-phosphate metabolic process	biological_process	0.7013	1	1	3036	10	22835	Si006330m.g
GO:0007126	meiotic nuclear division	biological_process	0.70786	1	1	3036	19	22835	Si010132m.g
GO:1903046	meiotic cell cycle process	biological_process	0.70786	1	1	3036	19	22835	Si010132m.g
GO:0051321	meiotic cell cycle	biological_process	0.70786	1	1	3036	23	22835	Si010132m.g
GO:0030261	chromosome condensation	biological_process	0.70847	1	1	3036	11	22835	Si009172m.g
GO:0052547	regulation of peptidase activity	biological_process	0.70896	1	3	3036	16	22835	Si018695m.g,Si011721m.g,Si029685m.g
GO:0052548	regulation of endopeptidase activity	biological_process	0.70896	1	3	3036	16	22835	Si029685m.g,Si011721m.g,Si018695m.g
GO:0019682	glyceraldehyde-3-phosphate metabolic process	biological_process	0.70991	1	1	3036	11	22835	Si006330m.g
GO:0019089	transmission of virus	biological_process	0.71391	1	2	3036	12	22835	Si011377m.g,Si038862m.g
GO:0044007	dissemination or transmission of symbiont from host	biological_process	0.71391	1	2	3036	12	22835	Si011377m.g,Si038862m.g
GO:0051821	dissemination or transmission of organism from other organism involved in symbiotic interaction	biological_process	0.71391	1	2	3036	12	22835	Si011377m.g,Si038862m.g
GO:0006749	glutathione metabolic process	biological_process	0.71555	1	1	3036	17	22835	Si000659m.g
GO:0051606	detection of stimulus	biological_process	0.71746	1	1	3036	12	22835	Si029721m.g
GO:0006547	histidine metabolic process	biological_process	0.71747	1	2	3036	34	22835	Si032489m.g,Si036532m.g
GO:0052803	imidazole-containing compound metabolic process	biological_process	0.71747	1	2	3036	34	22835	Si032489m.g,Si036532m.g
GO:0009074	aromatic amino acid family catabolic process	biological_process	0.72274	1	2	3036	8	22835	Si030724m.g,Si006403m.g
GO:0006835	dicarboxylic acid transport	biological_process	0.72426	1	1	3036	32	22835	Si012669m.g
GO:0030260	entry into host cell	biological_process	0.72445	1	2	3036	26	22835	Si000808m.g,Si009684m.g
GO:0044409	entry into host	biological_process	0.72445	1	2	3036	26	22835	Si009684m.g,Si000808m.g
GO:0046718	viral entry into host cell	biological_process	0.72445	1	2	3036	26	22835	Si000808m.g,Si009684m.g
GO:0051806	entry into cell of other organism involved in symbiotic interaction	biological_process	0.72445	1	2	3036	26	22835	Si000808m.g,Si009684m.g
GO:0051828	entry into other organism involved in symbiotic interaction	biological_process	0.72445	1	2	3036	26	22835	Si009684m.g,Si000808m.g
GO:0032990	cell part morphogenesis	biological_process	0.72527	1	2	3036	25	22835	Si002803m.g,Si027485m.g
GO:0048858	cell projection morphogenesis	biological_process	0.72527	1	2	3036	25	22835	Si002803m.g,Si027485m.g
GO:0001101	response to acid chemical	biological_process	0.7258	1	5	3036	31	22835	Si007326m.g,Si010481m.g,Si026926m.g,Si018372m.g,Si018370m.g
GO:0007586	digestion	biological_process	0.72743	1	1	3036	4	22835	Si001099m.g
GO:0019069	viral capsid assembly	biological_process	0.73011	1	4	3036	32	22835	Si008439m.g,Si034354m.g,Si039541m.g,Si021653m.g
GO:0098660	inorganic ion transmembrane transport	biological_process	0.73032	1	28	3036	205	22835	Si039337m.g,Si005163m.g,Si001234m.g,Si012647m.g,Si040270m.g,Si011357m.g,Si032351m.g,Si038243m.g,Si034303m.g,Si025576m.g,Si002855m.g,Si034309m.g,Si024947m.g,Si020681m.g,Si034300m.g,Si034588m.g,Si008073m.g,Si010836m.g,Si011648m.g,Si012185m.g,Si006705m.g,Si020776m.g,Si005895m.g,Si020734m.g,Si035251m.g,Si020755m.g,Si002395m.g,Si034784m.g
GO:0098662	inorganic cation transmembrane transport	biological_process	0.73032	1	28	3036	205	22835	Si034784m.g,Si020755m.g,Si002395m.g,Si020776m.g,Si005895m.g,Si020734m.g,Si035251m.g,Si006705m.g,Si012185m.g,Si011648m.g,Si010836m.g,Si020681m.g,Si024947m.g,Si008073m.g,Si034588m.g,Si034300m.g,Si002855m.g,Si034309m.g,Si025576m.g,Si034303m.g,Si032351m.g,Si038243m.g,Si005163m.g,Si001234m.g,Si039337m.g,Si040270m.g,Si011357m.g,Si012647m.g
GO:0002683	negative regulation of immune system process	biological_process	0.73037	1	1	3036	9	22835	Si025236m.g
GO:0002697	regulation of immune effector process	biological_process	0.73037	1	1	3036	9	22835	Si025236m.g
GO:0002698	negative regulation of immune effector process	biological_process	0.73037	1	1	3036	9	22835	Si025236m.g
GO:0002832	negative regulation of response to biotic stimulus	biological_process	0.73037	1	1	3036	9	22835	Si025236m.g
GO:0030683	evasion or tolerance by virus of host immune response	biological_process	0.73037	1	1	3036	9	22835	Si025236m.g
GO:0031348	negative regulation of defense response	biological_process	0.73037	1	1	3036	9	22835	Si025236m.g
GO:0043901	negative regulation of multi-organism process	biological_process	0.73037	1	1	3036	9	22835	Si025236m.g
GO:0050687	negative regulation of defense response to virus	biological_process	0.73037	1	1	3036	9	22835	Si025236m.g
GO:0050688	regulation of defense response to virus	biological_process	0.73037	1	1	3036	9	22835	Si025236m.g
GO:0050690	regulation of defense response to virus by virus	biological_process	0.73037	1	1	3036	9	22835	Si025236m.g
GO:0006481	C-terminal protein methylation	biological_process	0.7354	1	1	3036	8	22835	Si010027m.g
GO:0018410	C-terminal protein amino acid modification	biological_process	0.7354	1	1	3036	8	22835	Si010027m.g
GO:0043687	post-translational protein modification	biological_process	0.7354	1	1	3036	8	22835	Si010027m.g
GO:0043038	amino acid activation	biological_process	0.73607	1	6	3036	112	22835	Si036175m.g,Si002677m.g,Si016805m.g,Si007513m.g,Si017014m.g,Si000476m.g
GO:0043039	tRNA aminoacylation	biological_process	0.73607	1	6	3036	112	22835	Si002677m.g,Si016805m.g,Si036175m.g,Si000476m.g,Si017014m.g,Si007513m.g
GO:0006817	phosphate ion transport	biological_process	0.741	1	1	3036	7	22835	Si039539m.g
GO:0061025	membrane fusion	biological_process	0.7414	1	3	3036	53	22835	Si020781m.g,Si009684m.g,Si000808m.g
GO:0048878	chemical homeostasis	biological_process	0.74218	1	6	3036	48	22835	Si026570m.g,Si033707m.g,Si007326m.g,Si030561m.g,Si026773m.g,Si039876m.g
GO:0019082	viral protein processing	biological_process	0.7439	1	2	3036	23	22835	Si004343m.g,Si029646m.g
GO:0018342	protein prenylation	biological_process	0.75029	1	1	3036	16	22835	Si016294m.g
GO:0097354	prenylation	biological_process	0.75029	1	1	3036	16	22835	Si016294m.g
GO:0010876	lipid localization	biological_process	0.75105	1	8	3036	69	22835	Si036810m.g,Si013269m.g,Si014575m.g,Si028359m.g,Si010778m.g,Si000747m.g,Si014506m.g,Si023261m.g
GO:0097164	ammonium ion metabolic process	biological_process	0.75165	1	1	3036	12	22835	Si029545m.g
GO:0032102	negative regulation of response to external stimulus	biological_process	0.75181	1	1	3036	13	22835	Si025236m.g
GO:0020012	evasion or tolerance of host immune response	biological_process	0.75252	1	1	3036	10	22835	Si025236m.g
GO:0030682	evasion or tolerance of host defense response	biological_process	0.75252	1	1	3036	10	22835	Si025236m.g
GO:0051805	evasion or tolerance of immune response of other organism involved in symbiotic interaction	biological_process	0.75252	1	1	3036	10	22835	Si025236m.g
GO:0051807	evasion or tolerance of defense response of other organism involved in symbiotic interaction	biological_process	0.75252	1	1	3036	10	22835	Si025236m.g
GO:0052564	response to immune response of other organism involved in symbiotic interaction	biological_process	0.75252	1	1	3036	10	22835	Si025236m.g
GO:0052572	response to host immune response	biological_process	0.75252	1	1	3036	10	22835	Si025236m.g
GO:0009432	SOS response	biological_process	0.75313	1	1	3036	25	22835	Si021134m.g
GO:0098655	cation transmembrane transport	biological_process	0.75411	1	28	3036	207	22835	Si006705m.g,Si012185m.g,Si011648m.g,Si010836m.g,Si034784m.g,Si020755m.g,Si002395m.g,Si020776m.g,Si020734m.g,Si005895m.g,Si035251m.g,Si032351m.g,Si038243m.g,Si001234m.g,Si005163m.g,Si039337m.g,Si011357m.g,Si040270m.g,Si012647m.g,Si020681m.g,Si024947m.g,Si034300m.g,Si034588m.g,Si008073m.g,Si002855m.g,Si034309m.g,Si025576m.g,Si034303m.g
GO:0050790	regulation of catalytic activity	biological_process	0.75412	1	11	3036	93	22835	Si018695m.g,Si007915m.g,Si029685m.g,Si011027m.g,Si021406m.g,Si031006m.g,Si023414m.g,Si011721m.g,Si026554m.g,Si007212m.g,Si021371m.g
GO:0006955	immune response	biological_process	0.75652	1	12	3036	108	22835	Si012450m.g,Si034443m.g,Si029170m.g,Si026703m.g,Si036456m.g,Si036196m.g,Si018405m.g,Si025458m.g,Si017412m.g,Si033887m.g,Si021109m.g,Si034919m.g
GO:0015988	energy coupled proton transmembrane transport, against electrochemical gradient	biological_process	0.75817	1	7	3036	79	22835	Si034784m.g,Si024947m.g,Si020734m.g,Si040270m.g,Si010836m.g,Si012647m.g,Si005163m.g
GO:0015991	ATP hydrolysis coupled proton transport	biological_process	0.75817	1	7	3036	79	22835	Si024947m.g,Si034784m.g,Si005163m.g,Si020734m.g,Si040270m.g,Si010836m.g,Si012647m.g
GO:0006120	mitochondrial electron transport, NADH to ubiquinone	biological_process	0.76359	1	1	3036	14	22835	Si020767m.g
GO:0006612	protein targeting to membrane	biological_process	0.76415	1	7	3036	99	22835	Si015101m.g,Si005685m.g,Si006768m.g,Si020210m.g,Si000042m.g,Si000044m.g,Si016688m.g
GO:0006165	nucleoside diphosphate phosphorylation	biological_process	0.76852	1	6	3036	69	22835	Si006430m.g,Si033698m.g,Si030075m.g,Si000952m.g,Si009995m.g,Si021760m.g
GO:0046939	nucleotide phosphorylation	biological_process	0.76852	1	6	3036	69	22835	Si030075m.g,Si006430m.g,Si033698m.g,Si009995m.g,Si021760m.g,Si000952m.g
GO:0007606	sensory perception of chemical stimulus	biological_process	0.77204	1	2	3036	23	22835	Si001993m.g,Si001172m.g
GO:0072527	pyrimidine-containing compound metabolic process	biological_process	0.77344	1	8	3036	72	22835	Si005388m.g,Si004641m.g,Si034631m.g,Si036532m.g,Si022926m.g,Si033698m.g,Si020785m.g,Si030075m.g
GO:0050909	sensory perception of taste	biological_process	0.77528	1	1	3036	10	22835	Si001172m.g
GO:0051346	negative regulation of hydrolase activity	biological_process	0.77765	1	5	3036	28	22835	Si023414m.g,Si011721m.g,Si021406m.g,Si018695m.g,Si029685m.g
GO:0006812	cation transport	biological_process	0.77911	1	97	3036	774	22835	Si011824m.g,Si010836m.g,Si029437m.g,Si018567m.g,Si026946m.g,Si011648m.g,Si022014m.g,Si006705m.g,Si030332m.g,Si000395m.g,Si020734m.g,Si001998m.g,Si024290m.g,Si034784m.g,Si003232m.g,Si005163m.g,Si027819m.g,Si012647m.g,Si017049m.g,Si002433m.g,Si021022m.g,Si025277m.g,Si025576m.g,Si034309m.g,Si031315m.g,Si002514m.g,Si001172m.g,Si024947m.g,Si026904m.g,Si001725m.g,Si020681m.g,Si034300m.g,Si009256m.g,Si0…
GO:0016042	lipid catabolic process	biological_process	0.77991	1	5	3036	45	22835	Si001099m.g,Si021022m.g,Si036423m.g,Si026043m.g,Si039615m.g
GO:0006405	RNA export from nucleus	biological_process	0.78028	1	1	3036	14	22835	Si025917m.g
GO:0090150	establishment of protein localization to membrane	biological_process	0.78129	1	9	3036	128	22835	Si006768m.g,Si020210m.g,Si000044m.g,Si000042m.g,Si015101m.g,Si008066m.g,Si005685m.g,Si036451m.g,Si016688m.g
GO:0072657	protein localization to membrane	biological_process	0.78153	1	9	3036	129	22835	Si016688m.g,Si036451m.g,Si005685m.g,Si008066m.g,Si015101m.g,Si000042m.g,Si000044m.g,Si020210m.g,Si006768m.g
GO:0044766	multi-organism transport	biological_process	0.78199	1	5	3036	28	22835	Si026149m.g,Si031090m.g,Si005895m.g,Si001915m.g,Si023806m.g
GO:0046794	transport of virus	biological_process	0.78199	1	5	3036	28	22835	Si023806m.g,Si031090m.g,Si026149m.g,Si005895m.g,Si001915m.g
GO:1902579	multi-organism localization	biological_process	0.78199	1	5	3036	28	22835	Si023806m.g,Si005895m.g,Si001915m.g,Si031090m.g,Si026149m.g
GO:0006359	regulation of transcription from RNA polymerase III promoter	biological_process	0.78274	1	1	3036	17	22835	Si022314m.g
GO:0006814	sodium ion transport	biological_process	0.78302	1	8	3036	57	22835	Si022320m.g,Si016897m.g,Si011357m.g,Si027819m.g,Si011648m.g,Si029455m.g,Si031187m.g,Si032351m.g
GO:0006094	gluconeogenesis	biological_process	0.78308	1	1	3036	10	22835	Si034404m.g
GO:0019319	hexose biosynthetic process	biological_process	0.78308	1	1	3036	10	22835	Si034404m.g
GO:0046364	monosaccharide biosynthetic process	biological_process	0.78308	1	1	3036	10	22835	Si034404m.g
GO:0006289	nucleotide-excision repair	biological_process	0.78574	1	2	3036	16	22835	Si017727m.g,Si025458m.g
GO:0008608	attachment of spindle microtubules to kinetochore	biological_process	0.78585	1	2	3036	25	22835	Si039496m.g,Si018237m.g
GO:0009085	lysine biosynthetic process	biological_process	0.78705	1	1	3036	22	22835	Si002335m.g
GO:0009089	lysine biosynthetic process via diaminopimelate	biological_process	0.78705	1	1	3036	22	22835	Si002335m.g
GO:0046451	diaminopimelate metabolic process	biological_process	0.78705	1	1	3036	22	22835	Si002335m.g
GO:0009218	pyrimidine ribonucleotide metabolic process	biological_process	0.78872	1	3	3036	13	22835	Si004641m.g,Si030075m.g,Si033698m.g
GO:0009220	pyrimidine ribonucleotide biosynthetic process	biological_process	0.78872	1	3	3036	13	22835	Si030075m.g,Si033698m.g,Si004641m.g
GO:0048609	multicellular organismal reproductive process	biological_process	0.79005	1	19	3036	139	22835	Si002029m.g,Si001375m.g,Si027412m.g,Si003806m.g,Si034583m.g,Si004283m.g,Si016056m.g,Si007070m.g,Si001740m.g,Si002537m.g,Si029988m.g,Si027554m.g,Si009995m.g,Si032580m.g,Si037175m.g,Si019865m.g,Si037286m.g,Si010132m.g,Si002243m.g
GO:0034453	microtubule anchoring	biological_process	0.79388	1	2	3036	27	22835	Si018237m.g,Si039496m.g
GO:0031341	regulation of cell killing	biological_process	0.79549	1	1	3036	2	22835	Si020646m.g
GO:0006303	double-strand break repair via nonhomologous end joining	biological_process	0.79608	1	1	3036	9	22835	Si033252m.g
GO:0000726	non-recombinational repair	biological_process	0.79608	1	1	3036	10	22835	Si033252m.g
GO:0009628	response to abiotic stimulus	biological_process	0.79678	1	5	3036	36	22835	Si029721m.g,Si026926m.g,Si010481m.g,Si017727m.g,Si007326m.g
GO:0009132	nucleoside diphosphate metabolic process	biological_process	0.79973	1	6	3036	72	22835	Si030075m.g,Si033698m.g,Si006430m.g,Si009995m.g,Si021760m.g,Si000952m.g
GO:0032502	developmental process	biological_process	0.80051	1	56	3036	450	22835	Si016730m.g,Si015502m.g,Si034443m.g,Si008283m.g,Si034783m.g,Si031307m.g,Si019865m.g,Si034784m.g,Si037286m.g,Si032942m.g,Si015173m.g,Si022552m.g,Si004283m.g,Si034583m.g,Si011721m.g,Si040657m.g,Si010039m.g,Si002327m.g,Si039397m.g,Si012642m.g,Si010739m.g,Si028356m.g,Si008747m.g,Si036456m.g,Si015944m.g,Si000719m.g,Si002243m.g,Si009174m.g,Si017389m.g,Si011455m.g,Si002803m.g,Si016768m.g,Si032580m.g,Si0…
GO:0009991	response to extracellular stimulus	biological_process	0.80257	1	2	3036	37	22835	Si021134m.g,Si024906m.g
GO:0031668	cellular response to extracellular stimulus	biological_process	0.80257	1	2	3036	37	22835	Si021134m.g,Si024906m.g
GO:0071496	cellular response to external stimulus	biological_process	0.80257	1	2	3036	37	22835	Si021134m.g,Si024906m.g
GO:0007596	blood coagulation	biological_process	0.80307	1	5	3036	59	22835	Si025953m.g,Si034038m.g,Si021632m.g,Si036343m.g,Si018695m.g
GO:0043244	regulation of protein complex disassembly	biological_process	0.80656	1	2	3036	19	22835	Si036905m.g,Si024647m.g
GO:0002064	epithelial cell development	biological_process	0.80824	1	9	3036	76	22835	Si004283m.g,Si034583m.g,Si002537m.g,Si029988m.g,Si032580m.g,Si037286m.g,Si019865m.g,Si003806m.g,Si002243m.g
GO:0002065	columnar/cuboidal epithelial cell differentiation	biological_process	0.80824	1	9	3036	76	22835	Si002243m.g,Si032580m.g,Si003806m.g,Si019865m.g,Si037286m.g,Si004283m.g,Si034583m.g,Si002537m.g,Si029988m.g
GO:0002066	columnar/cuboidal epithelial cell development	biological_process	0.80824	1	9	3036	76	22835	Si002537m.g,Si029988m.g,Si034583m.g,Si004283m.g,Si002243m.g,Si003806m.g,Si019865m.g,Si037286m.g,Si032580m.g
GO:0007292	female gamete generation	biological_process	0.80824	1	9	3036	76	22835	Si029988m.g,Si002537m.g,Si034583m.g,Si004283m.g,Si003806m.g,Si037286m.g,Si019865m.g,Si032580m.g,Si002243m.g
GO:0007304	chorion-containing eggshell formation	biological_process	0.80824	1	9	3036	76	22835	Si019865m.g,Si037286m.g,Si003806m.g,Si032580m.g,Si002243m.g,Si002537m.g,Si029988m.g,Si004283m.g,Si034583m.g
GO:0030703	eggshell formation	biological_process	0.80824	1	9	3036	76	22835	Si003806m.g,Si037286m.g,Si019865m.g,Si032580m.g,Si002243m.g,Si002537m.g,Si029988m.g,Si004283m.g,Si034583m.g
GO:0030707	ovarian follicle cell development	biological_process	0.80824	1	9	3036	76	22835	Si002243m.g,Si037286m.g,Si019865m.g,Si003806m.g,Si032580m.g,Si002537m.g,Si029988m.g,Si004283m.g,Si034583m.g
GO:0048477	oogenesis	biological_process	0.80824	1	9	3036	76	22835	Si034583m.g,Si004283m.g,Si002537m.g,Si029988m.g,Si002243m.g,Si032580m.g,Si037286m.g,Si019865m.g,Si003806m.g
GO:1901068	guanosine-containing compound metabolic process	biological_process	0.80963	1	3	3036	18	22835	Si030075m.g,Si029306m.g,Si033698m.g
GO:0042060	wound healing	biological_process	0.81164	1	8	3036	78	22835	Si036343m.g,Si018695m.g,Si034038m.g,Si021632m.g,Si025953m.g,Si025458m.g,Si015173m.g,Si020780m.g
GO:0061024	membrane organization	biological_process	0.81166	1	13	3036	199	22835	Si005685m.g,Si025921m.g,Si036451m.g,Si000808m.g,Si008066m.g,Si015101m.g,Si020781m.g,Si016688m.g,Si006768m.g,Si000044m.g,Si000042m.g,Si009684m.g,Si020210m.g
GO:0010927	cellular component assembly involved in morphogenesis	biological_process	0.81334	1	1	3036	8	22835	Si027485m.g
GO:0042384	cilium assembly	biological_process	0.81334	1	1	3036	8	22835	Si027485m.g
GO:0060271	cilium morphogenesis	biological_process	0.81334	1	1	3036	8	22835	Si027485m.g
GO:0044782	cilium organization	biological_process	0.81334	1	1	3036	9	22835	Si027485m.g
GO:0019321	pentose metabolic process	biological_process	0.81379	1	1	3036	12	22835	Si026076m.g
GO:0019566	arabinose metabolic process	biological_process	0.81379	1	1	3036	12	22835	Si026076m.g
GO:0046373	L-arabinose metabolic process	biological_process	0.81379	1	1	3036	12	22835	Si026076m.g
GO:0031412	gas vesicle organization	biological_process	0.81474	1	2	3036	11	22835	Si037175m.g,Si011082m.g
GO:0001522	pseudouridine synthesis	biological_process	0.81539	1	2	3036	40	22835	Si019261m.g,Si029887m.g
GO:0003006	developmental process involved in reproduction	biological_process	0.81646	1	10	3036	92	22835	Si032580m.g,Si003806m.g,Si016272m.g,Si019865m.g,Si037286m.g,Si002243m.g,Si004283m.g,Si034583m.g,Si029988m.g,Si002537m.g
GO:0030203	glycosaminoglycan metabolic process	biological_process	0.8165	1	1	3036	25	22835	Si037183m.g
GO:0030855	epithelial cell differentiation	biological_process	0.81856	1	9	3036	79	22835	Si002243m.g,Si032580m.g,Si003806m.g,Si037286m.g,Si019865m.g,Si004283m.g,Si034583m.g,Si002537m.g,Si029988m.g
GO:0009161	ribonucleoside monophosphate metabolic process	biological_process	0.81931	1	23	3036	185	22835	Si025576m.g,Si016404m.g,Si034588m.g,Si032914m.g,Si033375m.g,Si039337m.g,Si016692m.g,Si001234m.g,Si000952m.g,Si038243m.g,Si020791m.g,Si021760m.g,Si000395m.g,Si020734m.g,Si020776m.g,Si020755m.g,Si002395m.g,Si009995m.g,Si020767m.g,Si006430m.g,Si017135m.g,Si029622m.g,Si004641m.g
GO:0006801	superoxide metabolic process	biological_process	0.82149	1	1	3036	10	22835	Si026876m.g
GO:0009123	nucleoside monophosphate metabolic process	biological_process	0.82245	1	23	3036	189	22835	Si020755m.g,Si002395m.g,Si020767m.g,Si009995m.g,Si000395m.g,Si020734m.g,Si020776m.g,Si029622m.g,Si004641m.g,Si006430m.g,Si017135m.g,Si016404m.g,Si034588m.g,Si025576m.g,Si000952m.g,Si038243m.g,Si020791m.g,Si021760m.g,Si032914m.g,Si033375m.g,Si039337m.g,Si016692m.g,Si001234m.g
GO:0006614	SRP-dependent cotranslational protein targeting to membrane	biological_process	0.82319	1	6	3036	92	22835	Si016688m.g,Si000044m.g,Si000042m.g,Si020210m.g,Si005685m.g,Si015101m.g
GO:0045047	protein targeting to ER	biological_process	0.82319	1	6	3036	92	22835	Si015101m.g,Si005685m.g,Si020210m.g,Si000042m.g,Si016688m.g,Si000044m.g
GO:0072599	establishment of protein localization to endoplasmic reticulum	biological_process	0.82319	1	6	3036	92	22835	Si016688m.g,Si000044m.g,Si000042m.g,Si020210m.g,Si005685m.g,Si015101m.g
GO:0065009	regulation of molecular function	biological_process	0.82342	1	11	3036	104	22835	Si026554m.g,Si021371m.g,Si007212m.g,Si021406m.g,Si011027m.g,Si011721m.g,Si023414m.g,Si031006m.g,Si007915m.g,Si029685m.g,Si018695m.g
GO:0031647	regulation of protein stability	biological_process	0.82362	1	1	3036	7	22835	Si018378m.g
GO:0050821	protein stabilization	biological_process	0.82362	1	1	3036	7	22835	Si018378m.g
GO:0031175	neuron projection development	biological_process	0.82395	1	1	3036	23	22835	Si002803m.g
GO:0048666	neuron development	biological_process	0.82395	1	1	3036	23	22835	Si002803m.g
GO:0030182	neuron differentiation	biological_process	0.82395	1	1	3036	25	22835	Si002803m.g
GO:0048699	generation of neurons	biological_process	0.82395	1	1	3036	25	22835	Si002803m.g
GO:0007281	germ cell development	biological_process	0.82473	1	9	3036	78	22835	Si002243m.g,Si032580m.g,Si019865m.g,Si037286m.g,Si003806m.g,Si034583m.g,Si004283m.g,Si002537m.g,Si029988m.g
GO:0015718	monocarboxylic acid transport	biological_process	0.82502	1	3	3036	29	22835	Si029627m.g,Si012430m.g,Si022810m.g
GO:0007166	cell surface receptor signaling pathway	biological_process	0.82938	1	11	3036	94	22835	Si015502m.g,Si025276m.g,Si019865m.g,Si035083m.g,Si037353m.g,Si002327m.g,Si013685m.g,Si011095m.g,Si038953m.g,Si039199m.g,Si009557m.g
GO:0050793	regulation of developmental process	biological_process	0.82986	1	3	3036	27	22835	Si001555m.g,Si010739m.g,Si011455m.g
GO:0006449	regulation of translational termination	biological_process	0.83044	1	1	3036	6	22835	Si024647m.g
GO:0006452	translational frameshifting	biological_process	0.83044	1	1	3036	6	22835	Si024647m.g
GO:0034250	positive regulation of cellular amide metabolic process	biological_process	0.83044	1	1	3036	6	22835	Si024647m.g
GO:0043243	positive regulation of protein complex disassembly	biological_process	0.83044	1	1	3036	6	22835	Si024647m.g
GO:0045727	positive regulation of translation	biological_process	0.83044	1	1	3036	6	22835	Si024647m.g
GO:0045901	positive regulation of translational elongation	biological_process	0.83044	1	1	3036	6	22835	Si024647m.g
GO:0045905	positive regulation of translational termination	biological_process	0.83044	1	1	3036	6	22835	Si024647m.g
GO:0032504	multicellular organism reproduction	biological_process	0.83427	1	19	3036	146	22835	Si019865m.g,Si037286m.g,Si027554m.g,Si009995m.g,Si032580m.g,Si037175m.g,Si010132m.g,Si002243m.g,Si029988m.g,Si002537m.g,Si034583m.g,Si004283m.g,Si007070m.g,Si001740m.g,Si016056m.g,Si003806m.g,Si001375m.g,Si027412m.g,Si002029m.g
GO:0006553	lysine metabolic process	biological_process	0.83451	1	1	3036	37	22835	Si002335m.g
GO:0051240	positive regulation of multicellular organismal process	biological_process	0.8355	1	2	3036	17	22835	Si001555m.g,Si010739m.g
GO:0009259	ribonucleotide metabolic process	biological_process	0.83576	1	29	3036	229	22835	Si020755m.g,Si002395m.g,Si019865m.g,Si009995m.g,Si020767m.g,Si000395m.g,Si020734m.g,Si029306m.g,Si011911m.g,Si020776m.g,Si029622m.g,Si007319m.g,Si004641m.g,Si033698m.g,Si006430m.g,Si017135m.g,Si016404m.g,Si034588m.g,Si030075m.g,Si025576m.g,Si000952m.g,Si038243m.g,Si020791m.g,Si021760m.g,Si033375m.g,Si039337m.g,Si032914m.g,Si016692m.g,Si001234m.g
GO:0019693	ribose phosphate metabolic process	biological_process	0.83787	1	30	3036	238	22835	Si007319m.g,Si029622m.g,Si004641m.g,Si017135m.g,Si006430m.g,Si033698m.g,Si009995m.g,Si020767m.g,Si002395m.g,Si020755m.g,Si019865m.g,Si011911m.g,Si029306m.g,Si020776m.g,Si000395m.g,Si020734m.g,Si021760m.g,Si020791m.g,Si000952m.g,Si038243m.g,Si033375m.g,Si039337m.g,Si032914m.g,Si001234m.g,Si016692m.g,Si016404m.g,Si034588m.g,Si025576m.g,Si030075m.g,Si006330m.g
GO:0006265	DNA topological change	biological_process	0.83981	1	2	3036	32	22835	Si025165m.g,Si008924m.g
GO:0009063	cellular amino acid catabolic process	biological_process	0.8399	1	2	3036	30	22835	Si030724m.g,Si006403m.g
GO:0043414	macromolecule methylation	biological_process	0.84065	1	4	3036	98	22835	Si010027m.g,Si002161m.g,Si008685m.g,Si017486m.g
GO:1901137	carbohydrate derivative biosynthetic process	biological_process	0.84143	1	32	3036	297	22835	Si025576m.g,Si009589m.g,Si029341m.g,Si016692m.g,Si012669m.g,Si011911m.g,Si008283m.g,Si006853m.g,Si002395m.g,Si039913m.g,Si022442m.g,Si007319m.g,Si030075m.g,Si025365m.g,Si039864m.g,Si001555m.g,Si034588m.g,Si001234m.g,Si039337m.g,Si030530m.g,Si038243m.g,Si029625m.g,Si020776m.g,Si021739m.g,Si037183m.g,Si015363m.g,Si020755m.g,Si017135m.g,Si033698m.g,Si001691m.g,Si016713m.g,Si004641m.g
GO:0072521	purine-containing compound metabolic process	biological_process	0.84636	1	29	3036	243	22835	Si020767m.g,Si009995m.g,Si020755m.g,Si002395m.g,Si019865m.g,Si029306m.g,Si020776m.g,Si011911m.g,Si000395m.g,Si020734m.g,Si007319m.g,Si029622m.g,Si017135m.g,Si033698m.g,Si006430m.g,Si035154m.g,Si016404m.g,Si034588m.g,Si025576m.g,Si030075m.g,Si020791m.g,Si021760m.g,Si000952m.g,Si038243m.g,Si039337m.g,Si033375m.g,Si032914m.g,Si001234m.g,Si016692m.g
GO:0032879	regulation of localization	biological_process	0.84699	1	5	3036	53	22835	Si019926m.g,Si014815m.g,Si025342m.g,Si014779m.g,Si014648m.g
GO:0007275	multicellular organismal development	biological_process	0.85057	1	29	3036	240	22835	Si015173m.g,Si032942m.g,Si010039m.g,Si040657m.g,Si011721m.g,Si022552m.g,Si002803m.g,Si017389m.g,Si011455m.g,Si009174m.g,Si019865m.g,Si022479m.g,Si016272m.g,Si019736m.g,Si031307m.g,Si008283m.g,Si019168m.g,Si015502m.g,Si009939m.g,Si022114m.g,Si016442m.g,Si014579m.g,Si002327m.g,Si001971m.g,Si013685m.g,Si001555m.g,Si001105m.g,Si010739m.g,Si007326m.g
GO:0009110	vitamin biosynthetic process	biological_process	0.85115	1	6	3036	95	22835	Si037008m.g,Si007074m.g,Si030777m.g,Si020701m.g,Si034631m.g,Si036532m.g
GO:0042364	water-soluble vitamin biosynthetic process	biological_process	0.85115	1	6	3036	95	22835	Si037008m.g,Si007074m.g,Si034631m.g,Si030777m.g,Si020701m.g,Si036532m.g
GO:0072525	pyridine-containing compound biosynthetic process	biological_process	0.85201	1	1	3036	23	22835	Si020701m.g
GO:0033036	macromolecule localization	biological_process	0.85287	1	77	3036	935	22835	Si008634m.g,Si014861m.g,Si019729m.g,Si010778m.g,Si023551m.g,Si000044m.g,Si000333m.g,Si040270m.g,Si000124m.g,Si002608m.g,Si035610m.g,Si005685m.g,Si040196m.g,Si008066m.g,Si025917m.g,Si035083m.g,Si019575m.g,Si008543m.g,Si024087m.g,Si000882m.g,Si028359m.g,Si014575m.g,Si021311m.g,Si016688m.g,Si036374m.g,Si034784m.g,Si000042m.g,Si037410m.g,Si000747m.g,Si010550m.g,Si036451m.g,Si015101m.g,Si036824m.g,Si0…
GO:0006284	base-excision repair	biological_process	0.85338	1	1	3036	25	22835	Si018143m.g
GO:0003008	system process	biological_process	0.85344	1	3	3036	38	22835	Si001172m.g,Si002016m.g,Si001993m.g
GO:0040008	regulation of growth	biological_process	0.85839	1	2	3036	17	22835	Si018904m.g,Si026181m.g
GO:0042278	purine nucleoside metabolic process	biological_process	0.85963	1	26	3036	211	22835	Si020791m.g,Si021760m.g,Si000952m.g,Si038243m.g,Si039337m.g,Si033375m.g,Si032914m.g,Si001234m.g,Si016404m.g,Si034588m.g,Si025576m.g,Si030075m.g,Si007319m.g,Si029622m.g,Si006430m.g,Si033698m.g,Si009995m.g,Si020767m.g,Si002395m.g,Si020755m.g,Si019865m.g,Si011911m.g,Si029306m.g,Si020776m.g,Si000395m.g,Si020734m.g
GO:0046128	purine ribonucleoside metabolic process	biological_process	0.85963	1	26	3036	211	22835	Si038243m.g,Si000952m.g,Si020791m.g,Si021760m.g,Si001234m.g,Si033375m.g,Si039337m.g,Si032914m.g,Si034588m.g,Si016404m.g,Si025576m.g,Si030075m.g,Si007319m.g,Si029622m.g,Si006430m.g,Si033698m.g,Si019865m.g,Si020755m.g,Si002395m.g,Si020767m.g,Si009995m.g,Si020734m.g,Si000395m.g,Si020776m.g,Si029306m.g,Si011911m.g
GO:0022008	neurogenesis	biological_process	0.86197	1	1	3036	29	22835	Si002803m.g
GO:0008283	cell proliferation	biological_process	0.86255	1	3	3036	23	22835	Si015173m.g,Si031256m.g,Si037985m.g
GO:0007399	nervous system development	biological_process	0.86305	1	1	3036	33	22835	Si002803m.g
GO:0032780	negative regulation of ATPase activity	biological_process	0.86331	1	2	3036	16	22835	Si023414m.g,Si021406m.g
GO:0043462	regulation of ATPase activity	biological_process	0.86331	1	2	3036	16	22835	Si021406m.g,Si023414m.g
GO:0048193	Golgi vesicle transport	biological_process	0.86359	1	8	3036	130	22835	Si023013m.g,Si035083m.g,Si024087m.g,Si036824m.g,Si000959m.g,Si019634m.g,Si013290m.g,Si021311m.g
GO:0051336	regulation of hydrolase activity	biological_process	0.86417	1	5	3036	39	22835	Si029685m.g,Si023414m.g,Si011721m.g,Si018695m.g,Si021406m.g
GO:0008064	regulation of actin polymerization or depolymerization	biological_process	0.8646	1	2	3036	24	22835	Si007619m.g,Si036905m.g
GO:0008154	actin polymerization or depolymerization	biological_process	0.8646	1	2	3036	24	22835	Si036905m.g,Si007619m.g
GO:0030041	actin filament polymerization	biological_process	0.8646	1	2	3036	24	22835	Si007619m.g,Si036905m.g
GO:0030832	regulation of actin filament length	biological_process	0.8646	1	2	3036	24	22835	Si036905m.g,Si007619m.g
GO:0030833	regulation of actin filament polymerization	biological_process	0.8646	1	2	3036	24	22835	Si007619m.g,Si036905m.g
GO:0032535	regulation of cellular component size	biological_process	0.8646	1	2	3036	24	22835	Si036905m.g,Si007619m.g
GO:0032956	regulation of actin cytoskeleton organization	biological_process	0.8646	1	2	3036	24	22835	Si036905m.g,Si007619m.g
GO:0032970	regulation of actin filament-based process	biological_process	0.8646	1	2	3036	24	22835	Si007619m.g,Si036905m.g
GO:0006739	NADP metabolic process	biological_process	0.86497	1	1	3036	21	22835	Si006330m.g
GO:0009119	ribonucleoside metabolic process	biological_process	0.8657	1	26	3036	215	22835	Si033698m.g,Si006430m.g,Si029622m.g,Si007319m.g,Si029306m.g,Si011911m.g,Si020776m.g,Si020734m.g,Si000395m.g,Si009995m.g,Si020767m.g,Si019865m.g,Si020755m.g,Si002395m.g,Si001234m.g,Si033375m.g,Si039337m.g,Si032914m.g,Si020791m.g,Si021760m.g,Si038243m.g,Si000952m.g,Si030075m.g,Si025576m.g,Si034588m.g,Si016404m.g
GO:0048468	cell development	biological_process	0.86604	1	10	3036	104	22835	Si032580m.g,Si003806m.g,Si037286m.g,Si019865m.g,Si002243m.g,Si002803m.g,Si004283m.g,Si034583m.g,Si002537m.g,Si029988m.g
GO:0006613	cotranslational protein targeting to membrane	biological_process	0.86643	1	6	3036	95	22835	Si005685m.g,Si015101m.g,Si000042m.g,Si000044m.g,Si016688m.g,Si020210m.g
GO:0022618	ribonucleoprotein complex assembly	biological_process	0.86674	1	1	3036	11	22835	Si002537m.g
GO:0009126	purine nucleoside monophosphate metabolic process	biological_process	0.86722	1	22	3036	182	22835	Si006430m.g,Si017135m.g,Si029622m.g,Si000395m.g,Si020734m.g,Si020776m.g,Si020755m.g,Si002395m.g,Si009995m.g,Si020767m.g,Si039337m.g,Si033375m.g,Si032914m.g,Si016692m.g,Si001234m.g,Si000952m.g,Si038243m.g,Si021760m.g,Si020791m.g,Si025576m.g,Si016404m.g,Si034588m.g
GO:0009167	purine ribonucleoside monophosphate metabolic process	biological_process	0.86722	1	22	3036	182	22835	Si034588m.g,Si016404m.g,Si025576m.g,Si020791m.g,Si021760m.g,Si038243m.g,Si000952m.g,Si001234m.g,Si016692m.g,Si033375m.g,Si039337m.g,Si032914m.g,Si009995m.g,Si020767m.g,Si020755m.g,Si002395m.g,Si020776m.g,Si020734m.g,Si000395m.g,Si029622m.g,Si017135m.g,Si006430m.g
GO:0009967	positive regulation of signal transduction	biological_process	0.86753	1	6	3036	50	22835	Si026703m.g,Si001555m.g,Si010739m.g,Si029170m.g,Si021109m.g,Si018405m.g
GO:0010647	positive regulation of cell communication	biological_process	0.86753	1	6	3036	50	22835	Si018405m.g,Si021109m.g,Si029170m.g,Si010739m.g,Si001555m.g,Si026703m.g
GO:0023056	positive regulation of signaling	biological_process	0.86753	1	6	3036	50	22835	Si018405m.g,Si029170m.g,Si021109m.g,Si010739m.g,Si001555m.g,Si026703m.g
GO:0010207	photosystem II assembly	biological_process	0.86874	1	1	3036	6	22835	Si036600m.g
GO:0002682	regulation of immune system process	biological_process	0.86956	1	5	3036	55	22835	Si026703m.g,Si029170m.g,Si021109m.g,Si018405m.g,Si025236m.g
GO:0019953	sexual reproduction	biological_process	0.86998	1	20	3036	161	22835	Si027412m.g,Si001375m.g,Si002029m.g,Si003806m.g,Si029988m.g,Si002537m.g,Si001740m.g,Si007070m.g,Si016056m.g,Si004283m.g,Si034583m.g,Si002243m.g,Si010132m.g,Si037286m.g,Si019865m.g,Si037175m.g,Si032580m.g,Si009995m.g,Si027554m.g,Si026524m.g
GO:0050776	regulation of immune response	biological_process	0.8708	1	4	3036	42	22835	Si026703m.g,Si029170m.g,Si021109m.g,Si018405m.g
GO:0070972	protein localization to endoplasmic reticulum	biological_process	0.87205	1	6	3036	100	22835	Si020210m.g,Si000042m.g,Si016688m.g,Si000044m.g,Si015101m.g,Si005685m.g
GO:0006470	protein dephosphorylation	biological_process	0.87507	1	2	3036	40	22835	Si019286m.g,Si006195m.g
GO:0022412	cellular process involved in reproduction in multicellular organism	biological_process	0.87521	1	9	3036	85	22835	Si003806m.g,Si037286m.g,Si019865m.g,Si032580m.g,Si002243m.g,Si002537m.g,Si029988m.g,Si034583m.g,Si004283m.g
GO:0007031	peroxisome organization	biological_process	0.87588	1	1	3036	23	22835	Si006768m.g
GO:0009150	purine ribonucleotide metabolic process	biological_process	0.87608	1	28	3036	226	22835	Si007319m.g,Si029622m.g,Si017135m.g,Si033698m.g,Si006430m.g,Si009995m.g,Si020767m.g,Si020755m.g,Si002395m.g,Si019865m.g,Si020776m.g,Si029306m.g,Si011911m.g,Si000395m.g,Si020734m.g,Si020791m.g,Si021760m.g,Si000952m.g,Si038243m.g,Si032914m.g,Si033375m.g,Si039337m.g,Si001234m.g,Si016692m.g,Si016404m.g,Si034588m.g,Si025576m.g,Si030075m.g
GO:0009187	cyclic nucleotide metabolic process	biological_process	0.87719	1	1	3036	15	22835	Si014334m.g
GO:0008053	mitochondrial fusion	biological_process	0.87762	1	1	3036	16	22835	Si020781m.g
GO:0006163	purine nucleotide metabolic process	biological_process	0.87863	1	28	3036	233	22835	Si029306m.g,Si011911m.g,Si020776m.g,Si020734m.g,Si000395m.g,Si020767m.g,Si009995m.g,Si019865m.g,Si002395m.g,Si020755m.g,Si017135m.g,Si006430m.g,Si033698m.g,Si007319m.g,Si029622m.g,Si030075m.g,Si025576m.g,Si034588m.g,Si016404m.g,Si001234m.g,Si016692m.g,Si039337m.g,Si033375m.g,Si032914m.g,Si020791m.g,Si021760m.g,Si038243m.g,Si000952m.g
GO:0006448	regulation of translational elongation	biological_process	0.87944	1	1	3036	7	22835	Si024647m.g
GO:0048284	organelle fusion	biological_process	0.87964	1	1	3036	20	22835	Si020781m.g
GO:0006816	calcium ion transport	biological_process	0.88101	1	5	3036	32	22835	Si019926m.g,Si025342m.g,Si014815m.g,Si014779m.g,Si014648m.g
GO:0044780	bacterial-type flagellum assembly	biological_process	0.88129	1	1	3036	14	22835	Si036810m.g
GO:0006874	cellular calcium ion homeostasis	biological_process	0.8818	1	2	3036	28	22835	Si007326m.g,Si030561m.g
GO:0055074	calcium ion homeostasis	biological_process	0.8818	1	2	3036	28	22835	Si030561m.g,Si007326m.g
GO:0072503	cellular divalent inorganic cation homeostasis	biological_process	0.8818	1	2	3036	28	22835	Si030561m.g,Si007326m.g
GO:0072507	divalent inorganic cation homeostasis	biological_process	0.8818	1	2	3036	28	22835	Si030561m.g,Si007326m.g
GO:0071826	ribonucleoprotein complex subunit organization	biological_process	0.88381	1	1	3036	13	22835	Si002537m.g
GO:0001510	RNA methylation	biological_process	0.88742	1	2	3036	50	22835	Si017486m.g,Si008685m.g
GO:0007165	signal transduction	biological_process	0.88891	1	105	3036	1023	22835	Si003310m.g,Si020210m.g,Si018705m.g,Si016922m.g,Si032731m.g,Si034453m.g,Si038953m.g,Si024906m.g,Si023483m.g,Si026385m.g,Si026876m.g,Si023176m.g,Si002327m.g,Si034038m.g,Si010739m.g,Si040611m.g,Si032908m.g,Si014334m.g,Si022090m.g,Si029714m.g,Si025953m.g,Si031305m.g,Si026703m.g,Si033831m.g,Si025336m.g,Si011224m.g,Si024570m.g,Si033264m.g,Si032342m.g,Si029846m.g,Si001862m.g,Si032060m.g,Si020051m.g,Si0…
GO:0000723	telomere maintenance	biological_process	0.8897	1	3	3036	93	22835	Si004445m.g,Si007319m.g,Si005493m.g
GO:0032200	telomere organization	biological_process	0.8897	1	3	3036	93	22835	Si005493m.g,Si007319m.g,Si004445m.g
GO:0060249	anatomical structure homeostasis	biological_process	0.8897	1	3	3036	93	22835	Si005493m.g,Si007319m.g,Si004445m.g
GO:1901657	glycosyl compound metabolic process	biological_process	0.8909	1	29	3036	251	22835	Si029622m.g,Si007319m.g,Si024797m.g,Si006430m.g,Si033698m.g,Si020767m.g,Si009995m.g,Si019865m.g,Si002395m.g,Si020755m.g,Si029306m.g,Si020776m.g,Si011911m.g,Si020734m.g,Si000395m.g,Si021760m.g,Si020791m.g,Si006588m.g,Si038243m.g,Si000952m.g,Si001234m.g,Si039337m.g,Si033375m.g,Si032914m.g,Si025365m.g,Si034588m.g,Si016404m.g,Si025576m.g,Si030075m.g
GO:0007264	small GTPase mediated signal transduction	biological_process	0.8918	1	13	3036	194	22835	Si032060m.g,Si021130m.g,Si020210m.g,Si029648m.g,Si032360m.g,Si033831m.g,Si029589m.g,Si026904m.g,Si025336m.g,Si023140m.g,Si032261m.g,Si002844m.g,Si016688m.g
GO:0006383	transcription from RNA polymerase III promoter	biological_process	0.89188	1	1	3036	28	22835	Si022314m.g
GO:0030029	actin filament-based process	biological_process	0.89204	1	4	3036	42	22835	Si003143m.g,Si009444m.g,Si036905m.g,Si007619m.g
GO:0030036	actin cytoskeleton organization	biological_process	0.89204	1	4	3036	42	22835	Si003143m.g,Si009444m.g,Si007619m.g,Si036905m.g
GO:0009415	response to water	biological_process	0.89246	1	3	3036	25	22835	Si026926m.g,Si010481m.g,Si007326m.g
GO:0030031	cell projection assembly	biological_process	0.89424	1	2	3036	27	22835	Si027485m.g,Si036810m.g
GO:0044700	single organism signaling	biological_process	0.89482	1	105	3036	1027	22835	Si018405m.g,Si029648m.g,Si009557m.g,Si016376m.g,Si040049m.g,Si026904m.g,Si025276m.g,Si002358m.g,Si012642m.g,Si003742m.g,Si032261m.g,Si001041m.g,Si023155m.g,Si011097m.g,Si000341m.g,Si009953m.g,Si025035m.g,Si039896m.g,Si026276m.g,Si004282m.g,Si032743m.g,Si032360m.g,Si020720m.g,Si019865m.g,Si003074m.g,Si015502m.g,Si001429m.g,Si034847m.g,Si023228m.g,Si023140m.g,Si016688m.g,Si006230m.g,Si022500m.g,Si0…
GO:0023052	signaling	biological_process	0.89537	1	105	3036	1029	22835	Si021130m.g,Si011752m.g,Si016805m.g,Si010966m.g,Si010130m.g,Si018602m.g,Si037828m.g,Si035499m.g,Si022262m.g,Si015596m.g,Si018774m.g,Si014648m.g,Si010870m.g,Si037137m.g,Si022500m.g,Si006230m.g,Si011095m.g,Si009598m.g,Si017748m.g,Si039199m.g,Si039755m.g,Si025161m.g,Si001555m.g,Si037353m.g,Si021632m.g,Si035083m.g,Si007081m.g,Si002829m.g,Si025035m.g,Si009953m.g,Si000341m.g,Si011097m.g,Si032360m.g,Si0…
GO:0048584	positive regulation of response to stimulus	biological_process	0.89788	1	6	3036	62	22835	Si001555m.g,Si026703m.g,Si029170m.g,Si021109m.g,Si010739m.g,Si018405m.g
GO:0006766	vitamin metabolic process	biological_process	0.8979	1	6	3036	97	22835	Si034631m.g,Si020701m.g,Si030777m.g,Si036532m.g,Si037008m.g,Si007074m.g
GO:0006767	water-soluble vitamin metabolic process	biological_process	0.8979	1	6	3036	97	22835	Si037008m.g,Si007074m.g,Si034631m.g,Si030777m.g,Si020701m.g,Si036532m.g
GO:0051259	protein oligomerization	biological_process	0.89803	1	3	3036	57	22835	Si012018m.g,Si007272m.g,Si016793m.g
GO:0044550	secondary metabolite biosynthetic process	biological_process	0.89838	1	2	3036	26	22835	Si016208m.g,Si034620m.g
GO:0051239	regulation of multicellular organismal process	biological_process	0.89905	1	3	3036	38	22835	Si001555m.g,Si010739m.g,Si011455m.g
GO:0007186	G-protein coupled receptor signaling pathway	biological_process	0.90173	1	10	3036	167	22835	Si026904m.g,Si024570m.g,Si025921m.g,Si002844m.g,Si022090m.g,Si024906m.g,Si000341m.g,Si011097m.g,Si011752m.g,Si025035m.g
GO:0007224	smoothened signaling pathway	biological_process	0.9026	1	2	3036	20	22835	Si025276m.g,Si037353m.g
GO:0007029	endoplasmic reticulum organization	biological_process	0.90355	1	2	3036	22	22835	Si018237m.g,Si010550m.g
GO:0043086	negative regulation of catalytic activity	biological_process	0.90685	1	6	3036	50	22835	Si018695m.g,Si021406m.g,Si011721m.g,Si023414m.g,Si021371m.g,Si029685m.g
GO:0044092	negative regulation of molecular function	biological_process	0.90685	1	6	3036	50	22835	Si029685m.g,Si021371m.g,Si021406m.g,Si018695m.g,Si011721m.g,Si023414m.g
GO:0010109	regulation of photosynthesis	biological_process	0.90697	1	1	3036	11	22835	Si023016m.g
GO:0042548	regulation of photosynthesis, light reaction	biological_process	0.90697	1	1	3036	11	22835	Si023016m.g
GO:0042549	photosystem II stabilization	biological_process	0.90697	1	1	3036	11	22835	Si023016m.g
GO:0043467	regulation of generation of precursor metabolites and energy	biological_process	0.90697	1	1	3036	11	22835	Si023016m.g
GO:1901700	response to oxygen-containing compound	biological_process	0.90717	1	5	3036	37	22835	Si018370m.g,Si010481m.g,Si026926m.g,Si018372m.g,Si007326m.g
GO:0046034	ATP metabolic process	biological_process	0.90718	1	20	3036	171	22835	Si009995m.g,Si020767m.g,Si002395m.g,Si020755m.g,Si020776m.g,Si020734m.g,Si000395m.g,Si029622m.g,Si006430m.g,Si034588m.g,Si016404m.g,Si025576m.g,Si020791m.g,Si021760m.g,Si038243m.g,Si000952m.g,Si001234m.g,Si033375m.g,Si039337m.g,Si032914m.g
GO:0006302	double-strand break repair	biological_process	0.90722	1	1	3036	26	22835	Si033252m.g
GO:0009966	regulation of signal transduction	biological_process	0.9079	1	12	3036	111	22835	Si018405m.g,Si021109m.g,Si011095m.g,Si013685m.g,Si040425m.g,Si029170m.g,Si010739m.g,Si015502m.g,Si001555m.g,Si015596m.g,Si033831m.g,Si026703m.g
GO:0010646	regulation of cell communication	biological_process	0.9079	1	12	3036	111	22835	Si013685m.g,Si015596m.g,Si026703m.g,Si033831m.g,Si001555m.g,Si010739m.g,Si015502m.g,Si040425m.g,Si029170m.g,Si018405m.g,Si011095m.g,Si021109m.g
GO:0023051	regulation of signaling	biological_process	0.90927	1	12	3036	113	22835	Si021109m.g,Si011095m.g,Si018405m.g,Si015502m.g,Si010739m.g,Si029170m.g,Si040425m.g,Si026703m.g,Si015596m.g,Si033831m.g,Si001555m.g,Si013685m.g
GO:0035556	intracellular signal transduction	biological_process	0.91143	1	43	3036	434	22835	Si029589m.g,Si001555m.g,Si007081m.g,Si002844m.g,Si032060m.g,Si022500m.g,Si011095m.g,Si010870m.g,Si020051m.g,Si022262m.g,Si029170m.g,Si014648m.g,Si010130m.g,Si010966m.g,Si021130m.g,Si021109m.g,Si035499m.g,Si026904m.g,Si010739m.g,Si012642m.g,Si023176m.g,Si032261m.g,Si034453m.g,Si026876m.g,Si023483m.g,Si018405m.g,Si016922m.g,Si020210m.g,Si003310m.g,Si029648m.g,Si016376m.g,Si026703m.g,Si033831m.g,Si0…
GO:0009245	lipid A biosynthetic process	biological_process	0.91385	1	1	3036	11	22835	Si039864m.g
GO:0046493	lipid A metabolic process	biological_process	0.91385	1	1	3036	11	22835	Si039864m.g
GO:1901269	lipooligosaccharide metabolic process	biological_process	0.91385	1	1	3036	11	22835	Si039864m.g
GO:1901271	lipooligosaccharide biosynthetic process	biological_process	0.91385	1	1	3036	11	22835	Si039864m.g
GO:0009664	plant-type cell wall organization	biological_process	0.91447	1	1	3036	19	22835	Si019154m.g
GO:0071669	plant-type cell wall organization or biogenesis	biological_process	0.91447	1	1	3036	19	22835	Si019154m.g
GO:0007051	spindle organization	biological_process	0.91621	1	1	3036	14	22835	Si027485m.g
GO:0043170	macromolecule metabolic process	biological_process	0.91783	1	809	3036	7532	22835	Si032031m.g,Si030561m.g,Si029341m.g,Si013755m.g,Si033273m.g,Si022933m.g,Si011101m.g,Si037197m.g,Si016544m.g,Si008283m.g,Si035593m.g,Si014561m.g,Si010680m.g,Si029129m.g,Si018532m.g,Si005939m.g,Si000209m.g,Si001587m.g,Si002621m.g,Si007011m.g,Si015304m.g,Si034808m.g,Si024551m.g,Si008671m.g,Si036532m.g,Si030279m.g,Si030983m.g,Si015701m.g,Si034264m.g,Si026421m.g,Si008743m.g,Si003874m.g,Si026554m.g,Si0…
GO:0016482	cytoplasmic transport	biological_process	0.91791	1	17	3036	259	22835	Si016688m.g,Si032948m.g,Si006768m.g,Si021311m.g,Si024087m.g,Si036824m.g,Si005685m.g,Si025917m.g,Si035083m.g,Si018363m.g,Si015101m.g,Si013290m.g,Si000044m.g,Si000959m.g,Si000042m.g,Si020210m.g,Si022331m.g
GO:0006396	RNA processing	biological_process	0.92171	1	53	3036	701	22835	Si039092m.g,Si036532m.g,Si040872m.g,Si002292m.g,Si030193m.g,Si037358m.g,Si035909m.g,Si027260m.g,Si020823m.g,Si020675m.g,Si024866m.g,Si034344m.g,Si036440m.g,Si006195m.g,Si035741m.g,Si000285m.g,Si029681m.g,Si000206m.g,Si029102m.g,Si016272m.g,Si027989m.g,Si006473m.g,Si001641m.g,Si030280m.g,Si033846m.g,Si035126m.g,Si002700m.g,Si029509m.g,Si020210m.g,Si017412m.g,Si017486m.g,Si035538m.g,Si018541m.g,Si0…
GO:0035434	copper ion transmembrane transport	biological_process	0.92217	1	1	3036	10	22835	Si002855m.g
GO:0007599	hemostasis	biological_process	0.92222	1	6	3036	69	22835	Si018695m.g,Si036343m.g,Si034038m.g,Si025953m.g,Si021632m.g,Si025458m.g
GO:0050817	coagulation	biological_process	0.92222	1	6	3036	69	22835	Si018695m.g,Si036343m.g,Si025953m.g,Si034038m.g,Si021632m.g,Si025458m.g
GO:0050878	regulation of body fluid levels	biological_process	0.92222	1	6	3036	69	22835	Si034038m.g,Si025953m.g,Si021632m.g,Si018695m.g,Si036343m.g,Si025458m.g
GO:0009116	nucleoside metabolic process	biological_process	0.92232	1	28	3036	248	22835	Si009995m.g,Si020767m.g,Si020755m.g,Si002395m.g,Si019865m.g,Si020776m.g,Si029306m.g,Si011911m.g,Si000395m.g,Si020734m.g,Si007319m.g,Si029622m.g,Si033698m.g,Si006430m.g,Si024797m.g,Si016404m.g,Si034588m.g,Si025576m.g,Si030075m.g,Si006588m.g,Si020791m.g,Si021760m.g,Si000952m.g,Si038243m.g,Si033375m.g,Si039337m.g,Si032914m.g,Si001234m.g
GO:0090066	regulation of anatomical structure size	biological_process	0.92332	1	2	3036	31	22835	Si036905m.g,Si007619m.g
GO:0006183	GTP biosynthetic process	biological_process	0.92438	1	2	3036	10	22835	Si033698m.g,Si030075m.g
GO:0006228	UTP biosynthetic process	biological_process	0.92438	1	2	3036	10	22835	Si030075m.g,Si033698m.g
GO:0006241	CTP biosynthetic process	biological_process	0.92438	1	2	3036	10	22835	Si033698m.g,Si030075m.g
GO:0009148	pyrimidine nucleoside triphosphate biosynthetic process	biological_process	0.92438	1	2	3036	10	22835	Si030075m.g,Si033698m.g
GO:0009208	pyrimidine ribonucleoside triphosphate metabolic process	biological_process	0.92438	1	2	3036	10	22835	Si030075m.g,Si033698m.g
GO:0009209	pyrimidine ribonucleoside triphosphate biosynthetic process	biological_process	0.92438	1	2	3036	10	22835	Si030075m.g,Si033698m.g
GO:0046036	CTP metabolic process	biological_process	0.92438	1	2	3036	10	22835	Si030075m.g,Si033698m.g
GO:0046039	GTP metabolic process	biological_process	0.92438	1	2	3036	10	22835	Si033698m.g,Si030075m.g
GO:0046051	UTP metabolic process	biological_process	0.92438	1	2	3036	10	22835	Si030075m.g,Si033698m.g
GO:0046132	pyrimidine ribonucleoside biosynthetic process	biological_process	0.92438	1	2	3036	10	22835	Si030075m.g,Si033698m.g
GO:0046134	pyrimidine nucleoside biosynthetic process	biological_process	0.92438	1	2	3036	10	22835	Si033698m.g,Si030075m.g
GO:0002376	immune system process	biological_process	0.9245	1	13	3036	131	22835	Si029170m.g,Si034443m.g,Si026703m.g,Si012450m.g,Si033887m.g,Si021109m.g,Si034919m.g,Si036196m.g,Si036456m.g,Si017412m.g,Si025236m.g,Si025458m.g,Si018405m.g
GO:1901070	guanosine-containing compound biosynthetic process	biological_process	0.92577	1	2	3036	11	22835	Si030075m.g,Si033698m.g
GO:0019684	photosynthesis, light reaction	biological_process	0.92684	1	6	3036	38	22835	Si008469m.g,Si036600m.g,Si012451m.g,Si020853m.g,Si023016m.g,Si020824m.g
GO:0046131	pyrimidine ribonucleoside metabolic process	biological_process	0.92723	1	2	3036	11	22835	Si030075m.g,Si033698m.g
GO:0051704	multi-organism process	biological_process	0.92996	1	164	3036	1301	22835	Si017748m.g,Si026846m.g,Si039007m.g,Si031193m.g,Si029646m.g,Si026950m.g,Si003806m.g,Si001225m.g,Si006345m.g,Si037487m.g,Si022513m.g,Si014193m.g,Si003766m.g,Si033449m.g,Si009995m.g,Si002029m.g,Si025236m.g,Si015315m.g,Si033310m.g,Si008038m.g,Si029685m.g,Si011973m.g,Si000808m.g,Si025165m.g,Si005237m.g,Si013795m.g,Si026967m.g,Si024087m.g,Si018378m.g,Si034286m.g,Si020646m.g,Si034696m.g,Si000341m.g,Si0…
GO:0015694	mercury ion transport	biological_process	0.93071	1	1	3036	11	22835	Si007045m.g
GO:0046689	response to mercury ion	biological_process	0.93071	1	1	3036	11	22835	Si007045m.g
GO:0050787	detoxification of mercury ion	biological_process	0.93071	1	1	3036	11	22835	Si007045m.g
GO:0044802	single-organism membrane organization	biological_process	0.93091	1	10	3036	169	22835	Si020210m.g,Si000042m.g,Si000044m.g,Si006768m.g,Si016688m.g,Si020781m.g,Si008066m.g,Si015101m.g,Si036451m.g,Si005685m.g
GO:0044743	intracellular protein transmembrane import	biological_process	0.93126	1	1	3036	26	22835	Si006768m.g
GO:0065002	intracellular protein transmembrane transport	biological_process	0.93126	1	1	3036	26	22835	Si006768m.g
GO:0009056	catabolic process	biological_process	0.93226	1	69	3036	677	22835	Si010776m.g,Si001971m.g,Si008542m.g,Si022522m.g,Si010816m.g,Si019533m.g,Si032579m.g,Si010584m.g,Si002243m.g,Si017389m.g,Si030476m.g,Si014057m.g,Si009995m.g,Si028837m.g,Si008634m.g,Si002225m.g,Si035044m.g,Si006403m.g,Si030549m.g,Si036423m.g,Si017639m.g,Si010838m.g,Si021022m.g,Si016692m.g,Si036456m.g,Si007952m.g,Si025585m.g,Si036667m.g,Si030724m.g,Si008723m.g,Si020916m.g,Si037175m.g,Si030397m.g,Si0…
GO:0045861	negative regulation of proteolysis	biological_process	0.93298	1	3	3036	29	22835	Si018695m.g,Si011721m.g,Si029685m.g
GO:0006913	nucleocytoplasmic transport	biological_process	0.93415	1	5	3036	79	22835	Si018363m.g,Si025917m.g,Si035083m.g,Si022331m.g,Si032948m.g
GO:0070838	divalent metal ion transport	biological_process	0.93729	1	11	3036	129	22835	Si006810m.g,Si014815m.g,Si014779m.g,Si019926m.g,Si001172m.g,Si001998m.g,Si030332m.g,Si014648m.g,Si025342m.g,Si030223m.g,Si026904m.g
GO:0006818	hydrogen transport	biological_process	0.93821	1	18	3036	157	22835	Si034588m.g,Si016404m.g,Si024947m.g,Si025576m.g,Si038243m.g,Si040270m.g,Si012647m.g,Si001234m.g,Si005163m.g,Si039337m.g,Si034784m.g,Si020755m.g,Si002395m.g,Si020734m.g,Si000395m.g,Si020776m.g,Si016395m.g,Si010836m.g
GO:0015992	proton transport	biological_process	0.93821	1	18	3036	157	22835	Si016404m.g,Si034588m.g,Si024947m.g,Si025576m.g,Si038243m.g,Si012647m.g,Si040270m.g,Si039337m.g,Si005163m.g,Si001234m.g,Si020755m.g,Si002395m.g,Si034784m.g,Si000395m.g,Si020734m.g,Si020776m.g,Si016395m.g,Si010836m.g
GO:0030001	metal ion transport	biological_process	0.93903	1	63	3036	537	22835	Si008073m.g,Si030223m.g,Si002515m.g,Si033111m.g,Si002855m.g,Si036155m.g,Si029455m.g,Si007045m.g,Si040872m.g,Si032351m.g,Si011357m.g,Si035943m.g,Si030104m.g,Si016897m.g,Si005895m.g,Si035251m.g,Si035517m.g,Si024417m.g,Si014648m.g,Si039539m.g,Si025342m.g,Si012185m.g,Si037250m.g,Si031187m.g,Si001529m.g,Si007367m.g,Si006810m.g,Si036196m.g,Si009256m.g,Si014815m.g,Si034300m.g,Si020681m.g,Si026904m.g,Si0…
GO:0000087	mitotic M phase	biological_process	0.93931	1	1	3036	18	22835	Si019286m.g
GO:0098763	mitotic cell cycle phase	biological_process	0.93931	1	1	3036	18	22835	Si019286m.g
GO:0000279	M phase	biological_process	0.93946	1	1	3036	20	22835	Si019286m.g
GO:0022403	cell cycle phase	biological_process	0.93946	1	1	3036	20	22835	Si019286m.g
GO:0044848	biological phase	biological_process	0.93946	1	1	3036	20	22835	Si019286m.g
GO:0090407	organophosphate biosynthetic process	biological_process	0.93987	1	32	3036	278	22835	Si039913m.g,Si020970m.g,Si014334m.g,Si005388m.g,Si007319m.g,Si020701m.g,Si002395m.g,Si011911m.g,Si027106m.g,Si016692m.g,Si012669m.g,Si029341m.g,Si025576m.g,Si016467m.g,Si022926m.g,Si004641m.g,Si017135m.g,Si033698m.g,Si020755m.g,Si015363m.g,Si020776m.g,Si027111m.g,Si006588m.g,Si038243m.g,Si029625m.g,Si001234m.g,Si039337m.g,Si005685m.g,Si001555m.g,Si039864m.g,Si034588m.g,Si030075m.g
GO:0009147	pyrimidine nucleoside triphosphate metabolic process	biological_process	0.94088	1	2	3036	15	22835	Si033698m.g,Si030075m.g
GO:0006323	DNA packaging	biological_process	0.9415	1	4	3036	58	22835	Si026181m.g,Si038649m.g,Si037358m.g,Si009172m.g
GO:0007283	spermatogenesis	biological_process	0.94271	1	6	3036	55	22835	Si002029m.g,Si010132m.g,Si037175m.g,Si007070m.g,Si001740m.g,Si027554m.g
GO:0048232	male gamete generation	biological_process	0.94271	1	6	3036	55	22835	Si002029m.g,Si010132m.g,Si027554m.g,Si037175m.g,Si007070m.g,Si001740m.g
GO:0007015	actin filament organization	biological_process	0.94368	1	2	3036	30	22835	Si007619m.g,Si036905m.g
GO:0051348	negative regulation of transferase activity	biological_process	0.94382	1	1	3036	20	22835	Si021371m.g
GO:0044801	single-organism membrane fusion	biological_process	0.94474	1	1	3036	27	22835	Si020781m.g
GO:0046907	intracellular transport	biological_process	0.9451	1	52	3036	773	22835	Si032948m.g,Si018237m.g,Si036824m.g,Si008634m.g,Si039044m.g,Si025917m.g,Si035083m.g,Si005685m.g,Si035610m.g,Si015696m.g,Si040270m.g,Si000333m.g,Si022331m.g,Si000044m.g,Si000959m.g,Si033907m.g,Si032445m.g,Si033971m.g,Si034624m.g,Si013290m.g,Si019634m.g,Si002608m.g,Si000124m.g,Si002588m.g,Si021478m.g,Si016688m.g,Si034784m.g,Si034443m.g,Si023013m.g,Si039987m.g,Si024087m.g,Si002580m.g,Si008543m.g,Si0…
GO:0031400	negative regulation of protein modification process	biological_process	0.94512	1	1	3036	21	22835	Si021371m.g
GO:0016311	dephosphorylation	biological_process	0.94573	1	2	3036	50	22835	Si006195m.g,Si019286m.g
GO:0007276	gamete generation	biological_process	0.94594	1	15	3036	133	22835	Si002029m.g,Si001740m.g,Si007070m.g,Si034583m.g,Si004283m.g,Si029988m.g,Si002537m.g,Si002243m.g,Si010132m.g,Si037175m.g,Si032580m.g,Si027554m.g,Si003806m.g,Si037286m.g,Si019865m.g
GO:0044781	bacterial-type flagellum organization	biological_process	0.94673	1	1	3036	18	22835	Si036810m.g
GO:0030838	positive regulation of actin filament polymerization	biological_process	0.94673	1	1	3036	16	22835	Si007619m.g
GO:0034314	Arp2/3 complex-mediated actin nucleation	biological_process	0.94673	1	1	3036	16	22835	Si007619m.g
GO:0045010	actin nucleation	biological_process	0.94673	1	1	3036	16	22835	Si007619m.g
GO:0048869	cellular developmental process	biological_process	0.94719	1	17	3036	204	22835	Si015173m.g,Si029988m.g,Si002537m.g,Si004283m.g,Si034583m.g,Si002803m.g,Si002243m.g,Si019865m.g,Si037286m.g,Si034784m.g,Si034443m.g,Si032580m.g,Si027485m.g,Si036456m.g,Si033887m.g,Si003806m.g,Si028356m.g
GO:0009878	nodule morphogenesis	biological_process	0.95009	1	1	3036	11	22835	Si040657m.g
GO:0009886	post-embryonic morphogenesis	biological_process	0.95009	1	1	3036	11	22835	Si040657m.g
GO:0044111	development involved in symbiotic interaction	biological_process	0.95009	1	1	3036	11	22835	Si040657m.g
GO:0009144	purine nucleoside triphosphate metabolic process	biological_process	0.95064	1	22	3036	181	22835	Si006430m.g,Si033698m.g,Si029622m.g,Si000395m.g,Si020734m.g,Si020776m.g,Si020755m.g,Si002395m.g,Si020767m.g,Si009995m.g,Si033375m.g,Si032914m.g,Si039337m.g,Si001234m.g,Si000952m.g,Si038243m.g,Si021760m.g,Si020791m.g,Si025576m.g,Si030075m.g,Si016404m.g,Si034588m.g
GO:0009199	ribonucleoside triphosphate metabolic process	biological_process	0.95064	1	22	3036	181	22835	Si009995m.g,Si020767m.g,Si002395m.g,Si020755m.g,Si020776m.g,Si020734m.g,Si000395m.g,Si029622m.g,Si006430m.g,Si033698m.g,Si034588m.g,Si016404m.g,Si025576m.g,Si030075m.g,Si021760m.g,Si020791m.g,Si038243m.g,Si000952m.g,Si001234m.g,Si033375m.g,Si032914m.g,Si039337m.g
GO:0009205	purine ribonucleoside triphosphate metabolic process	biological_process	0.95064	1	22	3036	181	22835	Si021760m.g,Si020791m.g,Si000952m.g,Si038243m.g,Si033375m.g,Si039337m.g,Si032914m.g,Si001234m.g,Si016404m.g,Si034588m.g,Si025576m.g,Si030075m.g,Si029622m.g,Si033698m.g,Si006430m.g,Si009995m.g,Si020767m.g,Si020755m.g,Si002395m.g,Si020776m.g,Si000395m.g,Si020734m.g
GO:0030030	cell projection organization	biological_process	0.95066	1	3	3036	55	22835	Si027485m.g,Si002803m.g,Si036810m.g
GO:0018193	peptidyl-amino acid modification	biological_process	0.95197	1	3	3036	75	22835	Si007911m.g,Si002161m.g,Si012642m.g
GO:0030168	platelet activation	biological_process	0.95199	1	3	3036	52	22835	Si025953m.g,Si034038m.g,Si021632m.g
GO:0009636	response to toxic substance	biological_process	0.95202	1	4	3036	42	22835	Si005351m.g,Si007045m.g,Si002321m.g,Si000733m.g
GO:0044767	single-organism developmental process	biological_process	0.95237	1	46	3036	420	22835	Si009174m.g,Si017389m.g,Si011455m.g,Si002243m.g,Si002803m.g,Si032580m.g,Si019168m.g,Si032907m.g,Si019736m.g,Si022479m.g,Si016272m.g,Si002537m.g,Si016597m.g,Si029988m.g,Si020780m.g,Si013685m.g,Si001971m.g,Si014579m.g,Si007326m.g,Si003806m.g,Si001555m.g,Si001105m.g,Si027485m.g,Si009939m.g,Si016442m.g,Si033887m.g,Si022114m.g,Si015502m.g,Si034443m.g,Si008283m.g,Si031307m.g,Si037286m.g,Si034784m.g,Si0…
GO:0001775	cell activation	biological_process	0.95246	1	3	3036	58	22835	Si034038m.g,Si025953m.g,Si021632m.g
GO:0009156	ribonucleoside monophosphate biosynthetic process	biological_process	0.95308	1	11	3036	76	22835	Si001234m.g,Si016692m.g,Si039337m.g,Si017135m.g,Si004641m.g,Si038243m.g,Si020776m.g,Si025576m.g,Si034588m.g,Si020755m.g,Si002395m.g
GO:0006974	cellular response to DNA damage stimulus	biological_process	0.95364	1	34	3036	558	22835	Si027935m.g,Si025118m.g,Si000285m.g,Si021130m.g,Si025958m.g,Si008743m.g,Si000044m.g,Si015701m.g,Si029590m.g,Si002365m.g,Si028362m.g,Si020211m.g,Si023511m.g,Si039496m.g,Si033931m.g,Si004972m.g,Si025458m.g,Si033252m.g,Si029472m.g,Si018143m.g,Si028684m.g,Si004445m.g,Si000747m.g,Si018284m.g,Si034906m.g,Si023636m.g,Si035223m.g,Si027449m.g,Si017727m.g,Si016096m.g,Si020210m.g,Si037197m.g,Si000042m.g,Si0…
GO:0009124	nucleoside monophosphate biosynthetic process	biological_process	0.95416	1	11	3036	79	22835	Si038243m.g,Si004641m.g,Si001234m.g,Si016692m.g,Si039337m.g,Si017135m.g,Si034588m.g,Si020755m.g,Si002395m.g,Si020776m.g,Si025576m.g
GO:0009401	phosphoenolpyruvate-dependent sugar phosphotransferase system	biological_process	0.95456	1	1	3036	30	22835	Si010594m.g
GO:1902580	single-organism cellular localization	biological_process	0.95474	1	14	3036	213	22835	Si036451m.g,Si005685m.g,Si008066m.g,Si015101m.g,Si018363m.g,Si032948m.g,Si029489m.g,Si016688m.g,Si006768m.g,Si007269m.g,Si000042m.g,Si000044m.g,Si022331m.g,Si020210m.g
GO:0019725	cellular homeostasis	biological_process	0.95486	1	24	3036	181	22835	Si034453m.g,Si036947m.g,Si011335m.g,Si033707m.g,Si002833m.g,Si038009m.g,Si039876m.g,Si018744m.g,Si026570m.g,Si003362m.g,Si007326m.g,Si030561m.g,Si030840m.g,Si002802m.g,Si033796m.g,Si001994m.g,Si037009m.g,Si014298m.g,Si029974m.g,Si018440m.g,Si018700m.g,Si019729m.g,Si026773m.g,Si025001m.g
GO:0006826	iron ion transport	biological_process	0.95513	1	4	3036	86	22835	Si001172m.g,Si010836m.g,Si021767m.g,Si026904m.g
GO:0009141	nucleoside triphosphate metabolic process	biological_process	0.95519	1	22	3036	186	22835	Si038243m.g,Si000952m.g,Si020791m.g,Si021760m.g,Si001234m.g,Si039337m.g,Si033375m.g,Si032914m.g,Si034588m.g,Si016404m.g,Si030075m.g,Si025576m.g,Si029622m.g,Si033698m.g,Si006430m.g,Si002395m.g,Si020755m.g,Si009995m.g,Si020767m.g,Si020734m.g,Si000395m.g,Si020776m.g
GO:0006959	humoral immune response	biological_process	0.95557	1	1	3036	10	22835	Si025458m.g
GO:0042381	hemolymph coagulation	biological_process	0.95557	1	1	3036	10	22835	Si025458m.g
GO:0071103	DNA conformation change	biological_process	0.95651	1	6	3036	90	22835	Si026181m.g,Si038649m.g,Si008924m.g,Si009172m.g,Si037358m.g,Si025165m.g
GO:0010256	endomembrane system organization	biological_process	0.9571	1	2	3036	38	22835	Si018237m.g,Si010550m.g
GO:0010628	positive regulation of gene expression	biological_process	0.95777	1	4	3036	65	22835	Si007952m.g,Si016771m.g,Si017966m.g,Si024647m.g
GO:0009117	nucleotide metabolic process	biological_process	0.9578	1	32	3036	298	22835	Si004641m.g,Si017135m.g,Si033698m.g,Si020767m.g,Si009995m.g,Si020755m.g,Si020776m.g,Si006588m.g,Si038243m.g,Si033375m.g,Si032914m.g,Si039337m.g,Si001234m.g,Si016404m.g,Si034588m.g,Si030075m.g,Si007319m.g,Si029622m.g,Si014334m.g,Si006430m.g,Si002395m.g,Si019865m.g,Si029306m.g,Si011911m.g,Si000395m.g,Si020734m.g,Si020791m.g,Si021760m.g,Si000952m.g,Si016692m.g,Si025576m.g,Si006330m.g
GO:0042775	mitochondrial ATP synthesis coupled electron transport	biological_process	0.96055	1	1	3036	24	22835	Si020767m.g
GO:0007155	cell adhesion	biological_process	0.96146	1	6	3036	106	22835	Si005063m.g,Si016171m.g,Si028893m.g,Si020780m.g,Si012071m.g,Si021123m.g
GO:0006753	nucleoside phosphate metabolic process	biological_process	0.96226	1	32	3036	302	22835	Si019865m.g,Si002395m.g,Si020734m.g,Si000395m.g,Si011911m.g,Si029306m.g,Si014334m.g,Si007319m.g,Si029622m.g,Si006430m.g,Si006330m.g,Si025576m.g,Si000952m.g,Si020791m.g,Si021760m.g,Si016692m.g,Si020755m.g,Si020767m.g,Si009995m.g,Si020776m.g,Si004641m.g,Si033698m.g,Si017135m.g,Si034588m.g,Si016404m.g,Si030075m.g,Si038243m.g,Si006588m.g,Si001234m.g,Si039337m.g,Si033375m.g,Si032914m.g
GO:0006355	regulation of transcription, DNA-templated	biological_process	0.96258	1	232	3036	2017	22835	Si032755m.g,Si030134m.g,Si036821m.g,Si004904m.g,Si022926m.g,Si017966m.g,Si016883m.g,Si004720m.g,Si009256m.g,Si008587m.g,Si026709m.g,Si005034m.g,Si024417m.g,Si028088m.g,Si005879m.g,Si002517m.g,Si006230m.g,Si002728m.g,Si026831m.g,Si012354m.g,Si020689m.g,Si030869m.g,Si001109m.g,Si021994m.g,Si036017m.g,Si022714m.g,Si030558m.g,Si008323m.g,Si011648m.g,Si004282m.g,Si007555m.g,Si026276m.g,Si015283m.g,Si0…
GO:1903506	regulation of nucleic acid-templated transcription	biological_process	0.96258	1	232	3036	2017	22835	Si005519m.g,Si005939m.g,Si002580m.g,Si004195m.g,Si010426m.g,Si015538m.g,Si018532m.g,Si010680m.g,Si007144m.g,Si022561m.g,Si021155m.g,Si002749m.g,Si014561m.g,Si003776m.g,Si030686m.g,Si022314m.g,Si013986m.g,Si018705m.g,Si037197m.g,Si039091m.g,Si022933m.g,Si001328m.g,Si009139m.g,Si039427m.g,Si013326m.g,Si032476m.g,Si036824m.g,Si023077m.g,Si035073m.g,Si008820m.g,Si013842m.g,Si038848m.g,Si023194m.g,Si0…
GO:2001141	regulation of RNA biosynthetic process	biological_process	0.96267	1	232	3036	2019	22835	Si026709m.g,Si008587m.g,Si028088m.g,Si024417m.g,Si005034m.g,Si030134m.g,Si004904m.g,Si022926m.g,Si036821m.g,Si032755m.g,Si009256m.g,Si004720m.g,Si016883m.g,Si017966m.g,Si021994m.g,Si030558m.g,Si022714m.g,Si036017m.g,Si012354m.g,Si026831m.g,Si002728m.g,Si006230m.g,Si002517m.g,Si005879m.g,Si001109m.g,Si030869m.g,Si020689m.g,Si006063m.g,Si040171m.g,Si006340m.g,Si016147m.g,Si006802m.g,Si011648m.g,Si0…
GO:0051252	regulation of RNA metabolic process	biological_process	0.96304	1	232	3036	2021	22835	Si027485m.g,Si030187m.g,Si037358m.g,Si024325m.g,Si032351m.g,Si036303m.g,Si037016m.g,Si002365m.g,Si023256m.g,Si018372m.g,Si018578m.g,Si031077m.g,Si036453m.g,Si015696m.g,Si024258m.g,Si002515m.g,Si018024m.g,Si012169m.g,Si017095m.g,Si000753m.g,Si032881m.g,Si000285m.g,Si020540m.g,Si037281m.g,Si014376m.g,Si031946m.g,Si002019m.g,Si040014m.g,Si012025m.g,Si024916m.g,Si018237m.g,Si023055m.g,Si018782m.g,Si0…
GO:0006213	pyrimidine nucleoside metabolic process	biological_process	0.96331	1	2	3036	16	22835	Si030075m.g,Si033698m.g
GO:0009877	nodulation	biological_process	0.96357	1	2	3036	39	22835	Si040657m.g,Si019585m.g
GO:0044702	single organism reproductive process	biological_process	0.96442	1	15	3036	147	22835	Si002029m.g,Si002537m.g,Si029988m.g,Si007070m.g,Si001740m.g,Si004283m.g,Si034583m.g,Si002243m.g,Si010132m.g,Si003806m.g,Si019865m.g,Si037286m.g,Si037175m.g,Si032580m.g,Si027554m.g
GO:0019219	regulation of nucleobase-containing compound metabolic process	biological_process	0.96462	1	232	3036	2028	22835	Si001109m.g,Si030869m.g,Si020689m.g,Si012354m.g,Si026831m.g,Si002728m.g,Si006230m.g,Si002517m.g,Si005879m.g,Si030558m.g,Si022714m.g,Si036017m.g,Si021994m.g,Si009256m.g,Si004720m.g,Si016883m.g,Si017966m.g,Si036821m.g,Si030134m.g,Si004904m.g,Si022926m.g,Si032755m.g,Si028088m.g,Si005034m.g,Si024417m.g,Si026709m.g,Si008587m.g,Si010545m.g,Si007892m.g,Si036611m.g,Si022381m.g,Si021601m.g,Si001863m.g,Si0…
GO:0006935	chemotaxis	biological_process	0.96523	1	2	3036	38	22835	Si003310m.g,Si002803m.g
GO:0042330	taxis	biological_process	0.96528	1	2	3036	39	22835	Si003310m.g,Si002803m.g
GO:0061687	detoxification of inorganic compound	biological_process	0.96685	1	1	3036	16	22835	Si007045m.g
GO:0098754	detoxification	biological_process	0.96685	1	1	3036	16	22835	Si007045m.g
GO:0040011	locomotion	biological_process	0.96689	1	15	3036	180	22835	Si023806m.g,Si030983m.g,Si009684m.g,Si003310m.g,Si022331m.g,Si026149m.g,Si000808m.g,Si005895m.g,Si038862m.g,Si011377m.g,Si001915m.g,Si040014m.g,Si006517m.g,Si002803m.g,Si031090m.g
GO:0006221	pyrimidine nucleotide biosynthetic process	biological_process	0.96712	1	3	3036	25	22835	Si030075m.g,Si033698m.g,Si004641m.g
GO:0051382	kinetochore assembly	biological_process	0.96722	1	3	3036	31	22835	Si023636m.g,Si040014m.g,Si022331m.g
GO:0051383	kinetochore organization	biological_process	0.96722	1	3	3036	31	22835	Si023636m.g,Si022331m.g,Si040014m.g
GO:0022610	biological adhesion	biological_process	0.9678	1	6	3036	114	22835	Si016171m.g,Si005063m.g,Si020780m.g,Si028893m.g,Si021123m.g,Si012071m.g
GO:0065008	regulation of biological quality	biological_process	0.96805	1	62	3036	557	22835	Si025458m.g,Si005237m.g,Si013795m.g,Si018378m.g,Si007319m.g,Si033796m.g,Si002802m.g,Si001994m.g,Si004445m.g,Si020646m.g,Si018700m.g,Si025001m.g,Si027640m.g,Si026773m.g,Si036343m.g,Si039496m.g,Si014298m.g,Si025953m.g,Si005396m.g,Si005493m.g,Si025236m.g,Si021116m.g,Si036905m.g,Si021890m.g,Si034453m.g,Si030840m.g,Si003362m.g,Si034038m.g,Si018744m.g,Si030561m.g,Si037009m.g,Si001019m.g,Si016056m.g,Si0…
GO:0072511	divalent inorganic cation transport	biological_process	0.96851	1	12	3036	145	22835	Si019926m.g,Si007045m.g,Si006810m.g,Si014815m.g,Si014779m.g,Si030223m.g,Si026904m.g,Si001998m.g,Si001172m.g,Si030332m.g,Si014648m.g,Si025342m.g
GO:0051607	defense response to virus	biological_process	0.96886	1	1	3036	21	22835	Si025236m.g
GO:0002252	immune effector process	biological_process	0.96886	1	1	3036	22	22835	Si025236m.g
GO:0009260	ribonucleotide biosynthetic process	biological_process	0.96915	1	15	3036	104	22835	Si033698m.g,Si001234m.g,Si016692m.g,Si017135m.g,Si039337m.g,Si004641m.g,Si038243m.g,Si007319m.g,Si020776m.g,Si011911m.g,Si030075m.g,Si025576m.g,Si034588m.g,Si020755m.g,Si002395m.g
GO:0046390	ribose phosphate biosynthetic process	biological_process	0.96915	1	15	3036	104	22835	Si001234m.g,Si016692m.g,Si017135m.g,Si039337m.g,Si033698m.g,Si004641m.g,Si038243m.g,Si007319m.g,Si011911m.g,Si020776m.g,Si025576m.g,Si030075m.g,Si034588m.g,Si020755m.g,Si002395m.g
GO:0010639	negative regulation of organelle organization	biological_process	0.96946	1	1	3036	29	22835	Si036905m.g
GO:0042592	homeostatic process	biological_process	0.96946	1	30	3036	290	22835	Si011335m.g,Si034453m.g,Si036947m.g,Si002833m.g,Si033707m.g,Si005493m.g,Si038009m.g,Si021890m.g,Si039876m.g,Si003362m.g,Si026570m.g,Si018744m.g,Si030561m.g,Si007326m.g,Si030840m.g,Si007319m.g,Si033796m.g,Si002802m.g,Si001994m.g,Si004445m.g,Si013795m.g,Si037009m.g,Si029974m.g,Si014298m.g,Si018440m.g,Si018700m.g,Si025001m.g,Si019729m.g,Si033449m.g,Si026773m.g
GO:0006915	apoptotic process	biological_process	0.96978	1	5	3036	74	22835	Si029685m.g,Si020646m.g,Si010739m.g,Si022114m.g,Si001555m.g
GO:0012501	programmed cell death	biological_process	0.96978	1	5	3036	74	22835	Si022114m.g,Si001555m.g,Si020646m.g,Si010739m.g,Si029685m.g
GO:0042221	response to chemical	biological_process	0.96999	1	60	3036	353	22835	Si005351m.g,Si007326m.g,Si029332m.g,Si025068m.g,Si012732m.g,Si006331m.g,Si010271m.g,Si035498m.g,Si007457m.g,Si007045m.g,Si015405m.g,Si002321m.g,Si029625m.g,Si026926m.g,Si011095m.g,Si018372m.g,Si001862m.g,Si010481m.g,Si006230m.g,Si021850m.g,Si018370m.g,Si038081m.g,Si008055m.g,Si031367m.g,Si014858m.g,Si023535m.g,Si002803m.g,Si013585m.g,Si027599m.g,Si035251m.g,Si019300m.g,Si012071m.g,Si035839m.g,Si0…
GO:0002831	regulation of response to biotic stimulus	biological_process	0.97022	1	1	3036	13	22835	Si025236m.g
GO:0031347	regulation of defense response	biological_process	0.97069	1	1	3036	14	22835	Si025236m.g
GO:0051129	negative regulation of cellular component organization	biological_process	0.97116	1	1	3036	33	22835	Si036905m.g
GO:0010035	response to inorganic substance	biological_process	0.97156	1	6	3036	57	22835	Si018370m.g,Si018372m.g,Si026926m.g,Si010481m.g,Si007045m.g,Si007326m.g
GO:0032270	positive regulation of cellular protein metabolic process	biological_process	0.97162	1	1	3036	21	22835	Si024647m.g
GO:0051247	positive regulation of protein metabolic process	biological_process	0.97162	1	1	3036	21	22835	Si024647m.g
GO:0030436	asexual sporulation	biological_process	0.97173	1	1	3036	19	22835	Si032907m.g
GO:1902600	hydrogen ion transmembrane transport	biological_process	0.97286	1	15	3036	130	22835	Si010836m.g,Si012647m.g,Si040270m.g,Si039337m.g,Si001234m.g,Si005163m.g,Si038243m.g,Si020734m.g,Si025576m.g,Si020776m.g,Si020755m.g,Si002395m.g,Si034588m.g,Si034784m.g,Si024947m.g
GO:0033554	cellular response to stress	biological_process	0.97295	1	35	3036	581	22835	Si027449m.g,Si017727m.g,Si035223m.g,Si034906m.g,Si023636m.g,Si018284m.g,Si000747m.g,Si021134m.g,Si000042m.g,Si016096m.g,Si037197m.g,Si020210m.g,Si039496m.g,Si023511m.g,Si004445m.g,Si028684m.g,Si018143m.g,Si004972m.g,Si025458m.g,Si033931m.g,Si033252m.g,Si029472m.g,Si025958m.g,Si029590m.g,Si028362m.g,Si002365m.g,Si020211m.g,Si015701m.g,Si000044m.g,Si008743m.g,Si025118m.g,Si027935m.g,Si023535m.g,Si0…
GO:0000160	phosphorelay signal transduction system	biological_process	0.97295	1	10	3036	90	22835	Si012642m.g,Si023176m.g,Si014648m.g,Si010966m.g,Si026876m.g,Si023483m.g,Si035499m.g,Si016922m.g,Si003310m.g,Si016376m.g
GO:0006220	pyrimidine nucleotide metabolic process	biological_process	0.9732	1	3	3036	30	22835	Si033698m.g,Si030075m.g,Si004641m.g
GO:0017038	protein import	biological_process	0.97388	1	5	3036	98	22835	Si006768m.g,Si018363m.g,Si036374m.g,Si032948m.g,Si022331m.g
GO:0072522	purine-containing compound biosynthetic process	biological_process	0.97389	1	15	3036	119	22835	Si038243m.g,Si007319m.g,Si001234m.g,Si016692m.g,Si017135m.g,Si039337m.g,Si033698m.g,Si035154m.g,Si034588m.g,Si020755m.g,Si002395m.g,Si020776m.g,Si011911m.g,Si025576m.g,Si030075m.g
GO:0032259	methylation	biological_process	0.97411	1	5	3036	133	22835	Si010027m.g,Si002161m.g,Si008685m.g,Si014514m.g,Si017486m.g
GO:0000910	cytokinesis	biological_process	0.97431	1	10	3036	125	22835	Si035087m.g,Si018237m.g,Si029489m.g,Si037016m.g,Si033128m.g,Si037358m.g,Si002184m.g,Si037197m.g,Si007269m.g,Si015538m.g
GO:0044248	cellular catabolic process	biological_process	0.97512	1	55	3036	534	22835	Si006403m.g,Si030549m.g,Si008634m.g,Si002225m.g,Si026043m.g,Si028837m.g,Si014057m.g,Si018237m.g,Si030476m.g,Si010959m.g,Si002243m.g,Si017389m.g,Si024048m.g,Si010584m.g,Si040014m.g,Si037016m.g,Si032579m.g,Si036915m.g,Si008672m.g,Si026572m.g,Si022331m.g,Si024325m.g,Si026570m.g,Si010816m.g,Si008542m.g,Si001971m.g,Si022522m.g,Si034808m.g,Si010776m.g,Si010827m.g,Si030583m.g,Si022545m.g,Si002184m.g,Si0…
GO:0009127	purine nucleoside monophosphate biosynthetic process	biological_process	0.97516	1	10	3036	73	22835	Si038243m.g,Si001234m.g,Si016692m.g,Si039337m.g,Si017135m.g,Si034588m.g,Si002395m.g,Si020755m.g,Si020776m.g,Si025576m.g
GO:0009168	purine ribonucleoside monophosphate biosynthetic process	biological_process	0.97516	1	10	3036	73	22835	Si038243m.g,Si017135m.g,Si039337m.g,Si001234m.g,Si016692m.g,Si002395m.g,Si020755m.g,Si034588m.g,Si025576m.g,Si020776m.g
GO:0043624	cellular protein complex disassembly	biological_process	0.97564	1	2	3036	35	22835	Si024647m.g,Si036905m.g
GO:0098813	nuclear chromosome segregation	biological_process	0.97596	1	3	3036	64	22835	Si018237m.g,Si039496m.g,Si010132m.g
GO:0045454	cell redox homeostasis	biological_process	0.97622	1	18	3036	140	22835	Si002833m.g,Si034453m.g,Si036947m.g,Si011335m.g,Si038009m.g,Si018744m.g,Si003362m.g,Si030840m.g,Si001994m.g,Si033796m.g,Si002802m.g,Si037009m.g,Si018440m.g,Si014298m.g,Si029974m.g,Si019729m.g,Si025001m.g,Si018700m.g
GO:0006606	protein import into nucleus	biological_process	0.97627	1	3	3036	62	22835	Si032948m.g,Si022331m.g,Si018363m.g
GO:0034504	protein localization to nucleus	biological_process	0.97627	1	3	3036	62	22835	Si018363m.g,Si022331m.g,Si032948m.g
GO:0044744	protein targeting to nucleus	biological_process	0.97627	1	3	3036	62	22835	Si032948m.g,Si022331m.g,Si018363m.g
GO:0051170	nuclear import	biological_process	0.97627	1	3	3036	62	22835	Si018363m.g,Si022331m.g,Si032948m.g
GO:1902593	single-organism nuclear import	biological_process	0.97627	1	3	3036	62	22835	Si018363m.g,Si032948m.g,Si022331m.g
GO:0008219	cell death	biological_process	0.97648	1	5	3036	79	22835	Si010739m.g,Si020646m.g,Si022114m.g,Si001555m.g,Si029685m.g
GO:0016265	death	biological_process	0.97648	1	5	3036	79	22835	Si022114m.g,Si001555m.g,Si010739m.g,Si020646m.g,Si029685m.g
GO:0019318	hexose metabolic process	biological_process	0.97673	1	3	3036	54	22835	Si034404m.g,Si034948m.g,Si016930m.g
GO:0015985	energy coupled proton transport, down electrochemical gradient	biological_process	0.97675	1	8	3036	51	22835	Si038243m.g,Si001234m.g,Si039337m.g,Si034588m.g,Si020755m.g,Si002395m.g,Si020776m.g,Si025576m.g
GO:0015986	ATP synthesis coupled proton transport	biological_process	0.97675	1	8	3036	51	22835	Si038243m.g,Si039337m.g,Si001234m.g,Si002395m.g,Si020755m.g,Si034588m.g,Si025576m.g,Si020776m.g
GO:0005996	monosaccharide metabolic process	biological_process	0.97771	1	4	3036	66	22835	Si026076m.g,Si016930m.g,Si034404m.g,Si034948m.g
GO:0032101	regulation of response to external stimulus	biological_process	0.97803	1	1	3036	20	22835	Si025236m.g
GO:0030154	cell differentiation	biological_process	0.97819	1	12	3036	148	22835	Si015173m.g,Si034583m.g,Si004283m.g,Si029988m.g,Si002537m.g,Si002243m.g,Si002803m.g,Si032580m.g,Si003806m.g,Si034784m.g,Si019865m.g,Si037286m.g
GO:0055086	nucleobase-containing small molecule metabolic process	biological_process	0.97884	1	35	3036	353	22835	Si025576m.g,Si006330m.g,Si021760m.g,Si020791m.g,Si000952m.g,Si016692m.g,Si002395m.g,Si019865m.g,Si029306m.g,Si011911m.g,Si000395m.g,Si020734m.g,Si029622m.g,Si007319m.g,Si014334m.g,Si020785m.g,Si006430m.g,Si035154m.g,Si016404m.g,Si034588m.g,Si030075m.g,Si006588m.g,Si038243m.g,Si033375m.g,Si039337m.g,Si032914m.g,Si001234m.g,Si009995m.g,Si020767m.g,Si020755m.g,Si020776m.g,Si004641m.g,Si017135m.g,Si0…
GO:0010629	negative regulation of gene expression	biological_process	0.97908	1	8	3036	94	22835	Si030262m.g,Si039490m.g,Si016771m.g,Si003367m.g,Si026657m.g,Si018744m.g,Si007009m.g,Si035299m.g
GO:0051169	nuclear transport	biological_process	0.97926	1	5	3036	84	22835	Si025917m.g,Si018363m.g,Si035083m.g,Si032948m.g,Si022331m.g
GO:0051716	cellular response to stimulus	biological_process	0.97927	1	138	3036	1562	22835	Si025953m.g,Si026703m.g,Si039496m.g,Si014334m.g,Si032908m.g,Si040611m.g,Si010739m.g,Si034906m.g,Si034038m.g,Si002327m.g,Si023176m.g,Si026385m.g,Si024906m.g,Si038953m.g,Si032731m.g,Si003310m.g,Si020210m.g,Si016096m.g,Si016922m.g,Si025921m.g,Si035799m.g,Si021109m.g,Si025935m.g,Si037281m.g,Si000285m.g,Si025958m.g,Si029589m.g,Si002844m.g,Si023383m.g,Si013685m.g,Si028362m.g,Si002365m.g,Si032060m.g,Si0…
GO:1901659	glycosyl compound biosynthetic process	biological_process	0.97937	1	13	3036	98	22835	Si034588m.g,Si020755m.g,Si002395m.g,Si025365m.g,Si020776m.g,Si011911m.g,Si030075m.g,Si025576m.g,Si038243m.g,Si007319m.g,Si033698m.g,Si001234m.g,Si039337m.g
GO:0009236	cobalamin biosynthetic process	biological_process	0.97966	1	2	3036	48	22835	Si030777m.g,Si037008m.g
GO:0032271	regulation of protein polymerization	biological_process	0.98004	1	2	3036	37	22835	Si036905m.g,Si007619m.g
GO:0043254	regulation of protein complex assembly	biological_process	0.98004	1	2	3036	37	22835	Si007619m.g,Si036905m.g
GO:0008380	RNA splicing	biological_process	0.98018	1	6	3036	100	22835	Si002292m.g,Si037358m.g,Si037410m.g,Si007319m.g,Si029102m.g,Si033846m.g
GO:0045893	positive regulation of transcription, DNA-templated	biological_process	0.98037	1	2	3036	52	22835	Si007952m.g,Si017966m.g
GO:0045935	positive regulation of nucleobase-containing compound metabolic process	biological_process	0.98037	1	2	3036	52	22835	Si007952m.g,Si017966m.g
GO:0051254	positive regulation of RNA metabolic process	biological_process	0.98037	1	2	3036	52	22835	Si017966m.g,Si007952m.g
GO:1902680	positive regulation of RNA biosynthetic process	biological_process	0.98037	1	2	3036	52	22835	Si017966m.g,Si007952m.g
GO:1903508	positive regulation of nucleic acid-templated transcription	biological_process	0.98037	1	2	3036	52	22835	Si017966m.g,Si007952m.g
GO:0009891	positive regulation of biosynthetic process	biological_process	0.98058	1	3	3036	58	22835	Si007952m.g,Si017966m.g,Si024647m.g
GO:0010557	positive regulation of macromolecule biosynthetic process	biological_process	0.98058	1	3	3036	58	22835	Si007952m.g,Si024647m.g,Si017966m.g
GO:0031328	positive regulation of cellular biosynthetic process	biological_process	0.98058	1	3	3036	58	22835	Si007952m.g,Si017966m.g,Si024647m.g
GO:0051173	positive regulation of nitrogen compound metabolic process	biological_process	0.98058	1	3	3036	58	22835	Si017966m.g,Si024647m.g,Si007952m.g
GO:0006414	translational elongation	biological_process	0.98072	1	1	3036	31	22835	Si024647m.g
GO:0000281	mitotic cytokinesis	biological_process	0.98107	1	9	3036	96	22835	Si029489m.g,Si018237m.g,Si037358m.g,Si002184m.g,Si037197m.g,Si007269m.g,Si015538m.g,Si033128m.g,Si037016m.g
GO:0061640	cytoskeleton-dependent cytokinesis	biological_process	0.98107	1	9	3036	96	22835	Si029489m.g,Si018237m.g,Si037358m.g,Si002184m.g,Si037197m.g,Si007269m.g,Si015538m.g,Si033128m.g,Si037016m.g
GO:0051276	chromosome organization	biological_process	0.98131	1	27	3036	394	22835	Si025165m.g,Si007911m.g,Si023636m.g,Si017785m.g,Si001176m.g,Si012017m.g,Si026181m.g,Si038649m.g,Si002433m.g,Si000907m.g,Si012660m.g,Si022331m.g,Si005493m.g,Si002161m.g,Si037358m.g,Si008924m.g,Si030560m.g,Si008086m.g,Si002629m.g,Si030273m.g,Si040014m.g,Si009172m.g,Si010132m.g,Si014103m.g,Si026751m.g,Si007319m.g,Si004445m.g
GO:0019087	transformation of host cell by virus	biological_process	0.9815	1	3	3036	37	22835	Si002746m.g,Si031193m.g,Si001225m.g
GO:0009152	purine ribonucleotide biosynthetic process	biological_process	0.98269	1	14	3036	101	22835	Si020755m.g,Si002395m.g,Si034588m.g,Si030075m.g,Si025576m.g,Si011911m.g,Si020776m.g,Si007319m.g,Si038243m.g,Si033698m.g,Si017135m.g,Si039337m.g,Si001234m.g,Si016692m.g
GO:0006164	purine nucleotide biosynthetic process	biological_process	0.98362	1	14	3036	108	22835	Si016692m.g,Si001234m.g,Si039337m.g,Si017135m.g,Si033698m.g,Si038243m.g,Si007319m.g,Si020776m.g,Si011911m.g,Si025576m.g,Si030075m.g,Si034588m.g,Si020755m.g,Si002395m.g
GO:0009896	positive regulation of catabolic process	biological_process	0.98373	1	3	3036	51	22835	Si003310m.g,Si024325m.g,Si016692m.g
GO:0010508	positive regulation of autophagy	biological_process	0.98373	1	3	3036	51	22835	Si016692m.g,Si024325m.g,Si003310m.g
GO:0031331	positive regulation of cellular catabolic process	biological_process	0.98373	1	3	3036	51	22835	Si003310m.g,Si024325m.g,Si016692m.g
GO:0006403	RNA localization	biological_process	0.98386	1	3	3036	42	22835	Si025917m.g,Si018237m.g,Si010550m.g
GO:0050657	nucleic acid transport	biological_process	0.98386	1	3	3036	42	22835	Si010550m.g,Si018237m.g,Si025917m.g
GO:0050658	RNA transport	biological_process	0.98386	1	3	3036	42	22835	Si010550m.g,Si025917m.g,Si018237m.g
GO:0051236	establishment of RNA localization	biological_process	0.98386	1	3	3036	42	22835	Si018237m.g,Si025917m.g,Si010550m.g
GO:0015931	nucleobase-containing compound transport	biological_process	0.98391	1	3	3036	43	22835	Si010550m.g,Si018237m.g,Si025917m.g
GO:0071973	bacterial-type flagellum-dependent cell motility	biological_process	0.98495	1	1	3036	27	22835	Si006517m.g
GO:1990267	response to transition metal nanoparticle	biological_process	0.98512	1	1	3036	17	22835	Si007045m.g
GO:0010605	negative regulation of macromolecule metabolic process	biological_process	0.98575	1	12	3036	128	22835	Si029685m.g,Si026657m.g,Si018695m.g,Si035299m.g,Si018744m.g,Si007009m.g,Si030262m.g,Si021371m.g,Si016771m.g,Si039490m.g,Si011721m.g,Si003367m.g
GO:0009271	phage shock	biological_process	0.98637	1	1	3036	13	22835	Si018378m.g
GO:0098586	cellular response to virus	biological_process	0.98637	1	1	3036	13	22835	Si018378m.g
GO:0043623	cellular protein complex assembly	biological_process	0.98638	1	23	3036	227	22835	Si036600m.g,Si025953m.g,Si016314m.g,Si025921m.g,Si036775m.g,Si020775m.g,Si040014m.g,Si025148m.g,Si016309m.g,Si007070m.g,Si004176m.g,Si026579m.g,Si019481m.g,Si020793m.g,Si039162m.g,Si021632m.g,Si034038m.g,Si023636m.g,Si010488m.g,Si020750m.g,Si022331m.g,Si036905m.g,Si007619m.g
GO:0030162	regulation of proteolysis	biological_process	0.98644	1	3	3036	44	22835	Si011721m.g,Si018695m.g,Si029685m.g
GO:0044260	cellular macromolecule metabolic process	biological_process	0.98657	1	705	3036	6720	22835	Si018305m.g,Si002161m.g,Si016096m.g,Si018782m.g,Si039962m.g,Si010702m.g,Si032127m.g,Si028353m.g,Si035702m.g,Si027588m.g,Si016500m.g,Si012788m.g,Si040245m.g,Si022132m.g,Si010764m.g,Si009347m.g,Si024630m.g,Si034362m.g,Si026342m.g,Si025087m.g,Si020970m.g,Si024078m.g,Si024242m.g,Si031405m.g,Si021826m.g,Si008816m.g,Si001692m.g,Si006853m.g,Si035299m.g,Si039496m.g,Si024325m.g,Si018372m.g,Si020736m.g,Si0…
GO:0043241	protein complex disassembly	biological_process	0.98665	1	2	3036	40	22835	Si036905m.g,Si024647m.g
GO:0048583	regulation of response to stimulus	biological_process	0.98684	1	13	3036	143	22835	Si013685m.g,Si033831m.g,Si015596m.g,Si026703m.g,Si001555m.g,Si010739m.g,Si015502m.g,Si029170m.g,Si040425m.g,Si018405m.g,Si025236m.g,Si011095m.g,Si021109m.g
GO:0009607	response to biotic stimulus	biological_process	0.98712	1	27	3036	179	22835	Si006652m.g,Si026950m.g,Si001172m.g,Si026472m.g,Si027770m.g,Si031458m.g,Si039677m.g,Si000127m.g,Si025236m.g,Si020689m.g,Si023502m.g,Si021850m.g,Si007892m.g,Si026965m.g,Si039496m.g,Si027889m.g,Si000183m.g,Si023269m.g,Si006404m.g,Si027640m.g,Si029111m.g,Si018634m.g,Si018378m.g,Si026967m.g,Si011875m.g,Si008300m.g,Si005237m.g
GO:0072594	establishment of protein localization to organelle	biological_process	0.98761	1	10	3036	187	22835	Si006768m.g,Si000042m.g,Si000044m.g,Si022331m.g,Si020210m.g,Si005685m.g,Si015101m.g,Si018363m.g,Si032948m.g,Si016688m.g
GO:0009620	response to fungus	biological_process	0.9879	1	5	3036	27	22835	Si026967m.g,Si011875m.g,Si026965m.g,Si020689m.g,Si026950m.g
GO:0050832	defense response to fungus	biological_process	0.9879	1	5	3036	27	22835	Si026967m.g,Si011875m.g,Si026965m.g,Si020689m.g,Si026950m.g
GO:0010604	positive regulation of macromolecule metabolic process	biological_process	0.98802	1	4	3036	80	22835	Si007952m.g,Si016771m.g,Si017966m.g,Si024647m.g
GO:0032984	macromolecular complex disassembly	biological_process	0.98816	1	2	3036	42	22835	Si024647m.g,Si036905m.g
GO:0001539	cilium or flagellum-dependent cell motility	biological_process	0.98817	1	1	3036	29	22835	Si006517m.g
GO:0097588	archaeal or bacterial-type flagellum-dependent cell motility	biological_process	0.98817	1	1	3036	29	22835	Si006517m.g
GO:0022411	cellular component disassembly	biological_process	0.98821	1	2	3036	43	22835	Si024647m.g,Si036905m.g
GO:0042451	purine nucleoside biosynthetic process	biological_process	0.98894	1	12	3036	92	22835	Si033698m.g,Si039337m.g,Si001234m.g,Si007319m.g,Si038243m.g,Si030075m.g,Si025576m.g,Si011911m.g,Si020776m.g,Si020755m.g,Si002395m.g,Si034588m.g
GO:0046129	purine ribonucleoside biosynthetic process	biological_process	0.98894	1	12	3036	92	22835	Si011911m.g,Si020776m.g,Si030075m.g,Si025576m.g,Si034588m.g,Si020755m.g,Si002395m.g,Si033698m.g,Si001234m.g,Si039337m.g,Si038243m.g,Si007319m.g
GO:0009057	macromolecule catabolic process	biological_process	0.98898	1	22	3036	257	22835	Si035044m.g,Si010827m.g,Si010980m.g,Si020916m.g,Si010959m.g,Si037175m.g,Si034783m.g,Si002243m.g,Si017389m.g,Si024048m.g,Si008672m.g,Si025585m.g,Si032579m.g,Si032033m.g,Si033152m.g,Si034947m.g,Si010838m.g,Si010816m.g,Si034808m.g,Si010776m.g,Si001971m.g,Si022522m.g
GO:0006950	response to stress	biological_process	0.98899	1	163	3036	1306	22835	Si017007m.g,Si023829m.g,Si008174m.g,Si020368m.g,Si006652m.g,Si034906m.g,Si034038m.g,Si016096m.g,Si020210m.g,Si008158m.g,Si018782m.g,Si017811m.g,Si028032m.g,Si027115m.g,Si003758m.g,Si010419m.g,Si036343m.g,Si039496m.g,Si025953m.g,Si036496m.g,Si036577m.g,Si015173m.g,Si011875m.g,Si029111m.g,Si003491m.g,Si006869m.g,Si019256m.g,Si006880m.g,Si020695m.g,Si027117m.g,Si025162m.g,Si025958m.g,Si030392m.g,Si0…
GO:0009235	cobalamin metabolic process	biological_process	0.9892	1	2	3036	50	22835	Si030777m.g,Si037008m.g
GO:0010468	regulation of gene expression	biological_process	0.98965	1	238	3036	2152	22835	Si017486m.g,Si007911m.g,Si018744m.g,Si007009m.g,Si010553m.g,Si039519m.g,Si033720m.g,Si007952m.g,Si021634m.g,Si017567m.g,Si001863m.g,Si036611m.g,Si022381m.g,Si021601m.g,Si010545m.g,Si007892m.g,Si006063m.g,Si016147m.g,Si006340m.g,Si006802m.g,Si040171m.g,Si008323m.g,Si011648m.g,Si015283m.g,Si026276m.g,Si004282m.g,Si007555m.g,Si002957m.g,Si030262m.g,Si014474m.g,Si010289m.g,Si021994m.g,Si036017m.g,Si0…
GO:0009163	nucleoside biosynthetic process	biological_process	0.98973	1	12	3036	95	22835	Si007319m.g,Si038243m.g,Si039337m.g,Si001234m.g,Si033698m.g,Si002395m.g,Si020755m.g,Si034588m.g,Si030075m.g,Si025576m.g,Si011911m.g,Si020776m.g
GO:0042455	ribonucleoside biosynthetic process	biological_process	0.98973	1	12	3036	95	22835	Si034588m.g,Si002395m.g,Si020755m.g,Si020776m.g,Si011911m.g,Si025576m.g,Si030075m.g,Si038243m.g,Si007319m.g,Si001234m.g,Si039337m.g,Si033698m.g
GO:0006754	ATP biosynthetic process	biological_process	0.98995	1	8	3036	62	22835	Si039337m.g,Si001234m.g,Si038243m.g,Si025576m.g,Si020776m.g,Si002395m.g,Si020755m.g,Si034588m.g
GO:0034508	centromere complex assembly	biological_process	0.99004	1	3	3036	42	22835	Si040014m.g,Si022331m.g,Si023636m.g
GO:0006364	rRNA processing	biological_process	0.99048	1	5	3036	97	22835	Si018541m.g,Si017486m.g,Si008685m.g,Si027989m.g,Si030841m.g
GO:0016072	rRNA metabolic process	biological_process	0.99048	1	5	3036	97	22835	Si018541m.g,Si017486m.g,Si027989m.g,Si030841m.g,Si008685m.g
GO:0009892	negative regulation of metabolic process	biological_process	0.9905	1	14	3036	148	22835	Si035299m.g,Si018695m.g,Si018744m.g,Si007009m.g,Si029685m.g,Si026657m.g,Si003367m.g,Si021406m.g,Si016771m.g,Si023414m.g,Si039490m.g,Si011721m.g,Si021371m.g,Si030262m.g
GO:0051028	mRNA transport	biological_process	0.99084	1	2	3036	32	22835	Si010550m.g,Si018237m.g
GO:2000112	regulation of cellular macromolecule biosynthetic process	biological_process	0.99104	1	235	3036	2114	22835	Si018237m.g,Si023055m.g,Si031946m.g,Si002019m.g,Si040014m.g,Si024916m.g,Si012025m.g,Si037281m.g,Si014376m.g,Si000753m.g,Si017095m.g,Si000285m.g,Si032881m.g,Si020540m.g,Si015696m.g,Si036453m.g,Si024258m.g,Si002515m.g,Si012169m.g,Si018024m.g,Si031077m.g,Si018578m.g,Si036303m.g,Si032351m.g,Si037016m.g,Si002365m.g,Si023256m.g,Si018372m.g,Si030187m.g,Si027485m.g,Si037358m.g,Si024325m.g,Si013279m.g,Si0…
GO:0010556	regulation of macromolecule biosynthetic process	biological_process	0.99107	1	235	3036	2116	22835	Si000285m.g,Si032881m.g,Si020540m.g,Si000753m.g,Si017095m.g,Si037281m.g,Si014376m.g,Si012025m.g,Si024916m.g,Si040014m.g,Si002019m.g,Si031946m.g,Si023055m.g,Si018237m.g,Si024325m.g,Si037358m.g,Si027485m.g,Si030187m.g,Si018372m.g,Si023256m.g,Si032351m.g,Si002365m.g,Si037016m.g,Si036303m.g,Si018578m.g,Si031077m.g,Si018024m.g,Si012169m.g,Si002515m.g,Si015696m.g,Si036453m.g,Si024258m.g,Si002748m.g,Si0…
GO:0031326	regulation of cellular biosynthetic process	biological_process	0.99107	1	235	3036	2116	22835	Si000285m.g,Si020540m.g,Si032881m.g,Si000753m.g,Si017095m.g,Si037281m.g,Si014376m.g,Si012025m.g,Si024916m.g,Si040014m.g,Si002019m.g,Si031946m.g,Si023055m.g,Si018237m.g,Si024325m.g,Si037358m.g,Si027485m.g,Si030187m.g,Si018372m.g,Si023256m.g,Si032351m.g,Si036303m.g,Si037016m.g,Si002365m.g,Si018578m.g,Si031077m.g,Si012169m.g,Si018024m.g,Si002515m.g,Si036453m.g,Si015696m.g,Si024258m.g,Si002748m.g,Si0…
GO:0009889	regulation of biosynthetic process	biological_process	0.99109	1	235	3036	2118	22835	Si013279m.g,Si005396m.g,Si035299m.g,Si039496m.g,Si002588m.g,Si031405m.g,Si024078m.g,Si034583m.g,Si001509m.g,Si027014m.g,Si001373m.g,Si002295m.g,Si030774m.g,Si029966m.g,Si006217m.g,Si026342m.g,Si002748m.g,Si010764m.g,Si000824m.g,Si018550m.g,Si016791m.g,Si003367m.g,Si018782m.g,Si015654m.g,Si022747m.g,Si007359m.g,Si016922m.g,Si020210m.g,Si018305m.g,Si018237m.g,Si023055m.g,Si031946m.g,Si002019m.g,Si0…
GO:0080090	regulation of primary metabolic process	biological_process	0.9911	1	244	3036	2193	22835	Si022381m.g,Si036611m.g,Si021601m.g,Si007892m.g,Si010545m.g,Si021634m.g,Si007952m.g,Si017567m.g,Si001863m.g,Si033720m.g,Si007009m.g,Si007911m.g,Si010553m.g,Si039519m.g,Si015283m.g,Si026276m.g,Si004282m.g,Si007555m.g,Si030262m.g,Si002957m.g,Si014474m.g,Si010289m.g,Si008323m.g,Si011648m.g,Si006340m.g,Si016147m.g,Si006802m.g,Si040171m.g,Si006063m.g,Si030869m.g,Si020689m.g,Si001109m.g,Si002517m.g,Si0…
GO:0060255	regulation of macromolecule metabolic process	biological_process	0.99124	1	246	3036	2220	22835	Si010130m.g,Si008634m.g,Si032956m.g,Si014861m.g,Si030152m.g,Si026479m.g,Si017299m.g,Si019997m.g,Si003297m.g,Si007977m.g,Si007212m.g,Si011735m.g,Si026846m.g,Si000044m.g,Si016665m.g,Si020605m.g,Si031177m.g,Si036680m.g,Si014469m.g,Si029773m.g,Si000223m.g,Si009243m.g,Si011721m.g,Si024647m.g,Si018378m.g,Si021641m.g,Si034286m.g,Si000955m.g,Si006604m.g,Si026882m.g,Si006417m.g,Si020720m.g,Si002845m.g,Si0…
GO:0051171	regulation of nitrogen compound metabolic process	biological_process	0.99126	1	235	3036	2120	22835	Si038848m.g,Si023194m.g,Si039490m.g,Si035174m.g,Si027728m.g,Si035073m.g,Si023077m.g,Si008820m.g,Si013842m.g,Si032476m.g,Si036824m.g,Si014408m.g,Si019893m.g,Si031222m.g,Si019736m.g,Si036301m.g,Si037027m.g,Si022908m.g,Si027599m.g,Si016627m.g,Si036118m.g,Si023291m.g,Si027279m.g,Si029590m.g,Si026572m.g,Si030983m.g,Si028589m.g,Si026629m.g,Si026421m.g,Si030334m.g,Si027655m.g,Si002861m.g,Si002292m.g,Si0…
GO:0043900	regulation of multi-organism process	biological_process	0.99214	1	2	3036	29	22835	Si025236m.g,Si020646m.g
GO:0044707	single-multicellular organism process	biological_process	0.99264	1	41	3036	396	22835	Si025458m.g,Si032942m.g,Si015173m.g,Si040657m.g,Si010039m.g,Si022552m.g,Si011721m.g,Si036343m.g,Si031307m.g,Si025953m.g,Si019865m.g,Si015502m.g,Si008283m.g,Si002016m.g,Si001172m.g,Si002327m.g,Si034038m.g,Si010739m.g,Si011455m.g,Si009174m.g,Si017389m.g,Si002803m.g,Si028893m.g,Si019736m.g,Si016272m.g,Si022479m.g,Si019168m.g,Si009939m.g,Si001993m.g,Si022114m.g,Si016442m.g,Si014579m.g,Si001099m.g,Si0…
GO:0010942	positive regulation of cell death	biological_process	0.99273	1	1	3036	20	22835	Si020646m.g
GO:0043065	positive regulation of apoptotic process	biological_process	0.99273	1	1	3036	20	22835	Si020646m.g
GO:0043068	positive regulation of programmed cell death	biological_process	0.99273	1	1	3036	20	22835	Si020646m.g
GO:0051258	protein polymerization	biological_process	0.99301	1	5	3036	89	22835	Si021632m.g,Si025953m.g,Si034038m.g,Si036905m.g,Si007619m.g
GO:0000226	microtubule cytoskeleton organization	biological_process	0.99321	1	6	3036	123	22835	Si029489m.g,Si007269m.g,Si027485m.g,Si035087m.g,Si018237m.g,Si039496m.g
GO:0009165	nucleotide biosynthetic process	biological_process	0.99324	1	17	3036	153	22835	Si034588m.g,Si025576m.g,Si030075m.g,Si006588m.g,Si038243m.g,Si039337m.g,Si001234m.g,Si016692m.g,Si002395m.g,Si020755m.g,Si020776m.g,Si011911m.g,Si007319m.g,Si014334m.g,Si004641m.g,Si017135m.g,Si033698m.g
GO:1901293	nucleoside phosphate biosynthetic process	biological_process	0.99324	1	17	3036	153	22835	Si006588m.g,Si038243m.g,Si001234m.g,Si016692m.g,Si039337m.g,Si034588m.g,Si025576m.g,Si030075m.g,Si004641m.g,Si014334m.g,Si007319m.g,Si017135m.g,Si033698m.g,Si002395m.g,Si020755m.g,Si020776m.g,Si011911m.g
GO:0048523	negative regulation of cellular process	biological_process	0.99336	1	17	3036	168	22835	Si030262m.g,Si039490m.g,Si011721m.g,Si015502m.g,Si035299m.g,Si036905m.g,Si021371m.g,Si016771m.g,Si003367m.g,Si011095m.g,Si013685m.g,Si029685m.g,Si026657m.g,Si010739m.g,Si018695m.g,Si007009m.g,Si001555m.g
GO:0006415	translational termination	biological_process	0.9935	1	1	3036	27	22835	Si024647m.g
GO:0050896	response to stimulus	biological_process	0.99363	1	327	3036	2567	22835	Si017708m.g,Si010609m.g,Si030214m.g,Si025161m.g,Si035083m.g,Si035498m.g,Si027770m.g,Si002829m.g,Si027114m.g,Si039677m.g,Si033887m.g,Si006230m.g,Si026965m.g,Si039199m.g,Si021850m.g,Si006881m.g,Si020689m.g,Si031367m.g,Si027889m.g,Si022262m.g,Si015596m.g,Si027935m.g,Si014648m.g,Si011752m.g,Si016805m.g,Si010966m.g,Si014608m.g,Si000733m.g,Si001041m.g,Si019670m.g,Si001172m.g,Si009557m.g,Si007892m.g,Si0…
GO:0010558	negative regulation of macromolecule biosynthetic process	biological_process	0.99427	1	6	3036	72	22835	Si039490m.g,Si007009m.g,Si003367m.g,Si035299m.g,Si026657m.g,Si030262m.g
GO:0031327	negative regulation of cellular biosynthetic process	biological_process	0.99427	1	6	3036	72	22835	Si026657m.g,Si030262m.g,Si007009m.g,Si003367m.g,Si035299m.g,Si039490m.g
GO:0051172	negative regulation of nitrogen compound metabolic process	biological_process	0.99427	1	6	3036	72	22835	Si039490m.g,Si007009m.g,Si035299m.g,Si003367m.g,Si026657m.g,Si030262m.g
GO:2000113	negative regulation of cellular macromolecule biosynthetic process	biological_process	0.99427	1	6	3036	72	22835	Si039490m.g,Si007009m.g,Si035299m.g,Si003367m.g,Si026657m.g,Si030262m.g
GO:0009890	negative regulation of biosynthetic process	biological_process	0.99432	1	6	3036	74	22835	Si039490m.g,Si035299m.g,Si003367m.g,Si007009m.g,Si030262m.g,Si026657m.g
GO:0019222	regulation of metabolic process	biological_process	0.99436	1	253	3036	2308	22835	Si003297m.g,Si019997m.g,Si017299m.g,Si030152m.g,Si026479m.g,Si008634m.g,Si014861m.g,Si032956m.g,Si035499m.g,Si010130m.g,Si014469m.g,Si036680m.g,Si000223m.g,Si009243m.g,Si029773m.g,Si031177m.g,Si011735m.g,Si026846m.g,Si000044m.g,Si007212m.g,Si020605m.g,Si016665m.g,Si007977m.g,Si030526m.g,Si034296m.g,Si000395m.g,Si026882m.g,Si002845m.g,Si020720m.g,Si006417m.g,Si018378m.g,Si021641m.g,Si024647m.g,Si0…
GO:0019748	secondary metabolic process	biological_process	0.99455	1	2	3036	50	22835	Si016208m.g,Si034620m.g
GO:0031324	negative regulation of cellular metabolic process	biological_process	0.99457	1	10	3036	104	22835	Si011721m.g,Si039490m.g,Si003367m.g,Si021371m.g,Si030262m.g,Si035299m.g,Si018695m.g,Si007009m.g,Si029685m.g,Si026657m.g
GO:0080134	regulation of response to stress	biological_process	0.99465	1	1	3036	23	22835	Si025236m.g
GO:0031334	positive regulation of protein complex assembly	biological_process	0.99485	1	1	3036	29	22835	Si007619m.g
GO:0032273	positive regulation of protein polymerization	biological_process	0.99485	1	1	3036	29	22835	Si007619m.g
GO:0044089	positive regulation of cellular component biogenesis	biological_process	0.99485	1	1	3036	29	22835	Si007619m.g
GO:0051495	positive regulation of cytoskeleton organization	biological_process	0.99485	1	1	3036	29	22835	Si007619m.g
GO:0009617	response to bacterium	biological_process	0.99487	1	11	3036	89	22835	Si039677m.g,Si029111m.g,Si011875m.g,Si026967m.g,Si026965m.g,Si020689m.g,Si018634m.g,Si006652m.g,Si026950m.g,Si006404m.g,Si000183m.g
GO:0042742	defense response to bacterium	biological_process	0.99487	1	11	3036	89	22835	Si039677m.g,Si029111m.g,Si026965m.g,Si026967m.g,Si011875m.g,Si018634m.g,Si020689m.g,Si026950m.g,Si006652m.g,Si006404m.g,Si000183m.g
GO:0031323	regulation of cellular metabolic process	biological_process	0.99488	1	246	3036	2221	22835	Si018578m.g,Si031077m.g,Si036453m.g,Si024258m.g,Si015696m.g,Si002515m.g,Si012169m.g,Si018024m.g,Si030187m.g,Si027485m.g,Si037358m.g,Si024325m.g,Si002365m.g,Si032351m.g,Si037016m.g,Si036303m.g,Si023256m.g,Si018372m.g,Si031946m.g,Si002019m.g,Si040014m.g,Si012025m.g,Si024916m.g,Si018237m.g,Si023055m.g,Si000753m.g,Si017095m.g,Si000285m.g,Si032881m.g,Si020540m.g,Si014376m.g,Si037281m.g,Si000824m.g,Si0…
GO:0010506	regulation of autophagy	biological_process	0.995	1	3	3036	58	22835	Si016692m.g,Si024325m.g,Si003310m.g
GO:0044087	regulation of cellular component biogenesis	biological_process	0.99502	1	2	3036	45	22835	Si007619m.g,Si036905m.g
GO:0045087	innate immune response	biological_process	0.99522	1	1	3036	16	22835	Si025458m.g
GO:0009142	nucleoside triphosphate biosynthetic process	biological_process	0.99523	1	10	3036	72	22835	Si038243m.g,Si033698m.g,Si001234m.g,Si039337m.g,Si034588m.g,Si002395m.g,Si020755m.g,Si020776m.g,Si030075m.g,Si025576m.g
GO:0009145	purine nucleoside triphosphate biosynthetic process	biological_process	0.99523	1	10	3036	72	22835	Si020776m.g,Si025576m.g,Si030075m.g,Si034588m.g,Si002395m.g,Si020755m.g,Si033698m.g,Si001234m.g,Si039337m.g,Si038243m.g
GO:0009201	ribonucleoside triphosphate biosynthetic process	biological_process	0.99523	1	10	3036	72	22835	Si020755m.g,Si002395m.g,Si034588m.g,Si030075m.g,Si025576m.g,Si020776m.g,Si038243m.g,Si039337m.g,Si001234m.g,Si033698m.g
GO:0009206	purine ribonucleoside triphosphate biosynthetic process	biological_process	0.99523	1	10	3036	72	22835	Si033698m.g,Si039337m.g,Si001234m.g,Si038243m.g,Si025576m.g,Si030075m.g,Si020776m.g,Si002395m.g,Si020755m.g,Si034588m.g
GO:0001503	ossification	biological_process	0.9954	1	1	3036	28	22835	Si028893m.g
GO:0009791	post-embryonic development	biological_process	0.99565	1	1	3036	15	22835	Si040657m.g
GO:0009615	response to virus	biological_process	0.99589	1	2	3036	34	22835	Si018378m.g,Si025236m.g
GO:0006605	protein targeting	biological_process	0.99603	1	12	3036	201	22835	Si032948m.g,Si016688m.g,Si005685m.g,Si015101m.g,Si018363m.g,Si000042m.g,Si033907m.g,Si000044m.g,Si022331m.g,Si020210m.g,Si006768m.g,Si009018m.g
GO:0007219	Notch signaling pathway	biological_process	0.99608	1	1	3036	19	22835	Si035083m.g
GO:0048870	cell motility	biological_process	0.99621	1	4	3036	99	22835	Si022331m.g,Si040014m.g,Si006517m.g,Si030983m.g
GO:0051674	localization of cell	biological_process	0.99621	1	4	3036	99	22835	Si030983m.g,Si040014m.g,Si006517m.g,Si022331m.g
GO:0000377	RNA splicing, via transesterification reactions with bulged adenosine as nucleophile	biological_process	0.99638	1	4	3036	75	22835	Si029102m.g,Si002292m.g,Si037358m.g,Si037410m.g
GO:0000398	mRNA splicing, via spliceosome	biological_process	0.99638	1	4	3036	75	22835	Si029102m.g,Si037358m.g,Si002292m.g,Si037410m.g
GO:0000917	barrier septum assembly	biological_process	0.99662	1	7	3036	94	22835	Si033128m.g,Si037016m.g,Si018237m.g,Si015538m.g,Si037358m.g,Si002184m.g,Si037197m.g
GO:0032506	cytokinetic process	biological_process	0.99662	1	7	3036	94	22835	Si033128m.g,Si037016m.g,Si018237m.g,Si015538m.g,Si037358m.g,Si002184m.g,Si037197m.g
GO:0090529	cell septum assembly	biological_process	0.99662	1	7	3036	94	22835	Si037197m.g,Si002184m.g,Si037358m.g,Si015538m.g,Si018237m.g,Si033128m.g,Si037016m.g
GO:1902410	mitotic cytokinetic process	biological_process	0.99662	1	7	3036	94	22835	Si037016m.g,Si033128m.g,Si018237m.g,Si015538m.g,Si002184m.g,Si037358m.g,Si037197m.g
GO:0015684	ferrous iron transport	biological_process	0.99665	1	2	3036	77	22835	Si001172m.g,Si026904m.g
GO:0000375	RNA splicing, via transesterification reactions	biological_process	0.99675	1	4	3036	83	22835	Si037358m.g,Si002292m.g,Si037410m.g,Si029102m.g
GO:0071555	cell wall organization	biological_process	0.99686	1	3	3036	69	22835	Si019154m.g,Si014648m.g,Si019799m.g
GO:0070925	organelle assembly	biological_process	0.99689	1	6	3036	84	22835	Si040014m.g,Si022331m.g,Si036810m.g,Si027485m.g,Si002537m.g,Si023636m.g
GO:0006825	copper ion transport	biological_process	0.99693	1	1	3036	21	22835	Si002855m.g
GO:0033365	protein localization to organelle	biological_process	0.99737	1	10	3036	213	22835	Si018363m.g,Si015101m.g,Si005685m.g,Si016688m.g,Si032948m.g,Si006768m.g,Si020210m.g,Si022331m.g,Si000044m.g,Si000042m.g
GO:0045229	external encapsulating structure organization	biological_process	0.99738	1	3	3036	73	22835	Si019799m.g,Si014648m.g,Si019154m.g
GO:0034622	cellular macromolecular complex assembly	biological_process	0.99755	1	24	3036	266	22835	Si025953m.g,Si036600m.g,Si025921m.g,Si036775m.g,Si016314m.g,Si025148m.g,Si020775m.g,Si040014m.g,Si016309m.g,Si002537m.g,Si026579m.g,Si004176m.g,Si007070m.g,Si019481m.g,Si039162m.g,Si020793m.g,Si021632m.g,Si034038m.g,Si023636m.g,Si010488m.g,Si022331m.g,Si020750m.g,Si007619m.g,Si036905m.g
GO:0006352	DNA-templated transcription, initiation	biological_process	0.99771	1	13	3036	162	22835	Si007952m.g,Si014376m.g,Si005939m.g,Si036611m.g,Si017966m.g,Si030334m.g,Si036905m.g,Si012954m.g,Si017165m.g,Si030273m.g,Si002588m.g,Si030558m.g,Si018284m.g
GO:0042254	ribosome biogenesis	biological_process	0.99779	1	6	3036	131	22835	Si027989m.g,Si008685m.g,Si030841m.g,Si018541m.g,Si017486m.g,Si002537m.g
GO:0010038	response to metal ion	biological_process	0.99782	1	1	3036	30	22835	Si007045m.g
GO:0032268	regulation of cellular protein metabolic process	biological_process	0.99815	1	11	3036	168	22835	Si024647m.g,Si021371m.g,Si007212m.g,Si011721m.g,Si031006m.g,Si011027m.g,Si026657m.g,Si027770m.g,Si029685m.g,Si007915m.g,Si018695m.g
GO:0065004	protein-DNA complex assembly	biological_process	0.99821	1	3	3036	61	22835	Si022331m.g,Si040014m.g,Si023636m.g
GO:0071824	protein-DNA complex subunit organization	biological_process	0.99821	1	3	3036	61	22835	Si022331m.g,Si040014m.g,Si023636m.g
GO:0051246	regulation of protein metabolic process	biological_process	0.99826	1	11	3036	173	22835	Si007915m.g,Si026657m.g,Si027770m.g,Si029685m.g,Si018695m.g,Si024647m.g,Si007212m.g,Si021371m.g,Si011027m.g,Si011721m.g,Si031006m.g
GO:0006259	DNA metabolic process	biological_process	0.99833	1	73	3036	1169	22835	Si013279m.g,Si039496m.g,Si031405m.g,Si033255m.g,Si004972m.g,Si002184m.g,Si030561m.g,Si034906m.g,Si035223m.g,Si020368m.g,Si026181m.g,Si014506m.g,Si011101m.g,Si000824m.g,Si035702m.g,Si033131m.g,Si028032m.g,Si037197m.g,Si020210m.g,Si016096m.g,Si025118m.g,Si006237m.g,Si018237m.g,Si020823m.g,Si000285m.g,Si025958m.g,Si020211m.g,Si023256m.g,Si037016m.g,Si029590m.g,Si002365m.g,Si028362m.g,Si015701m.g,Si0…
GO:0000746	conjugation	biological_process	0.99844	1	1	3036	24	22835	Si025148m.g
GO:0043093	FtsZ-dependent cytokinesis	biological_process	0.99844	1	6	3036	88	22835	Si002184m.g,Si037358m.g,Si037197m.g,Si015538m.g,Si018237m.g,Si037016m.g
GO:0032505	reproduction of a single-celled organism	biological_process	0.99845	1	6	3036	89	22835	Si015538m.g,Si002184m.g,Si037358m.g,Si037197m.g,Si037016m.g,Si018237m.g
GO:0006928	movement of cell or subcellular component	biological_process	0.99848	1	5	3036	177	22835	Si040014m.g,Si006517m.g,Si022331m.g,Si002803m.g,Si030983m.g
GO:0006397	mRNA processing	biological_process	0.99852	1	13	3036	213	22835	Si026830m.g,Si037410m.g,Si014504m.g,Si018780m.g,Si016272m.g,Si035538m.g,Si029102m.g,Si029509m.g,Si036440m.g,Si002292m.g,Si037358m.g,Si002700m.g,Si020823m.g
GO:0051130	positive regulation of cellular component organization	biological_process	0.99857	1	2	3036	49	22835	Si024647m.g,Si007619m.g
GO:0032269	negative regulation of cellular protein metabolic process	biological_process	0.99858	1	5	3036	65	22835	Si026657m.g,Si029685m.g,Si021371m.g,Si018695m.g,Si011721m.g
GO:0051248	negative regulation of protein metabolic process	biological_process	0.99858	1	5	3036	65	22835	Si018695m.g,Si011721m.g,Si026657m.g,Si021371m.g,Si029685m.g
GO:0006270	DNA replication initiation	biological_process	0.99872	1	3	3036	76	22835	Si030561m.g,Si037258m.g,Si031193m.g
GO:0006996	organelle organization	biological_process	0.99874	1	103	3036	1156	22835	Si035554m.g,Si008685m.g,Si002891m.g,Si020781m.g,Si010132m.g,Si039662m.g,Si009542m.g,Si037175m.g,Si030273m.g,Si026882m.g,Si008086m.g,Si031554m.g,Si007319m.g,Si006674m.g,Si004445m.g,Si010550m.g,Si012017m.g,Si003143m.g,Si007911m.g,Si025165m.g,Si003373m.g,Si023636m.g,Si005493m.g,Si019646m.g,Si000907m.g,Si022512m.g,Si002433m.g,Si036905m.g,Si030560m.g,Si013493m.g,Si007269m.g,Si029375m.g,Si027553m.g,Si0…
GO:0015979	photosynthesis	biological_process	0.9988	1	34	3036	207	22835	Si013290m.g,Si018488m.g,Si022555m.g,Si013480m.g,Si012451m.g,Si020893m.g,Si032551m.g,Si008552m.g,Si020848m.g,Si020824m.g,Si015363m.g,Si036600m.g,Si020853m.g,Si011308m.g,Si000701m.g,Si016376m.g,Si018719m.g,Si036985m.g,Si027134m.g,Si037249m.g,Si040245m.g,Si018775m.g,Si028385m.g,Si004442m.g,Si020855m.g,Si014744m.g,Si018378m.g,Si020785m.g,Si024630m.g,Si008469m.g,Si028295m.g,Si038774m.g,Si020828m.g,Si0…
GO:0000003	reproduction	biological_process	0.99885	1	27	3036	287	22835	Si034583m.g,Si004283m.g,Si007070m.g,Si001740m.g,Si016056m.g,Si029988m.g,Si002537m.g,Si015538m.g,Si002184m.g,Si027554m.g,Si032907m.g,Si009995m.g,Si026524m.g,Si032580m.g,Si037175m.g,Si037286m.g,Si019865m.g,Si018237m.g,Si010132m.g,Si002243m.g,Si037016m.g,Si002029m.g,Si037197m.g,Si001375m.g,Si037358m.g,Si027412m.g,Si003806m.g
GO:0048519	negative regulation of biological process	biological_process	0.99889	1	21	3036	225	22835	Si011721m.g,Si039490m.g,Si030262m.g,Si035299m.g,Si015502m.g,Si003367m.g,Si011095m.g,Si021406m.g,Si016771m.g,Si023414m.g,Si025236m.g,Si021371m.g,Si036905m.g,Si018695m.g,Si001555m.g,Si007009m.g,Si018744m.g,Si010739m.g,Si013685m.g,Si029685m.g,Si026657m.g
GO:0009893	positive regulation of metabolic process	biological_process	0.99893	1	7	3036	139	22835	Si003310m.g,Si024325m.g,Si017966m.g,Si016692m.g,Si024647m.g,Si007952m.g,Si016771m.g
GO:0043933	macromolecular complex subunit organization	biological_process	0.99897	1	43	3036	519	22835	Si036775m.g,Si008086m.g,Si016314m.g,Si030273m.g,Si025953m.g,Si020775m.g,Si007070m.g,Si007272m.g,Si039162m.g,Si020793m.g,Si024647m.g,Si012018m.g,Si001176m.g,Si034038m.g,Si007911m.g,Si023636m.g,Si017785m.g,Si012017m.g,Si010488m.g,Si016793m.g,Si030560m.g,Si036905m.g,Si002433m.g,Si000907m.g,Si012660m.g,Si002161m.g,Si025921m.g,Si002629m.g,Si036600m.g,Si025148m.g,Si040014m.g,Si026579m.g,Si004176m.g,Si0…
GO:0009405	pathogenesis	biological_process	0.99909	1	29	3036	326	22835	Si022714m.g,Si010901m.g,Si015886m.g,Si009821m.g,Si028553m.g,Si007825m.g,Si014322m.g,Si006345m.g,Si017748m.g,Si021890m.g,Si020339m.g,Si015315m.g,Si019016m.g,Si011734m.g,Si033337m.g,Si011660m.g,Si033449m.g,Si030384m.g,Si024087m.g,Si026138m.g,Si035426m.g,Si013350m.g,Si012123m.g,Si034286m.g,Si037487m.g,Si031971m.g,Si010661m.g,Si039904m.g,Si026033m.g
GO:0010638	positive regulation of organelle organization	biological_process	0.99921	1	1	3036	37	22835	Si007619m.g
GO:0042545	cell wall modification	biological_process	0.99922	1	1	3036	46	22835	Si019799m.g
GO:0022607	cellular component assembly	biological_process	0.99929	1	50	3036	553	22835	Si007619m.g,Si027485m.g,Si020750m.g,Si037358m.g,Si022331m.g,Si006588m.g,Si037016m.g,Si038649m.g,Si039541m.g,Si008439m.g,Si021632m.g,Si026821m.g,Si019481m.g,Si026579m.g,Si004176m.g,Si016309m.g,Si002537m.g,Si025148m.g,Si040014m.g,Si025921m.g,Si036600m.g,Si018237m.g,Si036905m.g,Si037197m.g,Si033128m.g,Si016793m.g,Si026181m.g,Si034354m.g,Si010488m.g,Si021653m.g,Si012018m.g,Si034038m.g,Si023636m.g,Si0…
GO:0006461	protein complex assembly	biological_process	0.99933	1	26	3036	325	22835	Si020750m.g,Si022331m.g,Si007619m.g,Si036905m.g,Si016793m.g,Si010488m.g,Si023636m.g,Si021632m.g,Si034038m.g,Si012018m.g,Si019481m.g,Si039162m.g,Si020793m.g,Si016309m.g,Si007272m.g,Si026579m.g,Si004176m.g,Si007070m.g,Si025148m.g,Si040014m.g,Si020775m.g,Si025953m.g,Si036600m.g,Si036775m.g,Si025921m.g,Si016314m.g
GO:0070271	protein complex biogenesis	biological_process	0.99933	1	26	3036	325	22835	Si016793m.g,Si007619m.g,Si036905m.g,Si022331m.g,Si020750m.g,Si012018m.g,Si021632m.g,Si034038m.g,Si023636m.g,Si010488m.g,Si026579m.g,Si007070m.g,Si004176m.g,Si007272m.g,Si016309m.g,Si039162m.g,Si020793m.g,Si019481m.g,Si036775m.g,Si025921m.g,Si016314m.g,Si025953m.g,Si036600m.g,Si025148m.g,Si040014m.g,Si020775m.g
GO:0051493	regulation of cytoskeleton organization	biological_process	0.99934	1	2	3036	54	22835	Si036905m.g,Si007619m.g
GO:0031325	positive regulation of cellular metabolic process	biological_process	0.99936	1	6	3036	124	22835	Si007952m.g,Si024647m.g,Si016692m.g,Si003310m.g,Si024325m.g,Si017966m.g
GO:0006261	DNA-dependent DNA replication	biological_process	0.99936	1	3	3036	87	22835	Si031193m.g,Si037258m.g,Si030561m.g
GO:0022613	ribonucleoprotein complex biogenesis	biological_process	0.9994	1	6	3036	140	22835	Si027989m.g,Si008685m.g,Si030841m.g,Si018541m.g,Si017486m.g,Si002537m.g
GO:0000041	transition metal ion transport	biological_process	0.9995	1	6	3036	129	22835	Si026904m.g,Si007045m.g,Si021767m.g,Si002855m.g,Si010836m.g,Si001172m.g
GO:0065003	macromolecular complex assembly	biological_process	0.99951	1	27	3036	341	22835	Si019481m.g,Si039162m.g,Si020793m.g,Si016309m.g,Si007272m.g,Si002537m.g,Si026579m.g,Si007070m.g,Si004176m.g,Si025148m.g,Si040014m.g,Si020775m.g,Si025953m.g,Si036600m.g,Si025921m.g,Si036775m.g,Si016314m.g,Si022331m.g,Si020750m.g,Si007619m.g,Si036905m.g,Si016793m.g,Si010488m.g,Si021632m.g,Si034038m.g,Si023636m.g,Si012018m.g
GO:0016071	mRNA metabolic process	biological_process	0.99952	1	13	3036	239	22835	Si018780m.g,Si029102m.g,Si035538m.g,Si016272m.g,Si026830m.g,Si037410m.g,Si014504m.g,Si002700m.g,Si020823m.g,Si036440m.g,Si037358m.g,Si002292m.g,Si029509m.g
GO:0051301	cell division	biological_process	0.99956	1	11	3036	177	22835	Si037197m.g,Si037358m.g,Si002184m.g,Si000719m.g,Si007269m.g,Si015538m.g,Si037016m.g,Si033128m.g,Si029489m.g,Si035087m.g,Si018237m.g
GO:0019954	asexual reproduction	biological_process	0.99958	1	7	3036	107	22835	Si018237m.g,Si037016m.g,Si032907m.g,Si037358m.g,Si002184m.g,Si037197m.g,Si015538m.g
GO:0006417	regulation of translation	biological_process	0.99963	1	3	3036	98	22835	Si026657m.g,Si024647m.g,Si027770m.g
GO:0034248	regulation of cellular amide metabolic process	biological_process	0.99963	1	3	3036	98	22835	Si026657m.g,Si024647m.g,Si027770m.g
GO:0010608	posttranscriptional regulation of gene expression	biological_process	0.99963	1	3	3036	99	22835	Si027770m.g,Si024647m.g,Si026657m.g
GO:1902582	single-organism intracellular transport	biological_process	0.99965	1	20	3036	368	22835	Si000044m.g,Si000042m.g,Si000959m.g,Si033907m.g,Si020210m.g,Si022331m.g,Si013290m.g,Si019634m.g,Si005685m.g,Si018363m.g,Si035083m.g,Si015101m.g,Si024087m.g,Si036824m.g,Si006768m.g,Si009018m.g,Si021311m.g,Si016688m.g,Si032948m.g,Si023013m.g
GO:0007059	chromosome segregation	biological_process	0.99969	1	3	3036	91	22835	Si018237m.g,Si039496m.g,Si010132m.g
GO:0098542	defense response to other organism	biological_process	0.99974	1	12	3036	125	22835	Si000183m.g,Si006404m.g,Si026950m.g,Si006652m.g,Si025236m.g,Si020689m.g,Si018634m.g,Si026965m.g,Si026967m.g,Si011875m.g,Si029111m.g,Si039677m.g
GO:0031329	regulation of cellular catabolic process	biological_process	0.99978	1	3	3036	81	22835	Si016692m.g,Si024325m.g,Si003310m.g
GO:0051726	regulation of cell cycle	biological_process	0.99979	1	6	3036	97	22835	Si027692m.g,Si007915m.g,Si018284m.g,Si007212m.g,Si011027m.g,Si031006m.g
GO:0017148	negative regulation of translation	biological_process	0.99979	1	1	3036	33	22835	Si026657m.g
GO:0034249	negative regulation of cellular amide metabolic process	biological_process	0.99979	1	1	3036	33	22835	Si026657m.g
GO:0009894	regulation of catabolic process	biological_process	0.99979	1	3	3036	86	22835	Si024325m.g,Si003310m.g,Si016692m.g
GO:0043207	response to external biotic stimulus	biological_process	0.99981	1	15	3036	143	22835	Si029111m.g,Si039677m.g,Si025236m.g,Si018634m.g,Si020689m.g,Si005237m.g,Si026965m.g,Si026967m.g,Si018378m.g,Si011875m.g,Si026950m.g,Si006652m.g,Si000183m.g,Si027640m.g,Si006404m.g
GO:0051707	response to other organism	biological_process	0.99981	1	15	3036	143	22835	Si039677m.g,Si029111m.g,Si011875m.g,Si018378m.g,Si026967m.g,Si005237m.g,Si026965m.g,Si020689m.g,Si025236m.g,Si018634m.g,Si006652m.g,Si026950m.g,Si006404m.g,Si027640m.g,Si000183m.g
GO:1901362	organic cyclic compound biosynthetic process	biological_process	0.99982	1	336	3036	2992	22835	Si040171m.g,Si011911m.g,Si016147m.g,Si006802m.g,Si006340m.g,Si030273m.g,Si030262m.g,Si002957m.g,Si026276m.g,Si006774m.g,Si015283m.g,Si007555m.g,Si008323m.g,Si011648m.g,Si007319m.g,Si005388m.g,Si035226m.g,Si036946m.g,Si010553m.g,Si039519m.g,Si007009m.g,Si010545m.g,Si007892m.g,Si009857m.g,Si022381m.g,Si036611m.g,Si036937m.g,Si007952m.g,Si021634m.g,Si017567m.g,Si028088m.g,Si005034m.g,Si024417m.g,Si0…
GO:0006260	DNA replication	biological_process	0.99987	1	28	3036	449	22835	Si030561m.g,Si034906m.g,Si035223m.g,Si014506m.g,Si011101m.g,Si029773m.g,Si000824m.g,Si000747m.g,Si002365m.g,Si037016m.g,Si033131m.g,Si031193m.g,Si023551m.g,Si037358m.g,Si007574m.g,Si015334m.g,Si006237m.g,Si018237m.g,Si028940m.g,Si012092m.g,Si023511m.g,Si031971m.g,Si033255m.g,Si037258m.g,Si012814m.g,Si008300m.g,Si002184m.g,Si034286m.g
GO:0044085	cellular component biogenesis	biological_process	0.99988	1	59	3036	710	22835	Si010132m.g,Si030841m.g,Si023475m.g,Si020775m.g,Si008685m.g,Si032104m.g,Si036775m.g,Si029404m.g,Si016314m.g,Si034443m.g,Si025953m.g,Si019154m.g,Si039162m.g,Si035913m.g,Si020793m.g,Si015538m.g,Si002184m.g,Si016741m.g,Si036810m.g,Si007070m.g,Si007272m.g,Si034354m.g,Si026181m.g,Si010488m.g,Si021653m.g,Si012018m.g,Si034038m.g,Si023636m.g,Si017486m.g,Si018541m.g,Si036905m.g,Si037197m.g,Si033128m.g,Si0…
GO:0009605	response to external stimulus	biological_process	0.99989	1	21	3036	236	22835	Si029111m.g,Si005237m.g,Si026967m.g,Si018378m.g,Si011875m.g,Si029721m.g,Si018634m.g,Si027640m.g,Si002803m.g,Si006404m.g,Si000183m.g,Si039677m.g,Si024906m.g,Si021134m.g,Si026965m.g,Si003310m.g,Si025236m.g,Si020689m.g,Si026950m.g,Si006652m.g,Si036942m.g
GO:0006952	defense response	biological_process	0.99989	1	40	3036	291	22835	Si027105m.g,Si027889m.g,Si006404m.g,Si023269m.g,Si010661m.g,Si014609m.g,Si023843m.g,Si006526m.g,Si014608m.g,Si008300m.g,Si027117m.g,Si026950m.g,Si027114m.g,Si031458m.g,Si005316m.g,Si039677m.g,Si012354m.g,Si020689m.g,Si030392m.g,Si026965m.g,Si000183m.g,Si027115m.g,Si030111m.g,Si029111m.g,Si018634m.g,Si014607m.g,Si025458m.g,Si018378m.g,Si026967m.g,Si011875m.g,Si006652m.g,Si020368m.g,Si017007m.g,Si0…
GO:0071822	protein complex subunit organization	biological_process	0.99991	1	28	3036	365	22835	Si021632m.g,Si023636m.g,Si034038m.g,Si012018m.g,Si010488m.g,Si016793m.g,Si022331m.g,Si020750m.g,Si027485m.g,Si007619m.g,Si036905m.g,Si025953m.g,Si036600m.g,Si025921m.g,Si036775m.g,Si016314m.g,Si025148m.g,Si040014m.g,Si020775m.g,Si016309m.g,Si007272m.g,Si026579m.g,Si007070m.g,Si004176m.g,Si019481m.g,Si039162m.g,Si020793m.g,Si024647m.g
GO:0007017	microtubule-based process	biological_process	0.99992	1	6	3036	193	22835	Si035087m.g,Si039496m.g,Si018237m.g,Si027485m.g,Si029489m.g,Si007269m.g
GO:0009611	response to wounding	biological_process	0.99994	1	12	3036	102	22835	Si036343m.g,Si018695m.g,Si025953m.g,Si034038m.g,Si021632m.g,Si011531m.g,Si023665m.g,Si020780m.g,Si023911m.g,Si011456m.g,Si015173m.g,Si025458m.g
GO:0016043	cellular component organization	biological_process	0.99994	1	154	3036	1776	22835	Si005685m.g,Si021632m.g,Si008066m.g,Si030311m.g,Si006588m.g,Si011735m.g,Si000044m.g,Si007212m.g,Si020750m.g,Si002629m.g,Si007385m.g,Si036600m.g,Si023349m.g,Si029489m.g,Si014193m.g,Si037623m.g,Si009172m.g,Si026751m.g,Si019481m.g,Si025165m.g,Si000808m.g,Si003373m.g,Si003143m.g,Si012017m.g,Si010550m.g,Si036181m.g,Si033128m.g,Si027553m.g,Si036456m.g,Si007269m.g,Si036905m.g,Si000907m.g,Si019646m.g,Si0…
GO:0048522	positive regulation of cellular process	biological_process	0.99995	1	14	3036	217	22835	Si007952m.g,Si021109m.g,Si020646m.g,Si018405m.g,Si003310m.g,Si024325m.g,Si017966m.g,Si024647m.g,Si016692m.g,Si007619m.g,Si026703m.g,Si001555m.g,Si010739m.g,Si029170m.g
GO:1902589	single-organism organelle organization	biological_process	0.99996	1	21	3036	445	22835	Si036810m.g,Si007319m.g,Si006768m.g,Si004445m.g,Si009172m.g,Si009444m.g,Si029489m.g,Si010132m.g,Si020781m.g,Si039496m.g,Si035087m.g,Si018237m.g,Si005493m.g,Si002161m.g,Si007269m.g,Si036905m.g,Si007619m.g,Si027485m.g,Si003143m.g,Si007911m.g,Si001176m.g
GO:0050794	regulation of cellular process	biological_process	0.99997	1	366	3036	3394	22835	Si017095m.g,Si032881m.g,Si000285m.g,Si021109m.g,Si014376m.g,Si025935m.g,Si002019m.g,Si040014m.g,Si012025m.g,Si018237m.g,Si023055m.g,Si032342m.g,Si027485m.g,Si007619m.g,Si037358m.g,Si032351m.g,Si036303m.g,Si002365m.g,Si031077m.g,Si013685m.g,Si023383m.g,Si018578m.g,Si002844m.g,Si015696m.g,Si024258m.g,Si002515m.g,Si012169m.g,Si029966m.g,Si006217m.g,Si031006m.g,Si001994m.g,Si001509m.g,Si027014m.g,Si0…
GO:0000278	mitotic cell cycle	biological_process	0.99997	1	10	3036	164	22835	Si029489m.g,Si018237m.g,Si027485m.g,Si007269m.g,Si015538m.g,Si037197m.g,Si002184m.g,Si037358m.g,Si037016m.g,Si033128m.g
GO:1903047	mitotic cell cycle process	biological_process	0.99997	1	10	3036	164	22835	Si029489m.g,Si018237m.g,Si027485m.g,Si015538m.g,Si007269m.g,Si037197m.g,Si002184m.g,Si037358m.g,Si037016m.g,Si033128m.g
GO:0006511	ubiquitin-dependent protein catabolic process	biological_process	0.99998	1	6	3036	136	22835	Si032579m.g,Si008672m.g,Si002243m.g,Si001971m.g,Si017389m.g,Si034808m.g
GO:0019941	modification-dependent protein catabolic process	biological_process	0.99998	1	6	3036	136	22835	Si032579m.g,Si008672m.g,Si001971m.g,Si002243m.g,Si017389m.g,Si034808m.g
GO:0043632	modification-dependent macromolecule catabolic process	biological_process	0.99998	1	6	3036	136	22835	Si032579m.g,Si008672m.g,Si001971m.g,Si017389m.g,Si002243m.g,Si034808m.g
GO:1901360	organic cyclic compound metabolic process	biological_process	0.99998	1	481	3036	4804	22835	Si031946m.g,Si020776m.g,Si013616m.g,Si027989m.g,Si024916m.g,Si006473m.g,Si039512m.g,Si000753m.g,Si036440m.g,Si020540m.g,Si011757m.g,Si015818m.g,Si017884m.g,Si037281m.g,Si034186m.g,Si017014m.g,Si036453m.g,Si025958m.g,Si018024m.g,Si032914m.g,Si012300m.g,Si030187m.g,Si024325m.g,Si030392m.g,Si037016m.g,Si023256m.g,Si018372m.g,Si031405m.g,Si005396m.g,Si023261m.g,Si035299m.g,Si039496m.g,Si026342m.g,Si0…
GO:0006914	autophagy	biological_process	0.99998	1	9	3036	193	22835	Si040014m.g,Si018237m.g,Si016692m.g,Si008634m.g,Si024325m.g,Si003310m.g,Si022331m.g,Si002184m.g,Si037016m.g
GO:0007005	mitochondrion organization	biological_process	0.99998	1	1	3036	83	22835	Si020781m.g
GO:0006413	translational initiation	biological_process	0.99999	1	1	3036	58	22835	Si019676m.g
GO:0048518	positive regulation of biological process	biological_process	0.99999	1	15	3036	250	22835	Si001555m.g,Si026703m.g,Si029170m.g,Si010739m.g,Si024325m.g,Si003310m.g,Si017966m.g,Si018405m.g,Si007619m.g,Si016692m.g,Si024647m.g,Si007952m.g,Si021109m.g,Si020646m.g,Si016771m.g
GO:0071840	cellular component organization or biogenesis	biological_process	0.99999	1	162	3036	1925	22835	Si021632m.g,Si008066m.g,Si005685m.g,Si030311m.g,Si006588m.g,Si020750m.g,Si011735m.g,Si000044m.g,Si007212m.g,Si036600m.g,Si002629m.g,Si007385m.g,Si029293m.g,Si037623m.g,Si009172m.g,Si023349m.g,Si014193m.g,Si029489m.g,Si026751m.g,Si019481m.g,Si000808m.g,Si025165m.g,Si003373m.g,Si003143m.g,Si010550m.g,Si036181m.g,Si012017m.g,Si027553m.g,Si033128m.g,Si019646m.g,Si000907m.g,Si005493m.g,Si036456m.g,Si0…
GO:0044257	cellular protein catabolic process	biological_process	0.99999	1	6	3036	150	22835	Si001971m.g,Si017389m.g,Si002243m.g,Si034808m.g,Si032579m.g,Si008672m.g
GO:0051603	proteolysis involved in cellular protein catabolic process	biological_process	0.99999	1	6	3036	150	22835	Si032579m.g,Si008672m.g,Si002243m.g,Si001971m.g,Si017389m.g,Si034808m.g
GO:0018130	heterocycle biosynthetic process	biological_process	1	1	308	3036	2821	22835	Si006604m.g,Si000955m.g,Si021641m.g,Si018378m.g,Si026882m.g,Si035639m.g,Si005106m.g,Si017049m.g,Si005493m.g,Si016692m.g,Si023885m.g,Si020626m.g,Si018531m.g,Si022676m.g,Si010967m.g,Si027449m.g,Si002358m.g,Si036985m.g,Si031001m.g,Si002514m.g,Si018284m.g,Si010130m.g,Si012814m.g,Si008634m.g,Si030152m.g,Si026479m.g,Si003297m.g,Si036871m.g,Si019997m.g,Si035178m.g,Si007977m.g,Si006588m.g,Si011735m.g,Si0…
GO:0065007	biological regulation	biological_process	1	1	405	3036	3762	22835	Si026876m.g,Si039091m.g,Si023483m.g,Si019926m.g,Si034453m.g,Si018705m.g,Si039427m.g,Si013326m.g,Si026181m.g,Si001328m.g,Si007144m.g,Si022090m.g,Si014779m.g,Si010426m.g,Si015538m.g,Si002580m.g,Si024570m.g,Si025336m.g,Si031305m.g,Si030686m.g,Si025001m.g,Si029714m.g,Si027640m.g,Si002749m.g,Si018700m.g,Si022561m.g,Si021155m.g,Si023016m.g,Si029590m.g,Si020051m.g,Si001862m.g,Si026572m.g,Si028589m.g,Si0…
GO:0019438	aromatic compound biosynthetic process	biological_process	1	1	304	3036	2784	22835	Si017095m.g,Si032881m.g,Si000285m.g,Si014376m.g,Si002019m.g,Si026062m.g,Si012025m.g,Si040014m.g,Si023055m.g,Si018237m.g,Si027485m.g,Si037358m.g,Si040872m.g,Si002365m.g,Si032351m.g,Si036303m.g,Si031077m.g,Si018578m.g,Si035154m.g,Si024258m.g,Si015696m.g,Si007285m.g,Si012169m.g,Si002515m.g,Si006217m.g,Si029966m.g,Si011433m.g,Si027014m.g,Si001509m.g,Si030774m.g,Si002295m.g,Si001373m.g,Si002588m.g,Si0…
GO:0032774	RNA biosynthetic process	biological_process	1	1	256	3036	2394	22835	Si005396m.g,Si023261m.g,Si035299m.g,Si039496m.g,Si031405m.g,Si024078m.g,Si034583m.g,Si026342m.g,Si002748m.g,Si010764m.g,Si018550m.g,Si016791m.g,Si018782m.g,Si015654m.g,Si022747m.g,Si016922m.g,Si020210m.g,Si018305m.g,Si039512m.g,Si031946m.g,Si024916m.g,Si011757m.g,Si037281m.g,Si000753m.g,Si020540m.g,Si036453m.g,Si018024m.g,Si037016m.g,Si023256m.g,Si018372m.g,Si030187m.g,Si024325m.g,Si015502m.g,Si0…
GO:0050789	regulation of biological process	biological_process	1	1	377	3036	3527	22835	Si009557m.g,Si007892m.g,Si010545m.g,Si022381m.g,Si036611m.g,Si017567m.g,Si021634m.g,Si007952m.g,Si001041m.g,Si039519m.g,Si010553m.g,Si007009m.g,Si018744m.g,Si030262m.g,Si002957m.g,Si007555m.g,Si015283m.g,Si026276m.g,Si002802m.g,Si008323m.g,Si011648m.g,Si040171m.g,Si006340m.g,Si016147m.g,Si006802m.g,Si023228m.g,Si039199m.g,Si020689m.g,Si030869m.g,Si002728m.g,Si016771m.g,Si026831m.g,Si006230m.g,Si0…
GO:0006351	transcription, DNA-templated	biological_process	1	1	254	3036	2374	22835	Si007892m.g,Si010545m.g,Si012954m.g,Si022381m.g,Si036611m.g,Si021601m.g,Si001863m.g,Si007952m.g,Si021634m.g,Si017567m.g,Si033720m.g,Si010553m.g,Si039519m.g,Si007911m.g,Si007009m.g,Si014474m.g,Si030262m.g,Si002957m.g,Si010289m.g,Si015283m.g,Si026276m.g,Si007555m.g,Si004282m.g,Si008323m.g,Si011648m.g,Si040171m.g,Si016147m.g,Si006802m.g,Si006340m.g,Si006063m.g,Si030273m.g,Si001109m.g,Si030869m.g,Si0…
GO:0097659	nucleic acid-templated transcription	biological_process	1	1	254	3036	2374	22835	Si007011m.g,Si029606m.g,Si002621m.g,Si017889m.g,Si019270m.g,Si030477m.g,Si030998m.g,Si029636m.g,Si036893m.g,Si017774m.g,Si020051m.g,Si029590m.g,Si028589m.g,Si026572m.g,Si030983m.g,Si026629m.g,Si026421m.g,Si030334m.g,Si002861m.g,Si027655m.g,Si002292m.g,Si022331m.g,Si030559m.g,Si014408m.g,Si019893m.g,Si031222m.g,Si036301m.g,Si019736m.g,Si022908m.g,Si037027m.g,Si027599m.g,Si016627m.g,Si036118m.g,Si0…
GO:0000280	nuclear division	biological_process	1	1	1	3036	89	22835	Si010132m.g
GO:0046483	heterocycle metabolic process	biological_process	1	1	454	3036	4628	22835	Si030280m.g,Si002700m.g,Si035639m.g,Si036667m.g,Si005106m.g,Si017049m.g,Si005493m.g,Si020479m.g,Si016692m.g,Si023885m.g,Si020626m.g,Si018531m.g,Si022676m.g,Si027449m.g,Si002358m.g,Si010967m.g,Si036985m.g,Si031001m.g,Si000747m.g,Si002514m.g,Si018284m.g,Si037271m.g,Si006604m.g,Si033252m.g,Si029472m.g,Si022545m.g,Si025458m.g,Si000955m.g,Si021641m.g,Si018378m.g,Si026882m.g,Si030397m.g,Si020734m.g,Si0…
GO:0016070	RNA metabolic process	biological_process	1	1	315	3036	3159	22835	Si030273m.g,Si030841m.g,Si006802m.g,Si016147m.g,Si006340m.g,Si011911m.g,Si040171m.g,Si008323m.g,Si007319m.g,Si011648m.g,Si035226m.g,Si026276m.g,Si015283m.g,Si004257m.g,Si007555m.g,Si030262m.g,Si002957m.g,Si035538m.g,Si007009m.g,Si010553m.g,Si039519m.g,Si014504m.g,Si021634m.g,Si007952m.g,Si017567m.g,Si022381m.g,Si036611m.g,Si010545m.g,Si007892m.g,Si015334m.g,Si005034m.g,Si024417m.g,Si028088m.g,Si0…
GO:0051128	regulation of cellular component organization	biological_process	1	1	4	3036	129	22835	Si007619m.g,Si026181m.g,Si024647m.g,Si036905m.g
GO:0009725	response to hormone	biological_process	1	1	19	3036	119	22835	Si016147m.g,Si012071m.g,Si019300m.g,Si032625m.g,Si027599m.g,Si031367m.g,Si023438m.g,Si011311m.g,Si009953m.g,Si007457m.g,Si012732m.g,Si025068m.g,Si038081m.g,Si007390m.g,Si018569m.g,Si006230m.g,Si014323m.g,Si001862m.g,Si015405m.g
GO:0010033	response to organic substance	biological_process	1	1	20	3036	130	22835	Si011311m.g,Si023438m.g,Si009953m.g,Si027599m.g,Si032625m.g,Si019300m.g,Si012071m.g,Si016147m.g,Si031367m.g,Si007390m.g,Si018569m.g,Si038081m.g,Si015405m.g,Si006230m.g,Si014323m.g,Si001862m.g,Si011095m.g,Si007457m.g,Si025068m.g,Si012732m.g
GO:0030163	protein catabolic process	biological_process	1	1	6	3036	161	22835	Si001971m.g,Si017389m.g,Si002243m.g,Si034808m.g,Si032579m.g,Si008672m.g
GO:0033043	regulation of organelle organization	biological_process	1	1	2	3036	98	22835	Si007619m.g,Si036905m.g
GO:0048285	organelle fission	biological_process	1	1	1	3036	102	22835	Si010132m.g
GO:0009719	response to endogenous stimulus	biological_process	1	1	19	3036	123	22835	Si007457m.g,Si012732m.g,Si025068m.g,Si038081m.g,Si007390m.g,Si018569m.g,Si006230m.g,Si014323m.g,Si001862m.g,Si015405m.g,Si019300m.g,Si012071m.g,Si016147m.g,Si027599m.g,Si032625m.g,Si031367m.g,Si023438m.g,Si011311m.g,Si009953m.g
GO:0006725	cellular aromatic compound metabolic process	biological_process	1	1	452	3036	4639	22835	Si002861m.g,Si027655m.g,Si030559m.g,Si002292m.g,Si014924m.g,Si030334m.g,Si028589m.g,Si026572m.g,Si020211m.g,Si036915m.g,Si029590m.g,Si020051m.g,Si036893m.g,Si005687m.g,Si027260m.g,Si029636m.g,Si029606m.g,Si006442m.g,Si024797m.g,Si032476m.g,Si023077m.g,Si013842m.g,Si020675m.g,Si022908m.g,Si016272m.g,Si031222m.g,Si019736m.g,Si014408m.g,Si025118m.g,Si019893m.g,Si006237m.g,Si032489m.g,Si018705m.g,Si0…
GO:0044265	cellular macromolecule catabolic process	biological_process	1	1	6	3036	186	22835	Si001971m.g,Si002243m.g,Si017389m.g,Si034808m.g,Si032579m.g,Si008672m.g
GO:0034654	nucleobase-containing compound biosynthetic process	biological_process	1	1	273	3036	2550	22835	Si030869m.g,Si020689m.g,Si012016m.g,Si026831m.g,Si002728m.g,Si006230m.g,Si030075m.g,Si021994m.g,Si004720m.g,Si017966m.g,Si022926m.g,Si032755m.g,Si004641m.g,Si028088m.g,Si024417m.g,Si005034m.g,Si015334m.g,Si010545m.g,Si007892m.g,Si036611m.g,Si022381m.g,Si021634m.g,Si007952m.g,Si017567m.g,Si010553m.g,Si039519m.g,Si007009m.g,Si030262m.g,Si002957m.g,Si026276m.g,Si015283m.g,Si007555m.g,Si008323m.g,Si0…
GO:0022402	cell cycle process	biological_process	1	1	13	3036	288	22835	Si033128m.g,Si037016m.g,Si002184m.g,Si037358m.g,Si037197m.g,Si015538m.g,Si007269m.g,Si027485m.g,Si035087m.g,Si039496m.g,Si018237m.g,Si029489m.g,Si010132m.g
GO:0009733	response to auxin	biological_process	1	1	14	3036	78	22835	Si012732m.g,Si031367m.g,Si025068m.g,Si007457m.g,Si012071m.g,Si019300m.g,Si032625m.g,Si014323m.g,Si015405m.g,Si038081m.g,Si023438m.g,Si007390m.g,Si011311m.g,Si018569m.g
GO:0090304	nucleic acid metabolic process	biological_process	1	1	363	3036	3981	22835	Si032476m.g,Si013842m.g,Si020675m.g,Si023077m.g,Si022908m.g,Si006237m.g,Si019893m.g,Si025118m.g,Si014408m.g,Si019736m.g,Si016272m.g,Si031222m.g,Si030334m.g,Si002292m.g,Si030559m.g,Si027655m.g,Si002861m.g,Si029590m.g,Si020051m.g,Si020211m.g,Si028589m.g,Si026572m.g,Si027260m.g,Si029636m.g,Si036893m.g,Si006442m.g,Si029606m.g,Si010426m.g,Si015538m.g,Si002580m.g,Si022554m.g,Si000476m.g,Si002184m.g,Si0…
GO:1901564	organonitrogen compound metabolic process	biological_process	1	1	190	3036	1860	22835	Si036985m.g,Si001725m.g,Si010838m.g,Si020626m.g,Si031449m.g,Si018531m.g,Si036684m.g,Si002514m.g,Si026657m.g,Si025576m.g,Si036423m.g,Si036667m.g,Si005169m.g,Si016692m.g,Si036456m.g,Si029545m.g,Si013587m.g,Si017049m.g,Si030397m.g,Si037175m.g,Si020916m.g,Si020891m.g,Si016688m.g,Si020734m.g,Si020828m.g,Si021521m.g,Si000395m.g,Si008723m.g,Si010827m.g,Si030777m.g,Si036352m.g,Si020787m.g,Si011466m.g,Si0…
GO:0009058	biosynthetic process	biological_process	1	1	521	3036	4894	22835	Si033255m.g,Si005519m.g,Si004195m.g,Si022314m.g,Si013986m.g,Si002782m.g,Si003776m.g,Si019514m.g,Si030639m.g,Si001176m.g,Si006753m.g,Si009139m.g,Si014506m.g,Si008820m.g,Si010566m.g,Si023194m.g,Si038848m.g,Si039490m.g,Si035774m.g,Si019585m.g,Si036301m.g,Si023291m.g,Si036118m.g,Si007513m.g,Si022331m.g,Si017734m.g,Si026629m.g,Si026425m.g,Si030477m.g,Si017889m.g,Si019270m.g,Si017774m.g,Si037081m.g,Si0…
GO:0006139	nucleobase-containing compound metabolic process	biological_process	1	1	398	3036	4331	22835	Si023511m.g,Si030841m.g,Si006802m.g,Si012092m.g,Si016147m.g,Si006340m.g,Si040171m.g,Si011911m.g,Si030273m.g,Si026276m.g,Si015283m.g,Si006430m.g,Si033931m.g,Si004257m.g,Si007555m.g,Si002957m.g,Si030262m.g,Si008323m.g,Si011648m.g,Si007319m.g,Si028684m.g,Si029622m.g,Si035226m.g,Si004445m.g,Si014504m.g,Si035538m.g,Si007009m.g,Si010553m.g,Si039519m.g,Si036611m.g,Si022381m.g,Si010545m.g,Si007892m.g,Si0…
GO:0006412	translation	biological_process	1	1	39	3036	758	22835	Si005611m.g,Si002677m.g,Si007513m.g,Si025019m.g,Si036175m.g,Si016805m.g,Si024260m.g,Si031177m.g,Si031444m.g,Si027770m.g,Si034611m.g,Si017014m.g,Si020736m.g,Si028727m.g,Si020833m.g,Si035980m.g,Si001692m.g,Si004050m.g,Si020891m.g,Si003758m.g,Si026813m.g,Si026830m.g,Si020828m.g,Si024242m.g,Si018259m.g,Si033974m.g,Si020787m.g,Si024647m.g,Si011466m.g,Si000476m.g,Si038129m.g,Si031449m.g,Si019676m.g,Si0…
GO:0006518	peptide metabolic process	biological_process	1	1	44	3036	809	22835	Si016805m.g,Si025019m.g,Si036175m.g,Si024260m.g,Si016208m.g,Si002677m.g,Si005611m.g,Si007513m.g,Si020736m.g,Si013535m.g,Si028727m.g,Si020833m.g,Si034620m.g,Si031177m.g,Si027770m.g,Si031444m.g,Si017014m.g,Si034611m.g,Si018259m.g,Si000659m.g,Si033974m.g,Si024647m.g,Si011466m.g,Si020787m.g,Si000476m.g,Si038129m.g,Si035980m.g,Si004050m.g,Si001692m.g,Si003758m.g,Si026830m.g,Si026813m.g,Si016688m.g,Si0…
GO:0006807	nitrogen compound metabolic process	biological_process	1	1	537	3036	5579	22835	Si032914m.g,Si012300m.g,Si030187m.g,Si031187m.g,Si000753m.g,Si020540m.g,Si031946m.g,Si024916m.g,Si006473m.g,Si018550m.g,Si016791m.g,Si015654m.g,Si022747m.g,Si016922m.g,Si020210m.g,Si034354m.g,Si034583m.g,Si014334m.g,Si002748m.g,Si005396m.g,Si023261m.g,Si004050m.g,Si017165m.g,Si014469m.g,Si007074m.g,Si009243m.g,Si009836m.g,Si014861m.g,Si032956m.g,Si009995m.g,Si030476m.g,Si001641m.g,Si021134m.g,Si0…
GO:0007049	cell cycle	biological_process	1	1	22	3036	429	22835	Si035087m.g,Si039496m.g,Si018237m.g,Si029489m.g,Si010132m.g,Si040014m.g,Si031006m.g,Si008634m.g,Si015538m.g,Si002184m.g,Si027692m.g,Si018284m.g,Si007915m.g,Si037016m.g,Si033128m.g,Si011027m.g,Si007212m.g,Si007269m.g,Si027485m.g,Si000719m.g,Si037358m.g,Si037197m.g
GO:0009059	macromolecule biosynthetic process	biological_process	1	1	337	3036	3607	22835	Si020689m.g,Si012016m.g,Si030869m.g,Si006230m.g,Si002728m.g,Si026831m.g,Si027770m.g,Si022119m.g,Si021994m.g,Si017966m.g,Si004720m.g,Si033086m.g,Si016805m.g,Si032755m.g,Si022926m.g,Si016713m.g,Si005034m.g,Si024417m.g,Si028088m.g,Si027629m.g,Si015334m.g,Si009684m.g,Si022381m.g,Si036611m.g,Si010545m.g,Si012669m.g,Si007892m.g,Si017567m.g,Si007952m.g,Si021634m.g,Si019676m.g,Si007009m.g,Si039519m.g,Si0…
GO:0010467	gene expression	biological_process	1	1	347	3036	3735	22835	Si034286m.g,Si020787m.g,Si020720m.g,Si002845m.g,Si006417m.g,Si015502m.g,Si020828m.g,Si008685m.g,Si000395m.g,Si020891m.g,Si016688m.g,Si002891m.g,Si030526m.g,Si034296m.g,Si033846m.g,Si036905m.g,Si017967m.g,Si031079m.g,Si001725m.g,Si010550m.g,Si004801m.g,Si026657m.g,Si035741m.g,Si014861m.g,Si032956m.g,Si017299m.g,Si001641m.g,Si020605m.g,Si016665m.g,Si017165m.g,Si026846m.g,Si035909m.g,Si009243m.g,Si0…
GO:0034641	cellular nitrogen compound metabolic process	biological_process	1	1	485	3036	5259	22835	Si001641m.g,Si028940m.g,Si009995m.g,Si017299m.g,Si030476m.g,Si017135m.g,Si032956m.g,Si014861m.g,Si035741m.g,Si009836m.g,Si033698m.g,Si037258m.g,Si014469m.g,Si007074m.g,Si009243m.g,Si034588m.g,Si035909m.g,Si017165m.g,Si026846m.g,Si039337m.g,Si020605m.g,Si016665m.g,Si020891m.g,Si016688m.g,Si002891m.g,Si010132m.g,Si030526m.g,Si034296m.g,Si020828m.g,Si000395m.g,Si008685m.g,Si015502m.g,Si020720m.g,Si0…
GO:0034645	cellular macromolecule biosynthetic process	biological_process	1	1	332	3036	3574	22835	Si022119m.g,Si021994m.g,Si027770m.g,Si006230m.g,Si026831m.g,Si002728m.g,Si030869m.g,Si020689m.g,Si012016m.g,Si015334m.g,Si027629m.g,Si024417m.g,Si005034m.g,Si028088m.g,Si016805m.g,Si016713m.g,Si022926m.g,Si032755m.g,Si017966m.g,Si033086m.g,Si004720m.g,Si007009m.g,Si010553m.g,Si039519m.g,Si019676m.g,Si021634m.g,Si007952m.g,Si017567m.g,Si022381m.g,Si036611m.g,Si007892m.g,Si012669m.g,Si010545m.g,Si0…
GO:0043043	peptide biosynthetic process	biological_process	1	1	41	3036	783	22835	Si033061m.g,Si022741m.g,Si016371m.g,Si021634m.g,Si019676m.g,Si026657m.g,Si005488m.g,Si031449m.g,Si020787m.g,Si011466m.g,Si024647m.g,Si038129m.g,Si000476m.g,Si018259m.g,Si033974m.g,Si020891m.g,Si026813m.g,Si026830m.g,Si003758m.g,Si024242m.g,Si020828m.g,Si035980m.g,Si001692m.g,Si004050m.g,Si028727m.g,Si034620m.g,Si020833m.g,Si020736m.g,Si031444m.g,Si027770m.g,Si034611m.g,Si017014m.g,Si031177m.g,Si0…
GO:0043603	cellular amide metabolic process	biological_process	1	1	54	3036	875	22835	Si013535m.g,Si028727m.g,Si034620m.g,Si020833m.g,Si020736m.g,Si031444m.g,Si027770m.g,Si017014m.g,Si034611m.g,Si031177m.g,Si002515m.g,Si016208m.g,Si024260m.g,Si036175m.g,Si025019m.g,Si016805m.g,Si007513m.g,Si018604m.g,Si005611m.g,Si014629m.g,Si002677m.g,Si033061m.g,Si022741m.g,Si017049m.g,Si016371m.g,Si028032m.g,Si021634m.g,Si002514m.g,Si019676m.g,Si026657m.g,Si005488m.g,Si020626m.g,Si031449m.g,Si0…
GO:0043604	amide biosynthetic process	biological_process	1	1	47	3036	828	22835	Si017014m.g,Si034611m.g,Si031444m.g,Si027770m.g,Si002515m.g,Si031177m.g,Si034620m.g,Si020833m.g,Si028727m.g,Si020736m.g,Si007513m.g,Si005611m.g,Si002677m.g,Si016208m.g,Si024260m.g,Si025019m.g,Si036175m.g,Si016805m.g,Si005488m.g,Si026657m.g,Si019676m.g,Si002514m.g,Si020626m.g,Si031449m.g,Si017049m.g,Si033061m.g,Si022741m.g,Si028032m.g,Si021634m.g,Si016371m.g,Si020828m.g,Si021521m.g,Si024242m.g,Si0…
GO:0044271	cellular nitrogen compound biosynthetic process	biological_process	1	1	346	3036	3520	22835	Si018705m.g,Si039091m.g,Si026876m.g,Si016371m.g,Si005488m.g,Si001328m.g,Si039427m.g,Si013326m.g,Si000476m.g,Si010426m.g,Si015538m.g,Si020785m.g,Si002580m.g,Si022554m.g,Si007144m.g,Si002749m.g,Si000183m.g,Si022561m.g,Si021155m.g,Si030686m.g,Si002292m.g,Si030559m.g,Si027655m.g,Si002861m.g,Si030334m.g,Si028589m.g,Si026572m.g,Si020051m.g,Si029590m.g,Si036893m.g,Si029636m.g,Si029606m.g,Si032476m.g,Si0…
GO:1901566	organonitrogen compound biosynthetic process	biological_process	1	1	107	3036	1363	22835	Si020755m.g,Si015363m.g,Si036871m.g,Si025019m.g,Si036175m.g,Si004641m.g,Si016805m.g,Si022926m.g,Si033698m.g,Si009836m.g,Si017135m.g,Si029681m.g,Si034588m.g,Si001555m.g,Si031177m.g,Si005685m.g,Si034611m.g,Si037008m.g,Si002331m.g,Si031444m.g,Si007074m.g,Si030075m.g,Si027770m.g,Si038243m.g,Si035178m.g,Si028677m.g,Si034620m.g,Si001234m.g,Si028727m.g,Si039337m.g,Si035980m.g,Si021521m.g,Si020828m.g,Si0…
GO:0044249	cellular biosynthetic process	biological_process	1	1	455	3036	4447	22835	Si010764m.g,Si016922m.g,Si015654m.g,Si022747m.g,Si020210m.g,Si018305m.g,Si018782m.g,Si038953m.g,Si016791m.g,Si018550m.g,Si024242m.g,Si031405m.g,Si016429m.g,Si035299m.g,Si004050m.g,Si006853m.g,Si039496m.g,Si001692m.g,Si005396m.g,Si023261m.g,Si026342m.g,Si002748m.g,Si032762m.g,Si014334m.g,Si024078m.g,Si020970m.g,Si034583m.g,Si017014m.g,Si004002m.g,Si018024m.g,Si036453m.g,Si024325m.g,Si030392m.g,Si0…
GO:1901576	organic substance biosynthetic process	biological_process	1	1	487	3036	4652	22835	Si002845m.g,Si020720m.g,Si006417m.g,Si015502m.g,Si020828m.g,Si000395m.g,Si020891m.g,Si002891m.g,Si034296m.g,Si030526m.g,Si030777m.g,Si036352m.g,Si032901m.g,Si030388m.g,Si034286m.g,Si005192m.g,Si020787m.g,Si024276m.g,Si017967m.g,Si029066m.g,Si031079m.g,Si001725m.g,Si010550m.g,Si004801m.g,Si026657m.g,Si025576m.g,Si027106m.g,Si029545m.g,Si035360m.g,Si013587m.g,Si036905m.g,Si017299m.g,Si028940m.g,Si0…
GO:0016020	membrane	cellular_component	3.8881e-11	1.6585e-09	676	3036	4787	22835	Si019926m.g,Si022896m.g,Si004450m.g,Si036309m.g,Si009589m.g,Si018470m.g,Si035382m.g,Si038103m.g,Si028385m.g,Si020785m.g,Si015538m.g,Si000673m.g,Si024243m.g,Si006106m.g,Si029714m.g,Si023016m.g,Si018700m.g,Si013290m.g,Si013455m.g,Si038743m.g,Si002292m.g,Si021441m.g,Si032707m.g,Si029627m.g,Si005687m.g,Si026579m.g,Si005088m.g,Si020735m.g,Si038941m.g,Si009879m.g,Si012430m.g,Si019893m.g,Si008627m.g,Si0…
GO:0033557	Slx1-Slx4 complex	cellular_component	5.8537e-08	1.7859e-06	1	3036	1	22835	Si034906m.g
GO:0005869	dynactin complex	cellular_component	1.1707e-07	3.371e-06	1	3036	2	22835	Si026181m.g
GO:0016021	integral component of membrane	cellular_component	2.7504e-07	7.5423e-06	355	3036	2347	22835	Si029506m.g,Si000719m.g,Si021890m.g,Si026788m.g,Si033564m.g,Si035093m.g,Si035900m.g,Si019534m.g,Si020970m.g,Si021896m.g,Si014334m.g,Si016921m.g,Si017821m.g,Si039496m.g,Si029800m.g,Si016730m.g,Si035509m.g,Si022210m.g,Si011357m.g,Si028509m.g,Si017371m.g,Si012614m.g,Si030223m.g,Si004002m.g,Si008352m.g,Si010322m.g,Si019373m.g,Si011975m.g,Si026043m.g,Si026149m.g,Si009637m.g,Si012718m.g,Si008208m.g,Si0…
GO:0001527	microfibril	cellular_component	2.9269e-07	7.8396e-06	1	3036	5	22835	Si009713m.g
GO:0043205	fibril	cellular_component	2.9269e-07	7.8396e-06	1	3036	5	22835	Si009713m.g
GO:0044420	extracellular matrix component	cellular_component	2.9269e-07	7.8396e-06	1	3036	5	22835	Si009713m.g
GO:0031224	intrinsic component of membrane	cellular_component	2.228e-06	5.1321e-05	356	3036	2382	22835	Si021690m.g,Si019202m.g,Si022014m.g,Si030185m.g,Si018259m.g,Si027617m.g,Si018202m.g,Si022071m.g,Si023178m.g,Si019154m.g,Si011824m.g,Si033581m.g,Si038901m.g,Si016918m.g,Si005196m.g,Si023221m.g,Si026904m.g,Si021590m.g,Si031090m.g,Si040024m.g,Si037410m.g,Si038580m.g,Si004963m.g,Si008078m.g,Si029648m.g,Si002433m.g,Si028869m.g,Si013639m.g,Si035143m.g,Si039350m.g,Si028002m.g,Si010277m.g,Si015363m.g,Si0…
GO:0000145	exocyst	cellular_component	3.9054e-05	0.00073593	11	3036	59	22835	Si000978m.g,Si008018m.g,Si017373m.g,Si039689m.g,Si021495m.g,Si006177m.g,Si031891m.g,Si011931m.g,Si025917m.g,Si013433m.g,Si035729m.g
GO:0030117	membrane coat	cellular_component	0.00012361	0.0020937	12	3036	143	22835	Si034784m.g,Si035083m.g,Si034443m.g,Si039987m.g,Si024087m.g,Si036824m.g,Si009643m.g,Si034624m.g,Si021311m.g,Si013290m.g,Si000124m.g,Si001031m.g
GO:0048475	coated membrane	cellular_component	0.00012361	0.0020937	12	3036	143	22835	Si034784m.g,Si035083m.g,Si034443m.g,Si034624m.g,Si021311m.g,Si013290m.g,Si001031m.g,Si000124m.g,Si039987m.g,Si024087m.g,Si036824m.g,Si009643m.g
GO:0031160	spore wall	cellular_component	0.00020336	0.0033342	1	3036	2	22835	Si034784m.g
GO:0000221	vacuolar proton-transporting V-type ATPase, V1 domain	cellular_component	0.0034305	0.041157	1	3036	17	22835	Si034784m.g
GO:0016471	vacuolar proton-transporting V-type ATPase complex	cellular_component	0.0034305	0.041157	1	3036	17	22835	Si034784m.g
GO:0008537	proteasome activator complex	cellular_component	0.0051178	0.059241	1	3036	4	22835	Si022433m.g
GO:0022624	proteasome accessory complex	cellular_component	0.0051178	0.059241	1	3036	4	22835	Si022433m.g
GO:0005774	vacuolar membrane	cellular_component	0.0054684	0.062026	1	3036	19	22835	Si034784m.g
GO:0044437	vacuolar part	cellular_component	0.0054684	0.062026	1	3036	19	22835	Si034784m.g
GO:0044448	cell cortex part	cellular_component	0.0063018	0.070127	12	3036	88	22835	Si000978m.g,Si006177m.g,Si039689m.g,Si021495m.g,Si008018m.g,Si017373m.g,Si031891m.g,Si025917m.g,Si011931m.g,Si036905m.g,Si013433m.g,Si035729m.g
GO:0044425	membrane part	cellular_component	0.0067421	0.07343	408	3036	2925	22835	Si035211m.g,Si035375m.g,Si001172m.g,Si029557m.g,Si026293m.g,Si031315m.g,Si019286m.g,Si024947m.g,Si036451m.g,Si008533m.g,Si030580m.g,Si012647m.g,Si026397m.g,Si040212m.g,Si006574m.g,Si014046m.g,Si007892m.g,Si012669m.g,Si040362m.g,Si030332m.g,Si001998m.g,Si022456m.g,Si020781m.g,Si034784m.g,Si038217m.g,Si024290m.g,Si014575m.g,Si028684m.g,Si018775m.g,Si007070m.g,Si028359m.g,Si039913m.g,Si004442m.g,Si0…
GO:0005788	endoplasmic reticulum lumen	cellular_component	0.0089683	0.091409	1	3036	4	22835	Si019729m.g
GO:0005938	cell cortex	cellular_component	0.013928	0.13296	12	3036	94	22835	Si031891m.g,Si025917m.g,Si011931m.g,Si000978m.g,Si039689m.g,Si006177m.g,Si021495m.g,Si017373m.g,Si008018m.g,Si035729m.g,Si036905m.g,Si013433m.g
GO:0030658	transport vesicle membrane	cellular_component	0.015264	0.14206	6	3036	58	22835	Si024087m.g,Si036824m.g,Si013290m.g,Si001031m.g,Si035083m.g,Si021311m.g
GO:0072669	tRNA-splicing ligase complex	cellular_component	0.016678	0.15429	1	3036	3	22835	Si010039m.g
GO:0015627	type II protein secretion system complex	cellular_component	0.019624	0.17554	1	3036	3	22835	Si023422m.g
GO:0012507	ER to Golgi transport vesicle membrane	cellular_component	0.023273	0.20462	5	3036	42	22835	Si013290m.g,Si035083m.g,Si021311m.g,Si024087m.g,Si036824m.g
GO:0030127	COPII vesicle coat	cellular_component	0.023273	0.20462	5	3036	42	22835	Si036824m.g,Si024087m.g,Si013290m.g,Si021311m.g,Si035083m.g
GO:0030134	ER to Golgi transport vesicle	cellular_component	0.023273	0.20462	5	3036	42	22835	Si036824m.g,Si024087m.g,Si021311m.g,Si035083m.g,Si013290m.g
GO:0030120	vesicle coat	cellular_component	0.023598	0.20629	6	3036	68	22835	Si001031m.g,Si013290m.g,Si021311m.g,Si035083m.g,Si036824m.g,Si024087m.g
GO:0030135	coated vesicle	cellular_component	0.023598	0.20629	6	3036	68	22835	Si036824m.g,Si024087m.g,Si021311m.g,Si035083m.g,Si001031m.g,Si013290m.g
GO:0030662	coated vesicle membrane	cellular_component	0.023598	0.20629	6	3036	68	22835	Si036824m.g,Si024087m.g,Si001031m.g,Si013290m.g,Si021311m.g,Si035083m.g
GO:0009986	cell surface	cellular_component	0.026625	0.22842	2	3036	2	22835	Si013327m.g,Si026833m.g
GO:0030659	cytoplasmic vesicle membrane	cellular_component	0.038939	0.31308	6	3036	69	22835	Si024087m.g,Si036824m.g,Si035083m.g,Si021311m.g,Si013290m.g,Si001031m.g
GO:0033180	proton-transporting V-type ATPase, V1 domain	cellular_component	0.042079	0.33309	1	3036	18	22835	Si034784m.g
GO:0033573	high-affinity iron permease complex	cellular_component	0.044237	0.34719	1	3036	1	22835	Si010836m.g
GO:0048046	apoplast	cellular_component	0.054435	0.40977	10	3036	41	22835	Si014242m.g,Si015667m.g,Si015388m.g,Si001587m.g,Si007010m.g,Si017966m.g,Si025434m.g,Si008187m.g,Si010702m.g,Si035702m.g
GO:0019033	viral tegument	cellular_component	0.069795	0.48793	7	3036	23	22835	Si009836m.g,Si018024m.g,Si033286m.g,Si013842m.g,Si007319m.g,Si019540m.g,Si025285m.g
GO:0042025	host cell nucleus	cellular_component	0.08567	0.56222	23	3036	146	22835	Si025917m.g,Si031177m.g,Si008439m.g,Si021994m.g,Si039541m.g,Si029773m.g,Si034354m.g,Si002517m.g,Si005493m.g,Si016922m.g,Si030152m.g,Si006340m.g,Si023134m.g,Si023291m.g,Si022561m.g,Si000395m.g,Si040014m.g,Si003297m.g,Si003776m.g,Si034296m.g,Si020646m.g,Si007555m.g,Si012814m.g
GO:0012506	vesicle membrane	cellular_component	0.086281	0.56382	6	3036	73	22835	Si013290m.g,Si001031m.g,Si035083m.g,Si021311m.g,Si024087m.g,Si036824m.g
GO:0030133	transport vesicle	cellular_component	0.089784	0.57793	6	3036	64	22835	Si024087m.g,Si036824m.g,Si013290m.g,Si001031m.g,Si035083m.g,Si021311m.g
GO:0001533	cornified envelope	cellular_component	0.095531	0.60125	3	3036	12	22835	Si002012m.g,Si019278m.g,Si016376m.g
GO:0044431	Golgi apparatus part	cellular_component	0.097192	0.6092	5	3036	78	22835	Si002580m.g,Si023013m.g,Si001031m.g,Si030185m.g,Si031945m.g
GO:0033646	host intracellular part	cellular_component	0.10862	0.6614	25	3036	163	22835	Si003297m.g,Si003776m.g,Si034296m.g,Si006340m.g,Si022561m.g,Si023134m.g,Si023291m.g,Si040014m.g,Si000395m.g,Si030152m.g,Si012814m.g,Si007555m.g,Si024630m.g,Si020646m.g,Si034354m.g,Si039541m.g,Si029773m.g,Si021994m.g,Si008439m.g,Si025917m.g,Si031177m.g,Si016922m.g,Si005493m.g,Si016771m.g,Si002517m.g
GO:0043656	intracellular region of host	cellular_component	0.10862	0.6614	25	3036	163	22835	Si005493m.g,Si016922m.g,Si002517m.g,Si016771m.g,Si029773m.g,Si039541m.g,Si034354m.g,Si031177m.g,Si025917m.g,Si021994m.g,Si008439m.g,Si024630m.g,Si007555m.g,Si012814m.g,Si020646m.g,Si000395m.g,Si040014m.g,Si023291m.g,Si006340m.g,Si023134m.g,Si022561m.g,Si003776m.g,Si034296m.g,Si003297m.g,Si030152m.g
GO:0033647	host intracellular organelle	cellular_component	0.12292	0.72534	23	3036	150	22835	Si020646m.g,Si012814m.g,Si007555m.g,Si030152m.g,Si034296m.g,Si003776m.g,Si003297m.g,Si000395m.g,Si040014m.g,Si023134m.g,Si006340m.g,Si022561m.g,Si023291m.g,Si002517m.g,Si005493m.g,Si016922m.g,Si008439m.g,Si021994m.g,Si031177m.g,Si025917m.g,Si034354m.g,Si029773m.g,Si039541m.g
GO:0033648	host intracellular membrane-bounded organelle	cellular_component	0.12292	0.72534	23	3036	150	22835	Si034354m.g,Si029773m.g,Si039541m.g,Si021994m.g,Si008439m.g,Si031177m.g,Si025917m.g,Si005493m.g,Si016922m.g,Si002517m.g,Si003776m.g,Si034296m.g,Si003297m.g,Si040014m.g,Si000395m.g,Si022561m.g,Si006340m.g,Si023291m.g,Si023134m.g,Si030152m.g,Si012814m.g,Si007555m.g,Si020646m.g
GO:0005672	transcription factor TFIIA complex	cellular_component	0.13951	0.79054	3	3036	34	22835	Si030273m.g,Si036905m.g,Si017165m.g
GO:0030173	integral component of Golgi membrane	cellular_component	0.14852	0.83143	1	3036	8	22835	Si023013m.g
GO:0031228	intrinsic component of Golgi membrane	cellular_component	0.14852	0.83143	1	3036	8	22835	Si023013m.g
GO:0044441	ciliary part	cellular_component	0.16081	0.87989	2	3036	5	22835	Si003690m.g,Si027485m.g
GO:0000139	Golgi membrane	cellular_component	0.16241	0.88755	4	3036	55	22835	Si031945m.g,Si030185m.g,Si001031m.g,Si023013m.g
GO:0016023	cytoplasmic membrane-bounded vesicle	cellular_component	0.17272	0.91149	7	3036	95	22835	Si024087m.g,Si036824m.g,Si021155m.g,Si013290m.g,Si001031m.g,Si035083m.g,Si021311m.g
GO:0009289	pilus	cellular_component	0.17548	0.9239	1	3036	5	22835	Si036824m.g
GO:0005794	Golgi apparatus	cellular_component	0.18163	0.93904	7	3036	89	22835	Si002580m.g,Si002029m.g,Si025395m.g,Si030185m.g,Si001031m.g,Si023013m.g,Si031945m.g
GO:0009360	DNA polymerase III complex	cellular_component	0.18969	0.96775	1	3036	9	22835	Si033131m.g
GO:0042575	DNA polymerase complex	cellular_component	0.18969	0.96775	1	3036	9	22835	Si033131m.g
GO:0005747	mitochondrial respiratory chain complex I	cellular_component	0.22047	1	4	3036	22	22835	Si010946m.g,Si007551m.g,Si006853m.g,Si016692m.g
GO:0030964	NADH dehydrogenase complex	cellular_component	0.22047	1	4	3036	22	22835	Si016692m.g,Si006853m.g,Si007551m.g,Si010946m.g
GO:0045271	respiratory chain complex I	cellular_component	0.22047	1	4	3036	22	22835	Si006853m.g,Si007551m.g,Si010946m.g,Si016692m.g
GO:0017119	Golgi transport complex	cellular_component	0.2259	1	1	3036	14	22835	Si002580m.g
GO:0044599	AP-5 adaptor complex	cellular_component	0.22971	1	1	3036	4	22835	Si009643m.g
GO:0036126	sperm flagellum	cellular_component	0.23294	1	1	3036	2	22835	Si003690m.g
GO:0097228	sperm principal piece	cellular_component	0.23294	1	1	3036	2	22835	Si003690m.g
GO:0044433	cytoplasmic vesicle part	cellular_component	0.23869	1	6	3036	78	22835	Si036824m.g,Si024087m.g,Si001031m.g,Si013290m.g,Si021311m.g,Si035083m.g
GO:0097223	sperm part	cellular_component	0.24671	1	1	3036	5	22835	Si003690m.g
GO:0045095	keratin filament	cellular_component	0.25082	1	3	3036	15	22835	Si011341m.g,Si001740m.g,Si018440m.g
GO:0098589	membrane region	cellular_component	0.25144	1	2	3036	20	22835	Si029685m.g,Si001031m.g
GO:0033643	host cell part	cellular_component	0.2529	1	26	3036	189	22835	Si002517m.g,Si016771m.g,Si016922m.g,Si005493m.g,Si025917m.g,Si031177m.g,Si008439m.g,Si021994m.g,Si039541m.g,Si029773m.g,Si034354m.g,Si020646m.g,Si007555m.g,Si024630m.g,Si012814m.g,Si027777m.g,Si030152m.g,Si006340m.g,Si023291m.g,Si022561m.g,Si023134m.g,Si040014m.g,Si000395m.g,Si003297m.g,Si003776m.g,Si034296m.g
GO:0031988	membrane-bounded vesicle	cellular_component	0.25309	1	7	3036	99	22835	Si013290m.g,Si001031m.g,Si035083m.g,Si021311m.g,Si024087m.g,Si036824m.g,Si021155m.g
GO:0019031	viral envelope	cellular_component	0.25347	1	11	3036	126	22835	Si002007m.g,Si000808m.g,Si002515m.g,Si019793m.g,Si034141m.g,Si013335m.g,Si000851m.g,Si016467m.g,Si029117m.g,Si039625m.g,Si024087m.g
GO:0036338	viral membrane	cellular_component	0.25347	1	11	3036	126	22835	Si029117m.g,Si039625m.g,Si024087m.g,Si002007m.g,Si000808m.g,Si002515m.g,Si019793m.g,Si034141m.g,Si013335m.g,Si016467m.g,Si000851m.g
GO:0018995	host	cellular_component	0.25487	1	26	3036	192	22835	Si003297m.g,Si003776m.g,Si034296m.g,Si023291m.g,Si006340m.g,Si023134m.g,Si022561m.g,Si040014m.g,Si000395m.g,Si030152m.g,Si012814m.g,Si027777m.g,Si007555m.g,Si024630m.g,Si020646m.g,Si034354m.g,Si039541m.g,Si029773m.g,Si021994m.g,Si008439m.g,Si025917m.g,Si031177m.g,Si016922m.g,Si005493m.g,Si016771m.g,Si002517m.g
GO:0043657	host cell	cellular_component	0.25487	1	26	3036	192	22835	Si030152m.g,Si000395m.g,Si040014m.g,Si006340m.g,Si023134m.g,Si023291m.g,Si022561m.g,Si034296m.g,Si003776m.g,Si003297m.g,Si020646m.g,Si024630m.g,Si007555m.g,Si027777m.g,Si012814m.g,Si031177m.g,Si025917m.g,Si021994m.g,Si008439m.g,Si029773m.g,Si039541m.g,Si034354m.g,Si002517m.g,Si016771m.g,Si016922m.g,Si005493m.g
GO:0071203	WASH complex	cellular_component	0.26302	1	5	3036	30	22835	Si002243m.g,Si011943m.g,Si001634m.g,Si023194m.g,Si026658m.g
GO:0042601	endospore-forming forespore	cellular_component	0.28572	1	1	3036	6	22835	Si032907m.g
GO:0042763	intracellular immature spore	cellular_component	0.28572	1	1	3036	6	22835	Si032907m.g
GO:0044215	other organism	cellular_component	0.29665	1	26	3036	193	22835	Si039541m.g,Si029773m.g,Si034354m.g,Si025917m.g,Si031177m.g,Si021994m.g,Si008439m.g,Si016922m.g,Si005493m.g,Si002517m.g,Si016771m.g,Si006340m.g,Si023291m.g,Si022561m.g,Si023134m.g,Si040014m.g,Si000395m.g,Si003297m.g,Si003776m.g,Si034296m.g,Si030152m.g,Si007555m.g,Si024630m.g,Si012814m.g,Si027777m.g,Si020646m.g
GO:0044216	other organism cell	cellular_component	0.29665	1	26	3036	193	22835	Si031177m.g,Si025917m.g,Si021994m.g,Si008439m.g,Si029773m.g,Si039541m.g,Si034354m.g,Si002517m.g,Si016771m.g,Si005493m.g,Si016922m.g,Si030152m.g,Si040014m.g,Si000395m.g,Si023134m.g,Si023291m.g,Si006340m.g,Si022561m.g,Si034296m.g,Si003776m.g,Si003297m.g,Si020646m.g,Si024630m.g,Si007555m.g,Si027777m.g,Si012814m.g
GO:0044217	other organism part	cellular_component	0.29665	1	26	3036	193	22835	Si016771m.g,Si002517m.g,Si016922m.g,Si005493m.g,Si021994m.g,Si008439m.g,Si025917m.g,Si031177m.g,Si034354m.g,Si039541m.g,Si029773m.g,Si020646m.g,Si012814m.g,Si027777m.g,Si007555m.g,Si024630m.g,Si030152m.g,Si003297m.g,Si034296m.g,Si003776m.g,Si023291m.g,Si006340m.g,Si022561m.g,Si023134m.g,Si000395m.g,Si040014m.g
GO:0005905	coated pit	cellular_component	0.31579	1	1	3036	16	22835	Si001031m.g
GO:0012510	trans-Golgi network transport vesicle membrane	cellular_component	0.31579	1	1	3036	16	22835	Si001031m.g
GO:0030125	clathrin vesicle coat	cellular_component	0.31579	1	1	3036	16	22835	Si001031m.g
GO:0030130	clathrin coat of trans-Golgi network vesicle	cellular_component	0.31579	1	1	3036	16	22835	Si001031m.g
GO:0030132	clathrin coat of coated pit	cellular_component	0.31579	1	1	3036	16	22835	Si001031m.g
GO:0030136	clathrin-coated vesicle	cellular_component	0.31579	1	1	3036	16	22835	Si001031m.g
GO:0030140	trans-Golgi network transport vesicle	cellular_component	0.31579	1	1	3036	16	22835	Si001031m.g
GO:0030665	clathrin-coated vesicle membrane	cellular_component	0.31579	1	1	3036	16	22835	Si001031m.g
GO:0009341	beta-galactosidase complex	cellular_component	0.33391	1	1	3036	18	22835	Si035445m.g
GO:0015934	large ribosomal subunit	cellular_component	0.34258	1	3	3036	10	22835	Si038129m.g,Si020891m.g,Si031177m.g
GO:0001772	immunological synapse	cellular_component	0.34571	1	1	3036	7	22835	Si037410m.g
GO:0097197	tetraspanin-enriched microdomain	cellular_component	0.34571	1	1	3036	7	22835	Si037410m.g
GO:0000781	chromosome, telomeric region	cellular_component	0.34834	1	3	3036	10	22835	Si007319m.g,Si002891m.g,Si005493m.g
GO:0030118	clathrin coat	cellular_component	0.36676	1	1	3036	27	22835	Si001031m.g
GO:0030694	bacterial-type flagellum basal body, rod	cellular_component	0.37114	1	1	3036	2	22835	Si030914m.g
GO:0009425	bacterial-type flagellum basal body	cellular_component	0.39644	1	1	3036	4	22835	Si030914m.g
GO:0005887	integral component of plasma membrane	cellular_component	0.40387	1	7	3036	50	22835	Si040212m.g,Si010836m.g,Si009225m.g,Si029957m.g,Si028869m.g,Si039199m.g,Si022810m.g
GO:0030479	actin cortical patch	cellular_component	0.40975	1	1	3036	6	22835	Si036905m.g
GO:0030863	cortical cytoskeleton	cellular_component	0.40975	1	1	3036	6	22835	Si036905m.g
GO:0030864	cortical actin cytoskeleton	cellular_component	0.40975	1	1	3036	6	22835	Si036905m.g
GO:0061645	endocytic patch	cellular_component	0.40975	1	1	3036	6	22835	Si036905m.g
GO:0031226	intrinsic component of plasma membrane	cellular_component	0.40985	1	7	3036	51	22835	Si040212m.g,Si009225m.g,Si029957m.g,Si010836m.g,Si039199m.g,Si028869m.g,Si022810m.g
GO:0005813	centrosome	cellular_component	0.41419	1	1	3036	3	22835	Si027485m.g
GO:0097546	ciliary base	cellular_component	0.41419	1	1	3036	3	22835	Si027485m.g
GO:0008023	transcription elongation factor complex	cellular_component	0.41592	1	2	3036	22	22835	Si001176m.g,Si015502m.g
GO:0016593	Cdc73/Paf1 complex	cellular_component	0.41797	1	1	3036	15	22835	Si001176m.g
GO:0030119	AP-type membrane coat adaptor complex	cellular_component	0.42363	1	1	3036	17	22835	Si009643m.g
GO:0016592	mediator complex	cellular_component	0.42832	1	19	3036	133	22835	Si026276m.g,Si004282m.g,Si030262m.g,Si021641m.g,Si018532m.g,Si030134m.g,Si034583m.g,Si016147m.g,Si037027m.g,Si006063m.g,Si019893m.g,Si017299m.g,Si015654m.g,Si030559m.g,Si026629m.g,Si018782m.g,Si017774m.g,Si002515m.g,Si036453m.g
GO:0031410	cytoplasmic vesicle	cellular_component	0.4314	1	7	3036	104	22835	Si021311m.g,Si035083m.g,Si001031m.g,Si013290m.g,Si021155m.g,Si036824m.g,Si024087m.g
GO:0005798	Golgi-associated vesicle	cellular_component	0.44162	1	1	3036	26	22835	Si001031m.g
GO:0030660	Golgi-associated vesicle membrane	cellular_component	0.44162	1	1	3036	26	22835	Si001031m.g
GO:0005770	late endosome	cellular_component	0.45717	1	1	3036	4	22835	Si029685m.g
GO:0010008	endosome membrane	cellular_component	0.45717	1	1	3036	4	22835	Si029685m.g
GO:0031902	late endosome membrane	cellular_component	0.45717	1	1	3036	4	22835	Si029685m.g
GO:0045121	membrane raft	cellular_component	0.45717	1	1	3036	4	22835	Si029685m.g
GO:0071986	Ragulator complex	cellular_component	0.45717	1	1	3036	4	22835	Si029685m.g
GO:0005768	endosome	cellular_component	0.45828	1	1	3036	6	22835	Si029685m.g
GO:0044440	endosomal part	cellular_component	0.45828	1	1	3036	6	22835	Si029685m.g
GO:0044463	cell projection part	cellular_component	0.45879	1	3	3036	18	22835	Si003690m.g,Si027485m.g,Si030914m.g
GO:0031012	extracellular matrix	cellular_component	0.4591	1	18	3036	106	22835	Si039755m.g,Si019594m.g,Si023383m.g,Si002829m.g,Si023155m.g,Si003742m.g,Si003074m.g,Si034961m.g,Si019736m.g,Si018774m.g,Si023228m.g,Si034847m.g,Si009713m.g,Si016805m.g,Si037828m.g,Si017095m.g,Si039896m.g,Si004282m.g
GO:0044391	ribosomal subunit	cellular_component	0.46846	1	4	3036	20	22835	Si031177m.g,Si038129m.g,Si020891m.g,Si000698m.g
GO:0005637	nuclear inner membrane	cellular_component	0.47371	1	1	3036	6	22835	Si008078m.g
GO:0005639	integral component of nuclear inner membrane	cellular_component	0.47371	1	1	3036	6	22835	Si008078m.g
GO:0031229	intrinsic component of nuclear inner membrane	cellular_component	0.47371	1	1	3036	6	22835	Si008078m.g
GO:0044453	nuclear membrane part	cellular_component	0.47371	1	1	3036	6	22835	Si008078m.g
GO:0005578	proteinaceous extracellular matrix	cellular_component	0.4787	1	17	3036	96	22835	Si039755m.g,Si023383m.g,Si002829m.g,Si023155m.g,Si003742m.g,Si003074m.g,Si019736m.g,Si034961m.g,Si018774m.g,Si034847m.g,Si023228m.g,Si009713m.g,Si016805m.g,Si037828m.g,Si017095m.g,Si039896m.g,Si004282m.g
GO:0009507	chloroplast	cellular_component	0.48013	1	3	3036	28	22835	Si030913m.g,Si016376m.g,Si009073m.g
GO:0009536	plastid	cellular_component	0.48013	1	3	3036	28	22835	Si009073m.g,Si030913m.g,Si016376m.g
GO:0098805	whole membrane	cellular_component	0.49573	1	17	3036	195	22835	Si032445m.g,Si016778m.g,Si001031m.g,Si022813m.g,Si013290m.g,Si035083m.g,Si037427m.g,Si029685m.g,Si037410m.g,Si021311m.g,Si006768m.g,Si036824m.g,Si019575m.g,Si024087m.g,Si038708m.g,Si034784m.g,Si020781m.g
GO:0033178	proton-transporting two-sector ATPase complex, catalytic domain	cellular_component	0.49597	1	4	3036	49	22835	Si034784m.g,Si001234m.g,Si020734m.g,Si040270m.g
GO:0042470	melanosome	cellular_component	0.50079	1	1	3036	13	22835	Si021155m.g
GO:0048770	pigment granule	cellular_component	0.50079	1	1	3036	13	22835	Si021155m.g
GO:0055036	virion membrane	cellular_component	0.50479	1	1	3036	19	22835	Si026293m.g
GO:0005643	nuclear pore	cellular_component	0.50769	1	1	3036	28	22835	Si035167m.g
GO:0031982	vesicle	cellular_component	0.5219	1	7	3036	108	22835	Si021155m.g,Si024087m.g,Si036824m.g,Si035083m.g,Si021311m.g,Si013290m.g,Si001031m.g
GO:0005787	signal peptidase complex	cellular_component	0.55145	1	3	3036	23	22835	Si031177m.g,Si013535m.g,Si016688m.g
GO:0000784	nuclear chromosome, telomeric region	cellular_component	0.55332	1	2	3036	7	22835	Si005493m.g,Si007319m.g
GO:0005635	nuclear envelope	cellular_component	0.58373	1	2	3036	36	22835	Si008078m.g,Si035167m.g
GO:0005778	peroxisomal membrane	cellular_component	0.60852	1	1	3036	16	22835	Si006768m.g
GO:0005779	integral component of peroxisomal membrane	cellular_component	0.60852	1	1	3036	16	22835	Si006768m.g
GO:0031231	intrinsic component of peroxisomal membrane	cellular_component	0.60852	1	1	3036	16	22835	Si006768m.g
GO:0031903	microbody membrane	cellular_component	0.60852	1	1	3036	16	22835	Si006768m.g
GO:0044438	microbody part	cellular_component	0.60852	1	1	3036	16	22835	Si006768m.g
GO:0044439	peroxisomal part	cellular_component	0.60852	1	1	3036	16	22835	Si006768m.g
GO:0000151	ubiquitin ligase complex	cellular_component	0.61385	1	70	3036	334	22835	Si037410m.g,Si000747m.g,Si006452m.g,Si018434m.g,Si007930m.g,Si005197m.g,Si034558m.g,Si017980m.g,Si002700m.g,Si029375m.g,Si032497m.g,Si038731m.g,Si008275m.g,Si019658m.g,Si007141m.g,Si036680m.g,Si007081m.g,Si018445m.g,Si020043m.g,Si031189m.g,Si019055m.g,Si037353m.g,Si008707m.g,Si014156m.g,Si003970m.g,Si002803m.g,Si020159m.g,Si017389m.g,Si024883m.g,Si030964m.g,Si025148m.g,Si021028m.g,Si037623m.g,Si0…
GO:0000152	nuclear ubiquitin ligase complex	cellular_component	0.61631	1	69	3036	329	22835	Si032058m.g,Si031964m.g,Si007240m.g,Si018127m.g,Si018465m.g,Si019372m.g,Si039812m.g,Si019747m.g,Si017827m.g,Si023303m.g,Si005665m.g,Si019534m.g,Si032659m.g,Si020324m.g,Si037286m.g,Si036786m.g,Si030068m.g,Si039625m.g,Si007393m.g,Si007166m.g,Si016196m.g,Si027999m.g,Si019776m.g,Si025205m.g,Si008694m.g,Si003822m.g,Si027439m.g,Si002663m.g,Si008065m.g,Si023291m.g,Si007475m.g,Si002700m.g,Si029375m.g,Si0…
GO:0005680	anaphase-promoting complex	cellular_component	0.61631	1	69	3036	329	22835	Si019658m.g,Si038731m.g,Si008275m.g,Si032497m.g,Si029375m.g,Si002700m.g,Si017980m.g,Si034558m.g,Si005197m.g,Si018434m.g,Si006452m.g,Si007930m.g,Si000747m.g,Si037410m.g,Si039747m.g,Si014578m.g,Si030093m.g,Si004990m.g,Si020090m.g,Si007874m.g,Si021028m.g,Si037623m.g,Si025148m.g,Si020159m.g,Si002803m.g,Si030964m.g,Si024883m.g,Si003970m.g,Si014156m.g,Si037353m.g,Si008707m.g,Si019055m.g,Si020043m.g,Si0…
GO:0031461	cullin-RING ubiquitin ligase complex	cellular_component	0.61631	1	69	3036	329	22835	Si037286m.g,Si020324m.g,Si019534m.g,Si005665m.g,Si032659m.g,Si019372m.g,Si039812m.g,Si019747m.g,Si017827m.g,Si023303m.g,Si018127m.g,Si018465m.g,Si032058m.g,Si031964m.g,Si007240m.g,Si002663m.g,Si008065m.g,Si023291m.g,Si007475m.g,Si008694m.g,Si003822m.g,Si027439m.g,Si019776m.g,Si027999m.g,Si025205m.g,Si016196m.g,Si007166m.g,Si007393m.g,Si036786m.g,Si030068m.g,Si039625m.g,Si008275m.g,Si038731m.g,Si0…
GO:0005576	extracellular region	cellular_component	0.63206	1	141	3036	940	22835	Si001369m.g,Si037487m.g,Si026575m.g,Si037828m.g,Si009995m.g,Si007010m.g,Si018774m.g,Si030476m.g,Si017748m.g,Si039876m.g,Si030179m.g,Si012450m.g,Si039755m.g,Si003806m.g,Si036995m.g,Si021632m.g,Si024087m.g,Si025458m.g,Si015570m.g,Si039896m.g,Si006888m.g,Si009953m.g,Si000341m.g,Si011151m.g,Si032521m.g,Si003074m.g,Si015502m.g,Si038989m.g,Si015315m.g,Si023155m.g,Si035139m.g,Si006677m.g,Si000747m.g,Si0…
GO:0030089	phycobilisome	cellular_component	0.6418	1	1	3036	8	22835	Si029721m.g
GO:0031082	BLOC complex	cellular_component	0.67242	1	2	3036	12	22835	Si021632m.g,Si010667m.g
GO:0031083	BLOC-1 complex	cellular_component	0.67242	1	2	3036	12	22835	Si021632m.g,Si010667m.g
GO:0005942	phosphatidylinositol 3-kinase complex	cellular_component	0.69189	1	1	3036	12	22835	Si007500m.g
GO:0005944	phosphatidylinositol 3-kinase complex, class IB	cellular_component	0.69189	1	1	3036	12	22835	Si007500m.g
GO:0097651	phosphatidylinositol 3-kinase complex, class I	cellular_component	0.69189	1	1	3036	12	22835	Si007500m.g
GO:0005618	cell wall	cellular_component	0.69678	1	13	3036	104	22835	Si001587m.g,Si007010m.g,Si034784m.g,Si015388m.g,Si014242m.g,Si015667m.g,Si035702m.g,Si010702m.g,Si025434m.g,Si008187m.g,Si013119m.g,Si017966m.g,Si019799m.g
GO:0005665	DNA-directed RNA polymerase II, core complex	cellular_component	0.70043	1	1	3036	9	22835	Si023261m.g
GO:0042600	chorion	cellular_component	0.71861	1	13	3036	100	22835	Si019168m.g,Si032580m.g,Si008283m.g,Si003806m.g,Si019865m.g,Si001105m.g,Si037286m.g,Si002243m.g,Si004283m.g,Si034583m.g,Si016442m.g,Si029988m.g,Si002537m.g
GO:0031965	nuclear membrane	cellular_component	0.72244	1	1	3036	8	22835	Si008078m.g
GO:0071944	cell periphery	cellular_component	0.72264	1	74	3036	616	22835	Si016442m.g,Si002012m.g,Si002292m.g,Si013119m.g,Si001587m.g,Si029627m.g,Si008018m.g,Si009225m.g,Si038154m.g,Si002537m.g,Si029988m.g,Si035729m.g,Si024146m.g,Si024720m.g,Si025434m.g,Si032580m.g,Si040384m.g,Si001031m.g,Si035702m.g,Si010702m.g,Si009589m.g,Si000978m.g,Si019534m.g,Si014242m.g,Si034583m.g,Si004283m.g,Si029957m.g,Si013433m.g,Si013986m.g,Si008283m.g,Si037286m.g,Si039689m.g,Si015667m.g,Si0…
GO:0036128	CatSper complex	cellular_component	0.74268	1	1	3036	4	22835	Si003690m.g
GO:0008250	oligosaccharyltransferase complex	cellular_component	0.74433	1	1	3036	8	22835	Si026043m.g
GO:0009522	photosystem I	cellular_component	0.7615	1	11	3036	45	22835	Si028295m.g,Si037249m.g,Si027134m.g,Si022555m.g,Si020828m.g,Si013290m.g,Si028385m.g,Si020893m.g,Si020785m.g,Si020848m.g,Si024630m.g
GO:0019867	outer membrane	cellular_component	0.77016	1	21	3036	184	22835	Si030964m.g,Si020781m.g,Si023002m.g,Si010233m.g,Si025148m.g,Si028567m.g,Si035954m.g,Si038708m.g,Si019575m.g,Si039904m.g,Si037410m.g,Si024551m.g,Si037427m.g,Si005193m.g,Si006345m.g,Si008743m.g,Si009684m.g,Si022813m.g,Si016778m.g,Si032445m.g,Si025350m.g
GO:0044459	plasma membrane part	cellular_component	0.77416	1	12	3036	123	22835	Si023221m.g,Si009225m.g,Si003690m.g,Si037410m.g,Si022810m.g,Si001031m.g,Si040212m.g,Si010836m.g,Si029957m.g,Si039199m.g,Si028869m.g,Si024720m.g
GO:0000314	organellar small ribosomal subunit	cellular_component	0.77809	1	1	3036	10	22835	Si000698m.g
GO:0005763	mitochondrial small ribosomal subunit	cellular_component	0.77809	1	1	3036	10	22835	Si000698m.g
GO:0015935	small ribosomal subunit	cellular_component	0.77809	1	1	3036	10	22835	Si000698m.g
GO:0031411	gas vesicle	cellular_component	0.79448	1	2	3036	9	22835	Si037175m.g,Si011082m.g
GO:0005759	mitochondrial matrix	cellular_component	0.8025	1	3	3036	26	22835	Si005687m.g,Si001041m.g,Si000698m.g
GO:0042651	thylakoid membrane	cellular_component	0.80302	1	9	3036	62	22835	Si028385m.g,Si011308m.g,Si000701m.g,Si018719m.g,Si029721m.g,Si040245m.g,Si028295m.g,Si027134m.g,Si022555m.g
GO:0042597	periplasmic space	cellular_component	0.8129	1	3	3036	30	22835	Si028836m.g,Si011721m.g,Si003039m.g
GO:0098803	respiratory chain complex	cellular_component	0.81692	1	4	3036	34	22835	Si016692m.g,Si010946m.g,Si006853m.g,Si007551m.g
GO:0016011	dystroglycan complex	cellular_component	0.82011	1	2	3036	13	22835	Si024720m.g,Si023221m.g
GO:0016012	sarcoglycan complex	cellular_component	0.82011	1	2	3036	13	22835	Si024720m.g,Si023221m.g
GO:0016010	dystrophin-associated glycoprotein complex	cellular_component	0.82983	1	2	3036	18	22835	Si024720m.g,Si023221m.g
GO:1990204	oxidoreductase complex	cellular_component	0.82984	1	8	3036	69	22835	Si040245m.g,Si006853m.g,Si010946m.g,Si011308m.g,Si007551m.g,Si018719m.g,Si016692m.g,Si000701m.g
GO:0005773	vacuole	cellular_component	0.82993	1	1	3036	27	22835	Si034784m.g
GO:0005874	microtubule	cellular_component	0.83065	1	3	3036	30	22835	Si018237m.g,Si007269m.g,Si029489m.g
GO:0030312	external encapsulating structure	cellular_component	0.84082	1	26	3036	219	22835	Si002243m.g,Si015667m.g,Si007010m.g,Si008283m.g,Si032580m.g,Si019168m.g,Si019865m.g,Si034784m.g,Si037286m.g,Si008187m.g,Si025434m.g,Si017966m.g,Si034583m.g,Si004283m.g,Si002537m.g,Si029988m.g,Si015388m.g,Si014242m.g,Si001587m.g,Si001105m.g,Si003806m.g,Si019799m.g,Si013119m.g,Si016442m.g,Si035702m.g,Si010702m.g
GO:0044461	bacterial-type flagellum part	cellular_component	0.84484	1	1	3036	13	22835	Si030914m.g
GO:0044445	cytosolic part	cellular_component	0.84642	1	2	3036	19	22835	Si021632m.g,Si010667m.g
GO:0031300	intrinsic component of organelle membrane	cellular_component	0.85073	1	11	3036	95	22835	Si008078m.g,Si007498m.g,Si014815m.g,Si014779m.g,Si019926m.g,Si006768m.g,Si019534m.g,Si014648m.g,Si025342m.g,Si024276m.g,Si023013m.g
GO:0031301	integral component of organelle membrane	cellular_component	0.85073	1	11	3036	95	22835	Si024276m.g,Si023013m.g,Si019534m.g,Si014648m.g,Si025342m.g,Si019926m.g,Si006768m.g,Si008078m.g,Si007498m.g,Si014815m.g,Si014779m.g
GO:0005829	cytosol	cellular_component	0.85272	1	2	3036	20	22835	Si010667m.g,Si021632m.g
GO:0005777	peroxisome	cellular_component	0.85413	1	2	3036	33	22835	Si026043m.g,Si006768m.g
GO:0042579	microbody	cellular_component	0.85413	1	2	3036	33	22835	Si006768m.g,Si026043m.g
GO:0042995	cell projection	cellular_component	0.85426	1	8	3036	93	22835	Si006517m.g,Si040014m.g,Si003690m.g,Si022331m.g,Si027485m.g,Si036824m.g,Si030983m.g,Si030914m.g
GO:0005801	cis-Golgi network	cellular_component	0.86693	1	3	3036	32	22835	Si040270m.g,Si008634m.g,Si000959m.g
GO:0098588	bounding membrane of organelle	cellular_component	0.87308	1	39	3036	405	22835	Si014648m.g,Si023535m.g,Si025342m.g,Si018562m.g,Si038708m.g,Si026043m.g,Si014815m.g,Si036824m.g,Si035083m.g,Si031177m.g,Si013535m.g,Si007498m.g,Si013290m.g,Si020584m.g,Si016778m.g,Si029625m.g,Si032445m.g,Si020781m.g,Si016688m.g,Si023013m.g,Si034784m.g,Si031945m.g,Si024087m.g,Si019575m.g,Si014779m.g,Si039913m.g,Si006768m.g,Si030185m.g,Si021311m.g,Si029685m.g,Si037410m.g,Si019534m.g,Si037427m.g,Si0…
GO:0000275	mitochondrial proton-transporting ATP synthase complex, catalytic core F(1)	cellular_component	0.87473	1	1	3036	15	22835	Si001234m.g
GO:0019773	proteasome core complex, alpha-subunit complex	cellular_component	0.87555	1	2	3036	20	22835	Si008672m.g,Si034808m.g
GO:0005811	lipid particle	cellular_component	0.87688	1	3	3036	16	22835	Si033401m.g,Si022943m.g,Si038921m.g
GO:0012511	monolayer-surrounded lipid storage body	cellular_component	0.87688	1	3	3036	16	22835	Si038921m.g,Si033401m.g,Si022943m.g
GO:0005886	plasma membrane	cellular_component	0.87859	1	36	3036	309	22835	Si022810m.g,Si001031m.g,Si014046m.g,Si040212m.g,Si026397m.g,Si028869m.g,Si016376m.g,Si012669m.g,Si009589m.g,Si023221m.g,Si019534m.g,Si019286m.g,Si037410m.g,Si003690m.g,Si032362m.g,Si010836m.g,Si029957m.g,Si014238m.g,Si034869m.g,Si007343m.g,Si013986m.g,Si037175m.g,Si002012m.g,Si008393m.g,Si002292m.g,Si039199m.g,Si007326m.g,Si009225m.g,Si029627m.g,Si024146m.g,Si036175m.g,Si038154m.g,Si024720m.g,Si0…
GO:0000502	proteasome complex	cellular_component	0.87973	1	3	3036	41	22835	Si022433m.g,Si034808m.g,Si008672m.g
GO:0000313	organellar ribosome	cellular_component	0.8829	1	1	3036	12	22835	Si000698m.g
GO:0005761	mitochondrial ribosome	cellular_component	0.8829	1	1	3036	12	22835	Si000698m.g
GO:0009654	photosystem II oxygen evolving complex	cellular_component	0.88763	1	4	3036	36	22835	Si011308m.g,Si040245m.g,Si000701m.g,Si018719m.g
GO:0019012	virion	cellular_component	0.88792	1	53	3036	542	22835	Si002007m.g,Si004426m.g,Si005852m.g,Si032728m.g,Si034141m.g,Si034995m.g,Si029029m.g,Si025285m.g,Si013842m.g,Si001160m.g,Si009836m.g,Si021675m.g,Si002903m.g,Si012430m.g,Si006107m.g,Si013655m.g,Si002515m.g,Si018024m.g,Si033286m.g,Si026274m.g,Si013335m.g,Si040048m.g,Si028836m.g,Si032283m.g,Si029117m.g,Si005291m.g,Si039625m.g,Si013296m.g,Si021907m.g,Si002299m.g,Si019540m.g,Si011172m.g,Si000851m.g,Si0…
GO:0015629	actin cytoskeleton	cellular_component	0.89594	1	4	3036	57	22835	Si016597m.g,Si026181m.g,Si036905m.g,Si007619m.g
GO:0033176	proton-transporting V-type ATPase complex	cellular_component	0.89762	1	3	3036	57	22835	Si010836m.g,Si005163m.g,Si034784m.g
GO:0005929	cilium	cellular_component	0.90003	1	5	3036	64	22835	Si030983m.g,Si040014m.g,Si022331m.g,Si027485m.g,Si003690m.g
GO:0000439	core TFIIH complex	cellular_component	0.91326	1	1	3036	6	22835	Si025458m.g
GO:0044421	extracellular region part	cellular_component	0.91394	1	21	3036	189	22835	Si023383m.g,Si023155m.g,Si002829m.g,Si003742m.g,Si039755m.g,Si034038m.g,Si021632m.g,Si016614m.g,Si009713m.g,Si023228m.g,Si034847m.g,Si003074m.g,Si034961m.g,Si019736m.g,Si018774m.g,Si025953m.g,Si017095m.g,Si039896m.g,Si004282m.g,Si016805m.g,Si037828m.g
GO:0000276	mitochondrial proton-transporting ATP synthase complex, coupling factor F(o)	cellular_component	0.91637	1	3	3036	22	22835	Si039337m.g,Si025576m.g,Si034588m.g
GO:1990234	transferase complex	cellular_component	0.91838	1	81	3036	529	22835	Si017389m.g,Si024883m.g,Si030964m.g,Si002803m.g,Si020159m.g,Si037623m.g,Si021028m.g,Si025148m.g,Si007874m.g,Si020090m.g,Si030093m.g,Si004990m.g,Si014578m.g,Si039747m.g,Si036680m.g,Si007141m.g,Si007081m.g,Si018445m.g,Si019055m.g,Si020043m.g,Si031189m.g,Si031177m.g,Si008707m.g,Si037353m.g,Si014156m.g,Si013535m.g,Si017165m.g,Si003970m.g,Si016688m.g,Si038731m.g,Si008275m.g,Si030273m.g,Si019658m.g,Si0…
GO:0030430	host cell cytoplasm	cellular_component	0.92044	1	2	3036	22	22835	Si024630m.g,Si016771m.g
GO:0005746	mitochondrial respiratory chain	cellular_component	0.92282	1	4	3036	41	22835	Si016692m.g,Si007551m.g,Si006853m.g,Si010946m.g
GO:0045261	proton-transporting ATP synthase complex, catalytic core F(1)	cellular_component	0.93111	1	1	3036	20	22835	Si001234m.g
GO:0030076	light-harvesting complex	cellular_component	0.93733	1	1	3036	17	22835	Si029721m.g
GO:0005741	mitochondrial outer membrane	cellular_component	0.93745	1	8	3036	88	22835	Si038708m.g,Si037427m.g,Si020781m.g,Si037410m.g,Si016778m.g,Si032445m.g,Si022813m.g,Si019575m.g
GO:0031968	organelle outer membrane	cellular_component	0.93745	1	8	3036	88	22835	Si019575m.g,Si032445m.g,Si016778m.g,Si022813m.g,Si020781m.g,Si037410m.g,Si038708m.g,Si037427m.g
GO:0030176	integral component of endoplasmic reticulum membrane	cellular_component	0.938	1	8	3036	63	22835	Si019926m.g,Si007498m.g,Si014779m.g,Si014815m.g,Si024276m.g,Si019534m.g,Si014648m.g,Si025342m.g
GO:0031227	intrinsic component of endoplasmic reticulum membrane	cellular_component	0.938	1	8	3036	63	22835	Si007498m.g,Si014815m.g,Si014779m.g,Si019926m.g,Si019534m.g,Si025342m.g,Si014648m.g,Si024276m.g
GO:0044423	virion part	cellular_component	0.93938	1	41	3036	454	22835	Si002007m.g,Si004426m.g,Si005852m.g,Si032728m.g,Si034141m.g,Si034995m.g,Si029029m.g,Si025285m.g,Si013842m.g,Si001160m.g,Si021675m.g,Si009836m.g,Si002903m.g,Si006107m.g,Si002515m.g,Si018024m.g,Si033286m.g,Si026274m.g,Si013335m.g,Si028836m.g,Si029117m.g,Si039625m.g,Si013296m.g,Si002299m.g,Si011172m.g,Si019540m.g,Si000851m.g,Si007319m.g,Si005297m.g,Si035226m.g,Si037383m.g,Si024087m.g,Si002184m.g,Si0…
GO:0031514	motile cilium	cellular_component	0.94199	1	4	3036	61	22835	Si003690m.g,Si040014m.g,Si022331m.g,Si030983m.g
GO:0005882	intermediate filament	cellular_component	0.9423	1	4	3036	63	22835	Si011341m.g,Si018440m.g,Si001740m.g,Si036128m.g
GO:0045111	intermediate filament cytoskeleton	cellular_component	0.9423	1	4	3036	63	22835	Si001740m.g,Si018440m.g,Si036128m.g,Si011341m.g
GO:0070469	respiratory chain	cellular_component	0.94259	1	4	3036	43	22835	Si010946m.g,Si007551m.g,Si006853m.g,Si016692m.g
GO:0019013	viral nucleocapsid	cellular_component	0.94356	1	3	3036	36	22835	Si035226m.g,Si026274m.g,Si002184m.g
GO:0005885	Arp2/3 protein complex	cellular_component	0.9438	1	1	3036	13	22835	Si007619m.g
GO:0005753	mitochondrial proton-transporting ATP synthase complex	cellular_component	0.94473	1	4	3036	37	22835	Si034588m.g,Si039337m.g,Si025576m.g,Si001234m.g
GO:0031225	anchored component of membrane	cellular_component	0.94582	1	1	3036	29	22835	Si019154m.g
GO:0012505	endomembrane system	cellular_component	0.94991	1	39	3036	448	22835	Si014815m.g,Si036824m.g,Si026043m.g,Si025342m.g,Si019729m.g,Si023535m.g,Si014648m.g,Si018562m.g,Si035167m.g,Si035385m.g,Si013535m.g,Si007498m.g,Si020584m.g,Si013290m.g,Si019634m.g,Si029625m.g,Si031177m.g,Si001564m.g,Si035083m.g,Si014779m.g,Si002580m.g,Si024087m.g,Si030185m.g,Si039913m.g,Si021311m.g,Si016688m.g,Si023013m.g,Si031945m.g,Si034784m.g,Si002029m.g,Si008078m.g,Si001031m.g,Si019926m.g,Si0…
GO:0044454	nuclear chromosome part	cellular_component	0.95102	1	5	3036	71	22835	Si034906m.g,Si039496m.g,Si007319m.g,Si018237m.g,Si005493m.g
GO:0005577	fibrinogen complex	cellular_component	0.95199	1	3	3036	52	22835	Si025953m.g,Si021632m.g,Si034038m.g
GO:0009288	bacterial-type flagellum	cellular_component	0.95467	1	2	3036	28	22835	Si006517m.g,Si030914m.g
GO:0098800	inner mitochondrial membrane protein complex	cellular_component	0.95727	1	8	3036	75	22835	Si001234m.g,Si016692m.g,Si039337m.g,Si007551m.g,Si025576m.g,Si010946m.g,Si034588m.g,Si006853m.g
GO:0005839	proteasome core complex	cellular_component	0.96005	1	2	3036	32	22835	Si008672m.g,Si034808m.g
GO:0098797	plasma membrane protein complex	cellular_component	0.96012	1	5	3036	72	22835	Si010836m.g,Si003690m.g,Si024720m.g,Si001031m.g,Si023221m.g
GO:0016459	myosin complex	cellular_component	0.96062	1	1	3036	33	22835	Si016597m.g
GO:0044432	endoplasmic reticulum part	cellular_component	0.9619	1	20	3036	192	22835	Si007498m.g,Si013535m.g,Si029625m.g,Si019926m.g,Si020584m.g,Si019534m.g,Si024276m.g,Si029341m.g,Si031177m.g,Si000006m.g,Si026043m.g,Si014815m.g,Si014779m.g,Si039913m.g,Si019729m.g,Si014648m.g,Si016688m.g,Si023535m.g,Si025342m.g,Si018562m.g
GO:0005891	voltage-gated calcium channel complex	cellular_component	0.9657	1	1	3036	8	22835	Si003690m.g
GO:0034704	calcium channel complex	cellular_component	0.9657	1	1	3036	8	22835	Si003690m.g
GO:0061695	transferase complex, transferring phosphorus-containing groups	cellular_component	0.96672	1	7	3036	125	22835	Si007500m.g,Si033131m.g,Si001176m.g,Si030273m.g,Si023261m.g,Si036905m.g,Si017165m.g
GO:0033179	proton-transporting V-type ATPase, V0 domain	cellular_component	0.9678	1	2	3036	39	22835	Si010836m.g,Si005163m.g
GO:0005654	nucleoplasm	cellular_component	0.96841	1	25	3036	272	22835	Si036453m.g,Si001176m.g,Si002515m.g,Si017774m.g,Si017165m.g,Si018782m.g,Si026629m.g,Si036905m.g,Si015654m.g,Si030559m.g,Si017299m.g,Si023261m.g,Si030273m.g,Si019893m.g,Si006063m.g,Si015502m.g,Si037027m.g,Si016147m.g,Si034583m.g,Si030134m.g,Si018532m.g,Si021641m.g,Si030262m.g,Si004282m.g,Si026276m.g
GO:0044451	nucleoplasm part	cellular_component	0.96841	1	25	3036	272	22835	Si018532m.g,Si030134m.g,Si034583m.g,Si026276m.g,Si004282m.g,Si030262m.g,Si021641m.g,Si019893m.g,Si015502m.g,Si030273m.g,Si006063m.g,Si023261m.g,Si017299m.g,Si016147m.g,Si037027m.g,Si015654m.g,Si030559m.g,Si036905m.g,Si018782m.g,Si017165m.g,Si026629m.g,Si002515m.g,Si001176m.g,Si036453m.g,Si017774m.g
GO:0019898	extrinsic component of membrane	cellular_component	0.97248	1	5	3036	69	22835	Si007500m.g,Si011308m.g,Si040245m.g,Si000701m.g,Si018719m.g
GO:0005789	endoplasmic reticulum membrane	cellular_component	0.97462	1	19	3036	185	22835	Si019534m.g,Si000006m.g,Si031177m.g,Si029341m.g,Si024276m.g,Si013535m.g,Si007498m.g,Si020584m.g,Si029625m.g,Si019926m.g,Si025342m.g,Si023535m.g,Si014648m.g,Si016688m.g,Si018562m.g,Si014815m.g,Si014779m.g,Si026043m.g,Si039913m.g
GO:0000778	condensed nuclear chromosome kinetochore	cellular_component	0.97557	1	2	3036	37	22835	Si039496m.g,Si018237m.g
GO:0000780	condensed nuclear chromosome, centromeric region	cellular_component	0.97557	1	2	3036	37	22835	Si039496m.g,Si018237m.g
GO:0000942	condensed nuclear chromosome outer kinetochore	cellular_component	0.97557	1	2	3036	37	22835	Si018237m.g,Si039496m.g
GO:0042729	DASH complex	cellular_component	0.97557	1	2	3036	37	22835	Si018237m.g,Si039496m.g
GO:0005845	mRNA cap binding complex	cellular_component	0.97565	1	1	3036	21	22835	Si014514m.g
GO:0034518	RNA cap binding complex	cellular_component	0.97565	1	1	3036	21	22835	Si014514m.g
GO:0042175	nuclear outer membrane-endoplasmic reticulum membrane network	cellular_component	0.98005	1	19	3036	189	22835	Si039913m.g,Si014815m.g,Si014779m.g,Si026043m.g,Si018562m.g,Si025342m.g,Si016688m.g,Si023535m.g,Si014648m.g,Si020584m.g,Si029625m.g,Si019926m.g,Si013535m.g,Si007498m.g,Si000006m.g,Si031177m.g,Si029341m.g,Si024276m.g,Si019534m.g
GO:0009539	photosystem II reaction center	cellular_component	0.98105	1	8	3036	43	22835	Si004442m.g,Si032551m.g,Si018775m.g,Si008552m.g,Si020855m.g,Si018488m.g,Si023016m.g,Si038774m.g
GO:0000228	nuclear chromosome	cellular_component	0.98269	1	5	3036	83	22835	Si018237m.g,Si007319m.g,Si039496m.g,Si034906m.g,Si005493m.g
GO:0034702	ion channel complex	cellular_component	0.9836	1	1	3036	11	22835	Si003690m.g
GO:0034703	cation channel complex	cellular_component	0.9836	1	1	3036	11	22835	Si003690m.g
GO:0072686	mitotic spindle	cellular_component	0.98424	1	1	3036	26	22835	Si039496m.g
GO:0016591	DNA-directed RNA polymerase II, holoenzyme	cellular_component	0.98515	1	5	3036	96	22835	Si023261m.g,Si030273m.g,Si001176m.g,Si017165m.g,Si036905m.g
GO:0009512	cytochrome b6f complex	cellular_component	0.98604	1	1	3036	9	22835	Si020885m.g
GO:0005876	spindle microtubule	cellular_component	0.98648	1	1	3036	26	22835	Si018237m.g
GO:0033644	host cell membrane	cellular_component	0.98666	1	1	3036	29	22835	Si027777m.g
GO:0016469	proton-transporting two-sector ATPase complex	cellular_component	0.98682	1	12	3036	129	22835	Si039337m.g,Si005163m.g,Si001234m.g,Si010836m.g,Si012647m.g,Si040270m.g,Si025576m.g,Si020734m.g,Si024947m.g,Si002395m.g,Si034784m.g,Si034588m.g
GO:1902494	catalytic complex	cellular_component	0.98684	1	90	3036	671	22835	Si030273m.g,Si010946m.g,Si019658m.g,Si035445m.g,Si016688m.g,Si038731m.g,Si008275m.g,Si007500m.g,Si002700m.g,Si029375m.g,Si032497m.g,Si011308m.g,Si036905m.g,Si016692m.g,Si034558m.g,Si017980m.g,Si007930m.g,Si006452m.g,Si018434m.g,Si005197m.g,Si037410m.g,Si000747m.g,Si039747m.g,Si007551m.g,Si014578m.g,Si007874m.g,Si020090m.g,Si030093m.g,Si004990m.g,Si030964m.g,Si017389m.g,Si024883m.g,Si002803m.g,Si0…
GO:0045263	proton-transporting ATP synthase complex, coupling factor F(o)	cellular_component	0.98762	1	4	3036	33	22835	Si039337m.g,Si025576m.g,Si002395m.g,Si034588m.g
GO:0000428	DNA-directed RNA polymerase complex	cellular_component	0.98829	1	5	3036	105	22835	Si017165m.g,Si036905m.g,Si023261m.g,Si001176m.g,Si030273m.g
GO:0030880	RNA polymerase complex	cellular_component	0.98829	1	5	3036	105	22835	Si023261m.g,Si030273m.g,Si001176m.g,Si017165m.g,Si036905m.g
GO:0055029	nuclear DNA-directed RNA polymerase complex	cellular_component	0.98829	1	5	3036	105	22835	Si036905m.g,Si017165m.g,Si030273m.g,Si001176m.g,Si023261m.g
GO:0000794	condensed nuclear chromosome	cellular_component	0.9915	1	2	3036	46	22835	Si018237m.g,Si039496m.g
GO:0005815	microtubule organizing center	cellular_component	0.99253	1	2	3036	55	22835	Si027485m.g,Si008634m.g
GO:0044218	other organism cell membrane	cellular_component	0.9928	1	1	3036	30	22835	Si027777m.g
GO:0044279	other organism membrane	cellular_component	0.9928	1	1	3036	30	22835	Si027777m.g
GO:0045259	proton-transporting ATP synthase complex	cellular_component	0.99432	1	5	3036	53	22835	Si039337m.g,Si025576m.g,Si001234m.g,Si002395m.g,Si034588m.g
GO:0090575	RNA polymerase II transcription factor complex	cellular_component	0.99438	1	3	3036	69	22835	Si017165m.g,Si036905m.g,Si030273m.g
GO:0044798	nuclear transcription factor complex	cellular_component	0.99454	1	3	3036	72	22835	Si036905m.g,Si017165m.g,Si030273m.g
GO:0005615	extracellular space	cellular_component	0.9946	1	4	3036	93	22835	Si025953m.g,Si016614m.g,Si034038m.g,Si021632m.g
GO:0033177	proton-transporting two-sector ATPase complex, proton-transporting domain	cellular_component	0.99556	1	8	3036	80	22835	Si010836m.g,Si012647m.g,Si039337m.g,Si005163m.g,Si025576m.g,Si002395m.g,Si034588m.g,Si024947m.g
GO:0005819	spindle	cellular_component	0.99583	1	4	3036	76	22835	Si007269m.g,Si029489m.g,Si018237m.g,Si039496m.g
GO:0043233	organelle lumen	cellular_component	0.99586	1	34	3036	401	22835	Si001041m.g,Si000698m.g,Si034906m.g,Si001176m.g,Si015654m.g,Si005493m.g,Si036905m.g,Si018782m.g,Si016147m.g,Si039496m.g,Si006063m.g,Si015502m.g,Si030273m.g,Si023261m.g,Si026276m.g,Si004282m.g,Si030262m.g,Si021641m.g,Si007319m.g,Si018532m.g,Si034583m.g,Si017774m.g,Si005687m.g,Si002515m.g,Si036453m.g,Si030559m.g,Si017165m.g,Si026629m.g,Si037027m.g,Si019729m.g,Si018237m.g,Si019893m.g,Si017299m.g,Si0…
GO:0070013	intracellular organelle lumen	cellular_component	0.99586	1	34	3036	401	22835	Si039496m.g,Si023261m.g,Si030273m.g,Si015502m.g,Si006063m.g,Si016147m.g,Si018532m.g,Si007319m.g,Si034583m.g,Si004282m.g,Si026276m.g,Si021641m.g,Si030262m.g,Si034906m.g,Si001176m.g,Si000698m.g,Si001041m.g,Si015654m.g,Si005493m.g,Si018782m.g,Si036905m.g,Si018237m.g,Si017299m.g,Si019893m.g,Si019729m.g,Si037027m.g,Si030134m.g,Si002515m.g,Si036453m.g,Si005687m.g,Si017774m.g,Si030559m.g,Si017165m.g,Si0…
GO:0005783	endoplasmic reticulum	cellular_component	0.99599	1	24	3036	258	22835	Si020584m.g,Si019634m.g,Si019926m.g,Si029625m.g,Si013535m.g,Si007498m.g,Si000006m.g,Si029341m.g,Si031177m.g,Si001564m.g,Si024276m.g,Si019534m.g,Si039913m.g,Si014815m.g,Si014779m.g,Si026043m.g,Si018562m.g,Si035385m.g,Si034784m.g,Si025342m.g,Si019729m.g,Si023535m.g,Si016688m.g,Si014648m.g
GO:0009521	photosystem	cellular_component	0.99621	1	27	3036	157	22835	Si000701m.g,Si016376m.g,Si018719m.g,Si013290m.g,Si011308m.g,Si022555m.g,Si040245m.g,Si027134m.g,Si037249m.g,Si018488m.g,Si020785m.g,Si018378m.g,Si020848m.g,Si024630m.g,Si032551m.g,Si004442m.g,Si020893m.g,Si028385m.g,Si018775m.g,Si008552m.g,Si020855m.g,Si014744m.g,Si020828m.g,Si020853m.g,Si023016m.g,Si038774m.g,Si028295m.g
GO:0000786	nucleosome	cellular_component	0.99653	1	3	3036	54	22835	Si027554m.g,Si001740m.g,Si007070m.g
GO:0000785	chromatin	cellular_component	0.99658	1	3	3036	57	22835	Si001740m.g,Si007070m.g,Si027554m.g
GO:0005667	transcription factor complex	cellular_component	0.99671	1	3	3036	81	22835	Si030273m.g,Si036905m.g,Si017165m.g
GO:0031981	nuclear lumen	cellular_component	0.99692	1	30	3036	371	22835	Si017774m.g,Si034906m.g,Si002515m.g,Si001176m.g,Si036453m.g,Si015654m.g,Si005493m.g,Si030559m.g,Si017165m.g,Si026629m.g,Si018782m.g,Si036905m.g,Si016147m.g,Si037027m.g,Si018237m.g,Si039496m.g,Si017299m.g,Si023261m.g,Si030273m.g,Si019893m.g,Si006063m.g,Si015502m.g,Si004282m.g,Si026276m.g,Si021641m.g,Si030262m.g,Si018532m.g,Si007319m.g,Si034583m.g,Si030134m.g
GO:0044815	DNA packaging complex	cellular_component	0.99731	1	3	3036	58	22835	Si027554m.g,Si007070m.g,Si001740m.g
GO:0031090	organelle membrane	cellular_component	0.9974	1	48	3036	539	22835	Si031177m.g,Si035083m.g,Si034588m.g,Si039337m.g,Si013535m.g,Si001234m.g,Si007498m.g,Si020584m.g,Si013290m.g,Si016778m.g,Si032445m.g,Si029625m.g,Si025342m.g,Si023535m.g,Si014648m.g,Si018562m.g,Si038708m.g,Si014815m.g,Si036824m.g,Si026043m.g,Si007551m.g,Si025576m.g,Si037410m.g,Si029685m.g,Si019534m.g,Si037427m.g,Si000006m.g,Si029341m.g,Si024276m.g,Si016692m.g,Si008078m.g,Si001031m.g,Si022813m.g,Si0…
GO:0019028	viral capsid	cellular_component	0.99745	1	24	3036	326	22835	Si032728m.g,Si004426m.g,Si011172m.g,Si005852m.g,Si034995m.g,Si005297m.g,Si035226m.g,Si029029m.g,Si002184m.g,Si021675m.g,Si002903m.g,Si037383m.g,Si001160m.g,Si026274m.g,Si006107m.g,Si028836m.g,Si026293m.g,Si004444m.g,Si019793m.g,Si013296m.g,Si028032m.g,Si003140m.g,Si002299m.g,Si039308m.g
GO:0005875	microtubule associated complex	cellular_component	0.99778	1	1	3036	20	22835	Si026181m.g
GO:0000940	condensed chromosome outer kinetochore	cellular_component	0.99784	1	2	3036	52	22835	Si018237m.g,Si039496m.g
GO:0034357	photosynthetic membrane	cellular_component	0.9979	1	28	3036	174	22835	Si011308m.g,Si013290m.g,Si018719m.g,Si016376m.g,Si000701m.g,Si040245m.g,Si027134m.g,Si037249m.g,Si018488m.g,Si022555m.g,Si008552m.g,Si014744m.g,Si020855m.g,Si004442m.g,Si032551m.g,Si018775m.g,Si020893m.g,Si028385m.g,Si024630m.g,Si029721m.g,Si018378m.g,Si020785m.g,Si020848m.g,Si028295m.g,Si020828m.g,Si023016m.g,Si020853m.g,Si038774m.g
GO:0000777	condensed chromosome kinetochore	cellular_component	0.99812	1	2	3036	54	22835	Si018237m.g,Si039496m.g
GO:0000779	condensed chromosome, centromeric region	cellular_component	0.99812	1	2	3036	54	22835	Si039496m.g,Si018237m.g
GO:0019866	organelle inner membrane	cellular_component	0.99842	1	9	3036	127	22835	Si007551m.g,Si039337m.g,Si001234m.g,Si016692m.g,Si008078m.g,Si010946m.g,Si006853m.g,Si034588m.g,Si025576m.g
GO:0009523	photosystem II	cellular_component	0.99849	1	15	3036	107	22835	Si023016m.g,Si038774m.g,Si040245m.g,Si018488m.g,Si018719m.g,Si018378m.g,Si000701m.g,Si016376m.g,Si008552m.g,Si020855m.g,Si011308m.g,Si014744m.g,Si032551m.g,Si004442m.g,Si018775m.g
GO:0044428	nuclear part	cellular_component	0.99857	1	103	3036	818	22835	Si019534m.g,Si005665m.g,Si032659m.g,Si019747m.g,Si017827m.g,Si023303m.g,Si034906m.g,Si001176m.g,Si019372m.g,Si039812m.g,Si015654m.g,Si018127m.g,Si018465m.g,Si018782m.g,Si031964m.g,Si007240m.g,Si032058m.g,Si039496m.g,Si037286m.g,Si023261m.g,Si018532m.g,Si020324m.g,Si034583m.g,Si017774m.g,Si016196m.g,Si002515m.g,Si036453m.g,Si007166m.g,Si002292m.g,Si030559m.g,Si026629m.g,Si007393m.g,Si039625m.g,Si0…
GO:0032993	protein-DNA complex	cellular_component	0.99871	1	3	3036	56	22835	Si027554m.g,Si001740m.g,Si007070m.g
GO:1902495	transmembrane transporter complex	cellular_component	0.99882	1	1	3036	28	22835	Si003690m.g
GO:1990351	transporter complex	cellular_component	0.99882	1	1	3036	28	22835	Si003690m.g
GO:0031974	membrane-enclosed lumen	cellular_component	0.99885	1	34	3036	412	22835	Si002515m.g,Si036453m.g,Si017774m.g,Si005687m.g,Si030559m.g,Si026629m.g,Si017165m.g,Si018237m.g,Si019893m.g,Si017299m.g,Si019729m.g,Si037027m.g,Si030134m.g,Si034906m.g,Si001176m.g,Si001041m.g,Si000698m.g,Si015654m.g,Si005493m.g,Si036905m.g,Si018782m.g,Si039496m.g,Si015502m.g,Si006063m.g,Si030273m.g,Si023261m.g,Si016147m.g,Si007319m.g,Si018532m.g,Si034583m.g,Si026276m.g,Si004282m.g,Si030262m.g,Si0…
GO:0005681	spliceosomal complex	cellular_component	0.99897	1	2	3036	55	22835	Si037410m.g,Si002292m.g
GO:0000776	kinetochore	cellular_component	0.99902	1	4	3036	80	22835	Si039496m.g,Si018237m.g,Si040014m.g,Si022331m.g
GO:0005743	mitochondrial inner membrane	cellular_component	0.99915	1	8	3036	121	22835	Si006853m.g,Si034588m.g,Si010946m.g,Si025576m.g,Si007551m.g,Si039337m.g,Si001234m.g,Si016692m.g
GO:0032040	small-subunit processome	cellular_component	0.99917	1	1	3036	73	22835	Si008256m.g
GO:0030684	preribosome	cellular_component	0.99927	1	1	3036	77	22835	Si008256m.g
GO:0098687	chromosomal region	cellular_component	0.99929	1	8	3036	136	22835	Si040014m.g,Si002891m.g,Si022314m.g,Si039496m.g,Si018237m.g,Si005493m.g,Si022331m.g,Si007319m.g
GO:0009579	thylakoid	cellular_component	0.99938	1	29	3036	183	22835	Si040245m.g,Si037249m.g,Si027134m.g,Si018488m.g,Si022555m.g,Si011308m.g,Si013290m.g,Si018719m.g,Si000701m.g,Si016376m.g,Si028295m.g,Si020828m.g,Si020853m.g,Si023016m.g,Si038774m.g,Si008552m.g,Si020855m.g,Si014744m.g,Si032551m.g,Si004442m.g,Si020893m.g,Si028385m.g,Si018775m.g,Si024630m.g,Si029721m.g,Si018378m.g,Si020885m.g,Si020785m.g,Si020848m.g
GO:0044436	thylakoid part	cellular_component	0.99938	1	29	3036	183	22835	Si028295m.g,Si038774m.g,Si020853m.g,Si020828m.g,Si023016m.g,Si020893m.g,Si028385m.g,Si018775m.g,Si032551m.g,Si004442m.g,Si020855m.g,Si014744m.g,Si008552m.g,Si020785m.g,Si018378m.g,Si020885m.g,Si020848m.g,Si029721m.g,Si024630m.g,Si037249m.g,Si018488m.g,Si027134m.g,Si040245m.g,Si022555m.g,Si013290m.g,Si011308m.g,Si016376m.g,Si000701m.g,Si018719m.g
GO:0098798	mitochondrial protein complex	cellular_component	0.99951	1	8	3036	111	22835	Si007551m.g,Si039337m.g,Si001234m.g,Si016692m.g,Si006853m.g,Si034588m.g,Si010946m.g,Si025576m.g
GO:0070069	cytochrome complex	cellular_component	0.99952	1	1	3036	21	22835	Si020885m.g
GO:0000793	condensed chromosome	cellular_component	0.99967	1	2	3036	72	22835	Si018237m.g,Si039496m.g
GO:0044455	mitochondrial membrane part	cellular_component	0.99982	1	8	3036	120	22835	Si039337m.g,Si016692m.g,Si001234m.g,Si007551m.g,Si025576m.g,Si006853m.g,Si034588m.g,Si010946m.g
GO:0031966	mitochondrial membrane	cellular_component	0.99983	1	16	3036	211	22835	Si016778m.g,Si032445m.g,Si022813m.g,Si039337m.g,Si001234m.g,Si016692m.g,Si034588m.g,Si037427m.g,Si025576m.g,Si037410m.g,Si007551m.g,Si019575m.g,Si006853m.g,Si038708m.g,Si010946m.g,Si020781m.g
GO:0015630	microtubule cytoskeleton	cellular_component	0.9999	1	7	3036	130	22835	Si039496m.g,Si018237m.g,Si029489m.g,Si008634m.g,Si026181m.g,Si007269m.g,Si027485m.g
GO:0000775	chromosome, centromeric region	cellular_component	0.99992	1	5	3036	126	22835	Si022314m.g,Si018237m.g,Si039496m.g,Si040014m.g,Si022331m.g
GO:0044430	cytoskeletal part	cellular_component	0.99998	1	14	3036	243	22835	Si036128m.g,Si016597m.g,Si001740m.g,Si027485m.g,Si007619m.g,Si011341m.g,Si036905m.g,Si008634m.g,Si007269m.g,Si018237m.g,Si039496m.g,Si018440m.g,Si029489m.g,Si026181m.g
GO:0098796	membrane protein complex	cellular_component	0.99999	1	63	3036	637	22835	Si022555m.g,Si018488m.g,Si031177m.g,Si035083m.g,Si034588m.g,Si039337m.g,Si013535m.g,Si001234m.g,Si040270m.g,Si000124m.g,Si013290m.g,Si034624m.g,Si020853m.g,Si009643m.g,Si024720m.g,Si036824m.g,Si026043m.g,Si020848m.g,Si020893m.g,Si032551m.g,Si007551m.g,Si008552m.g,Si025576m.g,Si003690m.g,Si029685m.g,Si024947m.g,Si023221m.g,Si037249m.g,Si027134m.g,Si040245m.g,Si016376m.g,Si005163m.g,Si000701m.g,Si0…
GO:0031967	organelle envelope	cellular_component	0.99999	1	18	3036	268	22835	Si037410m.g,Si025576m.g,Si037427m.g,Si034588m.g,Si039337m.g,Si016692m.g,Si001234m.g,Si008078m.g,Si022813m.g,Si016778m.g,Si032445m.g,Si020781m.g,Si010946m.g,Si035167m.g,Si006853m.g,Si038708m.g,Si019575m.g,Si007551m.g
GO:0005856	cytoskeleton	cellular_component	0.99999	1	15	3036	259	22835	Si018440m.g,Si018237m.g,Si039496m.g,Si026181m.g,Si029489m.g,Si030558m.g,Si001740m.g,Si016597m.g,Si036128m.g,Si007269m.g,Si008634m.g,Si036905m.g,Si007619m.g,Si011341m.g,Si027485m.g
GO:0044429	mitochondrial part	cellular_component	1	1	19	3036	258	22835	Si034588m.g,Si037427m.g,Si005687m.g,Si025576m.g,Si001041m.g,Si037410m.g,Si000698m.g,Si016778m.g,Si032445m.g,Si022813m.g,Si039337m.g,Si001234m.g,Si016692m.g,Si006853m.g,Si038708m.g,Si010946m.g,Si020781m.g,Si007551m.g,Si019575m.g
GO:0005740	mitochondrial envelope	cellular_component	1	1	16	3036	232	22835	Si019575m.g,Si007551m.g,Si020781m.g,Si010946m.g,Si006853m.g,Si038708m.g,Si039337m.g,Si001234m.g,Si016692m.g,Si022813m.g,Si016778m.g,Si032445m.g,Si037410m.g,Si025576m.g,Si037427m.g,Si034588m.g
GO:0044427	chromosomal part	cellular_component	1	1	12	3036	238	22835	Si007070m.g,Si001740m.g,Si007319m.g,Si022331m.g,Si005493m.g,Si027554m.g,Si039496m.g,Si018237m.g,Si022314m.g,Si034906m.g,Si002891m.g,Si040014m.g
GO:0031975	envelope	cellular_component	1	1	18	3036	288	22835	Si019575m.g,Si007551m.g,Si020781m.g,Si010946m.g,Si006853m.g,Si035167m.g,Si038708m.g,Si039337m.g,Si001234m.g,Si016692m.g,Si008078m.g,Si022813m.g,Si016778m.g,Si032445m.g,Si037410m.g,Si025576m.g,Si037427m.g,Si034588m.g
GO:0005694	chromosome	cellular_component	1	1	13	3036	282	22835	Si027554m.g,Si018237m.g,Si039496m.g,Si034906m.g,Si022314m.g,Si002891m.g,Si040014m.g,Si001740m.g,Si007070m.g,Si007319m.g,Si008924m.g,Si022331m.g,Si005493m.g
GO:0005575	cellular_component	cellular_component	1	1	1133	3036	9244	22835	Si016879m.g,Si003367m.g,Si023806m.g,Si035406m.g,Si039308m.g,Si012660m.g,Si040611m.g,Si000006m.g,Si037249m.g,Si017827m.g,Si029393m.g,Si026472m.g,Si020324m.g,Si016891m.g,Si029491m.g,Si009018m.g,Si006217m.g,Si025953m.g,Si022320m.g,Si033011m.g,Si032283m.g,Si011660m.g,Si016442m.g,Si008924m.g,Si027485m.g,Si007498m.g,Si016404m.g,Si027117m.g,Si019594m.g,Si039541m.g,Si030031m.g,Si009943m.g,Si034804m.g,Si0…
GO:0005634	nucleus	cellular_component	1	1	197	3036	2021	22835	Si027115m.g,Si023261m.g,Si039496m.g,Si036343m.g,Si029966m.g,Si015173m.g,Si011433m.g,Si020324m.g,Si027014m.g,Si034583m.g,Si029393m.g,Si019534m.g,Si019372m.g,Si039812m.g,Si017827m.g,Si034906m.g,Si018127m.g,Si018782m.g,Si002161m.g,Si015654m.g,Si012660m.g,Si016791m.g,Si031964m.g,Si003367m.g,Si007240m.g,Si002663m.g,Si032948m.g,Si008065m.g,Si007475m.g,Si037660m.g,Si003822m.g,Si018237m.g,Si027439m.g,Si0…
GO:0044446	intracellular organelle part	cellular_component	1	1	172	3036	1713	22835	Si005197m.g,Si001041m.g,Si037410m.g,Si032497m.g,Si029375m.g,Si008078m.g,Si017980m.g,Si034784m.g,Si006063m.g,Si030273m.g,Si016147m.g,Si020781m.g,Si021311m.g,Si007319m.g,Si007070m.g,Si039913m.g,Si030185m.g,Si026276m.g,Si038129m.g,Si004282m.g,Si030262m.g,Si008707m.g,Si037353m.g,Si035083m.g,Si019055m.g,Si031189m.g,Si018445m.g,Si007081m.g,Si013535m.g,Si020090m.g,Si018440m.g,Si025148m.g,Si002803m.g,Si0…
GO:0044422	organelle part	cellular_component	1	1	174	3036	1732	22835	Si018532m.g,Si002580m.g,Si014779m.g,Si022314m.g,Si037286m.g,Si031945m.g,Si032058m.g,Si019926m.g,Si018465m.g,Si001176m.g,Si023303m.g,Si019747m.g,Si029341m.g,Si026181m.g,Si032659m.g,Si005665m.g,Si011341m.g,Si036824m.g,Si008694m.g,Si019893m.g,Si035167m.g,Si037027m.g,Si025342m.g,Si023291m.g,Si030068m.g,Si013290m.g,Si020584m.g,Si032445m.g,Si039625m.g,Si026629m.g,Si022331m.g,Si030559m.g,Si002292m.g,Si0…
GO:0043234	protein complex	cellular_component	1	1	205	3036	1916	22835	Si037410m.g,Si023221m.g,Si024947m.g,Si005197m.g,Si016376m.g,Si012647m.g,Si017980m.g,Si032497m.g,Si029375m.g,Si016147m.g,Si021495m.g,Si030273m.g,Si006063m.g,Si034784m.g,Si030262m.g,Si026276m.g,Si004282m.g,Si007070m.g,Si018775m.g,Si004442m.g,Si014744m.g,Si021311m.g,Si010039m.g,Si007081m.g,Si018445m.g,Si031189m.g,Si019055m.g,Si008707m.g,Si018488m.g,Si037353m.g,Si035083m.g,Si025917m.g,Si013535m.g,Si0…
GO:0005739	mitochondrion	cellular_component	1	1	25	3036	393	22835	Si037427m.g,Si034588m.g,Si000698m.g,Si001041m.g,Si025576m.g,Si037410m.g,Si005687m.g,Si034820m.g,Si023414m.g,Si022813m.g,Si016778m.g,Si021406m.g,Si032445m.g,Si016692m.g,Si001234m.g,Si039337m.g,Si010946m.g,Si038708m.g,Si006853m.g,Si020781m.g,Si020763m.g,Si039698m.g,Si007551m.g,Si019575m.g,Si006604m.g
GO:0005622	intracellular	cellular_component	1	1	418	3036	4622	22835	Si006063m.g,Si026830m.g,Si026813m.g,Si021495m.g,Si030185m.g,Si004332m.g,Si018259m.g,Si014744m.g,Si021311m.g,Si004282m.g,Si038129m.g,Si022071m.g,Si011138m.g,Si007911m.g,Si037410m.g,Si029375m.g,Si016376m.g,Si030560m.g,Si022741m.g,Si008078m.g,Si002433m.g,Si029509m.g,Si019388m.g,Si018440m.g,Si002803m.g,Si019729m.g,Si002243m.g,Si025148m.g,Si006177m.g,Si010778m.g,Si001740m.g,Si030134m.g,Si007551m.g,Si0…
GO:0005623	cell	cellular_component	1	1	476	3036	5090	22835	Si007952m.g,Si032497m.g,Si021634m.g,Si022512m.g,Si017980m.g,Si040212m.g,Si014046m.g,Si026397m.g,Si012669m.g,Si007892m.g,Si010884m.g,Si005197m.g,Si035538m.g,Si014504m.g,Si019286m.g,Si013559m.g,Si001041m.g,Si010039m.g,Si033974m.g,Si007319m.g,Si039913m.g,Si004442m.g,Si018775m.g,Si007070m.g,Si032362m.g,Si026276m.g,Si031554m.g,Si030262m.g,Si034784m.g,Si035980m.g,Si030273m.g,Si016147m.g,Si012092m.g,Si0…
GO:0005737	cytoplasm	cellular_component	1	1	165	3036	2093	22835	Si021634m.g,Si029509m.g,Si022741m.g,Si016376m.g,Si035538m.g,Si014504m.g,Si037410m.g,Si001041m.g,Si013559m.g,Si021311m.g,Si033974m.g,Si018259m.g,Si039913m.g,Si030185m.g,Si038129m.g,Si034784m.g,Si035980m.g,Si030841m.g,Si021495m.g,Si026813m.g,Si026830m.g,Si020781m.g,Si019634m.g,Si030193m.g,Si013535m.g,Si025917m.g,Si035083m.g,Si037008m.g,Si034611m.g,Si016805m.g,Si007551m.g,Si010778m.g,Si006177m.g,Si0…
GO:0005840	ribosome	cellular_component	1	1	30	3036	490	22835	Si020833m.g,Si028727m.g,Si033061m.g,Si022741m.g,Si020736m.g,Si021634m.g,Si016371m.g,Si034611m.g,Si000698m.g,Si031444m.g,Si031449m.g,Si031177m.g,Si038129m.g,Si020787m.g,Si024260m.g,Si011466m.g,Si025019m.g,Si033974m.g,Si018259m.g,Si024242m.g,Si020828m.g,Si005934m.g,Si020891m.g,Si026830m.g,Si026813m.g,Si003758m.g,Si001692m.g,Si005611m.g,Si004050m.g,Si035980m.g
GO:0030529	ribonucleoprotein complex	cellular_component	1	1	33	3036	659	22835	Si031444m.g,Si034611m.g,Si031177m.g,Si028727m.g,Si002292m.g,Si020833m.g,Si020736m.g,Si005611m.g,Si024260m.g,Si008256m.g,Si025019m.g,Si037410m.g,Si000698m.g,Si031449m.g,Si022741m.g,Si033061m.g,Si016371m.g,Si021634m.g,Si003758m.g,Si026830m.g,Si026813m.g,Si005934m.g,Si020891m.g,Si024242m.g,Si020828m.g,Si035980m.g,Si004050m.g,Si001692m.g,Si011466m.g,Si020787m.g,Si038129m.g,Si018259m.g,Si033974m.g
GO:0032991	macromolecular complex	cellular_component	1	1	235	3036	2519	22835	Si020855m.g,Si034583m.g,Si020324m.g,Si024630m.g,Si001692m.g,Si025953m.g,Si002395m.g,Si039496m.g,Si004050m.g,Si006853m.g,Si023261m.g,Si034443m.g,Si024242m.g,Si039689m.g,Si005934m.g,Si003758m.g,Si007240m.g,Si031964m.g,Si026658m.g,Si001031m.g,Si033131m.g,Si018719m.g,Si015654m.g,Si000701m.g,Si018782m.g,Si033061m.g,Si018127m.g,Si034906m.g,Si040245m.g,Si034038m.g,Si037249m.g,Si017827m.g,Si019372m.g,Si0…
GO:0043226	organelle	cellular_component	1	1	314	3036	3603	22835	Si019372m.g,Si019534m.g,Si016791m.g,Si018782m.g,Si015654m.g,Si002161m.g,Si023261m.g,Si001692m.g,Si004050m.g,Si036343m.g,Si006853m.g,Si039496m.g,Si024242m.g,Si027115m.g,Si034583m.g,Si015173m.g,Si030913m.g,Si039068m.g,Si036453m.g,Si014344m.g,Si018372m.g,Si020736m.g,Si008679m.g,Si024325m.g,Si003822m.g,Si011082m.g,Si027439m.g,Si032948m.g,Si002663m.g,Si037660m.g,Si016597m.g,Si037281m.g,Si026043m.g,Si0…
GO:0043227	membrane-bounded organelle	cellular_component	1	1	265	3036	2863	22835	Si004990m.g,Si038708m.g,Si018562m.g,Si024883m.g,Si026751m.g,Si014578m.g,Si008634m.g,Si031177m.g,Si014628m.g,Si000223m.g,Si036680m.g,Si008752m.g,Si003970m.g,Si014156m.g,Si000044m.g,Si001234m.g,Si008086m.g,Si010946m.g,Si008275m.g,Si038731m.g,Si025458m.g,Si006604m.g,Si021641m.g,Si024087m.g,Si007930m.g,Si002358m.g,Si018434m.g,Si006452m.g,Si000747m.g,Si025395m.g,Si012017m.g,Si002700m.g,Si005493m.g,Si0…
GO:0043228	non-membrane-bounded organelle	cellular_component	1	1	62	3036	1024	22835	Si021634m.g,Si016371m.g,Si030914m.g,Si005493m.g,Si036905m.g,Si033061m.g,Si022741m.g,Si007269m.g,Si031449m.g,Si034906m.g,Si006517m.g,Si026181m.g,Si000698m.g,Si033974m.g,Si007319m.g,Si007070m.g,Si018259m.g,Si038129m.g,Si011466m.g,Si020787m.g,Si039496m.g,Si004050m.g,Si001692m.g,Si022314m.g,Si038921m.g,Si037175m.g,Si035980m.g,Si027554m.g,Si024242m.g,Si020828m.g,Si003758m.g,Si026830m.g,Si026813m.g,Si0…
GO:0043229	intracellular organelle	cellular_component	1	1	310	3036	3560	22835	Si014628m.g,Si031177m.g,Si031444m.g,Si036680m.g,Si000223m.g,Si036128m.g,Si008752m.g,Si003970m.g,Si001234m.g,Si000044m.g,Si014156m.g,Si028727m.g,Si018562m.g,Si038708m.g,Si004990m.g,Si024883m.g,Si029489m.g,Si026751m.g,Si025019m.g,Si008634m.g,Si014578m.g,Si002358m.g,Si006452m.g,Si018434m.g,Si007930m.g,Si031449m.g,Si012017m.g,Si025395m.g,Si000747m.g,Si002700m.g,Si002029m.g,Si016692m.g,Si007269m.g,Si0…
GO:0043231	intracellular membrane-bounded organelle	cellular_component	1	1	265	3036	2860	22835	Si014779m.g,Si015538m.g,Si002580m.g,Si022552m.g,Si002749m.g,Si021155m.g,Si037286m.g,Si036497m.g,Si018705m.g,Si032058m.g,Si019926m.g,Si005665m.g,Si018780m.g,Si019747m.g,Si017785m.g,Si008694m.g,Si019893m.g,Si016272m.g,Si031222m.g,Si030559m.g,Si002292m.g,Si013290m.g,Si039625m.g,Si032445m.g,Si005687m.g,Si009073m.g,Si022071m.g,Si004282m.g,Si004332m.g,Si030185m.g,Si021311m.g,Si026830m.g,Si006063m.g,Si0…
GO:0043232	intracellular non-membrane-bounded organelle	cellular_component	1	1	60	3036	1000	22835	Si007319m.g,Si033974m.g,Si007070m.g,Si018259m.g,Si038129m.g,Si011466m.g,Si020787m.g,Si039496m.g,Si004050m.g,Si001692m.g,Si022314m.g,Si038921m.g,Si037175m.g,Si035980m.g,Si027554m.g,Si024242m.g,Si020828m.g,Si026830m.g,Si003758m.g,Si026813m.g,Si020891m.g,Si005934m.g,Si002891m.g,Si021634m.g,Si016371m.g,Si005493m.g,Si033061m.g,Si036905m.g,Si007269m.g,Si022741m.g,Si031449m.g,Si034906m.g,Si026181m.g,Si0…
GO:0044424	intracellular part	cellular_component	1	1	401	3036	4469	22835	Si022314m.g,Si028295m.g,Si031945m.g,Si014561m.g,Si038774m.g,Si034948m.g,Si033255m.g,Si039698m.g,Si018532m.g,Si039987m.g,Si013433m.g,Si005939m.g,Si001176m.g,Si002706m.g,Si023303m.g,Si018363m.g,Si029341m.g,Si011943m.g,Si014506m.g,Si017749m.g,Si011101m.g,Si032659m.g,Si018465m.g,Si021767m.g,Si037197m.g,Si035167m.g,Si037027m.g,Si004048m.g,Si027599m.g,Si025342m.g,Si023291m.g,Si023194m.g,Si039490m.g,Si0…
GO:0044444	cytoplasmic part	cellular_component	1	1	119	3036	1625	22835	Si005687m.g,Si008018m.g,Si009073m.g,Si020833m.g,Si007498m.g,Si029625m.g,Si016778m.g,Si032445m.g,Si034624m.g,Si020736m.g,Si023414m.g,Si013290m.g,Si020584m.g,Si025342m.g,Si005611m.g,Si026043m.g,Si009643m.g,Si024260m.g,Si036824m.g,Si014815m.g,Si035729m.g,Si023194m.g,Si019534m.g,Si011943m.g,Si000978m.g,Si029341m.g,Si000006m.g,Si033061m.g,Si019926m.g,Si021406m.g,Si026658m.g,Si016371m.g,Si022813m.g,Si0…
GO:0044464	cell part	cellular_component	1	1	476	3036	5090	22835	Si035538m.g,Si010884m.g,Si005197m.g,Si001041m.g,Si013559m.g,Si019286m.g,Si014504m.g,Si032497m.g,Si007952m.g,Si021634m.g,Si007892m.g,Si012669m.g,Si026397m.g,Si022512m.g,Si017980m.g,Si040212m.g,Si014046m.g,Si030273m.g,Si035980m.g,Si034784m.g,Si020781m.g,Si030841m.g,Si012092m.g,Si016147m.g,Si007070m.g,Si018775m.g,Si004442m.g,Si039913m.g,Si033974m.g,Si007319m.g,Si010039m.g,Si030262m.g,Si031554m.g,Si0…
GO:0003824	catalytic activity	molecular_function	6.1712e-147	2.8431e-143	1703	3036	11291	22835	Si027989m.g,Si001497m.g,Si019776m.g,Si008208m.g,Si036440m.g,Si026043m.g,Si032401m.g,Si032300m.g,Si009637m.g,Si016597m.g,Si029029m.g,Si038892m.g,Si026340m.g,Si020878m.g,Si009470m.g,Si018372m.g,Si013296m.g,Si011456m.g,Si014344m.g,Si024242m.g,Si027901m.g,Si010419m.g,Si008092m.g,Si019193m.g,Si006853m.g,Si029404m.g,Si013201m.g,Si010038m.g,Si009347m.g,Si017514m.g,Si034362m.g,Si032762m.g,Si025087m.g,Si0…
GO:0016705	oxidoreductase activity, acting on paired donors, with incorporation or reduction of molecular oxygen	molecular_function	1.6364e-76	3.7693e-73	148	3036	506	22835	Si001098m.g,Si009845m.g,Si013734m.g,Si026194m.g,Si009766m.g,Si022463m.g,Si029575m.g,Si026280m.g,Si029541m.g,Si025288m.g,Si029579m.g,Si021795m.g,Si000882m.g,Si013611m.g,Si009893m.g,Si035202m.g,Si013603m.g,Si022114m.g,Si035161m.g,Si009798m.g,Si020689m.g,Si013535m.g,Si001818m.g,Si006270m.g,Si028235m.g,Si034638m.g,Si004115m.g,Si001091m.g,Si039785m.g,Si029681m.g,Si001027m.g,Si013563m.g,Si035171m.g,Si0…
GO:0016740	transferase activity	molecular_function	1.6558e-73	1.9071e-70	721	3036	4663	22835	Si013334m.g,Si004138m.g,Si001132m.g,Si008694m.g,Si019844m.g,Si015554m.g,Si000584m.g,Si035286m.g,Si039625m.g,Si020051m.g,Si010151m.g,Si034142m.g,Si022090m.g,Si022442m.g,Si035605m.g,Si019477m.g,Si008402m.g,Si029755m.g,Si037286m.g,Si021124m.g,Si001588m.g,Si014981m.g,Si021155m.g,Si006315m.g,Si027385m.g,Si032058m.g,Si000164m.g,Si032116m.g,Si005665m.g,Si001691m.g,Si012123m.g,Si000141m.g,Si008529m.g,Si0…
GO:0020037	heme binding	molecular_function	2.1215e-71	1.629e-68	189	3036	598	22835	Si035549m.g,Si035167m.g,Si020795m.g,Si006237m.g,Si002007m.g,Si008128m.g,Si030597m.g,Si029508m.g,Si024731m.g,Si016905m.g,Si035174m.g,Si035356m.g,Si001101m.g,Si033355m.g,Si011770m.g,Si022555m.g,Si009839m.g,Si009889m.g,Si025360m.g,Si029590m.g,Si036775m.g,Si000994m.g,Si017751m.g,Si020775m.g,Si030295m.g,Si026617m.g,Si035322m.g,Si039698m.g,Si034748m.g,Si001082m.g,Si006218m.g,Si009589m.g,Si032112m.g,Si0…
GO:0004672	protein kinase activity	molecular_function	9.1381e-71	5.3388e-68	248	3036	1563	22835	Si016253m.g,Si034847m.g,Si000519m.g,Si005745m.g,Si021227m.g,Si032575m.g,Si000603m.g,Si038534m.g,Si005196m.g,Si034404m.g,Si035746m.g,Si029132m.g,Si001041m.g,Si005729m.g,Si030456m.g,Si038589m.g,Si034124m.g,Si004963m.g,Si008488m.g,Si013343m.g,Si022221m.g,Si029861m.g,Si040212m.g,Si028869m.g,Si028002m.g,Si034488m.g,Si038755m.g,Si033053m.g,Si021429m.g,Si039958m.g,Si019882m.g,Si014648m.g,Si007969m.g,Si0…
GO:0046906	tetrapyrrole binding	molecular_function	9.2707e-71	5.3388e-68	190	3036	605	22835	Si006946m.g,Si020195m.g,Si008733m.g,Si036567m.g,Si037496m.g,Si000914m.g,Si021774m.g,Si006328m.g,Si035139m.g,Si039497m.g,Si020718m.g,Si002047m.g,Si024371m.g,Si016903m.g,Si020061m.g,Si027833m.g,Si030339m.g,Si006919m.g,Si025196m.g,Si011745m.g,Si021838m.g,Si035460m.g,Si004997m.g,Si030593m.g,Si001050m.g,Si038989m.g,Si007212m.g,Si029490m.g,Si020750m.g,Si001087m.g,Si009775m.g,Si002014m.g,Si030179m.g,Si0…
GO:0043168	anion binding	molecular_function	4.2248e-63	1.622e-60	489	3036	3945	22835	Si013559m.g,Si000757m.g,Si001041m.g,Si005729m.g,Si034008m.g,Si034404m.g,Si032575m.g,Si000603m.g,Si026401m.g,Si015101m.g,Si040212m.g,Si008488m.g,Si002016m.g,Si038589m.g,Si011911m.g,Si021951m.g,Si000519m.g,Si030273m.g,Si016253m.g,Si005745m.g,Si004257m.g,Si033931m.g,Si005388m.g,Si007319m.g,Si029622m.g,Si028684m.g,Si015727m.g,Si006378m.g,Si009552m.g,Si038965m.g,Si038667m.g,Si012655m.g,Si027615m.g,Si0…
GO:0016773	phosphotransferase activity, alcohol group as acceptor	molecular_function	2.9475e-62	1.0445e-59	264	3036	1801	22835	Si009347m.g,Si024630m.g,Si025087m.g,Si024242m.g,Si021826m.g,Si008816m.g,Si016282m.g,Si021116m.g,Si003310m.g,Si039962m.g,Si034648m.g,Si032127m.g,Si028353m.g,Si017026m.g,Si027588m.g,Si000261m.g,Si016500m.g,Si022132m.g,Si028356m.g,Si008208m.g,Si030156m.g,Si011815m.g,Si029029m.g,Si019433m.g,Si024916m.g,Si013327m.g,Si027989m.g,Si016957m.g,Si006404m.g,Si035799m.g,Si017255m.g,Si025921m.g,Si032750m.g,Si0…
GO:0016301	kinase activity	molecular_function	3.2112e-62	1.0567e-59	277	3036	1884	22835	Si000341m.g,Si000854m.g,Si015450m.g,Si001153m.g,Si016251m.g,Si040168m.g,Si035601m.g,Si013142m.g,Si035473m.g,Si026120m.g,Si002102m.g,Si038987m.g,Si029348m.g,Si000662m.g,Si040049m.g,Si000610m.g,Si000747m.g,Si018602m.g,Si030071m.g,Si028755m.g,Si029783m.g,Si008831m.g,Si004370m.g,Si032757m.g,Si024883m.g,Si019754m.g,Si000576m.g,Si036128m.g,Si009598m.g,Si010314m.g,Si008752m.g,Si000414m.g,Si000044m.g,Si0…
GO:0032559	adenyl ribonucleotide binding	molecular_function	6.5649e-60	2.0163e-57	393	3036	3214	22835	Si008816m.g,Si039496m.g,Si016282m.g,Si013201m.g,Si024242m.g,Si021826m.g,Si000219m.g,Si025087m.g,Si020970m.g,Si009347m.g,Si024630m.g,Si034038m.g,Si040245m.g,Si022132m.g,Si000261m.g,Si027588m.g,Si016500m.g,Si028353m.g,Si034648m.g,Si032127m.g,Si020210m.g,Si021116m.g,Si016096m.g,Si039962m.g,Si025921m.g,Si012515m.g,Si025168m.g,Si039512m.g,Si024916m.g,Si019433m.g,Si013327m.g,Si016957m.g,Si027989m.g,Si0…
GO:0000166	nucleotide binding	molecular_function	8.852e-60	2.3989e-57	486	3036	3950	22835	Si019107m.g,Si027555m.g,Si019837m.g,Si019283m.g,Si014290m.g,Si032294m.g,Si040196m.g,Si001202m.g,Si033111m.g,Si016416m.g,Si016452m.g,Si003497m.g,Si018863m.g,Si021130m.g,Si001504m.g,Si000141m.g,Si009256m.g,Si029681m.g,Si012123m.g,Si038755m.g,Si009174m.g,Si019882m.g,Si034124m.g,Si030456m.g,Si005795m.g,Si028869m.g,Si028002m.g,Si030560m.g,Si000042m.g,Si022221m.g,Si013343m.g,Si029861m.g,Si002433m.g,Si0…
GO:1901265	nucleoside phosphate binding	molecular_function	8.852e-60	2.3989e-57	486	3036	3950	22835	Si023016m.g,Si000183m.g,Si014981m.g,Si021155m.g,Si029714m.g,Si027640m.g,Si009314m.g,Si001298m.g,Si025336m.g,Si021124m.g,Si000476m.g,Si022226m.g,Si015538m.g,Si024350m.g,Si002335m.g,Si022090m.g,Si036097m.g,Si035545m.g,Si035105m.g,Si015814m.g,Si013582m.g,Si006330m.g,Si017785m.g,Si032116m.g,Si035223m.g,Si036309m.g,Si000164m.g,Si032489m.g,Si022433m.g,Si028297m.g,Si019926m.g,Si006960m.g,Si008627m.g,Si0…
GO:0016491	oxidoreductase activity	molecular_function	1.4177e-59	3.6284e-57	502	3036	2349	22835	Si006965m.g,Si008174m.g,Si000006m.g,Si005186m.g,Si006652m.g,Si003362m.g,Si026653m.g,Si030501m.g,Si017412m.g,Si036554m.g,Si035126m.g,Si028032m.g,Si014866m.g,Si026940m.g,Si035156m.g,Si001277m.g,Si021158m.g,Si008433m.g,Si026481m.g,Si022320m.g,Si020701m.g,Si007443m.g,Si039162m.g,Si030722m.g,Si033643m.g,Si036496m.g,Si006869m.g,Si020757m.g,Si001994m.g,Si027928m.g,Si029491m.g,Si020695m.g,Si026245m.g,Si0…
GO:0036094	small molecule binding	molecular_function	4.4329e-59	1.0211e-56	498	3036	4030	22835	Si017049m.g,Si002102m.g,Si026120m.g,Si028654m.g,Si029348m.g,Si013471m.g,Si035473m.g,Si027639m.g,Si000610m.g,Si032261m.g,Si038909m.g,Si012017m.g,Si024371m.g,Si000662m.g,Si040049m.g,Si004760m.g,Si027449m.g,Si040168m.g,Si029472m.g,Si016251m.g,Si037429m.g,Si032360m.g,Si032670m.g,Si000854m.g,Si005204m.g,Si003849m.g,Si011097m.g,Si000341m.g,Si037271m.g,Si015450m.g,Si020734m.g,Si035601m.g,Si013142m.g,Si0…
GO:0030554	adenyl nucleotide binding	molecular_function	9.4062e-58	2.0635e-55	394	3036	3242	22835	Si039199m.g,Si033375m.g,Si040270m.g,Si024358m.g,Si030193m.g,Si033133m.g,Si033887m.g,Si039677m.g,Si039092m.g,Si005803m.g,Si016170m.g,Si009552m.g,Si038667m.g,Si038965m.g,Si012655m.g,Si027615m.g,Si025917m.g,Si009276m.g,Si022926m.g,Si004641m.g,Si016805m.g,Si007969m.g,Si027935m.g,Si021429m.g,Si025939m.g,Si039958m.g,Si034488m.g,Si040212m.g,Si008488m.g,Si038589m.g,Si001041m.g,Si005729m.g,Si034008m.g,Si0…
GO:0005506	iron ion binding	molecular_function	2.1702e-55	4.5445e-53	144	3036	474	22835	Si013734m.g,Si009845m.g,Si001098m.g,Si040024m.g,Si029575m.g,Si009766m.g,Si026194m.g,Si022463m.g,Si000882m.g,Si021795m.g,Si026280m.g,Si029579m.g,Si029541m.g,Si025288m.g,Si023475m.g,Si035202m.g,Si013603m.g,Si009893m.g,Si013611m.g,Si009798m.g,Si020689m.g,Si035161m.g,Si013535m.g,Si022114m.g,Si014993m.g,Si006270m.g,Si039785m.g,Si001027m.g,Si013563m.g,Si028235m.g,Si034638m.g,Si013427m.g,Si001091m.g,Si0…
GO:0016758	transferase activity, transferring hexosyl groups	molecular_function	1.8253e-54	3.6562e-52	141	3036	545	22835	Si016382m.g,Si022401m.g,Si030367m.g,Si029654m.g,Si029711m.g,Si012669m.g,Si001341m.g,Si008078m.g,Si001251m.g,Si029659m.g,Si035407m.g,Si010039m.g,Si033974m.g,Si008187m.g,Si026276m.g,Si016741m.g,Si001332m.g,Si022119m.g,Si001309m.g,Si015388m.g,Si028885m.g,Si001301m.g,Si016991m.g,Si027629m.g,Si015363m.g,Si017116m.g,Si032617m.g,Si026288m.g,Si009951m.g,Si035560m.g,Si016713m.g,Si006373m.g,Si001156m.g,Si0…
GO:0016757	transferase activity, transferring glycosyl groups	molecular_function	1.495e-52	2.8698e-50	160	3036	745	22835	Si032476m.g,Si015554m.g,Si005201m.g,Si019585m.g,Si039095m.g,Si008671m.g,Si035348m.g,Si039864m.g,Si001162m.g,Si001587m.g,Si020226m.g,Si029755m.g,Si026285m.g,Si029717m.g,Si019477m.g,Si022442m.g,Si035605m.g,Si016917m.g,Si015667m.g,Si009713m.g,Si038774m.g,Si019905m.g,Si006315m.g,Si008283m.g,Si016895m.g,Si029756m.g,Si027385m.g,Si001042m.g,Si013755m.g,Si009589m.g,Si006344m.g,Si040112m.g,Si001619m.g,Si0…
GO:0005524	ATP binding	molecular_function	1.0146e-49	1.7312e-47	355	3036	2956	22835	Si016597m.g,Si029029m.g,Si011815m.g,Si030156m.g,Si008208m.g,Si039512m.g,Si012515m.g,Si025168m.g,Si025921m.g,Si016957m.g,Si027989m.g,Si019433m.g,Si024916m.g,Si013327m.g,Si035799m.g,Si017255m.g,Si006404m.g,Si032750m.g,Si013119m.g,Si029846m.g,Si038892m.g,Si026340m.g,Si026086m.g,Si021397m.g,Si009470m.g,Si025958m.g,Si017014m.g,Si039880m.g,Si034186m.g,Si025087m.g,Si020970m.g,Si024630m.g,Si009347m.g,Si0…
GO:0097367	carbohydrate derivative binding	molecular_function	2.4828e-49	4.085e-47	419	3036	3507	22835	Si025953m.g,Si019239m.g,Si019416m.g,Si029111m.g,Si036435m.g,Si027014m.g,Si021993m.g,Si001994m.g,Si022383m.g,Si031963m.g,Si016288m.g,Si006652m.g,Si037249m.g,Si034465m.g,Si000915m.g,Si021406m.g,Si035406m.g,Si008124m.g,Si032000m.g,Si024906m.g,Si009887m.g,Si026385m.g,Si029856m.g,Si039796m.g,Si012660m.g,Si029153m.g,Si004871m.g,Si002677m.g,Si033939m.g,Si009322m.g,Si010341m.g,Si033193m.g,Si025935m.g,Si0…
GO:0032555	purine ribonucleotide binding	molecular_function	9.9131e-49	1.5748e-46	401	3036	3419	22835	Si022090m.g,Si035545m.g,Si036097m.g,Si000476m.g,Si024350m.g,Si015538m.g,Si009314m.g,Si021124m.g,Si025336m.g,Si014981m.g,Si021155m.g,Si023016m.g,Si027640m.g,Si029714m.g,Si019926m.g,Si000164m.g,Si032489m.g,Si028297m.g,Si022433m.g,Si035223m.g,Si032116m.g,Si017785m.g,Si036309m.g,Si013582m.g,Si027651m.g,Si029988m.g,Si013334m.g,Si008627m.g,Si019844m.g,Si025118m.g,Si006960m.g,Si000584m.g,Si020211m.g,Si0…
GO:0001882	nucleoside binding	molecular_function	1.4914e-48	2.2902e-46	401	3036	3419	22835	Si039013m.g,Si025165m.g,Si000637m.g,Si036340m.g,Si011973m.g,Si012642m.g,Si036041m.g,Si007471m.g,Si021134m.g,Si033310m.g,Si039418m.g,Si021371m.g,Si005163m.g,Si000907m.g,Si038704m.g,Si004727m.g,Si028924m.g,Si034296m.g,Si016688m.g,Si013376m.g,Si000098m.g,Si023140m.g,Si034696m.g,Si005936m.g,Si034286m.g,Si029096m.g,Si005077m.g,Si012450m.g,Si025100m.g,Si000199m.g,Si012244m.g,Si017165m.g,Si039007m.g,Si0…
GO:0001883	purine nucleoside binding	molecular_function	1.7951e-48	2.506e-46	400	3036	3415	22835	Si006960m.g,Si008627m.g,Si019844m.g,Si025118m.g,Si013334m.g,Si029988m.g,Si027651m.g,Si025913m.g,Si005687m.g,Si027260m.g,Si005193m.g,Si027578m.g,Si039864m.g,Si032100m.g,Si017243m.g,Si033907m.g,Si038743m.g,Si034142m.g,Si000584m.g,Si010151m.g,Si020051m.g,Si020211m.g,Si032842m.g,Si023016m.g,Si014981m.g,Si021155m.g,Si027640m.g,Si029714m.g,Si009314m.g,Si025336m.g,Si021124m.g,Si000476m.g,Si015538m.g,Si0…
GO:0032549	ribonucleoside binding	molecular_function	1.7951e-48	2.506e-46	400	3036	3415	22835	Si026398m.g,Si034847m.g,Si025948m.g,Si021227m.g,Si034745m.g,Si029132m.g,Si026904m.g,Si005196m.g,Si016918m.g,Si035746m.g,Si033581m.g,Si038534m.g,Si019793m.g,Si034124m.g,Si030456m.g,Si030560m.g,Si000042m.g,Si028002m.g,Si005795m.g,Si028869m.g,Si013343m.g,Si022221m.g,Si002433m.g,Si029861m.g,Si029648m.g,Si038755m.g,Si009174m.g,Si019882m.g,Si018863m.g,Si021130m.g,Si001504m.g,Si000141m.g,Si012123m.g,Si0…
GO:0032550	purine ribonucleoside binding	molecular_function	1.7951e-48	2.506e-46	400	3036	3415	22835	Si000519m.g,Si011911m.g,Si030273m.g,Si016253m.g,Si005745m.g,Si033931m.g,Si029622m.g,Si007319m.g,Si028684m.g,Si005388m.g,Si005729m.g,Si001041m.g,Si034008m.g,Si034404m.g,Si015101m.g,Si032575m.g,Si000603m.g,Si040212m.g,Si008488m.g,Si038589m.g,Si007969m.g,Si027935m.g,Si025939m.g,Si021429m.g,Si039958m.g,Si034488m.g,Si009276m.g,Si022926m.g,Si016805m.g,Si004641m.g,Si038965m.g,Si038667m.g,Si009552m.g,Si0…
GO:0032553	ribonucleotide binding	molecular_function	7.9466e-48	1.046e-45	407	3036	3466	22835	Si000209m.g,Si005939m.g,Si009293m.g,Si029129m.g,Si027811m.g,Si000276m.g,Si016766m.g,Si016544m.g,Si031978m.g,Si022314m.g,Si009282m.g,Si030042m.g,Si034961m.g,Si037197m.g,Si032231m.g,Si029134m.g,Si038807m.g,Si034347m.g,Si031096m.g,Si003767m.g,Si033273m.g,Si009357m.g,Si024720m.g,Si015282m.g,Si004176m.g,Si026521m.g,Si027728m.g,Si014103m.g,Si020922m.g,Si007513m.g,Si027599m.g,Si009444m.g,Si021392m.g,Si0…
GO:0017076	purine nucleotide binding	molecular_function	3.6903e-46	4.7226e-44	402	3036	3455	22835	Si001749m.g,Si015304m.g,Si021226m.g,Si035434m.g,Si009225m.g,Si016196m.g,Si021123m.g,Si024551m.g,Si028791m.g,Si000144m.g,Si033337m.g,Si034414m.g,Si008645m.g,Si005153m.g,Si003874m.g,Si008743m.g,Si002299m.g,Si029062m.g,Si029170m.g,Si024562m.g,Si021392m.g,Si018012m.g,Si028893m.g,Si034388m.g,Si007513m.g,Si027599m.g,Si009444m.g,Si026521m.g,Si027728m.g,Si004176m.g,Si020922m.g,Si014103m.g,Si024720m.g,Si0…
GO:0003674	molecular_function	molecular_function	4.4713e-43	5.4209e-41	2724	3036	20227	22835	Si000747m.g,Si007930m.g,Si020718m.g,Si010967m.g,Si018434m.g,Si000662m.g,Si035770m.g,Si023885m.g,Si005493m.g,Si038987m.g,Si037060m.g,Si007500m.g,Si023096m.g,Si035473m.g,Si002700m.g,Si030917m.g,Si015332m.g,Si030397m.g,Si039324m.g,Si008086m.g,Si032360m.g,Si024647m.g,Si006888m.g,Si016251m.g,Si037429m.g,Si033297m.g,Si027941m.g,Si028598m.g,Si003849m.g,Si034919m.g,Si027713m.g,Si017737m.g,Si040228m.g,Si0…
GO:0035639	purine ribonucleoside triphosphate binding	molecular_function	1.0432e-41	1.1722e-39	369	3036	3177	22835	Si030156m.g,Si008208m.g,Si016597m.g,Si011815m.g,Si029029m.g,Si024916m.g,Si019433m.g,Si013327m.g,Si027989m.g,Si016957m.g,Si006404m.g,Si017255m.g,Si035799m.g,Si025921m.g,Si025168m.g,Si012515m.g,Si039512m.g,Si013119m.g,Si032750m.g,Si029846m.g,Si032060m.g,Si017014m.g,Si039880m.g,Si034186m.g,Si029589m.g,Si038892m.g,Si026340m.g,Si026086m.g,Si021397m.g,Si009470m.g,Si025958m.g,Si009347m.g,Si024630m.g,Si0…
GO:0043167	ion binding	molecular_function	8.807e-38	9.4358e-36	914	3036	6929	22835	Si030273m.g,Si024290m.g,Si003556m.g,Si023228m.g,Si000519m.g,Si021951m.g,Si013603m.g,Si007319m.g,Si029622m.g,Si018567m.g,Si033931m.g,Si026137m.g,Si032575m.g,Si000603m.g,Si005197m.g,Si010884m.g,Si026194m.g,Si009766m.g,Si026401m.g,Si034008m.g,Si005729m.g,Si001041m.g,Si031315m.g,Si032497m.g,Si004028m.g,Si038589m.g,Si022018m.g,Si002016m.g,Si008488m.g,Si013734m.g,Si017980m.g,Si040212m.g,Si002262m.g,Si0…
GO:0005215	transporter activity	molecular_function	1.9784e-32	2.0715e-30	302	3036	1558	22835	Si010233m.g,Si040247m.g,Si006106m.g,Si024243m.g,Si000748m.g,Si000673m.g,Si033384m.g,Si023422m.g,Si021178m.g,Si022896m.g,Si001186m.g,Si009523m.g,Si035424m.g,Si026229m.g,Si017716m.g,Si005895m.g,Si019893m.g,Si032907m.g,Si012430m.g,Si009879m.g,Si012185m.g,Si005088m.g,Si035839m.g,Si005687m.g,Si029627m.g,Si032707m.g,Si021441m.g,Si033907m.g,Si035177m.g,Si035505m.g,Si026813m.g,Si021473m.g,Si040184m.g,Si0…
GO:0016746	transferase activity, transferring acyl groups	molecular_function	3.4298e-30	3.2919e-28	113	3036	480	22835	Si022070m.g,Si026367m.g,Si001448m.g,Si013527m.g,Si011456m.g,Si035286m.g,Si013692m.g,Si013685m.g,Si040180m.g,Si017014m.g,Si005687m.g,Si030439m.g,Si001160m.g,Si005051m.g,Si035525m.g,Si026331m.g,Si008643m.g,Si006464m.g,Si009755m.g,Si032146m.g,Si004010m.g,Si026328m.g,Si025097m.g,Si035040m.g,Si023055m.g,Si007820m.g,Si038915m.g,Si037802m.g,Si007949m.g,Si013702m.g,Si015654m.g,Si019514m.g,Si032959m.g,Si0…
GO:0016772	transferase activity, transferring phosphorus-containing groups	molecular_function	5.4578e-30	5.1314e-28	314	3036	2437	22835	Si034388m.g,Si036120m.g,Si028893m.g,Si029936m.g,Si018012m.g,Si024562m.g,Si021392m.g,Si029170m.g,Si029062m.g,Si009444m.g,Si020922m.g,Si027728m.g,Si026521m.g,Si004176m.g,Si015282m.g,Si024720m.g,Si001749m.g,Si015304m.g,Si028791m.g,Si024551m.g,Si021226m.g,Si034414m.g,Si033337m.g,Si000144m.g,Si003874m.g,Si008645m.g,Si005153m.g,Si022314m.g,Si034961m.g,Si016544m.g,Si016766m.g,Si029129m.g,Si009293m.g,Si0…
GO:0016747	transferase activity, transferring acyl groups other than amino-acyl groups	molecular_function	5.7073e-29	5.2587e-27	95	3036	379	22835	Si001588m.g,Si035912m.g,Si001534m.g,Si019193m.g,Si004231m.g,Si013677m.g,Si029887m.g,Si029849m.g,Si006334m.g,Si008402m.g,Si003746m.g,Si017147m.g,Si012327m.g,Si028449m.g,Si039666m.g,Si017548m.g,Si024931m.g,Si013702m.g,Si015654m.g,Si007949m.g,Si003818m.g,Si038953m.g,Si019514m.g,Si032959m.g,Si004010m.g,Si026328m.g,Si032146m.g,Si023055m.g,Si038915m.g,Si007820m.g,Si037802m.g,Si035040m.g,Si008643m.g,Si0…
GO:0005234	extracellular-glutamate-gated ion channel activity	molecular_function	2.8893e-23	2.295e-21	9	3036	20	22835	Si028880m.g,Si031875m.g,Si032907m.g,Si005805m.g,Si028879m.g,Si033384m.g,Si033011m.g,Si005804m.g,Si016208m.g
GO:0048037	cofactor binding	molecular_function	4.4538e-23	3.4777e-21	143	3036	791	22835	Si013471m.g,Si017049m.g,Si024371m.g,Si000808m.g,Si001725m.g,Si002514m.g,Si032901m.g,Si005192m.g,Si001933m.g,Si027882m.g,Si035178m.g,Si008790m.g,Si006689m.g,Si035909m.g,Si019533m.g,Si026483m.g,Si039271m.g,Si034344m.g,Si026575m.g,Si009836m.g,Si035741m.g,Si001369m.g,Si021510m.g,Si014158m.g,Si019278m.g,Si029489m.g,Si006490m.g,Si006538m.g,Si001641m.g,Si028032m.g,Si035126m.g,Si036554m.g,Si017412m.g,Si0…
GO:0022857	transmembrane transporter activity	molecular_function	7.3881e-23	5.6728e-21	232	3036	1252	22835	Si028880m.g,Si005805m.g,Si032573m.g,Si009853m.g,Si035516m.g,Si035251m.g,Si013585m.g,Si020776m.g,Si039539m.g,Si034804m.g,Si011975m.g,Si016395m.g,Si009943m.g,Si031187m.g,Si026149m.g,Si009637m.g,Si026138m.g,Si006810m.g,Si034905m.g,Si016208m.g,Si035216m.g,Si016404m.g,Si002515m.g,Si030223m.g,Si017371m.g,Si004721m.g,Si015696m.g,Si029332m.g,Si035288m.g,Si020771m.g,Si018790m.g,Si010271m.g,Si002855m.g,Si0…
GO:0043531	ADP binding	molecular_function	9.6514e-23	7.2892e-21	66	3036	512	22835	Si028297m.g,Si032489m.g,Si032231m.g,Si008124m.g,Si035406m.g,Si034038m.g,Si035545m.g,Si000219m.g,Si000276m.g,Si027811m.g,Si025336m.g,Si009282m.g,Si009314m.g,Si031978m.g,Si025953m.g,Si004078m.g,Si038743m.g,Si028362m.g,Si020211m.g,Si032060m.g,Si027260m.g,Si035434m.g,Si025924m.g,Si025913m.g,Si021123m.g,Si025958m.g,Si005193m.g,Si029589m.g,Si009357m.g,Si029626m.g,Si016597m.g,Si027599m.g,Si033939m.g,Si0…
GO:0009678	hydrogen-translocating pyrophosphatase activity	molecular_function	7.2936e-20	5.2503e-18	3	3036	14	22835	Si016404m.g,Si016395m.g,Si000395m.g
GO:0008509	anion transmembrane transporter activity	molecular_function	7.1596e-19	5.0745e-17	37	3036	107	22835	Si013382m.g,Si034804m.g,Si010981m.g,Si012430m.g,Si026138m.g,Si026149m.g,Si034578m.g,Si016897m.g,Si035516m.g,Si016768m.g,Si039539m.g,Si035505m.g,Si009366m.g,Si009827m.g,Si034588m.g,Si000996m.g,Si020859m.g,Si035309m.g,Si018202m.g,Si001036m.g,Si034783m.g,Si003988m.g,Si032521m.g,Si016730m.g,Si001356m.g,Si021473m.g,Si026813m.g,Si022810m.g,Si035427m.g,Si026229m.g,Si001031m.g,Si020210m.g,Si000719m.g,Si0…
GO:0022804	active transmembrane transporter activity	molecular_function	1.2013e-18	8.3854e-17	65	3036	303	22835	Si035498m.g,Si040196m.g,Si005685m.g,Si014290m.g,Si029655m.g,Si001234m.g,Si021850m.g,Si019107m.g,Si033887m.g,Si009172m.g,Si014858m.g,Si008055m.g,Si016411m.g,Si001172m.g,Si019670m.g,Si002514m.g,Si007582m.g,Si033581m.g,Si016918m.g,Si027819m.g,Si021022m.g,Si007601m.g,Si000395m.g,Si039324m.g,Si009167m.g,Si029437m.g,Si016966m.g,Si011824m.g,Si022014m.g,Si028684m.g,Si030185m.g,Si005687m.g,Si010271m.g,Si0…
GO:0097159	organic cyclic compound binding	molecular_function	3.9257e-17	2.6211e-15	920	3036	7662	22835	Si010609m.g,Si017708m.g,Si038965m.g,Si009552m.g,Si015727m.g,Si005803m.g,Si039092m.g,Si026831m.g,Si039677m.g,Si033887m.g,Si002728m.g,Si030193m.g,Si006881m.g,Si040270m.g,Si024358m.g,Si020689m.g,Si002081m.g,Si039199m.g,Si035171m.g,Si034488m.g,Si032899m.g,Si039958m.g,Si028088m.g,Si027935m.g,Si016805m.g,Si026384m.g,Si004641m.g,Si001019m.g,Si013563m.g,Si015101m.g,Si010553m.g,Si034404m.g,Si039519m.g,Si0…
GO:1901363	heterocyclic compound binding	molecular_function	3.9257e-17	2.6211e-15	920	3036	7662	22835	Si031405m.g,Si036629m.g,Si024242m.g,Si010419m.g,Si021826m.g,Si020721m.g,Si008816m.g,Si039496m.g,Si035299m.g,Si013201m.g,Si009347m.g,Si034362m.g,Si033287m.g,Si026342m.g,Si024630m.g,Si036577m.g,Si013528m.g,Si013601m.g,Si025087m.g,Si020970m.g,Si024078m.g,Si032574m.g,Si027588m.g,Si016500m.g,Si040245m.g,Si012437m.g,Si022132m.g,Si010764m.g,Si018305m.g,Si016096m.g,Si008158m.g,Si039962m.g,Si032127m.g,Si0…
GO:0050662	coenzyme binding	molecular_function	4.0885e-17	2.6908e-15	120	3036	659	22835	Si000183m.g,Si020701m.g,Si001298m.g,Si026602m.g,Si013591m.g,Si008433m.g,Si022226m.g,Si006530m.g,Si033643m.g,Si034362m.g,Si013528m.g,Si002335m.g,Si035105m.g,Si015814m.g,Si027548m.g,Si017253m.g,Si006330m.g,Si034354m.g,Si006652m.g,Si010811m.g,Si000006m.g,Si030532m.g,Si006753m.g,Si005186m.g,Si032031m.g,Si017412m.g,Si030639m.g,Si031096m.g,Si028032m.g,Si036554m.g,Si035126m.g,Si006473m.g,Si013616m.g,Si0…
GO:0015238	drug transmembrane transporter activity	molecular_function	4.6199e-17	2.8762e-15	28	3036	76	22835	Si007601m.g,Si021850m.g,Si001186m.g,Si029625m.g,Si017022m.g,Si026472m.g,Si001172m.g,Si019670m.g,Si035498m.g,Si010271m.g,Si007582m.g,Si006331m.g,Si001176m.g,Si029332m.g,Si017080m.g,Si016966m.g,Si035216m.g,Si039556m.g,Si034905m.g,Si005088m.g,Si035839m.g,Si035251m.g,Si003776m.g,Si013585m.g,Si010002m.g,Si014858m.g,Si008055m.g,Si039324m.g
GO:0090484	drug transporter activity	molecular_function	4.6199e-17	2.8762e-15	28	3036	76	22835	Si021850m.g,Si007601m.g,Si017022m.g,Si029625m.g,Si001186m.g,Si010271m.g,Si035498m.g,Si019670m.g,Si001172m.g,Si026472m.g,Si029332m.g,Si001176m.g,Si006331m.g,Si007582m.g,Si035216m.g,Si034905m.g,Si039556m.g,Si016966m.g,Si017080m.g,Si035839m.g,Si005088m.g,Si003776m.g,Si013585m.g,Si035251m.g,Si039324m.g,Si008055m.g,Si014858m.g,Si010002m.g
GO:0016684	oxidoreductase activity, acting on peroxide as acceptor	molecular_function	1.8933e-16	1.1182e-14	63	3036	208	22835	Si008158m.g,Si030304m.g,Si006946m.g,Si033034m.g,Si036567m.g,Si036611m.g,Si011925m.g,Si011734m.g,Si022667m.g,Si032112m.g,Si017811m.g,Si008174m.g,Si002047m.g,Si020718m.g,Si008457m.g,Si036577m.g,Si036496m.g,Si030339m.g,Si006919m.g,Si017485m.g,Si006869m.g,Si025196m.g,Si026617m.g,Si010419m.g,Si030295m.g,Si017751m.g,Si026861m.g,Si021158m.g,Si030593m.g,Si026095m.g,Si026914m.g,Si006881m.g,Si002014m.g,Si0…
GO:0004553	hydrolase activity, hydrolyzing O-glycosyl compounds	molecular_function	2.5976e-16	1.5148e-14	104	3036	552	22835	Si028172m.g,Si010827m.g,Si008187m.g,Si032670m.g,Si024558m.g,Si010671m.g,Si010980m.g,Si034783m.g,Si037175m.g,Si015332m.g,Si035574m.g,Si020916m.g,Si038989m.g,Si035445m.g,Si000851m.g,Si021495m.g,Si035350m.g,Si007500m.g,Si025585m.g,Si024756m.g,Si009910m.g,Si016909m.g,Si011148m.g,Si029509m.g,Si002306m.g,Si014261m.g,Si010838m.g,Si012639m.g,Si029565m.g,Si017639m.g,Si026575m.g,Si035044m.g,Si001369m.g,Si0…
GO:0030246	carbohydrate binding	molecular_function	2.6657e-16	1.5351e-14	57	3036	279	22835	Si009489m.g,Si013334m.g,Si015282m.g,Si004395m.g,Si001369m.g,Si032898m.g,Si016713m.g,Si011815m.g,Si004176m.g,Si001964m.g,Si026575m.g,Si013327m.g,Si019754m.g,Si007969m.g,Si034388m.g,Si032757m.g,Si019844m.g,Si010733m.g,Si032294m.g,Si037061m.g,Si012244m.g,Si034142m.g,Si018806m.g,Si009552m.g,Si004896m.g,Si016452m.g,Si004986m.g,Si016416m.g,Si023115m.g,Si005939m.g,Si005936m.g,Si029111m.g,Si005189m.g,Si0…
GO:0046429	4-hydroxy-3-methylbut-2-en-1-yl diphosphate synthase activity	molecular_function	3.4252e-15	1.8349e-13	2	3036	2	22835	Si037060m.g,Si016429m.g
GO:0052592	oxidoreductase activity, acting on CH or CH2 groups, with an iron-sulfur protein as acceptor	molecular_function	3.4252e-15	1.8349e-13	2	3036	2	22835	Si016429m.g,Si037060m.g
[truncated: 771 more rows]

## Sheet: YG2T vs YG2C down DEG
GO_accession	Description	Term_type	Over_represented_pValue	Corrected_pValue	DEG_item	DEG_list	Bg_item	Bg_list	Gene_names
[truncated: 3,230 more rows]
