# Supplementary material for: Integrative analyses of transcriptomics and metabolomics upon seed germination of foxtail millet in response to salinity
Source: Sci Rep. 2020 Aug 12;10:13660. doi: 10.1038/s41598-020-70520-1 (PMC7423953; doi:10.1038/s41598-020-70520-1)
Supplement: Supplementary file 3 — Supplementary Table S3. [file 41598_2020_70520_MOESM3_ESM.xlsx]

## Sheet: An04T vs An04C Up DEG
GO_accession	Description	Term_type	Over_represented_pValue	Corrected_pValue	DEG_item	DEG_list	Bg_item	Bg_list	Gene_names
GO:0006468	protein phosphorylation	biological_process	1.3209e-20	6.0855e-17	390	3794	1470	22835	Si026206m.g,Si024551m.g,Si000192m.g,Si000576m.g,Si016587m.g,Si000809m.g,Si010389m.g,Si016192m.g,Si000341m.g,Si038807m.g,Si024242m.g,Si006960m.g,Si000209m.g,Si000760m.g,Si001901m.g,Si038965m.g,Si024768m.g,Si024630m.g,Si032757m.g,Si025087m.g,Si006462m.g,Si035473m.g,Si009887m.g,Si025165m.g,Si016532m.g,Si016169m.g,Si009322m.g,Si015681m.g,Si001041m.g,Si007848m.g,Si019527m.g,Si013343m.g,Si029121m.g,Si0…
GO:0016310	phosphorylation	biological_process	2.1092e-19	3.239e-16	412	3794	1600	22835	Si004309m.g,Si028923m.g,Si029714m.g,Si020922m.g,Si012770m.g,Si033334m.g,Si006404m.g,Si017326m.g,Si039120m.g,Si016288m.g,Si005153m.g,Si034582m.g,Si021109m.g,Si010151m.g,Si000854m.g,Si021429m.g,Si032100m.g,Si016251m.g,Si022383m.g,Si009552m.g,Si016282m.g,Si009276m.g,Si028810m.g,Si024166m.g,Si027701m.g,Si031419m.g,Si019882m.g,Si000144m.g,Si025921m.g,Si013308m.g,Si019433m.g,Si026630m.g,Si009556m.g,Si0…
GO:0055085	transmembrane transport	biological_process	1.4051e-17	1.0789e-14	285	3794	1048	22835	Si022331m.g,Si015309m.g,Si006705m.g,Si009542m.g,Si039556m.g,Si029973m.g,Si019810m.g,Si018259m.g,Si000076m.g,Si010277m.g,Si022014m.g,Si035855m.g,Si009472m.g,Si006605m.g,Si001533m.g,Si028359m.g,Si005196m.g,Si030385m.g,Si035211m.g,Si011188m.g,Si022210m.g,Si022456m.g,Si020210m.g,Si000265m.g,Si035309m.g,Si019545m.g,Si024807m.g,Si021709m.g,Si009637m.g,Si034588m.g,Si029038m.g,Si022071m.g,Si000910m.g,Si0…
GO:0055114	oxidation-reduction process	biological_process	1.785e-17	1.1748e-14	528	3794	2289	22835	Si015537m.g,Si036155m.g,Si013601m.g,Si006881m.g,Si016823m.g,Si037042m.g,Si025958m.g,Si029587m.g,Si013224m.g,Si021158m.g,Si002081m.g,Si030586m.g,Si015780m.g,Si015117m.g,Si001091m.g,Si004997m.g,Si010800m.g,Si031992m.g,Si008602m.g,Si011770m.g,Si001027m.g,Si000348m.g,Si036558m.g,Si002949m.g,Si013936m.g,Si027411m.g,Si012313m.g,Si000006m.g,Si035226m.g,Si029585m.g,Si033224m.g,Si017727m.g,Si001101m.g,Si0…
GO:0006796	phosphate-containing compound metabolic process	biological_process	6.7872e-15	2.8426e-12	483	3794	2066	22835	Si022280m.g,Si039913m.g,Si009519m.g,Si009533m.g,Si026619m.g,Si016170m.g,Si013152m.g,Si013327m.g,Si006191m.g,Si005196m.g,Si012450m.g,Si000259m.g,Si020982m.g,Si029111m.g,Si000145m.g,Si035799m.g,Si012642m.g,Si036309m.g,Si027268m.g,Si000257m.g,Si035749m.g,Si004602m.g,Si002102m.g,Si039013m.g,Si011916m.g,Si003767m.g,Si028799m.g,Si000606m.g,Si006000m.g,Si021227m.g,Si024562m.g,Si034588m.g,Si036128m.g,Si0…
GO:0006793	phosphorus metabolic process	biological_process	8.0442e-15	3.0883e-12	483	3794	2068	22835	Si010314m.g,Si021054m.g,Si009500m.g,Si024350m.g,Si023782m.g,Si024978m.g,Si008208m.g,Si020755m.g,Si029861m.g,Si035601m.g,Si021371m.g,Si039880m.g,Si031703m.g,Si033337m.g,Si034847m.g,Si027651m.g,Si017260m.g,Si026055m.g,Si012123m.g,Si016212m.g,Si016448m.g,Si026086m.g,Si015772m.g,Si009474m.g,Si024280m.g,Si032663m.g,Si040049m.g,Si004727m.g,Si032294m.g,Si019283m.g,Si026937m.g,Si016520m.g,Si031508m.g,Si0…
GO:0006464	cellular protein modification process	biological_process	1.4281e-13	4.1121e-11	469	3794	2028	22835	Si039913m.g,Si022280m.g,Si013152m.g,Si006191m.g,Si013327m.g,Si016170m.g,Si026619m.g,Si009533m.g,Si009519m.g,Si009589m.g,Si005196m.g,Si000145m.g,Si029111m.g,Si012450m.g,Si017320m.g,Si000162m.g,Si000257m.g,Si036309m.g,Si027268m.g,Si012642m.g,Si035799m.g,Si039013m.g,Si002102m.g,Si004602m.g,Si028799m.g,Si023551m.g,Si003767m.g,Si024562m.g,Si021227m.g,Si006000m.g,Si000606m.g,Si008645m.g,Si036128m.g,Si0…
GO:0036211	protein modification process	biological_process	1.4281e-13	4.1121e-11	469	3794	2028	22835	Si004977m.g,Si002188m.g,Si035714m.g,Si039199m.g,Si026334m.g,Si021101m.g,Si019754m.g,Si012795m.g,Si027578m.g,Si028840m.g,Si009489m.g,Si022018m.g,Si016507m.g,Si006052m.g,Si024906m.g,Si028791m.g,Si009383m.g,Si018220m.g,Si035765m.g,Si038892m.g,Si036097m.g,Si038755m.g,Si035837m.g,Si032542m.g,Si010471m.g,Si034142m.g,Si033818m.g,Si013242m.g,Si019531m.g,Si009240m.g,Si029348m.g,Si005729m.g,Si016957m.g,Si0…
GO:0008150	biological_process	biological_process	1.2107e-10	2.7888e-08	2851	3794	16157	22835	Si013350m.g,Si000436m.g,Si024073m.g,Si021541m.g,Si038735m.g,Si004115m.g,Si014030m.g,Si008469m.g,Si023662m.g,Si029491m.g,Si000219m.g,Si040239m.g,Si020893m.g,Si027948m.g,Si002150m.g,Si040030m.g,Si008672m.g,Si023256m.g,Si000652m.g,Si013196m.g,Si015388m.g,Si017751m.g,Si023849m.g,Si021112m.g,Si001020m.g,Si036801m.g,Si035554m.g,Si002728m.g,Si016909m.g,Si034453m.g,Si020540m.g,Si015242m.g,Si037008m.g,Si0…
GO:0043412	macromolecule modification	biological_process	2.1671e-10	4.7542e-08	495	3794	2264	22835	Si000405m.g,Si012792m.g,Si032750m.g,Si009325m.g,Si021954m.g,Si011911m.g,Si006420m.g,Si015242m.g,Si013335m.g,Si039864m.g,Si034229m.g,Si027968m.g,Si004879m.g,Si034696m.g,Si013131m.g,Si016805m.g,Si027029m.g,Si004176m.g,Si033133m.g,Si032313m.g,Si012054m.g,Si032944m.g,Si034824m.g,Si025100m.g,Si008816m.g,Si027515m.g,Si021116m.g,Si005096m.g,Si030071m.g,Si016544m.g,Si034124m.g,Si025331m.g,Si007915m.g,Si0…
GO:0044706	multi-multicellular organism process	biological_process	3.9349e-10	8.2401e-08	41	3794	89	22835	Si012123m.g,Si016056m.g,Si011973m.g,Si033310m.g,Si039864m.g,Si001643m.g,Si032750m.g,Si009995m.g,Si034696m.g,Si009519m.g,Si034229m.g,Si027373m.g,Si004871m.g,Si034296m.g,Si003767m.g,Si012795m.g,Si000261m.g,Si012380m.g,Si008208m.g,Si009293m.g,Si038794m.g,Si033053m.g,Si028869m.g,Si016836m.g,Si009333m.g,Si028923m.g,Si000341m.g,Si001375m.g,Si039007m.g,Si034317m.g,Si000584m.g,Si033276m.g,Si024242m.g,Si0…
GO:0044699	single-organism process	biological_process	1.0061e-09	1.9313e-07	1555	3794	8330	22835	Si018370m.g,Si039557m.g,Si026450m.g,Si036342m.g,Si013590m.g,Si004444m.g,Si036995m.g,Si017748m.g,Si024166m.g,Si028810m.g,Si028885m.g,Si026617m.g,Si036423m.g,Si039604m.g,Si005895m.g,Si000287m.g,Si011745m.g,Si024771m.g,Si019678m.g,Si029202m.g,Si025360m.g,Si025148m.g,Si002514m.g,Si015580m.g,Si005493m.g,Si035143m.g,Si021590m.g,Si002802m.g,Si009755m.g,Si035174m.g,Si002409m.g,Si002161m.g,Si016779m.g,Si0…
GO:0009856	pollination	biological_process	2.4012e-09	4.0971e-07	38	3794	83	22835	Si009293m.g,Si038794m.g,Si012380m.g,Si008208m.g,Si012795m.g,Si000261m.g,Si034296m.g,Si003767m.g,Si034696m.g,Si009519m.g,Si004871m.g,Si034229m.g,Si027373m.g,Si033310m.g,Si039864m.g,Si032750m.g,Si001643m.g,Si012123m.g,Si011973m.g,Si028924m.g,Si025165m.g,Si009347m.g,Si005505m.g,Si016288m.g,Si034291m.g,Si032100m.g,Si039007m.g,Si000584m.g,Si034317m.g,Si033276m.g,Si020922m.g,Si024242m.g,Si000341m.g,Si0…
GO:0009875	pollen-pistil interaction	biological_process	2.4012e-09	4.0971e-07	38	3794	83	22835	Si033053m.g,Si028869m.g,Si016836m.g,Si009333m.g,Si028923m.g,Si000341m.g,Si039007m.g,Si000584m.g,Si034317m.g,Si033276m.g,Si020922m.g,Si024242m.g,Si032100m.g,Si016288m.g,Si034291m.g,Si009347m.g,Si005505m.g,Si028924m.g,Si025165m.g,Si012123m.g,Si011973m.g,Si033310m.g,Si039864m.g,Si001643m.g,Si032750m.g,Si034696m.g,Si009519m.g,Si034229m.g,Si027373m.g,Si004871m.g,Si034296m.g,Si003767m.g,Si012795m.g,Si0…
GO:0048544	recognition of pollen	biological_process	2.4012e-09	4.0971e-07	38	3794	83	22835	Si033310m.g,Si039864m.g,Si001643m.g,Si032750m.g,Si009519m.g,Si034696m.g,Si027373m.g,Si004871m.g,Si034229m.g,Si012123m.g,Si011973m.g,Si012380m.g,Si008208m.g,Si038794m.g,Si009293m.g,Si034296m.g,Si003767m.g,Si000261m.g,Si012795m.g,Si000341m.g,Si034317m.g,Si000584m.g,Si039007m.g,Si020922m.g,Si024242m.g,Si033276m.g,Si033053m.g,Si016836m.g,Si028869m.g,Si028923m.g,Si009333m.g,Si009347m.g,Si005505m.g,Si0…
GO:0008037	cell recognition	biological_process	5.2918e-09	8.4155e-07	38	3794	85	22835	Si028923m.g,Si009333m.g,Si016836m.g,Si028869m.g,Si033053m.g,Si020922m.g,Si024242m.g,Si033276m.g,Si034317m.g,Si000584m.g,Si039007m.g,Si000341m.g,Si034291m.g,Si016288m.g,Si032100m.g,Si025165m.g,Si028924m.g,Si005505m.g,Si009347m.g,Si011973m.g,Si012123m.g,Si004871m.g,Si027373m.g,Si034229m.g,Si009519m.g,Si034696m.g,Si001643m.g,Si032750m.g,Si033310m.g,Si039864m.g,Si000261m.g,Si012795m.g,Si003767m.g,Si0…
GO:0044765	single-organism transport	biological_process	5.2974e-09	8.4155e-07	459	3794	2162	22835	Si028359m.g,Si001533m.g,Si036155m.g,Si028478m.g,Si006605m.g,Si009472m.g,Si020940m.g,Si035855m.g,Si022014m.g,Si010277m.g,Si035211m.g,Si018567m.g,Si030385m.g,Si005912m.g,Si006810m.g,Si005196m.g,Si029973m.g,Si039556m.g,Si009542m.g,Si006705m.g,Si015309m.g,Si022331m.g,Si017320m.g,Si000076m.g,Si035083m.g,Si018259m.g,Si018698m.g,Si019810m.g,Si019926m.g,Si034588m.g,Si009637m.g,Si021709m.g,Si024807m.g,Si0…
GO:1902578	single-organism localization	biological_process	7.9734e-09	1.2102e-06	464	3794	2196	22835	Si000962m.g,Si036961m.g,Si010594m.g,Si016783m.g,Si021850m.g,Si039214m.g,Si034303m.g,Si038686m.g,Si036374m.g,Si028881m.g,Si029506m.g,Si019670m.g,Si017260m.g,Si035408m.g,Si009734m.g,Si036451m.g,Si026813m.g,Si004554m.g,Si025303m.g,Si015448m.g,Si034290m.g,Si021054m.g,Si029382m.g,Si001652m.g,Si006768m.g,Si007072m.g,Si020755m.g,Si013740m.g,Si003457m.g,Si027819m.g,Si000597m.g,Si027419m.g,Si010745m.g,Si0…
GO:0003333	amino acid transmembrane transport	biological_process	2.7756e-07	3.2788e-05	29	3794	66	22835	Si017155m.g,Si020859m.g,Si020210m.g,Si011188m.g,Si015309m.g,Si025200m.g,Si011960m.g,Si001029m.g,Si027634m.g,Si035309m.g,Si009827m.g,Si021637m.g,Si016730m.g,Si003988m.g,Si021976m.g,Si013741m.g,Si026229m.g,Si021473m.g,Si001036m.g,Si013742m.g,Si001031m.g,Si024807m.g,Si013740m.g,Si016768m.g,Si000982m.g,Si034783m.g,Si034804m.g,Si000719m.g,Si014990m.g
GO:0098656	anion transmembrane transport	biological_process	2.7756e-07	3.2788e-05	29	3794	66	22835	Si034783m.g,Si000982m.g,Si016768m.g,Si014990m.g,Si000719m.g,Si034804m.g,Si026229m.g,Si013741m.g,Si024807m.g,Si013740m.g,Si001031m.g,Si001036m.g,Si013742m.g,Si021473m.g,Si009827m.g,Si027634m.g,Si035309m.g,Si001029m.g,Si021976m.g,Si003988m.g,Si016730m.g,Si021637m.g,Si011188m.g,Si020859m.g,Si020210m.g,Si017155m.g,Si011960m.g,Si025200m.g,Si015309m.g
GO:1903825	organic acid transmembrane transport	biological_process	2.7756e-07	3.2788e-05	29	3794	66	22835	Si021473m.g,Si013742m.g,Si001036m.g,Si001031m.g,Si024807m.g,Si013740m.g,Si013741m.g,Si026229m.g,Si034804m.g,Si000719m.g,Si014990m.g,Si016768m.g,Si000982m.g,Si034783m.g,Si025200m.g,Si015309m.g,Si011960m.g,Si017155m.g,Si020210m.g,Si020859m.g,Si011188m.g,Si016730m.g,Si021637m.g,Si003988m.g,Si021976m.g,Si001029m.g,Si027634m.g,Si035309m.g,Si009827m.g
GO:0006820	anion transport	biological_process	3.5195e-07	4.0536e-05	62	3794	199	22835	Si032521m.g,Si026229m.g,Si009366m.g,Si026138m.g,Si018370m.g,Si013382m.g,Si013742m.g,Si001036m.g,Si009852m.g,Si016768m.g,Si021178m.g,Si005154m.g,Si034783m.g,Si035211m.g,Si034804m.g,Si038686m.g,Si014990m.g,Si000453m.g,Si017155m.g,Si025303m.g,Si022810m.g,Si020859m.g,Si026813m.g,Si034596m.g,Si035093m.g,Si015309m.g,Si001029m.g,Si027634m.g,Si009827m.g,Si015195m.g,Si012669m.g,Si016730m.g,Si019960m.g,Si0…
GO:0044710	single-organism metabolic process	biological_process	1.2032e-06	0.00012598	885	3794	4628	22835	Si010630m.g,Si033393m.g,Si014057m.g,Si016995m.g,Si024731m.g,Si028836m.g,Si039496m.g,Si001026m.g,Si007047m.g,Si018331m.g,Si016442m.g,Si024707m.g,Si022545m.g,Si000043m.g,Si032031m.g,Si020747m.g,Si010606m.g,Si013774m.g,Si010373m.g,Si008449m.g,Si034344m.g,Si031872m.g,Si030179m.g,Si029590m.g,Si034948m.g,Si032300m.g,Si032112m.g,Si017116m.g,Si021795m.g,Si034056m.g,Si037154m.g,Si029746m.g,Si024975m.g,Si0…
GO:0006865	amino acid transport	biological_process	1.5461e-06	0.00015828	30	3794	74	22835	Si017155m.g,Si020210m.g,Si020859m.g,Si011188m.g,Si025200m.g,Si015309m.g,Si011960m.g,Si001029m.g,Si027634m.g,Si035309m.g,Si009827m.g,Si021637m.g,Si016730m.g,Si003988m.g,Si009240m.g,Si021976m.g,Si013741m.g,Si026229m.g,Si021473m.g,Si001036m.g,Si013742m.g,Si001031m.g,Si013740m.g,Si024807m.g,Si016768m.g,Si000982m.g,Si034783m.g,Si034804m.g,Si000719m.g,Si014990m.g
GO:0071705	nitrogen compound transport	biological_process	2.7405e-06	0.00027447	55	3794	179	22835	Si018237m.g,Si011188m.g,Si022210m.g,Si020210m.g,Si011960m.g,Si039162m.g,Si016309m.g,Si010550m.g,Si025200m.g,Si031091m.g,Si035309m.g,Si021637m.g,Si003988m.g,Si009240m.g,Si013741m.g,Si001031m.g,Si031595m.g,Si019776m.g,Si013740m.g,Si024807m.g,Si021473m.g,Si004721m.g,Si009937m.g,Si018790m.g,Si017026m.g,Si000982m.g,Si000719m.g,Si026813m.g,Si004697m.g,Si017155m.g,Si020859m.g,Si025917m.g,Si035408m.g,Si0…
GO:0006629	lipid metabolic process	biological_process	6.566e-06	0.00060755	203	3794	911	22835	Si006230m.g,Si035105m.g,Si020923m.g,Si010275m.g,Si014334m.g,Si034362m.g,Si016703m.g,Si001588m.g,Si012669m.g,Si029204m.g,Si040106m.g,Si013119m.g,Si032031m.g,Si034344m.g,Si008449m.g,Si013774m.g,Si021022m.g,Si017734m.g,Si031872m.g,Si029577m.g,Si001529m.g,Si028328m.g,Si039615m.g,Si010363m.g,Si035741m.g,Si034356m.g,Si033866m.g,Si019531m.g,Si021641m.g,Si037904m.g,Si017543m.g,Si030055m.g,Si015818m.g,Si0…
GO:0006855	drug transmembrane transport	biological_process	8.4478e-06	0.00072072	29	3794	76	22835	Si008055m.g,Si019810m.g,Si006331m.g,Si039324m.g,Si010271m.g,Si001172m.g,Si017080m.g,Si035260m.g,Si035839m.g,Si014858m.g,Si016966m.g,Si035792m.g,Si029549m.g,Si035498m.g,Si007601m.g,Si039556m.g,Si029332m.g,Si010002m.g,Si034905m.g,Si019670m.g,Si013585m.g,Si007582m.g,Si005088m.g,Si029625m.g,Si035251m.g,Si006605m.g,Si001186m.g,Si021850m.g,Si035333m.g
GO:0015893	drug transport	biological_process	8.4478e-06	0.00072072	29	3794	76	22835	Si001172m.g,Si010271m.g,Si039324m.g,Si008055m.g,Si019810m.g,Si006331m.g,Si029332m.g,Si035498m.g,Si039556m.g,Si007601m.g,Si035792m.g,Si029549m.g,Si017080m.g,Si035839m.g,Si016966m.g,Si035260m.g,Si014858m.g,Si005088m.g,Si007582m.g,Si013585m.g,Si019670m.g,Si034905m.g,Si010002m.g,Si001186m.g,Si021850m.g,Si035333m.g,Si035251m.g,Si006605m.g,Si029625m.g
GO:0042493	response to drug	biological_process	1.1526e-05	0.00094822	29	3794	77	22835	Si035839m.g,Si014858m.g,Si035260m.g,Si016966m.g,Si017080m.g,Si029549m.g,Si035792m.g,Si007601m.g,Si039556m.g,Si035498m.g,Si029332m.g,Si019810m.g,Si006331m.g,Si008055m.g,Si039324m.g,Si010271m.g,Si001172m.g,Si029625m.g,Si006605m.g,Si035251m.g,Si035333m.g,Si021850m.g,Si001186m.g,Si010002m.g,Si034905m.g,Si019670m.g,Si013585m.g,Si007582m.g,Si005088m.g
GO:0015696	ammonium transport	biological_process	1.3452e-05	0.0010504	9	3794	12	22835	Si017026m.g,Si031091m.g,Si024947m.g,Si018790m.g,Si004697m.g,Si039811m.g,Si009937m.g,Si004721m.g,Si035408m.g
GO:0006979	response to oxidative stress	biological_process	3.3406e-05	0.002025	53	3794	191	22835	Si006880m.g,Si036566m.g,Si017824m.g,Si030595m.g,Si030214m.g,Si030295m.g,Si006946m.g,Si006873m.g,Si022700m.g,Si002007m.g,Si029563m.g,Si008174m.g,Si030304m.g,Si036586m.g,Si030597m.g,Si030179m.g,Si026617m.g,Si006919m.g,Si006881m.g,Si036487m.g,Si017708m.g,Si010606m.g,Si023535m.g,Si022679m.g,Si006869m.g,Si026861m.g,Si030426m.g,Si022667m.g,Si014193m.g,Si017811m.g,Si022693m.g,Si025162m.g,Si006893m.g,Si0…
GO:0015711	organic anion transport	biological_process	8.5106e-05	0.0046127	40	3794	131	22835	Si014990m.g,Si034804m.g,Si034783m.g,Si005154m.g,Si009852m.g,Si016768m.g,Si013742m.g,Si001036m.g,Si026229m.g,Si021976m.g,Si016730m.g,Si019960m.g,Si012669m.g,Si009827m.g,Si015195m.g,Si001029m.g,Si027634m.g,Si015309m.g,Si017155m.g,Si025303m.g,Si022810m.g,Si020859m.g,Si000719m.g,Si029627m.g,Si000982m.g,Si001031m.g,Si013740m.g,Si024807m.g,Si021473m.g,Si013741m.g,Si021637m.g,Si009240m.g,Si003988m.g,Si0…
GO:0008152	metabolic process	biological_process	0.00012162	0.0064402	2128	3794	12099	22835	Si023055m.g,Si003904m.g,Si034620m.g,Si020764m.g,Si027928m.g,Si007911m.g,Si010389m.g,Si029630m.g,Si001328m.g,Si024242m.g,Si011328m.g,Si000192m.g,Si029489m.g,Si036496m.g,Si026304m.g,Si006233m.g,Si020923m.g,Si024907m.g,Si035720m.g,Si017888m.g,Si021397m.g,Si016703m.g,Si000065m.g,Si016903m.g,Si009948m.g,Si029563m.g,Si017840m.g,Si017734m.g,Si024756m.g,Si016147m.g,Si033128m.g,Si011417m.g,Si027439m.g,Si0…
GO:0015849	organic acid transport	biological_process	0.00015568	0.0080585	39	3794	130	22835	Si012430m.g,Si011188m.g,Si020210m.g,Si011960m.g,Si025200m.g,Si031859m.g,Si035309m.g,Si003988m.g,Si009240m.g,Si021637m.g,Si013741m.g,Si013740m.g,Si024807m.g,Si001031m.g,Si021473m.g,Si000982m.g,Si029627m.g,Si000719m.g,Si025303m.g,Si020859m.g,Si022810m.g,Si017155m.g,Si015309m.g,Si012669m.g,Si015195m.g,Si009827m.g,Si027634m.g,Si001029m.g,Si021976m.g,Si019960m.g,Si016730m.g,Si026229m.g,Si001036m.g,Si0…
GO:0046942	carboxylic acid transport	biological_process	0.00015568	0.0080585	39	3794	130	22835	Si001031m.g,Si024807m.g,Si013740m.g,Si021473m.g,Si013741m.g,Si000719m.g,Si029627m.g,Si000982m.g,Si011960m.g,Si031859m.g,Si025200m.g,Si012430m.g,Si011188m.g,Si020210m.g,Si021637m.g,Si003988m.g,Si009240m.g,Si035309m.g,Si001036m.g,Si013742m.g,Si026229m.g,Si014990m.g,Si034804m.g,Si005154m.g,Si034783m.g,Si016768m.g,Si015309m.g,Si017155m.g,Si025303m.g,Si020859m.g,Si022810m.g,Si021976m.g,Si016730m.g,Si0…
GO:0016567	protein ubiquitination	biological_process	0.00022078	0.011177	37	3794	122	22835	Si034488m.g,Si024545m.g,Si009444m.g,Si017223m.g,Si006345m.g,Si016453m.g,Si028714m.g,Si010229m.g,Si022170m.g,Si020684m.g,Si016314m.g,Si006416m.g,Si011652m.g,Si016587m.g,Si013997m.g,Si020151m.g,Si017389m.g,Si035714m.g,Si017274m.g,Si032533m.g,Si035720m.g,Si035433m.g,Si001665m.g,Si005898m.g,Si005883m.g,Si000162m.g,Si022018m.g,Si016507m.g,Si039033m.g,Si016212m.g,Si035837m.g,Si013335m.g,Si024634m.g,Si0…
GO:0051234	establishment of localization	biological_process	0.00038967	0.019303	580	3794	3049	22835	Si000684m.g,Si001172m.g,Si031091m.g,Si024243m.g,Si026350m.g,Si021637m.g,Si035498m.g,Si021564m.g,Si013433m.g,Si039689m.g,Si015148m.g,Si022896m.g,Si007582m.g,Si035516m.g,Si021254m.g,Si000597m.g,Si035333m.g,Si017853m.g,Si013740m.g,Si032337m.g,Si003457m.g,Si007072m.g,Si020755m.g,Si014171m.g,Si029382m.g,Si001652m.g,Si005574m.g,Si036451m.g,Si004554m.g,Si034290m.g,Si022969m.g,Si015448m.g,Si035225m.g,Si0…
GO:0006810	transport	biological_process	0.0004054	0.019869	577	3794	3033	22835	Si013290m.g,Si019776m.g,Si024417m.g,Si009853m.g,Si021473m.g,Si011735m.g,Si000395m.g,Si013585m.g,Si004807m.g,Si033899m.g,Si030163m.g,Si009532m.g,Si021063m.g,Si026648m.g,Si002588m.g,Si021832m.g,Si027554m.g,Si005902m.g,Si011975m.g,Si001725m.g,Si026229m.g,Si032521m.g,Si021311m.g,Si025342m.g,Si006106m.g,Si039733m.g,Si034804m.g,Si035883m.g,Si040633m.g,Si003879m.g,Si021207m.g,Si015195m.g,Si000042m.g,Si0…
GO:0044703	multi-organism reproductive process	biological_process	0.00042773	0.020743	62	3794	244	22835	Si016836m.g,Si028869m.g,Si028923m.g,Si040372m.g,Si009333m.g,Si033053m.g,Si003355m.g,Si000584m.g,Si034317m.g,Si039007m.g,Si032580m.g,Si020922m.g,Si024242m.g,Si033276m.g,Si001375m.g,Si037286m.g,Si000341m.g,Si029988m.g,Si027554m.g,Si016288m.g,Si034291m.g,Si000111m.g,Si032100m.g,Si028924m.g,Si025165m.g,Si009347m.g,Si021063m.g,Si002029m.g,Si012509m.g,Si005505m.g,Si012123m.g,Si016056m.g,Si011973m.g,Si0…
GO:0032446	protein modification by small protein conjugation	biological_process	0.00045145	0.021665	37	3794	126	22835	Si009444m.g,Si034488m.g,Si024545m.g,Si006345m.g,Si016453m.g,Si017223m.g,Si006416m.g,Si011652m.g,Si022170m.g,Si016314m.g,Si020684m.g,Si028714m.g,Si010229m.g,Si013997m.g,Si016587m.g,Si001665m.g,Si005898m.g,Si005883m.g,Si032533m.g,Si035433m.g,Si035720m.g,Si035714m.g,Si017274m.g,Si020151m.g,Si017389m.g,Si016507m.g,Si022018m.g,Si000162m.g,Si016212m.g,Si039033m.g,Si017172m.g,Si034286m.g,Si012788m.g,Si0…
GO:0044255	cellular lipid metabolic process	biological_process	0.00052657	0.024754	123	3794	552	22835	Si020923m.g,Si035749m.g,Si016991m.g,Si035105m.g,Si002081m.g,Si001588m.g,Si034362m.g,Si016703m.g,Si029204m.g,Si016429m.g,Si011802m.g,Si012669m.g,Si010275m.g,Si000687m.g,Si014334m.g,Si037042m.g,Si032031m.g,Si013119m.g,Si039913m.g,Si040106m.g,Si028810m.g,Si014355m.g,Si020208m.g,Si020982m.g,Si031872m.g,Si007045m.g,Si034344m.g,Si037060m.g,Si024741m.g,Si021022m.g,Si035610m.g,Si012434m.g,Si035741m.g,Si0…
GO:0008610	lipid biosynthetic process	biological_process	0.00075829	0.034935	109	3794	489	22835	Si036554m.g,Si009991m.g,Si002414m.g,Si000956m.g,Si035145m.g,Si013961m.g,Si038953m.g,Si027106m.g,Si022477m.g,Si026653m.g,Si032624m.g,Si029067m.g,Si036505m.g,Si010500m.g,Si015621m.g,Si006473m.g,Si032901m.g,Si008790m.g,Si030305m.g,Si026425m.g,Si017412m.g,Si031983m.g,Si015549m.g,Si026351m.g,Si010649m.g,Si030639m.g,Si036322m.g,Si027111m.g,Si019514m.g,Si005186m.g,Si009992m.g,Si040239m.g,Si006689m.g,Si0…
GO:0015698	inorganic anion transport	biological_process	0.001066	0.048147	21	3794	62	22835	Si032521m.g,Si034578m.g,Si026138m.g,Si009366m.g,Si003457m.g,Si034588m.g,Si013382m.g,Si018370m.g,Si021178m.g,Si035516m.g,Si035211m.g,Si038686m.g,Si028871m.g,Si000453m.g,Si026813m.g,Si016897m.g,Si034596m.g,Si035093m.g,Si039539m.g,Si018202m.g,Si018372m.g
GO:0022414	reproductive process	biological_process	0.0011942	0.053416	63	3794	258	22835	Si008208m.g,Si012380m.g,Si026524m.g,Si037175m.g,Si038794m.g,Si009293m.g,Si003767m.g,Si034164m.g,Si003806m.g,Si002243m.g,Si034296m.g,Si007070m.g,Si027093m.g,Si021101m.g,Si012795m.g,Si000261m.g,Si028844m.g,Si009995m.g,Si001643m.g,Si032750m.g,Si033310m.g,Si039864m.g,Si016272m.g,Si019865m.g,Si004871m.g,Si034229m.g,Si027373m.g,Si034696m.g,Si009519m.g,Si002537m.g,Si011973m.g,Si016056m.g,Si012123m.g,Si0…
GO:0051179	localization	biological_process	0.0015167	0.067187	587	3794	3133	22835	Si019926m.g,Si034906m.g,Si009637m.g,Si024807m.g,Si011108m.g,Si008018m.g,Si021587m.g,Si019634m.g,Si008066m.g,Si028871m.g,Si005381m.g,Si022071m.g,Si020210m.g,Si030779m.g,Si022456m.g,Si013269m.g,Si011188m.g,Si006775m.g,Si035309m.g,Si015923m.g,Si000265m.g,Si036155m.g,Si001533m.g,Si028359m.g,Si035017m.g,Si035983m.g,Si035855m.g,Si022014m.g,Si010277m.g,Si035211m.g,Si006810m.g,Si005912m.g,Si035749m.g,Si0…
GO:0071804	cellular potassium ion transport	biological_process	0.0015589	0.067755	14	3794	35	22835	Si034303m.g,Si016378m.g,Si008073m.g,Si005871m.g,Si020681m.g,Si000392m.g,Si034300m.g,Si006705m.g,Si012185m.g,Si005895m.g,Si034290m.g,Si035251m.g,Si034309m.g,Si010836m.g
GO:0071805	potassium ion transmembrane transport	biological_process	0.0015589	0.067755	14	3794	35	22835	Si034290m.g,Si035251m.g,Si034309m.g,Si010836m.g,Si006705m.g,Si012185m.g,Si005895m.g,Si020681m.g,Si000392m.g,Si034300m.g,Si034303m.g,Si016378m.g,Si008073m.g,Si005871m.g
GO:0016998	cell wall macromolecule catabolic process	biological_process	0.0029982	0.12339	9	3794	21	22835	Si010980m.g,Si010959m.g,Si010838m.g,Si037175m.g,Si010816m.g,Si010827m.g,Si029037m.g,Si010776m.g,Si024048m.g
GO:0034220	ion transmembrane transport	biological_process	0.0029997	0.12339	65	3794	279	22835	Si034588m.g,Si001031m.g,Si016587m.g,Si024807m.g,Si013741m.g,Si002395m.g,Si005163m.g,Si016378m.g,Si000719m.g,Si000982m.g,Si013849m.g,Si020681m.g,Si020210m.g,Si011188m.g,Si003988m.g,Si005871m.g,Si035309m.g,Si040270m.g,Si000392m.g,Si001036m.g,Si013742m.g,Si020734m.g,Si016768m.g,Si034783m.g,Si015309m.g,Si006705m.g,Si005895m.g,Si001234m.g,Si017155m.g,Si008073m.g,Si020882m.g,Si024947m.g,Si001029m.g,Si0…
GO:0070647	protein modification by small protein conjugation or removal	biological_process	0.003239	0.13089	42	3794	162	22835	Si006345m.g,Si016453m.g,Si017223m.g,Si009444m.g,Si034488m.g,Si024545m.g,Si013997m.g,Si016587m.g,Si009913m.g,Si006416m.g,Si011652m.g,Si028714m.g,Si010229m.g,Si000115m.g,Si022170m.g,Si020684m.g,Si016314m.g,Si016507m.g,Si017320m.g,Si000162m.g,Si022018m.g,Si035720m.g,Si035433m.g,Si032533m.g,Si005898m.g,Si001665m.g,Si005766m.g,Si005883m.g,Si020151m.g,Si017389m.g,Si035714m.g,Si017274m.g,Si034286m.g,Si0…
GO:0006631	fatty acid metabolic process	biological_process	0.0051431	0.19422	51	3794	214	22835	Si027857m.g,Si002081m.g,Si026043m.g,Si019489m.g,Si035575m.g,Si000051m.g,Si010275m.g,Si035121m.g,Si037042m.g,Si017389m.g,Si006820m.g,Si001588m.g,Si034362m.g,Si016703m.g,Si011802m.g,Si040106m.g,Si017689m.g,Si032031m.g,Si007045m.g,Si013427m.g,Si012275m.g,Si029992m.g,Si008837m.g,Si002262m.g,Si012313m.g,Si020208m.g,Si014355m.g,Si001818m.g,Si026653m.g,Si012434m.g,Si032624m.g,Si038953m.g,Si021739m.g,Si0…
GO:0009847	spore germination	biological_process	0.0065327	0.22974	7	3794	15	22835	Si012642m.g,Si015944m.g,Si016730m.g,Si034804m.g,Si000719m.g,Si016768m.g,Si034783m.g
GO:0032787	monocarboxylic acid metabolic process	biological_process	0.0085615	0.29217	69	3794	309	22835	Si002081m.g,Si013428m.g,Si011802m.g,Si001588m.g,Si034362m.g,Si016703m.g,Si037042m.g,Si010275m.g,Si021760m.g,Si032031m.g,Si000626m.g,Si009995m.g,Si040106m.g,Si014355m.g,Si031419m.g,Si020208m.g,Si009556m.g,Si007045m.g,Si012434m.g,Si006430m.g,Si034356m.g,Si021739m.g,Si009755m.g,Si034354m.g,Si029228m.g,Si032912m.g,Si030083m.g,Si026206m.g,Si000465m.g,Si017049m.g,Si035040m.g,Si026043m.g,Si019489m.g,Si0…
GO:0006633	fatty acid biosynthetic process	biological_process	0.008688	0.29426	30	3794	116	22835	Si032912m.g,Si019514m.g,Si009992m.g,Si040239m.g,Si010649m.g,Si013427m.g,Si035040m.g,Si012275m.g,Si029992m.g,Si008837m.g,Si002262m.g,Si030083m.g,Si012313m.g,Si014355m.g,Si032624m.g,Si035575m.g,Si019489m.g,Si026653m.g,Si010275m.g,Si038953m.g,Si000051m.g,Si035121m.g,Si021739m.g,Si017389m.g,Si035145m.g,Si034356m.g,Si001588m.g,Si016703m.g,Si009991m.g,Si011802m.g
GO:0006542	glutamine biosynthetic process	biological_process	0.00982	0.31652	4	3794	6	22835	Si036280m.g,Si034245m.g,Si036352m.g,Si039430m.g
GO:0006694	steroid biosynthetic process	biological_process	0.01192	0.37105	37	3794	156	22835	Si005186m.g,Si030639m.g,Si031983m.g,Si006774m.g,Si030305m.g,Si026425m.g,Si015780m.g,Si015117m.g,Si017884m.g,Si032901m.g,Si029577m.g,Si010500m.g,Si001529m.g,Si036505m.g,Si022477m.g,Si013961m.g,Si036558m.g,Si002414m.g,Si036554m.g,Si015818m.g,Si024206m.g,Si013591m.g,Si017727m.g,Si002335m.g,Si029585m.g,Si008449m.g,Si020182m.g,Si014053m.g,Si013616m.g,Si017734m.g,Si027857m.g,Si030403m.g,Si036937m.g,Si0…
GO:0006811	ion transport	biological_process	0.012186	0.37238	201	3794	1037	22835	Si017049m.g,Si016378m.g,Si013372m.g,Si000719m.g,Si000982m.g,Si028682m.g,Si016587m.g,Si035517m.g,Si000254m.g,Si016395m.g,Si001031m.g,Si002395m.g,Si002433m.g,Si013741m.g,Si034578m.g,Si033111m.g,Si005163m.g,Si009240m.g,Si007099m.g,Si009754m.g,Si005871m.g,Si022565m.g,Si040270m.g,Si030656m.g,Si000392m.g,Si017371m.g,Si003229m.g,Si014779m.g,Si001529m.g,Si010233m.g,Si026979m.g,Si021022m.g,Si034783m.g,Si0…
GO:0006006	glucose metabolic process	biological_process	0.012513	0.37238	8	3794	20	22835	Si034404m.g,Si016930m.g,Si009666m.g,Si013849m.g,Si034948m.g,Si034932m.g,Si008602m.g,Si029228m.g
GO:0006032	chitin catabolic process	biological_process	0.012962	0.37795	9	3794	25	22835	Si024048m.g,Si010776m.g,Si010827m.g,Si037175m.g,Si010816m.g,Si009519m.g,Si010959m.g,Si010838m.g,Si010980m.g
GO:0046348	amino sugar catabolic process	biological_process	0.012962	0.37795	9	3794	25	22835	Si010959m.g,Si010838m.g,Si010980m.g,Si024048m.g,Si010776m.g,Si037175m.g,Si010816m.g,Si009519m.g,Si010827m.g
GO:1901072	glucosamine-containing compound catabolic process	biological_process	0.012962	0.37795	9	3794	25	22835	Si010980m.g,Si010959m.g,Si010838m.g,Si010776m.g,Si024048m.g,Si010827m.g,Si009519m.g,Si037175m.g,Si010816m.g
GO:0006030	chitin metabolic process	biological_process	0.013217	0.38056	10	3794	29	22835	Si010827m.g,Si009519m.g,Si037175m.g,Si010816m.g,Si010776m.g,Si024048m.g,Si010980m.g,Si010959m.g,Si010838m.g,Si026608m.g
GO:1901071	glucosamine-containing compound metabolic process	biological_process	0.013217	0.38056	10	3794	29	22835	Si010959m.g,Si010980m.g,Si010838m.g,Si026608m.g,Si009519m.g,Si010816m.g,Si037175m.g,Si010827m.g,Si010776m.g,Si024048m.g
GO:0009772	photosynthetic electron transport in photosystem II	biological_process	0.01338	0.38287	3	3794	4	22835	Si008469m.g,Si020824m.g,Si020853m.g
GO:0006887	exocytosis	biological_process	0.014457	0.40123	22	3794	80	22835	Si011108m.g,Si008018m.g,Si040372m.g,Si011735m.g,Si008000m.g,Si021495m.g,Si000978m.g,Si004807m.g,Si021541m.g,Si039214m.g,Si011638m.g,Si000597m.g,Si017373m.g,Si031891m.g,Si013032m.g,Si006309m.g,Si004753m.g,Si013433m.g,Si006290m.g,Si021063m.g,Si025917m.g,Si039689m.g
GO:0030259	lipid glycosylation	biological_process	0.015909	0.43453	11	3794	33	22835	Si016991m.g,Si024978m.g,Si001301m.g,Si033256m.g,Si029646m.g,Si029633m.g,Si001332m.g,Si024741m.g,Si001497m.g,Si031872m.g,Si035693m.g
GO:0044036	cell wall macromolecule metabolic process	biological_process	0.016021	0.43453	10	3794	30	22835	Si010959m.g,Si010838m.g,Si010980m.g,Si000392m.g,Si029037m.g,Si010776m.g,Si024048m.g,Si037175m.g,Si010816m.g,Si010827m.g
GO:0008202	steroid metabolic process	biological_process	0.016034	0.43453	38	3794	164	22835	Si024206m.g,Si013591m.g,Si017727m.g,Si013172m.g,Si020182m.g,Si002335m.g,Si029585m.g,Si008449m.g,Si017734m.g,Si013616m.g,Si014053m.g,Si036937m.g,Si030403m.g,Si027857m.g,Si002219m.g,Si002272m.g,Si014150m.g,Si006689m.g,Si005186m.g,Si030639m.g,Si006774m.g,Si031983m.g,Si015117m.g,Si017884m.g,Si030305m.g,Si026425m.g,Si015780m.g,Si029577m.g,Si001529m.g,Si010500m.g,Si032901m.g,Si036505m.g,Si036558m.g,Si0…
GO:0005975	carbohydrate metabolic process	biological_process	0.017378	0.4577	197	3794	1011	22835	Si026099m.g,Si021993m.g,Si026679m.g,Si033974m.g,Si027106m.g,Si001538m.g,Si000642m.g,Si010671m.g,Si001497m.g,Si001369m.g,Si034932m.g,Si040234m.g,Si015634m.g,Si015388m.g,Si026720m.g,Si028356m.g,Si013455m.g,Si014030m.g,Si021618m.g,Si000952m.g,Si025519m.g,Si026714m.g,Si005178m.g,Si031068m.g,Si005783m.g,Si024615m.g,Si029509m.g,Si030450m.g,Si024695m.g,Si017639m.g,Si012753m.g,Si016930m.g,Si013243m.g,Si0…
GO:0072330	monocarboxylic acid biosynthetic process	biological_process	0.018476	0.4809	31	3794	127	22835	Si001588m.g,Si016703m.g,Si009991m.g,Si011802m.g,Si010275m.g,Si038953m.g,Si000051m.g,Si035121m.g,Si021739m.g,Si017389m.g,Si035145m.g,Si034356m.g,Si019489m.g,Si035575m.g,Si032624m.g,Si026653m.g,Si008837m.g,Si002262m.g,Si012313m.g,Si030083m.g,Si014355m.g,Si035040m.g,Si013427m.g,Si012275m.g,Si029992m.g,Si030392m.g,Si010649m.g,Si019514m.g,Si032912m.g,Si009992m.g,Si040239m.g
GO:0006026	aminoglycan catabolic process	biological_process	0.022225	0.5595	9	3794	27	22835	Si010827m.g,Si037175m.g,Si010816m.g,Si009519m.g,Si024048m.g,Si010776m.g,Si010980m.g,Si010959m.g,Si010838m.g
GO:0006821	chloride transport	biological_process	0.023502	0.58843	6	3794	14	22835	Si038686m.g,Si021178m.g,Si000453m.g,Si026813m.g,Si009366m.g,Si026138m.g
GO:0010167	response to nitrate	biological_process	0.024056	0.59583	2	3794	2	22835	Si018372m.g,Si018370m.g
GO:0015706	nitrate transport	biological_process	0.024056	0.59583	2	3794	2	22835	Si018370m.g,Si018372m.g
GO:0019685	photosynthesis, dark reaction	biological_process	0.025203	0.62091	2	3794	2	22835	Si003678m.g,Si036985m.g
GO:1901565	organonitrogen compound catabolic process	biological_process	0.027041	0.65913	30	3794	129	22835	Si010959m.g,Si017880m.g,Si010816m.g,Si000626m.g,Si009519m.g,Si010800m.g,Si019811m.g,Si010827m.g,Si036456m.g,Si036915m.g,Si022545m.g,Si010776m.g,Si036667m.g,Si030549m.g,Si014968m.g,Si010838m.g,Si010980m.g,Si039451m.g,Si030724m.g,Si007047m.g,Si006403m.g,Si036572m.g,Si037175m.g,Si004726m.g,Si014005m.g,Si008723m.g,Si036423m.g,Si024048m.g,Si014057m.g,Si028837m.g
GO:0009767	photosynthetic electron transport chain	biological_process	0.027298	0.66128	4	3794	8	22835	Si020824m.g,Si020853m.g,Si008469m.g,Si020875m.g
GO:0044267	cellular protein metabolic process	biological_process	0.029441	0.70644	548	3794	3026	22835	Si002646m.g,Si028383m.g,Si011652m.g,Si003902m.g,Si006075m.g,Si029988m.g,Si015090m.g,Si034667m.g,Si000558m.g,Si005733m.g,Si016821m.g,Si025312m.g,Si032820m.g,Si025927m.g,Si010588m.g,Si021293m.g,Si033310m.g,Si027373m.g,Si014089m.g,Si017172m.g,Si002243m.g,Si015363m.g,Si035433m.g,Si032533m.g,Si024754m.g,Si033078m.g,Si001756m.g,Si000878m.g,Si019676m.g,Si021410m.g,Si003758m.g,Si028714m.g,Si034397m.g,Si0…
GO:0030258	lipid modification	biological_process	0.03176	0.73783	15	3794	54	22835	Si033256m.g,Si029646m.g,Si029633m.g,Si001332m.g,Si024741m.g,Si019531m.g,Si001497m.g,Si035693m.g,Si031872m.g,Si005814m.g,Si016991m.g,Si024978m.g,Si001301m.g,Si028852m.g,Si026043m.g
GO:0022900	electron transport chain	biological_process	0.040138	0.89331	23	3794	96	22835	Si020771m.g,Si020853m.g,Si018372m.g,Si000558m.g,Si016404m.g,Si020875m.g,Si006853m.g,Si020735m.g,Si034604m.g,Si020791m.g,Si027411m.g,Si020767m.g,Si033375m.g,Si036113m.g,Si000395m.g,Si025931m.g,Si020684m.g,Si034939m.g,Si008469m.g,Si018370m.g,Si020824m.g,Si024707m.g,Si029622m.g
GO:0017004	cytochrome complex assembly	biological_process	0.043968	0.95548	13	3794	48	22835	Si026579m.g,Si010488m.g,Si033634m.g,Si031595m.g,Si020837m.g,Si039162m.g,Si020775m.g,Si016309m.g,Si020750m.g,Si025148m.g,Si020793m.g,Si004176m.g,Si007070m.g
GO:0019835	cytolysis	biological_process	0.045416	0.98231	9	3794	29	22835	Si039904m.g,Si006345m.g,Si017116m.g,Si024978m.g,Si025917m.g,Si003116m.g,Si002010m.g,Si000051m.g,Si005667m.g
GO:0045017	glycerolipid biosynthetic process	biological_process	0.046395	0.9988	16	3794	61	22835	Si028328m.g,Si010363m.g,Si015363m.g,Si030109m.g,Si005760m.g,Si000956m.g,Si021641m.g,Si012669m.g,Si039913m.g,Si029625m.g,Si006526m.g,Si026351m.g,Si025867m.g,Si015549m.g,Si034998m.g,Si028810m.g
GO:0043549	regulation of kinase activity	biological_process	0.048805	1	6	3794	17	22835	Si021371m.g,Si031006m.g,Si007212m.g,Si023782m.g,Si007915m.g,Si028714m.g
GO:0045859	regulation of protein kinase activity	biological_process	0.048805	1	6	3794	17	22835	Si031006m.g,Si021371m.g,Si028714m.g,Si007915m.g,Si023782m.g,Si007212m.g
GO:0032940	secretion by cell	biological_process	0.050002	1	29	3794	125	22835	Si004753m.g,Si006309m.g,Si013032m.g,Si025917m.g,Si017320m.g,Si039689m.g,Si021063m.g,Si040196m.g,Si006290m.g,Si013433m.g,Si029088m.g,Si004807m.g,Si021541m.g,Si008000m.g,Si021495m.g,Si000978m.g,Si011735m.g,Si040372m.g,Si011108m.g,Si003445m.g,Si008018m.g,Si031891m.g,Si011638m.g,Si016045m.g,Si000597m.g,Si017373m.g,Si000882m.g,Si039214m.g,Si021746m.g
GO:0046439	L-cysteine metabolic process	biological_process	0.051704	1	3	3794	6	22835	Si014993m.g,Si031187m.g,Si036684m.g
GO:0042221	response to chemical	biological_process	0.05178	1	70	3794	353	22835	Si006230m.g,Si038081m.g,Si014858m.g,Si039556m.g,Si039925m.g,Si007390m.g,Si019810m.g,Si018370m.g,Si006605m.g,Si007045m.g,Si002803m.g,Si012732m.g,Si012632m.g,Si016147m.g,Si018569m.g,Si017080m.g,Si035260m.g,Si000733m.g,Si001114m.g,Si011095m.g,Si029332m.g,Si014323m.g,Si006331m.g,Si011311m.g,Si015757m.g,Si001862m.g,Si039324m.g,Si029625m.g,Si033419m.g,Si028714m.g,Si003831m.g,Si035792m.g,Si029549m.g,Si0…
GO:0009069	serine family amino acid metabolic process	biological_process	0.052437	1	7	3794	22	22835	Si037008m.g,Si039451m.g,Si024931m.g,Si026222m.g,Si036684m.g,Si031187m.g,Si014993m.g
GO:0006743	ubiquinone metabolic process	biological_process	0.053096	1	6	3794	17	22835	Si016179m.g,Si010539m.g,Si022681m.g,Si038615m.g,Si010566m.g,Si010540m.g
GO:0006744	ubiquinone biosynthetic process	biological_process	0.053096	1	6	3794	17	22835	Si010540m.g,Si010539m.g,Si016179m.g,Si038615m.g,Si010566m.g,Si022681m.g
GO:0019538	protein metabolic process	biological_process	0.053925	1	684	3794	3853	22835	Si004602m.g,Si004190m.g,Si031459m.g,Si012642m.g,Si027268m.g,Si017320m.g,Si006000m.g,Si018259m.g,Si011916m.g,Si003767m.g,Si026619m.g,Si016170m.g,Si006191m.g,Si022280m.g,Si022479m.g,Si000145m.g,Si029111m.g,Si015538m.g,Si005196m.g,Si000551m.g,Si016453m.g,Si035593m.g,Si026377m.g,Si013851m.g,Si029013m.g,Si027588m.g,Si020726m.g,Si023261m.g,Si006773m.g,Si022433m.g,Si007628m.g,Si029170m.g,Si034291m.g,Si0…
GO:1902531	regulation of intracellular signal transduction	biological_process	0.054559	1	13	3794	48	22835	Si026703m.g,Si011095m.g,Si023782m.g,Si016080m.g,Si010739m.g,Si025695m.g,Si029170m.g,Si028714m.g,Si033831m.g,Si034998m.g,Si018405m.g,Si021109m.g,Si025905m.g
GO:0001907	killing by symbiont of host cells	biological_process	0.055519	1	5	3794	13	22835	Si005667m.g,Si025917m.g,Si024978m.g,Si020646m.g,Si017116m.g
GO:0044004	disruption by symbiont of host cell	biological_process	0.055519	1	5	3794	13	22835	Si005667m.g,Si025917m.g,Si024978m.g,Si020646m.g,Si017116m.g
GO:0051818	disruption of cells of other organism involved in symbiotic interaction	biological_process	0.055519	1	5	3794	13	22835	Si017116m.g,Si005667m.g,Si024978m.g,Si025917m.g,Si020646m.g
GO:0051883	killing of cells in other organism involved in symbiotic interaction	biological_process	0.055519	1	5	3794	13	22835	Si017116m.g,Si005667m.g,Si020646m.g,Si025917m.g,Si024978m.g
GO:0046903	secretion	biological_process	0.060005	1	29	3794	127	22835	Si008000m.g,Si021495m.g,Si000978m.g,Si004807m.g,Si029088m.g,Si021541m.g,Si011108m.g,Si008018m.g,Si003445m.g,Si011735m.g,Si040372m.g,Si031891m.g,Si039214m.g,Si021746m.g,Si011638m.g,Si016045m.g,Si017373m.g,Si000882m.g,Si000597m.g,Si004753m.g,Si006309m.g,Si013032m.g,Si040196m.g,Si021063m.g,Si025917m.g,Si039689m.g,Si017320m.g,Si013433m.g,Si006290m.g
GO:0006534	cysteine metabolic process	biological_process	0.060285	1	4	3794	10	22835	Si024931m.g,Si031187m.g,Si036684m.g,Si014993m.g
GO:0008272	sulfate transport	biological_process	0.061106	1	5	3794	13	22835	Si013382m.g,Si034588m.g,Si034578m.g,Si032521m.g,Si034596m.g
GO:0006672	ceramide metabolic process	biological_process	0.061654	1	4	3794	10	22835	Si018604m.g,Si014334m.g,Si001652m.g,Si002483m.g
GO:0033057	multicellular organismal reproductive behavior	biological_process	0.064182	1	3	3794	6	22835	Si001375m.g,Si009995m.g,Si016056m.g
GO:0045924	regulation of female receptivity	biological_process	0.064182	1	3	3794	6	22835	Si016056m.g,Si009995m.g,Si001375m.g
GO:0046008	regulation of female receptivity, post-mating	biological_process	0.064182	1	3	3794	6	22835	Si016056m.g,Si009995m.g,Si001375m.g
GO:0060180	female mating behavior	biological_process	0.064182	1	3	3794	6	22835	Si009995m.g,Si001375m.g,Si016056m.g
GO:0008360	regulation of cell shape	biological_process	0.065907	1	2	3794	3	22835	Si015780m.g,Si038473m.g
GO:0030493	bacteriochlorophyll metabolic process	biological_process	0.067536	1	3	3794	6	22835	Si015363m.g,Si036985m.g,Si003678m.g
GO:0030494	bacteriochlorophyll biosynthetic process	biological_process	0.067536	1	3	3794	6	22835	Si036985m.g,Si003678m.g,Si015363m.g
GO:0006040	amino sugar metabolic process	biological_process	0.069347	1	10	3794	37	22835	Si010959m.g,Si010980m.g,Si010838m.g,Si026608m.g,Si010776m.g,Si024048m.g,Si010827m.g,Si009519m.g,Si010816m.g,Si037175m.g
GO:0006813	potassium ion transport	biological_process	0.070072	1	35	3794	162	22835	Si008073m.g,Si034300m.g,Si000195m.g,Si012185m.g,Si006705m.g,Si005895m.g,Si034290m.g,Si010836m.g,Si034225m.g,Si034303m.g,Si024290m.g,Si035943m.g,Si036155m.g,Si001725m.g,Si035251m.g,Si022565m.g,Si005871m.g,Si025078m.g,Si000392m.g,Si001529m.g,Si006773m.g,Si025277m.g,Si002515m.g,Si034309m.g,Si026979m.g,Si027224m.g,Si016378m.g,Si017049m.g,Si020681m.g,Si035436m.g,Si002514m.g,Si024417m.g,Si024488m.g,Si0…
GO:0044723	single-organism carbohydrate metabolic process	biological_process	0.070814	1	87	3794	440	22835	Si033974m.g,Si029646m.g,Si027106m.g,Si035693m.g,Si001691m.g,Si001497m.g,Si034932m.g,Si040234m.g,Si015634m.g,Si030530m.g,Si034404m.g,Si000952m.g,Si035436m.g,Si029066m.g,Si027111m.g,Si005783m.g,Si024615m.g,Si000023m.g,Si034569m.g,Si001301m.g,Si030450m.g,Si001332m.g,Si016930m.g,Si013243m.g,Si033256m.g,Si018064m.g,Si009666m.g,Si037659m.g,Si027629m.g,Si024978m.g,Si010312m.g,Si014575m.g,Si006853m.g,Si0…
GO:0051704	multi-organism process	biological_process	0.07096	1	237	3794	1301	22835	Si000261m.g,Si019090m.g,Si027093m.g,Si034296m.g,Si030983m.g,Si022513m.g,Si002243m.g,Si038649m.g,Si003806m.g,Si020646m.g,Si038794m.g,Si000453m.g,Si037175m.g,Si009684m.g,Si025917m.g,Si021116m.g,Si024067m.g,Si020339m.g,Si020689m.g,Si011973m.g,Si032944m.g,Si016771m.g,Si034696m.g,Si034229m.g,Si027373m.g,Si006270m.g,Si038487m.g,Si019838m.g,Si039864m.g,Si033310m.g,Si030384m.g,Si001909m.g,Si032750m.g,Si0…
GO:0006094	gluconeogenesis	biological_process	0.072585	1	4	3794	10	22835	Si013849m.g,Si029228m.g,Si034932m.g,Si034404m.g
GO:0019319	hexose biosynthetic process	biological_process	0.072585	1	4	3794	10	22835	Si029228m.g,Si013849m.g,Si034404m.g,Si034932m.g
GO:0046364	monosaccharide biosynthetic process	biological_process	0.072585	1	4	3794	10	22835	Si034932m.g,Si034404m.g,Si013849m.g,Si029228m.g
GO:0045892	negative regulation of transcription, DNA-templated	biological_process	0.075429	1	10	3794	37	22835	Si030262m.g,Si009683m.g,Si015607m.g,Si007009m.g,Si017172m.g,Si035299m.g,Si035742m.g,Si024536m.g,Si000405m.g,Si003367m.g
GO:0051253	negative regulation of RNA metabolic process	biological_process	0.075429	1	10	3794	37	22835	Si017172m.g,Si035299m.g,Si015607m.g,Si007009m.g,Si024536m.g,Si035742m.g,Si003367m.g,Si000405m.g,Si030262m.g,Si009683m.g
GO:1902679	negative regulation of RNA biosynthetic process	biological_process	0.075429	1	10	3794	37	22835	Si030262m.g,Si009683m.g,Si024536m.g,Si035742m.g,Si000405m.g,Si003367m.g,Si017172m.g,Si035299m.g,Si015607m.g,Si007009m.g
GO:1903507	negative regulation of nucleic acid-templated transcription	biological_process	0.075429	1	10	3794	37	22835	Si000405m.g,Si003367m.g,Si035742m.g,Si024536m.g,Si035299m.g,Si017172m.g,Si007009m.g,Si015607m.g,Si009683m.g,Si030262m.g
GO:0042752	regulation of circadian rhythm	biological_process	0.076407	1	2	3794	3	22835	Si035299m.g,Si030262m.g
GO:0042754	negative regulation of circadian rhythm	biological_process	0.076407	1	2	3794	3	22835	Si035299m.g,Si030262m.g
GO:0044711	single-organism biosynthetic process	biological_process	0.07783	1	218	3794	1189	22835	Si033963m.g,Si028904m.g,Si012939m.g,Si036451m.g,Si035575m.g,Si034631m.g,Si029318m.g,Si006689m.g,Si018064m.g,Si020755m.g,Si000051m.g,Si035121m.g,Si017389m.g,Si002272m.g,Si001725m.g,Si013551m.g,Si012517m.g,Si006526m.g,Si029057m.g,Si010566m.g,Si032502m.g,Si000757m.g,Si000223m.g,Si039733m.g,Si014053m.g,Si013616m.g,Si025867m.g,Si002335m.g,Si020182m.g,Si029992m.g,Si034998m.g,Si036505m.g,Si021510m.g,Si0…
GO:0051186	cofactor metabolic process	biological_process	0.078189	1	73	3794	371	22835	Si013293m.g,Si022681m.g,Si021760m.g,Si022545m.g,Si036915m.g,Si036456m.g,Si009995m.g,Si036667m.g,Si036985m.g,Si035178m.g,Si000259m.g,Si001041m.g,Si031419m.g,Si003678m.g,Si013590m.g,Si012020m.g,Si009556m.g,Si004056m.g,Si036423m.g,Si014057m.g,Si010291m.g,Si029681m.g,Si013428m.g,Si007047m.g,Si011916m.g,Si010800m.g,Si003152m.g,Si029228m.g,Si018436m.g,Si002514m.g,Si026761m.g,Si010540m.g,Si017049m.g,Si0…
GO:0006778	porphyrin-containing compound metabolic process	biological_process	0.07847	1	31	3794	145	22835	Si001041m.g,Si003678m.g,Si036985m.g,Si038901m.g,Si000006m.g,Si035178m.g,Si017049m.g,Si013590m.g,Si001725m.g,Si013551m.g,Si013293m.g,Si036667m.g,Si022545m.g,Si036915m.g,Si036456m.g,Si029681m.g,Si035434m.g,Si009836m.g,Si030549m.g,Si014968m.g,Si010291m.g,Si036572m.g,Si007047m.g,Si015363m.g,Si008723m.g,Si014005m.g,Si035774m.g,Si014057m.g,Si028837m.g,Si005687m.g,Si036423m.g
GO:0072348	sulfur compound transport	biological_process	0.07967	1	5	3794	14	22835	Si032521m.g,Si034578m.g,Si034596m.g,Si013382m.g,Si034588m.g
GO:0001932	regulation of protein phosphorylation	biological_process	0.079906	1	6	3794	19	22835	Si007212m.g,Si023782m.g,Si007915m.g,Si028714m.g,Si021371m.g,Si031006m.g
GO:0042325	regulation of phosphorylation	biological_process	0.079906	1	6	3794	19	22835	Si021371m.g,Si031006m.g,Si007212m.g,Si023782m.g,Si007915m.g,Si028714m.g
GO:0006643	membrane lipid metabolic process	biological_process	0.081316	1	28	3794	128	22835	Si033962m.g,Si025867m.g,Si034998m.g,Si028810m.g,Si018604m.g,Si029625m.g,Si039913m.g,Si039864m.g,Si004688m.g,Si012327m.g,Si002608m.g,Si002483m.g,Si015363m.g,Si001652m.g,Si014334m.g,Si017543m.g,Si033866m.g,Si005760m.g,Si000747m.g,Si002588m.g,Si012669m.g,Si026648m.g,Si015830m.g,Si008543m.g,Si028854m.g,Si035610m.g,Si035749m.g,Si010363m.g
GO:0051187	cofactor catabolic process	biological_process	0.081568	1	14	3794	58	22835	Si030549m.g,Si014968m.g,Si036572m.g,Si007047m.g,Si008723m.g,Si014005m.g,Si010800m.g,Si028837m.g,Si014057m.g,Si036667m.g,Si036456m.g,Si036915m.g,Si036423m.g,Si022545m.g
GO:0046836	glycolipid transport	biological_process	0.081668	1	3	3794	7	22835	Si014506m.g,Si037287m.g,Si010778m.g
GO:0009237	siderophore metabolic process	biological_process	0.084217	1	2	3794	3	22835	Si016208m.g,Si034620m.g
GO:0019290	siderophore biosynthetic process	biological_process	0.084217	1	2	3794	3	22835	Si034620m.g,Si016208m.g
GO:0016051	carbohydrate biosynthetic process	biological_process	0.09087	1	40	3794	191	22835	Si024709m.g,Si019585m.g,Si027106m.g,Si029154m.g,Si021739m.g,Si033974m.g,Si033866m.g,Si015830m.g,Si034932m.g,Si017283m.g,Si029066m.g,Si013849m.g,Si033086m.g,Si034404m.g,Si029228m.g,Si000023m.g,Si027111m.g,Si027629m.g,Si018064m.g,Si009413m.g,Si016303m.g,Si013243m.g,Si000687m.g,Si028904m.g,Si033963m.g,Si009684m.g,Si000258m.g,Si014575m.g,Si016995m.g,Si022119m.g,Si028885m.g,Si036985m.g,Si032944m.g,Si0…
GO:0048585	negative regulation of response to stimulus	biological_process	0.091147	1	7	3794	24	22835	Si011095m.g,Si013685m.g,Si015502m.g,Si023196m.g,Si023782m.g,Si028714m.g,Si013301m.g
GO:0015886	heme transport	biological_process	0.095104	1	8	3794	29	22835	Si007070m.g,Si004176m.g,Si025148m.g,Si039162m.g,Si019776m.g,Si031595m.g,Si016309m.g,Si026813m.g
GO:0051181	cofactor transport	biological_process	0.095104	1	8	3794	29	22835	Si004176m.g,Si007070m.g,Si025148m.g,Si016309m.g,Si019776m.g,Si039162m.g,Si031595m.g,Si026813m.g
GO:1901678	iron coordination entity transport	biological_process	0.095104	1	8	3794	29	22835	Si007070m.g,Si004176m.g,Si025148m.g,Si016309m.g,Si039162m.g,Si019776m.g,Si031595m.g,Si026813m.g
GO:0006541	glutamine metabolic process	biological_process	0.096391	1	7	3794	24	22835	Si022538m.g,Si034245m.g,Si036280m.g,Si037008m.g,Si036303m.g,Si039430m.g,Si036352m.g
GO:0006817	phosphate ion transport	biological_process	0.096701	1	3	3794	7	22835	Si028871m.g,Si003457m.g,Si039539m.g
GO:0045934	negative regulation of nucleobase-containing compound metabolic process	biological_process	0.10048	1	10	3794	39	22835	Si009683m.g,Si030262m.g,Si000405m.g,Si003367m.g,Si024536m.g,Si035742m.g,Si007009m.g,Si015607m.g,Si017172m.g,Si035299m.g
GO:0006733	oxidoreduction coenzyme metabolic process	biological_process	0.10518	1	22	3794	98	22835	Si013428m.g,Si006430m.g,Si015634m.g,Si038615m.g,Si010312m.g,Si034932m.g,Si031419m.g,Si000952m.g,Si025905m.g,Si009556m.g,Si026206m.g,Si029228m.g,Si016179m.g,Si010800m.g,Si010539m.g,Si010566m.g,Si022681m.g,Si021760m.g,Si010540m.g,Si024615m.g,Si000598m.g,Si009995m.g
GO:0015672	monovalent inorganic cation transport	biological_process	0.11197	1	74	3794	385	22835	Si004697m.g,Si005895m.g,Si001234m.g,Si000195m.g,Si006705m.g,Si034300m.g,Si024947m.g,Si036123m.g,Si008073m.g,Si020882m.g,Si036155m.g,Si037403m.g,Si035943m.g,Si020940m.g,Si020734m.g,Si024290m.g,Si031187m.g,Si026979m.g,Si001529m.g,Si006773m.g,Si000392m.g,Si040270m.g,Si005871m.g,Si022565m.g,Si005163m.g,Si002395m.g,Si002433m.g,Si016395m.g,Si016587m.g,Si002514m.g,Si034588m.g,Si020681m.g,Si017026m.g,Si0…
GO:0006665	sphingolipid metabolic process	biological_process	0.11446	1	5	3794	16	22835	Si002483m.g,Si028854m.g,Si014334m.g,Si001652m.g,Si018604m.g
GO:0019089	transmission of virus	biological_process	0.11727	1	4	3794	12	22835	Si038862m.g,Si011377m.g,Si030638m.g,Si011746m.g
GO:0044007	dissemination or transmission of symbiont from host	biological_process	0.11727	1	4	3794	12	22835	Si030638m.g,Si011746m.g,Si038862m.g,Si011377m.g
GO:0051821	dissemination or transmission of organism from other organism involved in symbiotic interaction	biological_process	0.11727	1	4	3794	12	22835	Si038862m.g,Si011377m.g,Si030638m.g,Si011746m.g
GO:0006869	lipid transport	biological_process	0.11969	1	14	3794	61	22835	Si014506m.g,Si023261m.g,Si014575m.g,Si037287m.g,Si013269m.g,Si036810m.g,Si028359m.g,Si009754m.g,Si002813m.g,Si034832m.g,Si010778m.g,Si000747m.g,Si007628m.g,Si015923m.g
GO:1901264	carbohydrate derivative transport	biological_process	0.12005	1	3	3794	8	22835	Si037287m.g,Si010778m.g,Si014506m.g
GO:0031640	killing of cells of other organism	biological_process	0.12141	1	5	3794	16	22835	Si020646m.g,Si025917m.g,Si024978m.g,Si005667m.g,Si017116m.g
GO:0044364	disruption of cells of other organism	biological_process	0.12141	1	5	3794	16	22835	Si017116m.g,Si005667m.g,Si020646m.g,Si025917m.g,Si024978m.g
GO:0010558	negative regulation of macromolecule biosynthetic process	biological_process	0.12287	1	16	3794	72	22835	Si003367m.g,Si038316m.g,Si007009m.g,Si015607m.g,Si009240m.g,Si026717m.g,Si025312m.g,Si026657m.g,Si000405m.g,Si024536m.g,Si035742m.g,Si037862m.g,Si017172m.g,Si035299m.g,Si009683m.g,Si030262m.g
GO:0031327	negative regulation of cellular biosynthetic process	biological_process	0.12287	1	16	3794	72	22835	Si009683m.g,Si030262m.g,Si000405m.g,Si024536m.g,Si035742m.g,Si026657m.g,Si035299m.g,Si017172m.g,Si037862m.g,Si009240m.g,Si025312m.g,Si026717m.g,Si003367m.g,Si007009m.g,Si038316m.g,Si015607m.g
GO:0051172	negative regulation of nitrogen compound metabolic process	biological_process	0.12287	1	16	3794	72	22835	Si037862m.g,Si017172m.g,Si035299m.g,Si026657m.g,Si035742m.g,Si024536m.g,Si000405m.g,Si030262m.g,Si009683m.g,Si015607m.g,Si007009m.g,Si038316m.g,Si003367m.g,Si026717m.g,Si025312m.g,Si009240m.g
GO:2000113	negative regulation of cellular macromolecule biosynthetic process	biological_process	0.12287	1	16	3794	72	22835	Si026717m.g,Si025312m.g,Si009240m.g,Si038316m.g,Si007009m.g,Si015607m.g,Si003367m.g,Si009683m.g,Si030262m.g,Si035299m.g,Si017172m.g,Si037862m.g,Si000405m.g,Si035742m.g,Si024536m.g,Si026657m.g
GO:0009166	nucleotide catabolic process	biological_process	0.12431	1	3	3794	8	22835	Si010800m.g,Si017880m.g,Si019811m.g
GO:1901136	carbohydrate derivative catabolic process	biological_process	0.12753	1	13	3794	57	22835	Si010776m.g,Si024048m.g,Si010827m.g,Si019811m.g,Si009519m.g,Si017880m.g,Si010816m.g,Si017639m.g,Si037175m.g,Si019533m.g,Si010980m.g,Si010959m.g,Si010838m.g
GO:0007586	digestion	biological_process	0.12867	1	2	3794	4	22835	Si020473m.g,Si001099m.g
GO:0006787	porphyrin-containing compound catabolic process	biological_process	0.12872	1	13	3794	57	22835	Si008723m.g,Si014005m.g,Si014057m.g,Si028837m.g,Si036667m.g,Si022545m.g,Si036915m.g,Si036423m.g,Si036456m.g,Si030549m.g,Si014968m.g,Si036572m.g,Si007047m.g
GO:0033015	tetrapyrrole catabolic process	biological_process	0.12872	1	13	3794	57	22835	Si036572m.g,Si007047m.g,Si030549m.g,Si014968m.g,Si036667m.g,Si014057m.g,Si028837m.g,Si036915m.g,Si036423m.g,Si022545m.g,Si036456m.g,Si008723m.g,Si014005m.g
GO:0006788	heme oxidation	biological_process	0.13155	1	2	3794	4	22835	Si008723m.g,Si007047m.g
GO:0001525	angiogenesis	biological_process	0.13338	1	2	3794	4	22835	Si010739m.g,Si011455m.g
GO:0001568	blood vessel development	biological_process	0.13338	1	2	3794	4	22835	Si010739m.g,Si011455m.g
GO:0001944	vasculature development	biological_process	0.13338	1	2	3794	4	22835	Si011455m.g,Si010739m.g
GO:0045765	regulation of angiogenesis	biological_process	0.13338	1	2	3794	4	22835	Si011455m.g,Si010739m.g
GO:0048514	blood vessel morphogenesis	biological_process	0.13338	1	2	3794	4	22835	Si010739m.g,Si011455m.g
GO:0072358	cardiovascular system development	biological_process	0.13338	1	2	3794	4	22835	Si011455m.g,Si010739m.g
GO:0072359	circulatory system development	biological_process	0.13338	1	2	3794	4	22835	Si011455m.g,Si010739m.g
GO:1901342	regulation of vasculature development	biological_process	0.13338	1	2	3794	4	22835	Si011455m.g,Si010739m.g
GO:0060478	acrosomal vesicle exocytosis	biological_process	0.13346	1	2	3794	4	22835	Si040372m.g,Si021063m.g
GO:0009084	glutamine family amino acid biosynthetic process	biological_process	0.13527	1	6	3794	21	22835	Si036280m.g,Si000006m.g,Si034245m.g,Si039430m.g,Si036352m.g,Si016668m.g
GO:0042710	biofilm formation	biological_process	0.13545	1	3	3794	8	22835	Si016288m.g,Si030332m.g,Si028383m.g
GO:0000096	sulfur amino acid metabolic process	biological_process	0.13651	1	6	3794	22	22835	Si014993m.g,Si031187m.g,Si036684m.g,Si024931m.g,Si005169m.g,Si037008m.g
GO:0001897	cytolysis by symbiont of host cells	biological_process	0.13679	1	4	3794	12	22835	Si017116m.g,Si024978m.g,Si025917m.g,Si005667m.g
GO:0019836	hemolysis by symbiont of host erythrocytes	biological_process	0.13679	1	4	3794	12	22835	Si017116m.g,Si025917m.g,Si024978m.g,Si005667m.g
GO:0051801	cytolysis in other organism involved in symbiotic interaction	biological_process	0.13679	1	4	3794	12	22835	Si017116m.g,Si005667m.g,Si025917m.g,Si024978m.g
GO:0052331	hemolysis in other organism involved in symbiotic interaction	biological_process	0.13679	1	4	3794	12	22835	Si017116m.g,Si025917m.g,Si024978m.g,Si005667m.g
GO:0000186	activation of MAPKK activity	biological_process	0.1378	1	2	3794	4	22835	Si028714m.g,Si023782m.g
GO:0001678	cellular glucose homeostasis	biological_process	0.1378	1	2	3794	4	22835	Si028714m.g,Si023782m.g
GO:0008343	adult feeding behavior	biological_process	0.1378	1	2	3794	4	22835	Si023782m.g,Si028714m.g
GO:0030534	adult behavior	biological_process	0.1378	1	2	3794	4	22835	Si028714m.g,Si023782m.g
GO:0032094	response to food	biological_process	0.1378	1	2	3794	4	22835	Si028714m.g,Si023782m.g
GO:0032095	regulation of response to food	biological_process	0.1378	1	2	3794	4	22835	Si028714m.g,Si023782m.g
GO:0032096	negative regulation of response to food	biological_process	0.1378	1	2	3794	4	22835	Si023782m.g,Si028714m.g
GO:0032098	regulation of appetite	biological_process	0.1378	1	2	3794	4	22835	Si023782m.g,Si028714m.g
GO:0032099	negative regulation of appetite	biological_process	0.1378	1	2	3794	4	22835	Si023782m.g,Si028714m.g
GO:0032104	regulation of response to extracellular stimulus	biological_process	0.1378	1	2	3794	4	22835	Si023782m.g,Si028714m.g
GO:0032105	negative regulation of response to extracellular stimulus	biological_process	0.1378	1	2	3794	4	22835	Si028714m.g,Si023782m.g
GO:0032107	regulation of response to nutrient levels	biological_process	0.1378	1	2	3794	4	22835	Si028714m.g,Si023782m.g
GO:0032108	negative regulation of response to nutrient levels	biological_process	0.1378	1	2	3794	4	22835	Si023782m.g,Si028714m.g
GO:0032147	activation of protein kinase activity	biological_process	0.1378	1	2	3794	4	22835	Si023782m.g,Si028714m.g
GO:0033500	carbohydrate homeostasis	biological_process	0.1378	1	2	3794	4	22835	Si023782m.g,Si028714m.g
GO:0033674	positive regulation of kinase activity	biological_process	0.1378	1	2	3794	4	22835	Si028714m.g,Si023782m.g
GO:0042593	glucose homeostasis	biological_process	0.1378	1	2	3794	4	22835	Si028714m.g,Si023782m.g
GO:0044708	single-organism behavior	biological_process	0.1378	1	2	3794	4	22835	Si023782m.g,Si028714m.g
GO:0045860	positive regulation of protein kinase activity	biological_process	0.1378	1	2	3794	4	22835	Si023782m.g,Si028714m.g
GO:0051347	positive regulation of transferase activity	biological_process	0.1378	1	2	3794	4	22835	Si028714m.g,Si023782m.g
GO:0016052	carbohydrate catabolic process	biological_process	0.1383	1	20	3794	90	22835	Si034783m.g,Si031419m.g,Si034948m.g,Si026206m.g,Si009556m.g,Si000952m.g,Si021760m.g,Si029228m.g,Si024615m.g,Si012980m.g,Si035044m.g,Si009995m.g,Si013428m.g,Si000392m.g,Si015634m.g,Si006430m.g,Si033152m.g,Si034932m.g,Si010312m.g,Si025585m.g
GO:0046486	glycerolipid metabolic process	biological_process	0.13872	1	31	3794	150	22835	Si026648m.g,Si028328m.g,Si008543m.g,Si035610m.g,Si035749m.g,Si010363m.g,Si030109m.g,Si015363m.g,Si005760m.g,Si000956m.g,Si019531m.g,Si021641m.g,Si017543m.g,Si002588m.g,Si012669m.g,Si000747m.g,Si039913m.g,Si029625m.g,Si004688m.g,Si012327m.g,Si028852m.g,Si013119m.g,Si006526m.g,Si002608m.g,Si025867m.g,Si033962m.g,Si026351m.g,Si015549m.g,Si034998m.g,Si028810m.g,Si020982m.g
GO:0006433	prolyl-tRNA aminoacylation	biological_process	0.13991	1	2	3794	4	22835	Si015090m.g,Si002677m.g
GO:0015994	chlorophyll metabolic process	biological_process	0.14077	1	14	3794	63	22835	Si014057m.g,Si036667m.g,Si028837m.g,Si036915m.g,Si022545m.g,Si036423m.g,Si036456m.g,Si014005m.g,Si036572m.g,Si015363m.g,Si003678m.g,Si036985m.g,Si014968m.g,Si030549m.g
GO:2001057	reactive nitrogen species metabolic process	biological_process	0.14116	1	4	3794	12	22835	Si015093m.g,Si019646m.g,Si001153m.g,Si013224m.g
GO:0006082	organic acid metabolic process	biological_process	0.14513	1	141	3794	765	22835	Si009991m.g,Si035693m.g,Si000599m.g,Si022477m.g,Si028032m.g,Si035145m.g,Si024237m.g,Si026653m.g,Si021510m.g,Si035771m.g,Si019533m.g,Si030392m.g,Si009992m.g,Si005814m.g,Si019514m.g,Si010811m.g,Si017014m.g,Si035121m.g,Si000051m.g,Si006820m.g,Si006403m.g,Si017389m.g,Si035575m.g,Si017260m.g,Si016212m.g,Si002335m.g,Si026384m.g,Si001208m.g,Si019646m.g,Si029992m.g,Si032502m.g,Si000757m.g,Si036280m.g,Si0…
GO:0043436	oxoacid metabolic process	biological_process	0.14513	1	141	3794	765	22835	Si031098m.g,Si026401m.g,Si032912m.g,Si034354m.g,Si018436m.g,Si029228m.g,Si026206m.g,Si006517m.g,Si035040m.g,Si000465m.g,Si017049m.g,Si004348m.g,Si014993m.g,Si034620m.g,Si034356m.g,Si009754m.g,Si030724m.g,Si036280m.g,Si036684m.g,Si016198m.g,Si009995m.g,Si040106m.g,Si032031m.g,Si021760m.g,Si000626m.g,Si010373m.g,Si025365m.g,Si016668m.g,Si021521m.g,Si000403m.g,Si010630m.g,Si010275m.g,Si013428m.g,Si0…
GO:0001906	cell killing	biological_process	0.14585	1	5	3794	17	22835	Si017116m.g,Si025917m.g,Si024978m.g,Si020646m.g,Si005667m.g
GO:0009890	negative regulation of biosynthetic process	biological_process	0.14889	1	16	3794	74	22835	Si009240m.g,Si026717m.g,Si025312m.g,Si003367m.g,Si007009m.g,Si038316m.g,Si015607m.g,Si009683m.g,Si030262m.g,Si026657m.g,Si000405m.g,Si024536m.g,Si035742m.g,Si037862m.g,Si017172m.g,Si035299m.g
GO:0012502	induction of programmed cell death	biological_process	0.15063	1	1	3794	1	22835	Si020646m.g
GO:0019051	induction by virus of host apoptotic process	biological_process	0.15063	1	1	3794	1	22835	Si020646m.g
GO:0031343	positive regulation of cell killing	biological_process	0.15063	1	1	3794	1	22835	Si020646m.g
GO:0043902	positive regulation of multi-organism process	biological_process	0.15063	1	1	3794	1	22835	Si020646m.g
GO:0044533	positive regulation of apoptotic process in other organism	biological_process	0.15063	1	1	3794	1	22835	Si020646m.g
GO:0051709	regulation of killing of cells of other organism	biological_process	0.15063	1	1	3794	1	22835	Si020646m.g
GO:0051712	positive regulation of killing of cells of other organism	biological_process	0.15063	1	1	3794	1	22835	Si020646m.g
GO:0052042	positive regulation by symbiont of host programmed cell death	biological_process	0.15063	1	1	3794	1	22835	Si020646m.g
GO:0052151	positive regulation by symbiont of host apoptotic process	biological_process	0.15063	1	1	3794	1	22835	Si020646m.g
GO:0052330	positive regulation by organism of programmed cell death in other organism involved in symbiotic interaction	biological_process	0.15063	1	1	3794	1	22835	Si020646m.g
GO:0052501	positive regulation by organism of apoptotic process in other organism involved in symbiotic interaction	biological_process	0.15063	1	1	3794	1	22835	Si020646m.g
GO:0060139	positive regulation of apoptotic process by virus	biological_process	0.15063	1	1	3794	1	22835	Si020646m.g
GO:0002128	tRNA nucleoside ribose methylation	biological_process	0.15209	1	1	3794	1	22835	Si026854m.g
GO:0010876	lipid localization	biological_process	0.15551	1	15	3794	69	22835	Si015923m.g,Si007628m.g,Si000747m.g,Si034832m.g,Si010778m.g,Si002813m.g,Si009754m.g,Si028359m.g,Si036810m.g,Si022525m.g,Si013269m.g,Si014575m.g,Si037287m.g,Si014506m.g,Si023261m.g
GO:0019049	evasion or tolerance of host defenses by virus	biological_process	0.15622	1	4	3794	13	22835	Si005237m.g,Si013301m.g,Si023196m.g,Si027640m.g
GO:0009411	response to UV	biological_process	0.15775	1	1	3794	1	22835	Si017727m.g
GO:1901661	quinone metabolic process	biological_process	0.15801	1	6	3794	22	22835	Si010539m.g,Si016179m.g,Si022681m.g,Si038615m.g,Si010566m.g,Si010540m.g
GO:1901663	quinone biosynthetic process	biological_process	0.15801	1	6	3794	22	22835	Si010540m.g,Si010539m.g,Si016179m.g,Si038615m.g,Si022681m.g,Si010566m.g
GO:0044341	sodium-dependent phosphate transport	biological_process	0.15915	1	1	3794	1	22835	Si039539m.g
GO:0022603	regulation of anatomical structure morphogenesis	biological_process	0.15925	1	4	3794	13	22835	Si010739m.g,Si011455m.g,Si038473m.g,Si015780m.g
GO:0032102	negative regulation of response to external stimulus	biological_process	0.15987	1	4	3794	13	22835	Si023782m.g,Si028714m.g,Si013301m.g,Si023196m.g
GO:0006827	high-affinity iron ion transmembrane transport	biological_process	0.16259	1	1	3794	1	22835	Si010836m.g
GO:0044763	single-organism cellular process	biological_process	0.16317	1	972	3794	5613	22835	Si016288m.g,Si012701m.g,Si012238m.g,Si038373m.g,Si003988m.g,Si009523m.g,Si029154m.g,Si032100m.g,Si029332m.g,Si005730m.g,Si020875m.g,Si034447m.g,Si002829m.g,Si029437m.g,Si039539m.g,Si013849m.g,Si034245m.g,Si039430m.g,Si036352m.g,Si029557m.g,Si001678m.g,Si016713m.g,Si034939m.g,Si002010m.g,Si017406m.g,Si029714m.g,Si024836m.g,Si019790m.g,Si029625m.g,Si009557m.g,Si033887m.g,Si010540m.g,Si022561m.g,Si0…
GO:0006879	cellular iron ion homeostasis	biological_process	0.16462	1	3	3794	9	22835	Si001678m.g,Si026773m.g,Si033707m.g
GO:0046916	cellular transition metal ion homeostasis	biological_process	0.16462	1	3	3794	9	22835	Si001678m.g,Si026773m.g,Si033707m.g
GO:0055072	iron ion homeostasis	biological_process	0.16462	1	3	3794	9	22835	Si026773m.g,Si001678m.g,Si033707m.g
GO:1901292	nucleoside phosphate catabolic process	biological_process	0.16597	1	3	3794	9	22835	Si019811m.g,Si017880m.g,Si010800m.g
GO:0046058	cAMP metabolic process	biological_process	0.16608	1	3	3794	9	22835	Si026937m.g,Si019811m.g,Si017880m.g
GO:0006742	NADP catabolic process	biological_process	0.16733	1	1	3794	1	22835	Si010800m.g
GO:0009109	coenzyme catabolic process	biological_process	0.16733	1	1	3794	1	22835	Si010800m.g
GO:0019364	pyridine nucleotide catabolic process	biological_process	0.16733	1	1	3794	1	22835	Si010800m.g
GO:0072526	pyridine-containing compound catabolic process	biological_process	0.16733	1	1	3794	1	22835	Si010800m.g
GO:0044179	hemolysis in other organism	biological_process	0.16758	1	4	3794	13	22835	Si017116m.g,Si005667m.g,Si025917m.g,Si024978m.g
GO:0042157	lipoprotein metabolic process	biological_process	0.16976	1	18	3794	85	22835	Si002813m.g,Si015363m.g,Si005760m.g,Si000747m.g,Si012669m.g,Si007628m.g,Si027534m.g,Si023261m.g,Si006677m.g,Si010363m.g,Si034832m.g,Si025867m.g,Si034998m.g,Si028810m.g,Si029625m.g,Si039913m.g,Si036810m.g,Si028359m.g
GO:0015727	lactate transport	biological_process	0.16981	1	1	3794	1	22835	Si022810m.g
GO:0060567	negative regulation of DNA-templated transcription, termination	biological_process	0.16983	1	1	3794	1	22835	Si017172m.g
GO:0006091	generation of precursor metabolites and energy	biological_process	0.17193	1	50	3794	260	22835	Si006752m.g,Si029228m.g,Si008469m.g,Si020824m.g,Si029622m.g,Si024615m.g,Si025931m.g,Si000395m.g,Si020712m.g,Si000952m.g,Si020684m.g,Si026206m.g,Si034939m.g,Si006430m.g,Si015634m.g,Si021510m.g,Si020875m.g,Si020735m.g,Si027411m.g,Si020795m.g,Si034932m.g,Si022340m.g,Si020791m.g,Si033375m.g,Si020853m.g,Si020771m.g,Si016404m.g,Si000558m.g,Si000626m.g,Si017172m.g,Si021760m.g,Si018370m.g,Si036600m.g,Si0…
GO:0006953	acute-phase response	biological_process	0.17519	1	1	3794	1	22835	Si030392m.g
GO:0006022	aminoglycan metabolic process	biological_process	0.17527	1	12	3794	54	22835	Si010827m.g,Si037175m.g,Si010816m.g,Si009519m.g,Si024048m.g,Si010776m.g,Si037183m.g,Si026608m.g,Si010980m.g,Si010959m.g,Si010838m.g,Si034429m.g
GO:0030255	protein secretion by the type IV secretion system	biological_process	0.17592	1	1	3794	1	22835	Si021746m.g
GO:0044097	secretion by the type IV secretion system	biological_process	0.17592	1	1	3794	1	22835	Si021746m.g
GO:0030420	establishment of competence for transformation	biological_process	0.17742	1	1	3794	1	22835	Si024906m.g
GO:0006809	nitric oxide biosynthetic process	biological_process	0.17761	1	1	3794	1	22835	Si001153m.g
GO:0046209	nitric oxide metabolic process	biological_process	0.17761	1	1	3794	1	22835	Si001153m.g
GO:1903409	reactive oxygen species biosynthetic process	biological_process	0.17761	1	1	3794	1	22835	Si001153m.g
GO:0070475	rRNA base methylation	biological_process	0.17825	1	1	3794	1	22835	Si034824m.g
GO:0002143	tRNA wobble position uridine thiolation	biological_process	0.1785	1	1	3794	1	22835	Si009500m.g
GO:0010383	cell wall polysaccharide metabolic process	biological_process	0.17872	1	1	3794	1	22835	Si000392m.g
GO:0010410	hemicellulose metabolic process	biological_process	0.17872	1	1	3794	1	22835	Si000392m.g
GO:0031505	fungal-type cell wall organization	biological_process	0.17872	1	1	3794	1	22835	Si000192m.g
GO:0045491	xylan metabolic process	biological_process	0.17872	1	1	3794	1	22835	Si000392m.g
GO:0045493	xylan catabolic process	biological_process	0.17872	1	1	3794	1	22835	Si000392m.g
GO:0071852	fungal-type cell wall organization or biogenesis	biological_process	0.17872	1	1	3794	1	22835	Si000192m.g
GO:0007266	Rho protein signal transduction	biological_process	0.17872	1	1	3794	1	22835	Si033831m.g
GO:0035023	regulation of Rho protein signal transduction	biological_process	0.17872	1	1	3794	1	22835	Si033831m.g
GO:0009259	ribonucleotide metabolic process	biological_process	0.17972	1	44	3794	229	22835	Si000952m.g,Si026206m.g,Si039337m.g,Si016286m.g,Si025576m.g,Si000395m.g,Si034588m.g,Si024615m.g,Si029622m.g,Si015370m.g,Si031508m.g,Si002395m.g,Si029228m.g,Si019811m.g,Si026937m.g,Si016404m.g,Si020791m.g,Si034932m.g,Si027411m.g,Si033375m.g,Si006430m.g,Si030075m.g,Si015634m.g,Si009556m.g,Si029306m.g,Si039733m.g,Si020734m.g,Si031419m.g,Si038243m.g,Si009995m.g,Si011911m.g,Si017880m.g,Si021760m.g,Si0…
GO:0006109	regulation of carbohydrate metabolic process	biological_process	0.18014	1	4	3794	13	22835	Si028679m.g,Si027414m.g,Si016085m.g,Si035499m.g
GO:0009372	quorum sensing	biological_process	0.18073	1	3	3794	9	22835	Si033449m.g,Si013795m.g,Si021890m.g
GO:0048872	homeostasis of number of cells	biological_process	0.18073	1	3	3794	9	22835	Si013795m.g,Si021890m.g,Si033449m.g
GO:0048874	homeostasis of number of cells in a free-living population	biological_process	0.18073	1	3	3794	9	22835	Si013795m.g,Si021890m.g,Si033449m.g
GO:0006505	GPI anchor metabolic process	biological_process	0.18137	1	20	3794	96	22835	Si002588m.g,Si012669m.g,Si000747m.g,Si005760m.g,Si017543m.g,Si015363m.g,Si010363m.g,Si035610m.g,Si035749m.g,Si008543m.g,Si026648m.g,Si028810m.g,Si034998m.g,Si025867m.g,Si033962m.g,Si002608m.g,Si012327m.g,Si004688m.g,Si039913m.g,Si029625m.g
GO:0002115	store-operated calcium entry	biological_process	0.18191	1	5	3794	19	22835	Si014815m.g,Si019926m.g,Si014648m.g,Si025342m.g,Si014779m.g
GO:0010959	regulation of metal ion transport	biological_process	0.18191	1	5	3794	19	22835	Si014779m.g,Si025342m.g,Si014648m.g,Si014815m.g,Si019926m.g
GO:0043269	regulation of ion transport	biological_process	0.18191	1	5	3794	19	22835	Si025342m.g,Si014779m.g,Si014815m.g,Si019926m.g,Si014648m.g
GO:0051924	regulation of calcium ion transport	biological_process	0.18191	1	5	3794	19	22835	Si014648m.g,Si019926m.g,Si014815m.g,Si025342m.g,Si014779m.g
GO:2001256	regulation of store-operated calcium entry	biological_process	0.18191	1	5	3794	19	22835	Si014648m.g,Si019926m.g,Si014815m.g,Si025342m.g,Si014779m.g
GO:1902533	positive regulation of intracellular signal transduction	biological_process	0.18219	1	8	3794	33	22835	Si029170m.g,Si028714m.g,Si034998m.g,Si021109m.g,Si018405m.g,Si026703m.g,Si023782m.g,Si010739m.g
GO:0019318	hexose metabolic process	biological_process	0.18276	1	12	3794	54	22835	Si034932m.g,Si008602m.g,Si029228m.g,Si034056m.g,Si037200m.g,Si034404m.g,Si016930m.g,Si013849m.g,Si009666m.g,Si037659m.g,Si034948m.g,Si018413m.g
GO:0007617	mating behavior	biological_process	0.18593	1	3	3794	9	22835	Si016056m.g,Si009995m.g,Si001375m.g
GO:0019098	reproductive behavior	biological_process	0.18593	1	3	3794	9	22835	Si016056m.g,Si009995m.g,Si001375m.g
GO:0044705	multi-organism reproductive behavior	biological_process	0.18593	1	3	3794	9	22835	Si009995m.g,Si001375m.g,Si016056m.g
GO:0042181	ketone biosynthetic process	biological_process	0.1862	1	6	3794	23	22835	Si010540m.g,Si010539m.g,Si016179m.g,Si010566m.g,Si038615m.g,Si022681m.g
GO:0006165	nucleoside diphosphate phosphorylation	biological_process	0.18731	1	15	3794	69	22835	Si033698m.g,Si009556m.g,Si026206m.g,Si000952m.g,Si013428m.g,Si031419m.g,Si024615m.g,Si009995m.g,Si010312m.g,Si034932m.g,Si030075m.g,Si015634m.g,Si021760m.g,Si029228m.g,Si006430m.g
GO:0046939	nucleotide phosphorylation	biological_process	0.18731	1	15	3794	69	22835	Si009995m.g,Si024615m.g,Si034932m.g,Si010312m.g,Si021760m.g,Si015634m.g,Si030075m.g,Si006430m.g,Si029228m.g,Si026206m.g,Si033698m.g,Si009556m.g,Si000952m.g,Si031419m.g,Si013428m.g
GO:0009060	aerobic respiration	biological_process	0.18749	1	5	3794	18	22835	Si020795m.g,Si000160m.g,Si017260m.g,Si040024m.g,Si017172m.g
GO:0042180	cellular ketone metabolic process	biological_process	0.1875	1	7	3794	28	22835	Si038615m.g,Si010566m.g,Si022681m.g,Si030724m.g,Si010539m.g,Si016179m.g,Si010540m.g
GO:0044413	avoidance of host defenses	biological_process	0.19022	1	4	3794	14	22835	Si027640m.g,Si023196m.g,Si005237m.g,Si013301m.g
GO:0044415	evasion or tolerance of host defenses	biological_process	0.19022	1	4	3794	14	22835	Si005237m.g,Si013301m.g,Si027640m.g,Si023196m.g
GO:0051832	avoidance of defenses of other organism involved in symbiotic interaction	biological_process	0.19022	1	4	3794	14	22835	Si013301m.g,Si005237m.g,Si023196m.g,Si027640m.g
GO:0051834	evasion or tolerance of defenses of other organism involved in symbiotic interaction	biological_process	0.19022	1	4	3794	14	22835	Si013301m.g,Si005237m.g,Si027640m.g,Si023196m.g
GO:0052173	response to defenses of other organism involved in symbiotic interaction	biological_process	0.19022	1	4	3794	14	22835	Si023196m.g,Si027640m.g,Si005237m.g,Si013301m.g
GO:0052200	response to host defenses	biological_process	0.19022	1	4	3794	14	22835	Si027640m.g,Si023196m.g,Si013301m.g,Si005237m.g
GO:0075136	response to host	biological_process	0.19022	1	4	3794	14	22835	Si013301m.g,Si005237m.g,Si023196m.g,Si027640m.g
GO:0022904	respiratory electron transport chain	biological_process	0.19195	1	13	3794	60	22835	Si020735m.g,Si020767m.g,Si027411m.g,Si020791m.g,Si034604m.g,Si036113m.g,Si029622m.g,Si024707m.g,Si033375m.g,Si000395m.g,Si025931m.g,Si020684m.g,Si016404m.g
GO:0032501	multicellular organismal process	biological_process	0.19234	1	112	3794	621	22835	Si008208m.g,Si023782m.g,Si038794m.g,Si009293m.g,Si037175m.g,Si040657m.g,Si022525m.g,Si022552m.g,Si034296m.g,Si002243m.g,Si003806m.g,Si012849m.g,Si017389m.g,Si000261m.g,Si018695m.g,Si013685m.g,Si021627m.g,Si034038m.g,Si027093m.g,Si001993m.g,Si019098m.g,Si039864m.g,Si033310m.g,Si001643m.g,Si025953m.g,Si036343m.g,Si032750m.g,Si009325m.g,Si028844m.g,Si034696m.g,Si034229m.g,Si004871m.g,Si027373m.g,Si0…
GO:0009755	hormone-mediated signaling pathway	biological_process	0.19365	1	4	3794	14	22835	Si009953m.g,Si006230m.g,Si019508m.g,Si001862m.g
GO:0032870	cellular response to hormone stimulus	biological_process	0.19365	1	4	3794	14	22835	Si001862m.g,Si019508m.g,Si009953m.g,Si006230m.g
GO:0006664	glycolipid metabolic process	biological_process	0.19732	1	23	3794	114	22835	Si012669m.g,Si002588m.g,Si000747m.g,Si005760m.g,Si033866m.g,Si017543m.g,Si015363m.g,Si010363m.g,Si035749m.g,Si035610m.g,Si008543m.g,Si015830m.g,Si026648m.g,Si028810m.g,Si034998m.g,Si025867m.g,Si033962m.g,Si002608m.g,Si012327m.g,Si004688m.g,Si039864m.g,Si029625m.g,Si039913m.g
GO:0006029	proteoglycan metabolic process	biological_process	0.19775	1	2	3794	5	22835	Si037183m.g,Si034429m.g
GO:0015012	heparan sulfate proteoglycan biosynthetic process	biological_process	0.19775	1	2	3794	5	22835	Si037183m.g,Si034429m.g
GO:0030166	proteoglycan biosynthetic process	biological_process	0.19775	1	2	3794	5	22835	Si034429m.g,Si037183m.g
GO:0030201	heparan sulfate proteoglycan metabolic process	biological_process	0.19775	1	2	3794	5	22835	Si034429m.g,Si037183m.g
GO:0071310	cellular response to organic substance	biological_process	0.19788	1	5	3794	19	22835	Si011095m.g,Si001862m.g,Si019508m.g,Si006230m.g,Si009953m.g
GO:0015996	chlorophyll catabolic process	biological_process	0.20065	1	11	3794	51	22835	Si028837m.g,Si036667m.g,Si014057m.g,Si036456m.g,Si036423m.g,Si036915m.g,Si022545m.g,Si014005m.g,Si036572m.g,Si014968m.g,Si030549m.g
GO:0009150	purine ribonucleotide metabolic process	biological_process	0.20087	1	43	3794	226	22835	Si020882m.g,Si033698m.g,Si020755m.g,Si013428m.g,Si034604m.g,Si010312m.g,Si020776m.g,Si020767m.g,Si001234m.g,Si009556m.g,Si029306m.g,Si039733m.g,Si020734m.g,Si031419m.g,Si038243m.g,Si009995m.g,Si011911m.g,Si017880m.g,Si021760m.g,Si019865m.g,Si026937m.g,Si016404m.g,Si034932m.g,Si020791m.g,Si027411m.g,Si033375m.g,Si006430m.g,Si015634m.g,Si030075m.g,Si000952m.g,Si026206m.g,Si039337m.g,Si016286m.g,Si0…
GO:0031929	TOR signaling	biological_process	0.20133	1	2	3794	5	22835	Si011095m.g,Si025905m.g
GO:0032006	regulation of TOR signaling	biological_process	0.20133	1	2	3794	5	22835	Si011095m.g,Si025905m.g
GO:0000272	polysaccharide catabolic process	biological_process	0.20198	1	6	3794	23	22835	Si025585m.g,Si033152m.g,Si035044m.g,Si012980m.g,Si000392m.g,Si034783m.g
GO:0070887	cellular response to chemical stimulus	biological_process	0.20252	1	7	3794	29	22835	Si009953m.g,Si028383m.g,Si006230m.g,Si019508m.g,Si023535m.g,Si001862m.g,Si011095m.g
GO:0009064	glutamine family amino acid metabolic process	biological_process	0.20454	1	10	3794	44	22835	Si036303m.g,Si022538m.g,Si034245m.g,Si000006m.g,Si036280m.g,Si036352m.g,Si039430m.g,Si000599m.g,Si037008m.g,Si016668m.g
GO:0051715	cytolysis in other organism	biological_process	0.20661	1	4	3794	14	22835	Si017116m.g,Si005667m.g,Si024978m.g,Si025917m.g
GO:0019752	carboxylic acid metabolic process	biological_process	0.20789	1	136	3794	751	22835	Si035771m.g,Si021510m.g,Si024237m.g,Si026653m.g,Si035145m.g,Si028032m.g,Si022477m.g,Si000599m.g,Si035693m.g,Si009991m.g,Si017014m.g,Si010811m.g,Si005814m.g,Si019514m.g,Si009992m.g,Si030392m.g,Si019533m.g,Si035575m.g,Si006403m.g,Si017389m.g,Si006820m.g,Si000051m.g,Si035121m.g,Si000757m.g,Si032502m.g,Si029992m.g,Si001208m.g,Si026384m.g,Si002335m.g,Si016212m.g,Si017260m.g,Si004348m.g,Si014993m.g,Si0…
GO:0005996	monosaccharide metabolic process	biological_process	0.20879	1	14	3794	66	22835	Si016930m.g,Si034404m.g,Si037659m.g,Si034948m.g,Si026076m.g,Si009666m.g,Si013849m.g,Si018413m.g,Si008602m.g,Si034932m.g,Si029228m.g,Si034569m.g,Si037200m.g,Si034056m.g
GO:0006096	glycolytic process	biological_process	0.20929	1	13	3794	59	22835	Si009556m.g,Si026206m.g,Si000952m.g,Si013428m.g,Si031419m.g,Si024615m.g,Si009995m.g,Si034932m.g,Si010312m.g,Si015634m.g,Si021760m.g,Si029228m.g,Si006430m.g
GO:0006757	ATP generation from ADP	biological_process	0.20929	1	13	3794	59	22835	Si031419m.g,Si013428m.g,Si000952m.g,Si009556m.g,Si026206m.g,Si006430m.g,Si029228m.g,Si021760m.g,Si015634m.g,Si010312m.g,Si034932m.g,Si009995m.g,Si024615m.g
GO:0009135	purine nucleoside diphosphate metabolic process	biological_process	0.20929	1	13	3794	59	22835	Si000952m.g,Si009556m.g,Si026206m.g,Si013428m.g,Si031419m.g,Si034932m.g,Si010312m.g,Si024615m.g,Si009995m.g,Si029228m.g,Si006430m.g,Si015634m.g,Si021760m.g
GO:0009179	purine ribonucleoside diphosphate metabolic process	biological_process	0.20929	1	13	3794	59	22835	Si029228m.g,Si006430m.g,Si015634m.g,Si021760m.g,Si034932m.g,Si010312m.g,Si024615m.g,Si009995m.g,Si013428m.g,Si031419m.g,Si000952m.g,Si026206m.g,Si009556m.g
GO:0009185	ribonucleoside diphosphate metabolic process	biological_process	0.20929	1	13	3794	59	22835	Si009556m.g,Si026206m.g,Si000952m.g,Si031419m.g,Si013428m.g,Si009995m.g,Si024615m.g,Si034932m.g,Si010312m.g,Si021760m.g,Si015634m.g,Si006430m.g,Si029228m.g
GO:0046031	ADP metabolic process	biological_process	0.20929	1	13	3794	59	22835	Si006430m.g,Si029228m.g,Si021760m.g,Si015634m.g,Si034932m.g,Si010312m.g,Si009995m.g,Si024615m.g,Si031419m.g,Si013428m.g,Si000952m.g,Si009556m.g,Si026206m.g
GO:0006948	induction by virus of host cell-cell fusion	biological_process	0.2203	1	3	3794	10	22835	Si039496m.g,Si014193m.g,Si022756m.g
GO:0009187	cyclic nucleotide metabolic process	biological_process	0.22065	1	4	3794	15	22835	Si014334m.g,Si026937m.g,Si017880m.g,Si019811m.g
GO:0007623	circadian rhythm	biological_process	0.22073	1	3	3794	10	22835	Si035299m.g,Si034720m.g,Si030262m.g
GO:0044724	single-organism carbohydrate catabolic process	biological_process	0.22206	1	14	3794	65	22835	Si006430m.g,Si029228m.g,Si021760m.g,Si015634m.g,Si034932m.g,Si010312m.g,Si009995m.g,Si024615m.g,Si034948m.g,Si031419m.g,Si013428m.g,Si000952m.g,Si009556m.g,Si026206m.g
GO:0034637	cellular carbohydrate biosynthetic process	biological_process	0.22307	1	26	3794	129	22835	Si033086m.g,Si025365m.g,Si029066m.g,Si028885m.g,Si022119m.g,Si000223m.g,Si027111m.g,Si000023m.g,Si032762m.g,Si029057m.g,Si000687m.g,Si021739m.g,Si033974m.g,Si013243m.g,Si027106m.g,Si029154m.g,Si009413m.g,Si016303m.g,Si018064m.g,Si027629m.g,Si024709m.g,Si016995m.g,Si017283m.g,Si000258m.g,Si028904m.g,Si033963m.g
GO:1903509	liposaccharide metabolic process	biological_process	0.22387	1	25	3794	127	22835	Si028810m.g,Si025867m.g,Si033962m.g,Si034998m.g,Si012327m.g,Si002608m.g,Si039913m.g,Si039864m.g,Si029625m.g,Si004688m.g,Si000747m.g,Si002588m.g,Si012669m.g,Si015363m.g,Si000687m.g,Si021739m.g,Si017543m.g,Si033866m.g,Si005760m.g,Si035610m.g,Si035749m.g,Si010363m.g,Si015830m.g,Si026648m.g,Si008543m.g
GO:0042440	pigment metabolic process	biological_process	0.22609	1	33	3794	173	22835	Si030549m.g,Si009836m.g,Si014968m.g,Si036572m.g,Si035741m.g,Si014005m.g,Si008723m.g,Si028837m.g,Si006473m.g,Si038901m.g,Si017412m.g,Si017049m.g,Si029681m.g,Si015363m.g,Si007047m.g,Si020923m.g,Si035105m.g,Si014057m.g,Si029318m.g,Si036423m.g,Si003678m.g,Si036985m.g,Si000006m.g,Si035178m.g,Si013590m.g,Si034344m.g,Si032031m.g,Si013551m.g,Si001725m.g,Si036667m.g,Si022545m.g,Si036915m.g,Si036456m.g
GO:0007618	mating	biological_process	0.2285	1	3	3794	10	22835	Si016056m.g,Si001375m.g,Si009995m.g
GO:0009123	nucleoside monophosphate metabolic process	biological_process	0.22912	1	36	3794	189	22835	Si009995m.g,Si021760m.g,Si009556m.g,Si039733m.g,Si020734m.g,Si038243m.g,Si031419m.g,Si020767m.g,Si020776m.g,Si010312m.g,Si034604m.g,Si001234m.g,Si004641m.g,Si020882m.g,Si020755m.g,Si013428m.g,Si034588m.g,Si029622m.g,Si024615m.g,Si029228m.g,Si031508m.g,Si015370m.g,Si002395m.g,Si000952m.g,Si039337m.g,Si026206m.g,Si025576m.g,Si000395m.g,Si027411m.g,Si020791m.g,Si034932m.g,Si033375m.g,Si026222m.g,Si0…
GO:0009132	nucleoside diphosphate metabolic process	biological_process	0.23399	1	15	3794	72	22835	Si033698m.g,Si009556m.g,Si026206m.g,Si000952m.g,Si013428m.g,Si031419m.g,Si024615m.g,Si009995m.g,Si010312m.g,Si034932m.g,Si015634m.g,Si030075m.g,Si021760m.g,Si029228m.g,Si006430m.g
GO:0009108	coenzyme biosynthetic process	biological_process	0.23429	1	27	3794	139	22835	Si027857m.g,Si020970m.g,Si002515m.g,Si038615m.g,Si004056m.g,Si011916m.g,Si005685m.g,Si028032m.g,Si004340m.g,Si002514m.g,Si010540m.g,Si022926m.g,Si011911m.g,Si024615m.g,Si026761m.g,Si000598m.g,Si003152m.g,Si010539m.g,Si016179m.g,Si010800m.g,Si022681m.g,Si010566m.g,Si012020m.g,Si025905m.g,Si017049m.g,Si016467m.g,Si000259m.g
GO:0070085	glycosylation	biological_process	0.23689	1	23	3794	116	22835	Si029646m.g,Si030109m.g,Si033256m.g,Si001332m.g,Si008283m.g,Si018064m.g,Si001497m.g,Si035693m.g,Si001691m.g,Si016991m.g,Si024978m.g,Si022442m.g,Si006853m.g,Si030530m.g,Si016713m.g,Si024741m.g,Si029633m.g,Si009589m.g,Si031872m.g,Si035436m.g,Si030450m.g,Si001301m.g,Si024836m.g
GO:0046149	pigment catabolic process	biological_process	0.23924	1	11	3794	53	22835	Si030549m.g,Si014968m.g,Si036572m.g,Si014005m.g,Si036667m.g,Si014057m.g,Si028837m.g,Si036456m.g,Si036423m.g,Si036915m.g,Si022545m.g
GO:0005976	polysaccharide metabolic process	biological_process	0.24139	1	31	3794	160	22835	Si033086m.g,Si034783m.g,Si028885m.g,Si029066m.g,Si022119m.g,Si000223m.g,Si012980m.g,Si035044m.g,Si000023m.g,Si029057m.g,Si007117m.g,Si017966m.g,Si014260m.g,Si033974m.g,Si000687m.g,Si021739m.g,Si000392m.g,Si009413m.g,Si018064m.g,Si035702m.g,Si027629m.g,Si016995m.g,Si017283m.g,Si001587m.g,Si033152m.g,Si025585m.g,Si014575m.g,Si000258m.g,Si009684m.g,Si015388m.g,Si033963m.g
GO:0006732	coenzyme metabolic process	biological_process	0.24245	1	41	3794	217	22835	Si016179m.g,Si010539m.g,Si010800m.g,Si029228m.g,Si003152m.g,Si018436m.g,Si026761m.g,Si000598m.g,Si024615m.g,Si022926m.g,Si010540m.g,Si002514m.g,Si026206m.g,Si016467m.g,Si025905m.g,Si017049m.g,Si000952m.g,Si015634m.g,Si006430m.g,Si002515m.g,Si034932m.g,Si004340m.g,Si028032m.g,Si005685m.g,Si021760m.g,Si010566m.g,Si022681m.g,Si019865m.g,Si009995m.g,Si011911m.g,Si031419m.g,Si000259m.g,Si009556m.g,Si0…
GO:0006195	purine nucleotide catabolic process	biological_process	0.24295	1	2	3794	6	22835	Si019811m.g,Si017880m.g
GO:0006198	cAMP catabolic process	biological_process	0.24295	1	2	3794	6	22835	Si017880m.g,Si019811m.g
GO:0009154	purine ribonucleotide catabolic process	biological_process	0.24295	1	2	3794	6	22835	Si019811m.g,Si017880m.g
GO:0009214	cyclic nucleotide catabolic process	biological_process	0.24295	1	2	3794	6	22835	Si017880m.g,Si019811m.g
GO:0009261	ribonucleotide catabolic process	biological_process	0.24295	1	2	3794	6	22835	Si019811m.g,Si017880m.g
GO:0072523	purine-containing compound catabolic process	biological_process	0.24295	1	2	3794	6	22835	Si017880m.g,Si019811m.g
GO:0006777	Mo-molybdopterin cofactor biosynthetic process	biological_process	0.24302	1	6	3794	25	22835	Si000259m.g,Si020970m.g,Si016467m.g,Si005685m.g,Si012020m.g,Si011916m.g
GO:0019720	Mo-molybdopterin cofactor metabolic process	biological_process	0.24302	1	6	3794	25	22835	Si000259m.g,Si020970m.g,Si016467m.g,Si005685m.g,Si012020m.g,Si011916m.g
GO:0010207	photosystem II assembly	biological_process	0.2438	1	2	3794	6	22835	Si036600m.g,Si020712m.g
GO:0051188	cofactor biosynthetic process	biological_process	0.24439	1	44	3794	236	22835	Si016208m.g,Si015363m.g,Si011916m.g,Si029681m.g,Si010291m.g,Si020970m.g,Si027857m.g,Si004056m.g,Si038615m.g,Si035774m.g,Si013590m.g,Si012020m.g,Si003678m.g,Si036985m.g,Si000006m.g,Si035178m.g,Si000259m.g,Si011911m.g,Si022681m.g,Si010566m.g,Si013293m.g,Si001725m.g,Si013551m.g,Si028032m.g,Si005685m.g,Si004340m.g,Si035434m.g,Si009836m.g,Si034620m.g,Si002515m.g,Si016467m.g,Si025905m.g,Si017049m.g,Si0…
GO:0009161	ribonucleoside monophosphate metabolic process	biological_process	0.24443	1	35	3794	185	22835	Si020755m.g,Si013428m.g,Si020882m.g,Si034604m.g,Si010312m.g,Si020776m.g,Si020767m.g,Si004641m.g,Si001234m.g,Si039733m.g,Si020734m.g,Si031419m.g,Si038243m.g,Si009556m.g,Si021760m.g,Si009995m.g,Si016404m.g,Si006430m.g,Si015634m.g,Si034932m.g,Si020791m.g,Si027411m.g,Si033375m.g,Si025576m.g,Si000395m.g,Si000952m.g,Si026206m.g,Si039337m.g,Si002395m.g,Si031508m.g,Si015370m.g,Si029228m.g,Si034588m.g,Si0…
GO:0015689	molybdate ion transport	biological_process	0.24524	1	4	3794	15	22835	Si035516m.g,Si018202m.g,Si035093m.g,Si035211m.g
GO:0046474	glycerophospholipid biosynthetic process	biological_process	0.24573	1	10	3794	46	22835	Si028810m.g,Si012669m.g,Si015363m.g,Si025867m.g,Si030109m.g,Si005760m.g,Si034998m.g,Si010363m.g,Si039913m.g,Si029625m.g
GO:0006090	pyruvate metabolic process	biological_process	0.24612	1	13	3794	61	22835	Si013428m.g,Si031419m.g,Si000952m.g,Si009556m.g,Si026206m.g,Si029228m.g,Si006430m.g,Si015634m.g,Si021760m.g,Si034932m.g,Si010312m.g,Si024615m.g,Si009995m.g
GO:1901698	response to nitrogen compound	biological_process	0.24911	1	2	3794	6	22835	Si018370m.g,Si018372m.g
GO:0007265	Ras protein signal transduction	biological_process	0.25139	1	3	3794	10	22835	Si025695m.g,Si016080m.g,Si033831m.g
GO:0046578	regulation of Ras protein signal transduction	biological_process	0.25139	1	3	3794	10	22835	Si025695m.g,Si016080m.g,Si033831m.g
GO:0019220	regulation of phosphate metabolic process	biological_process	0.25191	1	6	3794	26	22835	Si031006m.g,Si021371m.g,Si028714m.g,Si007915m.g,Si023782m.g,Si007212m.g
GO:0051174	regulation of phosphorus metabolic process	biological_process	0.25191	1	6	3794	26	22835	Si031006m.g,Si021371m.g,Si028714m.g,Si023782m.g,Si007915m.g,Si007212m.g
GO:0009144	purine nucleoside triphosphate metabolic process	biological_process	0.25239	1	34	3794	181	22835	Si029622m.g,Si024615m.g,Si034588m.g,Si029228m.g,Si002395m.g,Si039337m.g,Si026206m.g,Si000952m.g,Si000395m.g,Si025576m.g,Si033375m.g,Si027411m.g,Si020791m.g,Si034932m.g,Si015634m.g,Si030075m.g,Si006430m.g,Si016404m.g,Si009995m.g,Si021760m.g,Si009556m.g,Si038243m.g,Si031419m.g,Si039733m.g,Si020734m.g,Si001234m.g,Si020776m.g,Si020767m.g,Si034604m.g,Si010312m.g,Si033698m.g,Si020882m.g,Si013428m.g,Si0…
GO:0009199	ribonucleoside triphosphate metabolic process	biological_process	0.25239	1	34	3794	181	22835	Si009556m.g,Si039733m.g,Si020734m.g,Si038243m.g,Si031419m.g,Si009995m.g,Si021760m.g,Si020882m.g,Si033698m.g,Si020755m.g,Si013428m.g,Si020767m.g,Si020776m.g,Si034604m.g,Si010312m.g,Si001234m.g,Si000952m.g,Si039337m.g,Si026206m.g,Si025576m.g,Si000395m.g,Si034588m.g,Si024615m.g,Si029622m.g,Si029228m.g,Si002395m.g,Si016404m.g,Si027411m.g,Si020791m.g,Si034932m.g,Si033375m.g,Si006430m.g,Si015634m.g,Si0…
GO:0009205	purine ribonucleoside triphosphate metabolic process	biological_process	0.25239	1	34	3794	181	22835	Si013428m.g,Si020755m.g,Si033698m.g,Si020882m.g,Si001234m.g,Si020767m.g,Si020776m.g,Si034604m.g,Si010312m.g,Si038243m.g,Si031419m.g,Si039733m.g,Si020734m.g,Si009556m.g,Si021760m.g,Si009995m.g,Si016404m.g,Si030075m.g,Si015634m.g,Si006430m.g,Si033375m.g,Si027411m.g,Si020791m.g,Si034932m.g,Si000395m.g,Si025576m.g,Si039337m.g,Si026206m.g,Si000952m.g,Si029228m.g,Si002395m.g,Si024615m.g,Si029622m.g,Si0…
GO:0019363	pyridine nucleotide biosynthetic process	biological_process	0.25263	1	4	3794	15	22835	Si010800m.g,Si025905m.g,Si000598m.g,Si024615m.g
GO:0000271	polysaccharide biosynthetic process	biological_process	0.25387	1	19	3794	93	22835	Si033086m.g,Si029066m.g,Si022119m.g,Si028885m.g,Si000223m.g,Si000023m.g,Si029057m.g,Si000687m.g,Si021739m.g,Si033974m.g,Si009413m.g,Si018064m.g,Si027629m.g,Si016995m.g,Si017283m.g,Si014575m.g,Si000258m.g,Si009684m.g,Si033963m.g
GO:0019184	nonribosomal peptide biosynthetic process	biological_process	0.25445	1	4	3794	15	22835	Si034620m.g,Si000008m.g,Si029937m.g,Si016208m.g
GO:0055076	transition metal ion homeostasis	biological_process	0.25657	1	3	3794	11	22835	Si026773m.g,Si001678m.g,Si033707m.g
GO:0022604	regulation of cell morphogenesis	biological_process	0.25808	1	2	3794	6	22835	Si015780m.g,Si038473m.g
GO:0006021	inositol biosynthetic process	biological_process	0.25808	1	2	3794	6	22835	Si027106m.g,Si027111m.g
GO:0046173	polyol biosynthetic process	biological_process	0.25808	1	2	3794	6	22835	Si027111m.g,Si027106m.g
GO:0019693	ribose phosphate metabolic process	biological_process	0.25856	1	44	3794	238	22835	Si009556m.g,Si039733m.g,Si020734m.g,Si029306m.g,Si038243m.g,Si031419m.g,Si011911m.g,Si009995m.g,Si017880m.g,Si019865m.g,Si021760m.g,Si020882m.g,Si033698m.g,Si020755m.g,Si013428m.g,Si020767m.g,Si020776m.g,Si034604m.g,Si010312m.g,Si001234m.g,Si004641m.g,Si000952m.g,Si039337m.g,Si026206m.g,Si025576m.g,Si016286m.g,Si000395m.g,Si034588m.g,Si029622m.g,Si024615m.g,Si029228m.g,Si015370m.g,Si031508m.g,Si0…
GO:0051262	protein tetramerization	biological_process	0.25888	1	2	3794	6	22835	Si030133m.g,Si007272m.g
GO:0009119	ribonucleoside metabolic process	biological_process	0.25948	1	40	3794	215	22835	Si000952m.g,Si026206m.g,Si039337m.g,Si016286m.g,Si025576m.g,Si000395m.g,Si034588m.g,Si024615m.g,Si029622m.g,Si002395m.g,Si029228m.g,Si016404m.g,Si004340m.g,Si034932m.g,Si020791m.g,Si027411m.g,Si033375m.g,Si006430m.g,Si030075m.g,Si015634m.g,Si009556m.g,Si029306m.g,Si020734m.g,Si039733m.g,Si031419m.g,Si038243m.g,Si009995m.g,Si011911m.g,Si037325m.g,Si021760m.g,Si019865m.g,Si020882m.g,Si033698m.g,Si0…
GO:0009245	lipid A biosynthetic process	biological_process	0.26038	1	3	3794	11	22835	Si039864m.g,Si015830m.g,Si033866m.g
GO:0046493	lipid A metabolic process	biological_process	0.26038	1	3	3794	11	22835	Si015830m.g,Si039864m.g,Si033866m.g
GO:1901269	lipooligosaccharide metabolic process	biological_process	0.26038	1	3	3794	11	22835	Si033866m.g,Si015830m.g,Si039864m.g
GO:1901271	lipooligosaccharide biosynthetic process	biological_process	0.26038	1	3	3794	11	22835	Si033866m.g,Si015830m.g,Si039864m.g
GO:0000079	regulation of cyclin-dependent protein serine/threonine kinase activity	biological_process	0.26199	1	3	3794	11	22835	Si007212m.g,Si007915m.g,Si031006m.g
GO:0071900	regulation of protein serine/threonine kinase activity	biological_process	0.26199	1	3	3794	11	22835	Si031006m.g,Si007212m.g,Si007915m.g
GO:1904029	regulation of cyclin-dependent protein kinase activity	biological_process	0.26199	1	3	3794	11	22835	Si007915m.g,Si007212m.g,Si031006m.g
GO:0009247	glycolipid biosynthetic process	biological_process	0.26655	1	12	3794	58	22835	Si039913m.g,Si015830m.g,Si029625m.g,Si039864m.g,Si010363m.g,Si005760m.g,Si034998m.g,Si033866m.g,Si015363m.g,Si025867m.g,Si012669m.g,Si028810m.g
GO:0046467	membrane lipid biosynthetic process	biological_process	0.26655	1	12	3794	58	22835	Si039864m.g,Si015830m.g,Si039913m.g,Si029625m.g,Si010363m.g,Si015363m.g,Si025867m.g,Si034998m.g,Si005760m.g,Si033866m.g,Si028810m.g,Si012669m.g
GO:0009267	cellular response to starvation	biological_process	0.26703	1	3	3794	11	22835	Si023782m.g,Si028714m.g,Si007611m.g
GO:0031667	response to nutrient levels	biological_process	0.26703	1	3	3794	11	22835	Si023782m.g,Si028714m.g,Si007611m.g
GO:0031669	cellular response to nutrient levels	biological_process	0.26703	1	3	3794	11	22835	Si023782m.g,Si028714m.g,Si007611m.g
GO:0042594	response to starvation	biological_process	0.26703	1	3	3794	11	22835	Si023782m.g,Si028714m.g,Si007611m.g
GO:0019684	photosynthesis, light reaction	biological_process	0.26843	1	8	3794	38	22835	Si008469m.g,Si020875m.g,Si006752m.g,Si036600m.g,Si020824m.g,Si020712m.g,Si023016m.g,Si020853m.g
GO:0000165	MAPK cascade	biological_process	0.26853	1	2	3794	6	22835	Si028714m.g,Si023782m.g
GO:0001934	positive regulation of protein phosphorylation	biological_process	0.26853	1	2	3794	6	22835	Si028714m.g,Si023782m.g
GO:0023014	signal transduction by protein phosphorylation	biological_process	0.26853	1	2	3794	6	22835	Si023782m.g,Si028714m.g
GO:0042327	positive regulation of phosphorylation	biological_process	0.26853	1	2	3794	6	22835	Si023782m.g,Si028714m.g
GO:0043408	regulation of MAPK cascade	biological_process	0.26853	1	2	3794	6	22835	Si028714m.g,Si023782m.g
GO:0043410	positive regulation of MAPK cascade	biological_process	0.26853	1	2	3794	6	22835	Si028714m.g,Si023782m.g
GO:0006163	purine nucleotide metabolic process	biological_process	0.2692	1	43	3794	233	22835	Si000952m.g,Si039337m.g,Si026206m.g,Si025576m.g,Si016286m.g,Si000395m.g,Si034588m.g,Si029622m.g,Si024615m.g,Si029228m.g,Si031508m.g,Si015370m.g,Si002395m.g,Si019811m.g,Si016404m.g,Si026937m.g,Si027411m.g,Si034932m.g,Si020791m.g,Si033375m.g,Si006430m.g,Si030075m.g,Si015634m.g,Si009556m.g,Si020734m.g,Si039733m.g,Si029306m.g,Si038243m.g,Si031419m.g,Si011911m.g,Si009995m.g,Si017880m.g,Si019865m.g,Si0…
GO:0071495	cellular response to endogenous stimulus	biological_process	0.26999	1	4	3794	16	22835	Si009953m.g,Si006230m.g,Si019508m.g,Si001862m.g
GO:1901361	organic cyclic compound catabolic process	biological_process	0.27025	1	21	3794	111	22835	Si007047m.g,Si036572m.g,Si006403m.g,Si030549m.g,Si014968m.g,Si026334m.g,Si030724m.g,Si036423m.g,Si014057m.g,Si028837m.g,Si004726m.g,Si014005m.g,Si008723m.g,Si016139m.g,Si036915m.g,Si022545m.g,Si036456m.g,Si036667m.g,Si010800m.g,Si017880m.g,Si019811m.g
GO:0009968	negative regulation of signal transduction	biological_process	0.27075	1	3	3794	11	22835	Si015502m.g,Si011095m.g,Si013685m.g
GO:0010648	negative regulation of cell communication	biological_process	0.27075	1	3	3794	11	22835	Si011095m.g,Si013685m.g,Si015502m.g
GO:0023057	negative regulation of signaling	biological_process	0.27075	1	3	3794	11	22835	Si015502m.g,Si011095m.g,Si013685m.g
GO:0019068	virion assembly	biological_process	0.27288	1	13	3794	65	22835	Si028775m.g,Si039541m.g,Si038649m.g,Si026181m.g,Si032104m.g,Si037294m.g,Si016587m.g,Si031685m.g,Si021653m.g,Si008439m.g,Si028478m.g,Si034354m.g,Si029653m.g
GO:0009126	purine nucleoside monophosphate metabolic process	biological_process	0.27295	1	34	3794	182	22835	Si016404m.g,Si033375m.g,Si027411m.g,Si034932m.g,Si020791m.g,Si015634m.g,Si006430m.g,Si039337m.g,Si026206m.g,Si000952m.g,Si000395m.g,Si025576m.g,Si029622m.g,Si024615m.g,Si034588m.g,Si029228m.g,Si031508m.g,Si002395m.g,Si015370m.g,Si020882m.g,Si013428m.g,Si020755m.g,Si001234m.g,Si020776m.g,Si020767m.g,Si034604m.g,Si010312m.g,Si009556m.g,Si038243m.g,Si031419m.g,Si039733m.g,Si020734m.g,Si009995m.g,Si0…
GO:0009167	purine ribonucleoside monophosphate metabolic process	biological_process	0.27295	1	34	3794	182	22835	Si016404m.g,Si015634m.g,Si006430m.g,Si033375m.g,Si027411m.g,Si034932m.g,Si020791m.g,Si000395m.g,Si025576m.g,Si039337m.g,Si026206m.g,Si000952m.g,Si029228m.g,Si002395m.g,Si031508m.g,Si015370m.g,Si024615m.g,Si029622m.g,Si034588m.g,Si013428m.g,Si020755m.g,Si020882m.g,Si001234m.g,Si020776m.g,Si020767m.g,Si034604m.g,Si010312m.g,Si038243m.g,Si031419m.g,Si039733m.g,Si020734m.g,Si009556m.g,Si021760m.g,Si0…
GO:0007340	acrosome reaction	biological_process	0.27337	1	2	3794	6	22835	Si040372m.g,Si021063m.g
GO:0017156	calcium ion-dependent exocytosis	biological_process	0.27337	1	2	3794	6	22835	Si040372m.g,Si021063m.g
GO:0019439	aromatic compound catabolic process	biological_process	0.27413	1	22	3794	117	22835	Si007047m.g,Si036572m.g,Si006403m.g,Si030549m.g,Si014968m.g,Si026334m.g,Si030724m.g,Si007952m.g,Si036423m.g,Si014057m.g,Si028837m.g,Si008723m.g,Si014005m.g,Si016139m.g,Si006556m.g,Si022545m.g,Si036915m.g,Si036456m.g,Si036667m.g,Si010800m.g,Si017880m.g,Si019811m.g
GO:0046034	ATP metabolic process	biological_process	0.27522	1	32	3794	171	22835	Si016404m.g,Si015634m.g,Si006430m.g,Si033375m.g,Si027411m.g,Si020791m.g,Si034932m.g,Si000395m.g,Si025576m.g,Si039337m.g,Si026206m.g,Si000952m.g,Si029228m.g,Si002395m.g,Si024615m.g,Si029622m.g,Si034588m.g,Si013428m.g,Si020755m.g,Si020882m.g,Si001234m.g,Si020776m.g,Si020767m.g,Si010312m.g,Si034604m.g,Si038243m.g,Si031419m.g,Si020734m.g,Si039733m.g,Si009556m.g,Si021760m.g,Si009995m.g
GO:0042278	purine nucleoside metabolic process	biological_process	0.2777	1	39	3794	211	22835	Si029306m.g,Si020734m.g,Si039733m.g,Si031419m.g,Si038243m.g,Si009556m.g,Si021760m.g,Si019865m.g,Si009995m.g,Si011911m.g,Si020755m.g,Si013428m.g,Si020882m.g,Si033698m.g,Si034604m.g,Si010312m.g,Si020776m.g,Si020767m.g,Si001234m.g,Si016286m.g,Si025576m.g,Si000395m.g,Si000952m.g,Si026206m.g,Si039337m.g,Si002395m.g,Si029228m.g,Si034588m.g,Si024615m.g,Si029622m.g,Si004340m.g,Si016404m.g,Si006430m.g,Si0…
GO:0046128	purine ribonucleoside metabolic process	biological_process	0.2777	1	39	3794	211	22835	Si001234m.g,Si010312m.g,Si034604m.g,Si020776m.g,Si020767m.g,Si013428m.g,Si020755m.g,Si033698m.g,Si020882m.g,Si021760m.g,Si019865m.g,Si009995m.g,Si011911m.g,Si031419m.g,Si038243m.g,Si029306m.g,Si020734m.g,Si039733m.g,Si009556m.g,Si030075m.g,Si015634m.g,Si006430m.g,Si033375m.g,Si034932m.g,Si020791m.g,Si027411m.g,Si004340m.g,Si016404m.g,Si002395m.g,Si029228m.g,Si029622m.g,Si024615m.g,Si034588m.g,Si0…
GO:0031341	regulation of cell killing	biological_process	0.27795	1	1	3794	2	22835	Si020646m.g
GO:0006497	protein lipidation	biological_process	0.27806	1	9	3794	42	22835	Si012669m.g,Si028810m.g,Si005760m.g,Si034998m.g,Si025867m.g,Si015363m.g,Si010363m.g,Si029625m.g,Si039913m.g
GO:0006506	GPI anchor biosynthetic process	biological_process	0.27806	1	9	3794	42	22835	Si029625m.g,Si039913m.g,Si010363m.g,Si015363m.g,Si025867m.g,Si034998m.g,Si005760m.g,Si028810m.g,Si012669m.g
GO:0006661	phosphatidylinositol biosynthetic process	biological_process	0.27806	1	9	3794	42	22835	Si010363m.g,Si029625m.g,Si039913m.g,Si012669m.g,Si028810m.g,Si034998m.g,Si005760m.g,Si015363m.g,Si025867m.g
GO:0042158	lipoprotein biosynthetic process	biological_process	0.27806	1	9	3794	42	22835	Si034998m.g,Si005760m.g,Si015363m.g,Si025867m.g,Si012669m.g,Si028810m.g,Si039913m.g,Si029625m.g,Si010363m.g
GO:0032065	cortical protein anchoring	biological_process	0.27832	1	2	3794	6	22835	Si027373m.g,Si034317m.g
GO:0018142	protein-DNA covalent cross-linking	biological_process	0.27992	1	1	3794	2	22835	Si004688m.g
GO:0044764	multi-organism cellular process	biological_process	0.28093	1	102	3794	576	22835	Si030638m.g,Si013350m.g,Si001225m.g,Si036017m.g,Si010289m.g,Si030412m.g,Si016196m.g,Si028383m.g,Si016191m.g,Si004005m.g,Si023134m.g,Si029800m.g,Si006262m.g,Si008934m.g,Si014193m.g,Si035693m.g,Si004343m.g,Si032850m.g,Si026181m.g,Si029646m.g,Si000808m.g,Si005237m.g,Si008439m.g,Si002515m.g,Si031895m.g,Si021890m.g,Si037366m.g,Si017287m.g,Si013442m.g,Si024067m.g,Si029272m.g,Si016771m.g,Si011746m.g,Si0…
GO:0009617	response to bacterium	biological_process	0.28196	1	17	3794	89	22835	Si006652m.g,Si002384m.g,Si002488m.g,Si002446m.g,Si020115m.g,Si039677m.g,Si001909m.g,Si006404m.g,Si026950m.g,Si026967m.g,Si026965m.g,Si014327m.g,Si029662m.g,Si031692m.g,Si018634m.g,Si029111m.g,Si020689m.g
GO:0042742	defense response to bacterium	biological_process	0.28196	1	17	3794	89	22835	Si014327m.g,Si029662m.g,Si018634m.g,Si031692m.g,Si020689m.g,Si029111m.g,Si026967m.g,Si001909m.g,Si006404m.g,Si026950m.g,Si026965m.g,Si002446m.g,Si020115m.g,Si039677m.g,Si006652m.g,Si002488m.g,Si002384m.g
GO:0000255	allantoin metabolic process	biological_process	0.28304	1	1	3794	2	22835	Si004726m.g
GO:0000256	allantoin catabolic process	biological_process	0.28304	1	1	3794	2	22835	Si004726m.g
GO:0009129	pyrimidine nucleoside monophosphate metabolic process	biological_process	0.28391	1	2	3794	6	22835	Si026222m.g,Si004641m.g
GO:0009130	pyrimidine nucleoside monophosphate biosynthetic process	biological_process	0.28391	1	2	3794	6	22835	Si004641m.g,Si026222m.g
GO:0009157	deoxyribonucleoside monophosphate biosynthetic process	biological_process	0.28391	1	2	3794	6	22835	Si004641m.g,Si026222m.g
GO:0009176	pyrimidine deoxyribonucleoside monophosphate metabolic process	biological_process	0.28391	1	2	3794	6	22835	Si026222m.g,Si004641m.g
GO:0009177	pyrimidine deoxyribonucleoside monophosphate biosynthetic process	biological_process	0.28391	1	2	3794	6	22835	Si004641m.g,Si026222m.g
GO:0009221	pyrimidine deoxyribonucleotide biosynthetic process	biological_process	0.28391	1	2	3794	6	22835	Si026222m.g,Si004641m.g
GO:0009263	deoxyribonucleotide biosynthetic process	biological_process	0.28391	1	2	3794	6	22835	Si026222m.g,Si004641m.g
GO:0009265	2'-deoxyribonucleotide biosynthetic process	biological_process	0.28391	1	2	3794	6	22835	Si026222m.g,Si004641m.g
GO:0046385	deoxyribose phosphate biosynthetic process	biological_process	0.28391	1	2	3794	6	22835	Si004641m.g,Si026222m.g
GO:0046700	heterocycle catabolic process	biological_process	0.28405	1	20	3794	106	22835	Si016139m.g,Si019811m.g,Si010800m.g,Si017880m.g,Si036667m.g,Si036915m.g,Si022545m.g,Si036456m.g,Si026334m.g,Si030724m.g,Si014968m.g,Si030549m.g,Si036572m.g,Si007047m.g,Si008723m.g,Si014005m.g,Si004726m.g,Si028837m.g,Si014057m.g,Si036423m.g
GO:0051701	interaction with host	biological_process	0.28529	1	31	3794	167	22835	Si030638m.g,Si030412m.g,Si001225m.g,Si016771m.g,Si021278m.g,Si011746m.g,Si013301m.g,Si001915m.g,Si008934m.g,Si026675m.g,Si014193m.g,Si000808m.g,Si014441m.g,Si005667m.g,Si005237m.g,Si022756m.g,Si020646m.g,Si011377m.g,Si027640m.g,Si031090m.g,Si017116m.g,Si023196m.g,Si009684m.g,Si039496m.g,Si021343m.g,Si025917m.g,Si024978m.g,Si038862m.g,Si005895m.g,Si021116m.g,Si003879m.g
GO:0019385	methanogenesis, from acetate	biological_process	0.28825	1	2	3794	6	22835	Si000757m.g,Si021510m.g
GO:0006635	fatty acid beta-oxidation	biological_process	0.28829	1	2	3794	6	22835	Si026043m.g,Si005814m.g
GO:0009062	fatty acid catabolic process	biological_process	0.28829	1	2	3794	6	22835	Si005814m.g,Si026043m.g
GO:0019395	fatty acid oxidation	biological_process	0.28829	1	2	3794	6	22835	Si005814m.g,Si026043m.g
GO:0034440	lipid oxidation	biological_process	0.28829	1	2	3794	6	22835	Si005814m.g,Si026043m.g
GO:0072329	monocarboxylic acid catabolic process	biological_process	0.28829	1	2	3794	6	22835	Si005814m.g,Si026043m.g
GO:0046849	bone remodeling	biological_process	0.28873	1	1	3794	2	22835	Si036995m.g
GO:0048771	tissue remodeling	biological_process	0.28873	1	1	3794	2	22835	Si036995m.g
GO:0009733	response to auxin	biological_process	0.29094	1	14	3794	78	22835	Si018569m.g,Si015757m.g,Si003831m.g,Si012732m.g,Si003199m.g,Si014323m.g,Si011311m.g,Si032625m.g,Si007390m.g,Si019300m.g,Si038081m.g,Si015405m.g,Si011170m.g,Si033419m.g
GO:0006741	NADP biosynthetic process	biological_process	0.29172	1	3	3794	11	22835	Si024615m.g,Si000598m.g,Si025905m.g
GO:0042255	ribosome assembly	biological_process	0.29335	1	1	3794	2	22835	Si002537m.g
GO:0042256	mature ribosome assembly	biological_process	0.29335	1	1	3794	2	22835	Si002537m.g
GO:0042126	nitrate metabolic process	biological_process	0.29566	1	3	3794	11	22835	Si019646m.g,Si013224m.g,Si015093m.g
GO:0042128	nitrate assimilation	biological_process	0.29566	1	3	3794	11	22835	Si015093m.g,Si013224m.g,Si019646m.g
GO:0010629	negative regulation of gene expression	biological_process	0.29712	1	18	3794	94	22835	Si035299m.g,Si017172m.g,Si016771m.g,Si037862m.g,Si000405m.g,Si035742m.g,Si024536m.g,Si026657m.g,Si009683m.g,Si030262m.g,Si038316m.g,Si007009m.g,Si015607m.g,Si003367m.g,Si026717m.g,Si025312m.g,Si018744m.g,Si009240m.g
GO:0002200	somatic diversification of immune receptors	biological_process	0.3008	1	1	3794	2	22835	Si012849m.g
GO:0002562	somatic diversification of immune receptors via germline recombination within a single locus	biological_process	0.3008	1	1	3794	2	22835	Si012849m.g
GO:0016444	somatic cell DNA recombination	biological_process	0.3008	1	1	3794	2	22835	Si012849m.g
GO:0033151	V(D)J recombination	biological_process	0.3008	1	1	3794	2	22835	Si012849m.g
GO:0031221	arabinan metabolic process	biological_process	0.30154	1	1	3794	2	22835	Si014260m.g
GO:0044003	modification by symbiont of host morphology or physiology	biological_process	0.30364	1	20	3794	106	22835	Si021343m.g,Si021116m.g,Si003879m.g,Si025917m.g,Si024978m.g,Si027640m.g,Si039496m.g,Si023196m.g,Si017116m.g,Si005667m.g,Si014441m.g,Si020646m.g,Si005237m.g,Si022756m.g,Si014193m.g,Si026675m.g,Si013301m.g,Si016771m.g,Si001225m.g,Si030412m.g
GO:0051817	modification of morphology or physiology of other organism involved in symbiotic interaction	biological_process	0.30364	1	20	3794	106	22835	Si001225m.g,Si030412m.g,Si013301m.g,Si016771m.g,Si005667m.g,Si014441m.g,Si020646m.g,Si022756m.g,Si005237m.g,Si014193m.g,Si026675m.g,Si021343m.g,Si003879m.g,Si021116m.g,Si025917m.g,Si024978m.g,Si027640m.g,Si023196m.g,Si039496m.g,Si017116m.g
GO:0006559	L-phenylalanine catabolic process	biological_process	0.30389	1	1	3794	2	22835	Si006403m.g
GO:1902222	erythrose 4-phosphate/phosphoenolpyruvate family amino acid catabolic process	biological_process	0.30389	1	1	3794	2	22835	Si006403m.g
GO:0006857	oligopeptide transport	biological_process	0.30482	1	1	3794	2	22835	Si027634m.g
GO:0015814	p-aminobenzoyl-glutamate transport	biological_process	0.30482	1	1	3794	2	22835	Si027634m.g
GO:0035442	dipeptide transmembrane transport	biological_process	0.30482	1	1	3794	2	22835	Si027634m.g
GO:0035672	oligopeptide transmembrane transport	biological_process	0.30482	1	1	3794	2	22835	Si027634m.g
GO:0042938	dipeptide transport	biological_process	0.30482	1	1	3794	2	22835	Si027634m.g
GO:0072337	modified amino acid transport	biological_process	0.30482	1	1	3794	2	22835	Si027634m.g
GO:1902604	p-aminobenzoyl-glutamate transmembrane transport	biological_process	0.30482	1	1	3794	2	22835	Si027634m.g
GO:0040001	establishment of mitotic spindle localization	biological_process	0.30517	1	1	3794	2	22835	Si029489m.g
GO:0051293	establishment of spindle localization	biological_process	0.30517	1	1	3794	2	22835	Si029489m.g
GO:0051653	spindle localization	biological_process	0.30517	1	1	3794	2	22835	Si029489m.g
GO:0016037	light absorption	biological_process	0.30577	1	1	3794	2	22835	Si029721m.g
GO:0001933	negative regulation of protein phosphorylation	biological_process	0.30684	1	1	3794	2	22835	Si021371m.g
GO:0006469	negative regulation of protein kinase activity	biological_process	0.30684	1	1	3794	2	22835	Si021371m.g
GO:0033673	negative regulation of kinase activity	biological_process	0.30684	1	1	3794	2	22835	Si021371m.g
GO:0042326	negative regulation of phosphorylation	biological_process	0.30684	1	1	3794	2	22835	Si021371m.g
GO:0018106	peptidyl-histidine phosphorylation	biological_process	0.30725	1	1	3794	2	22835	Si012642m.g
GO:0018202	peptidyl-histidine modification	biological_process	0.30725	1	1	3794	2	22835	Si012642m.g
GO:0019074	viral RNA genome packaging	biological_process	0.30734	1	1	3794	2	22835	Si037294m.g
GO:0042618	poly-hydroxybutyrate metabolic process	biological_process	0.30817	1	1	3794	2	22835	Si024634m.g
GO:0042619	poly-hydroxybutyrate biosynthetic process	biological_process	0.30817	1	1	3794	2	22835	Si024634m.g
GO:1901440	poly(hydroxyalkanoate) metabolic process	biological_process	0.30817	1	1	3794	2	22835	Si024634m.g
GO:1901441	poly(hydroxyalkanoate) biosynthetic process	biological_process	0.30817	1	1	3794	2	22835	Si024634m.g
GO:0032007	negative regulation of TOR signaling	biological_process	0.30942	1	1	3794	2	22835	Si011095m.g
GO:0038179	neurotrophin signaling pathway	biological_process	0.30942	1	1	3794	2	22835	Si011095m.g
GO:0048011	neurotrophin TRK receptor signaling pathway	biological_process	0.30942	1	1	3794	2	22835	Si011095m.g
GO:0070848	response to growth factor	biological_process	0.30942	1	1	3794	2	22835	Si011095m.g
GO:0071363	cellular response to growth factor stimulus	biological_process	0.30942	1	1	3794	2	22835	Si011095m.g
GO:1902532	negative regulation of intracellular signal transduction	biological_process	0.30942	1	1	3794	2	22835	Si011095m.g
GO:0045333	cellular respiration	biological_process	0.31027	1	22	3794	116	22835	Si021510m.g,Si020735m.g,Si036451m.g,Si034604m.g,Si022340m.g,Si020791m.g,Si027411m.g,Si020767m.g,Si020795m.g,Si033375m.g,Si036113m.g,Si000160m.g,Si016404m.g,Si017172m.g,Si024707m.g,Si029622m.g,Si000757m.g,Si040024m.g,Si017260m.g,Si025931m.g,Si000395m.g,Si020684m.g
GO:0009141	nucleoside triphosphate metabolic process	biological_process	0.31064	1	34	3794	186	22835	Si034588m.g,Si029622m.g,Si024615m.g,Si002395m.g,Si029228m.g,Si000952m.g,Si026206m.g,Si039337m.g,Si025576m.g,Si000395m.g,Si034932m.g,Si020791m.g,Si027411m.g,Si033375m.g,Si006430m.g,Si015634m.g,Si030075m.g,Si016404m.g,Si009995m.g,Si021760m.g,Si009556m.g,Si020734m.g,Si039733m.g,Si031419m.g,Si038243m.g,Si010312m.g,Si034604m.g,Si020776m.g,Si020767m.g,Si001234m.g,Si020882m.g,Si033698m.g,Si020755m.g,Si0…
GO:0019362	pyridine nucleotide metabolic process	biological_process	0.31133	1	16	3794	81	22835	Si000598m.g,Si009995m.g,Si024615m.g,Si010800m.g,Si029228m.g,Si021760m.g,Si025905m.g,Si000952m.g,Si009556m.g,Si026206m.g,Si031419m.g,Si010312m.g,Si034932m.g,Si006430m.g,Si015634m.g,Si013428m.g
GO:0046496	nicotinamide nucleotide metabolic process	biological_process	0.31133	1	16	3794	81	22835	Si024615m.g,Si009995m.g,Si000598m.g,Si029228m.g,Si010800m.g,Si021760m.g,Si000952m.g,Si025905m.g,Si026206m.g,Si009556m.g,Si031419m.g,Si034932m.g,Si010312m.g,Si006430m.g,Si015634m.g,Si013428m.g
GO:0009246	enterobacterial common antigen biosynthetic process	biological_process	0.31341	1	1	3794	2	22835	Si018064m.g
GO:0036065	fucosylation	biological_process	0.31341	1	1	3794	2	22835	Si018064m.g
GO:0046378	enterobacterial common antigen metabolic process	biological_process	0.31341	1	1	3794	2	22835	Si018064m.g
GO:0048511	rhythmic process	biological_process	0.31342	1	3	3794	12	22835	Si030262m.g,Si034720m.g,Si035299m.g
GO:0072521	purine-containing compound metabolic process	biological_process	0.31416	1	44	3794	243	22835	Si029228m.g,Si002395m.g,Si031508m.g,Si015370m.g,Si019811m.g,Si034588m.g,Si024615m.g,Si029622m.g,Si025576m.g,Si016286m.g,Si000395m.g,Si000952m.g,Si039337m.g,Si026206m.g,Si006430m.g,Si015634m.g,Si030075m.g,Si027411m.g,Si020791m.g,Si034932m.g,Si033375m.g,Si004340m.g,Si016404m.g,Si026937m.g,Si017880m.g,Si019865m.g,Si021760m.g,Si011911m.g,Si009995m.g,Si020734m.g,Si039733m.g,Si029306m.g,Si038243m.g,Si0…
GO:0007517	muscle organ development	biological_process	0.31439	1	1	3794	2	22835	Si000760m.g
GO:0061061	muscle structure development	biological_process	0.31439	1	1	3794	2	22835	Si000760m.g
GO:0007601	visual perception	biological_process	0.31572	1	1	3794	2	22835	Si002016m.g
GO:0050953	sensory perception of light stimulus	biological_process	0.31572	1	1	3794	2	22835	Si002016m.g
GO:0006771	riboflavin metabolic process	biological_process	0.31625	1	5	3794	22	22835	Si030640m.g,Si007074m.g,Si023250m.g,Si026206m.g,Si009556m.g
GO:0009231	riboflavin biosynthetic process	biological_process	0.31625	1	5	3794	22	22835	Si030640m.g,Si007074m.g,Si023250m.g,Si009556m.g,Si026206m.g
GO:0042726	flavin-containing compound metabolic process	biological_process	0.31625	1	5	3794	22	22835	Si030640m.g,Si007074m.g,Si023250m.g,Si026206m.g,Si009556m.g
GO:0042727	flavin-containing compound biosynthetic process	biological_process	0.31625	1	5	3794	22	22835	Si026206m.g,Si009556m.g,Si023250m.g,Si007074m.g,Si030640m.g
GO:0006900	membrane budding	biological_process	0.31767	1	1	3794	2	22835	Si025921m.g
GO:0006901	vesicle coating	biological_process	0.31767	1	1	3794	2	22835	Si025921m.g
GO:0007212	dopamine receptor signaling pathway	biological_process	0.31767	1	1	3794	2	22835	Si025921m.g
GO:0048268	clathrin coat assembly	biological_process	0.31767	1	1	3794	2	22835	Si025921m.g
GO:0002526	acute inflammatory response	biological_process	0.32261	1	1	3794	2	22835	Si030392m.g
GO:0030541	plasmid partitioning	biological_process	0.3235	1	1	3794	2	22835	Si000287m.g
GO:0015995	chlorophyll biosynthetic process	biological_process	0.32387	1	3	3794	12	22835	Si015363m.g,Si003678m.g,Si036985m.g
GO:0006097	glyoxylate cycle	biological_process	0.32443	1	1	3794	2	22835	Si009755m.g
GO:0046487	glyoxylate metabolic process	biological_process	0.32443	1	1	3794	2	22835	Si009755m.g
GO:0009758	carbohydrate utilization	biological_process	0.32551	1	1	3794	2	22835	Si015448m.g
GO:0000042	protein targeting to Golgi	biological_process	0.32551	1	1	3794	2	22835	Si033997m.g
GO:0000301	retrograde transport, vesicle recycling within Golgi	biological_process	0.32551	1	1	3794	2	22835	Si033997m.g
GO:0034067	protein localization to Golgi apparatus	biological_process	0.32551	1	1	3794	2	22835	Si033997m.g
GO:0072600	establishment of protein localization to Golgi	biological_process	0.32551	1	1	3794	2	22835	Si033997m.g
GO:0006720	isoprenoid metabolic process	biological_process	0.32689	1	19	3794	100	22835	Si029204m.g,Si016429m.g,Si029318m.g,Si015621m.g,Si035105m.g,Si015389m.g,Si006473m.g,Si035741m.g,Si012939m.g,Si020923m.g,Si029067m.g,Si037060m.g,Si017412m.g,Si034344m.g,Si002409m.g,Si008790m.g,Si036322m.g,Si032031m.g,Si001725m.g
GO:0008299	isoprenoid biosynthetic process	biological_process	0.32689	1	19	3794	100	22835	Si008790m.g,Si034344m.g,Si002409m.g,Si037060m.g,Si017412m.g,Si001725m.g,Si032031m.g,Si036322m.g,Si016429m.g,Si029204m.g,Si020923m.g,Si012939m.g,Si029067m.g,Si035741m.g,Si006473m.g,Si035105m.g,Si029318m.g,Si015621m.g,Si015389m.g
GO:0006106	fumarate metabolic process	biological_process	0.32694	1	2	3794	7	22835	Si000403m.g,Si031098m.g
GO:0006779	porphyrin-containing compound biosynthetic process	biological_process	0.32798	1	16	3794	84	22835	Si035774m.g,Si010291m.g,Si009836m.g,Si035434m.g,Si029681m.g,Si015363m.g,Si013293m.g,Si001725m.g,Si013551m.g,Si035178m.g,Si038901m.g,Si000006m.g,Si036985m.g,Si003678m.g,Si017049m.g,Si013590m.g
GO:0006749	glutathione metabolic process	biological_process	0.32869	1	4	3794	17	22835	Si000659m.g,Si000008m.g,Si029937m.g,Si012751m.g
GO:0009070	serine family amino acid biosynthetic process	biological_process	0.3303	1	2	3794	7	22835	Si026222m.g,Si024931m.g
GO:0016042	lipid catabolic process	biological_process	0.33125	1	9	3794	45	22835	Si021022m.g,Si020473m.g,Si007072m.g,Si005814m.g,Si036423m.g,Si037366m.g,Si026043m.g,Si039615m.g,Si001099m.g
GO:0044270	cellular nitrogen compound catabolic process	biological_process	0.33332	1	20	3794	109	22835	Si017880m.g,Si010800m.g,Si019811m.g,Si036456m.g,Si022545m.g,Si036915m.g,Si036667m.g,Si016139m.g,Si004726m.g,Si008723m.g,Si014005m.g,Si036423m.g,Si014057m.g,Si028837m.g,Si014968m.g,Si030549m.g,Si030724m.g,Si026334m.g,Si007047m.g,Si036572m.g
GO:0007167	enzyme linked receptor protein signaling pathway	biological_process	0.33496	1	2	3794	7	22835	Si039199m.g,Si011095m.g
GO:0007169	transmembrane receptor protein tyrosine kinase signaling pathway	biological_process	0.33496	1	2	3794	7	22835	Si011095m.g,Si039199m.g
GO:0019073	viral DNA genome packaging	biological_process	0.33598	1	2	3794	7	22835	Si026181m.g,Si038649m.g
GO:1902590	multi-organism organelle organization	biological_process	0.33598	1	2	3794	7	22835	Si026181m.g,Si038649m.g
GO:0006544	glycine metabolic process	biological_process	0.33676	1	2	3794	7	22835	Si026222m.g,Si039451m.g
GO:0030243	cellulose metabolic process	biological_process	0.33712	1	10	3794	48	22835	Si025585m.g,Si000223m.g,Si016995m.g,Si029057m.g,Si033974m.g,Si033086m.g,Si029066m.g,Si028885m.g,Si009413m.g,Si034783m.g
GO:0044242	cellular lipid catabolic process	biological_process	0.33762	1	3	3794	12	22835	Si021022m.g,Si005814m.g,Si026043m.g
GO:0034755	iron ion transmembrane transport	biological_process	0.33953	1	2	3794	7	22835	Si013849m.g,Si010836m.g
GO:1901068	guanosine-containing compound metabolic process	biological_process	0.34369	1	4	3794	18	22835	Si033698m.g,Si016286m.g,Si029306m.g,Si030075m.g
GO:0007342	fusion of sperm to egg plasma membrane	biological_process	0.34519	1	2	3794	7	22835	Si021063m.g,Si040372m.g
GO:0045026	plasma membrane fusion	biological_process	0.34519	1	2	3794	7	22835	Si040372m.g,Si021063m.g
GO:0009218	pyrimidine ribonucleotide metabolic process	biological_process	0.34579	1	3	3794	13	22835	Si030075m.g,Si033698m.g,Si004641m.g
GO:0009220	pyrimidine ribonucleotide biosynthetic process	biological_process	0.34579	1	3	3794	13	22835	Si030075m.g,Si033698m.g,Si004641m.g
GO:0046488	phosphatidylinositol metabolic process	biological_process	0.34729	1	24	3794	129	22835	Si002588m.g,Si012669m.g,Si000747m.g,Si015363m.g,Si005760m.g,Si019531m.g,Si017543m.g,Si035749m.g,Si035610m.g,Si010363m.g,Si026648m.g,Si008543m.g,Si028810m.g,Si020982m.g,Si033962m.g,Si025867m.g,Si034998m.g,Si012327m.g,Si028852m.g,Si013119m.g,Si002608m.g,Si029625m.g,Si039913m.g,Si004688m.g
GO:0051056	regulation of small GTPase mediated signal transduction	biological_process	0.34978	1	3	3794	12	22835	Si016080m.g,Si025695m.g,Si033831m.g
GO:0009162	deoxyribonucleoside monophosphate metabolic process	biological_process	0.34998	1	2	3794	7	22835	Si004641m.g,Si026222m.g
GO:0006650	glycerophospholipid metabolic process	biological_process	0.35013	1	25	3794	135	22835	Si034998m.g,Si033962m.g,Si025867m.g,Si020982m.g,Si028810m.g,Si004688m.g,Si039913m.g,Si029625m.g,Si013119m.g,Si002608m.g,Si028852m.g,Si012327m.g,Si005760m.g,Si019531m.g,Si017543m.g,Si030109m.g,Si015363m.g,Si002588m.g,Si012669m.g,Si000747m.g,Si008543m.g,Si026648m.g,Si010363m.g,Si035749m.g,Si035610m.g
GO:0035821	modification of morphology or physiology of other organism	biological_process	0.35227	1	20	3794	109	22835	Si030412m.g,Si001225m.g,Si013301m.g,Si016771m.g,Si014441m.g,Si005667m.g,Si005237m.g,Si022756m.g,Si020646m.g,Si026675m.g,Si014193m.g,Si021343m.g,Si025917m.g,Si024978m.g,Si003879m.g,Si021116m.g,Si027640m.g,Si017116m.g,Si023196m.g,Si039496m.g
GO:0015969	guanosine tetraphosphate metabolic process	biological_process	0.354	1	2	3794	7	22835	Si016286m.g,Si029306m.g
GO:0034035	purine ribonucleoside bisphosphate metabolic process	biological_process	0.354	1	2	3794	7	22835	Si029306m.g,Si016286m.g
GO:0009251	glucan catabolic process	biological_process	0.35692	1	2	3794	7	22835	Si025585m.g,Si034783m.g
GO:0030245	cellulose catabolic process	biological_process	0.35692	1	2	3794	7	22835	Si025585m.g,Si034783m.g
GO:0044247	cellular polysaccharide catabolic process	biological_process	0.35692	1	2	3794	7	22835	Si025585m.g,Si034783m.g
GO:0051275	beta-glucan catabolic process	biological_process	0.35692	1	2	3794	7	22835	Si034783m.g,Si025585m.g
GO:0009250	glucan biosynthetic process	biological_process	0.35695	1	14	3794	71	22835	Si029057m.g,Si000258m.g,Si033963m.g,Si000023m.g,Si017283m.g,Si016995m.g,Si000223m.g,Si009413m.g,Si029066m.g,Si027629m.g,Si022119m.g,Si028885m.g,Si033974m.g,Si033086m.g
GO:0006438	valyl-tRNA aminoacylation	biological_process	0.35938	1	2	3794	7	22835	Si034103m.g,Si016198m.g
GO:0008654	phospholipid biosynthetic process	biological_process	0.35976	1	15	3794	80	22835	Si010363m.g,Si027111m.g,Si015830m.g,Si039913m.g,Si039864m.g,Si029625m.g,Si012669m.g,Si028810m.g,Si005760m.g,Si034998m.g,Si033866m.g,Si027106m.g,Si015363m.g,Si025867m.g,Si030109m.g
GO:0016053	organic acid biosynthetic process	biological_process	0.35992	1	54	3794	305	22835	Si026761m.g,Si040239m.g,Si009992m.g,Si019514m.g,Si002514m.g,Si032912m.g,Si010649m.g,Si030392m.g,Si035040m.g,Si017049m.g,Si036352m.g,Si039430m.g,Si030083m.g,Si034245m.g,Si026653m.g,Si032624m.g,Si034620m.g,Si002515m.g,Si026222m.g,Si035145m.g,Si028032m.g,Si034356m.g,Si021739m.g,Si038953m.g,Si009991m.g,Si036280m.g,Si013587m.g,Si035017m.g,Si032502m.g,Si029992m.g,Si012275m.g,Si002335m.g,Si013427m.g,Si0…
GO:0046394	carboxylic acid biosynthetic process	biological_process	0.35992	1	54	3794	305	22835	Si001588m.g,Si016703m.g,Si011802m.g,Si037008m.g,Si010275m.g,Si000051m.g,Si035121m.g,Si017389m.g,Si024931m.g,Si035575m.g,Si019489m.g,Si027857m.g,Si014220m.g,Si008837m.g,Si000006m.g,Si021521m.g,Si002262m.g,Si012313m.g,Si014355m.g,Si016668m.g,Si025365m.g,Si002335m.g,Si013427m.g,Si012275m.g,Si029992m.g,Si032502m.g,Si035017m.g,Si013587m.g,Si036280m.g,Si009991m.g,Si038953m.g,Si021739m.g,Si035145m.g,Si0…
GO:0006812	cation transport	biological_process	0.36259	1	133	3794	774	22835	Si029455m.g,Si038243m.g,Si021245m.g,Si039811m.g,Si021767m.g,Si030223m.g,Si020776m.g,Si012185m.g,Si008627m.g,Si002855m.g,Si010836m.g,Si034225m.g,Si027224m.g,Si039337m.g,Si025576m.g,Si018790m.g,Si028628m.g,Si004721m.g,Si024488m.g,Si011648m.g,Si000652m.g,Si016404m.g,Si029445m.g,Si025078m.g,Si028880m.g,Si003232m.g,Si017792m.g,Si026946m.g,Si002515m.g,Si025277m.g,Si029415m.g,Si034309m.g,Si016897m.g,Si0…
GO:0044712	single-organism catabolic process	biological_process	0.36991	1	42	3794	237	22835	Si034932m.g,Si037366m.g,Si028837m.g,Si006430m.g,Si039615m.g,Si015634m.g,Si014005m.g,Si036572m.g,Si030549m.g,Si014968m.g,Si030724m.g,Si039451m.g,Si005814m.g,Si024615m.g,Si010800m.g,Si001099m.g,Si029228m.g,Si019811m.g,Si000115m.g,Si000952m.g,Si026206m.g,Si007611m.g,Si036423m.g,Si010312m.g,Si014057m.g,Si026043m.g,Si006403m.g,Si007072m.g,Si013428m.g,Si022545m.g,Si036915m.g,Si036456m.g,Si036667m.g,Si0…
GO:0032324	molybdopterin cofactor biosynthetic process	biological_process	0.37179	1	6	3794	29	22835	Si020970m.g,Si016467m.g,Si005685m.g,Si012020m.g,Si011916m.g,Si000259m.g
GO:0043545	molybdopterin cofactor metabolic process	biological_process	0.37179	1	6	3794	29	22835	Si000259m.g,Si016467m.g,Si020970m.g,Si012020m.g,Si011916m.g,Si005685m.g
GO:0009074	aromatic amino acid family catabolic process	biological_process	0.37308	1	2	3794	8	22835	Si006403m.g,Si030724m.g
GO:0033692	cellular polysaccharide biosynthetic process	biological_process	0.37773	1	17	3794	89	22835	Si018064m.g,Si027629m.g,Si009413m.g,Si000687m.g,Si033974m.g,Si021739m.g,Si033963m.g,Si000258m.g,Si016995m.g,Si017283m.g,Si029066m.g,Si028885m.g,Si022119m.g,Si033086m.g,Si029057m.g,Si000223m.g,Si000023m.g
GO:0019054	modulation by virus of host process	biological_process	0.37809	1	5	3794	24	22835	Si039496m.g,Si014193m.g,Si022756m.g,Si021116m.g,Si020646m.g
GO:0044068	modulation by symbiont of host cellular process	biological_process	0.37809	1	5	3794	24	22835	Si021116m.g,Si020646m.g,Si022756m.g,Si039496m.g,Si014193m.g
GO:0033013	tetrapyrrole metabolic process	biological_process	0.37864	1	37	3794	211	22835	Si030777m.g,Si038901m.g,Si017049m.g,Si014005m.g,Si008723m.g,Si028837m.g,Si009836m.g,Si030549m.g,Si014968m.g,Si035434m.g,Si036572m.g,Si013551m.g,Si013293m.g,Si001725m.g,Si012517m.g,Si036456m.g,Si036915m.g,Si022545m.g,Si036871m.g,Si033202m.g,Si036667m.g,Si000006m.g,Si035178m.g,Si036985m.g,Si003678m.g,Si001041m.g,Si013590m.g,Si035774m.g,Si013156m.g,Si036423m.g,Si005687m.g,Si014057m.g,Si010291m.g,Si0…
GO:0043631	RNA polyadenylation	biological_process	0.38021	1	4	3794	18	22835	Si016516m.g,Si025934m.g,Si005973m.g,Si029038m.g
GO:0030029	actin filament-based process	biological_process	0.38072	1	8	3794	42	22835	Si009444m.g,Si002010m.g,Si003143m.g,Si020825m.g,Si007619m.g,Si018436m.g,Si036905m.g,Si005975m.g
GO:0030036	actin cytoskeleton organization	biological_process	0.38072	1	8	3794	42	22835	Si007619m.g,Si003143m.g,Si020825m.g,Si018436m.g,Si036905m.g,Si005975m.g,Si009444m.g,Si002010m.g
GO:0007610	behavior	biological_process	0.38275	1	6	3794	30	22835	Si009995m.g,Si023782m.g,Si028714m.g,Si001375m.g,Si016056m.g,Si014818m.g
GO:0001101	response to acid chemical	biological_process	0.38301	1	6	3794	31	22835	Si018370m.g,Si028383m.g,Si026926m.g,Si003298m.g,Si018372m.g,Si003296m.g
GO:0014065	phosphatidylinositol 3-kinase signaling	biological_process	0.38404	1	5	3794	24	22835	Si021109m.g,Si018405m.g,Si034998m.g,Si029170m.g,Si026703m.g
GO:0014066	regulation of phosphatidylinositol 3-kinase signaling	biological_process	0.38404	1	5	3794	24	22835	Si029170m.g,Si026703m.g,Si034998m.g,Si021109m.g,Si018405m.g
GO:0014068	positive regulation of phosphatidylinositol 3-kinase signaling	biological_process	0.38404	1	5	3794	24	22835	Si029170m.g,Si026703m.g,Si021109m.g,Si018405m.g,Si034998m.g
GO:0048015	phosphatidylinositol-mediated signaling	biological_process	0.38404	1	5	3794	24	22835	Si029170m.g,Si026703m.g,Si018405m.g,Si021109m.g,Si034998m.g
GO:0048017	inositol lipid-mediated signaling	biological_process	0.38404	1	5	3794	24	22835	Si018405m.g,Si021109m.g,Si034998m.g,Si029170m.g,Si026703m.g
GO:0010927	cellular component assembly involved in morphogenesis	biological_process	0.3857	1	2	3794	8	22835	Si027485m.g,Si039733m.g
GO:0042384	cilium assembly	biological_process	0.3857	1	2	3794	8	22835	Si039733m.g,Si027485m.g
GO:0060271	cilium morphogenesis	biological_process	0.3857	1	2	3794	8	22835	Si039733m.g,Si027485m.g
GO:0006644	phospholipid metabolic process	biological_process	0.38721	1	31	3794	173	22835	Si033962m.g,Si025867m.g,Si034998m.g,Si021022m.g,Si028810m.g,Si020982m.g,Si039913m.g,Si029625m.g,Si039864m.g,Si004688m.g,Si027111m.g,Si012327m.g,Si028852m.g,Si002608m.g,Si013119m.g,Si015363m.g,Si027106m.g,Si030109m.g,Si017543m.g,Si033866m.g,Si005760m.g,Si019531m.g,Si000747m.g,Si012669m.g,Si002588m.g,Si026648m.g,Si015830m.g,Si008543m.g,Si035610m.g,Si035749m.g,Si010363m.g
GO:0006020	inositol metabolic process	biological_process	0.38827	1	2	3794	8	22835	Si027106m.g,Si027111m.g
GO:0009690	cytokinin metabolic process	biological_process	0.38927	1	3	3794	13	22835	Si019278m.g,Si021761m.g,Si001019m.g
GO:0034754	cellular hormone metabolic process	biological_process	0.38927	1	3	3794	13	22835	Si021761m.g,Si019278m.g,Si001019m.g
GO:0030178	negative regulation of Wnt signaling pathway	biological_process	0.38958	1	2	3794	8	22835	Si013685m.g,Si015502m.g
GO:0044262	cellular carbohydrate metabolic process	biological_process	0.39146	1	36	3794	200	22835	Si007117m.g,Si017966m.g,Si009755m.g,Si000023m.g,Si027111m.g,Si005783m.g,Si029066m.g,Si033086m.g,Si015388m.g,Si040234m.g,Si017283m.g,Si024709m.g,Si029154m.g,Si027106m.g,Si021739m.g,Si033974m.g,Si029057m.g,Si032762m.g,Si000223m.g,Si028885m.g,Si022119m.g,Si034783m.g,Si025365m.g,Si028904m.g,Si033963m.g,Si000258m.g,Si025585m.g,Si001587m.g,Si016995m.g,Si027629m.g,Si018064m.g,Si035702m.g,Si016303m.g,Si0…
GO:0009607	response to biotic stimulus	biological_process	0.39171	1	31	3794	179	22835	Si013301m.g,Si026950m.g,Si006404m.g,Si001909m.g,Si026967m.g,Si033759m.g,Si026965m.g,Si021850m.g,Si023502m.g,Si029662m.g,Si023269m.g,Si014327m.g,Si026933m.g,Si020689m.g,Si029111m.g,Si031692m.g,Si018634m.g,Si006652m.g,Si027889m.g,Si023196m.g,Si002384m.g,Si039496m.g,Si002488m.g,Si027640m.g,Si031458m.g,Si020115m.g,Si002446m.g,Si005237m.g,Si027770m.g,Si001172m.g,Si039677m.g
GO:0046165	alcohol biosynthetic process	biological_process	0.39186	1	2	3794	8	22835	Si027111m.g,Si027106m.g
GO:0048278	vesicle docking	biological_process	0.39756	1	5	3794	24	22835	Si021541m.g,Si011735m.g,Si011638m.g,Si013032m.g,Si011108m.g
GO:0042558	pteridine-containing compound metabolic process	biological_process	0.40009	1	8	3794	43	22835	Si017049m.g,Si028032m.g,Si003152m.g,Si018436m.g,Si002515m.g,Si002514m.g,Si027857m.g,Si026761m.g
GO:0044283	small molecule biosynthetic process	biological_process	0.40204	1	71	3794	409	22835	Si034620m.g,Si026222m.g,Si030640m.g,Si036280m.g,Si034356m.g,Si021739m.g,Si010540m.g,Si026761m.g,Si032912m.g,Si002514m.g,Si030777m.g,Si036352m.g,Si039430m.g,Si034245m.g,Si030083m.g,Si026206m.g,Si017049m.g,Si035040m.g,Si013156m.g,Si011802m.g,Si001588m.g,Si016703m.g,Si010275m.g,Si022681m.g,Si035017m.g,Si007074m.g,Si013587m.g,Si014355m.g,Si016668m.g,Si021521m.g,Si009556m.g,Si025365m.g,Si026653m.g,Si0…
GO:0006119	oxidative phosphorylation	biological_process	0.4061	1	8	3794	42	22835	Si016404m.g,Si000395m.g,Si033375m.g,Si029622m.g,Si034604m.g,Si020791m.g,Si020767m.g,Si027411m.g
GO:0042773	ATP synthesis coupled electron transport	biological_process	0.4061	1	8	3794	42	22835	Si016404m.g,Si000395m.g,Si029622m.g,Si033375m.g,Si020767m.g,Si027411m.g,Si020791m.g,Si034604m.g
GO:0006784	heme a biosynthetic process	biological_process	0.40616	1	1	3794	3	22835	Si038901m.g
GO:0046160	heme a metabolic process	biological_process	0.40616	1	1	3794	3	22835	Si038901m.g
GO:0006790	sulfur compound metabolic process	biological_process	0.40666	1	22	3794	122	22835	Si004340m.g,Si037008m.g,Si005169m.g,Si039677m.g,Si000076m.g,Si012751m.g,Si034429m.g,Si034414m.g,Si004056m.g,Si024931m.g,Si037183m.g,Si034631m.g,Si014993m.g,Si031187m.g,Si033899m.g,Si029937m.g,Si016766m.g,Si000659m.g,Si000008m.g,Si025512m.g,Si022926m.g,Si036684m.g
GO:0015749	monosaccharide transport	biological_process	0.4072	1	2	3794	8	22835	Si006217m.g,Si012430m.g
GO:0005991	trehalose metabolic process	biological_process	0.41111	1	6	3794	30	22835	Si029154m.g,Si013243m.g,Si032762m.g,Si028904m.g,Si040234m.g,Si016303m.g
GO:0046434	organophosphate catabolic process	biological_process	0.41242	1	6	3794	31	22835	Si010800m.g,Si017639m.g,Si017880m.g,Si019533m.g,Si019811m.g,Si021022m.g
GO:0031122	cytoplasmic microtubule organization	biological_process	0.41337	1	1	3794	3	22835	Si027485m.g
GO:0035058	nonmotile primary cilium assembly	biological_process	0.41337	1	1	3794	3	22835	Si027485m.g
GO:0032954	regulation of cytokinetic process	biological_process	0.41353	1	1	3794	3	22835	Si000051m.g
GO:0032955	regulation of barrier septum assembly	biological_process	0.41353	1	1	3794	3	22835	Si000051m.g
GO:1901891	regulation of cell septum assembly	biological_process	0.41353	1	1	3794	3	22835	Si000051m.g
GO:1902412	regulation of mitotic cytokinesis	biological_process	0.41353	1	1	3794	3	22835	Si000051m.g
GO:1903436	regulation of mitotic cytokinetic process	biological_process	0.41353	1	1	3794	3	22835	Si000051m.g
GO:0046839	phospholipid dephosphorylation	biological_process	0.41457	1	2	3794	8	22835	Si028852m.g,Si019531m.g
GO:0046856	phosphatidylinositol dephosphorylation	biological_process	0.41457	1	2	3794	8	22835	Si028852m.g,Si019531m.g
GO:0051273	beta-glucan metabolic process	biological_process	0.41471	1	12	3794	62	22835	Si029066m.g,Si028885m.g,Si034783m.g,Si009413m.g,Si033086m.g,Si033974m.g,Si033963m.g,Si029057m.g,Si025585m.g,Si000023m.g,Si000223m.g,Si016995m.g
GO:0006569	tryptophan catabolic process	biological_process	0.41499	1	1	3794	3	22835	Si030724m.g
GO:0009310	amine catabolic process	biological_process	0.41499	1	1	3794	3	22835	Si030724m.g
GO:0019441	tryptophan catabolic process to kynurenine	biological_process	0.41499	1	1	3794	3	22835	Si030724m.g
GO:0042402	cellular biogenic amine catabolic process	biological_process	0.41499	1	1	3794	3	22835	Si030724m.g
GO:0042436	indole-containing compound catabolic process	biological_process	0.41499	1	1	3794	3	22835	Si030724m.g
GO:0042537	benzene-containing compound metabolic process	biological_process	0.41499	1	1	3794	3	22835	Si030724m.g
GO:0046218	indolalkylamine catabolic process	biological_process	0.41499	1	1	3794	3	22835	Si030724m.g
GO:0070189	kynurenine metabolic process	biological_process	0.41499	1	1	3794	3	22835	Si030724m.g
GO:0009620	response to fungus	biological_process	0.41608	1	5	3794	27	22835	Si026967m.g,Si026950m.g,Si020115m.g,Si026965m.g,Si020689m.g
GO:0050832	defense response to fungus	biological_process	0.41608	1	5	3794	27	22835	Si020115m.g,Si026967m.g,Si026950m.g,Si020689m.g,Si026965m.g
GO:0071941	nitrogen cycle metabolic process	biological_process	0.41909	1	4	3794	19	22835	Si013224m.g,Si019646m.g,Si000147m.g,Si015093m.g
GO:0016573	histone acetylation	biological_process	0.4192	1	2	3794	8	22835	Si007911m.g,Si006233m.g
GO:0008616	queuosine biosynthetic process	biological_process	0.41941	1	1	3794	3	22835	Si037325m.g
GO:0046116	queuosine metabolic process	biological_process	0.41941	1	1	3794	3	22835	Si037325m.g
GO:0006528	asparagine metabolic process	biological_process	0.41954	1	2	3794	8	22835	Si021521m.g,Si034620m.g
GO:0006529	asparagine biosynthetic process	biological_process	0.41954	1	2	3794	8	22835	Si021521m.g,Si034620m.g
GO:0007249	I-kappaB kinase/NF-kappaB signaling	biological_process	0.42109	1	1	3794	3	22835	Si010739m.g
GO:0043122	regulation of I-kappaB kinase/NF-kappaB signaling	biological_process	0.42109	1	1	3794	3	22835	Si010739m.g
GO:0043123	positive regulation of I-kappaB kinase/NF-kappaB signaling	biological_process	0.42109	1	1	3794	3	22835	Si010739m.g
GO:0045766	positive regulation of angiogenesis	biological_process	0.42109	1	1	3794	3	22835	Si010739m.g
GO:1904018	positive regulation of vasculature development	biological_process	0.42109	1	1	3794	3	22835	Si010739m.g
GO:0010563	negative regulation of phosphorus metabolic process	biological_process	0.42133	1	1	3794	3	22835	Si021371m.g
GO:0045936	negative regulation of phosphate metabolic process	biological_process	0.42133	1	1	3794	3	22835	Si021371m.g
GO:0006525	arginine metabolic process	biological_process	0.4222	1	2	3794	8	22835	Si000599m.g,Si016668m.g
GO:0032101	regulation of response to external stimulus	biological_process	0.42323	1	4	3794	20	22835	Si023196m.g,Si023782m.g,Si013301m.g,Si028714m.g
GO:0042168	heme metabolic process	biological_process	0.42338	1	11	3794	60	22835	Si029681m.g,Si000006m.g,Si038901m.g,Si035178m.g,Si009836m.g,Si007047m.g,Si013590m.g,Si017049m.g,Si008723m.g,Si013551m.g,Si001725m.g
GO:0006171	cAMP biosynthetic process	biological_process	0.42363	1	1	3794	3	22835	Si026937m.g
GO:0042559	pteridine-containing compound biosynthetic process	biological_process	0.42563	1	7	3794	38	22835	Si002514m.g,Si027857m.g,Si017049m.g,Si026761m.g,Si028032m.g,Si003152m.g,Si002515m.g
GO:0006545	glycine biosynthetic process	biological_process	0.42588	1	1	3794	3	22835	Si026222m.g
GO:0007205	protein kinase C-activating G-protein coupled receptor signaling pathway	biological_process	0.42724	1	2	3794	8	22835	Si034427m.g,Si013172m.g
GO:0009991	response to extracellular stimulus	biological_process	0.42755	1	7	3794	37	22835	Si007611m.g,Si010510m.g,Si021134m.g,Si028714m.g,Si024906m.g,Si023782m.g,Si002564m.g
GO:0031668	cellular response to extracellular stimulus	biological_process	0.42755	1	7	3794	37	22835	Si007611m.g,Si021134m.g,Si010510m.g,Si002564m.g,Si024906m.g,Si023782m.g,Si028714m.g
GO:0071496	cellular response to external stimulus	biological_process	0.42755	1	7	3794	37	22835	Si024906m.g,Si023782m.g,Si002564m.g,Si028714m.g,Si021134m.g,Si010510m.g,Si007611m.g
GO:0015693	magnesium ion transport	biological_process	0.43019	1	4	3794	20	22835	Si030332m.g,Si001935m.g,Si006810m.g,Si030223m.g
GO:0006760	folic acid-containing compound metabolic process	biological_process	0.43108	1	7	3794	38	22835	Si018436m.g,Si002515m.g,Si026761m.g,Si028032m.g,Si002514m.g,Si027857m.g,Si017049m.g
GO:0006230	TMP biosynthetic process	biological_process	0.43242	1	1	3794	3	22835	Si004641m.g
GO:0009173	pyrimidine ribonucleoside monophosphate metabolic process	biological_process	0.43242	1	1	3794	3	22835	Si004641m.g
GO:0009174	pyrimidine ribonucleoside monophosphate biosynthetic process	biological_process	0.43242	1	1	3794	3	22835	Si004641m.g
GO:0046044	TMP metabolic process	biological_process	0.43242	1	1	3794	3	22835	Si004641m.g
GO:0008544	epidermis development	biological_process	0.4325	1	4	3794	20	22835	Si008747m.g,Si039397m.g,Si000831m.g,Si028356m.g
GO:0051705	multi-organism behavior	biological_process	0.43328	1	4	3794	20	22835	Si009995m.g,Si001375m.g,Si014818m.g,Si016056m.g
GO:0016137	glycoside metabolic process	biological_process	0.43342	1	1	3794	3	22835	Si025365m.g
GO:0016138	glycoside biosynthetic process	biological_process	0.43342	1	1	3794	3	22835	Si025365m.g
GO:0051478	mannosylglycerate metabolic process	biological_process	0.43342	1	1	3794	3	22835	Si025365m.g
GO:0051479	mannosylglycerate biosynthetic process	biological_process	0.43342	1	1	3794	3	22835	Si025365m.g
GO:0006007	glucose catabolic process	biological_process	0.43353	1	1	3794	3	22835	Si034948m.g
GO:0019320	hexose catabolic process	biological_process	0.43353	1	1	3794	3	22835	Si034948m.g
GO:0046365	monosaccharide catabolic process	biological_process	0.43353	1	1	3794	3	22835	Si034948m.g
GO:0044419	interspecies interaction between organisms	biological_process	0.43421	1	98	3794	574	22835	Si013350m.g,Si030638m.g,Si030412m.g,Si010289m.g,Si016196m.g,Si036017m.g,Si001225m.g,Si016191m.g,Si023134m.g,Si008934m.g,Si029800m.g,Si006262m.g,Si004343m.g,Si035693m.g,Si014193m.g,Si029646m.g,Si000808m.g,Si026181m.g,Si032850m.g,Si005237m.g,Si008439m.g,Si002515m.g,Si031895m.g,Si037366m.g,Si017287m.g,Si013442m.g,Si029272m.g,Si024067m.g,Si032944m.g,Si016771m.g,Si006270m.g,Si011746m.g,Si008038m.g,Si0…
GO:0006721	terpenoid metabolic process	biological_process	0.43498	1	14	3794	77	22835	Si017412m.g,Si037060m.g,Si034344m.g,Si029204m.g,Si016429m.g,Si008790m.g,Si029318m.g,Si035105m.g,Si006473m.g,Si035741m.g,Si032031m.g,Si029067m.g,Si001725m.g,Si020923m.g
GO:0016114	terpenoid biosynthetic process	biological_process	0.43498	1	14	3794	77	22835	Si035105m.g,Si029318m.g,Si006473m.g,Si035741m.g,Si032031m.g,Si001725m.g,Si020923m.g,Si029067m.g,Si037060m.g,Si017412m.g,Si034344m.g,Si029204m.g,Si016429m.g,Si008790m.g
GO:0010817	regulation of hormone levels	biological_process	0.43633	1	3	3794	14	22835	Si001019m.g,Si019278m.g,Si021761m.g
GO:0042445	hormone metabolic process	biological_process	0.43633	1	3	3794	14	22835	Si001019m.g,Si021761m.g,Si019278m.g
GO:0009725	response to hormone	biological_process	0.43676	1	20	3794	119	22835	Si038081m.g,Si006230m.g,Si015757m.g,Si001862m.g,Si003199m.g,Si014323m.g,Si011311m.g,Si007390m.g,Si019300m.g,Si015405m.g,Si011170m.g,Si033419m.g,Si016147m.g,Si018569m.g,Si012732m.g,Si003831m.g,Si019508m.g,Si013155m.g,Si009953m.g,Si032625m.g
GO:0048598	embryonic morphogenesis	biological_process	0.43739	1	1	3794	3	22835	Si010039m.g
GO:0031324	negative regulation of cellular metabolic process	biological_process	0.43807	1	18	3794	104	22835	Si024536m.g,Si035742m.g,Si000405m.g,Si026657m.g,Si017172m.g,Si035299m.g,Si021371m.g,Si037862m.g,Si030262m.g,Si009683m.g,Si003367m.g,Si015607m.g,Si038316m.g,Si007009m.g,Si009240m.g,Si025312m.g,Si026717m.g,Si018695m.g
GO:0019072	viral genome packaging	biological_process	0.43815	1	4	3794	20	22835	Si037294m.g,Si016587m.g,Si026181m.g,Si038649m.g
GO:0015985	energy coupled proton transport, down electrochemical gradient	biological_process	0.43936	1	9	3794	51	22835	Si002395m.g,Si034588m.g,Si020776m.g,Si001234m.g,Si020755m.g,Si025576m.g,Si039733m.g,Si038243m.g,Si039337m.g
GO:0015986	ATP synthesis coupled proton transport	biological_process	0.43936	1	9	3794	51	22835	Si039337m.g,Si020755m.g,Si025576m.g,Si039733m.g,Si038243m.g,Si034588m.g,Si020776m.g,Si001234m.g,Si002395m.g
GO:0046351	disaccharide biosynthetic process	biological_process	0.44001	1	6	3794	31	22835	Si024709m.g,Si028904m.g,Si016303m.g,Si013243m.g,Si029154m.g,Si032762m.g
GO:0034219	carbohydrate transmembrane transport	biological_process	0.44047	1	1	3794	3	22835	Si022210m.g
GO:0006526	arginine biosynthetic process	biological_process	0.44076	1	1	3794	3	22835	Si016668m.g
GO:0030244	cellulose biosynthetic process	biological_process	0.44144	1	8	3794	41	22835	Si033086m.g,Si033974m.g,Si028885m.g,Si029066m.g,Si009413m.g,Si000223m.g,Si016995m.g,Si029057m.g
GO:0006231	dTMP biosynthetic process	biological_process	0.44535	1	1	3794	3	22835	Si026222m.g
GO:0046073	dTMP metabolic process	biological_process	0.44535	1	1	3794	3	22835	Si026222m.g
GO:0019359	nicotinamide nucleotide biosynthetic process	biological_process	0.44705	1	3	3794	14	22835	Si025905m.g,Si024615m.g,Si000598m.g
GO:0043242	negative regulation of protein complex disassembly	biological_process	0.44802	1	2	3794	9	22835	Si036905m.g,Si017172m.g
GO:0017148	negative regulation of translation	biological_process	0.45061	1	6	3794	33	22835	Si026657m.g,Si009240m.g,Si037862m.g,Si038316m.g,Si026717m.g,Si025312m.g
GO:0034249	negative regulation of cellular amide metabolic process	biological_process	0.45061	1	6	3794	33	22835	Si026717m.g,Si025312m.g,Si037862m.g,Si038316m.g,Si009240m.g,Si026657m.g
GO:0044782	cilium organization	biological_process	0.45173	1	2	3794	9	22835	Si039733m.g,Si027485m.g
GO:0002683	negative regulation of immune system process	biological_process	0.45458	1	2	3794	9	22835	Si023196m.g,Si013301m.g
GO:0002697	regulation of immune effector process	biological_process	0.45458	1	2	3794	9	22835	Si013301m.g,Si023196m.g
GO:0002698	negative regulation of immune effector process	biological_process	0.45458	1	2	3794	9	22835	Si023196m.g,Si013301m.g
GO:0002832	negative regulation of response to biotic stimulus	biological_process	0.45458	1	2	3794	9	22835	Si013301m.g,Si023196m.g
GO:0030683	evasion or tolerance by virus of host immune response	biological_process	0.45458	1	2	3794	9	22835	Si023196m.g,Si013301m.g
GO:0031348	negative regulation of defense response	biological_process	0.45458	1	2	3794	9	22835	Si013301m.g,Si023196m.g
GO:0043901	negative regulation of multi-organism process	biological_process	0.45458	1	2	3794	9	22835	Si013301m.g,Si023196m.g
GO:0050687	negative regulation of defense response to virus	biological_process	0.45458	1	2	3794	9	22835	Si023196m.g,Si013301m.g
GO:0050688	regulation of defense response to virus	biological_process	0.45458	1	2	3794	9	22835	Si023196m.g,Si013301m.g
GO:0050690	regulation of defense response to virus by virus	biological_process	0.45458	1	2	3794	9	22835	Si023196m.g,Si013301m.g
GO:0009307	DNA restriction-modification system	biological_process	0.4546	1	3	3794	15	22835	Si020479m.g,Si028032m.g,Si020368m.g
GO:0044355	clearance of foreign intracellular DNA	biological_process	0.4546	1	3	3794	15	22835	Si020368m.g,Si028032m.g,Si020479m.g
GO:0007154	cell communication	biological_process	0.45605	1	193	3794	1138	22835	Si011973m.g,Si024895m.g,Si016805m.g,Si034696m.g,Si027373m.g,Si039896m.g,Si011224m.g,Si034229m.g,Si039864m.g,Si033310m.g,Si025953m.g,Si026891m.g,Si032750m.g,Si034453m.g,Si000261m.g,Si025935m.g,Si014932m.g,Si021134m.g,Si034296m.g,Si038794m.g,Si037353m.g,Si029648m.g,Si032743m.g,Si001429m.g,Si016836m.g,Si003742m.g,Si021130m.g,Si022262m.g,Si023526m.g,Si000584m.g,Si016080m.g,Si010739m.g,Si018477m.g,Si0…
GO:0071554	cell wall organization or biogenesis	biological_process	0.45803	1	21	3794	122	22835	Si004903m.g,Si019585m.g,Si000392m.g,Si010838m.g,Si010980m.g,Si024048m.g,Si016741m.g,Si014648m.g,Si015123m.g,Si037175m.g,Si029293m.g,Si000192m.g,Si016775m.g,Si039113m.g,Si010959m.g,Si010776m.g,Si029404m.g,Si029037m.g,Si010827m.g,Si010816m.g,Si036641m.g
GO:0072524	pyridine-containing compound metabolic process	biological_process	0.45821	1	16	3794	89	22835	Si013428m.g,Si034932m.g,Si010312m.g,Si006430m.g,Si015634m.g,Si000952m.g,Si025905m.g,Si026206m.g,Si009556m.g,Si031419m.g,Si024615m.g,Si009995m.g,Si000598m.g,Si029228m.g,Si010800m.g,Si021760m.g
GO:0009190	cyclic nucleotide biosynthetic process	biological_process	0.45828	1	2	3794	9	22835	Si014334m.g,Si026937m.g
GO:0016032	viral process	biological_process	0.46016	1	88	3794	518	22835	Si020341m.g,Si037019m.g,Si009684m.g,Si009287m.g,Si021343m.g,Si022974m.g,Si040245m.g,Si003879m.g,Si021116m.g,Si022513m.g,Si038649m.g,Si030983m.g,Si020646m.g,Si022840m.g,Si016771m.g,Si011746m.g,Si006270m.g,Si008038m.g,Si021653m.g,Si024067m.g,Si029272m.g,Si002515m.g,Si008439m.g,Si031895m.g,Si037366m.g,Si017287m.g,Si013442m.g,Si006262m.g,Si029800m.g,Si008934m.g,Si014193m.g,Si035693m.g,Si004343m.g,Si0…
GO:0007631	feeding behavior	biological_process	0.46049	1	2	3794	9	22835	Si023782m.g,Si028714m.g
GO:0009396	folic acid-containing compound biosynthetic process	biological_process	0.46082	1	6	3794	33	22835	Si002515m.g,Si026761m.g,Si028032m.g,Si002514m.g,Si027857m.g,Si017049m.g
GO:0009229	thiamine diphosphate biosynthetic process	biological_process	0.46198	1	2	3794	9	22835	Si022926m.g,Si004056m.g
GO:0042357	thiamine diphosphate metabolic process	biological_process	0.46198	1	2	3794	9	22835	Si022926m.g,Si004056m.g
GO:0006073	cellular glucan metabolic process	biological_process	0.46382	1	21	3794	119	22835	Si025585m.g,Si016995m.g,Si001587m.g,Si017283m.g,Si015388m.g,Si033963m.g,Si000258m.g,Si033974m.g,Si035702m.g,Si027629m.g,Si009413m.g,Si000223m.g,Si000023m.g,Si017966m.g,Si007117m.g,Si029057m.g,Si033086m.g,Si029066m.g,Si028885m.g,Si022119m.g,Si034783m.g
GO:0044042	glucan metabolic process	biological_process	0.46382	1	21	3794	119	22835	Si025585m.g,Si001587m.g,Si017283m.g,Si016995m.g,Si033963m.g,Si015388m.g,Si000258m.g,Si033974m.g,Si027629m.g,Si035702m.g,Si009413m.g,Si000023m.g,Si000223m.g,Si017966m.g,Si007117m.g,Si029057m.g,Si033086m.g,Si029066m.g,Si028885m.g,Si022119m.g,Si034783m.g
GO:0022406	membrane docking	biological_process	0.46734	1	5	3794	26	22835	Si011638m.g,Si011735m.g,Si011108m.g,Si013032m.g,Si021541m.g
GO:0006575	cellular modified amino acid metabolic process	biological_process	0.4685	1	14	3794	80	22835	Si028032m.g,Si012751m.g,Si030109m.g,Si017049m.g,Si029937m.g,Si030724m.g,Si004340m.g,Si026761m.g,Si027857m.g,Si002514m.g,Si000008m.g,Si000659m.g,Si002515m.g,Si018436m.g
GO:0051189	prosthetic group metabolic process	biological_process	0.46872	1	6	3794	32	22835	Si000259m.g,Si020970m.g,Si016467m.g,Si005685m.g,Si011916m.g,Si012020m.g
GO:0009416	response to light stimulus	biological_process	0.46928	1	2	3794	9	22835	Si017727m.g,Si029721m.g
GO:0046937	phytochelatin metabolic process	biological_process	0.47061	1	2	3794	9	22835	Si001114m.g,Si012632m.g
GO:0046938	phytochelatin biosynthetic process	biological_process	0.47061	1	2	3794	9	22835	Si012632m.g,Si001114m.g
GO:0044264	cellular polysaccharide metabolic process	biological_process	0.47205	1	24	3794	137	22835	Si025585m.g,Si001587m.g,Si017283m.g,Si016995m.g,Si033963m.g,Si015388m.g,Si000258m.g,Si000687m.g,Si033974m.g,Si021739m.g,Si027629m.g,Si018064m.g,Si035702m.g,Si009413m.g,Si000023m.g,Si000223m.g,Si007117m.g,Si017966m.g,Si029057m.g,Si033086m.g,Si029066m.g,Si028885m.g,Si022119m.g,Si034783m.g
GO:0098660	inorganic ion transmembrane transport	biological_process	0.47521	1	35	3794	205	22835	Si034588m.g,Si016587m.g,Si002395m.g,Si033084m.g,Si005163m.g,Si016378m.g,Si039337m.g,Si025576m.g,Si013849m.g,Si020681m.g,Si017792m.g,Si034309m.g,Si011648m.g,Si005871m.g,Si040270m.g,Si000392m.g,Si035251m.g,Si034303m.g,Si039733m.g,Si020734m.g,Si038243m.g,Si020776m.g,Si012185m.g,Si006705m.g,Si005895m.g,Si001234m.g,Si034290m.g,Si002855m.g,Si010836m.g,Si008073m.g,Si020882m.g,Si001652m.g,Si024947m.g,Si0…
GO:0098662	inorganic cation transmembrane transport	biological_process	0.47521	1	35	3794	205	22835	Si002855m.g,Si010836m.g,Si034290m.g,Si005895m.g,Si001234m.g,Si006705m.g,Si020776m.g,Si012185m.g,Si034300m.g,Si020755m.g,Si024947m.g,Si001652m.g,Si008073m.g,Si020882m.g,Si035251m.g,Si038243m.g,Si020734m.g,Si039733m.g,Si034303m.g,Si034309m.g,Si017792m.g,Si000392m.g,Si040270m.g,Si005871m.g,Si011648m.g,Si005163m.g,Si033084m.g,Si002395m.g,Si016587m.g,Si034588m.g,Si020681m.g,Si013849m.g,Si025576m.g,Si0…
GO:0006183	GTP biosynthetic process	biological_process	0.4783	1	2	3794	10	22835	Si030075m.g,Si033698m.g
GO:0006228	UTP biosynthetic process	biological_process	0.4783	1	2	3794	10	22835	Si033698m.g,Si030075m.g
GO:0006241	CTP biosynthetic process	biological_process	0.4783	1	2	3794	10	22835	Si033698m.g,Si030075m.g
GO:0009148	pyrimidine nucleoside triphosphate biosynthetic process	biological_process	0.4783	1	2	3794	10	22835	Si030075m.g,Si033698m.g
GO:0009208	pyrimidine ribonucleoside triphosphate metabolic process	biological_process	0.4783	1	2	3794	10	22835	Si033698m.g,Si030075m.g
GO:0009209	pyrimidine ribonucleoside triphosphate biosynthetic process	biological_process	0.4783	1	2	3794	10	22835	Si033698m.g,Si030075m.g
GO:0046036	CTP metabolic process	biological_process	0.4783	1	2	3794	10	22835	Si033698m.g,Si030075m.g
GO:0046039	GTP metabolic process	biological_process	0.4783	1	2	3794	10	22835	Si033698m.g,Si030075m.g
GO:0046051	UTP metabolic process	biological_process	0.4783	1	2	3794	10	22835	Si033698m.g,Si030075m.g
GO:0046132	pyrimidine ribonucleoside biosynthetic process	biological_process	0.4783	1	2	3794	10	22835	Si033698m.g,Si030075m.g
GO:0046134	pyrimidine nucleoside biosynthetic process	biological_process	0.4783	1	2	3794	10	22835	Si030075m.g,Si033698m.g
GO:0015977	carbon fixation	biological_process	0.48221	1	2	3794	9	22835	Si020845m.g,Si000160m.g
GO:0006739	NADP metabolic process	biological_process	0.48487	1	4	3794	21	22835	Si024615m.g,Si000598m.g,Si025905m.g,Si010800m.g
GO:0032011	ARF protein signal transduction	biological_process	0.4875	1	2	3794	9	22835	Si016080m.g,Si025695m.g
GO:0032012	regulation of ARF protein signal transduction	biological_process	0.4875	1	2	3794	9	22835	Si016080m.g,Si025695m.g
GO:0044281	small molecule metabolic process	biological_process	0.48752	1	200	3794	1182	22835	Si034429m.g,Si037042m.g,Si011802m.g,Si034604m.g,Si013224m.g,Si002081m.g,Si013579m.g,Si007513m.g,Si019684m.g,Si007045m.g,Si009556m.g,Si031187m.g,Si022538m.g,Si029306m.g,Si020734m.g,Si014355m.g,Si020208m.g,Si031419m.g,Si024797m.g,Si013587m.g,Si007074m.g,Si013172m.g,Si037325m.g,Si015746m.g,Si035017m.g,Si022681m.g,Si021739m.g,Si030109m.g,Si013647m.g,Si005169m.g,Si015093m.g,Si027411m.g,Si006430m.g,Si0…
GO:0008285	negative regulation of cell proliferation	biological_process	0.48913	1	1	3794	4	22835	Si040644m.g
GO:0035556	intracellular signal transduction	biological_process	0.49344	1	73	3794	434	22835	Si036961m.g,Si011224m.g,Si032060m.g,Si026891m.g,Si034453m.g,Si032908m.g,Si022500m.g,Si007844m.g,Si034998m.g,Si029589m.g,Si023782m.g,Si008205m.g,Si029648m.g,Si036143m.g,Si037659m.g,Si035499m.g,Si023526m.g,Si016080m.g,Si010739m.g,Si001429m.g,Si032743m.g,Si022262m.g,Si021130m.g,Si025905m.g,Si014648m.g,Si025877m.g,Si026703m.g,Si031305m.g,Si003310m.g,Si025336m.g,Si016825m.g,Si018477m.g,Si018405m.g,Si0…
GO:0019048	modulation by virus of host morphology or physiology	biological_process	0.49347	1	16	3794	94	22835	Si026675m.g,Si014193m.g,Si022756m.g,Si005237m.g,Si020646m.g,Si014441m.g,Si039496m.g,Si023196m.g,Si027640m.g,Si003879m.g,Si021116m.g,Si021343m.g,Si030412m.g,Si001225m.g,Si016771m.g,Si013301m.g
GO:0046148	pigment biosynthetic process	biological_process	0.4946	1	20	3794	116	22835	Si034344m.g,Si017049m.g,Si013590m.g,Si017412m.g,Si035178m.g,Si038901m.g,Si000006m.g,Si036985m.g,Si003678m.g,Si013551m.g,Si001725m.g,Si032031m.g,Si015363m.g,Si009836m.g,Si029681m.g,Si006473m.g,Si035105m.g,Si029318m.g,Si020923m.g,Si035741m.g
GO:0030838	positive regulation of actin filament polymerization	biological_process	0.49721	1	3	3794	16	22835	Si018436m.g,Si007619m.g,Si005975m.g
GO:0034314	Arp2/3 complex-mediated actin nucleation	biological_process	0.49721	1	3	3794	16	22835	Si007619m.g,Si018436m.g,Si005975m.g
GO:0045010	actin nucleation	biological_process	0.49721	1	3	3794	16	22835	Si007619m.g,Si018436m.g,Si005975m.g
GO:0006904	vesicle docking involved in exocytosis	biological_process	0.4973	1	4	3794	21	22835	Si011638m.g,Si013032m.g,Si011108m.g,Si021541m.g
GO:0006959	humoral immune response	biological_process	0.49769	1	2	3794	10	22835	Si031692m.g,Si025458m.g
GO:0042381	hemolymph coagulation	biological_process	0.49769	1	2	3794	10	22835	Si025458m.g,Si031692m.g
GO:0006099	tricarboxylic acid cycle	biological_process	0.49847	1	3	3794	15	22835	Si017260m.g,Si017172m.g,Si000160m.g
GO:0006101	citrate metabolic process	biological_process	0.49847	1	3	3794	15	22835	Si000160m.g,Si017172m.g,Si017260m.g
GO:0098655	cation transmembrane transport	biological_process	0.49952	1	35	3794	207	22835	Si034303m.g,Si039733m.g,Si020734m.g,Si038243m.g,Si035251m.g,Si008073m.g,Si020882m.g,Si001652m.g,Si024947m.g,Si020755m.g,Si034300m.g,Si020776m.g,Si012185m.g,Si006705m.g,Si001234m.g,Si005895m.g,Si034290m.g,Si002855m.g,Si010836m.g,Si016378m.g,Si039337m.g,Si025576m.g,Si013849m.g,Si020681m.g,Si034588m.g,Si016587m.g,Si002395m.g,Si005163m.g,Si033084m.g,Si011648m.g,Si005871m.g,Si040270m.g,Si000392m.g,Si0…
GO:0051049	regulation of transport	biological_process	0.50017	1	5	3794	28	22835	Si014648m.g,Si019926m.g,Si014815m.g,Si025342m.g,Si014779m.g
GO:0009312	oligosaccharide biosynthetic process	biological_process	0.50094	1	12	3794	69	22835	Si032944m.g,Si016303m.g,Si016775m.g,Si024709m.g,Si033866m.g,Si019585m.g,Si013243m.g,Si029154m.g,Si028904m.g,Si015830m.g,Si039864m.g,Si032762m.g
GO:0009719	response to endogenous stimulus	biological_process	0.50174	1	20	3794	123	22835	Si015757m.g,Si001862m.g,Si014323m.g,Si003199m.g,Si011311m.g,Si007390m.g,Si038081m.g,Si006230m.g,Si018569m.g,Si016147m.g,Si012732m.g,Si003831m.g,Si019508m.g,Si013155m.g,Si032625m.g,Si009953m.g,Si019300m.g,Si015405m.g,Si011170m.g,Si033419m.g
GO:0005992	trehalose biosynthetic process	biological_process	0.50359	1	5	3794	27	22835	Si032762m.g,Si029154m.g,Si013243m.g,Si028904m.g,Si016303m.g
GO:0039526	modulation by virus of host apoptotic process	biological_process	0.50583	1	1	3794	4	22835	Si020646m.g
GO:0044531	modulation of programmed cell death in other organism	biological_process	0.50583	1	1	3794	4	22835	Si020646m.g
GO:0044532	modulation of apoptotic process in other organism	biological_process	0.50583	1	1	3794	4	22835	Si020646m.g
GO:0052040	modulation by symbiont of host programmed cell death	biological_process	0.50583	1	1	3794	4	22835	Si020646m.g
GO:0052150	modulation by symbiont of host apoptotic process	biological_process	0.50583	1	1	3794	4	22835	Si020646m.g
GO:0052248	modulation of programmed cell death in other organism involved in symbiotic interaction	biological_process	0.50583	1	1	3794	4	22835	Si020646m.g
GO:0052433	modulation by organism of apoptotic process in other organism involved in symbiotic interaction	biological_process	0.50583	1	1	3794	4	22835	Si020646m.g
GO:0009611	response to wounding	biological_process	0.50598	1	17	3794	102	22835	Si018695m.g,Si034038m.g,Si023665m.g,Si022525m.g,Si020780m.g,Si023911m.g,Si031692m.g,Si025458m.g,Si011456m.g,Si015035m.g,Si023913m.g,Si009325m.g,Si011531m.g,Si025953m.g,Si021632m.g,Si036343m.g,Si010471m.g
GO:0044403	symbiosis, encompassing mutualism through parasitism	biological_process	0.50913	1	96	3794	572	22835	Si037417m.g,Si017026m.g,Si032104m.g,Si031405m.g,Si029127m.g,Si016467m.g,Si021278m.g,Si035074m.g,Si034354m.g,Si016587m.g,Si016395m.g,Si014144m.g,Si039541m.g,Si014441m.g,Si019585m.g,Si022756m.g,Si020210m.g,Si027640m.g,Si017116m.g,Si038862m.g,Si035450m.g,Si016775m.g,Si028775m.g,Si028478m.g,Si029653m.g,Si000285m.g,Si031685m.g,Si013301m.g,Si032085m.g,Si001915m.g,Si037294m.g,Si026675m.g,Si002828m.g,Si0…
GO:0020012	evasion or tolerance of host immune response	biological_process	0.51045	1	2	3794	10	22835	Si023196m.g,Si013301m.g
GO:0030682	evasion or tolerance of host defense response	biological_process	0.51045	1	2	3794	10	22835	Si013301m.g,Si023196m.g
GO:0051805	evasion or tolerance of immune response of other organism involved in symbiotic interaction	biological_process	0.51045	1	2	3794	10	22835	Si013301m.g,Si023196m.g
GO:0051807	evasion or tolerance of defense response of other organism involved in symbiotic interaction	biological_process	0.51045	1	2	3794	10	22835	Si013301m.g,Si023196m.g
GO:0052564	response to immune response of other organism involved in symbiotic interaction	biological_process	0.51045	1	2	3794	10	22835	Si013301m.g,Si023196m.g
GO:0052572	response to host immune response	biological_process	0.51045	1	2	3794	10	22835	Si013301m.g,Si023196m.g
GO:0008283	cell proliferation	biological_process	0.5126	1	4	3794	23	22835	Si037985m.g,Si022525m.g,Si040644m.g,Si031256m.g
GO:0050909	sensory perception of taste	biological_process	0.51287	1	2	3794	10	22835	Si001172m.g,Si019098m.g
GO:0002520	immune system development	biological_process	0.51334	1	1	3794	4	22835	Si012849m.g
GO:0006535	cysteine biosynthetic process from serine	biological_process	0.51408	1	1	3794	4	22835	Si024931m.g
GO:0006563	L-serine metabolic process	biological_process	0.51408	1	1	3794	4	22835	Si024931m.g
GO:0019344	cysteine biosynthetic process	biological_process	0.51408	1	1	3794	4	22835	Si024931m.g
GO:0030153	bacteriocin immunity	biological_process	0.51522	1	3	3794	16	22835	Si020430m.g,Si013385m.g,Si020875m.g
GO:0071229	cellular response to acid chemical	biological_process	0.51602	1	1	3794	4	22835	Si028383m.g
GO:0051274	beta-glucan biosynthetic process	biological_process	0.51631	1	10	3794	55	22835	Si029057m.g,Si033963m.g,Si000023m.g,Si016995m.g,Si000223m.g,Si009413m.g,Si029066m.g,Si028885m.g,Si033974m.g,Si033086m.g
GO:1901135	carbohydrate derivative metabolic process	biological_process	0.51751	1	100	3794	596	22835	Si021760m.g,Si010827m.g,Si009519m.g,Si037325m.g,Si009995m.g,Si039913m.g,Si031419m.g,Si024797m.g,Si029306m.g,Si010959m.g,Si028810m.g,Si020734m.g,Si009556m.g,Si009589m.g,Si025365m.g,Si035749m.g,Si004641m.g,Si001234m.g,Si034604m.g,Si012669m.g,Si013428m.g,Si008283m.g,Si010838m.g,Si034429m.g,Si000687m.g,Si020882m.g,Si024836m.g,Si002395m.g,Si029228m.g,Si010816m.g,Si012327m.g,Si004688m.g,Si029622m.g,Si0…
GO:0050896	response to stimulus	biological_process	0.51863	1	427	3794	2567	22835	Si010510m.g,Si006652m.g,Si008205m.g,Si005762m.g,Si036566m.g,Si006880m.g,Si000046m.g,Si002446m.g,Si005883m.g,Si030214m.g,Si036143m.g,Si037659m.g,Si000042m.g,Si032908m.g,Si039280m.g,Si006919m.g,Si040383m.g,Si018533m.g,Si017708m.g,Si026965m.g,Si035251m.g,Si006526m.g,Si019865m.g,Si025867m.g,Si029589m.g,Si034998m.g,Si032625m.g,Si006556m.g,Si007844m.g,Si023239m.g,Si022500m.g,Si030597m.g,Si002321m.g,Si0…
GO:0006658	phosphatidylserine metabolic process	biological_process	0.51868	1	1	3794	4	22835	Si030109m.g
GO:0006659	phosphatidylserine biosynthetic process	biological_process	0.51868	1	1	3794	4	22835	Si030109m.g
GO:0010033	response to organic substance	biological_process	0.51892	1	21	3794	130	22835	Si011311m.g,Si007390m.g,Si003199m.g,Si014323m.g,Si001862m.g,Si015757m.g,Si038081m.g,Si006230m.g,Si011095m.g,Si032625m.g,Si009953m.g,Si013155m.g,Si019508m.g,Si018569m.g,Si016147m.g,Si003831m.g,Si012732m.g,Si033419m.g,Si011170m.g,Si015405m.g,Si019300m.g
GO:0032786	positive regulation of DNA-templated transcription, elongation	biological_process	0.52001	1	3	3794	16	22835	Si017966m.g,Si007952m.g,Si007238m.g
GO:0032968	positive regulation of transcription elongation from RNA polymerase II promoter	biological_process	0.52001	1	3	3794	16	22835	Si017966m.g,Si007238m.g,Si007952m.g
GO:0034243	regulation of transcription elongation from RNA polymerase II promoter	biological_process	0.52001	1	3	3794	16	22835	Si017966m.g,Si007952m.g,Si007238m.g
GO:0015980	energy derivation by oxidation of organic compounds	biological_process	0.52113	1	23	3794	135	22835	Si024707m.g,Si029622m.g,Si000757m.g,Si000626m.g,Si017172m.g,Si020684m.g,Si040024m.g,Si017260m.g,Si025931m.g,Si000395m.g,Si034604m.g,Si020791m.g,Si022340m.g,Si027411m.g,Si020767m.g,Si020795m.g,Si033375m.g,Si036113m.g,Si021510m.g,Si020735m.g,Si036451m.g,Si000160m.g,Si016404m.g
GO:0010562	positive regulation of phosphorus metabolic process	biological_process	0.52277	1	2	3794	10	22835	Si023782m.g,Si028714m.g
GO:0031401	positive regulation of protein modification process	biological_process	0.52277	1	2	3794	10	22835	Si023782m.g,Si028714m.g
GO:0045937	positive regulation of phosphate metabolic process	biological_process	0.52277	1	2	3794	10	22835	Si028714m.g,Si023782m.g
GO:0033993	response to lipid	biological_process	0.523	1	2	3794	10	22835	Si006230m.g,Si019508m.g
GO:0043401	steroid hormone mediated signaling pathway	biological_process	0.523	1	2	3794	10	22835	Si006230m.g,Si019508m.g
GO:0048545	response to steroid hormone	biological_process	0.523	1	2	3794	10	22835	Si019508m.g,Si006230m.g
GO:0071383	cellular response to steroid hormone stimulus	biological_process	0.523	1	2	3794	10	22835	Si019508m.g,Si006230m.g
GO:0071396	cellular response to lipid	biological_process	0.523	1	2	3794	10	22835	Si019508m.g,Si006230m.g
GO:0071407	cellular response to organic cyclic compound	biological_process	0.523	1	2	3794	10	22835	Si019508m.g,Si006230m.g
GO:0006546	glycine catabolic process	biological_process	0.52337	1	1	3794	4	22835	Si039451m.g
GO:0009071	serine family amino acid catabolic process	biological_process	0.52337	1	1	3794	4	22835	Si039451m.g
GO:0008645	hexose transport	biological_process	0.52502	1	1	3794	4	22835	Si006217m.g
GO:0009399	nitrogen fixation	biological_process	0.5253	1	1	3794	4	22835	Si000147m.g
GO:0006188	IMP biosynthetic process	biological_process	0.52551	1	2	3794	10	22835	Si015370m.g,Si031508m.g
GO:0046040	IMP metabolic process	biological_process	0.52551	1	2	3794	10	22835	Si015370m.g,Si031508m.g
GO:0005984	disaccharide metabolic process	biological_process	0.52555	1	8	3794	45	22835	Si032762m.g,Si005783m.g,Si028904m.g,Si040234m.g,Si029154m.g,Si013243m.g,Si024709m.g,Si016303m.g
GO:0007338	single fertilization	biological_process	0.52619	1	2	3794	10	22835	Si040372m.g,Si021063m.g
GO:0009566	fertilization	biological_process	0.52619	1	2	3794	10	22835	Si040372m.g,Si021063m.g
GO:0051338	regulation of transferase activity	biological_process	0.52678	1	6	3794	35	22835	Si028714m.g,Si023782m.g,Si007915m.g,Si007212m.g,Si031006m.g,Si021371m.g
GO:1901657	glycosyl compound metabolic process	biological_process	0.52721	1	42	3794	251	22835	Si013428m.g,Si020755m.g,Si033698m.g,Si020882m.g,Si001234m.g,Si034604m.g,Si010312m.g,Si020767m.g,Si020776m.g,Si031419m.g,Si038243m.g,Si024797m.g,Si029306m.g,Si020734m.g,Si039733m.g,Si009556m.g,Si025365m.g,Si021760m.g,Si019865m.g,Si037325m.g,Si009995m.g,Si011911m.g,Si004340m.g,Si016404m.g,Si015634m.g,Si030075m.g,Si006430m.g,Si033375m.g,Si034932m.g,Si020791m.g,Si027411m.g,Si000395m.g,Si016286m.g,Si0…
GO:0009292	genetic transfer	biological_process	0.52783	1	1	3794	4	22835	Si024906m.g
GO:0009294	DNA mediated transformation	biological_process	0.52783	1	1	3794	4	22835	Si024906m.g
GO:0042873	aldonate transport	biological_process	0.52802	1	1	3794	4	22835	Si012430m.g
GO:0046411	2-keto-3-deoxygluconate transport	biological_process	0.52802	1	1	3794	4	22835	Si012430m.g
GO:0009395	phospholipid catabolic process	biological_process	0.52872	1	1	3794	4	22835	Si021022m.g
GO:0030865	cortical cytoskeleton organization	biological_process	0.53298	1	1	3794	4	22835	Si002010m.g
GO:0030866	cortical actin cytoskeleton organization	biological_process	0.53298	1	1	3794	4	22835	Si002010m.g
GO:0015718	monocarboxylic acid transport	biological_process	0.53339	1	5	3794	29	22835	Si012430m.g,Si022810m.g,Si025303m.g,Si029627m.g,Si031859m.g
GO:0046131	pyrimidine ribonucleoside metabolic process	biological_process	0.53415	1	2	3794	11	22835	Si030075m.g,Si033698m.g
GO:0021537	telencephalon development	biological_process	0.53494	1	1	3794	4	22835	Si028881m.g
GO:0021543	pallium development	biological_process	0.53494	1	1	3794	4	22835	Si028881m.g
GO:0021987	cerebral cortex development	biological_process	0.53494	1	1	3794	4	22835	Si028881m.g
GO:0030900	forebrain development	biological_process	0.53494	1	1	3794	4	22835	Si028881m.g
GO:0006473	protein acetylation	biological_process	0.53573	1	2	3794	10	22835	Si006233m.g,Si007911m.g
GO:0006475	internal protein amino acid acetylation	biological_process	0.53573	1	2	3794	10	22835	Si007911m.g,Si006233m.g
GO:0018393	internal peptidyl-lysine acetylation	biological_process	0.53573	1	2	3794	10	22835	Si007911m.g,Si006233m.g
GO:0018394	peptidyl-lysine acetylation	biological_process	0.53573	1	2	3794	10	22835	Si007911m.g,Si006233m.g
GO:0043543	protein acylation	biological_process	0.53573	1	2	3794	10	22835	Si007911m.g,Si006233m.g
GO:0006370	7-methylguanosine mRNA capping	biological_process	0.53575	1	2	3794	10	22835	Si016303m.g,Si009208m.g
GO:0032775	DNA methylation on adenine	biological_process	0.53654	1	1	3794	4	22835	Si001146m.g
GO:0015919	peroxisomal membrane transport	biological_process	0.53741	1	1	3794	4	22835	Si006768m.g
GO:0045046	protein import into peroxisome membrane	biological_process	0.53741	1	1	3794	4	22835	Si006768m.g
GO:1901070	guanosine-containing compound biosynthetic process	biological_process	0.53824	1	2	3794	11	22835	Si033698m.g,Si030075m.g
GO:0000160	phosphorelay signal transduction system	biological_process	0.5398	1	15	3794	90	22835	Si028775m.g,Si016376m.g,Si016922m.g,Si023176m.g,Si027414m.g,Si029202m.g,Si007844m.g,Si012642m.g,Si034447m.g,Si003310m.g,Si028679m.g,Si035499m.g,Si023526m.g,Si016085m.g,Si014648m.g
GO:0044275	cellular carbohydrate catabolic process	biological_process	0.5408	1	2	3794	10	22835	Si034783m.g,Si025585m.g
GO:0033865	nucleoside bisphosphate metabolic process	biological_process	0.54114	1	4	3794	22	22835	Si011911m.g,Si019865m.g,Si029306m.g,Si016286m.g
GO:0033875	ribonucleoside bisphosphate metabolic process	biological_process	0.54114	1	4	3794	22	22835	Si011911m.g,Si029306m.g,Si016286m.g,Si019865m.g
GO:0034032	purine nucleoside bisphosphate metabolic process	biological_process	0.54114	1	4	3794	22	22835	Si019865m.g,Si029306m.g,Si016286m.g,Si011911m.g
GO:0072350	tricarboxylic acid metabolic process	biological_process	0.54374	1	4	3794	22	22835	Si017172m.g,Si030392m.g,Si017260m.g,Si000160m.g
GO:0042147	retrograde transport, endosome to Golgi	biological_process	0.54508	1	1	3794	4	22835	Si021587m.g
GO:0009124	nucleoside monophosphate biosynthetic process	biological_process	0.5464	1	13	3794	79	22835	Si034588m.g,Si020776m.g,Si004641m.g,Si001234m.g,Si015370m.g,Si031508m.g,Si002395m.g,Si026222m.g,Si039337m.g,Si020755m.g,Si039733m.g,Si025576m.g,Si038243m.g
GO:0006950	response to stress	biological_process	0.54948	1	216	3794	1306	22835	Si002446m.g,Si026926m.g,Si036566m.g,Si006880m.g,Si000046m.g,Si000042m.g,Si030295m.g,Si034038m.g,Si030214m.g,Si005883m.g,Si023782m.g,Si006652m.g,Si010510m.g,Si023458m.g,Si022525m.g,Si018143m.g,Si009287m.g,Si005762m.g,Si012354m.g,Si031458m.g,Si006873m.g,Si034998m.g,Si006556m.g,Si038362m.g,Si025867m.g,Si008174m.g,Si016212m.g,Si030597m.g,Si040383m.g,Si036487m.g,Si018533m.g,Si027935m.g,Si039280m.g,Si0…
GO:0031412	gas vesicle organization	biological_process	0.55305	1	2	3794	11	22835	Si011082m.g,Si037175m.g
GO:0015694	mercury ion transport	biological_process	0.55413	1	2	3794	11	22835	Si007045m.g,Si000652m.g
GO:0046689	response to mercury ion	biological_process	0.55413	1	2	3794	11	22835	Si000652m.g,Si007045m.g
GO:0050787	detoxification of mercury ion	biological_process	0.55413	1	2	3794	11	22835	Si000652m.g,Si007045m.g
GO:0009311	oligosaccharide metabolic process	biological_process	0.55701	1	14	3794	83	22835	Si024709m.g,Si016775m.g,Si032944m.g,Si016303m.g,Si029154m.g,Si019585m.g,Si013243m.g,Si033866m.g,Si028904m.g,Si040234m.g,Si032762m.g,Si015830m.g,Si039864m.g,Si005783m.g
GO:0000097	sulfur amino acid biosynthetic process	biological_process	0.55834	1	2	3794	11	22835	Si037008m.g,Si024931m.g
GO:0010109	regulation of photosynthesis	biological_process	0.55957	1	2	3794	11	22835	Si006752m.g,Si023016m.g
GO:0042548	regulation of photosynthesis, light reaction	biological_process	0.55957	1	2	3794	11	22835	Si023016m.g,Si006752m.g
GO:0042549	photosystem II stabilization	biological_process	0.55957	1	2	3794	11	22835	Si006752m.g,Si023016m.g
GO:0043467	regulation of generation of precursor metabolites and energy	biological_process	0.55957	1	2	3794	11	22835	Si023016m.g,Si006752m.g
GO:0009116	nucleoside metabolic process	biological_process	0.56022	1	41	3794	248	22835	Si016404m.g,Si004340m.g,Si033375m.g,Si027411m.g,Si020791m.g,Si034932m.g,Si030075m.g,Si015634m.g,Si006430m.g,Si039337m.g,Si026206m.g,Si000952m.g,Si000395m.g,Si025576m.g,Si016286m.g,Si029622m.g,Si024615m.g,Si034588m.g,Si029228m.g,Si002395m.g,Si033698m.g,Si020882m.g,Si013428m.g,Si020755m.g,Si001234m.g,Si020767m.g,Si020776m.g,Si034604m.g,Si010312m.g,Si009556m.g,Si038243m.g,Si024797m.g,Si031419m.g,Si0…
GO:0044272	sulfur compound biosynthetic process	biological_process	0.56147	1	10	3794	60	22835	Si034631m.g,Si037183m.g,Si022926m.g,Si024931m.g,Si000008m.g,Si004056m.g,Si029937m.g,Si034429m.g,Si004340m.g,Si037008m.g
GO:0019637	organophosphate metabolic process	biological_process	0.56203	1	91	3794	547	22835	Si015363m.g,Si033698m.g,Si005760m.g,Si020755m.g,Si020776m.g,Si020767m.g,Si010312m.g,Si020970m.g,Si025867m.g,Si034998m.g,Si039733m.g,Si038243m.g,Si039864m.g,Si011911m.g,Si017880m.g,Si019865m.g,Si027106m.g,Si005685m.g,Si016404m.g,Si026937m.g,Si000747m.g,Si002588m.g,Si026648m.g,Si034932m.g,Si008543m.g,Si033375m.g,Si030075m.g,Si015634m.g,Si000952m.g,Si033962m.g,Si025905m.g,Si039337m.g,Si025576m.g,Si0…
GO:0006783	heme biosynthetic process	biological_process	0.56457	1	9	3794	54	22835	Si013551m.g,Si001725m.g,Si000006m.g,Si035178m.g,Si038901m.g,Si009836m.g,Si029681m.g,Si013590m.g,Si017049m.g
GO:0046677	response to antibiotic	biological_process	0.56488	1	4	3794	23	22835	Si000733m.g,Si039925m.g,Si029403m.g,Si002321m.g
GO:0008064	regulation of actin polymerization or depolymerization	biological_process	0.56584	1	4	3794	24	22835	Si007619m.g,Si018436m.g,Si036905m.g,Si005975m.g
GO:0008154	actin polymerization or depolymerization	biological_process	0.56584	1	4	3794	24	22835	Si018436m.g,Si007619m.g,Si005975m.g,Si036905m.g
GO:0030041	actin filament polymerization	biological_process	0.56584	1	4	3794	24	22835	Si007619m.g,Si018436m.g,Si036905m.g,Si005975m.g
GO:0030832	regulation of actin filament length	biological_process	0.56584	1	4	3794	24	22835	Si036905m.g,Si005975m.g,Si007619m.g,Si018436m.g
GO:0030833	regulation of actin filament polymerization	biological_process	0.56584	1	4	3794	24	22835	Si018436m.g,Si007619m.g,Si005975m.g,Si036905m.g
GO:0032535	regulation of cellular component size	biological_process	0.56584	1	4	3794	24	22835	Si018436m.g,Si007619m.g,Si005975m.g,Si036905m.g
GO:0032956	regulation of actin cytoskeleton organization	biological_process	0.56584	1	4	3794	24	22835	Si005975m.g,Si036905m.g,Si018436m.g,Si007619m.g
GO:0032970	regulation of actin filament-based process	biological_process	0.56584	1	4	3794	24	22835	Si007619m.g,Si018436m.g,Si036905m.g,Si005975m.g
GO:0072525	pyridine-containing compound biosynthetic process	biological_process	0.56635	1	4	3794	23	22835	Si010800m.g,Si025905m.g,Si024615m.g,Si000598m.g
GO:0006555	methionine metabolic process	biological_process	0.56745	1	2	3794	11	22835	Si005169m.g,Si037008m.g
GO:0009314	response to radiation	biological_process	0.57095	1	2	3794	11	22835	Si017727m.g,Si029721m.g
GO:0006729	tetrahydrobiopterin biosynthetic process	biological_process	0.57155	1	1	3794	5	22835	Si003152m.g
GO:0046146	tetrahydrobiopterin metabolic process	biological_process	0.57155	1	1	3794	5	22835	Si003152m.g
GO:0009092	homoserine metabolic process	biological_process	0.57241	1	1	3794	5	22835	Si037008m.g
GO:0019279	L-methionine biosynthetic process from L-homoserine via cystathionine	biological_process	0.57241	1	1	3794	5	22835	Si037008m.g
GO:0019281	L-methionine biosynthetic process from homoserine via O-succinyl-L-homoserine and cystathionine	biological_process	0.57241	1	1	3794	5	22835	Si037008m.g
GO:0071265	L-methionine biosynthetic process	biological_process	0.57241	1	1	3794	5	22835	Si037008m.g
GO:0071266	'de novo' L-methionine biosynthetic process	biological_process	0.57241	1	1	3794	5	22835	Si037008m.g
GO:0009987	cellular process	biological_process	0.57752	1	1892	3794	11330	22835	Si030262m.g,Si018220m.g,Si001318m.g,Si029551m.g,Si028791m.g,Si009383m.g,Si035178m.g,Si018413m.g,Si016668m.g,Si016775m.g,Si036915m.g,Si010471m.g,Si031685m.g,Si032573m.g,Si013293m.g,Si025934m.g,Si009366m.g,Si010275m.g,Si035714m.g,Si002188m.g,Si030332m.g,Si001165m.g,Si027578m.g,Si005899m.g,Si034362m.g,Si009413m.g,Si009489m.g,Si017704m.g,Si018305m.g,Si016918m.g,Si035105m.g,Si016665m.g,Si035378m.g,Si0…
GO:0009117	nucleotide metabolic process	biological_process	0.58514	1	49	3794	298	22835	Si010312m.g,Si034604m.g,Si020767m.g,Si020776m.g,Si004641m.g,Si001234m.g,Si020755m.g,Si013428m.g,Si020882m.g,Si033698m.g,Si014334m.g,Si017880m.g,Si021760m.g,Si019865m.g,Si009995m.g,Si011911m.g,Si029306m.g,Si039733m.g,Si020734m.g,Si031419m.g,Si038243m.g,Si009556m.g,Si006430m.g,Si026222m.g,Si015634m.g,Si030075m.g,Si034932m.g,Si020791m.g,Si027411m.g,Si033375m.g,Si026937m.g,Si016404m.g,Si010800m.g,Si0…
GO:0016054	organic acid catabolic process	biological_process	0.58703	1	6	3794	36	22835	Si005814m.g,Si006403m.g,Si000626m.g,Si030724m.g,Si026043m.g,Si039451m.g
GO:0046395	carboxylic acid catabolic process	biological_process	0.58703	1	6	3794	36	22835	Si005814m.g,Si006403m.g,Si000626m.g,Si026043m.g,Si039451m.g,Si030724m.g
GO:0007218	neuropeptide signaling pathway	biological_process	0.58993	1	4	3794	24	22835	Si024906m.g,Si000341m.g,Si000048m.g,Si013610m.g
GO:0009219	pyrimidine deoxyribonucleotide metabolic process	biological_process	0.5915	1	2	3794	11	22835	Si004641m.g,Si026222m.g
GO:0000154	rRNA modification	biological_process	0.59181	1	4	3794	24	22835	Si034824m.g,Si037212m.g,Si008685m.g,Si017486m.g
GO:0031167	rRNA methylation	biological_process	0.59181	1	4	3794	24	22835	Si017486m.g,Si008685m.g,Si034824m.g,Si037212m.g
GO:0051090	regulation of sequence-specific DNA binding transcription factor activity	biological_process	0.59241	1	2	3794	11	22835	Si033920m.g,Si020712m.g
GO:0075519	microtubule-dependent intracellular transport of viral material	biological_process	0.59299	1	1	3794	5	22835	Si008934m.g
GO:0075521	microtubule-dependent intracellular transport of viral material towards nucleus	biological_process	0.59299	1	1	3794	5	22835	Si008934m.g
GO:0075606	transport of viral material towards nucleus	biological_process	0.59299	1	1	3794	5	22835	Si008934m.g
GO:0019354	siroheme biosynthetic process	biological_process	0.59332	1	8	3794	49	22835	Si001725m.g,Si013551m.g,Si029681m.g,Si009836m.g,Si000006m.g,Si035178m.g,Si013590m.g,Si017049m.g
GO:0046156	siroheme metabolic process	biological_process	0.59332	1	8	3794	49	22835	Si013590m.g,Si017049m.g,Si029681m.g,Si035178m.g,Si000006m.g,Si009836m.g,Si013551m.g,Si001725m.g
GO:0015743	malate transport	biological_process	0.59436	1	4	3794	24	22835	Si005154m.g,Si015195m.g,Si012669m.g,Si019960m.g
GO:0010035	response to inorganic substance	biological_process	0.59476	1	9	3794	57	22835	Si001114m.g,Si018370m.g,Si012632m.g,Si003296m.g,Si003298m.g,Si026926m.g,Si007045m.g,Si000652m.g,Si018372m.g
GO:0009308	amine metabolic process	biological_process	0.59535	1	17	3794	104	22835	Si026891m.g,Si021761m.g,Si030392m.g,Si036961m.g,Si019278m.g,Si012020m.g,Si028836m.g,Si033931m.g,Si020210m.g,Si000040m.g,Si011916m.g,Si029545m.g,Si001019m.g,Si016825m.g,Si030724m.g,Si016442m.g,Si037659m.g
GO:0015675	nickel cation transport	biological_process	0.59574	1	1	3794	5	22835	Si033084m.g
GO:0035444	nickel cation transmembrane transport	biological_process	0.59574	1	1	3794	5	22835	Si033084m.g
GO:0043605	cellular amide catabolic process	biological_process	0.59684	1	1	3794	5	22835	Si004726m.g
GO:0042908	xenobiotic transport	biological_process	0.59828	1	1	3794	5	22835	Si029627m.g
GO:0042919	benzoate transport	biological_process	0.59828	1	1	3794	5	22835	Si029627m.g
GO:0031344	regulation of cell projection organization	biological_process	0.59992	1	1	3794	5	22835	Si015947m.g
GO:0060491	regulation of cell projection assembly	biological_process	0.59992	1	1	3794	5	22835	Si015947m.g
GO:1902115	regulation of organelle assembly	biological_process	0.59992	1	1	3794	5	22835	Si015947m.g
GO:1902208	regulation of bacterial-type flagellum assembly	biological_process	0.59992	1	1	3794	5	22835	Si015947m.g
GO:0006576	cellular biogenic amine metabolic process	biological_process	0.60219	1	12	3794	74	22835	Si033931m.g,Si020210m.g,Si036961m.g,Si030392m.g,Si026891m.g,Si037659m.g,Si016825m.g,Si030724m.g,Si029545m.g,Si011916m.g,Si012020m.g,Si000040m.g
GO:0044106	cellular amine metabolic process	biological_process	0.60219	1	12	3794	74	22835	Si036961m.g,Si030392m.g,Si020210m.g,Si033931m.g,Si026891m.g,Si016825m.g,Si030724m.g,Si029545m.g,Si037659m.g,Si000040m.g,Si011916m.g,Si012020m.g
GO:0009712	catechol-containing compound metabolic process	biological_process	0.60219	1	1	3794	5	22835	Si002466m.g
GO:0031554	regulation of DNA-templated transcription, termination	biological_process	0.60266	1	1	3794	5	22835	Si017172m.g
GO:0006221	pyrimidine nucleotide biosynthetic process	biological_process	0.60287	1	4	3794	25	22835	Si004641m.g,Si033698m.g,Si030075m.g,Si026222m.g
GO:0009405	pathogenesis	biological_process	0.60311	1	53	3794	326	22835	Si017220m.g,Si034286m.g,Si039904m.g,Si026138m.g,Si024087m.g,Si030384m.g,Si019838m.g,Si038487m.g,Si033337m.g,Si009242m.g,Si020339m.g,Si017748m.g,Si031971m.g,Si012123m.g,Si029352m.g,Si016980m.g,Si006203m.g,Si014322m.g,Si000453m.g,Si033449m.g,Si005681m.g,Si019016m.g,Si028679m.g,Si025322m.g,Si022714m.g,Si019090m.g,Si007825m.g,Si003116m.g,Si000051m.g,Si028553m.g,Si032981m.g,Si013350m.g,Si011734m.g,Si0…
GO:0042127	regulation of cell proliferation	biological_process	0.60369	1	2	3794	12	22835	Si040644m.g,Si022525m.g
GO:0009156	ribonucleoside monophosphate biosynthetic process	biological_process	0.60453	1	12	3794	76	22835	Si039337m.g,Si025576m.g,Si039733m.g,Si020755m.g,Si038243m.g,Si020776m.g,Si034588m.g,Si001234m.g,Si004641m.g,Si031508m.g,Si002395m.g,Si015370m.g
GO:0051656	establishment of organelle localization	biological_process	0.60611	1	1	3794	5	22835	Si029489m.g
GO:0007008	outer mitochondrial membrane organization	biological_process	0.60679	1	1	3794	5	22835	Si000265m.g
GO:0045040	protein import into mitochondrial outer membrane	biological_process	0.60679	1	1	3794	5	22835	Si000265m.g
GO:0090151	establishment of protein localization to mitochondrial membrane	biological_process	0.60679	1	1	3794	5	22835	Si000265m.g
GO:0002097	tRNA wobble base modification	biological_process	0.60684	1	1	3794	5	22835	Si009500m.g
GO:0002098	tRNA wobble uridine modification	biological_process	0.60684	1	1	3794	5	22835	Si009500m.g
GO:0009967	positive regulation of signal transduction	biological_process	0.60897	1	8	3794	50	22835	Si029170m.g,Si018405m.g,Si021109m.g,Si028714m.g,Si034998m.g,Si026703m.g,Si010739m.g,Si023782m.g
GO:0010647	positive regulation of cell communication	biological_process	0.60897	1	8	3794	50	22835	Si034998m.g,Si028714m.g,Si018405m.g,Si021109m.g,Si029170m.g,Si023782m.g,Si010739m.g,Si026703m.g
GO:0023056	positive regulation of signaling	biological_process	0.60897	1	8	3794	50	22835	Si026703m.g,Si023782m.g,Si010739m.g,Si029170m.g,Si034998m.g,Si028714m.g,Si021109m.g,Si018405m.g
GO:0015850	organic hydroxy compound transport	biological_process	0.60908	1	1	3794	5	22835	Si022810m.g
GO:0006816	calcium ion transport	biological_process	0.61023	1	5	3794	32	22835	Si014815m.g,Si019926m.g,Si014648m.g,Si014779m.g,Si025342m.g
GO:0090407	organophosphate biosynthetic process	biological_process	0.61242	1	45	3794	278	22835	Si031508m.g,Si002395m.g,Si015370m.g,Si010800m.g,Si027111m.g,Si000598m.g,Si024615m.g,Si022926m.g,Si034588m.g,Si029625m.g,Si025576m.g,Si016467m.g,Si039337m.g,Si025905m.g,Si010363m.g,Si030075m.g,Si026222m.g,Si015830m.g,Si033866m.g,Si026937m.g,Si030109m.g,Si005685m.g,Si027106m.g,Si011911m.g,Si039913m.g,Si039864m.g,Si038243m.g,Si039733m.g,Si000259m.g,Si028810m.g,Si034998m.g,Si025867m.g,Si012020m.g,Si0…
GO:0019069	viral capsid assembly	biological_process	0.61319	1	5	3794	32	22835	Si034354m.g,Si028478m.g,Si008439m.g,Si021653m.g,Si039541m.g
GO:0007016	cytoskeletal anchoring at plasma membrane	biological_process	0.61403	1	1	3794	5	22835	Si009240m.g
GO:0043244	regulation of protein complex disassembly	biological_process	0.61649	1	3	3794	19	22835	Si036905m.g,Si024647m.g,Si017172m.g
GO:0007599	hemostasis	biological_process	0.61819	1	11	3794	69	22835	Si015035m.g,Si025458m.g,Si031692m.g,Si018695m.g,Si034038m.g,Si010471m.g,Si025953m.g,Si021632m.g,Si036343m.g,Si009325m.g,Si022525m.g
GO:0050817	coagulation	biological_process	0.61819	1	11	3794	69	22835	Si010471m.g,Si025953m.g,Si021632m.g,Si036343m.g,Si009325m.g,Si022525m.g,Si015035m.g,Si025458m.g,Si031692m.g,Si018695m.g,Si034038m.g
GO:0050878	regulation of body fluid levels	biological_process	0.61819	1	11	3794	69	22835	Si022525m.g,Si010471m.g,Si036343m.g,Si025953m.g,Si009325m.g,Si021632m.g,Si034038m.g,Si031692m.g,Si018695m.g,Si015035m.g,Si025458m.g
GO:0030111	regulation of Wnt signaling pathway	biological_process	0.61899	1	2	3794	12	22835	Si015502m.g,Si013685m.g
GO:0006013	mannose metabolic process	biological_process	0.62162	1	1	3794	5	22835	Si034056m.g
GO:0014070	response to organic cyclic compound	biological_process	0.62256	1	2	3794	12	22835	Si006230m.g,Si019508m.g
GO:0006305	DNA alkylation	biological_process	0.62348	1	2	3794	12	22835	Si001146m.g,Si017486m.g
GO:0006306	DNA methylation	biological_process	0.62348	1	2	3794	12	22835	Si017486m.g,Si001146m.g
GO:0044728	DNA methylation or demethylation	biological_process	0.62348	1	2	3794	12	22835	Si017486m.g,Si001146m.g
GO:0006753	nucleoside phosphate metabolic process	biological_process	0.62379	1	49	3794	302	22835	Si000395m.g,Si025576m.g,Si016286m.g,Si039337m.g,Si026206m.g,Si000952m.g,Si025905m.g,Si019811m.g,Si029228m.g,Si031508m.g,Si015370m.g,Si010800m.g,Si002395m.g,Si029622m.g,Si024615m.g,Si000598m.g,Si034588m.g,Si016404m.g,Si026937m.g,Si015634m.g,Si030075m.g,Si026222m.g,Si006430m.g,Si033375m.g,Si027411m.g,Si034932m.g,Si020791m.g,Si038243m.g,Si031419m.g,Si039733m.g,Si020734m.g,Si029306m.g,Si009556m.g,Si0…
GO:0006206	pyrimidine nucleobase metabolic process	biological_process	0.6243	1	2	3794	12	22835	Si020785m.g,Si003971m.g
GO:0019856	pyrimidine nucleobase biosynthetic process	biological_process	0.6243	1	2	3794	12	22835	Si020785m.g,Si003971m.g
GO:0000266	mitochondrial fission	biological_process	0.62494	1	1	3794	5	22835	Si035017m.g
GO:0008608	attachment of spindle microtubules to kinetochore	biological_process	0.62635	1	4	3794	25	22835	Si007781m.g,Si026106m.g,Si039496m.g,Si018237m.g
GO:0060429	epithelium development	biological_process	0.6286	1	15	3794	96	22835	Si003355m.g,Si003806m.g,Si039397m.g,Si034164m.g,Si002243m.g,Si002537m.g,Si008747m.g,Si021101m.g,Si028844m.g,Si029988m.g,Si000831m.g,Si037286m.g,Si019865m.g,Si032580m.g,Si028356m.g
GO:0032504	multicellular organism reproduction	biological_process	0.62879	1	23	3794	146	22835	Si021101m.g,Si027093m.g,Si027554m.g,Si003806m.g,Si000111m.g,Si034164m.g,Si002243m.g,Si007070m.g,Si037175m.g,Si012509m.g,Si002029m.g,Si021063m.g,Si040372m.g,Si016056m.g,Si003355m.g,Si002537m.g,Si019865m.g,Si032580m.g,Si029988m.g,Si028844m.g,Si009995m.g,Si037286m.g,Si001375m.g
GO:0009142	nucleoside triphosphate biosynthetic process	biological_process	0.62956	1	11	3794	72	22835	Si001234m.g,Si020776m.g,Si034588m.g,Si030075m.g,Si002395m.g,Si039337m.g,Si033698m.g,Si038243m.g,Si025576m.g,Si039733m.g,Si020755m.g
GO:0009145	purine nucleoside triphosphate biosynthetic process	biological_process	0.62956	1	11	3794	72	22835	Si001234m.g,Si034588m.g,Si020776m.g,Si030075m.g,Si002395m.g,Si033698m.g,Si039337m.g,Si038243m.g,Si020755m.g,Si025576m.g,Si039733m.g
GO:0009201	ribonucleoside triphosphate biosynthetic process	biological_process	0.62956	1	11	3794	72	22835	Si038243m.g,Si025576m.g,Si039733m.g,Si020755m.g,Si039337m.g,Si033698m.g,Si030075m.g,Si002395m.g,Si001234m.g,Si020776m.g,Si034588m.g
GO:0009206	purine ribonucleoside triphosphate biosynthetic process	biological_process	0.62956	1	11	3794	72	22835	Si030075m.g,Si002395m.g,Si001234m.g,Si034588m.g,Si020776m.g,Si038243m.g,Si020755m.g,Si039733m.g,Si025576m.g,Si033698m.g,Si039337m.g
GO:0019321	pentose metabolic process	biological_process	0.6299	1	2	3794	12	22835	Si026076m.g,Si034569m.g
GO:0019566	arabinose metabolic process	biological_process	0.6299	1	2	3794	12	22835	Si026076m.g,Si034569m.g
GO:0046373	L-arabinose metabolic process	biological_process	0.6299	1	2	3794	12	22835	Si034569m.g,Si026076m.g
GO:0006304	DNA modification	biological_process	0.63033	1	5	3794	32	22835	Si020368m.g,Si017486m.g,Si020479m.g,Si028032m.g,Si001146m.g
GO:0007264	small GTPase mediated signal transduction	biological_process	0.63119	1	31	3794	194	22835	Si037659m.g,Si036143m.g,Si012701m.g,Si016825m.g,Si030133m.g,Si032360m.g,Si021630m.g,Si032095m.g,Si020210m.g,Si004087m.g,Si025877m.g,Si025336m.g,Si002844m.g,Si025876m.g,Si029648m.g,Si033393m.g,Si037471m.g,Si023140m.g,Si018413m.g,Si029589m.g,Si021130m.g,Si033831m.g,Si032060m.g,Si029653m.g,Si016688m.g,Si036961m.g,Si027537m.g,Si016080m.g,Si032261m.g,Si025695m.g,Si026891m.g
GO:1901137	carbohydrate derivative biosynthetic process	biological_process	0.63533	1	48	3794	297	22835	Si006853m.g,Si001234m.g,Si004641m.g,Si020776m.g,Si012669m.g,Si018064m.g,Si020755m.g,Si008283m.g,Si033698m.g,Si034429m.g,Si005760m.g,Si015363m.g,Si000687m.g,Si037325m.g,Si011911m.g,Si039864m.g,Si039913m.g,Si038243m.g,Si028810m.g,Si039733m.g,Si009589m.g,Si034998m.g,Si025365m.g,Si025867m.g,Si030075m.g,Si030530m.g,Si010363m.g,Si022442m.g,Si026222m.g,Si015830m.g,Si037183m.g,Si004340m.g,Si001691m.g,Si0…
GO:0006750	glutathione biosynthetic process	biological_process	0.63743	1	2	3794	12	22835	Si029937m.g,Si000008m.g
GO:0006888	ER to Golgi vesicle-mediated transport	biological_process	0.63818	1	8	3794	50	22835	Si035083m.g,Si005912m.g,Si036824m.g,Si009383m.g,Si024087m.g,Si013290m.g,Si021311m.g,Si001316m.g
GO:0016226	iron-sulfur cluster assembly	biological_process	0.63846	1	4	3794	26	22835	Si026821m.g,Si035913m.g,Si002646m.g,Si034443m.g
GO:0031163	metallo-sulfur cluster assembly	biological_process	0.63846	1	4	3794	26	22835	Si026821m.g,Si035913m.g,Si002646m.g,Si034443m.g
GO:0006449	regulation of translational termination	biological_process	0.63862	1	1	3794	6	22835	Si024647m.g
GO:0006452	translational frameshifting	biological_process	0.63862	1	1	3794	6	22835	Si024647m.g
GO:0034250	positive regulation of cellular amide metabolic process	biological_process	0.63862	1	1	3794	6	22835	Si024647m.g
GO:0043243	positive regulation of protein complex disassembly	biological_process	0.63862	1	1	3794	6	22835	Si024647m.g
GO:0045727	positive regulation of translation	biological_process	0.63862	1	1	3794	6	22835	Si024647m.g
GO:0045901	positive regulation of translational elongation	biological_process	0.63862	1	1	3794	6	22835	Si024647m.g
GO:0045905	positive regulation of translational termination	biological_process	0.63862	1	1	3794	6	22835	Si024647m.g
GO:0000394	RNA splicing, via endonucleolytic cleavage and ligation	biological_process	0.64032	1	2	3794	12	22835	Si025934m.g,Si033846m.g
GO:0006388	tRNA splicing, via endonucleolytic cleavage and ligation	biological_process	0.64032	1	2	3794	12	22835	Si033846m.g,Si025934m.g
GO:0009394	2'-deoxyribonucleotide metabolic process	biological_process	0.64211	1	2	3794	12	22835	Si004641m.g,Si026222m.g
GO:0019692	deoxyribose phosphate metabolic process	biological_process	0.64211	1	2	3794	12	22835	Si004641m.g,Si026222m.g
GO:0002831	regulation of response to biotic stimulus	biological_process	0.64474	1	2	3794	13	22835	Si013301m.g,Si023196m.g
GO:0032507	maintenance of protein location in cell	biological_process	0.64651	1	3	3794	19	22835	Si027373m.g,Si034317m.g,Si009240m.g
GO:0045185	maintenance of protein location	biological_process	0.64651	1	3	3794	19	22835	Si034317m.g,Si027373m.g,Si009240m.g
GO:0051651	maintenance of location in cell	biological_process	0.64651	1	3	3794	19	22835	Si034317m.g,Si027373m.g,Si009240m.g
GO:0010605	negative regulation of macromolecule metabolic process	biological_process	0.64722	1	20	3794	128	22835	Si003367m.g,Si015607m.g,Si007009m.g,Si038316m.g,Si009240m.g,Si025312m.g,Si026717m.g,Si018744m.g,Si018695m.g,Si024536m.g,Si035742m.g,Si000405m.g,Si026657m.g,Si035299m.g,Si017172m.g,Si021371m.g,Si037862m.g,Si016771m.g,Si030262m.g,Si009683m.g
GO:0044550	secondary metabolite biosynthetic process	biological_process	0.65066	1	4	3794	26	22835	Si016208m.g,Si001114m.g,Si012632m.g,Si034620m.g
GO:0009260	ribonucleotide biosynthetic process	biological_process	0.652	1	16	3794	104	22835	Si004641m.g,Si001234m.g,Si020776m.g,Si030075m.g,Si033698m.g,Si026937m.g,Si020755m.g,Si011911m.g,Si034588m.g,Si031508m.g,Si015370m.g,Si002395m.g,Si039337m.g,Si038243m.g,Si025576m.g,Si039733m.g
GO:0046390	ribose phosphate biosynthetic process	biological_process	0.652	1	16	3794	104	22835	Si039337m.g,Si039733m.g,Si025576m.g,Si038243m.g,Si034588m.g,Si011911m.g,Si002395m.g,Si015370m.g,Si031508m.g,Si033698m.g,Si026937m.g,Si020755m.g,Si020776m.g,Si001234m.g,Si004641m.g,Si030075m.g
GO:0006004	fucose metabolic process	biological_process	0.65221	1	1	3794	6	22835	Si037200m.g
GO:0006835	dicarboxylic acid transport	biological_process	0.6534	1	5	3794	32	22835	Si019960m.g,Si027634m.g,Si012669m.g,Si015195m.g,Si005154m.g
GO:0044033	multi-organism metabolic process	biological_process	0.65461	1	7	3794	45	22835	Si029127m.g,Si029646m.g,Si039925m.g,Si026181m.g,Si038649m.g,Si004343m.g,Si012809m.g
GO:1901659	glycosyl compound biosynthetic process	biological_process	0.65488	1	15	3794	98	22835	Si025576m.g,Si039733m.g,Si020755m.g,Si004340m.g,Si038243m.g,Si025365m.g,Si039337m.g,Si033698m.g,Si037325m.g,Si002395m.g,Si030075m.g,Si020776m.g,Si034588m.g,Si001234m.g,Si011911m.g
GO:0007052	mitotic spindle organization	biological_process	0.65569	1	1	3794	6	22835	Si027485m.g
GO:0015979	photosynthesis	biological_process	0.65672	1	32	3794	207	22835	Si032551m.g,Si015363m.g,Si000701m.g,Si020828m.g,Si020848m.g,Si023016m.g,Si040245m.g,Si036985m.g,Si035993m.g,Si003678m.g,Si016376m.g,Si021834m.g,Si036600m.g,Si018719m.g,Si020870m.g,Si020893m.g,Si024630m.g,Si020853m.g,Si018775m.g,Si004442m.g,Si020875m.g,Si020785m.g,Si008552m.g,Si020855m.g,Si020712m.g,Si037249m.g,Si015549m.g,Si006752m.g,Si013290m.g,Si008469m.g,Si020824m.g,Si014744m.g
GO:0022412	cellular process involved in reproduction in multicellular organism	biological_process	0.65792	1	13	3794	85	22835	Si021101m.g,Si040372m.g,Si002243m.g,Si002537m.g,Si003355m.g,Si034164m.g,Si003806m.g,Si032580m.g,Si019865m.g,Si021063m.g,Si037286m.g,Si029988m.g,Si028844m.g
GO:0015833	peptide transport	biological_process	0.65839	1	2	3794	13	22835	Si039512m.g,Si027634m.g
GO:0043207	response to external biotic stimulus	biological_process	0.66172	1	22	3794	143	22835	Si002488m.g,Si002384m.g,Si023196m.g,Si027640m.g,Si006652m.g,Si039677m.g,Si005237m.g,Si002446m.g,Si020115m.g,Si033759m.g,Si026965m.g,Si013301m.g,Si026967m.g,Si006404m.g,Si026950m.g,Si001909m.g,Si029111m.g,Si020689m.g,Si018634m.g,Si031692m.g,Si029662m.g,Si014327m.g
GO:0051707	response to other organism	biological_process	0.66172	1	22	3794	143	22835	Si014327m.g,Si029662m.g,Si018634m.g,Si031692m.g,Si020689m.g,Si029111m.g,Si026967m.g,Si006404m.g,Si001909m.g,Si026950m.g,Si013301m.g,Si026965m.g,Si033759m.g,Si005237m.g,Si002446m.g,Si020115m.g,Si039677m.g,Si006652m.g,Si027640m.g,Si002488m.g,Si002384m.g,Si023196m.g
GO:0009306	protein secretion	biological_process	0.66234	1	7	3794	45	22835	Si029088m.g,Si017320m.g,Si040196m.g,Si016045m.g,Si000882m.g,Si003445m.g,Si021746m.g
GO:0010496	intercellular transport	biological_process	0.66261	1	3	3794	20	22835	Si001915m.g,Si031090m.g,Si005895m.g
GO:0044000	movement in host	biological_process	0.66261	1	3	3794	20	22835	Si001915m.g,Si031090m.g,Si005895m.g
GO:0046739	transport of virus in multicellular host	biological_process	0.66261	1	3	3794	20	22835	Si005895m.g,Si031090m.g,Si001915m.g
GO:0046740	transport of virus in host, cell to cell	biological_process	0.66261	1	3	3794	20	22835	Si005895m.g,Si001915m.g,Si031090m.g
GO:0051814	movement in other organism involved in symbiotic interaction	biological_process	0.66261	1	3	3794	20	22835	Si031090m.g,Si001915m.g,Si005895m.g
GO:1902586	multi-organism intercellular transport	biological_process	0.66261	1	3	3794	20	22835	Si005895m.g,Si001915m.g,Si031090m.g
GO:0015740	C4-dicarboxylate transport	biological_process	0.66362	1	4	3794	26	22835	Si005154m.g,Si015195m.g,Si012669m.g,Si019960m.g
GO:0018958	phenol-containing compound metabolic process	biological_process	0.66372	1	1	3794	6	22835	Si002466m.g
GO:0033227	dsRNA transport	biological_process	0.66388	1	1	3794	6	22835	Si001652m.g
GO:0009127	purine nucleoside monophosphate biosynthetic process	biological_process	0.66569	1	11	3794	73	22835	Si039733m.g,Si025576m.g,Si020755m.g,Si038243m.g,Si039337m.g,Si015370m.g,Si031508m.g,Si002395m.g,Si020776m.g,Si034588m.g,Si001234m.g
GO:0009168	purine ribonucleoside monophosphate biosynthetic process	biological_process	0.66569	1	11	3794	73	22835	Si002395m.g,Si031508m.g,Si015370m.g,Si020776m.g,Si034588m.g,Si001234m.g,Si039733m.g,Si025576m.g,Si020755m.g,Si038243m.g,Si039337m.g
GO:1901606	alpha-amino acid catabolic process	biological_process	0.66572	1	4	3794	26	22835	Si039451m.g,Si030724m.g,Si000626m.g,Si006403m.g
GO:0030521	androgen receptor signaling pathway	biological_process	0.66681	1	3	3794	20	22835	Si018705m.g,Si002358m.g,Si020720m.g
GO:0005986	sucrose biosynthetic process	biological_process	0.66692	1	1	3794	6	22835	Si024709m.g
GO:0052652	cyclic purine nucleotide metabolic process	biological_process	0.66709	1	1	3794	6	22835	Si026937m.g
GO:0050793	regulation of developmental process	biological_process	0.66748	1	4	3794	27	22835	Si011455m.g,Si010739m.g,Si038473m.g,Si015780m.g
GO:0007608	sensory perception of smell	biological_process	0.66774	1	1	3794	6	22835	Si001993m.g
GO:0000902	cell morphogenesis	biological_process	0.66799	1	12	3794	76	22835	Si038473m.g,Si028356m.g,Si033887m.g,Si036456m.g,Si034604m.g,Si039733m.g,Si015780m.g,Si021877m.g,Si034443m.g,Si027485m.g,Si000329m.g,Si002803m.g
GO:0032989	cellular component morphogenesis	biological_process	0.66799	1	12	3794	76	22835	Si034443m.g,Si027485m.g,Si000329m.g,Si002803m.g,Si015780m.g,Si039733m.g,Si021877m.g,Si033887m.g,Si036456m.g,Si034604m.g,Si038473m.g,Si028356m.g
GO:0042060	wound healing	biological_process	0.66974	1	12	3794	78	22835	Si034038m.g,Si031692m.g,Si018695m.g,Si015035m.g,Si025458m.g,Si020780m.g,Si022525m.g,Si010471m.g,Si025953m.g,Si036343m.g,Si021632m.g,Si009325m.g
GO:0006556	S-adenosylmethionine biosynthetic process	biological_process	0.66991	1	1	3794	6	22835	Si004340m.g
GO:0046500	S-adenosylmethionine metabolic process	biological_process	0.66991	1	1	3794	6	22835	Si004340m.g
GO:0016598	protein arginylation	biological_process	0.67079	1	1	3794	6	22835	Si002243m.g
GO:0040029	regulation of gene expression, epigenetic	biological_process	0.67115	1	2	3794	13	22835	Si017486m.g,Si001146m.g
GO:1901605	alpha-amino acid metabolic process	biological_process	0.67259	1	33	3794	209	22835	Si014993m.g,Si026222m.g,Si002515m.g,Si034620m.g,Si030109m.g,Si028032m.g,Si036280m.g,Si005169m.g,Si039451m.g,Si030724m.g,Si000599m.g,Si002514m.g,Si026761m.g,Si018436m.g,Si036303m.g,Si017049m.g,Si034245m.g,Si039430m.g,Si036352m.g,Si027857m.g,Si014220m.g,Si024931m.g,Si006403m.g,Si037008m.g,Si036684m.g,Si000626m.g,Si032502m.g,Si002335m.g,Si022538m.g,Si031187m.g,Si000006m.g,Si021521m.g,Si016668m.g
GO:0045944	positive regulation of transcription from RNA polymerase II promoter	biological_process	0.6755	1	3	3794	20	22835	Si007952m.g,Si007238m.g,Si017966m.g
GO:0030417	nicotianamine metabolic process	biological_process	0.67568	1	1	3794	6	22835	Si030392m.g
GO:0030418	nicotianamine biosynthetic process	biological_process	0.67568	1	1	3794	6	22835	Si030392m.g
GO:0008653	lipopolysaccharide metabolic process	biological_process	0.67599	1	2	3794	13	22835	Si021739m.g,Si000687m.g
GO:0009103	lipopolysaccharide biosynthetic process	biological_process	0.67599	1	2	3794	13	22835	Si000687m.g,Si021739m.g
GO:0019083	viral transcription	biological_process	0.67679	1	2	3794	13	22835	Si039925m.g,Si029127m.g
GO:0006625	protein targeting to peroxisome	biological_process	0.67713	1	1	3794	6	22835	Si006768m.g
GO:0043574	peroxisomal transport	biological_process	0.67713	1	1	3794	6	22835	Si006768m.g
GO:0072662	protein localization to peroxisome	biological_process	0.67713	1	1	3794	6	22835	Si006768m.g
GO:0072663	establishment of protein localization to peroxisome	biological_process	0.67713	1	1	3794	6	22835	Si006768m.g
GO:0006597	spermine biosynthetic process	biological_process	0.67761	1	1	3794	6	22835	Si029545m.g
GO:0008215	spermine metabolic process	biological_process	0.67761	1	1	3794	6	22835	Si029545m.g
GO:0030260	entry into host cell	biological_process	0.67784	1	4	3794	26	22835	Si000808m.g,Si009684m.g,Si008934m.g,Si021278m.g
GO:0044409	entry into host	biological_process	0.67784	1	4	3794	26	22835	Si008934m.g,Si021278m.g,Si009684m.g,Si000808m.g
GO:0046718	viral entry into host cell	biological_process	0.67784	1	4	3794	26	22835	Si009684m.g,Si021278m.g,Si008934m.g,Si000808m.g
GO:0051806	entry into cell of other organism involved in symbiotic interaction	biological_process	0.67784	1	4	3794	26	22835	Si000808m.g,Si008934m.g,Si021278m.g,Si009684m.g
GO:0051828	entry into other organism involved in symbiotic interaction	biological_process	0.67784	1	4	3794	26	22835	Si000808m.g,Si009684m.g,Si008934m.g,Si021278m.g
GO:0046813	receptor-mediated virion attachment to host cell	biological_process	0.67793	1	1	3794	6	22835	Si013301m.g
GO:0006730	one-carbon metabolic process	biological_process	0.67819	1	1	3794	6	22835	Si017049m.g
GO:0007596	blood coagulation	biological_process	0.67837	1	9	3794	59	22835	Si010471m.g,Si036343m.g,Si025953m.g,Si009325m.g,Si021632m.g,Si022525m.g,Si015035m.g,Si034038m.g,Si018695m.g
GO:0052126	movement in host environment	biological_process	0.67933	1	7	3794	46	22835	Si000808m.g,Si005895m.g,Si001915m.g,Si021278m.g,Si008934m.g,Si031090m.g,Si009684m.g
GO:0052192	movement in environment of other organism involved in symbiotic interaction	biological_process	0.67933	1	7	3794	46	22835	Si005895m.g,Si000808m.g,Si009684m.g,Si031090m.g,Si021278m.g,Si008934m.g,Si001915m.g
GO:0048646	anatomical structure formation involved in morphogenesis	biological_process	0.67934	1	15	3794	99	22835	Si010739m.g,Si037286m.g,Si029988m.g,Si028844m.g,Si032580m.g,Si019865m.g,Si002537m.g,Si002243m.g,Si027485m.g,Si003806m.g,Si034164m.g,Si011455m.g,Si003355m.g,Si039733m.g,Si021101m.g
GO:0098542	defense response to other organism	biological_process	0.68014	1	19	3794	125	22835	Si006652m.g,Si002384m.g,Si023196m.g,Si002488m.g,Si002446m.g,Si020115m.g,Si039677m.g,Si013301m.g,Si001909m.g,Si026950m.g,Si006404m.g,Si026967m.g,Si026965m.g,Si029662m.g,Si014327m.g,Si029111m.g,Si020689m.g,Si031692m.g,Si018634m.g
GO:0006357	regulation of transcription from RNA polymerase II promoter	biological_process	0.68167	1	23	3794	149	22835	Si026629m.g,Si004282m.g,Si019893m.g,Si026276m.g,Si017966m.g,Si007238m.g,Si037027m.g,Si030262m.g,Si036453m.g,Si030134m.g,Si016147m.g,Si036986m.g,Si000413m.g,Si017299m.g,Si004530m.g,Si000839m.g,Si033393m.g,Si018782m.g,Si002515m.g,Si017774m.g,Si000841m.g,Si021641m.g,Si007952m.g
GO:0016050	vesicle organization	biological_process	0.68202	1	1	3794	6	22835	Si025921m.g
GO:0006848	pyruvate transport	biological_process	0.68346	1	2	3794	14	22835	Si031859m.g,Si025303m.g
GO:0006850	mitochondrial pyruvate transport	biological_process	0.68346	1	2	3794	14	22835	Si025303m.g,Si031859m.g
GO:0042398	cellular modified amino acid biosynthetic process	biological_process	0.68361	1	10	3794	66	22835	Si002514m.g,Si027857m.g,Si026761m.g,Si002515m.g,Si000008m.g,Si029937m.g,Si017049m.g,Si030109m.g,Si028032m.g,Si004340m.g
GO:0007417	central nervous system development	biological_process	0.68524	1	1	3794	6	22835	Si028881m.g
GO:0007420	brain development	biological_process	0.68524	1	1	3794	6	22835	Si028881m.g
GO:0060322	head development	biological_process	0.68524	1	1	3794	6	22835	Si028881m.g
GO:0030031	cell projection assembly	biological_process	0.68554	1	4	3794	27	22835	Si039733m.g,Si036810m.g,Si027485m.g,Si015947m.g
GO:0009262	deoxyribonucleotide metabolic process	biological_process	0.68594	1	2	3794	13	22835	Si004641m.g,Si026222m.g
GO:0055082	cellular chemical homeostasis	biological_process	0.68662	1	6	3794	41	22835	Si001678m.g,Si026773m.g,Si023782m.g,Si028714m.g,Si033707m.g,Si030561m.g
GO:0031347	regulation of defense response	biological_process	0.687	1	2	3794	14	22835	Si023196m.g,Si013301m.g
GO:0051235	maintenance of location	biological_process	0.6877	1	4	3794	27	22835	Si027373m.g,Si022525m.g,Si034317m.g,Si009240m.g
GO:0034453	microtubule anchoring	biological_process	0.68796	1	4	3794	27	22835	Si026106m.g,Si007781m.g,Si018237m.g,Si039496m.g
GO:0044801	single-organism membrane fusion	biological_process	0.69074	1	4	3794	27	22835	Si021063m.g,Si020781m.g,Si029609m.g,Si040372m.g
GO:0006276	plasmid maintenance	biological_process	0.69153	1	1	3794	6	22835	Si000287m.g
GO:0006448	regulation of translational elongation	biological_process	0.6939	1	1	3794	7	22835	Si024647m.g
GO:0006754	ATP biosynthetic process	biological_process	0.6959	1	9	3794	62	22835	Si020755m.g,Si025576m.g,Si039733m.g,Si038243m.g,Si039337m.g,Si002395m.g,Si034588m.g,Si020776m.g,Si001234m.g
GO:0006897	endocytosis	biological_process	0.69684	1	2	3794	14	22835	Si040372m.g,Si021063m.g
GO:0042886	amide transport	biological_process	0.69689	1	2	3794	14	22835	Si027634m.g,Si039512m.g
GO:0016055	Wnt signaling pathway	biological_process	0.69784	1	5	3794	34	22835	Si013685m.g,Si015502m.g,Si019865m.g,Si038953m.g,Si009557m.g
GO:0032270	positive regulation of cellular protein metabolic process	biological_process	0.69807	1	3	3794	21	22835	Si028714m.g,Si023782m.g,Si024647m.g
GO:0051247	positive regulation of protein metabolic process	biological_process	0.69807	1	3	3794	21	22835	Si023782m.g,Si024647m.g,Si028714m.g
GO:0048609	multicellular organismal reproductive process	biological_process	0.69986	1	21	3794	139	22835	Si027554m.g,Si027093m.g,Si021101m.g,Si007070m.g,Si002243m.g,Si034164m.g,Si003806m.g,Si000111m.g,Si037175m.g,Si002029m.g,Si012509m.g,Si016056m.g,Si002537m.g,Si003355m.g,Si032580m.g,Si019865m.g,Si001375m.g,Si037286m.g,Si009995m.g,Si028844m.g,Si029988m.g
GO:0019064	fusion of virus membrane with host plasma membrane	biological_process	0.70103	1	3	3794	20	22835	Si000808m.g,Si009684m.g,Si021278m.g
GO:0039663	membrane fusion involved in viral entry into host cell	biological_process	0.70103	1	3	3794	20	22835	Si009684m.g,Si021278m.g,Si000808m.g
GO:0044800	multi-organism membrane fusion	biological_process	0.70103	1	3	3794	20	22835	Si000808m.g,Si009684m.g,Si021278m.g
GO:0044803	multi-organism membrane organization	biological_process	0.70103	1	3	3794	20	22835	Si009684m.g,Si021278m.g,Si000808m.g
GO:0030518	intracellular steroid hormone receptor signaling pathway	biological_process	0.7014	1	3	3794	21	22835	Si018705m.g,Si002358m.g,Si020720m.g
GO:0030522	intracellular receptor signaling pathway	biological_process	0.7014	1	3	3794	21	22835	Si020720m.g,Si002358m.g,Si018705m.g
GO:0030001	metal ion transport	biological_process	0.70149	1	85	3794	537	22835	Si028682m.g,Si002514m.g,Si035517m.g,Si002433m.g,Si019926m.g,Si033111m.g,Si017049m.g,Si016378m.g,Si029038m.g,Si014815m.g,Si013849m.g,Si020681m.g,Si001935m.g,Si003229m.g,Si014779m.g,Si001529m.g,Si006773m.g,Si039539m.g,Si010233m.g,Si026979m.g,Si007099m.g,Si009754m.g,Si005871m.g,Si022565m.g,Si007367m.g,Si000392m.g,Si020940m.g,Si034145m.g,Si035943m.g,Si036155m.g,Si007045m.g,Si031187m.g,Si024290m.g,Si0…
GO:0072528	pyrimidine-containing compound biosynthetic process	biological_process	0.7018	1	9	3794	61	22835	Si030075m.g,Si020785m.g,Si004056m.g,Si026222m.g,Si022926m.g,Si004641m.g,Si034631m.g,Si003971m.g,Si033698m.g
GO:0009152	purine ribonucleotide biosynthetic process	biological_process	0.70229	1	15	3794	101	22835	Si026937m.g,Si033698m.g,Si039337m.g,Si020755m.g,Si025576m.g,Si039733m.g,Si038243m.g,Si034588m.g,Si020776m.g,Si001234m.g,Si011911m.g,Si015370m.g,Si031508m.g,Si002395m.g,Si030075m.g
GO:0044766	multi-organism transport	biological_process	0.70289	1	4	3794	28	22835	Si005895m.g,Si031090m.g,Si008934m.g,Si001915m.g
GO:0046794	transport of virus	biological_process	0.70289	1	4	3794	28	22835	Si008934m.g,Si001915m.g,Si031090m.g,Si005895m.g
GO:1902579	multi-organism localization	biological_process	0.70289	1	4	3794	28	22835	Si005895m.g,Si008934m.g,Si001915m.g,Si031090m.g
GO:0007186	G-protein coupled receptor signaling pathway	biological_process	0.70447	1	26	3794	167	22835	Si014932m.g,Si025035m.g,Si009240m.g,Si037659m.g,Si024570m.g,Si000076m.g,Si005854m.g,Si000048m.g,Si002844m.g,Si023782m.g,Si005730m.g,Si025921m.g,Si022090m.g,Si011097m.g,Si028714m.g,Si000910m.g,Si024906m.g,Si018413m.g,Si000341m.g,Si027537m.g,Si034427m.g,Si005976m.g,Si026891m.g,Si009242m.g,Si013172m.g,Si013610m.g
GO:0061025	membrane fusion	biological_process	0.70616	1	8	3794	53	22835	Si013301m.g,Si020781m.g,Si021063m.g,Si009684m.g,Si021278m.g,Si029609m.g,Si000808m.g,Si040372m.g
GO:0009163	nucleoside biosynthetic process	biological_process	0.70658	1	14	3794	95	22835	Si039337m.g,Si033698m.g,Si039733m.g,Si025576m.g,Si020755m.g,Si004340m.g,Si038243m.g,Si020776m.g,Si034588m.g,Si011911m.g,Si001234m.g,Si037325m.g,Si002395m.g,Si030075m.g
GO:0042455	ribonucleoside biosynthetic process	biological_process	0.70658	1	14	3794	95	22835	Si033698m.g,Si039337m.g,Si004340m.g,Si038243m.g,Si020755m.g,Si025576m.g,Si039733m.g,Si011911m.g,Si001234m.g,Si034588m.g,Si020776m.g,Si030075m.g,Si002395m.g,Si037325m.g
GO:0051220	cytoplasmic sequestering of protein	biological_process	0.70743	1	2	3794	14	22835	Si027373m.g,Si034317m.g
GO:0000045	autophagosome assembly	biological_process	0.70793	1	1	3794	7	22835	Si007611m.g
GO:0016236	macroautophagy	biological_process	0.70793	1	1	3794	7	22835	Si007611m.g
GO:0019751	polyol metabolic process	biological_process	0.71079	1	3	3794	21	22835	Si036435m.g,Si027111m.g,Si027106m.g
GO:0006308	DNA catabolic process	biological_process	0.711	1	1	3794	7	22835	Si026334m.g
GO:0009086	methionine biosynthetic process	biological_process	0.71162	1	1	3794	7	22835	Si037008m.g
GO:0044780	bacterial-type flagellum assembly	biological_process	0.71173	1	2	3794	14	22835	Si015947m.g,Si036810m.g
GO:0006275	regulation of DNA replication	biological_process	0.71387	1	2	3794	14	22835	Si029773m.g,Si000824m.g
GO:0006818	hydrogen transport	biological_process	0.71507	1	24	3794	157	22835	Si038243m.g,Si000395m.g,Si020734m.g,Si039733m.g,Si025576m.g,Si039337m.g,Si005163m.g,Si002395m.g,Si016587m.g,Si016395m.g,Si037403m.g,Si034588m.g,Si036123m.g,Si040270m.g,Si020755m.g,Si024947m.g,Si029382m.g,Si001652m.g,Si016404m.g,Si020882m.g,Si010836m.g,Si017792m.g,Si001234m.g,Si020776m.g
GO:0015992	proton transport	biological_process	0.71507	1	24	3794	157	22835	Si039337m.g,Si038243m.g,Si000395m.g,Si039733m.g,Si025576m.g,Si020734m.g,Si016587m.g,Si016395m.g,Si037403m.g,Si034588m.g,Si005163m.g,Si002395m.g,Si029382m.g,Si001652m.g,Si016404m.g,Si020882m.g,Si040270m.g,Si036123m.g,Si020755m.g,Si024947m.g,Si017792m.g,Si001234m.g,Si020776m.g,Si010836m.g
GO:0010883	regulation of lipid storage	biological_process	0.7162	1	1	3794	7	22835	Si022525m.g
GO:0010884	positive regulation of lipid storage	biological_process	0.7162	1	1	3794	7	22835	Si022525m.g
GO:0044282	small molecule catabolic process	biological_process	0.71719	1	6	3794	41	22835	Si030724m.g,Si039451m.g,Si026043m.g,Si000626m.g,Si006403m.g,Si005814m.g
GO:0009628	response to abiotic stimulus	biological_process	0.71938	1	5	3794	36	22835	Si017727m.g,Si003296m.g,Si029721m.g,Si026926m.g,Si003298m.g
GO:0009636	response to toxic substance	biological_process	0.71967	1	6	3794	42	22835	Si000733m.g,Si002321m.g,Si000652m.g,Si007045m.g,Si029403m.g,Si039925m.g
GO:0006570	tyrosine metabolic process	biological_process	0.71987	1	1	3794	7	22835	Si006403m.g
GO:0009101	glycoprotein biosynthetic process	biological_process	0.72046	1	13	3794	86	22835	Si001691m.g,Si035436m.g,Si008283m.g,Si034429m.g,Si009589m.g,Si030109m.g,Si016713m.g,Si024836m.g,Si022442m.g,Si006853m.g,Si030530m.g,Si030450m.g,Si037183m.g
GO:0009309	amine biosynthetic process	biological_process	0.72067	1	2	3794	14	22835	Si030392m.g,Si029545m.g
GO:0042401	cellular biogenic amine biosynthetic process	biological_process	0.72067	1	2	3794	14	22835	Si030392m.g,Si029545m.g
GO:0002064	epithelial cell development	biological_process	0.72089	1	11	3794	76	22835	Si021101m.g,Si034164m.g,Si003806m.g,Si003355m.g,Si002537m.g,Si002243m.g,Si019865m.g,Si032580m.g,Si029988m.g,Si028844m.g,Si037286m.g
GO:0002065	columnar/cuboidal epithelial cell differentiation	biological_process	0.72089	1	11	3794	76	22835	Si029988m.g,Si028844m.g,Si037286m.g,Si019865m.g,Si032580m.g,Si034164m.g,Si003806m.g,Si003355m.g,Si002537m.g,Si002243m.g,Si021101m.g
GO:0002066	columnar/cuboidal epithelial cell development	biological_process	0.72089	1	11	3794	76	22835	Si028844m.g,Si029988m.g,Si037286m.g,Si019865m.g,Si032580m.g,Si003355m.g,Si034164m.g,Si003806m.g,Si002243m.g,Si002537m.g,Si021101m.g
GO:0007292	female gamete generation	biological_process	0.72089	1	11	3794	76	22835	Si019865m.g,Si032580m.g,Si029988m.g,Si028844m.g,Si037286m.g,Si021101m.g,Si034164m.g,Si003806m.g,Si003355m.g,Si002537m.g,Si002243m.g
GO:0007304	chorion-containing eggshell formation	biological_process	0.72089	1	11	3794	76	22835	Si002537m.g,Si002243m.g,Si034164m.g,Si003806m.g,Si003355m.g,Si021101m.g,Si037286m.g,Si028844m.g,Si029988m.g,Si032580m.g,Si019865m.g
GO:0030703	eggshell formation	biological_process	0.72089	1	11	3794	76	22835	Si037286m.g,Si029988m.g,Si028844m.g,Si032580m.g,Si019865m.g,Si002537m.g,Si002243m.g,Si003806m.g,Si034164m.g,Si003355m.g,Si021101m.g
GO:0030707	ovarian follicle cell development	biological_process	0.72089	1	11	3794	76	22835	Si003355m.g,Si034164m.g,Si003806m.g,Si002243m.g,Si002537m.g,Si021101m.g,Si028844m.g,Si029988m.g,Si037286m.g,Si019865m.g,Si032580m.g
GO:0048477	oogenesis	biological_process	0.72089	1	11	3794	76	22835	Si021101m.g,Si003355m.g,Si034164m.g,Si003806m.g,Si002243m.g,Si002537m.g,Si019865m.g,Si032580m.g,Si028844m.g,Si029988m.g,Si037286m.g
GO:0009147	pyrimidine nucleoside triphosphate metabolic process	biological_process	0.72118	1	2	3794	15	22835	Si033698m.g,Si030075m.g
GO:0051640	organelle localization	biological_process	0.72531	1	1	3794	7	22835	Si029489m.g
GO:0060966	regulation of gene silencing by RNA	biological_process	0.72754	1	1	3794	7	22835	Si016771m.g
GO:0060967	negative regulation of gene silencing by RNA	biological_process	0.72754	1	1	3794	7	22835	Si016771m.g
GO:0060968	regulation of gene silencing	biological_process	0.72754	1	1	3794	7	22835	Si016771m.g
GO:0060969	negative regulation of gene silencing	biological_process	0.72754	1	1	3794	7	22835	Si016771m.g
GO:1901700	response to oxygen-containing compound	biological_process	0.72964	1	5	3794	37	22835	Si003296m.g,Si026926m.g,Si003298m.g,Si018370m.g,Si018372m.g
GO:0007129	synapsis	biological_process	0.72973	1	1	3794	7	22835	Si022525m.g
GO:0007130	synaptonemal complex assembly	biological_process	0.72973	1	1	3794	7	22835	Si022525m.g
GO:0045143	homologous chromosome segregation	biological_process	0.72973	1	1	3794	7	22835	Si022525m.g
GO:0070192	chromosome organization involved in meiosis	biological_process	0.72973	1	1	3794	7	22835	Si022525m.g
GO:0070193	synaptonemal complex organization	biological_process	0.72973	1	1	3794	7	22835	Si022525m.g
GO:0072351	tricarboxylic acid biosynthetic process	biological_process	0.73118	1	1	3794	7	22835	Si030392m.g
GO:0048523	negative regulation of cellular process	biological_process	0.73133	1	25	3794	168	22835	Si016771m.g,Si037862m.g,Si021371m.g,Si017172m.g,Si035299m.g,Si026657m.g,Si010739m.g,Si000405m.g,Si036905m.g,Si024536m.g,Si035742m.g,Si040644m.g,Si015502m.g,Si009683m.g,Si030262m.g,Si038316m.g,Si007009m.g,Si011095m.g,Si015607m.g,Si003367m.g,Si018695m.g,Si013685m.g,Si026717m.g,Si025312m.g,Si009240m.g
GO:0000184	nuclear-transcribed mRNA catabolic process, nonsense-mediated decay	biological_process	0.73155	1	1	3794	7	22835	Si016139m.g
GO:0006083	acetate metabolic process	biological_process	0.73193	1	3	3794	21	22835	Si000757m.g,Si000626m.g,Si021510m.g
GO:0000725	recombinational repair	biological_process	0.73241	1	1	3794	7	22835	Si037176m.g
GO:0008216	spermidine metabolic process	biological_process	0.73359	1	1	3794	7	22835	Si029545m.g
GO:0008295	spermidine biosynthetic process	biological_process	0.73359	1	1	3794	7	22835	Si029545m.g
GO:0052646	alditol phosphate metabolic process	biological_process	0.73741	1	3	3794	22	22835	Si030109m.g,Si019533m.g,Si017639m.g
GO:0006074	(1->3)-beta-D-glucan metabolic process	biological_process	0.73747	1	2	3794	14	22835	Si033963m.g,Si000023m.g
GO:0006075	(1->3)-beta-D-glucan biosynthetic process	biological_process	0.73747	1	2	3794	14	22835	Si000023m.g,Si033963m.g
GO:0019953	sexual reproduction	biological_process	0.73864	1	24	3794	161	22835	Si027554m.g,Si021101m.g,Si027093m.g,Si002243m.g,Si007070m.g,Si003806m.g,Si000111m.g,Si034164m.g,Si037175m.g,Si026524m.g,Si021063m.g,Si012509m.g,Si002029m.g,Si040372m.g,Si016056m.g,Si002537m.g,Si003355m.g,Si032580m.g,Si019865m.g,Si037286m.g,Si001375m.g,Si028844m.g,Si029988m.g,Si009995m.g
GO:0048308	organelle inheritance	biological_process	0.73871	1	2	3794	15	22835	Si010550m.g,Si018237m.g
GO:0048309	endoplasmic reticulum inheritance	biological_process	0.73871	1	2	3794	15	22835	Si018237m.g,Si010550m.g
GO:0007015	actin filament organization	biological_process	0.73906	1	4	3794	30	22835	Si005975m.g,Si036905m.g,Si018436m.g,Si007619m.g
GO:0009581	detection of external stimulus	biological_process	0.73945	1	1	3794	7	22835	Si029721m.g
GO:0009582	detection of abiotic stimulus	biological_process	0.73945	1	1	3794	7	22835	Si029721m.g
GO:0009583	detection of light stimulus	biological_process	0.73945	1	1	3794	7	22835	Si029721m.g
GO:0009892	negative regulation of metabolic process	biological_process	0.74039	1	22	3794	148	22835	Si003367m.g,Si007009m.g,Si038316m.g,Si015607m.g,Si009240m.g,Si018695m.g,Si026717m.g,Si025312m.g,Si018744m.g,Si023414m.g,Si021406m.g,Si026657m.g,Si000405m.g,Si035742m.g,Si024536m.g,Si037862m.g,Si016771m.g,Si021371m.g,Si017172m.g,Si035299m.g,Si009683m.g,Si030262m.g
GO:0015074	DNA integration	biological_process	0.74694	1	2	3794	15	22835	Si020823m.g,Si031405m.g
GO:0006955	immune response	biological_process	0.74776	1	16	3794	108	22835	Si025945m.g,Si034443m.g,Si021109m.g,Si018405m.g,Si029170m.g,Si036196m.g,Si026703m.g,Si034998m.g,Si017412m.g,Si025458m.g,Si000329m.g,Si012450m.g,Si031692m.g,Si033887m.g,Si036456m.g,Si037325m.g
GO:0019080	viral gene expression	biological_process	0.74792	1	5	3794	36	22835	Si039925m.g,Si029127m.g,Si029646m.g,Si012809m.g,Si004343m.g
GO:0009100	glycoprotein metabolic process	biological_process	0.75017	1	13	3794	88	22835	Si037183m.g,Si006853m.g,Si024836m.g,Si022442m.g,Si030530m.g,Si030450m.g,Si034429m.g,Si009589m.g,Si030109m.g,Si016713m.g,Si001691m.g,Si035436m.g,Si008283m.g
GO:0045087	innate immune response	biological_process	0.75043	1	2	3794	16	22835	Si025458m.g,Si031692m.g
GO:0006213	pyrimidine nucleoside metabolic process	biological_process	0.75059	1	2	3794	16	22835	Si033698m.g,Si030075m.g
GO:0007281	germ cell development	biological_process	0.75163	1	11	3794	78	22835	Si021101m.g,Si003355m.g,Si034164m.g,Si003806m.g,Si002243m.g,Si002537m.g,Si019865m.g,Si032580m.g,Si028844m.g,Si029988m.g,Si037286m.g
GO:0010038	response to metal ion	biological_process	0.75173	1	4	3794	30	22835	Si001114m.g,Si012632m.g,Si000652m.g,Si007045m.g
GO:0006220	pyrimidine nucleotide metabolic process	biological_process	0.75192	1	4	3794	30	22835	Si004641m.g,Si033698m.g,Si030075m.g,Si026222m.g
GO:0031399	regulation of protein modification process	biological_process	0.75419	1	6	3794	44	22835	Si028714m.g,Si007915m.g,Si023782m.g,Si007212m.g,Si031006m.g,Si021371m.g
GO:0019748	secondary metabolic process	biological_process	0.75451	1	7	3794	50	22835	Si020430m.g,Si016208m.g,Si013385m.g,Si001114m.g,Si012632m.g,Si034620m.g,Si020875m.g
GO:0009888	tissue development	biological_process	0.75462	1	16	3794	111	22835	Si028844m.g,Si029988m.g,Si037286m.g,Si019865m.g,Si032580m.g,Si003355m.g,Si008747m.g,Si002537m.g,Si000831m.g,Si020780m.g,Si028356m.g,Si003806m.g,Si034164m.g,Si039397m.g,Si002243m.g,Si021101m.g
GO:0006814	sodium ion transport	biological_process	0.7552	1	8	3794	57	22835	Si020940m.g,Si016897m.g,Si027819m.g,Si029415m.g,Si031187m.g,Si005902m.g,Si011648m.g,Si029455m.g
GO:0015936	coenzyme A metabolic process	biological_process	0.75527	1	2	3794	15	22835	Si011911m.g,Si019865m.g
GO:0032780	negative regulation of ATPase activity	biological_process	0.75569	1	2	3794	16	22835	Si023414m.g,Si021406m.g
GO:0043462	regulation of ATPase activity	biological_process	0.75569	1	2	3794	16	22835	Si023414m.g,Si021406m.g
GO:0042451	purine nucleoside biosynthetic process	biological_process	0.75827	1	13	3794	92	22835	Si004340m.g,Si038243m.g,Si020755m.g,Si025576m.g,Si039733m.g,Si033698m.g,Si039337m.g,Si030075m.g,Si002395m.g,Si001234m.g,Si011911m.g,Si034588m.g,Si020776m.g
GO:0046129	purine ribonucleoside biosynthetic process	biological_process	0.75827	1	13	3794	92	22835	Si020776m.g,Si034588m.g,Si001234m.g,Si011911m.g,Si002395m.g,Si030075m.g,Si039337m.g,Si033698m.g,Si025576m.g,Si039733m.g,Si020755m.g,Si038243m.g,Si004340m.g
GO:0061687	detoxification of inorganic compound	biological_process	0.75889	1	2	3794	16	22835	Si007045m.g,Si000652m.g
GO:0098754	detoxification	biological_process	0.75889	1	2	3794	16	22835	Si000652m.g,Si007045m.g
GO:0030042	actin filament depolymerization	biological_process	0.7595	1	1	3794	8	22835	Si036905m.g
GO:0030834	regulation of actin filament depolymerization	biological_process	0.7595	1	1	3794	8	22835	Si036905m.g
GO:0030835	negative regulation of actin filament depolymerization	biological_process	0.7595	1	1	3794	8	22835	Si036905m.g
GO:0030837	negative regulation of actin filament polymerization	biological_process	0.7595	1	1	3794	8	22835	Si036905m.g
GO:0031333	negative regulation of protein complex assembly	biological_process	0.7595	1	1	3794	8	22835	Si036905m.g
GO:0032272	negative regulation of protein polymerization	biological_process	0.7595	1	1	3794	8	22835	Si036905m.g
GO:0051016	barbed-end actin filament capping	biological_process	0.7595	1	1	3794	8	22835	Si036905m.g
GO:0051261	protein depolymerization	biological_process	0.7595	1	1	3794	8	22835	Si036905m.g
GO:0051494	negative regulation of cytoskeleton organization	biological_process	0.7595	1	1	3794	8	22835	Si036905m.g
GO:0051693	actin filament capping	biological_process	0.7595	1	1	3794	8	22835	Si036905m.g
GO:1901879	regulation of protein depolymerization	biological_process	0.7595	1	1	3794	8	22835	Si036905m.g
GO:1901880	negative regulation of protein depolymerization	biological_process	0.7595	1	1	3794	8	22835	Si036905m.g
GO:0001510	RNA methylation	biological_process	0.76225	1	7	3794	50	22835	Si017486m.g,Si016980m.g,Si006773m.g,Si008685m.g,Si034824m.g,Si026854m.g,Si037212m.g
GO:0001816	cytokine production	biological_process	0.76345	1	1	3794	8	22835	Si022525m.g
GO:0001817	regulation of cytokine production	biological_process	0.76345	1	1	3794	8	22835	Si022525m.g
GO:0001819	positive regulation of cytokine production	biological_process	0.76345	1	1	3794	8	22835	Si022525m.g
GO:0007600	sensory perception	biological_process	0.76376	1	4	3794	30	22835	Si001993m.g,Si019098m.g,Si001172m.g,Si002016m.g
GO:0050877	neurological system process	biological_process	0.76376	1	4	3794	30	22835	Si001993m.g,Si019098m.g,Si001172m.g,Si002016m.g
GO:0042546	cell wall biogenesis	biological_process	0.76404	1	6	3794	43	22835	Si039113m.g,Si016741m.g,Si016775m.g,Si019585m.g,Si029293m.g,Si029404m.g
GO:0019082	viral protein processing	biological_process	0.76454	1	3	3794	23	22835	Si004343m.g,Si012809m.g,Si029646m.g
GO:0019915	lipid storage	biological_process	0.76463	1	1	3794	8	22835	Si022525m.g
GO:0006465	signal peptide processing	biological_process	0.76539	1	3	3794	23	22835	Si013535m.g,Si016688m.g,Si035941m.g
GO:0006289	nucleotide-excision repair	biological_process	0.76567	1	2	3794	16	22835	Si017727m.g,Si025458m.g
GO:0009063	cellular amino acid catabolic process	biological_process	0.76638	1	4	3794	30	22835	Si030724m.g,Si039451m.g,Si000626m.g,Si006403m.g
GO:0032465	regulation of cytokinesis	biological_process	0.76689	1	1	3794	8	22835	Si000051m.g
GO:0008284	positive regulation of cell proliferation	biological_process	0.76694	1	1	3794	8	22835	Si022525m.g
GO:0007606	sensory perception of chemical stimulus	biological_process	0.76738	1	3	3794	23	22835	Si001172m.g,Si001993m.g,Si019098m.g
GO:0030855	epithelial cell differentiation	biological_process	0.76799	1	11	3794	79	22835	Si028844m.g,Si029988m.g,Si037286m.g,Si019865m.g,Si032580m.g,Si003806m.g,Si034164m.g,Si003355m.g,Si002537m.g,Si002243m.g,Si021101m.g
GO:0075733	intracellular transport of virus	biological_process	0.76832	1	1	3794	8	22835	Si008934m.g
GO:1902583	multi-organism intracellular transport	biological_process	0.76832	1	1	3794	8	22835	Si008934m.g
GO:0034227	tRNA thio-modification	biological_process	0.7688	1	1	3794	8	22835	Si009500m.g
GO:0032957	inositol trisphosphate metabolic process	biological_process	0.76917	1	1	3794	8	22835	Si036435m.g
GO:0043647	inositol phosphate metabolic process	biological_process	0.76917	1	1	3794	8	22835	Si036435m.g
GO:0008053	mitochondrial fusion	biological_process	0.77065	1	2	3794	16	22835	Si029609m.g,Si020781m.g
GO:0007006	mitochondrial membrane organization	biological_process	0.77073	1	1	3794	8	22835	Si000265m.g
GO:0009966	regulation of signal transduction	biological_process	0.77095	1	16	3794	111	22835	Si013685m.g,Si029170m.g,Si018405m.g,Si021109m.g,Si011095m.g,Si026703m.g,Si023782m.g,Si040425m.g,Si015502m.g,Si025905m.g,Si034998m.g,Si033831m.g,Si028714m.g,Si025695m.g,Si016080m.g,Si010739m.g
GO:0010646	regulation of cell communication	biological_process	0.77095	1	16	3794	111	22835	Si029170m.g,Si013685m.g,Si018405m.g,Si021109m.g,Si026703m.g,Si011095m.g,Si023782m.g,Si015502m.g,Si040425m.g,Si028714m.g,Si033831m.g,Si034998m.g,Si025905m.g,Si016080m.g,Si010739m.g,Si025695m.g
GO:0090066	regulation of anatomical structure size	biological_process	0.77219	1	4	3794	31	22835	Si005975m.g,Si036905m.g,Si018436m.g,Si007619m.g
GO:0044087	regulation of cellular component biogenesis	biological_process	0.77273	1	6	3794	45	22835	Si015947m.g,Si000051m.g,Si005975m.g,Si036905m.g,Si018436m.g,Si007619m.g
GO:0000746	conjugation	biological_process	0.77307	1	3	3794	24	22835	Si028760m.g,Si025148m.g,Si004005m.g
GO:0018342	protein prenylation	biological_process	0.77414	1	2	3794	16	22835	Si016294m.g,Si000687m.g
GO:0097354	prenylation	biological_process	0.77414	1	2	3794	16	22835	Si000687m.g,Si016294m.g
GO:0016108	tetraterpenoid metabolic process	biological_process	0.77466	1	9	3794	64	22835	Si020923m.g,Si001725m.g,Si035741m.g,Si032031m.g,Si006473m.g,Si035105m.g,Si029318m.g,Si034344m.g,Si017412m.g
GO:0016109	tetraterpenoid biosynthetic process	biological_process	0.77466	1	9	3794	64	22835	Si035105m.g,Si029318m.g,Si006473m.g,Si035741m.g,Si032031m.g,Si001725m.g,Si020923m.g,Si017412m.g,Si034344m.g
GO:0016116	carotenoid metabolic process	biological_process	0.77466	1	9	3794	64	22835	Si034344m.g,Si017412m.g,Si020923m.g,Si001725m.g,Si035741m.g,Si032031m.g,Si006473m.g,Si035105m.g,Si029318m.g
GO:0016117	carotenoid biosynthetic process	biological_process	0.77466	1	9	3794	64	22835	Si001725m.g,Si020923m.g,Si032031m.g,Si035741m.g,Si006473m.g,Si029318m.g,Si035105m.g,Si034344m.g,Si017412m.g
GO:0034599	cellular response to oxidative stress	biological_process	0.77764	1	1	3794	8	22835	Si023535m.g
GO:0016579	protein deubiquitination	biological_process	0.77852	1	5	3794	36	22835	Si009913m.g,Si000115m.g,Si019706m.g,Si017320m.g,Si005766m.g
GO:0070646	protein modification by small protein removal	biological_process	0.77852	1	5	3794	36	22835	Si005766m.g,Si000115m.g,Si009913m.g,Si019706m.g,Si017320m.g
GO:0009112	nucleobase metabolic process	biological_process	0.77914	1	2	3794	16	22835	Si020785m.g,Si003971m.g
GO:0046112	nucleobase biosynthetic process	biological_process	0.77914	1	2	3794	16	22835	Si003971m.g,Si020785m.g
GO:0006595	polyamine metabolic process	biological_process	0.77922	1	1	3794	8	22835	Si029545m.g
GO:0006596	polyamine biosynthetic process	biological_process	0.77922	1	1	3794	8	22835	Si029545m.g
GO:0051052	regulation of DNA metabolic process	biological_process	0.7808	1	2	3794	16	22835	Si000824m.g,Si029773m.g
GO:0015700	arsenite transport	biological_process	0.78327	1	1	3794	8	22835	Si016897m.g
GO:0009452	7-methylguanosine RNA capping	biological_process	0.78416	1	4	3794	30	22835	Si016303m.g,Si009208m.g,Si016980m.g,Si006773m.g
GO:0036260	RNA capping	biological_process	0.78416	1	4	3794	30	22835	Si016980m.g,Si006773m.g,Si009208m.g,Si016303m.g
GO:0001558	regulation of cell growth	biological_process	0.78421	1	1	3794	8	22835	Si026181m.g
GO:1990267	response to transition metal nanoparticle	biological_process	0.78628	1	2	3794	17	22835	Si007045m.g,Si000652m.g
GO:0009653	anatomical structure morphogenesis	biological_process	0.78709	1	27	3794	182	22835	Si019865m.g,Si032580m.g,Si033887m.g,Si029988m.g,Si028844m.g,Si010739m.g,Si036456m.g,Si037286m.g,Si021877m.g,Si015780m.g,Si039733m.g,Si003355m.g,Si011455m.g,Si002537m.g,Si002803m.g,Si000329m.g,Si040657m.g,Si028356m.g,Si038473m.g,Si034604m.g,Si010039m.g,Si021101m.g,Si027485m.g,Si003806m.g,Si034164m.g,Si034443m.g,Si002243m.g
GO:0002376	immune system process	biological_process	0.78733	1	19	3794	131	22835	Si012450m.g,Si031692m.g,Si025458m.g,Si000329m.g,Si034998m.g,Si017412m.g,Si037325m.g,Si036456m.g,Si033887m.g,Si013301m.g,Si029170m.g,Si021109m.g,Si018405m.g,Si025945m.g,Si034443m.g,Si012849m.g,Si023196m.g,Si026703m.g,Si036196m.g
GO:0009605	response to external stimulus	biological_process	0.78767	1	35	3794	236	22835	Si002912m.g,Si002488m.g,Si027640m.g,Si029721m.g,Si003310m.g,Si020115m.g,Si005237m.g,Si033759m.g,Si005706m.g,Si002564m.g,Si006404m.g,Si026950m.g,Si026967m.g,Si007611m.g,Si018634m.g,Si029662m.g,Si028714m.g,Si014327m.g,Si002384m.g,Si023196m.g,Si006652m.g,Si023782m.g,Si010510m.g,Si039677m.g,Si002446m.g,Si021134m.g,Si036942m.g,Si026965m.g,Si013301m.g,Si001909m.g,Si029111m.g,Si020689m.g,Si031692m.g,Si0…
GO:0055086	nucleobase-containing small molecule metabolic process	biological_process	0.78825	1	54	3794	353	22835	Si034588m.g,Si000598m.g,Si029622m.g,Si024615m.g,Si031508m.g,Si015370m.g,Si002395m.g,Si010800m.g,Si029228m.g,Si019811m.g,Si025905m.g,Si000952m.g,Si026206m.g,Si039337m.g,Si016286m.g,Si025576m.g,Si000395m.g,Si003971m.g,Si020791m.g,Si034932m.g,Si027411m.g,Si033375m.g,Si006430m.g,Si026222m.g,Si020785m.g,Si030075m.g,Si015634m.g,Si026937m.g,Si016404m.g,Si004340m.g,Si009995m.g,Si011911m.g,Si017880m.g,Si0…
GO:0006000	fructose metabolic process	biological_process	0.79025	1	2	3794	17	22835	Si018413m.g,Si037659m.g
GO:0051240	positive regulation of multicellular organismal process	biological_process	0.79035	1	2	3794	17	22835	Si010739m.g,Si022525m.g
GO:0009415	response to water	biological_process	0.79069	1	3	3794	25	22835	Si003296m.g,Si003298m.g,Si026926m.g
GO:0051094	positive regulation of developmental process	biological_process	0.79425	1	1	3794	9	22835	Si010739m.g
GO:0032784	regulation of DNA-templated transcription, elongation	biological_process	0.79516	1	3	3794	24	22835	Si007238m.g,Si007952m.g,Si017966m.g
GO:0023051	regulation of signaling	biological_process	0.79564	1	16	3794	113	22835	Si025905m.g,Si028714m.g,Si033831m.g,Si034998m.g,Si040425m.g,Si015502m.g,Si016080m.g,Si010739m.g,Si025695m.g,Si021109m.g,Si018405m.g,Si013685m.g,Si029170m.g,Si023782m.g,Si011095m.g,Si026703m.g
GO:1901617	organic hydroxy compound biosynthetic process	biological_process	0.79578	1	2	3794	17	22835	Si027106m.g,Si027111m.g
GO:0007033	vacuole organization	biological_process	0.79633	1	1	3794	9	22835	Si007611m.g
GO:0006891	intra-Golgi vesicle-mediated transport	biological_process	0.79673	1	2	3794	16	22835	Si033997m.g,Si023013m.g
GO:0007217	tachykinin receptor signaling pathway	biological_process	0.79719	1	1	3794	9	22835	Si022090m.g
GO:0009165	nucleotide biosynthetic process	biological_process	0.79777	1	22	3794	153	22835	Si014334m.g,Si033698m.g,Si026937m.g,Si020755m.g,Si020776m.g,Si001234m.g,Si004641m.g,Si026222m.g,Si030075m.g,Si025905m.g,Si039337m.g,Si039733m.g,Si025576m.g,Si038243m.g,Si034588m.g,Si011911m.g,Si024615m.g,Si000598m.g,Si031508m.g,Si015370m.g,Si002395m.g,Si010800m.g
GO:1901293	nucleoside phosphate biosynthetic process	biological_process	0.79777	1	22	3794	153	22835	Si030075m.g,Si026222m.g,Si004641m.g,Si001234m.g,Si020776m.g,Si020755m.g,Si026937m.g,Si033698m.g,Si014334m.g,Si002395m.g,Si031508m.g,Si015370m.g,Si010800m.g,Si000598m.g,Si011911m.g,Si024615m.g,Si034588m.g,Si038243m.g,Si025576m.g,Si039733m.g,Si039337m.g,Si025905m.g
GO:0006420	arginyl-tRNA aminoacylation	biological_process	0.79924	1	1	3794	9	22835	Si009754m.g
GO:0006164	purine nucleotide biosynthetic process	biological_process	0.80094	1	15	3794	108	22835	Si031508m.g,Si015370m.g,Si002395m.g,Si030075m.g,Si034588m.g,Si020776m.g,Si001234m.g,Si011911m.g,Si020755m.g,Si025576m.g,Si039733m.g,Si038243m.g,Si033698m.g,Si026937m.g,Si039337m.g
GO:0031099	regeneration	biological_process	0.80674	1	1	3794	9	22835	Si020780m.g
GO:0042246	tissue regeneration	biological_process	0.80674	1	1	3794	9	22835	Si020780m.g
GO:0048589	developmental growth	biological_process	0.80674	1	1	3794	9	22835	Si020780m.g
GO:0040008	regulation of growth	biological_process	0.80763	1	2	3794	17	22835	Si026181m.g,Si018904m.g
GO:0006558	L-phenylalanine metabolic process	biological_process	0.80808	1	1	3794	9	22835	Si006403m.g
GO:1902221	erythrose 4-phosphate/phosphoenolpyruvate family amino acid metabolic process	biological_process	0.80808	1	1	3794	9	22835	Si006403m.g
GO:0006303	double-strand break repair via nonhomologous end joining	biological_process	0.8083	1	1	3794	9	22835	Si033252m.g
GO:0016485	protein processing	biological_process	0.80835	1	8	3794	60	22835	Si021653m.g,Si012809m.g,Si035941m.g,Si016688m.g,Si029646m.g,Si013535m.g,Si000436m.g,Si004343m.g
GO:0051604	protein maturation	biological_process	0.80835	1	8	3794	60	22835	Si029646m.g,Si013535m.g,Si000436m.g,Si004343m.g,Si021653m.g,Si012809m.g,Si016688m.g,Si035941m.g
GO:0043085	positive regulation of catalytic activity	biological_process	0.80952	1	2	3794	17	22835	Si023782m.g,Si028714m.g
GO:0044093	positive regulation of molecular function	biological_process	0.80952	1	2	3794	17	22835	Si023782m.g,Si028714m.g
GO:0051168	nuclear export	biological_process	0.81346	1	2	3794	17	22835	Si035083m.g,Si025917m.g
GO:0043903	regulation of symbiosis, encompassing mutualism through parasitism	biological_process	0.81527	1	1	3794	9	22835	Si020646m.g
GO:0009432	SOS response	biological_process	0.81663	1	3	3794	25	22835	Si002564m.g,Si010510m.g,Si021134m.g
GO:0033014	tetrapyrrole biosynthetic process	biological_process	0.8181	1	21	3794	148	22835	Si036871m.g,Si030777m.g,Si012517m.g,Si013293m.g,Si001725m.g,Si013551m.g,Si013590m.g,Si017049m.g,Si003678m.g,Si035178m.g,Si000006m.g,Si038901m.g,Si036985m.g,Si013156m.g,Si035774m.g,Si015363m.g,Si035434m.g,Si029681m.g,Si037008m.g,Si010291m.g,Si009836m.g
GO:0015947	methane metabolic process	biological_process	0.81849	1	5	3794	39	22835	Si036451m.g,Si021510m.g,Si022340m.g,Si000757m.g,Si016032m.g
GO:0043446	cellular alkane metabolic process	biological_process	0.81849	1	5	3794	39	22835	Si036451m.g,Si021510m.g,Si016032m.g,Si000757m.g,Si022340m.g
GO:0006954	inflammatory response	biological_process	0.81983	1	1	3794	9	22835	Si030392m.g
GO:0032990	cell part morphogenesis	biological_process	0.81993	1	3	3794	25	22835	Si027485m.g,Si002803m.g,Si039733m.g
GO:0048858	cell projection morphogenesis	biological_process	0.81993	1	3	3794	25	22835	Si039733m.g,Si027485m.g,Si002803m.g
GO:0016197	endosomal transport	biological_process	0.82005	1	1	3794	9	22835	Si021587m.g
GO:1901607	alpha-amino acid biosynthetic process	biological_process	0.82085	1	20	3794	141	22835	Si026222m.g,Si002515m.g,Si024931m.g,Si034620m.g,Si027857m.g,Si014220m.g,Si036280m.g,Si037008m.g,Si028032m.g,Si032502m.g,Si002514m.g,Si026761m.g,Si021521m.g,Si000006m.g,Si034245m.g,Si036352m.g,Si039430m.g,Si016668m.g,Si002335m.g,Si017049m.g
GO:0051205	protein insertion into membrane	biological_process	0.8211	1	2	3794	18	22835	Si008066m.g,Si036451m.g
GO:0018143	nucleic acid-protein covalent cross-linking	biological_process	0.82145	1	1	3794	10	22835	Si004688m.g
GO:0007283	spermatogenesis	biological_process	0.82146	1	7	3794	55	22835	Si027554m.g,Si037175m.g,Si027093m.g,Si007070m.g,Si000111m.g,Si002029m.g,Si012509m.g
GO:0048232	male gamete generation	biological_process	0.82146	1	7	3794	55	22835	Si027554m.g,Si037175m.g,Si027093m.g,Si007070m.g,Si000111m.g,Si002029m.g,Si012509m.g
GO:0008643	carbohydrate transport	biological_process	0.82395	1	8	3794	61	22835	Si035693m.g,Si030185m.g,Si019960m.g,Si010594m.g,Si012430m.g,Si022210m.g,Si006217m.g,Si031945m.g
GO:0005985	sucrose metabolic process	biological_process	0.8244	1	2	3794	17	22835	Si024709m.g,Si005783m.g
GO:0048878	chemical homeostasis	biological_process	0.82523	1	6	3794	48	22835	Si001678m.g,Si026773m.g,Si028714m.g,Si023782m.g,Si033707m.g,Si030561m.g
GO:0006338	chromatin remodeling	biological_process	0.82598	1	12	3794	91	22835	Si014103m.g,Si038845m.g,Si006790m.g,Si026751m.g,Si012017m.g,Si002629m.g,Si002433m.g,Si030560m.g,Si030273m.g,Si017704m.g,Si000907m.g,Si012660m.g
GO:0035434	copper ion transmembrane transport	biological_process	0.82614	1	1	3794	10	22835	Si002855m.g
GO:0040007	growth	biological_process	0.82677	1	5	3794	40	22835	Si018904m.g,Si020780m.g,Si039113m.g,Si008525m.g,Si026181m.g
GO:0000103	sulfate assimilation	biological_process	0.82896	1	6	3794	46	22835	Si039677m.g,Si000076m.g,Si025512m.g,Si033899m.g,Si016766m.g,Si034414m.g
GO:0006072	glycerol-3-phosphate metabolic process	biological_process	0.82916	1	2	3794	18	22835	Si017639m.g,Si019533m.g
GO:0046168	glycerol-3-phosphate catabolic process	biological_process	0.82916	1	2	3794	18	22835	Si017639m.g,Si019533m.g
GO:1902600	hydrogen ion transmembrane transport	biological_process	0.82979	1	18	3794	130	22835	Si040270m.g,Si020755m.g,Si024947m.g,Si020882m.g,Si001652m.g,Si010836m.g,Si020776m.g,Si017792m.g,Si001234m.g,Si025576m.g,Si039733m.g,Si020734m.g,Si038243m.g,Si039337m.g,Si002395m.g,Si005163m.g,Si034588m.g,Si016587m.g
GO:0044781	bacterial-type flagellum organization	biological_process	0.83086	1	2	3794	18	22835	Si036810m.g,Si015947m.g
GO:0043934	sporulation	biological_process	0.83258	1	3	3794	26	22835	Si032907m.g,Si016597m.g,Si037483m.g
GO:0006486	protein glycosylation	biological_process	0.83315	1	11	3794	81	22835	Si009589m.g,Si030109m.g,Si016713m.g,Si035436m.g,Si001691m.g,Si008283m.g,Si024836m.g,Si022442m.g,Si006853m.g,Si030530m.g,Si030450m.g
GO:0043413	macromolecule glycosylation	biological_process	0.83315	1	11	3794	81	22835	Si008283m.g,Si035436m.g,Si001691m.g,Si016713m.g,Si030109m.g,Si009589m.g,Si030450m.g,Si030530m.g,Si022442m.g,Si024836m.g,Si006853m.g
GO:0006952	defense response	biological_process	0.83391	1	42	3794	291	22835	Si039677m.g,Si002446m.g,Si023843m.g,Si012354m.g,Si031458m.g,Si023196m.g,Si002384m.g,Si005316m.g,Si006652m.g,Si031692m.g,Si029111m.g,Si020368m.g,Si017007m.g,Si020689m.g,Si023269m.g,Si026933m.g,Si025458m.g,Si020479m.g,Si034998m.g,Si006203m.g,Si026965m.g,Si018893m.g,Si006526m.g,Si001909m.g,Si013301m.g,Si001312m.g,Si027106m.g,Si020115m.g,Si028032m.g,Si002488m.g,Si027889m.g,Si018634m.g,Si014327m.g,Si0…
GO:0048584	positive regulation of response to stimulus	biological_process	0.83624	1	8	3794	62	22835	Si029170m.g,Si018405m.g,Si021109m.g,Si034998m.g,Si028714m.g,Si026703m.g,Si010739m.g,Si023782m.g
GO:0006023	aminoglycan biosynthetic process	biological_process	0.83694	1	2	3794	18	22835	Si034429m.g,Si037183m.g
GO:0006024	glycosaminoglycan biosynthetic process	biological_process	0.83694	1	2	3794	18	22835	Si034429m.g,Si037183m.g
GO:0045444	fat cell differentiation	biological_process	0.83702	1	1	3794	10	22835	Si034375m.g
GO:0016125	sterol metabolic process	biological_process	0.83956	1	1	3794	10	22835	Si013172m.g
GO:0030436	asexual sporulation	biological_process	0.83995	1	2	3794	19	22835	Si037483m.g,Si032907m.g
GO:0002682	regulation of immune system process	biological_process	0.84145	1	7	3794	55	22835	Si018405m.g,Si021109m.g,Si034998m.g,Si013301m.g,Si029170m.g,Si026703m.g,Si023196m.g
GO:2000026	regulation of multicellular organismal development	biological_process	0.84159	1	2	3794	19	22835	Si010739m.g,Si011455m.g
GO:0071704	organic substance metabolic process	biological_process	0.84247	1	1589	3794	9639	22835	Si009684m.g,Si002306m.g,Si000878m.g,Si004726m.g,Si037175m.g,Si027279m.g,Si014295m.g,Si016930m.g,Si027373m.g,Si014089m.g,Si014263m.g,Si017727m.g,Si036810m.g,Si021293m.g,Si033310m.g,Si012313m.g,Si010588m.g,Si035226m.g,Si000006m.g,Si021942m.g,Si013155m.g,Si028356m.g,Si026370m.g,Si000635m.g,Si022340m.g,Si001818m.g,Si014504m.g,Si016825m.g,Si025312m.g,Si000747m.g,Si028088m.g,Si016197m.g,Si026099m.g,Si0…
GO:0000726	non-recombinational repair	biological_process	0.84256	1	1	3794	10	22835	Si033252m.g
GO:0048519	negative regulation of biological process	biological_process	0.84275	1	32	3794	225	22835	Si015502m.g,Si030262m.g,Si009683m.g,Si017172m.g,Si021371m.g,Si016771m.g,Si013301m.g,Si024536m.g,Si035742m.g,Si000405m.g,Si023414m.g,Si021406m.g,Si026717m.g,Si013685m.g,Si018695m.g,Si023196m.g,Si023782m.g,Si003367m.g,Si040644m.g,Si028714m.g,Si035299m.g,Si037862m.g,Si036905m.g,Si010739m.g,Si026657m.g,Si018744m.g,Si025312m.g,Si009240m.g,Si015607m.g,Si011095m.g,Si038316m.g,Si007009m.g
GO:1901575	organic substance catabolic process	biological_process	0.84466	1	73	3794	485	22835	Si028837m.g,Si024048m.g,Si037366m.g,Si034932m.g,Si034808m.g,Si014005m.g,Si015634m.g,Si008723m.g,Si008672m.g,Si039451m.g,Si010980m.g,Si001971m.g,Si010776m.g,Si012980m.g,Si035044m.g,Si024615m.g,Si005814m.g,Si019811m.g,Si001099m.g,Si017639m.g,Si019533m.g,Si000115m.g,Si000952m.g,Si033152m.g,Si010312m.g,Si025585m.g,Si026043m.g,Si004726m.g,Si037175m.g,Si006403m.g,Si017389m.g,Si002243m.g,Si007072m.g,Si0…
GO:0046660	female sex differentiation	biological_process	0.84587	1	1	3794	10	22835	Si016272m.g
GO:0045132	meiotic chromosome segregation	biological_process	0.8461	1	1	3794	10	22835	Si022525m.g
GO:0007276	gamete generation	biological_process	0.84696	1	18	3794	133	22835	Si021101m.g,Si027093m.g,Si027554m.g,Si000111m.g,Si003806m.g,Si034164m.g,Si007070m.g,Si002243m.g,Si037175m.g,Si002029m.g,Si012509m.g,Si003355m.g,Si002537m.g,Si019865m.g,Si032580m.g,Si029988m.g,Si028844m.g,Si037286m.g
GO:0072522	purine-containing compound biosynthetic process	biological_process	0.84816	1	16	3794	119	22835	Si039337m.g,Si038243m.g,Si039733m.g,Si025576m.g,Si011911m.g,Si034588m.g,Si002395m.g,Si015370m.g,Si031508m.g,Si026937m.g,Si033698m.g,Si004340m.g,Si020755m.g,Si001234m.g,Si020776m.g,Si030075m.g
GO:0032269	negative regulation of cellular protein metabolic process	biological_process	0.84869	1	8	3794	65	22835	Si026717m.g,Si025312m.g,Si018695m.g,Si009240m.g,Si037862m.g,Si038316m.g,Si021371m.g,Si026657m.g
GO:0051248	negative regulation of protein metabolic process	biological_process	0.84869	1	8	3794	65	22835	Si026657m.g,Si037862m.g,Si038316m.g,Si021371m.g,Si009240m.g,Si018695m.g,Si026717m.g,Si025312m.g
GO:0051346	negative regulation of hydrolase activity	biological_process	0.84969	1	3	3794	28	22835	Si021406m.g,Si023414m.g,Si018695m.g
GO:0009072	aromatic amino acid family metabolic process	biological_process	0.85016	1	5	3794	42	22835	Si006403m.g,Si013587m.g,Si019676m.g,Si035017m.g,Si030724m.g
GO:0001503	ossification	biological_process	0.85086	1	3	3794	28	22835	Si028893m.g,Si033899m.g,Si023202m.g
GO:0003006	developmental process involved in reproduction	biological_process	0.85092	1	12	3794	92	22835	Si002243m.g,Si002537m.g,Si003355m.g,Si003806m.g,Si034164m.g,Si021101m.g,Si037286m.g,Si016272m.g,Si028844m.g,Si029988m.g,Si032580m.g,Si019865m.g
GO:0010466	negative regulation of peptidase activity	biological_process	0.85096	1	1	3794	11	22835	Si018695m.g
GO:0010951	negative regulation of endopeptidase activity	biological_process	0.85096	1	1	3794	11	22835	Si018695m.g
GO:0044702	single organism reproductive process	biological_process	0.85611	1	20	3794	147	22835	Si040372m.g,Si003355m.g,Si002537m.g,Si019865m.g,Si032580m.g,Si029988m.g,Si028844m.g,Si037286m.g,Si027093m.g,Si021101m.g,Si027554m.g,Si034164m.g,Si003806m.g,Si000111m.g,Si007070m.g,Si002243m.g,Si037175m.g,Si002029m.g,Si012509m.g,Si021063m.g
GO:0072593	reactive oxygen species metabolic process	biological_process	0.8562	1	1	3794	11	22835	Si001153m.g
GO:0022618	ribonucleoprotein complex assembly	biological_process	0.85713	1	1	3794	11	22835	Si002537m.g
GO:0050776	regulation of immune response	biological_process	0.85738	1	5	3794	42	22835	Si034998m.g,Si021109m.g,Si018405m.g,Si026703m.g,Si029170m.g
GO:0006066	alcohol metabolic process	biological_process	0.85858	1	5	3794	42	22835	Si013172m.g,Si036435m.g,Si027106m.g,Si021641m.g,Si027111m.g
GO:0035737	injection of substance in to other organism	biological_process	0.86052	1	1	3794	11	22835	Si014818m.g
GO:0035738	envenomation resulting in modification of morphology or physiology of other organism	biological_process	0.86052	1	1	3794	11	22835	Si014818m.g
GO:0044559	envenomation resulting in modulation of voltage-gated potassium channel activity in other organism	biological_process	0.86052	1	1	3794	11	22835	Si014818m.g
GO:0044560	envenomation resulting in modulation of ion channel activity in other organism	biological_process	0.86052	1	1	3794	11	22835	Si014818m.g
GO:0044562	envenomation resulting in negative regulation of voltage-gated potassium channel activity in other organism	biological_process	0.86052	1	1	3794	11	22835	Si014818m.g
GO:0044564	envenomation resulting in occlusion of the pore of voltage-gated potassium channel in other organism	biological_process	0.86052	1	1	3794	11	22835	Si014818m.g
GO:0006368	transcription elongation from RNA polymerase II promoter	biological_process	0.8623	1	4	3794	35	22835	Si017966m.g,Si007952m.g,Si007238m.g,Si015502m.g
GO:0019058	viral life cycle	biological_process	0.86246	1	44	3794	299	22835	Si000808m.g,Si029646m.g,Si039541m.g,Si032850m.g,Si026181m.g,Si008934m.g,Si004343m.g,Si035693m.g,Si013442m.g,Si020210m.g,Si002515m.g,Si008439m.g,Si016191m.g,Si029127m.g,Si016467m.g,Si013350m.g,Si032104m.g,Si010289m.g,Si036017m.g,Si016587m.g,Si016395m.g,Si021278m.g,Si034354m.g,Si000851m.g,Si030983m.g,Si022513m.g,Si039925m.g,Si038649m.g,Si022840m.g,Si037294m.g,Si025034m.g,Si024921m.g,Si012809m.g,Si0…
GO:0009878	nodule morphogenesis	biological_process	0.86457	1	1	3794	11	22835	Si040657m.g
GO:0009886	post-embryonic morphogenesis	biological_process	0.86457	1	1	3794	11	22835	Si040657m.g
GO:0044111	development involved in symbiotic interaction	biological_process	0.86457	1	1	3794	11	22835	Si040657m.g
GO:0006353	DNA-templated transcription, termination	biological_process	0.86566	1	1	3794	11	22835	Si017172m.g
GO:0009404	toxin metabolic process	biological_process	0.86605	1	3	3794	28	22835	Si020430m.g,Si013385m.g,Si020875m.g
GO:0072527	pyrimidine-containing compound metabolic process	biological_process	0.86614	1	9	3794	72	22835	Si026222m.g,Si030075m.g,Si004056m.g,Si020785m.g,Si034631m.g,Si003971m.g,Si022926m.g,Si004641m.g,Si033698m.g
GO:0016311	dephosphorylation	biological_process	0.86675	1	6	3794	50	22835	Si028852m.g,Si013196m.g,Si003311m.g,Si019286m.g,Si019531m.g,Si026715m.g
GO:0006323	DNA packaging	biological_process	0.87071	1	7	3794	58	22835	Si016587m.g,Si026181m.g,Si038649m.g,Si011795m.g,Si009172m.g,Si012368m.g,Si037358m.g
GO:0030261	chromosome condensation	biological_process	0.8711	1	1	3794	11	22835	Si009172m.g
GO:0048284	organelle fusion	biological_process	0.87167	1	2	3794	20	22835	Si020781m.g,Si029609m.g
GO:0010628	positive regulation of gene expression	biological_process	0.87229	1	8	3794	65	22835	Si013833m.g,Si024647m.g,Si017966m.g,Si016771m.g,Si007238m.g,Si015947m.g,Si021317m.g,Si007952m.g
GO:0006825	copper ion transport	biological_process	0.87241	1	2	3794	21	22835	Si002855m.g,Si009754m.g
GO:0009891	positive regulation of biosynthetic process	biological_process	0.87268	1	7	3794	58	22835	Si024647m.g,Si013833m.g,Si015947m.g,Si007238m.g,Si007952m.g,Si021317m.g,Si017966m.g
GO:0010557	positive regulation of macromolecule biosynthetic process	biological_process	0.87268	1	7	3794	58	22835	Si013833m.g,Si024647m.g,Si015947m.g,Si007952m.g,Si007238m.g,Si017966m.g,Si021317m.g
GO:0031328	positive regulation of cellular biosynthetic process	biological_process	0.87268	1	7	3794	58	22835	Si007238m.g,Si007952m.g,Si021317m.g,Si017966m.g,Si024647m.g,Si013833m.g,Si015947m.g
GO:0051173	positive regulation of nitrogen compound metabolic process	biological_process	0.87268	1	7	3794	58	22835	Si007238m.g,Si007952m.g,Si021317m.g,Si017966m.g,Si024647m.g,Si013833m.g,Si015947m.g
GO:0043900	regulation of multi-organism process	biological_process	0.8745	1	3	3794	29	22835	Si013301m.g,Si020646m.g,Si023196m.g
GO:0034655	nucleobase-containing compound catabolic process	biological_process	0.87491	1	5	3794	44	22835	Si010800m.g,Si017880m.g,Si026334m.g,Si019811m.g,Si016139m.g
GO:0006367	transcription initiation from RNA polymerase II promoter	biological_process	0.87599	1	8	3794	65	22835	Si019357m.g,Si007238m.g,Si017966m.g,Si036905m.g,Si030273m.g,Si017165m.g,Si007952m.g,Si016821m.g
GO:0006873	cellular ion homeostasis	biological_process	0.87673	1	4	3794	37	22835	Si030561m.g,Si033707m.g,Si026773m.g,Si001678m.g
GO:0006875	cellular metal ion homeostasis	biological_process	0.87673	1	4	3794	37	22835	Si033707m.g,Si030561m.g,Si026773m.g,Si001678m.g
GO:0030003	cellular cation homeostasis	biological_process	0.87673	1	4	3794	37	22835	Si001678m.g,Si026773m.g,Si033707m.g,Si030561m.g
GO:0009073	aromatic amino acid family biosynthetic process	biological_process	0.87718	1	2	3794	20	22835	Si035017m.g,Si013587m.g
GO:0031334	positive regulation of protein complex assembly	biological_process	0.87828	1	3	3794	29	22835	Si005975m.g,Si018436m.g,Si007619m.g
GO:0032273	positive regulation of protein polymerization	biological_process	0.87828	1	3	3794	29	22835	Si005975m.g,Si007619m.g,Si018436m.g
GO:0044089	positive regulation of cellular component biogenesis	biological_process	0.87828	1	3	3794	29	22835	Si007619m.g,Si018436m.g,Si005975m.g
GO:0051495	positive regulation of cytoskeleton organization	biological_process	0.87828	1	3	3794	29	22835	Si005975m.g,Si007619m.g,Si018436m.g
GO:0016049	cell growth	biological_process	0.87834	1	2	3794	20	22835	Si026181m.g,Si039113m.g
GO:0032271	regulation of protein polymerization	biological_process	0.87882	1	4	3794	37	22835	Si036905m.g,Si005975m.g,Si007619m.g,Si018436m.g
GO:0043254	regulation of protein complex assembly	biological_process	0.87882	1	4	3794	37	22835	Si005975m.g,Si036905m.g,Si018436m.g,Si007619m.g
GO:0006355	regulation of transcription, DNA-templated	biological_process	0.87956	1	316	3794	2017	22835	Si020712m.g,Si027433m.g,Si029636m.g,Si018705m.g,Si005071m.g,Si029773m.g,Si036821m.g,Si035299m.g,Si020605m.g,Si021501m.g,Si010967m.g,Si022747m.g,Si026649m.g,Si020979m.g,Si040171m.g,Si008634m.g,Si006105m.g,Si016085m.g,Si008587m.g,Si036611m.g,Si030262m.g,Si004904m.g,Si037358m.g,Si029590m.g,Si000043m.g,Si000841m.g,Si009256m.g,Si030741m.g,Si033393m.g,Si018305m.g,Si006230m.g,Si038848m.g,Si039496m.g,Si0…
GO:1903506	regulation of nucleic acid-templated transcription	biological_process	0.87956	1	316	3794	2017	22835	Si026629m.g,Si019098m.g,Si024536m.g,Si036265m.g,Si000223m.g,Si001146m.g,Si027574m.g,Si006604m.g,Si021155m.g,Si015283m.g,Si007238m.g,Si015947m.g,Si008323m.g,Si022085m.g,Si014939m.g,Si023202m.g,Si040152m.g,Si032144m.g,Si002748m.g,Si029272m.g,Si021634m.g,Si034257m.g,Si022676m.g,Si022714m.g,Si008205m.g,Si035639m.g,Si002865m.g,Si017774m.g,Si026026m.g,Si005766m.g,Si001292m.g,Si036647m.g,Si032755m.g,Si0…
GO:0010604	positive regulation of macromolecule metabolic process	biological_process	0.88262	1	10	3794	80	22835	Si028714m.g,Si015947m.g,Si007952m.g,Si021317m.g,Si013833m.g,Si023782m.g,Si024647m.g,Si007238m.g,Si017966m.g,Si016771m.g
GO:2001141	regulation of RNA biosynthetic process	biological_process	0.88387	1	316	3794	2019	22835	Si020689m.g,Si030088m.g,Si016436m.g,Si002295m.g,Si002728m.g,Si001485m.g,Si002365m.g,Si003247m.g,Si000405m.g,Si020540m.g,Si013833m.g,Si002019m.g,Si001354m.g,Si001909m.g,Si018372m.g,Si030983m.g,Si034296m.g,Si002861m.g,Si007977m.g,Si010553m.g,Si030558m.g,Si017299m.g,Si030412m.g,Si033759m.g,Si009318m.g,Si031001m.g,Si001373m.g,Si030477m.g,Si023256m.g,Si040030m.g,Si022026m.g,Si008820m.g,Si013326m.g,Si0…
GO:0051607	defense response to virus	biological_process	0.88564	1	2	3794	21	22835	Si023196m.g,Si013301m.g
GO:0007010	cytoskeleton organization	biological_process	0.8863	1	87	3794	583	22835	Si013493m.g,Si002728m.g,Si014421m.g,Si024895m.g,Si002891m.g,Si019646m.g,Si002262m.g,Si033309m.g,Si036986m.g,Si035554m.g,Si021834m.g,Si027553m.g,Si039987m.g,Si026106m.g,Si030395m.g,Si021406m.g,Si037623m.g,Si034634m.g,Si004317m.g,Si022918m.g,Si040636m.g,Si003143m.g,Si011123m.g,Si022136m.g,Si018064m.g,Si031445m.g,Si022511m.g,Si000878m.g,Si006674m.g,Si019489m.g,Si007619m.g,Si022525m.g,Si007212m.g,Si0…
GO:0051252	regulation of RNA metabolic process	biological_process	0.88785	1	316	3794	2021	22835	Si027485m.g,Si026452m.g,Si002588m.g,Si000599m.g,Si002845m.g,Si006262m.g,Si005879m.g,Si035833m.g,Si005975m.g,Si002517m.g,Si025307m.g,Si029088m.g,Si000395m.g,Si019508m.g,Si011735m.g,Si034720m.g,Si022926m.g,Si024417m.g,Si032755m.g,Si027407m.g,Si029498m.g,Si026276m.g,Si026026m.g,Si036647m.g,Si005766m.g,Si001292m.g,Si022714m.g,Si008205m.g,Si034257m.g,Si022676m.g,Si017774m.g,Si035639m.g,Si002865m.g,Si0…
GO:0009832	plant-type cell wall biogenesis	biological_process	0.88962	1	1	3794	12	22835	Si039113m.g
GO:0010215	cellulose microfibril organization	biological_process	0.88962	1	1	3794	12	22835	Si039113m.g
GO:0030198	extracellular matrix organization	biological_process	0.88962	1	1	3794	12	22835	Si039113m.g
GO:0043062	extracellular structure organization	biological_process	0.88962	1	1	3794	12	22835	Si039113m.g
GO:0070726	cell wall assembly	biological_process	0.88962	1	1	3794	12	22835	Si039113m.g
GO:0071668	plant-type cell wall assembly	biological_process	0.88962	1	1	3794	12	22835	Si039113m.g
GO:0043066	negative regulation of apoptotic process	biological_process	0.89071	1	1	3794	12	22835	Si010739m.g
GO:0043069	negative regulation of programmed cell death	biological_process	0.89071	1	1	3794	12	22835	Si010739m.g
GO:0060548	negative regulation of cell death	biological_process	0.89071	1	1	3794	12	22835	Si010739m.g
GO:0071702	organic substance transport	biological_process	0.89082	1	170	3794	1092	22835	Si005154m.g,Si004176m.g,Si014990m.g,Si036810m.g,Si033971m.g,Si017172m.g,Si031945m.g,Si039987m.g,Si016730m.g,Si021976m.g,Si022810m.g,Si020859m.g,Si012674m.g,Si014575m.g,Si025917m.g,Si007498m.g,Si034832m.g,Si037410m.g,Si021541m.g,Si024073m.g,Si014861m.g,Si021746m.g,Si002608m.g,Si017819m.g,Si037287m.g,Si000747m.g,Si002813m.g,Si033997m.g,Si000020m.g,Si012430m.g,Si015634m.g,Si025200m.g,Si010550m.g,Si0…
GO:0045893	positive regulation of transcription, DNA-templated	biological_process	0.89124	1	6	3794	52	22835	Si015947m.g,Si013833m.g,Si017966m.g,Si021317m.g,Si007952m.g,Si007238m.g
GO:0045935	positive regulation of nucleobase-containing compound metabolic process	biological_process	0.89124	1	6	3794	52	22835	Si015947m.g,Si013833m.g,Si021317m.g,Si017966m.g,Si007238m.g,Si007952m.g
GO:0051254	positive regulation of RNA metabolic process	biological_process	0.89124	1	6	3794	52	22835	Si013833m.g,Si015947m.g,Si007952m.g,Si007238m.g,Si017966m.g,Si021317m.g
GO:1902680	positive regulation of RNA biosynthetic process	biological_process	0.89124	1	6	3794	52	22835	Si013833m.g,Si015947m.g,Si007952m.g,Si007238m.g,Si017966m.g,Si021317m.g
GO:1903508	positive regulation of nucleic acid-templated transcription	biological_process	0.89124	1	6	3794	52	22835	Si015947m.g,Si013833m.g,Si017966m.g,Si021317m.g,Si007952m.g,Si007238m.g
GO:0006536	glutamate metabolic process	biological_process	0.89164	1	1	3794	12	22835	Si000006m.g
GO:0006537	glutamate biosynthetic process	biological_process	0.89164	1	1	3794	12	22835	Si000006m.g
GO:0043650	dicarboxylic acid biosynthetic process	biological_process	0.89164	1	1	3794	12	22835	Si000006m.g
GO:0097164	ammonium ion metabolic process	biological_process	0.89233	1	1	3794	12	22835	Si029545m.g
GO:0032879	regulation of localization	biological_process	0.89259	1	6	3794	53	22835	Si025342m.g,Si014779m.g,Si022525m.g,Si014648m.g,Si019926m.g,Si014815m.g
GO:0015937	coenzyme A biosynthetic process	biological_process	0.89328	1	1	3794	12	22835	Si011911m.g
GO:0033866	nucleoside bisphosphate biosynthetic process	biological_process	0.89328	1	1	3794	12	22835	Si011911m.g
GO:0034030	ribonucleoside bisphosphate biosynthetic process	biological_process	0.89328	1	1	3794	12	22835	Si011911m.g
GO:0034033	purine nucleoside bisphosphate biosynthetic process	biological_process	0.89328	1	1	3794	12	22835	Si011911m.g
GO:0007029	endoplasmic reticulum organization	biological_process	0.89424	1	2	3794	22	22835	Si010550m.g,Si018237m.g
GO:0000956	nuclear-transcribed mRNA catabolic process	biological_process	0.89434	1	1	3794	12	22835	Si016139m.g
GO:0051606	detection of stimulus	biological_process	0.89495	1	1	3794	12	22835	Si029721m.g
GO:0007548	sex differentiation	biological_process	0.89606	1	1	3794	12	22835	Si016272m.g
GO:0051382	kinetochore assembly	biological_process	0.89683	1	3	3794	31	22835	Si022331m.g,Si037200m.g,Si023636m.g
GO:0051383	kinetochore organization	biological_process	0.89683	1	3	3794	31	22835	Si037200m.g,Si023636m.g,Si022331m.g
GO:0009271	phage shock	biological_process	0.89735	1	1	3794	13	22835	Si033759m.g
GO:0098586	cellular response to virus	biological_process	0.89735	1	1	3794	13	22835	Si033759m.g
GO:0019062	virion attachment to host cell	biological_process	0.89767	1	1	3794	12	22835	Si013301m.g
GO:0044406	adhesion of symbiont to host	biological_process	0.89767	1	1	3794	12	22835	Si013301m.g
GO:0044650	adhesion of symbiont to host cell	biological_process	0.89767	1	1	3794	12	22835	Si013301m.g
GO:0065009	regulation of molecular function	biological_process	0.89769	1	13	3794	104	22835	Si012020m.g,Si007212m.g,Si028714m.g,Si007915m.g,Si018695m.g,Si020712m.g,Si023414m.g,Si021406m.g,Si023782m.g,Si026554m.g,Si021371m.g,Si033920m.g,Si031006m.g
GO:0003008	system process	biological_process	0.89905	1	4	3794	38	22835	Si001993m.g,Si019098m.g,Si001172m.g,Si002016m.g
GO:0009401	phosphoenolpyruvate-dependent sugar phosphotransferase system	biological_process	0.90074	1	3	3794	30	22835	Si010594m.g,Si035693m.g,Si019960m.g
GO:0070925	organelle assembly	biological_process	0.90103	1	10	3794	84	22835	Si007611m.g,Si023636m.g,Si039733m.g,Si027485m.g,Si002537m.g,Si015947m.g,Si037200m.g,Si036810m.g,Si034634m.g,Si022331m.g
GO:0019219	regulation of nucleobase-containing compound metabolic process	biological_process	0.90104	1	316	3794	2028	22835	Si006994m.g,Si024078m.g,Si030395m.g,Si039214m.g,Si004317m.g,Si009683m.g,Si000753m.g,Si036986m.g,Si000839m.g,Si009287m.g,Si021054m.g,Si012354m.g,Si009502m.g,Si013374m.g,Si000051m.g,Si000906m.g,Si002957m.g,Si000023m.g,Si028024m.g,Si016883m.g,Si031946m.g,Si006020m.g,Si033160m.g,Si022194m.g,Si036017m.g,Si006340m.g,Si002751m.g,Si012509m.g,Si001684m.g,Si015607m.g,Si035732m.g,Si038290m.g,Si019893m.g,Si0…
GO:0071826	ribonucleoprotein complex subunit organization	biological_process	0.90113	1	1	3794	13	22835	Si002537m.g
GO:0050801	ion homeostasis	biological_process	0.90123	1	4	3794	39	22835	Si030561m.g,Si033707m.g,Si026773m.g,Si001678m.g
GO:0055065	metal ion homeostasis	biological_process	0.90123	1	4	3794	39	22835	Si001678m.g,Si026773m.g,Si030561m.g,Si033707m.g
GO:0055080	cation homeostasis	biological_process	0.90123	1	4	3794	39	22835	Si033707m.g,Si030561m.g,Si001678m.g,Si026773m.g
GO:0098771	inorganic ion homeostasis	biological_process	0.90123	1	4	3794	39	22835	Si001678m.g,Si026773m.g,Si033707m.g,Si030561m.g
GO:0002252	immune effector process	biological_process	0.90215	1	2	3794	22	22835	Si023196m.g,Si013301m.g
GO:0006568	tryptophan metabolic process	biological_process	0.90285	1	1	3794	13	22835	Si030724m.g
GO:0006586	indolalkylamine metabolic process	biological_process	0.90285	1	1	3794	13	22835	Si030724m.g
GO:0042430	indole-containing compound metabolic process	biological_process	0.90285	1	1	3794	13	22835	Si030724m.g
GO:0043623	cellular protein complex assembly	biological_process	0.90554	1	31	3794	227	22835	Si026579m.g,Si018436m.g,Si034634m.g,Si033634m.g,Si010488m.g,Si021632m.g,Si025953m.g,Si020775m.g,Si031595m.g,Si036905m.g,Si036600m.g,Si020712m.g,Si020793m.g,Si004176m.g,Si025921m.g,Si016314m.g,Si015035m.g,Si007619m.g,Si022525m.g,Si037200m.g,Si022331m.g,Si039162m.g,Si020837m.g,Si005975m.g,Si016309m.g,Si020750m.g,Si034038m.g,Si032533m.g,Si023636m.g,Si025148m.g,Si007070m.g
GO:0032502	developmental process	biological_process	0.90758	1	65	3794	450	22835	Si015780m.g,Si019736m.g,Si008747m.g,Si000719m.g,Si003355m.g,Si032580m.g,Si033887m.g,Si009100m.g,Si012550m.g,Si028864m.g,Si000760m.g,Si015944m.g,Si010039m.g,Si022114m.g,Si016768m.g,Si015502m.g,Si034783m.g,Si002803m.g,Si037483m.g,Si016597m.g,Si011455m.g,Si000008m.g,Si022479m.g,Si036456m.g,Si016272m.g,Si008283m.g,Si016442m.g,Si021101m.g,Si034164m.g,Si034443m.g,Si034604m.g,Si012642m.g,Si000831m.g,Si0…
GO:0080134	regulation of response to stress	biological_process	0.90771	1	2	3794	23	22835	Si023196m.g,Si013301m.g
GO:0009877	nodulation	biological_process	0.90859	1	4	3794	39	22835	Si019585m.g,Si032944m.g,Si016775m.g,Si040657m.g
GO:0009061	anaerobic respiration	biological_process	0.9089	1	4	3794	38	22835	Si022340m.g,Si000757m.g,Si036451m.g,Si021510m.g
GO:0015948	methanogenesis	biological_process	0.9089	1	4	3794	38	22835	Si036451m.g,Si021510m.g,Si022340m.g,Si000757m.g
GO:0015975	energy derivation by oxidation of reduced inorganic compounds	biological_process	0.9089	1	4	3794	38	22835	Si036451m.g,Si021510m.g,Si000757m.g,Si022340m.g
GO:0043447	alkane biosynthetic process	biological_process	0.9089	1	4	3794	38	22835	Si000757m.g,Si022340m.g,Si021510m.g,Si036451m.g
GO:0043241	protein complex disassembly	biological_process	0.90939	1	4	3794	40	22835	Si017172m.g,Si024647m.g,Si036905m.g,Si028383m.g
GO:0048513	organ development	biological_process	0.90999	1	2	3794	22	22835	Si028881m.g,Si000760m.g
GO:0006334	nucleosome assembly	biological_process	0.91002	1	2	3794	23	22835	Si012368m.g,Si011795m.g
GO:0031497	chromatin assembly	biological_process	0.91002	1	2	3794	23	22835	Si011795m.g,Si012368m.g
GO:0034728	nucleosome organization	biological_process	0.91002	1	2	3794	23	22835	Si012368m.g,Si011795m.g
GO:0009067	aspartate family amino acid biosynthetic process	biological_process	0.91029	1	4	3794	39	22835	Si002335m.g,Si034620m.g,Si037008m.g,Si021521m.g
GO:0006520	cellular amino acid metabolic process	biological_process	0.91407	1	60	3794	412	22835	Si018436m.g,Si021646m.g,Si036303m.g,Si026401m.g,Si002514m.g,Si015090m.g,Si034103m.g,Si017014m.g,Si026761m.g,Si000476m.g,Si034245m.g,Si039430m.g,Si036352m.g,Si006517m.g,Si017049m.g,Si026222m.g,Si026370m.g,Si002515m.g,Si034620m.g,Si024237m.g,Si004348m.g,Si035771m.g,Si014993m.g,Si001369m.g,Si036280m.g,Si005169m.g,Si039451m.g,Si035693m.g,Si030724m.g,Si000599m.g,Si030109m.g,Si009754m.g,Si028032m.g,Si0…
GO:0050790	regulation of catalytic activity	biological_process	0.91632	1	11	3794	93	22835	Si007915m.g,Si028714m.g,Si007212m.g,Si012020m.g,Si018695m.g,Si023782m.g,Si026554m.g,Si021406m.g,Si023414m.g,Si031006m.g,Si021371m.g
GO:0044238	primary metabolic process	biological_process	0.91709	1	1508	3794	9215	22835	Si013131m.g,Si002295m.g,Si000423m.g,Si008837m.g,Si024067m.g,Si013591m.g,Si001909m.g,Si039864m.g,Si036343m.g,Si011911m.g,Si002365m.g,Si027968m.g,Si034229m.g,Si019357m.g,Si038649m.g,Si013243m.g,Si018372m.g,Si033698m.g,Si013535m.g,Si018695m.g,Si000261m.g,Si005096m.g,Si010312m.g,Si008340m.g,Si027515m.g,Si010553m.g,Si016544m.g,Si000952m.g,Si026351m.g,Si022209m.g,Si034388m.g,Si036340m.g,Si016286m.g,Si0…
GO:0007051	spindle organization	biological_process	0.91833	1	1	3794	14	22835	Si027485m.g
GO:0043248	proteasome assembly	biological_process	0.91921	1	2	3794	22	22835	Si032533m.g,Si016314m.g
GO:0007031	peroxisome organization	biological_process	0.91938	1	2	3794	23	22835	Si006768m.g,Si013160m.g
GO:0030488	tRNA methylation	biological_process	0.91946	1	1	3794	14	22835	Si026854m.g
GO:0006470	protein dephosphorylation	biological_process	0.9202	1	4	3794	40	22835	Si019286m.g,Si026715m.g,Si003311m.g,Si013196m.g
GO:0035725	sodium ion transmembrane transport	biological_process	0.9219	1	1	3794	14	22835	Si011648m.g
GO:0071436	sodium ion export	biological_process	0.9219	1	1	3794	14	22835	Si011648m.g
GO:0006333	chromatin assembly or disassembly	biological_process	0.92192	1	2	3794	24	22835	Si012368m.g,Si011795m.g
GO:0006120	mitochondrial electron transport, NADH to ubiquinone	biological_process	0.92341	1	1	3794	14	22835	Si020767m.g
GO:0051260	protein homooligomerization	biological_process	0.92395	1	1	3794	14	22835	Si017123m.g
GO:0048731	system development	biological_process	0.92396	1	6	3794	55	22835	Si011455m.g,Si012849m.g,Si010739m.g,Si028881m.g,Si000760m.g,Si002803m.g
GO:0048583	regulation of response to stimulus	biological_process	0.92409	1	18	3794	143	22835	Si015502m.g,Si040425m.g,Si028714m.g,Si034998m.g,Si033831m.g,Si025905m.g,Si013301m.g,Si016080m.g,Si010739m.g,Si025695m.g,Si029170m.g,Si013685m.g,Si021109m.g,Si018405m.g,Si026703m.g,Si023196m.g,Si011095m.g,Si023782m.g
GO:0006265	DNA topological change	biological_process	0.92509	1	3	3794	32	22835	Si032277m.g,Si025165m.g,Si008924m.g
GO:1901615	organic hydroxy compound metabolic process	biological_process	0.92573	1	6	3794	56	22835	Si013172m.g,Si036435m.g,Si002466m.g,Si027106m.g,Si021641m.g,Si027111m.g
GO:0044380	protein localization to cytoskeleton	biological_process	0.92575	1	1	3794	14	22835	Si022525m.g
GO:0071988	protein localization to spindle pole body	biological_process	0.92575	1	1	3794	14	22835	Si022525m.g
GO:0072698	protein localization to microtubule cytoskeleton	biological_process	0.92575	1	1	3794	14	22835	Si022525m.g
GO:0006405	RNA export from nucleus	biological_process	0.92632	1	1	3794	14	22835	Si025917m.g
GO:0032984	macromolecular complex disassembly	biological_process	0.92837	1	4	3794	42	22835	Si017172m.g,Si028383m.g,Si024647m.g,Si036905m.g
GO:0043038	amino acid activation	biological_process	0.92996	1	14	3794	112	22835	Si004348m.g,Si015090m.g,Si017014m.g,Si016198m.g,Si034103m.g,Si007513m.g,Si021646m.g,Si019684m.g,Si009754m.g,Si016805m.g,Si000476m.g,Si002677m.g,Si016212m.g,Si035693m.g
GO:0043039	tRNA aminoacylation	biological_process	0.92996	1	14	3794	112	22835	Si009754m.g,Si016805m.g,Si016212m.g,Si035693m.g,Si000476m.g,Si002677m.g,Si016198m.g,Si017014m.g,Si007513m.g,Si034103m.g,Si004348m.g,Si015090m.g,Si021646m.g,Si019684m.g
GO:0009791	post-embryonic development	biological_process	0.93003	1	1	3794	15	22835	Si040657m.g
GO:0006413	translational initiation	biological_process	0.93114	1	6	3794	58	22835	Si002272m.g,Si033272m.g,Si009240m.g,Si025312m.g,Si023662m.g,Si019676m.g
GO:0006403	RNA localization	biological_process	0.93275	1	4	3794	42	22835	Si018237m.g,Si001652m.g,Si025917m.g,Si010550m.g
GO:0050657	nucleic acid transport	biological_process	0.93275	1	4	3794	42	22835	Si018237m.g,Si010550m.g,Si025917m.g,Si001652m.g
GO:0050658	RNA transport	biological_process	0.93275	1	4	3794	42	22835	Si025917m.g,Si001652m.g,Si010550m.g,Si018237m.g
GO:0051236	establishment of RNA localization	biological_process	0.93275	1	4	3794	42	22835	Si025917m.g,Si001652m.g,Si010550m.g,Si018237m.g
GO:0009235	cobalamin metabolic process	biological_process	0.93302	1	5	3794	50	22835	Si013156m.g,Si030777m.g,Si033202m.g,Si012517m.g,Si037008m.g
GO:0015988	energy coupled proton transmembrane transport, against electrochemical gradient	biological_process	0.93303	1	9	3794	79	22835	Si017792m.g,Si016587m.g,Si005163m.g,Si010836m.g,Si020882m.g,Si001652m.g,Si040270m.g,Si024947m.g,Si020734m.g
GO:0015991	ATP hydrolysis coupled proton transport	biological_process	0.93303	1	9	3794	79	22835	Si024947m.g,Si020734m.g,Si040270m.g,Si001652m.g,Si020882m.g,Si010836m.g,Si005163m.g,Si017792m.g,Si016587m.g
GO:0007050	cell cycle arrest	biological_process	0.93356	1	1	3794	16	22835	Si040644m.g
GO:0009615	response to virus	biological_process	0.93377	1	3	3794	34	22835	Si023196m.g,Si033759m.g,Si013301m.g
GO:0071806	protein transmembrane transport	biological_process	0.93591	1	3	3794	33	22835	Si006768m.g,Si000265m.g,Si021746m.g
GO:0022411	cellular component disassembly	biological_process	0.93655	1	4	3794	43	22835	Si017172m.g,Si036905m.g,Si024647m.g,Si028383m.g
GO:0031047	gene silencing by RNA	biological_process	0.93724	1	2	3794	24	22835	Si016771m.g,Si018744m.g
GO:0043624	cellular protein complex disassembly	biological_process	0.93835	1	3	3794	35	22835	Si028383m.g,Si036905m.g,Si024647m.g
GO:0015931	nucleobase-containing compound transport	biological_process	0.94068	1	4	3794	43	22835	Si018237m.g,Si025917m.g,Si001652m.g,Si010550m.g
GO:0048468	cell development	biological_process	0.94082	1	12	3794	104	22835	Si003355m.g,Si034164m.g,Si003806m.g,Si002243m.g,Si002537m.g,Si002803m.g,Si021101m.g,Si029988m.g,Si028844m.g,Si037286m.g,Si019865m.g,Si032580m.g
GO:0052547	regulation of peptidase activity	biological_process	0.94089	1	1	3794	16	22835	Si018695m.g
GO:0052548	regulation of endopeptidase activity	biological_process	0.94089	1	1	3794	16	22835	Si018695m.g
GO:0006113	fermentation	biological_process	0.94118	1	1	3794	15	22835	Si000626m.g
GO:0006554	lysine catabolic process	biological_process	0.94118	1	1	3794	15	22835	Si000626m.g
GO:0009068	aspartate family amino acid catabolic process	biological_process	0.94118	1	1	3794	15	22835	Si000626m.g
GO:0019475	L-lysine catabolic process to acetate	biological_process	0.94118	1	1	3794	15	22835	Si000626m.g
GO:0019477	L-lysine catabolic process	biological_process	0.94118	1	1	3794	15	22835	Si000626m.g
GO:0019665	anaerobic amino acid catabolic process	biological_process	0.94118	1	1	3794	15	22835	Si000626m.g
GO:0046440	L-lysine metabolic process	biological_process	0.94118	1	1	3794	15	22835	Si000626m.g
GO:0048856	anatomical structure development	biological_process	0.94152	1	34	3794	255	22835	Si002243m.g,Si003806m.g,Si034164m.g,Si012849m.g,Si034443m.g,Si021101m.g,Si034604m.g,Si000831m.g,Si038473m.g,Si040657m.g,Si002803m.g,Si002537m.g,Si000329m.g,Si028881m.g,Si011455m.g,Si039733m.g,Si036456m.g,Si028844m.g,Si019865m.g,Si000760m.g,Si027485m.g,Si039397m.g,Si010039m.g,Si028356m.g,Si020780m.g,Si008747m.g,Si003355m.g,Si021877m.g,Si015780m.g,Si010739m.g,Si037286m.g,Si033887m.g,Si029988m.g,Si0…
GO:0030203	glycosaminoglycan metabolic process	biological_process	0.94153	1	2	3794	25	22835	Si034429m.g,Si037183m.g
GO:0009066	aspartate family amino acid metabolic process	biological_process	0.94188	1	6	3794	58	22835	Si005169m.g,Si000626m.g,Si021521m.g,Si037008m.g,Si034620m.g,Si002335m.g
GO:0006508	proteolysis	biological_process	0.9428	1	149	3794	998	22835	Si034941m.g,Si025071m.g,Si035366m.g,Si008312m.g,Si034808m.g,Si029466m.g,Si004343m.g,Si002588m.g,Si016879m.g,Si002356m.g,Si036643m.g,Si010448m.g,Si029646m.g,Si024260m.g,Si019605m.g,Si012890m.g,Si009913m.g,Si039737m.g,Si001225m.g,Si029066m.g,Si000115m.g,Si035941m.g,Si024448m.g,Si006001m.g,Si000439m.g,Si026554m.g,Si016979m.g,Si021343m.g,Si001124m.g,Si025334m.g,Si005766m.g,Si035415m.g,Si021835m.g,Si0…
GO:0006366	transcription from RNA polymerase II promoter	biological_process	0.94405	1	30	3794	230	22835	Si019893m.g,Si036905m.g,Si017165m.g,Si026629m.g,Si004282m.g,Si007238m.g,Si019357m.g,Si026276m.g,Si017966m.g,Si030134m.g,Si036453m.g,Si037027m.g,Si030262m.g,Si015502m.g,Si017299m.g,Si000413m.g,Si036986m.g,Si016147m.g,Si023261m.g,Si033393m.g,Si018782m.g,Si000839m.g,Si004530m.g,Si030273m.g,Si017774m.g,Si002515m.g,Si021641m.g,Si000841m.g,Si016821m.g,Si007952m.g
GO:2000112	regulation of cellular macromolecule biosynthetic process	biological_process	0.94555	1	325	3794	2114	22835	Si026629m.g,Si019098m.g,Si026106m.g,Si001146m.g,Si000223m.g,Si024536m.g,Si036265m.g,Si027574m.g,Si021155m.g,Si015283m.g,Si007238m.g,Si006604m.g,Si022085m.g,Si014939m.g,Si023202m.g,Si015947m.g,Si008323m.g,Si040152m.g,Si032144m.g,Si029272m.g,Si002748m.g,Si021634m.g,Si034257m.g,Si022676m.g,Si022714m.g,Si008205m.g,Si035639m.g,Si002865m.g,Si017774m.g,Si026026m.g,Si001292m.g,Si005766m.g,Si036647m.g,Si0…
GO:0008652	cellular amino acid biosynthetic process	biological_process	0.94558	1	22	3794	174	22835	Si034245m.g,Si000006m.g,Si021521m.g,Si036352m.g,Si039430m.g,Si016668m.g,Si017049m.g,Si002335m.g,Si032502m.g,Si035017m.g,Si002514m.g,Si026761m.g,Si013587m.g,Si036280m.g,Si037008m.g,Si028032m.g,Si026222m.g,Si002515m.g,Si024931m.g,Si034620m.g,Si027857m.g,Si014220m.g
GO:0006772	thiamine metabolic process	biological_process	0.94562	1	1	3794	16	22835	Si034631m.g
GO:0009228	thiamine biosynthetic process	biological_process	0.94562	1	1	3794	16	22835	Si034631m.g
GO:0042723	thiamine-containing compound metabolic process	biological_process	0.94562	1	1	3794	16	22835	Si034631m.g
GO:0042724	thiamine-containing compound biosynthetic process	biological_process	0.94562	1	1	3794	16	22835	Si034631m.g
GO:0006766	vitamin metabolic process	biological_process	0.94592	1	11	3794	97	22835	Si009556m.g,Si026206m.g,Si023250m.g,Si037008m.g,Si033202m.g,Si030777m.g,Si034631m.g,Si013156m.g,Si012517m.g,Si007074m.g,Si030640m.g
GO:0006767	water-soluble vitamin metabolic process	biological_process	0.94592	1	11	3794	97	22835	Si023250m.g,Si026206m.g,Si009556m.g,Si037008m.g,Si033202m.g,Si013156m.g,Si034631m.g,Si030777m.g,Si012517m.g,Si030640m.g,Si007074m.g
GO:0006354	DNA-templated transcription, elongation	biological_process	0.94618	1	4	3794	43	22835	Si007238m.g,Si015502m.g,Si007952m.g,Si017966m.g
GO:0016458	gene silencing	biological_process	0.94661	1	2	3794	25	22835	Si018744m.g,Si016771m.g
GO:0006415	translational termination	biological_process	0.94696	1	2	3794	27	22835	Si028383m.g,Si024647m.g
GO:0010556	regulation of macromolecule biosynthetic process	biological_process	0.94785	1	325	3794	2116	22835	Si010553m.g,Si030558m.g,Si007977m.g,Si030983m.g,Si034296m.g,Si002861m.g,Si018372m.g,Si002365m.g,Si003247m.g,Si001909m.g,Si000405m.g,Si020540m.g,Si001354m.g,Si013833m.g,Si002019m.g,Si020689m.g,Si030088m.g,Si002728m.g,Si001485m.g,Si016436m.g,Si002295m.g,Si022026m.g,Si010550m.g,Si013326m.g,Si008820m.g,Si023256m.g,Si040030m.g,Si001373m.g,Si030477m.g,Si009318m.g,Si033759m.g,Si031001m.g,Si024647m.g,Si0…
GO:0031326	regulation of cellular biosynthetic process	biological_process	0.94785	1	325	3794	2116	22835	Si027449m.g,Si015538m.g,Si025837m.g,Si036336m.g,Si012169m.g,Si022723m.g,Si010824m.g,Si020720m.g,Si022331m.g,Si032881m.g,Si006733m.g,Si003967m.g,Si036692m.g,Si035062m.g,Si036301m.g,Si006417m.g,Si021601m.g,Si018550m.g,Si000991m.g,Si020684m.g,Si001816m.g,Si004282m.g,Si026657m.g,Si021994m.g,Si002358m.g,Si026421m.g,Si014163m.g,Si026400m.g,Si017889m.g,Si002621m.g,Si009733m.g,Si015830m.g,Si023329m.g,Si0…
GO:0044743	intracellular protein transmembrane import	biological_process	0.9483	1	2	3794	26	22835	Si006768m.g,Si000265m.g
GO:0065002	intracellular protein transmembrane transport	biological_process	0.9483	1	2	3794	26	22835	Si000265m.g,Si006768m.g
GO:0007127	meiosis I	biological_process	0.94862	1	1	3794	16	22835	Si022525m.g
GO:0071103	DNA conformation change	biological_process	0.94888	1	10	3794	90	22835	Si012368m.g,Si025165m.g,Si032277m.g,Si008924m.g,Si016587m.g,Si009172m.g,Si037358m.g,Si026181m.g,Si038649m.g,Si011795m.g
GO:0000077	DNA damage checkpoint	biological_process	0.95	1	1	3794	17	22835	Si025956m.g
GO:0031570	DNA integrity checkpoint	biological_process	0.95	1	1	3794	17	22835	Si025956m.g
GO:0043648	dicarboxylic acid metabolic process	biological_process	0.95007	1	4	3794	44	22835	Si002335m.g,Si031098m.g,Si000403m.g,Si000006m.g
GO:0009889	regulation of biosynthetic process	biological_process	0.9501	1	325	3794	2118	22835	Si005975m.g,Si035833m.g,Si005879m.g,Si025307m.g,Si002517m.g,Si027485m.g,Si006262m.g,Si000599m.g,Si027770m.g,Si002588m.g,Si002845m.g,Si026452m.g,Si032755m.g,Si022926m.g,Si024417m.g,Si029498m.g,Si026276m.g,Si027407m.g,Si029088m.g,Si034720m.g,Si019508m.g,Si011735m.g,Si000395m.g,Si022676m.g,Si034257m.g,Si008205m.g,Si022714m.g,Si035639m.g,Si002865m.g,Si017774m.g,Si026026m.g,Si001292m.g,Si005766m.g,Si0…
GO:0080090	regulation of primary metabolic process	biological_process	0.95052	1	337	3794	2193	22835	Si015433m.g,Si014561m.g,Si039091m.g,Si035840m.g,Si036447m.g,Si030187m.g,Si022561m.g,Si018158m.g,Si004530m.g,Si017567m.g,Si018782m.g,Si033920m.g,Si007555m.g,Si014376m.g,Si006975m.g,Si031222m.g,Si012632m.g,Si001863m.g,Si023291m.g,Si031822m.g,Si036304m.g,Si035742m.g,Si000285m.g,Si017967m.g,Si034286m.g,Si017209m.g,Si002401m.g,Si013986m.g,Si004801m.g,Si009139m.g,Si012025m.g,Si026831m.g,Si022933m.g,Si0…
GO:0006839	mitochondrial transport	biological_process	0.95061	1	3	3794	36	22835	Si000265m.g,Si031859m.g,Si025303m.g
GO:0030168	platelet activation	biological_process	0.95101	1	5	3794	52	22835	Si025953m.g,Si021632m.g,Si015035m.g,Si022525m.g,Si034038m.g
GO:0051171	regulation of nitrogen compound metabolic process	biological_process	0.952	1	325	3794	2120	22835	Si036336m.g,Si025837m.g,Si015538m.g,Si027449m.g,Si021601m.g,Si006417m.g,Si018550m.g,Si000991m.g,Si036692m.g,Si003967m.g,Si006733m.g,Si035062m.g,Si022331m.g,Si032881m.g,Si036301m.g,Si020720m.g,Si010824m.g,Si022723m.g,Si012169m.g,Si002358m.g,Si021994m.g,Si026657m.g,Si004282m.g,Si001816m.g,Si020684m.g,Si018237m.g,Si006775m.g,Si016791m.g,Si020210m.g,Si030779m.g,Si009733m.g,Si023329m.g,Si015830m.g,Si0…
GO:0071973	bacterial-type flagellum-dependent cell motility	biological_process	0.95265	1	2	3794	27	22835	Si005706m.g,Si006517m.g
GO:0000921	septin ring assembly	biological_process	0.9538	1	1	3794	17	22835	Si034634m.g
GO:0031106	septin ring organization	biological_process	0.9538	1	1	3794	17	22835	Si034634m.g
GO:0032185	septin cytoskeleton organization	biological_process	0.9538	1	1	3794	17	22835	Si034634m.g
GO:0019087	transformation of host cell by virus	biological_process	0.95472	1	3	3794	37	22835	Si021343m.g,Si003879m.g,Si001225m.g
GO:0006359	regulation of transcription from RNA polymerase III promoter	biological_process	0.9559	1	1	3794	17	22835	Si000991m.g
GO:0010638	positive regulation of organelle organization	biological_process	0.95599	1	3	3794	37	22835	Si018436m.g,Si007619m.g,Si005975m.g
GO:0016192	vesicle-mediated transport	biological_process	0.95722	1	61	3794	429	22835	Si034624m.g,Si034164m.g,Si004753m.g,Si034443m.g,Si007072m.g,Si035083m.g,Si025917m.g,Si000333m.g,Si033920m.g,Si006290m.g,Si039496m.g,Si025974m.g,Si008000m.g,Si025921m.g,Si021495m.g,Si009383m.g,Si039113m.g,Si036824m.g,Si005912m.g,Si039987m.g,Si026106m.g,Si001316m.g,Si031891m.g,Si021311m.g,Si039214m.g,Si024087m.g,Si011638m.g,Si017172m.g,Si023013m.g,Si028760m.g,Si022756m.g,Si033997m.g,Si006309m.g,Si0…
GO:0007165	signal transduction	biological_process	0.95727	1	152	3794	1023	22835	Si012701m.g,Si029170m.g,Si021428m.g,Si021109m.g,Si005730m.g,Si027436m.g,Si011095m.g,Si020210m.g,Si010130m.g,Si034447m.g,Si002829m.g,Si000910m.g,Si028714m.g,Si033831m.g,Si023383m.g,Si002358m.g,Si029714m.g,Si017406m.g,Si021632m.g,Si009557m.g,Si004282m.g,Si020720m.g,Si035083m.g,Si000076m.g,Si029202m.g,Si032360m.g,Si023176m.g,Si025876m.g,Si012642m.g,Si035799m.g,Si002844m.g,Si015502m.g,Si017748m.g,Si0…
GO:0007409	axonogenesis	biological_process	0.95943	1	1	3794	17	22835	Si002803m.g
GO:0007411	axon guidance	biological_process	0.95943	1	1	3794	17	22835	Si002803m.g
GO:0048667	cell morphogenesis involved in neuron differentiation	biological_process	0.95943	1	1	3794	17	22835	Si002803m.g
GO:0048812	neuron projection morphogenesis	biological_process	0.95943	1	1	3794	17	22835	Si002803m.g
GO:0061564	axon development	biological_process	0.95943	1	1	3794	17	22835	Si002803m.g
GO:0097485	neuron projection guidance	biological_process	0.95943	1	1	3794	17	22835	Si002803m.g
GO:0006418	tRNA aminoacylation for protein translation	biological_process	0.96036	1	12	3794	105	22835	Si009754m.g,Si016805m.g,Si035693m.g,Si016212m.g,Si002677m.g,Si000476m.g,Si016198m.g,Si007513m.g,Si017014m.g,Si034103m.g,Si015090m.g,Si004348m.g
GO:0000087	mitotic M phase	biological_process	0.96041	1	1	3794	18	22835	Si019286m.g
GO:0098763	mitotic cell cycle phase	biological_process	0.96041	1	1	3794	18	22835	Si019286m.g
GO:0006383	transcription from RNA polymerase III promoter	biological_process	0.96058	1	2	3794	28	22835	Si000991m.g,Si008340m.g
GO:0019076	viral release from host cell	biological_process	0.96068	1	1	3794	18	22835	Si008934m.g
GO:0051239	regulation of multicellular organismal process	biological_process	0.96191	1	3	3794	38	22835	Si022525m.g,Si011455m.g,Si010739m.g
GO:0006612	protein targeting to membrane	biological_process	0.9621	1	11	3794	99	22835	Si000042m.g,Si015101m.g,Si005685m.g,Si006768m.g,Si012020m.g,Si000046m.g,Si016688m.g,Si000044m.g,Si020210m.g,Si015448m.g,Si000043m.g
GO:0044700	single organism signaling	biological_process	0.96223	1	152	3794	1027	22835	Si034847m.g,Si032908m.g,Si036961m.g,Si019865m.g,Si032060m.g,Si034998m.g,Si033264m.g,Si029589m.g,Si022500m.g,Si023239m.g,Si007844m.g,Si023782m.g,Si008205m.g,Si022525m.g,Si034177m.g,Si018602m.g,Si034038m.g,Si013685m.g,Si036143m.g,Si037659m.g,Si026385m.g,Si035499m.g,Si026276m.g,Si009953m.g,Si011097m.g,Si022090m.g,Si025905m.g,Si000115m.g,Si019508m.g,Si040425m.g,Si031305m.g,Si040049m.g,Si026703m.g,Si0…
GO:0006614	SRP-dependent cotranslational protein targeting to membrane	biological_process	0.963	1	10	3794	92	22835	Si000042m.g,Si015101m.g,Si005685m.g,Si012020m.g,Si000046m.g,Si016688m.g,Si000044m.g,Si020210m.g,Si015448m.g,Si000043m.g
GO:0045047	protein targeting to ER	biological_process	0.963	1	10	3794	92	22835	Si000043m.g,Si020210m.g,Si015448m.g,Si016688m.g,Si000044m.g,Si005685m.g,Si000046m.g,Si012020m.g,Si015101m.g,Si000042m.g
GO:0072599	establishment of protein localization to endoplasmic reticulum	biological_process	0.963	1	10	3794	92	22835	Si000043m.g,Si016688m.g,Si000044m.g,Si020210m.g,Si015448m.g,Si015101m.g,Si000046m.g,Si012020m.g,Si005685m.g,Si000042m.g
GO:0051336	regulation of hydrolase activity	biological_process	0.96424	1	3	3794	39	22835	Si021406m.g,Si023414m.g,Si018695m.g
GO:0034622	cellular macromolecular complex assembly	biological_process	0.96444	1	34	3794	266	22835	Si021632m.g,Si031595m.g,Si036905m.g,Si033634m.g,Si018436m.g,Si010488m.g,Si026579m.g,Si016314m.g,Si020712m.g,Si005975m.g,Si016309m.g,Si039162m.g,Si023636m.g,Si020750m.g,Si036600m.g,Si025953m.g,Si020775m.g,Si034634m.g,Si012368m.g,Si004176m.g,Si002537m.g,Si025921m.g,Si015035m.g,Si020793m.g,Si022331m.g,Si020837m.g,Si007619m.g,Si022525m.g,Si037200m.g,Si007070m.g,Si011795m.g,Si025148m.g,Si034038m.g,Si0…
GO:0010468	regulation of gene expression	biological_process	0.96449	1	328	3794	2152	22835	Si000841m.g,Si009256m.g,Si030741m.g,Si033393m.g,Si018305m.g,Si006230m.g,Si026709m.g,Si038848m.g,Si039496m.g,Si016665m.g,Si030262m.g,Si037358m.g,Si004904m.g,Si029590m.g,Si000043m.g,Si021501m.g,Si009240m.g,Si010967m.g,Si022747m.g,Si026649m.g,Si020979m.g,Si008634m.g,Si040171m.g,Si006105m.g,Si036611m.g,Si016085m.g,Si008587m.g,Si020712m.g,Si027433m.g,Si029636m.g,Si029773m.g,Si005071m.g,Si018705m.g,Si0…
GO:0023052	signaling	biological_process	0.96452	1	152	3794	1029	22835	Si037353m.g,Si029648m.g,Si025935m.g,Si014932m.g,Si011224m.g,Si039896m.g,Si034453m.g,Si026891m.g,Si025953m.g,Si024895m.g,Si016805m.g,Si026521m.g,Si029846m.g,Si014648m.g,Si006409m.g,Si015634m.g,Si025877m.g,Si025336m.g,Si003310m.g,Si018477m.g,Si016825m.g,Si000048m.g,Si025161m.g,Si018405m.g,Si038953m.g,Si006332m.g,Si023526m.g,Si016080m.g,Si010739m.g,Si001429m.g,Si032743m.g,Si003742m.g,Si021130m.g,Si0…
GO:0051726	regulation of cell cycle	biological_process	0.9647	1	10	3794	97	22835	Si033997m.g,Si007915m.g,Si007212m.g,Si000051m.g,Si000115m.g,Si031939m.g,Si040644m.g,Si027692m.g,Si018284m.g,Si031006m.g
GO:0006298	mismatch repair	biological_process	0.96484	1	3	3794	37	22835	Si039496m.g,Si006556m.g,Si027948m.g
GO:0001539	cilium or flagellum-dependent cell motility	biological_process	0.96507	1	2	3794	29	22835	Si005706m.g,Si006517m.g
GO:0097588	archaeal or bacterial-type flagellum-dependent cell motility	biological_process	0.96507	1	2	3794	29	22835	Si006517m.g,Si005706m.g
GO:0006935	chemotaxis	biological_process	0.96522	1	3	3794	38	22835	Si005706m.g,Si002803m.g,Si003310m.g
GO:0008219	cell death	biological_process	0.96579	1	8	3794	79	22835	Si040644m.g,Si020646m.g,Si038362m.g,Si000051m.g,Si010739m.g,Si035809m.g,Si022114m.g,Si017287m.g
GO:0016265	death	biological_process	0.96579	1	8	3794	79	22835	Si022114m.g,Si035809m.g,Si010739m.g,Si017287m.g,Si000051m.g,Si020646m.g,Si038362m.g,Si040644m.g
GO:0006352	DNA-templated transcription, initiation	biological_process	0.96603	1	19	3794	162	22835	Si019357m.g,Si007238m.g,Si012954m.g,Si017966m.g,Si034667m.g,Si036905m.g,Si017165m.g,Si006075m.g,Si014376m.g,Si030558m.g,Si036611m.g,Si030273m.g,Si018284m.g,Si007952m.g,Si002588m.g,Si030334m.g,Si016197m.g,Si023803m.g,Si016821m.g
GO:0009790	embryo development	biological_process	0.9661	1	1	3794	19	22835	Si010039m.g
GO:0007219	Notch signaling pathway	biological_process	0.96669	1	1	3794	19	22835	Si035083m.g
GO:0030030	cell projection organization	biological_process	0.96692	1	5	3794	55	22835	Si039733m.g,Si036810m.g,Si027485m.g,Si002803m.g,Si015947m.g
GO:0009110	vitamin biosynthetic process	biological_process	0.9671	1	10	3794	95	22835	Si013156m.g,Si034631m.g,Si030777m.g,Si030640m.g,Si007074m.g,Si012517m.g,Si023250m.g,Si009556m.g,Si026206m.g,Si037008m.g
GO:0042364	water-soluble vitamin biosynthetic process	biological_process	0.9671	1	10	3794	95	22835	Si037008m.g,Si026206m.g,Si009556m.g,Si023250m.g,Si012517m.g,Si007074m.g,Si030640m.g,Si030777m.g,Si034631m.g,Si013156m.g
GO:0098813	nuclear chromosome segregation	biological_process	0.96829	1	6	3794	64	22835	Si039496m.g,Si018237m.g,Si022525m.g,Si026106m.g,Si000115m.g,Si007781m.g
GO:0009664	plant-type cell wall organization	biological_process	0.96837	1	1	3794	19	22835	Si039113m.g
GO:0071669	plant-type cell wall organization or biogenesis	biological_process	0.96837	1	1	3794	19	22835	Si039113m.g
GO:0009236	cobalamin biosynthetic process	biological_process	0.96839	1	4	3794	48	22835	Si012517m.g,Si037008m.g,Si013156m.g,Si030777m.g
GO:0018205	peptidyl-lysine modification	biological_process	0.96927	1	3	3794	37	22835	Si006233m.g,Si002161m.g,Si007911m.g
GO:0048869	cellular developmental process	biological_process	0.96974	1	25	3794	204	22835	Si036456m.g,Si037286m.g,Si029988m.g,Si028844m.g,Si033887m.g,Si032580m.g,Si019865m.g,Si000329m.g,Si002537m.g,Si002803m.g,Si003355m.g,Si015780m.g,Si039733m.g,Si021877m.g,Si034604m.g,Si034375m.g,Si038473m.g,Si028356m.g,Si002243m.g,Si034443m.g,Si027485m.g,Si003806m.g,Si034164m.g,Si012550m.g,Si021101m.g
GO:0042330	taxis	biological_process	0.97	1	3	3794	39	22835	Si005706m.g,Si003310m.g,Si002803m.g
GO:0051130	positive regulation of cellular component organization	biological_process	0.9704	1	4	3794	49	22835	Si007619m.g,Si018436m.g,Si024647m.g,Si005975m.g
GO:0051258	protein polymerization	biological_process	0.97073	1	9	3794	89	22835	Si015035m.g,Si034038m.g,Si036905m.g,Si025953m.g,Si021632m.g,Si005975m.g,Si007619m.g,Si022525m.g,Si018436m.g
GO:0007126	meiotic nuclear division	biological_process	0.97075	1	1	3794	19	22835	Si022525m.g
GO:1903046	meiotic cell cycle process	biological_process	0.97075	1	1	3794	19	22835	Si022525m.g
GO:0007224	smoothened signaling pathway	biological_process	0.97122	1	1	3794	20	22835	Si037353m.g
GO:0043086	negative regulation of catalytic activity	biological_process	0.97202	1	4	3794	50	22835	Si021371m.g,Si018695m.g,Si021406m.g,Si023414m.g
GO:0044092	negative regulation of molecular function	biological_process	0.97202	1	4	3794	50	22835	Si021406m.g,Si023414m.g,Si021371m.g,Si018695m.g
GO:0006613	cotranslational protein targeting to membrane	biological_process	0.9721	1	10	3794	95	22835	Si000044m.g,Si016688m.g,Si020210m.g,Si015448m.g,Si000043m.g,Si000042m.g,Si015101m.g,Si005685m.g,Si012020m.g,Si000046m.g
GO:0010942	positive regulation of cell death	biological_process	0.97233	1	1	3794	20	22835	Si020646m.g
GO:0043065	positive regulation of apoptotic process	biological_process	0.97233	1	1	3794	20	22835	Si020646m.g
GO:0043068	positive regulation of programmed cell death	biological_process	0.97233	1	1	3794	20	22835	Si020646m.g
GO:0051348	negative regulation of transferase activity	biological_process	0.97234	1	1	3794	20	22835	Si021371m.g
GO:0060255	regulation of macromolecule metabolic process	biological_process	0.9725	1	337	3794	2220	22835	Si002365m.g,Si003247m.g,Si001909m.g,Si000405m.g,Si020540m.g,Si002019m.g,Si013833m.g,Si001354m.g,Si020689m.g,Si030088m.g,Si001485m.g,Si002728m.g,Si016436m.g,Si002295m.g,Si030558m.g,Si010553m.g,Si007977m.g,Si018695m.g,Si030983m.g,Si034296m.g,Si002861m.g,Si007915m.g,Si018372m.g,Si009318m.g,Si033759m.g,Si031001m.g,Si024647m.g,Si017299m.g,Si030412m.g,Si022026m.g,Si010550m.g,Si008820m.g,Si013326m.g,Si0…
GO:0031323	regulation of cellular metabolic process	biological_process	0.97262	1	337	3794	2221	22835	Si033920m.g,Si014376m.g,Si007555m.g,Si018158m.g,Si004530m.g,Si018782m.g,Si017567m.g,Si030187m.g,Si022561m.g,Si014561m.g,Si015433m.g,Si036447m.g,Si035840m.g,Si039091m.g,Si017967m.g,Si034286m.g,Si036304m.g,Si031822m.g,Si000285m.g,Si035742m.g,Si012632m.g,Si031222m.g,Si006975m.g,Si023291m.g,Si001863m.g,Si009139m.g,Si026831m.g,Si012025m.g,Si017209m.g,Si013986m.g,Si004801m.g,Si002401m.g,Si038210m.g,Si0…
GO:0000279	M phase	biological_process	0.97304	1	1	3794	20	22835	Si019286m.g
GO:0022403	cell cycle phase	biological_process	0.97304	1	1	3794	20	22835	Si019286m.g
GO:0044848	biological phase	biological_process	0.97304	1	1	3794	20	22835	Si019286m.g
GO:0006364	rRNA processing	biological_process	0.97334	1	10	3794	97	22835	Si008685m.g,Si018541m.g,Si026028m.g,Si011746m.g,Si013851m.g,Si017486m.g,Si016821m.g,Si037212m.g,Si013428m.g,Si034824m.g
GO:0016072	rRNA metabolic process	biological_process	0.97334	1	10	3794	97	22835	Si013851m.g,Si011746m.g,Si008685m.g,Si026028m.g,Si018541m.g,Si013428m.g,Si037212m.g,Si034824m.g,Si017486m.g,Si016821m.g
GO:0006081	cellular aldehyde metabolic process	biological_process	0.97419	1	1	3794	20	22835	Si009755m.g
GO:1990542	mitochondrial transmembrane transport	biological_process	0.97444	1	1	3794	20	22835	Si000265m.g
GO:0006915	apoptotic process	biological_process	0.9747	1	7	3794	74	22835	Si010739m.g,Si035809m.g,Si022114m.g,Si000051m.g,Si020646m.g,Si038362m.g,Si040644m.g
GO:0012501	programmed cell death	biological_process	0.9747	1	7	3794	74	22835	Si040644m.g,Si010739m.g,Si000051m.g,Si022114m.g,Si035809m.g,Si038362m.g,Si020646m.g
GO:0000105	histidine biosynthetic process	biological_process	0.97506	1	2	3794	31	22835	Si014220m.g,Si032502m.g
GO:0044707	single-multicellular organism process	biological_process	0.97545	1	52	3794	396	22835	Si022552m.g,Si022525m.g,Si040657m.g,Si023782m.g,Si013685m.g,Si008283m.g,Si018695m.g,Si034038m.g,Si016442m.g,Si021627m.g,Si012849m.g,Si017389m.g,Si019865m.g,Si000008m.g,Si016272m.g,Si022479m.g,Si001993m.g,Si019098m.g,Si010471m.g,Si009325m.g,Si025953m.g,Si036343m.g,Si031692m.g,Si002016m.g,Si015502m.g,Si028893m.g,Si015035m.g,Si028881m.g,Si020473m.g,Si023202m.g,Si002803m.g,Si025458m.g,Si011455m.g,Si0…
GO:0034508	centromere complex assembly	biological_process	0.97548	1	3	3794	42	22835	Si037200m.g,Si023636m.g,Si022331m.g
GO:0051028	mRNA transport	biological_process	0.97583	1	2	3794	32	22835	Si018237m.g,Si010550m.g
GO:0001775	cell activation	biological_process	0.97687	1	5	3794	58	22835	Si015035m.g,Si025953m.g,Si021632m.g,Si034038m.g,Si022525m.g
GO:0031400	negative regulation of protein modification process	biological_process	0.97691	1	1	3794	21	22835	Si021371m.g
GO:0000904	cell morphogenesis involved in differentiation	biological_process	0.97701	1	1	3794	20	22835	Si002803m.g
GO:0009056	catabolic process	biological_process	0.97827	1	94	3794	677	22835	Si016139m.g,Si026206m.g,Si028714m.g,Si007611m.g,Si010800m.g,Si010816m.g,Si029228m.g,Si032579m.g,Si002184m.g,Si036572m.g,Si014968m.g,Si030549m.g,Si030724m.g,Si000392m.g,Si008634m.g,Si006430m.g,Si039615m.g,Si018237m.g,Si021022m.g,Si009556m.g,Si010959m.g,Si034948m.g,Si031419m.g,Si034783m.g,Si029037m.g,Si036915m.g,Si036304m.g,Si022545m.g,Si036456m.g,Si036667m.g,Si009995m.g,Si009519m.g,Si000626m.g,Si0…
GO:0065004	protein-DNA complex assembly	biological_process	0.97859	1	5	3794	61	22835	Si023636m.g,Si012368m.g,Si037200m.g,Si011795m.g,Si022331m.g
GO:0071824	protein-DNA complex subunit organization	biological_process	0.97859	1	5	3794	61	22835	Si023636m.g,Si012368m.g,Si037200m.g,Si011795m.g,Si022331m.g
GO:0090150	establishment of protein localization to membrane	biological_process	0.97864	1	14	3794	128	22835	Si000043m.g,Si020210m.g,Si015448m.g,Si036451m.g,Si000044m.g,Si016688m.g,Si005685m.g,Si008066m.g,Si000265m.g,Si012020m.g,Si006768m.g,Si000046m.g,Si015101m.g,Si000042m.g
GO:0007275	multicellular organismal development	biological_process	0.97897	1	29	3794	240	22835	Si000760m.g,Si012849m.g,Si017389m.g,Si008283m.g,Si001971m.g,Si012550m.g,Si013685m.g,Si028864m.g,Si021627m.g,Si016442m.g,Si010039m.g,Si023849m.g,Si022114m.g,Si040657m.g,Si022552m.g,Si002803m.g,Si028881m.g,Si004756m.g,Si011455m.g,Si001105m.g,Si015502m.g,Si019736m.g,Si016272m.g,Si010739m.g,Si022479m.g,Si009100m.g,Si000008m.g,Si019865m.g,Si032942m.g
GO:0071555	cell wall organization	biological_process	0.9791	1	6	3794	69	22835	Si000192m.g,Si004903m.g,Si036641m.g,Si039113m.g,Si015123m.g,Si014648m.g
GO:0030474	spindle pole body duplication	biological_process	0.9795	1	1	3794	21	22835	Si022525m.g
GO:0051300	spindle pole body organization	biological_process	0.9795	1	1	3794	21	22835	Si022525m.g
GO:0051129	negative regulation of cellular component organization	biological_process	0.98038	1	2	3794	33	22835	Si036905m.g,Si017172m.g
GO:0072657	protein localization to membrane	biological_process	0.9805	1	14	3794	129	22835	Si000043m.g,Si020210m.g,Si015448m.g,Si036451m.g,Si000044m.g,Si016688m.g,Si008066m.g,Si005685m.g,Si000265m.g,Si012020m.g,Si006768m.g,Si000046m.g,Si015101m.g,Si000042m.g
GO:0044767	single-organism developmental process	biological_process	0.98095	1	55	3794	420	22835	Si004756m.g,Si011455m.g,Si002537m.g,Si002803m.g,Si037483m.g,Si000329m.g,Si028881m.g,Si016597m.g,Si015502m.g,Si039733m.g,Si028844m.g,Si022479m.g,Si036456m.g,Si016272m.g,Si000008m.g,Si019865m.g,Si034164m.g,Si003806m.g,Si032907m.g,Si012849m.g,Si017389m.g,Si034443m.g,Si002243m.g,Si021627m.g,Si016442m.g,Si021101m.g,Si008283m.g,Si013685m.g,Si034604m.g,Si040657m.g,Si022552m.g,Si038473m.g,Si003355m.g,Si0…
GO:0009085	lysine biosynthetic process	biological_process	0.98119	1	1	3794	22	22835	Si002335m.g
GO:0009089	lysine biosynthetic process via diaminopimelate	biological_process	0.98119	1	1	3794	22	22835	Si002335m.g
GO:0046451	diaminopimelate metabolic process	biological_process	0.98119	1	1	3794	22	22835	Si002335m.g
GO:0002949	tRNA threonylcarbamoyladenosine modification	biological_process	0.9812	1	14	3794	126	22835	Si000285m.g,Si011911m.g,Si035223m.g,Si013160m.g,Si016611m.g,Si009287m.g,Si028820m.g,Si016688m.g,Si034114m.g,Si020210m.g,Si015448m.g,Si026704m.g,Si027260m.g,Si012020m.g
GO:0070525	tRNA threonylcarbamoyladenosine metabolic process	biological_process	0.9812	1	14	3794	126	22835	Si016611m.g,Si013160m.g,Si035223m.g,Si011911m.g,Si000285m.g,Si034114m.g,Si026704m.g,Si020210m.g,Si015448m.g,Si028820m.g,Si016688m.g,Si009287m.g,Si012020m.g,Si027260m.g
GO:0007166	cell surface receptor signaling pathway	biological_process	0.9814	1	9	3794	94	22835	Si011095m.g,Si019865m.g,Si037353m.g,Si009557m.g,Si013685m.g,Si035083m.g,Si015502m.g,Si039199m.g,Si038953m.g
GO:0042176	regulation of protein catabolic process	biological_process	0.9815	1	2	3794	33	22835	Si000329m.g,Si000115m.g
GO:0006626	protein targeting to mitochondrion	biological_process	0.98245	1	1	3794	22	22835	Si000265m.g
GO:0070972	protein localization to endoplasmic reticulum	biological_process	0.98245	1	10	3794	100	22835	Si000043m.g,Si016688m.g,Si000044m.g,Si020210m.g,Si015448m.g,Si015101m.g,Si005685m.g,Si012020m.g,Si000046m.g,Si000042m.g
GO:0000281	mitotic cytokinesis	biological_process	0.98297	1	9	3794	96	22835	Si015538m.g,Si002184m.g,Si000051m.g,Si033128m.g,Si037358m.g,Si029489m.g,Si005975m.g,Si034634m.g,Si018237m.g
GO:0061640	cytoskeleton-dependent cytokinesis	biological_process	0.98297	1	9	3794	96	22835	Si002184m.g,Si015538m.g,Si000051m.g,Si033128m.g,Si037358m.g,Si029489m.g,Si005975m.g,Si034634m.g,Si018237m.g
GO:0051493	regulation of cytoskeleton organization	biological_process	0.98381	1	4	3794	54	22835	Si005975m.g,Si036905m.g,Si018436m.g,Si007619m.g
GO:0007346	regulation of mitotic cell cycle	biological_process	0.98381	1	2	3794	34	22835	Si000051m.g,Si000115m.g
GO:0016568	chromatin modification	biological_process	0.98404	1	15	3794	141	22835	Si014103m.g,Si006790m.g,Si038845m.g,Si002161m.g,Si026751m.g,Si002433m.g,Si002629m.g,Si006233m.g,Si012017m.g,Si007911m.g,Si030560m.g,Si017704m.g,Si000907m.g,Si012660m.g,Si030273m.g
GO:0006547	histidine metabolic process	biological_process	0.98406	1	2	3794	34	22835	Si014220m.g,Si032502m.g
GO:0052803	imidazole-containing compound metabolic process	biological_process	0.98406	1	2	3794	34	22835	Si014220m.g,Si032502m.g
GO:0007399	nervous system development	biological_process	0.98413	1	2	3794	33	22835	Si002803m.g,Si028881m.g
GO:0006400	tRNA modification	biological_process	0.98456	1	21	3794	180	22835	Si011911m.g,Si000285m.g,Si016611m.g,Si013160m.g,Si028820m.g,Si016688m.g,Si016980m.g,Si017486m.g,Si028930m.g,Si012020m.g,Si032944m.g,Si006773m.g,Si035223m.g,Si009500m.g,Si009287m.g,Si034114m.g,Si026704m.g,Si020210m.g,Si015448m.g,Si027260m.g,Si026854m.g
GO:0019222	regulation of metabolic process	biological_process	0.98511	1	347	3794	2308	22835	Si038210m.g,Si033946m.g,Si029879m.g,Si025873m.g,Si025305m.g,Si005493m.g,Si019736m.g,Si022933m.g,Si035174m.g,Si014474m.g,Si002010m.g,Si009139m.g,Si026831m.g,Si012025m.g,Si017209m.g,Si004801m.g,Si013986m.g,Si002401m.g,Si017967m.g,Si034286m.g,Si036304m.g,Si031822m.g,Si000285m.g,Si035742m.g,Si031222m.g,Si012632m.g,Si006975m.g,Si023291m.g,Si001863m.g,Si033920m.g,Si007555m.g,Si014376m.g,Si004530m.g,Si0…
GO:0010941	regulation of cell death	biological_process	0.98559	1	3	3794	44	22835	Si010739m.g,Si022114m.g,Si020646m.g
GO:0042981	regulation of apoptotic process	biological_process	0.98559	1	3	3794	44	22835	Si022114m.g,Si010739m.g,Si020646m.g
GO:0043067	regulation of programmed cell death	biological_process	0.98559	1	3	3794	44	22835	Si010739m.g,Si022114m.g,Si020646m.g
GO:0042545	cell wall modification	biological_process	0.98657	1	3	3794	46	22835	Si036641m.g,Si015123m.g,Si004903m.g
GO:0031175	neuron projection development	biological_process	0.98667	1	1	3794	23	22835	Si002803m.g
GO:0048666	neuron development	biological_process	0.98667	1	1	3794	23	22835	Si002803m.g
GO:0051321	meiotic cell cycle	biological_process	0.98669	1	1	3794	23	22835	Si022525m.g
GO:0045229	external encapsulating structure organization	biological_process	0.98688	1	6	3794	73	22835	Si014648m.g,Si015123m.g,Si039113m.g,Si036641m.g,Si004903m.g,Si000192m.g
GO:0019079	viral genome replication	biological_process	0.98696	1	12	3794	118	22835	Si010289m.g,Si035693m.g,Si013350m.g,Si022840m.g,Si030983m.g,Si016191m.g,Si022513m.g,Si009287m.g,Si006270m.g,Si020210m.g,Si000285m.g,Si008038m.g
GO:0061024	membrane organization	biological_process	0.98715	1	23	3794	199	22835	Si009684m.g,Si036451m.g,Si029609m.g,Si015448m.g,Si020210m.g,Si021063m.g,Si000042m.g,Si015101m.g,Si006768m.g,Si000046m.g,Si005685m.g,Si000808m.g,Si000265m.g,Si016688m.g,Si000044m.g,Si021278m.g,Si013301m.g,Si000043m.g,Si020781m.g,Si040372m.g,Si012020m.g,Si008066m.g,Si025921m.g
GO:0042775	mitochondrial ATP synthesis coupled electron transport	biological_process	0.98738	1	1	3794	24	22835	Si020767m.g
GO:0031023	microtubule organizing center organization	biological_process	0.98794	1	1	3794	24	22835	Si022525m.g
GO:0006325	chromatin organization	biological_process	0.98831	1	17	3794	160	22835	Si012017m.g,Si002433m.g,Si012368m.g,Si000907m.g,Si012660m.g,Si007911m.g,Si038845m.g,Si014103m.g,Si002161m.g,Si002629m.g,Si006233m.g,Si026751m.g,Si030273m.g,Si017704m.g,Si030560m.g,Si006790m.g,Si011795m.g
GO:0007091	metaphase/anaphase transition of mitotic cell cycle	biological_process	0.98925	1	1	3794	25	22835	Si000115m.g
GO:0010965	regulation of mitotic sister chromatid separation	biological_process	0.98925	1	1	3794	25	22835	Si000115m.g
GO:0030071	regulation of mitotic metaphase/anaphase transition	biological_process	0.98925	1	1	3794	25	22835	Si000115m.g
GO:0031145	anaphase-promoting complex-dependent proteasomal ubiquitin-dependent protein catabolic process	biological_process	0.98925	1	1	3794	25	22835	Si000115m.g
GO:0032434	regulation of proteasomal ubiquitin-dependent protein catabolic process	biological_process	0.98925	1	1	3794	25	22835	Si000115m.g
GO:0033044	regulation of chromosome organization	biological_process	0.98925	1	1	3794	25	22835	Si000115m.g
GO:0033045	regulation of sister chromatid segregation	biological_process	0.98925	1	1	3794	25	22835	Si000115m.g
GO:0033047	regulation of mitotic sister chromatid segregation	biological_process	0.98925	1	1	3794	25	22835	Si000115m.g
GO:0044784	metaphase/anaphase transition of cell cycle	biological_process	0.98925	1	1	3794	25	22835	Si000115m.g
GO:0051306	mitotic sister chromatid separation	biological_process	0.98925	1	1	3794	25	22835	Si000115m.g
GO:0051983	regulation of chromosome segregation	biological_process	0.98925	1	1	3794	25	22835	Si000115m.g
GO:1902099	regulation of metaphase/anaphase transition of cell cycle	biological_process	0.98925	1	1	3794	25	22835	Si000115m.g
GO:0006417	regulation of translation	biological_process	0.98946	1	9	3794	98	22835	Si009240m.g,Si027770m.g,Si026717m.g,Si025312m.g,Si026106m.g,Si026657m.g,Si024647m.g,Si037862m.g,Si038316m.g
GO:0034248	regulation of cellular amide metabolic process	biological_process	0.98946	1	9	3794	98	22835	Si027770m.g,Si026717m.g,Si025312m.g,Si009240m.g,Si037862m.g,Si038316m.g,Si024647m.g,Si026657m.g,Si026106m.g
GO:0070585	protein localization to mitochondrion	biological_process	0.98977	1	1	3794	25	22835	Si000265m.g
GO:0072655	establishment of protein localization to mitochondrion	biological_process	0.98977	1	1	3794	25	22835	Si000265m.g
GO:0006284	base-excision repair	biological_process	0.98994	1	1	3794	25	22835	Si018143m.g
GO:0006402	mRNA catabolic process	biological_process	0.98998	1	1	3794	25	22835	Si016139m.g
GO:0042254	ribosome biogenesis	biological_process	0.99021	1	13	3794	131	22835	Si008685m.g,Si018541m.g,Si029689m.g,Si026028m.g,Si013851m.g,Si011746m.g,Si017752m.g,Si017486m.g,Si002537m.g,Si016821m.g,Si037212m.g,Si013428m.g,Si034824m.g
GO:0010608	posttranscriptional regulation of gene expression	biological_process	0.9906	1	9	3794	99	22835	Si024647m.g,Si026657m.g,Si026106m.g,Si037862m.g,Si038316m.g,Si009240m.g,Si027770m.g,Si026717m.g,Si025312m.g
GO:0006553	lysine metabolic process	biological_process	0.99064	1	2	3794	37	22835	Si002335m.g,Si000626m.g
GO:0051259	protein oligomerization	biological_process	0.99089	1	4	3794	57	22835	Si030133m.g,Si016793m.g,Si017123m.g,Si007272m.g
GO:0051304	chromosome separation	biological_process	0.9909	1	1	3794	26	22835	Si000115m.g
GO:0043414	macromolecule methylation	biological_process	0.99092	1	9	3794	98	22835	Si006773m.g,Si008685m.g,Si001146m.g,Si034824m.g,Si037212m.g,Si026854m.g,Si002161m.g,Si016980m.g,Si017486m.g
GO:0030182	neuron differentiation	biological_process	0.99098	1	1	3794	25	22835	Si002803m.g
GO:0048699	generation of neurons	biological_process	0.99098	1	1	3794	25	22835	Si002803m.g
GO:0000917	barrier septum assembly	biological_process	0.9911	1	8	3794	94	22835	Si034634m.g,Si018237m.g,Si005975m.g,Si033128m.g,Si037358m.g,Si015538m.g,Si002184m.g,Si000051m.g
GO:0032506	cytokinetic process	biological_process	0.9911	1	8	3794	94	22835	Si015538m.g,Si002184m.g,Si000051m.g,Si037358m.g,Si033128m.g,Si005975m.g,Si018237m.g,Si034634m.g
GO:0090529	cell septum assembly	biological_process	0.9911	1	8	3794	94	22835	Si005975m.g,Si034634m.g,Si018237m.g,Si015538m.g,Si002184m.g,Si000051m.g,Si033128m.g,Si037358m.g
GO:1902410	mitotic cytokinetic process	biological_process	0.9911	1	8	3794	94	22835	Si005975m.g,Si018237m.g,Si034634m.g,Si002184m.g,Si015538m.g,Si000051m.g,Si037358m.g,Si033128m.g
GO:0010256	endomembrane system organization	biological_process	0.99112	1	2	3794	38	22835	Si010550m.g,Si018237m.g
GO:0048193	Golgi vesicle transport	biological_process	0.99114	1	13	3794	130	22835	Si021311m.g,Si001316m.g,Si023013m.g,Si024087m.g,Si013290m.g,Si033997m.g,Si019512m.g,Si009383m.g,Si005912m.g,Si035083m.g,Si036824m.g,Si007072m.g,Si019634m.g
GO:1901362	organic cyclic compound biosynthetic process	biological_process	0.99129	1	451	3794	2992	22835	Si006230m.g,Si018305m.g,Si033393m.g,Si001234m.g,Si016665m.g,Si004056m.g,Si038848m.g,Si026709m.g,Si039496m.g,Si000841m.g,Si009256m.g,Si030741m.g,Si000043m.g,Si013293m.g,Si008449m.g,Si030262m.g,Si039512m.g,Si029590m.g,Si035178m.g,Si037358m.g,Si004904m.g,Si008634m.g,Si040171m.g,Si029577m.g,Si020979m.g,Si001529m.g,Si036611m.g,Si016085m.g,Si008587m.g,Si020785m.g,Si006105m.g,Si010967m.g,Si021501m.g,Si0…
GO:0044802	single-organism membrane organization	biological_process	0.99194	1	18	3794	169	22835	Si016688m.g,Si000044m.g,Si000043m.g,Si020781m.g,Si040372m.g,Si008066m.g,Si012020m.g,Si020210m.g,Si015448m.g,Si029609m.g,Si036451m.g,Si021063m.g,Si000042m.g,Si005685m.g,Si000265m.g,Si000046m.g,Si006768m.g,Si015101m.g
GO:0006302	double-strand break repair	biological_process	0.99201	1	1	3794	26	22835	Si033252m.g
GO:0051169	nuclear transport	biological_process	0.99201	1	7	3794	84	22835	Si032948m.g,Si008934m.g,Si035083m.g,Si001493m.g,Si022331m.g,Si025917m.g,Si018363m.g
GO:0018022	peptidyl-lysine methylation	biological_process	0.99236	1	1	3794	25	22835	Si002161m.g
GO:0034968	histone lysine methylation	biological_process	0.99236	1	1	3794	25	22835	Si002161m.g
GO:0051246	regulation of protein metabolic process	biological_process	0.9929	1	18	3794	173	22835	Si007212m.g,Si000115m.g,Si000329m.g,Si028714m.g,Si037862m.g,Si021371m.g,Si026106m.g,Si026657m.g,Si024647m.g,Si018695m.g,Si026717m.g,Si027770m.g,Si025312m.g,Si009240m.g,Si007915m.g,Si038316m.g,Si031006m.g,Si023782m.g
GO:0006401	RNA catabolic process	biological_process	0.99302	1	1	3794	27	22835	Si016139m.g
GO:0040011	locomotion	biological_process	0.99307	1	19	3794	180	22835	Si031090m.g,Si009684m.g,Si022331m.g,Si038862m.g,Si005895m.g,Si003310m.g,Si007072m.g,Si026452m.g,Si001915m.g,Si008934m.g,Si011377m.g,Si000808m.g,Si030983m.g,Si011746m.g,Si021278m.g,Si005706m.g,Si030638m.g,Si002803m.g,Si006517m.g
GO:0000003	reproduction	biological_process	0.99322	1	33	3794	287	22835	Si034634m.g,Si019865m.g,Si009995m.g,Si028844m.g,Si016056m.g,Si037358m.g,Si002537m.g,Si015538m.g,Si037483m.g,Si037175m.g,Si022525m.g,Si026524m.g,Si021101m.g,Si027093m.g,Si007070m.g,Si002243m.g,Si034164m.g,Si032907m.g,Si003806m.g,Si032580m.g,Si001375m.g,Si037286m.g,Si029988m.g,Si040372m.g,Si003355m.g,Si018237m.g,Si005975m.g,Si021063m.g,Si002029m.g,Si012509m.g,Si027554m.g,Si002184m.g,Si000111m.g
GO:0070838	divalent metal ion transport	biological_process	0.99351	1	12	3794	129	22835	Si014815m.g,Si030223m.g,Si001172m.g,Si006810m.g,Si030332m.g,Si019926m.g,Si014648m.g,Si036961m.g,Si028682m.g,Si001935m.g,Si025342m.g,Si014779m.g
GO:0006874	cellular calcium ion homeostasis	biological_process	0.99352	1	1	3794	28	22835	Si030561m.g
GO:0055074	calcium ion homeostasis	biological_process	0.99352	1	1	3794	28	22835	Si030561m.g
GO:0072503	cellular divalent inorganic cation homeostasis	biological_process	0.99352	1	1	3794	28	22835	Si030561m.g
GO:0072507	divalent inorganic cation homeostasis	biological_process	0.99352	1	1	3794	28	22835	Si030561m.g
GO:0051128	regulation of cellular component organization	biological_process	0.99353	1	12	3794	129	22835	Si018436m.g,Si038473m.g,Si007619m.g,Si017172m.g,Si005975m.g,Si024647m.g,Si036905m.g,Si015780m.g,Si026181m.g,Si015947m.g,Si000115m.g,Si000051m.g
GO:0072511	divalent inorganic cation transport	biological_process	0.99362	1	14	3794	145	22835	Si001935m.g,Si028682m.g,Si025342m.g,Si014779m.g,Si019926m.g,Si014648m.g,Si036961m.g,Si000652m.g,Si007045m.g,Si030332m.g,Si014815m.g,Si001172m.g,Si030223m.g,Si006810m.g
GO:0016571	histone methylation	biological_process	0.99369	1	1	3794	26	22835	Si002161m.g
GO:0061136	regulation of proteasomal protein catabolic process	biological_process	0.99373	1	1	3794	28	22835	Si000115m.g
GO:1903050	regulation of proteolysis involved in cellular protein catabolic process	biological_process	0.99373	1	1	3794	28	22835	Si000115m.g
GO:1903362	regulation of cellular protein catabolic process	biological_process	0.99373	1	1	3794	28	22835	Si000115m.g
GO:0045861	negative regulation of proteolysis	biological_process	0.99406	1	1	3794	29	22835	Si018695m.g
GO:0001522	pseudouridine synthesis	biological_process	0.99419	1	2	3794	40	22835	Si017752m.g,Si029076m.g
GO:0032268	regulation of cellular protein metabolic process	biological_process	0.99426	1	17	3794	168	22835	Si037862m.g,Si021371m.g,Si024647m.g,Si026657m.g,Si026106m.g,Si028714m.g,Si000115m.g,Si007212m.g,Si031006m.g,Si038316m.g,Si023782m.g,Si025312m.g,Si026717m.g,Si027770m.g,Si018695m.g,Si007915m.g,Si009240m.g
GO:0010639	negative regulation of organelle organization	biological_process	0.99445	1	1	3794	29	22835	Si036905m.g
GO:0016569	covalent chromatin modification	biological_process	0.99473	1	3	3794	49	22835	Si002161m.g,Si007911m.g,Si006233m.g
GO:0016570	histone modification	biological_process	0.99473	1	3	3794	49	22835	Si002161m.g,Si007911m.g,Si006233m.g
GO:0044237	cellular metabolic process	biological_process	0.99485	1	1343	3794	8427	22835	Si002865m.g,Si009293m.g,Si000637m.g,Si040212m.g,Si022676m.g,Si030156m.g,Si025322m.g,Si001665m.g,Si026854m.g,Si002483m.g,Si026026m.g,Si035121m.g,Si023016m.g,Si000152m.g,Si007238m.g,Si020891m.g,Si004871m.g,Si039733m.g,Si007844m.g,Si002748m.g,Si032144m.g,Si015947m.g,Si006556m.g,Si040152m.g,Si034998m.g,Si025307m.g,Si017113m.g,Si013334m.g,Si029689m.g,Si034808m.g,Si026648m.g,Si035833m.g,Si005879m.g,Si0…
GO:0000070	mitotic sister chromatid segregation	biological_process	0.99485	1	1	3794	29	22835	Si000115m.g
GO:0000819	sister chromatid segregation	biological_process	0.99485	1	1	3794	29	22835	Si000115m.g
GO:0007088	regulation of mitotic nuclear division	biological_process	0.99488	1	1	3794	29	22835	Si000115m.g
GO:0006913	nucleocytoplasmic transport	biological_process	0.99491	1	6	3794	79	22835	Si022331m.g,Si025917m.g,Si018363m.g,Si001493m.g,Si035083m.g,Si032948m.g
GO:0010564	regulation of cell cycle process	biological_process	0.99549	1	2	3794	42	22835	Si000115m.g,Si000051m.g
GO:0006606	protein import into nucleus	biological_process	0.99553	1	4	3794	62	22835	Si018363m.g,Si022331m.g,Si001493m.g,Si032948m.g
GO:0034504	protein localization to nucleus	biological_process	0.99553	1	4	3794	62	22835	Si032948m.g,Si001493m.g,Si022331m.g,Si018363m.g
GO:0044744	protein targeting to nucleus	biological_process	0.99553	1	4	3794	62	22835	Si032948m.g,Si018363m.g,Si022331m.g,Si001493m.g
GO:0051170	nuclear import	biological_process	0.99553	1	4	3794	62	22835	Si001493m.g,Si022331m.g,Si018363m.g,Si032948m.g
GO:1902593	single-organism nuclear import	biological_process	0.99553	1	4	3794	62	22835	Si001493m.g,Si018363m.g,Si022331m.g,Si032948m.g
GO:0030154	cell differentiation	biological_process	0.99557	1	14	3794	148	22835	Si029988m.g,Si028844m.g,Si034375m.g,Si037286m.g,Si019865m.g,Si032580m.g,Si003355m.g,Si034164m.g,Si003806m.g,Si002243m.g,Si002803m.g,Si002537m.g,Si021101m.g,Si012550m.g
GO:0044248	cellular catabolic process	biological_process	0.99562	1	67	3794	534	22835	Si008723m.g,Si014005m.g,Si022026m.g,Si029689m.g,Si003310m.g,Si034808m.g,Si005975m.g,Si024048m.g,Si028837m.g,Si001971m.g,Si010980m.g,Si026452m.g,Si039451m.g,Si035693m.g,Si008672m.g,Si006020m.g,Si019811m.g,Si005814m.g,Si010776m.g,Si000115m.g,Si037175m.g,Si004726m.g,Si026043m.g,Si025585m.g,Si007952m.g,Si002243m.g,Si006403m.g,Si017389m.g,Si017880m.g,Si034634m.g,Si005133m.g,Si007238m.g,Si001146m.g,Si0…
GO:0022008	neurogenesis	biological_process	0.99564	1	1	3794	29	22835	Si002803m.g
GO:0031325	positive regulation of cellular metabolic process	biological_process	0.99569	1	11	3794	124	22835	Si007238m.g,Si017966m.g,Si024647m.g,Si023782m.g,Si013833m.g,Si029689m.g,Si003310m.g,Si007952m.g,Si021317m.g,Si028714m.g,Si015947m.g
GO:0044770	cell cycle phase transition	biological_process	0.99571	1	1	3794	30	22835	Si000115m.g
GO:0044772	mitotic cell cycle phase transition	biological_process	0.99571	1	1	3794	30	22835	Si000115m.g
GO:1901987	regulation of cell cycle phase transition	biological_process	0.99571	1	1	3794	30	22835	Si000115m.g
GO:1901990	regulation of mitotic cell cycle phase transition	biological_process	0.99571	1	1	3794	30	22835	Si000115m.g
GO:0022613	ribonucleoprotein complex biogenesis	biological_process	0.9958	1	13	3794	140	22835	Si034824m.g,Si037212m.g,Si013428m.g,Si016821m.g,Si002537m.g,Si017486m.g,Si017752m.g,Si011746m.g,Si013851m.g,Si029689m.g,Si026028m.g,Si018541m.g,Si008685m.g
GO:0009057	macromolecule catabolic process	biological_process	0.99598	1	28	3794	257	22835	Si010776m.g,Si012980m.g,Si035044m.g,Si010827m.g,Si005133m.g,Si010816m.g,Si009519m.g,Si028714m.g,Si004756m.g,Si000115m.g,Si000329m.g,Si016139m.g,Si034783m.g,Si010959m.g,Si033152m.g,Si024048m.g,Si034808m.g,Si025585m.g,Si037175m.g,Si017389m.g,Si008672m.g,Si002243m.g,Si032579m.g,Si000392m.g,Si026334m.g,Si001971m.g,Si010838m.g,Si010980m.g
GO:0006414	translational elongation	biological_process	0.99635	1	1	3794	31	22835	Si024647m.g
GO:0043161	proteasome-mediated ubiquitin-dependent protein catabolic process	biological_process	0.99642	1	1	3794	31	22835	Si000115m.g
GO:0030162	regulation of proteolysis	biological_process	0.99643	1	2	3794	44	22835	Si000115m.g,Si018695m.g
GO:0070206	protein trimerization	biological_process	0.99673	1	1	3794	31	22835	Si016793m.g
GO:0006461	protein complex assembly	biological_process	0.99697	1	37	3794	325	22835	Si016314m.g,Si020712m.g,Si021632m.g,Si031595m.g,Si036905m.g,Si018436m.g,Si033634m.g,Si010488m.g,Si026579m.g,Si007272m.g,Si030133m.g,Si017123m.g,Si023636m.g,Si020750m.g,Si005975m.g,Si016309m.g,Si039162m.g,Si016793m.g,Si004176m.g,Si025921m.g,Si015035m.g,Si020793m.g,Si036600m.g,Si025953m.g,Si020775m.g,Si034634m.g,Si012368m.g,Si007070m.g,Si011795m.g,Si025148m.g,Si032533m.g,Si034038m.g,Si022331m.g,Si0…
GO:0070271	protein complex biogenesis	biological_process	0.99697	1	37	3794	325	22835	Si020793m.g,Si015035m.g,Si025921m.g,Si004176m.g,Si016793m.g,Si012368m.g,Si034634m.g,Si020775m.g,Si025953m.g,Si036600m.g,Si032533m.g,Si034038m.g,Si025148m.g,Si007070m.g,Si011795m.g,Si037200m.g,Si007619m.g,Si022525m.g,Si020837m.g,Si022331m.g,Si020712m.g,Si016314m.g,Si007272m.g,Si026579m.g,Si033634m.g,Si018436m.g,Si010488m.g,Si031595m.g,Si036905m.g,Si021632m.g,Si020750m.g,Si023636m.g,Si017123m.g,Si0…
GO:0000041	transition metal ion transport	biological_process	0.99728	1	11	3794	129	22835	Si021767m.g,Si001172m.g,Si013849m.g,Si009754m.g,Si000652m.g,Si007045m.g,Si002855m.g,Si010836m.g,Si036961m.g,Si033084m.g,Si028682m.g
GO:0006270	DNA replication initiation	biological_process	0.99736	1	5	3794	76	22835	Si030561m.g,Si007844m.g,Si022511m.g,Si010606m.g,Si001684m.g
GO:0051783	regulation of nuclear division	biological_process	0.99753	1	1	3794	33	22835	Si000115m.g
GO:0048522	positive regulation of cellular process	biological_process	0.99757	1	22	3794	217	22835	Si021109m.g,Si018405m.g,Si020646m.g,Si021317m.g,Si007952m.g,Si029170m.g,Si003310m.g,Si029689m.g,Si005975m.g,Si023782m.g,Si026703m.g,Si007619m.g,Si022525m.g,Si015947m.g,Si028714m.g,Si034998m.g,Si010739m.g,Si013833m.g,Si024647m.g,Si018436m.g,Si017966m.g,Si007238m.g
GO:0006826	iron ion transport	biological_process	0.99761	1	6	3794	86	22835	Si028682m.g,Si010836m.g,Si036961m.g,Si021767m.g,Si001172m.g,Si013849m.g
GO:0051302	regulation of cell division	biological_process	0.99765	1	2	3794	46	22835	Si000115m.g,Si000051m.g
GO:0043093	FtsZ-dependent cytokinesis	biological_process	0.99771	1	6	3794	88	22835	Si037358m.g,Si018237m.g,Si034634m.g,Si005975m.g,Si015538m.g,Si002184m.g
GO:0010506	regulation of autophagy	biological_process	0.99776	1	3	3794	58	22835	Si029689m.g,Si003310m.g,Si007238m.g
GO:0019954	asexual reproduction	biological_process	0.99789	1	8	3794	107	22835	Si005975m.g,Si018237m.g,Si034634m.g,Si032907m.g,Si037483m.g,Si015538m.g,Si002184m.g,Si037358m.g
GO:0010498	proteasomal protein catabolic process	biological_process	0.99791	1	1	3794	34	22835	Si000115m.g
GO:0009893	positive regulation of metabolic process	biological_process	0.99794	1	12	3794	139	22835	Si007952m.g,Si021317m.g,Si028714m.g,Si015947m.g,Si007238m.g,Si017966m.g,Si016771m.g,Si013833m.g,Si024647m.g,Si023782m.g,Si003310m.g,Si029689m.g
GO:0065008	regulation of biological quality	biological_process	0.99799	1	69	3794	557	22835	Si022756m.g,Si014441m.g,Si009240m.g,Si017116m.g,Si030561m.g,Si027640m.g,Si038009m.g,Si028714m.g,Si001678m.g,Si015780m.g,Si021632m.g,Si005493m.g,Si036905m.g,Si001375m.g,Si002802m.g,Si018436m.g,Si005667m.g,Si002833m.g,Si026675m.g,Si001019m.g,Si013795m.g,Si023196m.g,Si039496m.g,Si033449m.g,Si026704m.g,Si019278m.g,Si025458m.g,Si014298m.g,Si015035m.g,Si016056m.g,Si031692m.g,Si004445m.g,Si009995m.g,Si0…
GO:0032505	reproduction of a single-celled organism	biological_process	0.99801	1	6	3794	89	22835	Si015538m.g,Si002184m.g,Si005975m.g,Si034634m.g,Si018237m.g,Si037358m.g
GO:0006351	transcription, DNA-templated	biological_process	0.99817	1	344	3794	2374	22835	Si027728m.g,Si003367m.g,Si001109m.g,Si031470m.g,Si024258m.g,Si026704m.g,Si030134m.g,Si005034m.g,Si012020m.g,Si038146m.g,Si001509m.g,Si036824m.g,Si019997m.g,Si016147m.g,Si000065m.g,Si019893m.g,Si023077m.g,Si030526m.g,Si035966m.g,Si000044m.g,Si039886m.g,Si021641m.g,Si015555m.g,Si000760m.g,Si017529m.g,Si029966m.g,Si030334m.g,Si022468m.g,Si023055m.g,Si023885m.g,Si030774m.g,Si002749m.g,Si007009m.g,Si0…
GO:0097659	nucleic acid-templated transcription	biological_process	0.99817	1	344	3794	2374	22835	Si026649m.g,Si022747m.g,Si021501m.g,Si010967m.g,Si006105m.g,Si008587m.g,Si016085m.g,Si036611m.g,Si020979m.g,Si040171m.g,Si008634m.g,Si020712m.g,Si027433m.g,Si029636m.g,Si035299m.g,Si020605m.g,Si000260m.g,Si018705m.g,Si005071m.g,Si029773m.g,Si036821m.g,Si000841m.g,Si009256m.g,Si030741m.g,Si038848m.g,Si026709m.g,Si039496m.g,Si016665m.g,Si033393m.g,Si006230m.g,Si018305m.g,Si004904m.g,Si037358m.g,Si0…
GO:0022610	biological adhesion	biological_process	0.99818	1	9	3794	114	22835	Si013301m.g,Si001344m.g,Si021123m.g,Si020780m.g,Si033866m.g,Si005063m.g,Si016171m.g,Si028893m.g,Si038046m.g
GO:0032774	RNA biosynthetic process	biological_process	0.99822	1	347	3794	2394	22835	Si030134m.g,Si005034m.g,Si012020m.g,Si038146m.g,Si036824m.g,Si001509m.g,Si016147m.g,Si019997m.g,Si000065m.g,Si019893m.g,Si030526m.g,Si023077m.g,Si035966m.g,Si000044m.g,Si039886m.g,Si027728m.g,Si003367m.g,Si031470m.g,Si001109m.g,Si024258m.g,Si026704m.g,Si036680m.g,Si027982m.g,Si033720m.g,Si031405m.g,Si016922m.g,Si026342m.g,Si014469m.g,Si027014m.g,Si007911m.g,Si001328m.g,Si016611m.g,Si006217m.g,Si0…
GO:0007155	cell adhesion	biological_process	0.99826	1	8	3794	106	22835	Si001344m.g,Si021123m.g,Si020780m.g,Si005063m.g,Si016171m.g,Si033866m.g,Si028893m.g,Si038046m.g
GO:0034654	nucleobase-containing compound biosynthetic process	biological_process	0.99834	1	371	3794	2550	22835	Si000395m.g,Si019508m.g,Si011735m.g,Si034720m.g,Si029088m.g,Si029803m.g,Si025905m.g,Si027407m.g,Si029498m.g,Si026276m.g,Si022926m.g,Si024417m.g,Si000598m.g,Si017165m.g,Si032755m.g,Si004340m.g,Si026452m.g,Si002845m.g,Si000599m.g,Si002588m.g,Si006262m.g,Si027485m.g,Si002517m.g,Si025307m.g,Si005879m.g,Si035833m.g,Si005975m.g,Si021634m.g,Si039733m.g,Si032144m.g,Si029272m.g,Si002748m.g,Si040152m.g,Si0…
GO:0065003	macromolecular complex assembly	biological_process	0.99835	1	38	3794	341	22835	Si020793m.g,Si002537m.g,Si004176m.g,Si016793m.g,Si025921m.g,Si015035m.g,Si025953m.g,Si020775m.g,Si036600m.g,Si012368m.g,Si034634m.g,Si011795m.g,Si007070m.g,Si034038m.g,Si032533m.g,Si025148m.g,Si022331m.g,Si020837m.g,Si007619m.g,Si022525m.g,Si037200m.g,Si016314m.g,Si020712m.g,Si021632m.g,Si031595m.g,Si036905m.g,Si007272m.g,Si026579m.g,Si033634m.g,Si010488m.g,Si018436m.g,Si017123m.g,Si030133m.g,Si0…
GO:0008033	tRNA processing	biological_process	0.99849	1	39	3794	341	22835	Si032944m.g,Si000006m.g,Si016980m.g,Si017486m.g,Si012020m.g,Si034344m.g,Si020675m.g,Si016688m.g,Si028820m.g,Si032031m.g,Si025934m.g,Si001725m.g,Si011911m.g,Si000285m.g,Si013160m.g,Si029681m.g,Si026854m.g,Si034362m.g,Si009287m.g,Si015448m.g,Si034114m.g,Si026704m.g,Si035223m.g,Si009500m.g,Si015732m.g,Si017412m.g,Si028930m.g,Si035126m.g,Si034354m.g,Si000206m.g,Si008685m.g,Si016611m.g,Si027260m.g,Si0…
GO:0071822	protein complex subunit organization	biological_process	0.99851	1	41	3794	365	22835	Si037200m.g,Si007619m.g,Si022525m.g,Si020837m.g,Si022331m.g,Si025148m.g,Si032533m.g,Si034038m.g,Si011795m.g,Si007070m.g,Si034634m.g,Si012368m.g,Si017172m.g,Si036600m.g,Si020775m.g,Si025953m.g,Si015035m.g,Si025921m.g,Si004176m.g,Si016793m.g,Si020793m.g,Si016309m.g,Si005975m.g,Si039162m.g,Si023636m.g,Si020750m.g,Si030133m.g,Si027485m.g,Si017123m.g,Si018436m.g,Si033634m.g,Si010488m.g,Si026579m.g,Si0…
GO:0017038	protein import	biological_process	0.99855	1	7	3794	98	22835	Si022331m.g,Si018363m.g,Si000265m.g,Si001493m.g,Si006768m.g,Si036374m.g,Si032948m.g
GO:0018130	heterocycle biosynthetic process	biological_process	0.99857	1	413	3794	2821	22835	Si035178m.g,Si039512m.g,Si029590m.g,Si004904m.g,Si037358m.g,Si030262m.g,Si013293m.g,Si000043m.g,Si000841m.g,Si009256m.g,Si030741m.g,Si016665m.g,Si038848m.g,Si026709m.g,Si039496m.g,Si004056m.g,Si006230m.g,Si018305m.g,Si001234m.g,Si033393m.g,Si029636m.g,Si027433m.g,Si020712m.g,Si017049m.g,Si029127m.g,Si000260m.g,Si002395m.g,Si020605m.g,Si035299m.g,Si036821m.g,Si018705m.g,Si029773m.g,Si005071m.g,Si0…
GO:0006914	autophagy	biological_process	0.99861	1	18	3794	193	22835	Si007611m.g,Si007238m.g,Si006020m.g,Si034634m.g,Si001146m.g,Si036304m.g,Si007177m.g,Si035693m.g,Si026452m.g,Si002184m.g,Si016507m.g,Si018237m.g,Si022026m.g,Si022331m.g,Si005975m.g,Si003310m.g,Si029689m.g,Si008634m.g
GO:0019725	cellular homeostasis	biological_process	0.99871	1	16	3794	181	22835	Si023782m.g,Si033796m.g,Si030561m.g,Si025001m.g,Si038009m.g,Si018744m.g,Si002833m.g,Si034453m.g,Si036947m.g,Si002802m.g,Si025560m.g,Si028714m.g,Si014298m.g,Si026773m.g,Si001678m.g,Si033707m.g
GO:0007059	chromosome segregation	biological_process	0.99874	1	6	3794	91	22835	Si018237m.g,Si039496m.g,Si022525m.g,Si000115m.g,Si026106m.g,Si007781m.g
GO:0022607	cellular component assembly	biological_process	0.99878	1	67	3794	553	22835	Si036810m.g,Si034634m.g,Si025953m.g,Si021653m.g,Si020775m.g,Si036600m.g,Si039113m.g,Si039733m.g,Si020793m.g,Si004176m.g,Si002537m.g,Si015947m.g,Si022525m.g,Si007619m.g,Si037200m.g,Si034038m.g,Si032533m.g,Si000051m.g,Si038649m.g,Si007272m.g,Si033634m.g,Si002646m.g,Si008439m.g,Si005975m.g,Si016309m.g,Si023636m.g,Si027485m.g,Si030133m.g,Si026181m.g,Si028478m.g,Si029653m.g,Si012368m.g,Si031685m.g,Si0…
GO:0032259	methylation	biological_process	0.99879	1	11	3794	133	22835	Si002161m.g,Si016980m.g,Si017486m.g,Si034824m.g,Si026854m.g,Si037212m.g,Si014514m.g,Si001146m.g,Si006773m.g,Si008685m.g,Si013851m.g
GO:0009896	positive regulation of catabolic process	biological_process	0.99887	1	2	3794	51	22835	Si029689m.g,Si003310m.g
GO:0010508	positive regulation of autophagy	biological_process	0.99887	1	2	3794	51	22835	Si003310m.g,Si029689m.g
GO:0031331	positive regulation of cellular catabolic process	biological_process	0.99887	1	2	3794	51	22835	Si029689m.g,Si003310m.g
GO:0009451	RNA modification	biological_process	0.99898	1	26	3794	250	22835	Si009500m.g,Si035223m.g,Si006773m.g,Si020210m.g,Si034114m.g,Si026704m.g,Si015448m.g,Si017752m.g,Si009287m.g,Si027260m.g,Si026854m.g,Si013160m.g,Si029076m.g,Si016611m.g,Si000285m.g,Si008685m.g,Si011911m.g,Si016688m.g,Si028820m.g,Si012020m.g,Si028930m.g,Si017486m.g,Si016980m.g,Si034824m.g,Si032944m.g,Si037212m.g
GO:0000075	cell cycle checkpoint	biological_process	0.99905	1	1	3794	39	22835	Si025956m.g
GO:0006310	DNA recombination	biological_process	0.99906	1	47	3794	396	22835	Si037176m.g,Si031405m.g,Si025118m.g,Si021130m.g,Si013279m.g,Si016611m.g,Si035313m.g,Si024659m.g,Si024878m.g,Si025956m.g,Si016096m.g,Si023256m.g,Si028362m.g,Si025945m.g,Si020210m.g,Si029472m.g,Si000039m.g,Si010550m.g,Si024989m.g,Si009924m.g,Si009208m.g,Si025867m.g,Si027449m.g,Si025900m.g,Si008743m.g,Si020211m.g,Si000044m.g,Si032502m.g,Si025880m.g,Si000043m.g,Si013160m.g,Si027935m.g,Si000285m.g,Si0…
GO:0006605	protein targeting	biological_process	0.99908	1	19	3794	201	22835	Si012020m.g,Si000043m.g,Si018363m.g,Si015838m.g,Si016688m.g,Si000044m.g,Si000265m.g,Si005685m.g,Si006768m.g,Si000046m.g,Si015101m.g,Si033997m.g,Si032948m.g,Si000042m.g,Si001493m.g,Si022331m.g,Si033907m.g,Si015448m.g,Si020210m.g
GO:0045786	negative regulation of cell cycle	biological_process	0.99912	1	1	3794	40	22835	Si040644m.g
GO:0009894	regulation of catabolic process	biological_process	0.99927	1	5	3794	86	22835	Si003310m.g,Si000115m.g,Si000329m.g,Si029689m.g,Si007238m.g
GO:0072594	establishment of protein localization to organelle	biological_process	0.99927	1	17	3794	187	22835	Si015448m.g,Si020210m.g,Si022331m.g,Si001493m.g,Si000042m.g,Si032948m.g,Si015101m.g,Si033997m.g,Si000046m.g,Si006768m.g,Si000265m.g,Si005685m.g,Si016688m.g,Si000044m.g,Si018363m.g,Si000043m.g,Si012020m.g
GO:0019438	aromatic compound biosynthetic process	biological_process	0.99933	1	403	3794	2784	22835	Si039337m.g,Si013050m.g,Si032476m.g,Si037027m.g,Si029529m.g,Si034832m.g,Si010289m.g,Si010680m.g,Si000413m.g,Si006075m.g,Si013842m.g,Si010764m.g,Si024615m.g,Si013279m.g,Si036303m.g,Si012954m.g,Si034667m.g,Si014861m.g,Si038500m.g,Si016197m.g,Si012941m.g,Si016821m.g,Si011648m.g,Si010545m.g,Si028088m.g,Si025927m.g,Si023194m.g,Si002515m.g,Si036453m.g,Si013155m.g,Si002891m.g,Si038243m.g,Si000006m.g,Si0…
GO:0018193	peptidyl-amino acid modification	biological_process	0.99938	1	4	3794	75	22835	Si006233m.g,Si012642m.g,Si002161m.g,Si007911m.g
GO:0033036	macromolecule localization	biological_process	0.9994	1	123	3794	935	22835	Si033907m.g,Si030439m.g,Si000333m.g,Si017320m.g,Si022331m.g,Si001493m.g,Si036732m.g,Si032445m.g,Si033920m.g,Si035749m.g,Si006233m.g,Si034443m.g,Si015101m.g,Si023551m.g,Si034164m.g,Si021478m.g,Si034624m.g,Si017274m.g,Si035083m.g,Si007177m.g,Si001316m.g,Si035983m.g,Si000043m.g,Si000044m.g,Si016688m.g,Si028478m.g,Si024087m.g,Si028359m.g,Si015838m.g,Si005750m.g,Si009383m.g,Si012020m.g,Si028775m.g,Si0…
GO:1902580	single-organism cellular localization	biological_process	0.9994	1	20	3794	213	22835	Si000044m.g,Si016688m.g,Si000043m.g,Si018363m.g,Si029489m.g,Si012020m.g,Si008066m.g,Si015448m.g,Si020210m.g,Si036451m.g,Si001493m.g,Si022331m.g,Si032948m.g,Si000042m.g,Si006768m.g,Si000046m.g,Si000265m.g,Si005685m.g,Si033997m.g,Si015101m.g
GO:0006261	DNA-dependent DNA replication	biological_process	0.99941	1	5	3794	87	22835	Si001684m.g,Si030561m.g,Si022511m.g,Si007844m.g,Si010606m.g
GO:0006399	tRNA metabolic process	biological_process	0.99941	1	53	3794	452	22835	Si000206m.g,Si021646m.g,Si034354m.g,Si015090m.g,Si016611m.g,Si034103m.g,Si017014m.g,Si008685m.g,Si000476m.g,Si028930m.g,Si035126m.g,Si017412m.g,Si020210m.g,Si035741m.g,Si013851m.g,Si004348m.g,Si006473m.g,Si033846m.g,Si006773m.g,Si035693m.g,Si009754m.g,Si027260m.g,Si001725m.g,Si025934m.g,Si032031m.g,Si028820m.g,Si016688m.g,Si013160m.g,Si000285m.g,Si011911m.g,Si016198m.g,Si000006m.g,Si016212m.g,Si0…
GO:0033043	regulation of organelle organization	biological_process	0.99942	1	6	3794	98	22835	Si007619m.g,Si018436m.g,Si036905m.g,Si015947m.g,Si000115m.g,Si005975m.g
GO:0000910	cytokinesis	biological_process	0.99943	1	9	3794	125	22835	Si005975m.g,Si018237m.g,Si034634m.g,Si000051m.g,Si002184m.g,Si015538m.g,Si029489m.g,Si037358m.g,Si033128m.g
GO:0016482	cytoplasmic transport	biological_process	0.99945	1	26	3794	259	22835	Si009383m.g,Si012020m.g,Si005912m.g,Si036824m.g,Si018363m.g,Si021311m.g,Si001316m.g,Si000043m.g,Si016688m.g,Si000044m.g,Si024087m.g,Si013290m.g,Si033997m.g,Si015101m.g,Si000046m.g,Si006768m.g,Si000265m.g,Si005685m.g,Si000042m.g,Si035083m.g,Si032948m.g,Si022331m.g,Si025917m.g,Si001493m.g,Si020210m.g,Si015448m.g
GO:0006511	ubiquitin-dependent protein catabolic process	biological_process	0.99947	1	10	3794	136	22835	Si005133m.g,Si034808m.g,Si001971m.g,Si004756m.g,Si028714m.g,Si017389m.g,Si032579m.g,Si000115m.g,Si008672m.g,Si002243m.g
GO:0019941	modification-dependent protein catabolic process	biological_process	0.99947	1	10	3794	136	22835	Si008672m.g,Si000115m.g,Si002243m.g,Si032579m.g,Si017389m.g,Si028714m.g,Si004756m.g,Si001971m.g,Si034808m.g,Si005133m.g
GO:0043632	modification-dependent macromolecule catabolic process	biological_process	0.99947	1	10	3794	136	22835	Si034808m.g,Si005133m.g,Si008672m.g,Si000115m.g,Si002243m.g,Si032579m.g,Si028714m.g,Si017389m.g,Si004756m.g,Si001971m.g
GO:0045454	cell redox homeostasis	biological_process	0.99956	1	10	3794	140	22835	Si002833m.g,Si018744m.g,Si014298m.g,Si038009m.g,Si025560m.g,Si025001m.g,Si002802m.g,Si033796m.g,Si036947m.g,Si034453m.g
GO:0048870	cell motility	biological_process	0.99957	1	6	3794	99	22835	Si007072m.g,Si026452m.g,Si030983m.g,Si006517m.g,Si022331m.g,Si005706m.g
GO:0051674	localization of cell	biological_process	0.99957	1	6	3794	99	22835	Si030983m.g,Si006517m.g,Si022331m.g,Si005706m.g,Si007072m.g,Si026452m.g
GO:0015031	protein transport	biological_process	0.99958	1	101	3794	791	22835	Si002466m.g,Si003445m.g,Si002706m.g,Si039044m.g,Si021587m.g,Si039430m.g,Si024638m.g,Si004688m.g,Si034734m.g,Si024977m.g,Si018363m.g,Si001031m.g,Si012327m.g,Si000265m.g,Si017543m.g,Si005153m.g,Si032948m.g,Si040270m.g,Si016033m.g,Si008634m.g,Si035610m.g,Si020210m.g,Si039213m.g,Si018237m.g,Si006775m.g,Si028775m.g,Si012020m.g,Si009383m.g,Si036824m.g,Si005912m.g,Si035983m.g,Si000043m.g,Si001316m.g,Si0…
GO:0051716	cellular response to stimulus	biological_process	0.99958	1	217	3794	1562	22835	Si029714m.g,Si017406m.g,Si023383m.g,Si002358m.g,Si034906m.g,Si004282m.g,Si009557m.g,Si021632m.g,Si023511m.g,Si000910m.g,Si028714m.g,Si033831m.g,Si011095m.g,Si020210m.g,Si000039m.g,Si027436m.g,Si005730m.g,Si010130m.g,Si034447m.g,Si002829m.g,Si024989m.g,Si012701m.g,Si029170m.g,Si016096m.g,Si021428m.g,Si021109m.g,Si013172m.g,Si025880m.g,Si016899m.g,Si039755m.g,Si003074m.g,Si004445m.g,Si009242m.g,Si0…
GO:1901564	organonitrogen compound metabolic process	biological_process	0.9996	1	258	3794	1860	22835	Si013535m.g,Si033698m.g,Si024710m.g,Si037008m.g,Si002677m.g,Si020970m.g,Si014220m.g,Si020767m.g,Si027857m.g,Si010312m.g,Si016805m.g,Si011911m.g,Si036871m.g,Si026891m.g,Si017880m.g,Si008213m.g,Si016404m.g,Si033974m.g,Si039451m.g,Si039112m.g,Si040363m.g,Si037183m.g,Si034932m.g,Si030075m.g,Si000952m.g,Si038901m.g,Si025576m.g,Si016286m.g,Si024647m.g,Si031649m.g,Si023662m.g,Si020828m.g,Si001019m.g,Si0…
GO:0045184	establishment of protein localization	biological_process	0.99962	1	103	3794	807	22835	Si001031m.g,Si034734m.g,Si024977m.g,Si018363m.g,Si004688m.g,Si024638m.g,Si012327m.g,Si002466m.g,Si008066m.g,Si039430m.g,Si021587m.g,Si002706m.g,Si003445m.g,Si039044m.g,Si008634m.g,Si016033m.g,Si006775m.g,Si018237m.g,Si039213m.g,Si035610m.g,Si020210m.g,Si017543m.g,Si000265m.g,Si040270m.g,Si005153m.g,Si032948m.g,Si001316m.g,Si035983m.g,Si000043m.g,Si000044m.g,Si016688m.g,Si024087m.g,Si028478m.g,Si0…
GO:0031329	regulation of cellular catabolic process	biological_process	0.99965	1	4	3794	81	22835	Si003310m.g,Si000115m.g,Si029689m.g,Si007238m.g
GO:0006281	DNA repair	biological_process	0.99968	1	60	3794	507	22835	Si024989m.g,Si020210m.g,Si029472m.g,Si000039m.g,Si025956m.g,Si016096m.g,Si028362m.g,Si027948m.g,Si025945m.g,Si024659m.g,Si035313m.g,Si023636m.g,Si000747m.g,Si016611m.g,Si015701m.g,Si002564m.g,Si034906m.g,Si037176m.g,Si025118m.g,Si033252m.g,Si021130m.g,Si023511m.g,Si010510m.g,Si035223m.g,Si033393m.g,Si016431m.g,Si026704m.g,Si034114m.g,Si033931m.g,Si005762m.g,Si039496m.g,Si037200m.g,Si018143m.g,Si0…
GO:0008104	protein localization	biological_process	0.9997	1	107	3794	838	22835	Si036732m.g,Si006233m.g,Si035749m.g,Si033920m.g,Si032445m.g,Si022331m.g,Si033907m.g,Si030439m.g,Si000333m.g,Si017320m.g,Si001493m.g,Si007177m.g,Si035083m.g,Si023551m.g,Si034164m.g,Si015101m.g,Si034443m.g,Si034624m.g,Si017274m.g,Si021478m.g,Si028478m.g,Si024087m.g,Si000044m.g,Si016688m.g,Si005750m.g,Si015838m.g,Si001316m.g,Si000043m.g,Si035983m.g,Si036824m.g,Si005912m.g,Si009383m.g,Si028775m.g,Si0…
GO:0050794	regulation of cellular process	biological_process	0.9997	1	496	3794	3394	22835	Si036611m.g,Si008587m.g,Si016085m.g,Si006105m.g,Si008634m.g,Si040171m.g,Si037471m.g,Si020979m.g,Si022747m.g,Si026649m.g,Si024570m.g,Si009240m.g,Si010967m.g,Si021501m.g,Si035299m.g,Si020605m.g,Si036821m.g,Si034427m.g,Si005071m.g,Si029773m.g,Si018705m.g,Si005976m.g,Si029636m.g,Si027433m.g,Si020712m.g,Si016665m.g,Si039496m.g,Si038848m.g,Si026709m.g,Si004087m.g,Si006230m.g,Si018305m.g,Si033393m.g,Si0…
GO:0051649	establishment of localization in cell	biological_process	0.99975	1	115	3794	893	22835	Si031891m.g,Si021311m.g,Si026106m.g,Si039987m.g,Si023013m.g,Si017172m.g,Si000882m.g,Si033971m.g,Si039214m.g,Si021495m.g,Si008000m.g,Si039113m.g,Si025917m.g,Si015448m.g,Si025303m.g,Si022969m.g,Si012674m.g,Si006768m.g,Si000046m.g,Si007072m.g,Si000042m.g,Si017819m.g,Si013141m.g,Si016045m.g,Si017373m.g,Si002608m.g,Si000597m.g,Si013290m.g,Si021746m.g,Si004807m.g,Si037410m.g,Si029088m.g,Si024073m.g,Si0…
GO:0048518	positive regulation of biological process	biological_process	0.99976	1	23	3794	250	22835	Si007238m.g,Si017966m.g,Si018436m.g,Si016771m.g,Si013833m.g,Si024647m.g,Si010739m.g,Si028714m.g,Si034998m.g,Si015947m.g,Si026703m.g,Si022525m.g,Si007619m.g,Si023782m.g,Si029689m.g,Si003310m.g,Si005975m.g,Si029170m.g,Si007952m.g,Si021317m.g,Si020646m.g,Si021109m.g,Si018405m.g
GO:0007005	mitochondrion organization	biological_process	0.99977	1	4	3794	83	22835	Si029609m.g,Si035017m.g,Si020781m.g,Si000265m.g
GO:0033554	cellular response to stress	biological_process	0.99981	1	69	3794	581	22835	Si025956m.g,Si033997m.g,Si027948m.g,Si023636m.g,Si000747m.g,Si018284m.g,Si021130m.g,Si025118m.g,Si031939m.g,Si015701m.g,Si021134m.g,Si029403m.g,Si000046m.g,Si000042m.g,Si010510m.g,Si023782m.g,Si035223m.g,Si005762m.g,Si009287m.g,Si018143m.g,Si037200m.g,Si025867m.g,Si025900m.g,Si009726m.g,Si038362m.g,Si006556m.g,Si009208m.g,Si013160m.g,Si027935m.g,Si017727m.g,Si002365m.g,Si032502m.g,Si023535m.g,Si0…
GO:0051641	cellular localization	biological_process	0.99982	1	121	3794	940	22835	Si009532m.g,Si008543m.g,Si039689m.g,Si031859m.g,Si040196m.g,Si021063m.g,Si026648m.g,Si015634m.g,Si000020m.g,Si013433m.g,Si033997m.g,Si005685m.g,Si019534m.g,Si000684m.g,Si000747m.g,Si002588m.g,Si008934m.g,Si013032m.g,Si013141m.g,Si017819m.g,Si000597m.g,Si017373m.g,Si002608m.g,Si016045m.g,Si013290m.g,Si021746m.g,Si034317m.g,Si021541m.g,Si024073m.g,Si029088m.g,Si004807m.g,Si037410m.g,Si033962m.g,Si0…
GO:0000278	mitotic cell cycle	biological_process	0.99983	1	12	3794	164	22835	Si037358m.g,Si029489m.g,Si033128m.g,Si027485m.g,Si000115m.g,Si002184m.g,Si015538m.g,Si000051m.g,Si018237m.g,Si037200m.g,Si034634m.g,Si005975m.g
GO:1903047	mitotic cell cycle process	biological_process	0.99983	1	12	3794	164	22835	Si033128m.g,Si029489m.g,Si037358m.g,Si002184m.g,Si015538m.g,Si000115m.g,Si000051m.g,Si027485m.g,Si034634m.g,Si037200m.g,Si018237m.g,Si005975m.g
GO:0043170	macromolecule metabolic process	biological_process	0.99983	1	1169	3794	7532	22835	Si027770m.g,Si002588m.g,Si034488m.g,Si033272m.g,Si005902m.g,Si013334m.g,Si035366m.g,Si008312m.g,Si025307m.g,Si017113m.g,Si035833m.g,Si029466m.g,Si034808m.g,Si005879m.g,Si032235m.g,Si000115m.g,Si026070m.g,Si017412m.g,Si029498m.g,Si026276m.g,Si038589m.g,Si027407m.g,Si017165m.g,Si039327m.g,Si012980m.g,Si001665m.g,Si026854m.g,Si026026m.g,Si035415m.g,Si023016m.g,Si021835m.g,Si000152m.g,Si009293m.g,Si0…
GO:0044260	cellular macromolecule metabolic process	biological_process	0.99984	1	1036	3794	6720	22835	Si026715m.g,Si005106m.g,Si027555m.g,Si022221m.g,Si029334m.g,Si009005m.g,Si033193m.g,Si009318m.g,Si030477m.g,Si033974m.g,Si039112m.g,Si021787m.g,Si014506m.g,Si010550m.g,Si022026m.g,Si006409m.g,Si009726m.g,Si001485m.g,Si027029m.g,Si004176m.g,Si032944m.g,Si012054m.g,Si025100m.g,Si034824m.g,Si013833m.g,Si021954m.g,Si000405m.g,Si012792m.g,Si034696m.g,Si029302m.g,Si034296m.g,Si015304m.g,Si027629m.g,Si0…
GO:0000377	RNA splicing, via transesterification reactions with bulged adenosine as nucleophile	biological_process	0.99985	1	3	3794	75	22835	Si037410m.g,Si029102m.g,Si037358m.g
GO:0000398	mRNA splicing, via spliceosome	biological_process	0.99985	1	3	3794	75	22835	Si037358m.g,Si037410m.g,Si029102m.g
GO:0034470	ncRNA processing	biological_process	0.99985	1	46	3794	423	22835	Si035223m.g,Si009500m.g,Si015732m.g,Si009287m.g,Si026704m.g,Si034114m.g,Si015448m.g,Si013428m.g,Si029681m.g,Si026854m.g,Si034362m.g,Si011911m.g,Si000285m.g,Si026028m.g,Si013160m.g,Si018541m.g,Si016688m.g,Si011746m.g,Si028820m.g,Si025934m.g,Si032031m.g,Si001725m.g,Si017486m.g,Si016980m.g,Si012020m.g,Si020675m.g,Si034344m.g,Si037212m.g,Si032944m.g,Si000006m.g,Si034824m.g,Si006773m.g,Si033846m.g,Si0…
GO:0006974	cellular response to DNA damage stimulus	biological_process	0.99987	1	65	3794	558	22835	Si018284m.g,Si033997m.g,Si027948m.g,Si025956m.g,Si000747m.g,Si023636m.g,Si015701m.g,Si021130m.g,Si025118m.g,Si031939m.g,Si035223m.g,Si010510m.g,Si018143m.g,Si009287m.g,Si037200m.g,Si005762m.g,Si021134m.g,Si029403m.g,Si000046m.g,Si000042m.g,Si027935m.g,Si013160m.g,Si032502m.g,Si002365m.g,Si017727m.g,Si009726m.g,Si006556m.g,Si038362m.g,Si025867m.g,Si025900m.g,Si009208m.g,Si024989m.g,Si035809m.g,Si0…
GO:0033365	protein localization to organelle	biological_process	0.99988	1	18	3794	213	22835	Si032948m.g,Si000042m.g,Si000265m.g,Si005685m.g,Si000046m.g,Si006768m.g,Si015101m.g,Si033997m.g,Si020210m.g,Si015448m.g,Si022525m.g,Si001493m.g,Si022331m.g,Si012020m.g,Si016688m.g,Si000044m.g,Si000043m.g,Si018363m.g
GO:0044085	cellular component biogenesis	biological_process	0.99989	1	84	3794	710	22835	Si037212m.g,Si037358m.g,Si016775m.g,Si033128m.g,Si015538m.g,Si015035m.g,Si025921m.g,Si028775m.g,Si016793m.g,Si029653m.g,Si012368m.g,Si028478m.g,Si029404m.g,Si031685m.g,Si026821m.g,Si013428m.g,Si037294m.g,Si025148m.g,Si034443m.g,Si011795m.g,Si007070m.g,Si020837m.g,Si022331m.g,Si007611m.g,Si020712m.g,Si032104m.g,Si016314m.g,Si034354m.g,Si026579m.g,Si010488m.g,Si018436m.g,Si031595m.g,Si008685m.g,Si0…
GO:0015684	ferrous iron transport	biological_process	0.99989	1	3	3794	77	22835	Si036961m.g,Si001172m.g,Si028682m.g
GO:0044257	cellular protein catabolic process	biological_process	0.99989	1	10	3794	150	22835	Si001971m.g,Si008672m.g,Si000115m.g,Si002243m.g,Si032579m.g,Si028714m.g,Si017389m.g,Si004756m.g,Si005133m.g,Si034808m.g
GO:0051603	proteolysis involved in cellular protein catabolic process	biological_process	0.99989	1	10	3794	150	22835	Si001971m.g,Si028714m.g,Si017389m.g,Si004756m.g,Si002243m.g,Si008672m.g,Si000115m.g,Si032579m.g,Si005133m.g,Si034808m.g
GO:0043933	macromolecular complex subunit organization	biological_process	0.9999	1	57	3794	519	22835	Si016314m.g,Si028383m.g,Si002161m.g,Si038845m.g,Si020712m.g,Si014103m.g,Si000907m.g,Si021632m.g,Si007911m.g,Si024647m.g,Si036905m.g,Si031595m.g,Si002433m.g,Si010488m.g,Si033634m.g,Si018436m.g,Si007272m.g,Si026579m.g,Si030133m.g,Si017123m.g,Si027485m.g,Si006790m.g,Si023636m.g,Si020750m.g,Si005975m.g,Si016309m.g,Si030273m.g,Si039162m.g,Si030560m.g,Si002629m.g,Si002537m.g,Si016793m.g,Si025921m.g,Si0…
GO:0007018	microtubule-based movement	biological_process	0.9999	1	2	3794	61	22835	Si015645m.g,Si005706m.g
GO:0006886	intracellular protein transport	biological_process	0.99991	1	77	3794	649	22835	Si028478m.g,Si024087m.g,Si016688m.g,Si000044m.g,Si015838m.g,Si005750m.g,Si001316m.g,Si000043m.g,Si036824m.g,Si005912m.g,Si009383m.g,Si028775m.g,Si012020m.g,Si035749m.g,Si033920m.g,Si032445m.g,Si022331m.g,Si000333m.g,Si033907m.g,Si001493m.g,Si007177m.g,Si035083m.g,Si034164m.g,Si015101m.g,Si034443m.g,Si017274m.g,Si034624m.g,Si021478m.g,Si012327m.g,Si024638m.g,Si004688m.g,Si018363m.g,Si034734m.g,Si0…
GO:0030163	protein catabolic process	biological_process	0.99992	1	11	3794	161	22835	Si001971m.g,Si004756m.g,Si028714m.g,Si017389m.g,Si032579m.g,Si000329m.g,Si008672m.g,Si000115m.g,Si002243m.g,Si005133m.g,Si034808m.g
GO:0008380	RNA splicing	biological_process	0.99992	1	5	3794	100	22835	Si037358m.g,Si025934m.g,Si029102m.g,Si037410m.g,Si033846m.g
GO:0034660	ncRNA metabolic process	biological_process	0.99994	1	60	3794	534	22835	Si015732m.g,Si009500m.g,Si007513m.g,Si035223m.g,Si034114m.g,Si015448m.g,Si026704m.g,Si009287m.g,Si019684m.g,Si002677m.g,Si034362m.g,Si026854m.g,Si013428m.g,Si029681m.g,Si018541m.g,Si013160m.g,Si026028m.g,Si000285m.g,Si011911m.g,Si016198m.g,Si001725m.g,Si025934m.g,Si032031m.g,Si011746m.g,Si016688m.g,Si028820m.g,Si020675m.g,Si034344m.g,Si012020m.g,Si016805m.g,Si017486m.g,Si016980m.g,Si034824m.g,Si0…
GO:0050789	regulation of biological process	biological_process	0.99994	1	509	3794	3527	22835	Si025307m.g,Si002517m.g,Si005975m.g,Si029689m.g,Si035833m.g,Si005879m.g,Si006262m.g,Si000599m.g,Si018744m.g,Si002588m.g,Si027692m.g,Si027770m.g,Si002845m.g,Si026452m.g,Si027485m.g,Si026276m.g,Si029498m.g,Si027407m.g,Si032755m.g,Si022926m.g,Si024417m.g,Si040425m.g,Si034720m.g,Si019508m.g,Si011735m.g,Si040644m.g,Si000395m.g,Si025905m.g,Si007212m.g,Si000115m.g,Si029088m.g,Si011097m.g,Si022090m.g,Si0…
GO:0034613	cellular protein localization	biological_process	0.99994	1	83	3794	697	22835	Si033907m.g,Si000333m.g,Si022331m.g,Si001493m.g,Si032445m.g,Si035749m.g,Si033920m.g,Si034443m.g,Si034164m.g,Si015101m.g,Si021478m.g,Si017274m.g,Si034624m.g,Si035083m.g,Si007177m.g,Si001316m.g,Si000043m.g,Si016688m.g,Si000044m.g,Si024087m.g,Si028478m.g,Si015838m.g,Si005750m.g,Si009383m.g,Si012020m.g,Si028775m.g,Si005912m.g,Si036824m.g,Si008634m.g,Si016033m.g,Si006775m.g,Si018237m.g,Si020210m.g,Si0…
GO:0070727	cellular macromolecule localization	biological_process	0.99994	1	83	3794	697	22835	Si022525m.g,Si036451m.g,Si022969m.g,Si015448m.g,Si012674m.g,Si006768m.g,Si000046m.g,Si000042m.g,Si021311m.g,Si026106m.g,Si039987m.g,Si027373m.g,Si017172m.g,Si033971m.g,Si039113m.g,Si008543m.g,Si009532m.g,Si026648m.g,Si015634m.g,Si000020m.g,Si033997m.g,Si019534m.g,Si005685m.g,Si002588m.g,Si000747m.g,Si000684m.g,Si017819m.g,Si013141m.g,Si002608m.g,Si034317m.g,Si013290m.g,Si037410m.g,Si024073m.g,Si0…
GO:0000226	microtubule cytoskeleton organization	biological_process	0.99995	1	7	3794	123	22835	Si007781m.g,Si027485m.g,Si026106m.g,Si029489m.g,Si039496m.g,Si018237m.g,Si022525m.g
GO:0006479	protein methylation	biological_process	0.99995	1	1	3794	52	22835	Si002161m.g
GO:0008213	protein alkylation	biological_process	0.99995	1	1	3794	52	22835	Si002161m.g
GO:0007067	mitotic nuclear division	biological_process	0.99995	1	2	3794	70	22835	Si000115m.g,Si037200m.g
GO:0000375	RNA splicing, via transesterification reactions	biological_process	0.99996	1	3	3794	83	22835	Si037358m.g,Si037410m.g,Si029102m.g
GO:0006313	transposition, DNA-mediated	biological_process	0.99997	1	9	3794	141	22835	Si025303m.g,Si013279m.g,Si010550m.g,Si035702m.g,Si024878m.g,Si009924m.g,Si023256m.g,Si025900m.g,Si031405m.g
GO:0032196	transposition	biological_process	0.99997	1	9	3794	141	22835	Si010550m.g,Si025303m.g,Si013279m.g,Si023256m.g,Si025900m.g,Si031405m.g,Si024878m.g,Si035702m.g,Si009924m.g
GO:0051301	cell division	biological_process	0.99997	1	12	3794	177	22835	Si000719m.g,Si015538m.g,Si002184m.g,Si000115m.g,Si000051m.g,Si029489m.g,Si037358m.g,Si033128m.g,Si009311m.g,Si005975m.g,Si018237m.g,Si034634m.g
GO:0000723	telomere maintenance	biological_process	0.99997	1	4	3794	93	22835	Si022777m.g,Si005493m.g,Si004445m.g,Si026704m.g
GO:0032200	telomere organization	biological_process	0.99997	1	4	3794	93	22835	Si022777m.g,Si005493m.g,Si004445m.g,Si026704m.g
GO:0060249	anatomical structure homeostasis	biological_process	0.99997	1	4	3794	93	22835	Si005493m.g,Si004445m.g,Si022777m.g,Si026704m.g
GO:0065007	biological regulation	biological_process	0.99998	1	542	3794	3762	22835	Si014815m.g,Si020684m.g,Si000910m.g,Si033831m.g,Si002358m.g,Si036905m.g,Si029170m.g,Si021428m.g,Si026421m.g,Si016791m.g,Si018237m.g,Si009733m.g,Si032342m.g,Si015538m.g,Si019278m.g,Si003074m.g,Si009242m.g,Si004445m.g,Si035083m.g,Si010824m.g,Si022723m.g,Si000991m.g,Si021601m.g,Si006417m.g,Si036301m.g,Si002844m.g,Si012642m.g,Si006733m.g,Si022331m.g,Si032881m.g,Si000413m.g,Si010289m.g,Si037027m.g,Si0…
GO:0009058	biosynthetic process	biological_process	0.99998	1	718	3794	4894	22835	Si006490m.g,Si020923m.g,Si031470m.g,Si001109m.g,Si004641m.g,Si013156m.g,Si029681m.g,Si010291m.g,Si016703m.g,Si000044m.g,Si039886m.g,Si000065m.g,Si035966m.g,Si017734m.g,Si036824m.g,Si016147m.g,Si030561m.g,Si023885m.g,Si034620m.g,Si007009m.g,Si028328m.g,Si023055m.g,Si004348m.g,Si015818m.g,Si014212m.g,Si029966m.g,Si035313m.g,Si021641m.g,Si022756m.g,Si024242m.g,Si017966m.g,Si037862m.g,Si007911m.g,Si0…
GO:0000280	nuclear division	biological_process	0.99998	1	3	3794	89	22835	Si022525m.g,Si037200m.g,Si000115m.g
GO:0048285	organelle fission	biological_process	0.99999	1	4	3794	102	22835	Si037200m.g,Si022525m.g,Si035017m.g,Si000115m.g
GO:0044265	cellular macromolecule catabolic process	biological_process	0.99999	1	12	3794	186	22835	Si026334m.g,Si001971m.g,Si017389m.g,Si028714m.g,Si004756m.g,Si008672m.g,Si000115m.g,Si002243m.g,Si032579m.g,Si016139m.g,Si005133m.g,Si034808m.g
GO:1901576	organic substance biosynthetic process	biological_process	0.99999	1	677	3794	4652	22835	Si016821m.g,Si038500m.g,Si016197m.g,Si032820m.g,Si028088m.g,Si010545m.g,Si000747m.g,Si025312m.g,Si006473m.g,Si022340m.g,Si025927m.g,Si002515m.g,Si028383m.g,Si032268m.g,Si013050m.g,Si002646m.g,Si039337m.g,Si006075m.g,Si010680m.g,Si013842m.g,Si010764m.g,Si005186m.g,Si015090m.g,Si033131m.g,Si036322m.g,Si014861m.g,Si034667m.g,Si013279m.g,Si036303m.g,Si012954m.g,Si015363m.g,Si016208m.g,Si021317m.g,Si0…
GO:1902582	single-organism intracellular transport	biological_process	0.99999	1	34	3794	368	22835	Si000042m.g,Si035083m.g,Si007072m.g,Si015101m.g,Si006768m.g,Si000046m.g,Si025303m.g,Si015448m.g,Si033907m.g,Si022331m.g,Si001493m.g,Si005912m.g,Si036824m.g,Si009383m.g,Si012020m.g,Si023013m.g,Si016688m.g,Si000044m.g,Si024087m.g,Si015838m.g,Si021311m.g,Si001316m.g,Si000043m.g,Si032948m.g,Si033997m.g,Si005685m.g,Si000265m.g,Si020210m.g,Si031859m.g,Si021587m.g,Si019634m.g,Si019512m.g,Si013290m.g,Si0…
GO:0006260	DNA replication	biological_process	0.99999	1	44	3794	449	22835	Si034634m.g,Si002365m.g,Si010606m.g,Si017172m.g,Si034286m.g,Si038146m.g,Si007844m.g,Si031971m.g,Si037358m.g,Si035223m.g,Si025322m.g,Si022511m.g,Si015448m.g,Si000991m.g,Si034647m.g,Si011916m.g,Si000824m.g,Si023551m.g,Si016611m.g,Si016677m.g,Si033131m.g,Si007574m.g,Si014144m.g,Si004688m.g,Si029773m.g,Si028940m.g,Si002564m.g,Si000386m.g,Si034906m.g,Si032268m.g,Si000413m.g,Si006237m.g,Si023511m.g,Si0…
GO:0042592	homeostatic process	biological_process	1	1	23	3794	290	22835	Si021890m.g,Si013795m.g,Si033796m.g,Si023782m.g,Si038009m.g,Si026704m.g,Si033449m.g,Si030561m.g,Si025001m.g,Si022777m.g,Si018744m.g,Si002833m.g,Si036947m.g,Si005493m.g,Si034453m.g,Si004445m.g,Si025560m.g,Si002802m.g,Si026773m.g,Si014298m.g,Si001678m.g,Si028714m.g,Si033707m.g
GO:0046907	intracellular transport	biological_process	1	1	86	3794	773	22835	Si032445m.g,Si035749m.g,Si033920m.g,Si001493m.g,Si000333m.g,Si033907m.g,Si022331m.g,Si035083m.g,Si007177m.g,Si021478m.g,Si017274m.g,Si034624m.g,Si034443m.g,Si015101m.g,Si034164m.g,Si005750m.g,Si015838m.g,Si016688m.g,Si000044m.g,Si028478m.g,Si024087m.g,Si000043m.g,Si001316m.g,Si005912m.g,Si036824m.g,Si012020m.g,Si028775m.g,Si009383m.g,Si035610m.g,Si020210m.g,Si018237m.g,Si006775m.g,Si016033m.g,Si0…
GO:0006397	mRNA processing	biological_process	1	1	13	3794	213	22835	Si035538m.g,Si016977m.g,Si037410m.g,Si016303m.g,Si014504m.g,Si009208m.g,Si037358m.g,Si016272m.g,Si029102m.g,Si026830m.g,Si019357m.g,Si029509m.g,Si020823m.g
GO:0044249	cellular biosynthetic process	biological_process	1	1	633	3794	4447	22835	Si009556m.g,Si003678m.g,Si023291m.g,Si014355m.g,Si001863m.g,Si006975m.g,Si012632m.g,Si036985m.g,Si031222m.g,Si000285m.g,Si036304m.g,Si039091m.g,Si035840m.g,Si039925m.g,Si014561m.g,Si016303m.g,Si022561m.g,Si030187m.g,Si011757m.g,Si004530m.g,Si014376m.g,Si002010m.g,Si016713m.g,Si022933m.g,Si039430m.g,Si036352m.g,Si007285m.g,Si034245m.g,Si010540m.g,Si029625m.g,Si025873m.g,Si024836m.g,Si029879m.g,Si0…
GO:0051276	chromosome organization	biological_process	1	1	34	3794	394	22835	Si008924m.g,Si002433m.g,Si000907m.g,Si005493m.g,Si007911m.g,Si016587m.g,Si038845m.g,Si014103m.g,Si000115m.g,Si002161m.g,Si002629m.g,Si025165m.g,Si030273m.g,Si009172m.g,Si030560m.g,Si006790m.g,Si023636m.g,Si026181m.g,Si022777m.g,Si012017m.g,Si012368m.g,Si032277m.g,Si012660m.g,Si004445m.g,Si037358m.g,Si026704m.g,Si006233m.g,Si037200m.g,Si026751m.g,Si022525m.g,Si017704m.g,Si022331m.g,Si038649m.g,Si0…
GO:0043603	cellular amide metabolic process	biological_process	1	1	94	3794	875	22835	Si032739m.g,Si009240m.g,Si020787m.g,Si009754m.g,Si022756m.g,Si014212m.g,Si034611m.g,Si004348m.g,Si006773m.g,Si038316m.g,Si001114m.g,Si034620m.g,Si020833m.g,Si017049m.g,Si003758m.g,Si000476m.g,Si033061m.g,Si020827m.g,Si026657m.g,Si002514m.g,Si026761m.g,Si034103m.g,Si037862m.g,Si017406m.g,Si018436m.g,Si024242m.g,Si018259m.g,Si020828m.g,Si014334m.g,Si028327m.g,Si031459m.g,Si031449m.g,Si007513m.g,Si0…
GO:0044271	cellular nitrogen compound biosynthetic process	biological_process	1	1	483	3794	3520	22835	Si015370m.g,Si031508m.g,Si022194m.g,Si006020m.g,Si016883m.g,Si031946m.g,Si033160m.g,Si024260m.g,Si000023m.g,Si017014m.g,Si002957m.g,Si028024m.g,Si036017m.g,Si006340m.g,Si015607m.g,Si035732m.g,Si030273m.g,Si018284m.g,Si012509m.g,Si002751m.g,Si001684m.g,Si038290m.g,Si026937m.g,Si028032m.g,Si039214m.g,Si004317m.g,Si012517m.g,Si030395m.g,Si006994m.g,Si024078m.g,Si036986m.g,Si000753m.g,Si016212m.g,Si0…
GO:0006996	organelle organization	biological_process	1	1	133	3794	1156	22835	Si002629m.g,Si005975m.g,Si030273m.g,Si005879m.g,Si009444m.g,Si014193m.g,Si026181m.g,Si027485m.g,Si008924m.g,Si011082m.g,Si026948m.g,Si020781m.g,Si022446m.g,Si021254m.g,Si011735m.g,Si036017m.g,Si000115m.g,Si007212m.g,Si039662m.g,Si022525m.g,Si006674m.g,Si018064m.g,Si022136m.g,Si006768m.g,Si004317m.g,Si011123m.g,Si040636m.g,Si022918m.g,Si021406m.g,Si012660m.g,Si021834m.g,Si026106m.g,Si030395m.g,Si0…
GO:0016070	RNA metabolic process	biological_process	1	1	428	3794	3159	22835	Si005766m.g,Si001292m.g,Si026854m.g,Si036647m.g,Si026026m.g,Si035639m.g,Si002865m.g,Si017774m.g,Si034257m.g,Si022676m.g,Si040245m.g,Si022714m.g,Si008205m.g,Si002748m.g,Si032144m.g,Si029272m.g,Si021634m.g,Si008323m.g,Si015947m.g,Si014939m.g,Si022085m.g,Si023202m.g,Si040152m.g,Si017486m.g,Si027574m.g,Si001725m.g,Si006604m.g,Si015283m.g,Si007238m.g,Si021155m.g,Si026629m.g,Si019098m.g,Si024536m.g,Si0…
GO:0016071	mRNA metabolic process	biological_process	1	1	14	3794	239	22835	Si029102m.g,Si016272m.g,Si019357m.g,Si020823m.g,Si029509m.g,Si026830m.g,Si016977m.g,Si037410m.g,Si035538m.g,Si016139m.g,Si016303m.g,Si009208m.g,Si014504m.g,Si037358m.g
GO:1901566	organonitrogen compound biosynthetic process	biological_process	1	1	159	3794	1363	22835	Si032820m.g,Si039112m.g,Si025312m.g,Si033974m.g,Si008213m.g,Si002515m.g,Si030075m.g,Si037183m.g,Si003971m.g,Si040363m.g,Si038901m.g,Si025576m.g,Si028383m.g,Si002646m.g,Si039337m.g,Si023662m.g,Si031649m.g,Si015090m.g,Si031444m.g,Si024615m.g,Si024647m.g,Si002677m.g,Si024710m.g,Si037008m.g,Si026717m.g,Si015363m.g,Si023250m.g,Si016208m.g,Si033698m.g,Si024931m.g,Si019676m.g,Si020776m.g,Si027857m.g,Si0…
GO:0006928	movement of cell or subcellular component	biological_process	1	1	8	3794	177	22835	Si026452m.g,Si007072m.g,Si006517m.g,Si002803m.g,Si030983m.g,Si005706m.g,Si015645m.g,Si022331m.g
GO:0006518	peptide metabolic process	biological_process	1	1	81	3794	809	22835	Si016688m.g,Si000659m.g,Si022681m.g,Si000008m.g,Si014162m.g,Si016198m.g,Si019182m.g,Si012632m.g,Si029937m.g,Si005611m.g,Si026830m.g,Si007513m.g,Si031449m.g,Si031459m.g,Si028327m.g,Si020828m.g,Si018259m.g,Si024242m.g,Si017406m.g,Si037862m.g,Si034103m.g,Si026657m.g,Si020827m.g,Si000476m.g,Si033061m.g,Si003758m.g,Si020833m.g,Si034620m.g,Si001114m.g,Si038316m.g,Si006773m.g,Si004348m.g,Si034611m.g,Si0…
GO:0007049	cell cycle	biological_process	1	1	34	3794	429	22835	Si029489m.g,Si031939m.g,Si040644m.g,Si018846m.g,Si000115m.g,Si007212m.g,Si000719m.g,Si000260m.g,Si006020m.g,Si005071m.g,Si027692m.g,Si025956m.g,Si002184m.g,Si007781m.g,Si027485m.g,Si033997m.g,Si018237m.g,Si008634m.g,Si018284m.g,Si005975m.g,Si033128m.g,Si009311m.g,Si037358m.g,Si015538m.g,Si016436m.g,Si034634m.g,Si026106m.g,Si000051m.g,Si007915m.g,Si039496m.g,Si037200m.g,Si031006m.g,Si022525m.g,Si0…
GO:0043604	amide biosynthetic process	biological_process	1	1	83	3794	828	22835	Si025019m.g,Si027857m.g,Si011466m.g,Si019676m.g,Si026813m.g,Si016208m.g,Si002272m.g,Si004466m.g,Si002677m.g,Si024710m.g,Si026717m.g,Si036858m.g,Si026106m.g,Si020891m.g,Si016805m.g,Si009313m.g,Si010588m.g,Si016212m.g,Si031448m.g,Si021634m.g,Si040363m.g,Si002515m.g,Si033272m.g,Si033974m.g,Si008213m.g,Si028032m.g,Si032820m.g,Si039112m.g,Si025312m.g,Si035693m.g,Si027770m.g,Si031649m.g,Si015090m.g,Si0…
GO:0022402	cell cycle process	biological_process	1	1	18	3794	288	22835	Si033128m.g,Si029489m.g,Si040644m.g,Si037358m.g,Si000115m.g,Si015538m.g,Si034634m.g,Si026106m.g,Si002184m.g,Si025956m.g,Si000051m.g,Si007781m.g,Si027485m.g,Si039496m.g,Si037200m.g,Si018237m.g,Si022525m.g,Si005975m.g
GO:0007017	microtubule-based process	biological_process	1	1	9	3794	193	22835	Si029489m.g,Si027485m.g,Si007781m.g,Si022525m.g,Si018237m.g,Si039496m.g,Si015645m.g,Si005706m.g,Si026106m.g
GO:0043043	peptide biosynthetic process	biological_process	1	1	76	3794	783	22835	Si000476m.g,Si033061m.g,Si003758m.g,Si037862m.g,Si017406m.g,Si024242m.g,Si020827m.g,Si026657m.g,Si034103m.g,Si014212m.g,Si034611m.g,Si020787m.g,Si009240m.g,Si032739m.g,Si022756m.g,Si009754m.g,Si038316m.g,Si001114m.g,Si034620m.g,Si020833m.g,Si004348m.g,Si006773m.g,Si012632m.g,Si029937m.g,Si014162m.g,Si000008m.g,Si022681m.g,Si019182m.g,Si016198m.g,Si028327m.g,Si018259m.g,Si020828m.g,Si026830m.g,Si0…
GO:0006396	RNA processing	biological_process	1	1	67	3794	701	22835	Si027260m.g,Si030312m.g,Si029102m.g,Si006773m.g,Si020210m.g,Si035741m.g,Si013851m.g,Si035126m.g,Si016611m.g,Si007016m.g,Si008685m.g,Si034354m.g,Si034362m.g,Si029681m.g,Si013428m.g,Si016303m.g,Si034114m.g,Si026830m.g,Si026704m.g,Si020823m.g,Si034344m.g,Si020675m.g,Si012020m.g,Si037358m.g,Si037212m.g,Si016272m.g,Si000285m.g,Si025703m.g,Si032031m.g,Si025934m.g,Si016688m.g,Si028820m.g,Si019408m.g,Si0…
GO:0034645	cellular macromolecule biosynthetic process	biological_process	1	1	478	3794	3574	22835	Si015830m.g,Si010130m.g,Si023329m.g,Si017283m.g,Si006773m.g,Si023261m.g,Si009733m.g,Si016791m.g,Si020210m.g,Si030779m.g,Si018237m.g,Si006775m.g,Si026400m.g,Si032739m.g,Si014163m.g,Si026421m.g,Si002621m.g,Si017889m.g,Si026657m.g,Si004282m.g,Si034103m.g,Si036905m.g,Si000386m.g,Si002358m.g,Si034906m.g,Si021994m.g,Si020684m.g,Si003758m.g,Si001816m.g,Si023511m.g,Si031459m.g,Si036301m.g,Si036692m.g,Si0…
GO:0009059	macromolecule biosynthetic process	biological_process	1	1	483	3794	3607	22835	Si018284m.g,Si030273m.g,Si001684m.g,Si002751m.g,Si012509m.g,Si035732m.g,Si015607m.g,Si037647m.g,Si030530m.g,Si038290m.g,Si028940m.g,Si028024m.g,Si017014m.g,Si000023m.g,Si002957m.g,Si022194m.g,Si024260m.g,Si033160m.g,Si016883m.g,Si006020m.g,Si031946m.g,Si006237m.g,Si029066m.g,Si035436m.g,Si006340m.g,Si036017m.g,Si025019m.g,Si000839m.g,Si012354m.g,Si015448m.g,Si021054m.g,Si009287m.g,Si034207m.g,Si0…
GO:0006412	translation	biological_process	1	1	70	3794	758	22835	Si031444m.g,Si017014m.g,Si024647m.g,Si031649m.g,Si015090m.g,Si024260m.g,Si023662m.g,Si002646m.g,Si020736m.g,Si016191m.g,Si028383m.g,Si040363m.g,Si008213m.g,Si033272m.g,Si033974m.g,Si039112m.g,Si035693m.g,Si027770m.g,Si025312m.g,Si032820m.g,Si026106m.g,Si020891m.g,Si016805m.g,Si016212m.g,Si031448m.g,Si021634m.g,Si009313m.g,Si010588m.g,Si011466m.g,Si025019m.g,Si026813m.g,Si019676m.g,Si002272m.g,Si0…
GO:0006457	protein folding	biological_process	1	1	2	3794	132	22835	Si016286m.g,Si006233m.g
GO:1902589	single-organism organelle organization	biological_process	1	1	33	3794	445	22835	Si006233m.g,Si026704m.g,Si037200m.g,Si039496m.g,Si007619m.g,Si022525m.g,Si006768m.g,Si026106m.g,Si004445m.g,Si036810m.g,Si003143m.g,Si015947m.g,Si039733m.g,Si005975m.g,Si009172m.g,Si029609m.g,Si018237m.g,Si022777m.g,Si000265m.g,Si009240m.g,Si007781m.g,Si027485m.g,Si009444m.g,Si020781m.g,Si005493m.g,Si036905m.g,Si007911m.g,Si018436m.g,Si020825m.g,Si002161m.g,Si000115m.g,Si002010m.g,Si029489m.g
GO:0016043	cellular component organization	biological_process	1	1	210	3794	1776	22835	Si007619m.g,Si019489m.g,Si026751m.g,Si000878m.g,Si037200m.g,Si009684m.g,Si022511m.g,Si037175m.g,Si031445m.g,Si032533m.g,Si038649m.g,Si032277m.g,Si003143m.g,Si017172m.g,Si036810m.g,Si034634m.g,Si025953m.g,Si021653m.g,Si036600m.g,Si013160m.g,Si027553m.g,Si039987m.g,Si035554m.g,Si002262m.g,Si033309m.g,Si002891m.g,Si024895m.g,Si004176m.g,Si014421m.g,Si000329m.g,Si002728m.g,Si014648m.g,Si008439m.g,Si0…
GO:0034641	cellular nitrogen compound metabolic process	biological_process	1	1	683	3794	5259	22835	Si036453m.g,Si013155m.g,Si038243m.g,Si010588m.g,Si000006m.g,Si035226m.g,Si013160m.g,Si026859m.g,Si018541m.g,Si017172m.g,Si017727m.g,Si034186m.g,Si034634m.g,Si016208m.g,Si015363m.g,Si029403m.g,Si007952m.g,Si021317m.g,Si027279m.g,Si020776m.g,Si019676m.g,Si004726m.g,Si028930m.g,Si039337m.g,Si013050m.g,Si002646m.g,Si032268m.g,Si028383m.g,Si028720m.g,Si013842m.g,Si010764m.g,Si006075m.g,Si010680m.g,Si0…
GO:0006807	nitrogen compound metabolic process	biological_process	1	1	742	3794	5579	22835	Si026937m.g,Si026181m.g,Si025956m.g,Si024048m.g,Si012509m.g,Si002751m.g,Si028837m.g,Si035771m.g,Si036017m.g,Si006340m.g,Si006237m.g,Si002957m.g,Si017014m.g,Si016883m.g,Si033160m.g,Si015370m.g,Si022194m.g,Si013374m.g,Si000906m.g,Si000839m.g,Si009500m.g,Si025019m.g,Si026813m.g,Si034207m.g,Si018143m.g,Si035941m.g,Si009287m.g,Si021054m.g,Si025303m.g,Si009683m.g,Si009830m.g,Si002335m.g,Si026384m.g,Si0…
GO:0090304	nucleic acid metabolic process	biological_process	1	1	508	3794	3981	22835	Si024866m.g,Si013374m.g,Si009502m.g,Si000906m.g,Si000051m.g,Si035702m.g,Si000839m.g,Si009500m.g,Si009287m.g,Si034207m.g,Si018143m.g,Si025303m.g,Si015448m.g,Si012354m.g,Si021054m.g,Si016980m.g,Si009830m.g,Si009683m.g,Si016212m.g,Si000753m.g,Si036986m.g,Si024078m.g,Si027935m.g,Si006994m.g,Si030395m.g,Si032502m.g,Si011746m.g,Si004317m.g,Si039214m.g,Si028032m.g,Si038290m.g,Si026181m.g,Si025956m.g,Si0…
GO:0006139	nucleobase-containing compound metabolic process	biological_process	1	1	564	3794	4331	22835	Si031971m.g,Si037212m.g,Si009924m.g,Si030262m.g,Si020211m.g,Si021760m.g,Si025934m.g,Si034362m.g,Si009256m.g,Si016665m.g,Si034114m.g,Si026709m.g,Si006230m.g,Si018305m.g,Si001234m.g,Si016516m.g,Si020712m.g,Si029127m.g,Si002395m.g,Si020605m.g,Si035299m.g,Si029622m.g,Si004688m.g,Si026649m.g,Si021501m.g,Si009754m.g,Si008587m.g,Si016085m.g,Si036611m.g,Si035741m.g,Si020785m.g,Si040171m.g,Si039733m.g,Si0…
GO:0006725	cellular aromatic compound metabolic process	biological_process	1	1	615	3794	4639	22835	Si030356m.g,Si036447m.g,Si029062m.g,Si015433m.g,Si007555m.g,Si033920m.g,Si018782m.g,Si007513m.g,Si017567m.g,Si018158m.g,Si036423m.g,Si029306m.g,Si021623m.g,Si013590m.g,Si034286m.g,Si017967m.g,Si035742m.g,Si031822m.g,Si025880m.g,Si013986m.g,Si004801m.g,Si002401m.g,Si035434m.g,Si017209m.g,Si027260m.g,Si012814m.g,Si023803m.g,Si002184m.g,Si012434m.g,Si012025m.g,Si026222m.g,Si029102m.g,Si019736m.g,Si0…
GO:0046483	heterocycle metabolic process	biological_process	1	1	618	3794	4628	22835	Si015947m.g,Si014939m.g,Si022085m.g,Si017486m.g,Si040152m.g,Si006556m.g,Si039733m.g,Si007844m.g,Si002748m.g,Si032144m.g,Si026629m.g,Si019098m.g,Si001725m.g,Si027574m.g,Si007238m.g,Si015283m.g,Si021155m.g,Si026026m.g,Si005766m.g,Si001292m.g,Si000042m.g,Si026854m.g,Si022676m.g,Si008205m.g,Si025322m.g,Si002865m.g,Si005762m.g,Si017412m.g,Si034720m.g,Si000395m.g,Si011735m.g,Si034361m.g,Si017165m.g,Si0…
GO:0010467	gene expression	biological_process	1	1	479	3794	3735	22835	Si029102m.g,Si026831m.g,Si012025m.g,Si020833m.g,Si009139m.g,Si012814m.g,Si027260m.g,Si023803m.g,Si002401m.g,Si013986m.g,Si004801m.g,Si017209m.g,Si025305m.g,Si005493m.g,Si025873m.g,Si029879m.g,Si017406m.g,Si033946m.g,Si038210m.g,Si014474m.g,Si002010m.g,Si022933m.g,Si035174m.g,Si019736m.g,Si007285m.g,Si000476m.g,Si011757m.g,Si007513m.g,Si017567m.g,Si018782m.g,Si018158m.g,Si004530m.g,Si014376m.g,Si0…
GO:0006259	DNA metabolic process	biological_process	1	1	119	3794	1169	22835	Si037176m.g,Si031405m.g,Si033252m.g,Si023511m.g,Si016611m.g,Si005493m.g,Si007574m.g,Si014144m.g,Si002564m.g,Si004688m.g,Si029773m.g,Si000386m.g,Si034906m.g,Si016096m.g,Si002184m.g,Si012814m.g,Si028362m.g,Si039491m.g,Si025945m.g,Si024659m.g,Si035313m.g,Si024989m.g,Si020210m.g,Si018237m.g,Si025165m.g,Si000039m.g,Si030561m.g,Si029472m.g,Si038146m.g,Si025458m.g,Si027449m.g,Si008743m.g,Si020479m.g,Si0…
GO:1901360	organic cyclic compound metabolic process	biological_process	1	1	656	3794	4804	22835	Si016980m.g,Si016212m.g,Si014053m.g,Si027935m.g,Si024078m.g,Si012517m.g,Si024866m.g,Si009502m.g,Si006403m.g,Si000051m.g,Si020755m.g,Si035702m.g,Si034631m.g,Si012354m.g,Si015448m.g,Si035774m.g,Si028940m.g,Si028024m.g,Si000023m.g,Si019811m.g,Si031946m.g,Si006020m.g,Si031508m.g,Si028032m.g,Si038290m.g,Si001684m.g,Si018284m.g,Si030273m.g,Si037647m.g,Si035732m.g,Si015607m.g,Si036824m.g,Si017734m.g,Si0…
GO:0071840	cellular component organization or biogenesis	biological_process	1	1	226	3794	1925	22835	Si024895m.g,Si002891m.g,Si004176m.g,Si000329m.g,Si014421m.g,Si002728m.g,Si035554m.g,Si034824m.g,Si002262m.g,Si033309m.g,Si025953m.g,Si021653m.g,Si036600m.g,Si018541m.g,Si013160m.g,Si039987m.g,Si027553m.g,Si026028m.g,Si003143m.g,Si032277m.g,Si017172m.g,Si034634m.g,Si036810m.g,Si038649m.g,Si032533m.g,Si031445m.g,Si026751m.g,Si019489m.g,Si007619m.g,Si037200m.g,Si009684m.g,Si000878m.g,Si022511m.g,Si0…
GO:0016020	membrane	cellular_component	0.0069703	0.24327	861	3794	4787	22835	Si040024m.g,Si036824m.g,Si005934m.g,Si001041m.g,Si034988m.g,Si016688m.g,Si000044m.g,Si001036m.g,Si019887m.g,Si018719m.g,Si027610m.g,Si016703m.g,Si001662m.g,Si038708m.g,Si034300m.g,Si003690m.g,Si030185m.g,Si019960m.g,Si000744m.g,Si000570m.g,Si024133m.g,Si005077m.g,Si000195m.g,Si026304m.g,Si002133m.g,Si010333m.g,Si030772m.g,Si011328m.g,Si034578m.g,Si002433m.g,Si032924m.g,Si038580m.g,Si028685m.g,Si0…
GO:0000151	ubiquitin ligase complex	cellular_component	0.0084686	0.29116	71	3794	334	22835	Si019776m.g,Si037286m.g,Si019529m.g,Si037410m.g,Si031964m.g,Si014327m.g,Si000115m.g,Si016196m.g,Si033753m.g,Si038731m.g,Si027439m.g,Si036786m.g,Si030093m.g,Si008275m.g,Si019534m.g,Si000747m.g,Si014578m.g,Si037623m.g,Si003060m.g,Si020043m.g,Si006280m.g,Si019747m.g,Si007196m.g,Si005665m.g,Si039747m.g,Si018127m.g,Si008707m.g,Si025925m.g,Si030964m.g,Si019658m.g,Si037353m.g,Si017389m.g,Si009502m.g,Si0…
GO:0000152	nuclear ubiquitin ligase complex	cellular_component	0.012407	0.37238	69	3794	329	22835	Si025205m.g,Si009502m.g,Si019055m.g,Si037962m.g,Si019658m.g,Si030964m.g,Si037353m.g,Si007196m.g,Si005665m.g,Si008707m.g,Si018127m.g,Si025925m.g,Si039747m.g,Si019747m.g,Si020043m.g,Si006280m.g,Si003060m.g,Si037623m.g,Si019534m.g,Si014578m.g,Si000747m.g,Si027439m.g,Si038731m.g,Si008275m.g,Si030093m.g,Si036786m.g,Si000115m.g,Si014327m.g,Si037410m.g,Si031964m.g,Si033753m.g,Si016196m.g,Si037286m.g,Si0…
GO:0005680	anaphase-promoting complex	cellular_component	0.012407	0.37238	69	3794	329	22835	Si007874m.g,Si025148m.g,Si018445m.g,Si027999m.g,Si006452m.g,Si016507m.g,Si034558m.g,Si003822m.g,Si017861m.g,Si023291m.g,Si002663m.g,Si002803m.g,Si039625m.g,Si036312m.g,Si019085m.g,Si017795m.g,Si021028m.g,Si032058m.g,Si004474m.g,Si037325m.g,Si023303m.g,Si009777m.g,Si008694m.g,Si014156m.g,Si008065m.g,Si039812m.g,Si020159m.g,Si024883m.g,Si018465m.g,Si036680m.g,Si020090m.g,Si017051m.g,Si007166m.g,Si0…
GO:0031461	cullin-RING ubiquitin ligase complex	cellular_component	0.012407	0.37238	69	3794	329	22835	Si004990m.g,Si017051m.g,Si007166m.g,Si020090m.g,Si036680m.g,Si018465m.g,Si024883m.g,Si020159m.g,Si039812m.g,Si008065m.g,Si014156m.g,Si008694m.g,Si009777m.g,Si023303m.g,Si037325m.g,Si004474m.g,Si032058m.g,Si019085m.g,Si021028m.g,Si017795m.g,Si002803m.g,Si039625m.g,Si036312m.g,Si002663m.g,Si023291m.g,Si017861m.g,Si003822m.g,Si034558m.g,Si016507m.g,Si027999m.g,Si006452m.g,Si018445m.g,Si007874m.g,Si0…
GO:0016021	integral component of membrane	cellular_component	0.014977	0.41318	431	3794	2347	22835	Si009852m.g,Si027031m.g,Si006055m.g,Si035993m.g,Si028002m.g,Si025867m.g,Si034804m.g,Si034998m.g,Si029666m.g,Si032521m.g,Si012718m.g,Si019098m.g,Si012936m.g,Si021046m.g,Si025342m.g,Si029558m.g,Si022136m.g,Si019286m.g,Si002483m.g,Si021894m.g,Si022660m.g,Si035093m.g,Si002620m.g,Si021207m.g,Si040212m.g,Si028854m.g,Si036113m.g,Si005687m.g,Si003879m.g,Si002044m.g,Si001225m.g,Si033899m.g,Si029627m.g,Si0…
GO:0009986	cell surface	cellular_component	0.027416	0.66128	2	3794	2	22835	Si026833m.g,Si013327m.g
GO:0031224	intrinsic component of membrane	cellular_component	0.030009	0.71632	432	3794	2382	22835	Si014334m.g,Si000570m.g,Si000744m.g,Si024133m.g,Si021896m.g,Si003690m.g,Si012669m.g,Si008533m.g,Si030185m.g,Si034863m.g,Si027610m.g,Si005740m.g,Si002133m.g,Si000195m.g,Si015123m.g,Si005077m.g,Si021022m.g,Si039033m.g,Si012020m.g,Si028775m.g,Si005885m.g,Si034783m.g,Si020228m.g,Si037061m.g,Si040024m.g,Si019893m.g,Si016894m.g,Si035509m.g,Si019887m.g,Si019182m.g,Si006229m.g,Si016688m.g,Si034988m.g,Si0…
GO:0000145	exocyst	cellular_component	0.03876	0.86682	16	3794	59	22835	Si039689m.g,Si025917m.g,Si006290m.g,Si013433m.g,Si006309m.g,Si004753m.g,Si031891m.g,Si017373m.g,Si000597m.g,Si039214m.g,Si021541m.g,Si004807m.g,Si000978m.g,Si008000m.g,Si021495m.g,Si008018m.g
GO:0033646	host intracellular part	cellular_component	0.042687	0.93648	36	3794	163	22835	Si023291m.g,Si040152m.g,Si036336m.g,Si004317m.g,Si016771m.g,Si001146m.g,Si022561m.g,Si002271m.g,Si034296m.g,Si020646m.g,Si007555m.g,Si023196m.g,Si003967m.g,Si025917m.g,Si000395m.g,Si006340m.g,Si016922m.g,Si033946m.g,Si038210m.g,Si034354m.g,Si021994m.g,Si029879m.g,Si023134m.g,Si005493m.g,Si016587m.g,Si029773m.g,Si017209m.g,Si006262m.g,Si008934m.g,Si024630m.g,Si039541m.g,Si012814m.g,Si021501m.g,Si0…
GO:0043656	intracellular region of host	cellular_component	0.042687	0.93648	36	3794	163	22835	Si040152m.g,Si023291m.g,Si001146m.g,Si016771m.g,Si036336m.g,Si004317m.g,Si034296m.g,Si002271m.g,Si020646m.g,Si022561m.g,Si003967m.g,Si025917m.g,Si007555m.g,Si023196m.g,Si016922m.g,Si000395m.g,Si006340m.g,Si005493m.g,Si016587m.g,Si029773m.g,Si033946m.g,Si038210m.g,Si034354m.g,Si021994m.g,Si023134m.g,Si029879m.g,Si039541m.g,Si012814m.g,Si021501m.g,Si006262m.g,Si017209m.g,Si008934m.g,Si024630m.g,Si0…
GO:0033647	host intracellular organelle	cellular_component	0.052288	1	33	3794	150	22835	Si040152m.g,Si023291m.g,Si001146m.g,Si004317m.g,Si036336m.g,Si020646m.g,Si034296m.g,Si002271m.g,Si022561m.g,Si025917m.g,Si003967m.g,Si007555m.g,Si023196m.g,Si016922m.g,Si006340m.g,Si000395m.g,Si029773m.g,Si016587m.g,Si005493m.g,Si023134m.g,Si021994m.g,Si029879m.g,Si034354m.g,Si038210m.g,Si033946m.g,Si021501m.g,Si012814m.g,Si039541m.g,Si008934m.g,Si006262m.g,Si017209m.g,Si002517m.g,Si008439m.g
GO:0033648	host intracellular membrane-bounded organelle	cellular_component	0.052288	1	33	3794	150	22835	Si023196m.g,Si007555m.g,Si025917m.g,Si003967m.g,Si022561m.g,Si020646m.g,Si002271m.g,Si034296m.g,Si004317m.g,Si036336m.g,Si001146m.g,Si023291m.g,Si040152m.g,Si002517m.g,Si008439m.g,Si008934m.g,Si006262m.g,Si017209m.g,Si021501m.g,Si012814m.g,Si039541m.g,Si021994m.g,Si029879m.g,Si023134m.g,Si034354m.g,Si038210m.g,Si033946m.g,Si016587m.g,Si029773m.g,Si005493m.g,Si006340m.g,Si000395m.g,Si016922m.g
GO:0042025	host cell nucleus	cellular_component	0.057896	1	32	3794	146	22835	Si022561m.g,Si002271m.g,Si034296m.g,Si020646m.g,Si007555m.g,Si025917m.g,Si003967m.g,Si023291m.g,Si040152m.g,Si036336m.g,Si004317m.g,Si001146m.g,Si008934m.g,Si017209m.g,Si006262m.g,Si039541m.g,Si021501m.g,Si012814m.g,Si008439m.g,Si002517m.g,Si006340m.g,Si000395m.g,Si016922m.g,Si038210m.g,Si033946m.g,Si023134m.g,Si021994m.g,Si029879m.g,Si034354m.g,Si029773m.g,Si016587m.g,Si005493m.g
GO:0042555	MCM complex	cellular_component	0.078759	1	2	3794	3	22835	Si010606m.g,Si022511m.g
GO:0031012	extracellular matrix	cellular_component	0.093183	1	23	3794	106	22835	Si002829m.g,Si008312m.g,Si009713m.g,Si026979m.g,Si027436m.g,Si018774m.g,Si023228m.g,Si039755m.g,Si016899m.g,Si004282m.g,Si003074m.g,Si034847m.g,Si008823m.g,Si023383m.g,Si019594m.g,Si039896m.g,Si003742m.g,Si024895m.g,Si002788m.g,Si016805m.g,Si023239m.g,Si023155m.g,Si019736m.g
GO:0018995	host	cellular_component	0.10617	1	39	3794	192	22835	Si000259m.g,Si023291m.g,Si040152m.g,Si016771m.g,Si004317m.g,Si036336m.g,Si001146m.g,Si036123m.g,Si022561m.g,Si002271m.g,Si034296m.g,Si020646m.g,Si007555m.g,Si023196m.g,Si025917m.g,Si003967m.g,Si000395m.g,Si006340m.g,Si016922m.g,Si038210m.g,Si033946m.g,Si021994m.g,Si033334m.g,Si029879m.g,Si023134m.g,Si034354m.g,Si029773m.g,Si016587m.g,Si005493m.g,Si024630m.g,Si008934m.g,Si017209m.g,Si006262m.g,Si0…
GO:0043657	host cell	cellular_component	0.10617	1	39	3794	192	22835	Si023291m.g,Si000259m.g,Si040152m.g,Si036336m.g,Si016771m.g,Si004317m.g,Si001146m.g,Si022561m.g,Si036123m.g,Si020646m.g,Si034296m.g,Si002271m.g,Si007555m.g,Si023196m.g,Si025917m.g,Si003967m.g,Si006340m.g,Si000395m.g,Si016922m.g,Si033334m.g,Si021994m.g,Si023134m.g,Si029879m.g,Si034354m.g,Si038210m.g,Si033946m.g,Si029773m.g,Si016587m.g,Si005493m.g,Si008934m.g,Si024630m.g,Si006262m.g,Si017209m.g,Si0…
GO:0044215	other organism	cellular_component	0.11191	1	39	3794	193	22835	Si022561m.g,Si036123m.g,Si020646m.g,Si034296m.g,Si002271m.g,Si023196m.g,Si007555m.g,Si003967m.g,Si025917m.g,Si023291m.g,Si000259m.g,Si040152m.g,Si016771m.g,Si036336m.g,Si004317m.g,Si001146m.g,Si017209m.g,Si006262m.g,Si008934m.g,Si024630m.g,Si012814m.g,Si021501m.g,Si039541m.g,Si023852m.g,Si002517m.g,Si008439m.g,Si000395m.g,Si006340m.g,Si016922m.g,Si034354m.g,Si021994m.g,Si033334m.g,Si029879m.g,Si0…
GO:0044216	other organism cell	cellular_component	0.11191	1	39	3794	193	22835	Si004317m.g,Si036336m.g,Si016771m.g,Si001146m.g,Si000259m.g,Si023291m.g,Si040152m.g,Si023196m.g,Si007555m.g,Si003967m.g,Si025917m.g,Si036123m.g,Si022561m.g,Si002271m.g,Si034296m.g,Si020646m.g,Si033946m.g,Si038210m.g,Si034354m.g,Si023134m.g,Si033334m.g,Si021994m.g,Si029879m.g,Si005493m.g,Si029773m.g,Si016587m.g,Si000395m.g,Si006340m.g,Si016922m.g,Si008439m.g,Si023852m.g,Si002517m.g,Si017209m.g,Si0…
GO:0044217	other organism part	cellular_component	0.11191	1	39	3794	193	22835	Si016587m.g,Si029773m.g,Si005493m.g,Si038210m.g,Si033946m.g,Si021994m.g,Si033334m.g,Si029879m.g,Si023134m.g,Si034354m.g,Si016922m.g,Si006340m.g,Si000395m.g,Si008439m.g,Si002517m.g,Si023852m.g,Si039541m.g,Si012814m.g,Si021501m.g,Si008934m.g,Si024630m.g,Si006262m.g,Si017209m.g,Si001146m.g,Si016771m.g,Si036336m.g,Si004317m.g,Si040152m.g,Si000259m.g,Si023291m.g,Si025917m.g,Si003967m.g,Si007555m.g,Si0…
GO:0005938	cell cortex	cellular_component	0.112	1	21	3794	94	22835	Si000978m.g,Si021495m.g,Si008000m.g,Si021541m.g,Si004807m.g,Si008018m.g,Si031891m.g,Si036905m.g,Si039214m.g,Si034634m.g,Si034317m.g,Si017373m.g,Si000597m.g,Si027373m.g,Si006309m.g,Si004753m.g,Si039689m.g,Si025917m.g,Si013433m.g,Si000039m.g,Si006290m.g
GO:0009425	bacterial-type flagellum basal body	cellular_component	0.12754	1	2	3794	4	22835	Si030914m.g,Si005706m.g
GO:0001533	cornified envelope	cellular_component	0.13441	1	4	3794	12	22835	Si019278m.g,Si016376m.g,Si022947m.g,Si002012m.g
GO:0044599	AP-5 adaptor complex	cellular_component	0.13906	1	2	3794	4	22835	Si021587m.g,Si009643m.g
GO:0008537	proteasome activator complex	cellular_component	0.14196	1	2	3794	4	22835	Si022433m.g,Si017220m.g
GO:0022624	proteasome accessory complex	cellular_component	0.14196	1	2	3794	4	22835	Si017220m.g,Si022433m.g
GO:0005578	proteinaceous extracellular matrix	cellular_component	0.15178	1	20	3794	96	22835	Si024895m.g,Si003742m.g,Si016805m.g,Si002788m.g,Si023155m.g,Si023239m.g,Si019736m.g,Si003074m.g,Si004282m.g,Si016899m.g,Si039755m.g,Si034847m.g,Si039896m.g,Si023383m.g,Si018774m.g,Si023228m.g,Si002829m.g,Si009713m.g,Si027436m.g,Si026979m.g
GO:0032039	integrator complex	cellular_component	0.15433	1	1	3794	1	22835	Si037288m.g
GO:0044448	cell cortex part	cellular_component	0.15923	1	19	3794	88	22835	Si008000m.g,Si021495m.g,Si000978m.g,Si004807m.g,Si021541m.g,Si008018m.g,Si036905m.g,Si031891m.g,Si034634m.g,Si039214m.g,Si000597m.g,Si017373m.g,Si006309m.g,Si004753m.g,Si025917m.g,Si039689m.g,Si013433m.g,Si006290m.g,Si000039m.g
GO:0044463	cell projection part	cellular_component	0.16118	1	5	3794	18	22835	Si030914m.g,Si027407m.g,Si003690m.g,Si005706m.g,Si027485m.g
GO:0033573	high-affinity iron permease complex	cellular_component	0.16259	1	1	3794	1	22835	Si010836m.g
GO:0033643	host cell part	cellular_component	0.16341	1	37	3794	189	22835	Si001146m.g,Si004317m.g,Si036336m.g,Si016771m.g,Si040152m.g,Si023291m.g,Si003967m.g,Si025917m.g,Si023196m.g,Si007555m.g,Si020646m.g,Si002271m.g,Si034296m.g,Si022561m.g,Si036123m.g,Si005493m.g,Si016587m.g,Si029773m.g,Si034354m.g,Si029879m.g,Si021994m.g,Si023134m.g,Si033946m.g,Si038210m.g,Si016922m.g,Si000395m.g,Si006340m.g,Si023852m.g,Si002517m.g,Si008439m.g,Si012814m.g,Si021501m.g,Si039541m.g,Si0…
GO:0009318	exodeoxyribonuclease VII complex	cellular_component	0.17274	1	1	3794	1	22835	Si026334m.g
GO:0033557	Slx1-Slx4 complex	cellular_component	0.17849	1	1	3794	1	22835	Si034906m.g
GO:0044441	ciliary part	cellular_component	0.19036	1	2	3794	5	22835	Si003690m.g,Si027485m.g
GO:0000781	chromosome, telomeric region	cellular_component	0.21425	1	3	3794	10	22835	Si005493m.g,Si022777m.g,Si002891m.g
GO:0015629	actin cytoskeleton	cellular_component	0.24437	1	12	3794	57	22835	Si005154m.g,Si026181m.g,Si002409m.g,Si016597m.g,Si007619m.g,Si025303m.g,Si030640m.g,Si016085m.g,Si018436m.g,Si028679m.g,Si036905m.g,Si005975m.g
GO:0009539	photosystem II reaction center	cellular_component	0.25626	1	9	3794	43	22835	Si023016m.g,Si018775m.g,Si020855m.g,Si008552m.g,Si020870m.g,Si032551m.g,Si021834m.g,Si006752m.g,Si004442m.g
GO:0005637	nuclear inner membrane	cellular_component	0.26456	1	2	3794	6	22835	Si008078m.g,Si024550m.g
GO:0005639	integral component of nuclear inner membrane	cellular_component	0.26456	1	2	3794	6	22835	Si008078m.g,Si024550m.g
GO:0031229	intrinsic component of nuclear inner membrane	cellular_component	0.26456	1	2	3794	6	22835	Si008078m.g,Si024550m.g
GO:0044453	nuclear membrane part	cellular_component	0.26456	1	2	3794	6	22835	Si024550m.g,Si008078m.g
GO:0042601	endospore-forming forespore	cellular_component	0.26986	1	2	3794	6	22835	Si032907m.g,Si037483m.g
GO:0042763	intracellular immature spore	cellular_component	0.26986	1	2	3794	6	22835	Si037483m.g,Si032907m.g
GO:0030694	bacterial-type flagellum basal body, rod	cellular_component	0.2877	1	1	3794	2	22835	Si030914m.g
GO:0044425	membrane part	cellular_component	0.30025	1	500	3794	2925	22835	Si006853m.g,Si035093m.g,Si022660m.g,Si033963m.g,Si036113m.g,Si003879m.g,Si005687m.g,Si028854m.g,Si021207m.g,Si040212m.g,Si040245m.g,Si002620m.g,Si022136m.g,Si029558m.g,Si021894m.g,Si023016m.g,Si002483m.g,Si019286m.g,Si012718m.g,Si032521m.g,Si025342m.g,Si021311m.g,Si021046m.g,Si012936m.g,Si019098m.g,Si035993m.g,Si006055m.g,Si009852m.g,Si027031m.g,Si039733m.g,Si029666m.g,Si034998m.g,Si034804m.g,Si0…
GO:0030430	host cell cytoplasm	cellular_component	0.30117	1	5	3794	22	22835	Si023852m.g,Si023196m.g,Si016771m.g,Si008934m.g,Si024630m.g
GO:0036126	sperm flagellum	cellular_component	0.30232	1	1	3794	2	22835	Si003690m.g
GO:0097228	sperm principal piece	cellular_component	0.30232	1	1	3794	2	22835	Si003690m.g
GO:0000784	nuclear chromosome, telomeric region	cellular_component	0.32374	1	2	3794	7	22835	Si005493m.g,Si022777m.g
GO:0030904	retromer complex	cellular_component	0.32551	1	1	3794	2	22835	Si021587m.g
GO:0005869	dynactin complex	cellular_component	0.32551	1	1	3794	2	22835	Si026181m.g
GO:0016459	myosin complex	cellular_component	0.33826	1	7	3794	33	22835	Si028679m.g,Si002409m.g,Si016597m.g,Si005154m.g,Si025303m.g,Si016085m.g,Si030640m.g
GO:0019867	outer membrane	cellular_component	0.34369	1	33	3794	184	22835	Si006345m.g,Si029609m.g,Si010233m.g,Si025350m.g,Si000265m.g,Si035954m.g,Si020781m.g,Si002010m.g,Si037410m.g,Si024551m.g,Si014327m.g,Si009684m.g,Si032445m.g,Si035225m.g,Si030964m.g,Si024753m.g,Si038708m.g,Si003116m.g,Si025148m.g,Si000051m.g,Si023002m.g,Si037427m.g,Si039904m.g,Si034634m.g,Si015838m.g,Si035983m.g,Si016778m.g,Si005193m.g,Si036801m.g,Si007196m.g,Si028567m.g,Si026630m.g,Si008743m.g
GO:0005885	Arp2/3 protein complex	cellular_component	0.3495	1	3	3794	13	22835	Si005975m.g,Si007619m.g,Si018436m.g
GO:0044461	bacterial-type flagellum part	cellular_component	0.36426	1	3	3794	13	22835	Si005706m.g,Si027407m.g,Si030914m.g
GO:0009279	cell outer membrane	cellular_component	0.39074	1	2	3794	8	22835	Si035983m.g,Si035225m.g
GO:0032797	SMN complex	cellular_component	0.39285	1	1	3794	3	22835	Si002840m.g
GO:0031965	nuclear membrane	cellular_component	0.39519	1	2	3794	8	22835	Si008078m.g,Si024550m.g
GO:0005576	extracellular region	cellular_component	0.39991	1	159	3794	940	22835	Si034164m.g,Si020772m.g,Si039677m.g,Si001587m.g,Si005895m.g,Si018136m.g,Si004027m.g,Si005316m.g,Si026524m.g,Si036995m.g,Si029352m.g,Si015035m.g,Si025458m.g,Si020982m.g,Si016056m.g,Si015502m.g,Si017748m.g,Si012450m.g,Si039755m.g,Si016899m.g,Si009472m.g,Si003074m.g,Si026138m.g,Si017220m.g,Si037325m.g,Si017453m.g,Si028359m.g,Si034291m.g,Si007628m.g,Si023261m.g,Si002829m.g,Si027436m.g,Si022210m.g,Si0…
GO:0033645	host cell endomembrane system	cellular_component	0.41061	1	1	3794	3	22835	Si023196m.g
GO:0044165	host cell endoplasmic reticulum	cellular_component	0.41061	1	1	3794	3	22835	Si023196m.g
GO:0044167	host cell endoplasmic reticulum membrane	cellular_component	0.41061	1	1	3794	3	22835	Si023196m.g
GO:0044385	integral to membrane of host cell	cellular_component	0.41061	1	1	3794	3	22835	Si023196m.g
GO:0044386	integral to host endoplasmic reticulum membrane	cellular_component	0.41061	1	1	3794	3	22835	Si023196m.g
GO:0005813	centrosome	cellular_component	0.41337	1	1	3794	3	22835	Si027485m.g
GO:0097546	ciliary base	cellular_component	0.41337	1	1	3794	3	22835	Si027485m.g
GO:0097196	Shu complex	cellular_component	0.43149	1	1	3794	3	22835	Si037176m.g
GO:1990391	DNA repair complex	cellular_component	0.43149	1	1	3794	3	22835	Si037176m.g
GO:0000795	synaptonemal complex	cellular_component	0.43486	1	1	3794	3	22835	Si022525m.g
GO:0031411	gas vesicle	cellular_component	0.43713	1	2	3794	9	22835	Si011082m.g,Si037175m.g
GO:0072669	tRNA-splicing ligase complex	cellular_component	0.43739	1	1	3794	3	22835	Si010039m.g
GO:0000176	nuclear exosome (RNase complex)	cellular_component	0.44379	1	1	3794	3	22835	Si015634m.g
GO:0009512	cytochrome b6f complex	cellular_component	0.44386	1	2	3794	9	22835	Si020885m.g,Si020874m.g
GO:0012507	ER to Golgi transport vesicle membrane	cellular_component	0.44512	1	8	3794	42	22835	Si009383m.g,Si036824m.g,Si035083m.g,Si005912m.g,Si001316m.g,Si021311m.g,Si024087m.g,Si013290m.g
GO:0030127	COPII vesicle coat	cellular_component	0.44512	1	8	3794	42	22835	Si001316m.g,Si021311m.g,Si013290m.g,Si024087m.g,Si009383m.g,Si036824m.g,Si005912m.g,Si035083m.g
GO:0030134	ER to Golgi transport vesicle	cellular_component	0.44512	1	8	3794	42	22835	Si009383m.g,Si005912m.g,Si035083m.g,Si036824m.g,Si021311m.g,Si001316m.g,Si013290m.g,Si024087m.g
GO:0009522	photosystem I	cellular_component	0.44657	1	8	3794	45	22835	Si037249m.g,Si024630m.g,Si020893m.g,Si015549m.g,Si020848m.g,Si020828m.g,Si020785m.g,Si013290m.g
GO:0005811	lipid particle	cellular_component	0.4858	1	3	3794	16	22835	Si038921m.g,Si022943m.g,Si000744m.g
GO:0012511	monolayer-surrounded lipid storage body	cellular_component	0.4858	1	3	3794	16	22835	Si022943m.g,Si038921m.g,Si000744m.g
GO:0044421	extracellular region part	cellular_component	0.4865	1	32	3794	189	22835	Si027436m.g,Si026979m.g,Si002829m.g,Si018774m.g,Si001610m.g,Si023383m.g,Si004282m.g,Si021632m.g,Si010439m.g,Si019736m.g,Si003742m.g,Si028714m.g,Si009713m.g,Si022525m.g,Si004027m.g,Si023782m.g,Si023228m.g,Si034038m.g,Si016614m.g,Si039896m.g,Si007238m.g,Si003074m.g,Si016899m.g,Si039755m.g,Si025953m.g,Si034847m.g,Si023239m.g,Si023155m.g,Si024895m.g,Si015035m.g,Si016805m.g,Si002788m.g
GO:0015934	large ribosomal subunit	cellular_component	0.49759	1	2	3794	10	22835	Si020891m.g,Si039112m.g
GO:0017053	transcriptional repressor complex	cellular_component	0.50546	1	2	3794	10	22835	Si034207m.g,Si000260m.g
GO:1990234	transferase complex	cellular_component	0.50868	1	87	3794	529	22835	Si023303m.g,Si016688m.g,Si004474m.g,Si037325m.g,Si009777m.g,Si008694m.g,Si002663m.g,Si023291m.g,Si017861m.g,Si003822m.g,Si032058m.g,Si039625m.g,Si036312m.g,Si002803m.g,Si017795m.g,Si019085m.g,Si021028m.g,Si016507m.g,Si027999m.g,Si006452m.g,Si034558m.g,Si025148m.g,Si007874m.g,Si018445m.g,Si007166m.g,Si020090m.g,Si017051m.g,Si036905m.g,Si004990m.g,Si024883m.g,Si036680m.g,Si028714m.g,Si018465m.g,Si0…
GO:0036128	CatSper complex	cellular_component	0.51284	1	1	3794	4	22835	Si003690m.g
GO:0033655	host cell cytoplasm part	cellular_component	0.5138	1	1	3794	4	22835	Si023196m.g
GO:0019033	viral tegument	cellular_component	0.53373	1	4	3794	23	22835	Si019540m.g,Si009836m.g,Si013842m.g,Si025285m.g
GO:0042765	GPI-anchor transamidase complex	cellular_component	0.54068	1	1	3794	4	22835	Si006467m.g
GO:0019008	molybdopterin synthase complex	cellular_component	0.54428	1	1	3794	4	22835	Si000259m.g
GO:0030658	transport vesicle membrane	cellular_component	0.55633	1	10	3794	58	22835	Si039113m.g,Si036824m.g,Si035083m.g,Si005912m.g,Si009383m.g,Si013290m.g,Si024087m.g,Si001316m.g,Si001031m.g,Si021311m.g
GO:0071203	WASH complex	cellular_component	0.57421	1	5	3794	30	22835	Si011943m.g,Si026658m.g,Si023194m.g,Si002243m.g,Si001634m.g
GO:0009521	photosystem	cellular_component	0.57651	1	25	3794	157	22835	Si021834m.g,Si014744m.g,Si018719m.g,Si013290m.g,Si006752m.g,Si016376m.g,Si015549m.g,Si020855m.g,Si008552m.g,Si035993m.g,Si037249m.g,Si040245m.g,Si004442m.g,Si020785m.g,Si020875m.g,Si020828m.g,Si000701m.g,Si020853m.g,Si020848m.g,Si018775m.g,Si023016m.g,Si020870m.g,Si020893m.g,Si024630m.g,Si032551m.g
GO:0019031	viral envelope	cellular_component	0.5812	1	21	3794	126	22835	Si019793m.g,Si034141m.g,Si000808m.g,Si014441m.g,Si000851m.g,Si032850m.g,Si008481m.g,Si005633m.g,Si002515m.g,Si023472m.g,Si024921m.g,Si016467m.g,Si039625m.g,Si007028m.g,Si002007m.g,Si024087m.g,Si029653m.g,Si021278m.g,Si013301m.g,Si013335m.g,Si037287m.g
GO:0036338	viral membrane	cellular_component	0.5812	1	21	3794	126	22835	Si002007m.g,Si039625m.g,Si007028m.g,Si016467m.g,Si021278m.g,Si029653m.g,Si024087m.g,Si037287m.g,Si013335m.g,Si013301m.g,Si019793m.g,Si032850m.g,Si008481m.g,Si000808m.g,Si014441m.g,Si000851m.g,Si034141m.g,Si002515m.g,Si005633m.g,Si024921m.g,Si023472m.g
GO:0005850	eukaryotic translation initiation factor 2 complex	cellular_component	0.58252	1	1	3794	5	22835	Si007179m.g
GO:0044163	host cytoskeleton	cellular_component	0.59299	1	1	3794	5	22835	Si008934m.g
GO:0009289	pilus	cellular_component	0.59966	1	1	3794	5	22835	Si036824m.g
GO:0016010	dystrophin-associated glycoprotein complex	cellular_component	0.60018	1	3	3794	18	22835	Si023221m.g,Si024720m.g,Si009240m.g
GO:0000178	exosome (RNase complex)	cellular_component	0.60052	1	1	3794	5	22835	Si015634m.g
GO:0030176	integral component of endoplasmic reticulum membrane	cellular_component	0.60304	1	10	3794	63	22835	Si017819m.g,Si025342m.g,Si014779m.g,Si006467m.g,Si019926m.g,Si006775m.g,Si014648m.g,Si019534m.g,Si014815m.g,Si007498m.g
GO:0031227	intrinsic component of endoplasmic reticulum membrane	cellular_component	0.60304	1	10	3794	63	22835	Si019534m.g,Si007498m.g,Si014815m.g,Si025342m.g,Si014779m.g,Si006467m.g,Si017819m.g,Si006775m.g,Si014648m.g,Si019926m.g
GO:0030915	Smc5-Smc6 complex	cellular_component	0.60492	1	1	3794	5	22835	Si013428m.g
GO:0097223	sperm part	cellular_component	0.60596	1	1	3794	5	22835	Si003690m.g
GO:0005887	integral component of plasma membrane	cellular_component	0.62117	1	8	3794	50	22835	Si017795m.g,Si039199m.g,Si028869m.g,Si029957m.g,Si009225m.g,Si040212m.g,Si010836m.g,Si022810m.g
GO:0001527	microfibril	cellular_component	0.62461	1	1	3794	5	22835	Si009713m.g
GO:0043205	fibril	cellular_component	0.62461	1	1	3794	5	22835	Si009713m.g
GO:0044420	extracellular matrix component	cellular_component	0.62461	1	1	3794	5	22835	Si009713m.g
GO:0009341	beta-galactosidase complex	cellular_component	0.63005	1	3	3794	18	22835	Si021395m.g,Si035445m.g,Si027540m.g
GO:0016592	mediator complex	cellular_component	0.63491	1	21	3794	133	22835	Si026276m.g,Si012401m.g,Si026629m.g,Si004282m.g,Si019893m.g,Si016147m.g,Si036986m.g,Si000413m.g,Si017299m.g,Si030262m.g,Si037027m.g,Si030134m.g,Si036453m.g,Si002515m.g,Si017774m.g,Si004530m.g,Si033393m.g,Si018782m.g,Si000839m.g,Si000845m.g,Si021641m.g
GO:0045263	proton-transporting ATP synthase complex, coupling factor F(o)	cellular_component	0.63778	1	5	3794	33	22835	Si039337m.g,Si034588m.g,Si025576m.g,Si039733m.g,Si002395m.g
GO:0000439	core TFIIH complex	cellular_component	0.63933	1	1	3794	6	22835	Si025458m.g
GO:0031226	intrinsic component of plasma membrane	cellular_component	0.64387	1	8	3794	51	22835	Si040212m.g,Si009225m.g,Si029957m.g,Si022810m.g,Si010836m.g,Si017795m.g,Si039199m.g,Si028869m.g
GO:0019773	proteasome core complex, alpha-subunit complex	cellular_component	0.652	1	3	3794	20	22835	Si005133m.g,Si008672m.g,Si034808m.g
GO:0034464	BBSome	cellular_component	0.65532	1	1	3794	6	22835	Si039733m.g
GO:0044391	ribosomal subunit	cellular_component	0.65653	1	3	3794	20	22835	Si000698m.g,Si039112m.g,Si020891m.g
GO:0030479	actin cortical patch	cellular_component	0.65708	1	1	3794	6	22835	Si036905m.g
GO:0030863	cortical cytoskeleton	cellular_component	0.65708	1	1	3794	6	22835	Si036905m.g
GO:0030864	cortical actin cytoskeleton	cellular_component	0.65708	1	1	3794	6	22835	Si036905m.g
GO:0061645	endocytic patch	cellular_component	0.65708	1	1	3794	6	22835	Si036905m.g
GO:0016011	dystroglycan complex	cellular_component	0.65755	1	2	3794	13	22835	Si023221m.g,Si024720m.g
GO:0016012	sarcoglycan complex	cellular_component	0.65755	1	2	3794	13	22835	Si024720m.g,Si023221m.g
GO:0009579	thylakoid	cellular_component	0.66873	1	28	3794	183	22835	Si014744m.g,Si021834m.g,Si018719m.g,Si013290m.g,Si006752m.g,Si016376m.g,Si015549m.g,Si008552m.g,Si020855m.g,Si037249m.g,Si035993m.g,Si029721m.g,Si040245m.g,Si004442m.g,Si020874m.g,Si020785m.g,Si020875m.g,Si000701m.g,Si020828m.g,Si020853m.g,Si023016m.g,Si018775m.g,Si020848m.g,Si024630m.g,Si020893m.g,Si020870m.g,Si020885m.g,Si032551m.g
GO:0044436	thylakoid part	cellular_component	0.66873	1	28	3794	183	22835	Si020870m.g,Si020893m.g,Si020885m.g,Si024630m.g,Si032551m.g,Si000701m.g,Si020828m.g,Si020853m.g,Si020848m.g,Si018775m.g,Si023016m.g,Si004442m.g,Si020874m.g,Si020785m.g,Si020875m.g,Si029721m.g,Si040245m.g,Si020855m.g,Si008552m.g,Si035993m.g,Si037249m.g,Si016376m.g,Si015549m.g,Si006752m.g,Si013290m.g,Si021834m.g,Si014744m.g,Si018719m.g
GO:0005886	plasma membrane	cellular_component	0.67079	1	49	3794	309	22835	Si016376m.g,Si032362m.g,Si017795m.g,Si019278m.g,Si009589m.g,Si023221m.g,Si039113m.g,Si022947m.g,Si016775m.g,Si008393m.g,Si019887m.g,Si015645m.g,Si009325m.g,Si037403m.g,Si029957m.g,Si024146m.g,Si019286m.g,Si019960m.g,Si038154m.g,Si039199m.g,Si001652m.g,Si014046m.g,Si012669m.g,Si015195m.g,Si003690m.g,Si040212m.g,Si026304m.g,Si022810m.g,Si037175m.g,Si033963m.g,Si010836m.g,Si037410m.g,Si029627m.g,Si0…
GO:0042470	melanosome	cellular_component	0.672	1	2	3794	13	22835	Si038261m.g,Si021155m.g
GO:0048770	pigment granule	cellular_component	0.672	1	2	3794	13	22835	Si021155m.g,Si038261m.g
GO:0042151	nematocyst	cellular_component	0.67244	1	1	3794	6	22835	Si000039m.g
GO:0030133	transport vesicle	cellular_component	0.67769	1	10	3794	64	22835	Si035083m.g,Si005912m.g,Si036824m.g,Si039113m.g,Si009383m.g,Si024087m.g,Si013290m.g,Si001031m.g,Si021311m.g,Si001316m.g
GO:0000502	proteasome complex	cellular_component	0.68296	1	6	3794	41	22835	Si005133m.g,Si017220m.g,Si022433m.g,Si008672m.g,Si034808m.g,Si000329m.g
GO:0030117	membrane coat	cellular_component	0.69884	1	23	3794	143	22835	Si009643m.g,Si021311m.g,Si001031m.g,Si001316m.g,Si024638m.g,Si039987m.g,Si013141m.g,Si017172m.g,Si024087m.g,Si013290m.g,Si009383m.g,Si039430m.g,Si005912m.g,Si036824m.g,Si021587m.g,Si039113m.g,Si016033m.g,Si000020m.g,Si033920m.g,Si034443m.g,Si033997m.g,Si034624m.g,Si035083m.g
GO:0048475	coated membrane	cellular_component	0.69884	1	23	3794	143	22835	Si039113m.g,Si039430m.g,Si005912m.g,Si021587m.g,Si036824m.g,Si009383m.g,Si013290m.g,Si017172m.g,Si024087m.g,Si013141m.g,Si039987m.g,Si021311m.g,Si001031m.g,Si009643m.g,Si001316m.g,Si024638m.g,Si035083m.g,Si034624m.g,Si034443m.g,Si033997m.g,Si000020m.g,Si033920m.g,Si016033m.g
GO:0009288	bacterial-type flagellum	cellular_component	0.70179	1	4	3794	28	22835	Si005706m.g,Si006517m.g,Si027407m.g,Si030914m.g
GO:0071944	cell periphery	cellular_component	0.70206	1	98	3794	616	22835	Si008393m.g,Si039113m.g,Si022947m.g,Si023221m.g,Si002537m.g,Si008000m.g,Si021495m.g,Si019865m.g,Si024146m.g,Si027373m.g,Si034634m.g,Si039214m.g,Si028844m.g,Si029957m.g,Si031891m.g,Si009325m.g,Si015645m.g,Si015195m.g,Si014046m.g,Si035702m.g,Si001652m.g,Si003806m.g,Si002243m.g,Si038154m.g,Si019286m.g,Si010836m.g,Si033963m.g,Si037175m.g,Si022810m.g,Si035225m.g,Si025917m.g,Si040212m.g,Si024720m.g,Si0…
GO:0005845	mRNA cap binding complex	cellular_component	0.70914	1	3	3794	21	22835	Si025312m.g,Si014514m.g,Si009240m.g
GO:0034518	RNA cap binding complex	cellular_component	0.70914	1	3	3794	21	22835	Si009240m.g,Si014514m.g,Si025312m.g
GO:0009507	chloroplast	cellular_component	0.71118	1	4	3794	28	22835	Si014187m.g,Si016376m.g,Si009073m.g,Si016286m.g
GO:0009536	plastid	cellular_component	0.71118	1	4	3794	28	22835	Si016286m.g,Si009073m.g,Si014187m.g,Si016376m.g
GO:0034357	photosynthetic membrane	cellular_component	0.71257	1	26	3794	174	22835	Si006752m.g,Si013290m.g,Si018719m.g,Si014744m.g,Si021834m.g,Si037249m.g,Si035993m.g,Si008552m.g,Si020855m.g,Si015549m.g,Si016376m.g,Si020785m.g,Si020875m.g,Si004442m.g,Si029721m.g,Si040245m.g,Si032551m.g,Si024630m.g,Si020870m.g,Si020893m.g,Si023016m.g,Si020848m.g,Si018775m.g,Si020828m.g,Si020853m.g,Si000701m.g
GO:0000276	mitochondrial proton-transporting ATP synthase complex, coupling factor F(o)	cellular_component	0.7269	1	3	3794	22	22835	Si039337m.g,Si034588m.g,Si025576m.g
GO:0001772	immunological synapse	cellular_component	0.72695	1	1	3794	7	22835	Si037410m.g
GO:0097197	tetraspanin-enriched microdomain	cellular_component	0.72695	1	1	3794	7	22835	Si037410m.g
GO:0031300	intrinsic component of organelle membrane	cellular_component	0.73362	1	14	3794	95	22835	Si019534m.g,Si006768m.g,Si007498m.g,Si014815m.g,Si006467m.g,Si025342m.g,Si014779m.g,Si017819m.g,Si008078m.g,Si014648m.g,Si024550m.g,Si023013m.g,Si006775m.g,Si019926m.g
GO:0031301	integral component of organelle membrane	cellular_component	0.73362	1	14	3794	95	22835	Si007498m.g,Si014815m.g,Si019534m.g,Si006768m.g,Si014648m.g,Si023013m.g,Si024550m.g,Si006775m.g,Si019926m.g,Si006467m.g,Si014779m.g,Si025342m.g,Si017819m.g,Si008078m.g
GO:0012506	vesicle membrane	cellular_component	0.73516	1	11	3794	73	22835	Si039113m.g,Si035083m.g,Si005912m.g,Si036824m.g,Si005902m.g,Si009383m.g,Si013290m.g,Si024087m.g,Si001031m.g,Si021311m.g,Si001316m.g
GO:0000148	1,3-beta-D-glucan synthase complex	cellular_component	0.73747	1	2	3794	14	22835	Si033963m.g,Si000023m.g
GO:0044462	external encapsulating structure part	cellular_component	0.74444	1	2	3794	15	22835	Si035225m.g,Si035983m.g
GO:0005891	voltage-gated calcium channel complex	cellular_component	0.74793	1	1	3794	8	22835	Si003690m.g
GO:0034704	calcium channel complex	cellular_component	0.74793	1	1	3794	8	22835	Si003690m.g
GO:0030120	vesicle coat	cellular_component	0.76172	1	10	3794	68	22835	Si001316m.g,Si021311m.g,Si001031m.g,Si024087m.g,Si013290m.g,Si009383m.g,Si036824m.g,Si005912m.g,Si035083m.g,Si039113m.g
GO:0030135	coated vesicle	cellular_component	0.76172	1	10	3794	68	22835	Si001031m.g,Si021311m.g,Si001316m.g,Si024087m.g,Si013290m.g,Si009383m.g,Si035083m.g,Si005912m.g,Si036824m.g,Si039113m.g
GO:0030662	coated vesicle membrane	cellular_component	0.76172	1	10	3794	68	22835	Si024087m.g,Si013290m.g,Si021311m.g,Si001031m.g,Si001316m.g,Si035083m.g,Si005912m.g,Si036824m.g,Si039113m.g,Si009383m.g
GO:0005787	signal peptidase complex	cellular_component	0.76539	1	3	3794	23	22835	Si016688m.g,Si035941m.g,Si013535m.g
GO:0008250	oligosaccharyltransferase complex	cellular_component	0.76624	1	1	3794	8	22835	Si026043m.g
GO:0030089	phycobilisome	cellular_component	0.77104	1	1	3794	8	22835	Si029721m.g
GO:0044454	nuclear chromosome part	cellular_component	0.7711	1	10	3794	71	22835	Si022777m.g,Si007781m.g,Si000991m.g,Si034906m.g,Si022525m.g,Si018237m.g,Si039496m.g,Si026106m.g,Si014144m.g,Si005493m.g
GO:0009523	photosystem II	cellular_component	0.77201	1	15	3794	107	22835	Si000701m.g,Si016376m.g,Si018775m.g,Si023016m.g,Si020870m.g,Si020855m.g,Si008552m.g,Si035993m.g,Si032551m.g,Si040245m.g,Si021834m.g,Si014744m.g,Si018719m.g,Si004442m.g,Si006752m.g
GO:0030659	cytoplasmic vesicle membrane	cellular_component	0.77599	1	10	3794	69	22835	Si001031m.g,Si021311m.g,Si001316m.g,Si013290m.g,Si024087m.g,Si009383m.g,Si039113m.g,Si005912m.g,Si035083m.g,Si036824m.g
GO:0030173	integral component of Golgi membrane	cellular_component	0.7778	1	1	3794	8	22835	Si023013m.g
GO:0031228	intrinsic component of Golgi membrane	cellular_component	0.7778	1	1	3794	8	22835	Si023013m.g
GO:0042600	chorion	cellular_component	0.77916	1	14	3794	100	22835	Si037286m.g,Si028844m.g,Si029988m.g,Si032580m.g,Si019865m.g,Si002537m.g,Si002243m.g,Si003806m.g,Si034164m.g,Si003355m.g,Si001105m.g,Si008283m.g,Si016442m.g,Si021101m.g
GO:0033177	proton-transporting two-sector ATPase complex, proton-transporting domain	cellular_component	0.7824	1	11	3794	80	22835	Si005163m.g,Si010836m.g,Si002395m.g,Si016587m.g,Si017792m.g,Si034588m.g,Si025576m.g,Si039733m.g,Si024947m.g,Si001652m.g,Si039337m.g
GO:0005905	coated pit	cellular_component	0.78774	1	2	3794	16	22835	Si001031m.g,Si039113m.g
GO:0012510	trans-Golgi network transport vesicle membrane	cellular_component	0.78774	1	2	3794	16	22835	Si039113m.g,Si001031m.g
GO:0030125	clathrin vesicle coat	cellular_component	0.78774	1	2	3794	16	22835	Si001031m.g,Si039113m.g
GO:0030130	clathrin coat of trans-Golgi network vesicle	cellular_component	0.78774	1	2	3794	16	22835	Si039113m.g,Si001031m.g
GO:0030132	clathrin coat of coated pit	cellular_component	0.78774	1	2	3794	16	22835	Si001031m.g,Si039113m.g
GO:0030136	clathrin-coated vesicle	cellular_component	0.78774	1	2	3794	16	22835	Si001031m.g,Si039113m.g
GO:0030140	trans-Golgi network transport vesicle	cellular_component	0.78774	1	2	3794	16	22835	Si039113m.g,Si001031m.g
GO:0030665	clathrin-coated vesicle membrane	cellular_component	0.78774	1	2	3794	16	22835	Si039113m.g,Si001031m.g
GO:0005665	DNA-directed RNA polymerase II, core complex	cellular_component	0.79863	1	1	3794	9	22835	Si023261m.g
GO:0005741	mitochondrial outer membrane	cellular_component	0.80287	1	12	3794	88	22835	Si000265m.g,Si037427m.g,Si037410m.g,Si026630m.g,Si036801m.g,Si038708m.g,Si020781m.g,Si016778m.g,Si024753m.g,Si032445m.g,Si029609m.g,Si015838m.g
GO:0031968	organelle outer membrane	cellular_component	0.80287	1	12	3794	88	22835	Si037427m.g,Si000265m.g,Si037410m.g,Si026630m.g,Si036801m.g,Si038708m.g,Si016778m.g,Si020781m.g,Si024753m.g,Si015838m.g,Si032445m.g,Si029609m.g
GO:0009424	bacterial-type flagellum hook	cellular_component	0.80317	1	1	3794	9	22835	Si027407m.g
GO:0005664	nuclear origin of replication recognition complex	cellular_component	0.8078	1	2	3794	17	22835	Si014144m.g,Si000991m.g
GO:0048046	apoplast	cellular_component	0.80928	1	5	3794	41	22835	Si001587m.g,Si015388m.g,Si035702m.g,Si017966m.g,Si007117m.g
GO:0005742	mitochondrial outer membrane translocase complex	cellular_component	0.81282	1	4	3794	33	22835	Si036801m.g,Si015838m.g,Si000265m.g,Si026630m.g
GO:0009360	DNA polymerase III complex	cellular_component	0.81303	1	1	3794	9	22835	Si033131m.g
GO:0042575	DNA polymerase complex	cellular_component	0.81303	1	1	3794	9	22835	Si033131m.g
GO:0005759	mitochondrial matrix	cellular_component	0.81503	1	3	3794	26	22835	Si000698m.g,Si001041m.g,Si005687m.g
GO:0030119	AP-type membrane coat adaptor complex	cellular_component	0.82067	1	2	3794	17	22835	Si009643m.g,Si021587m.g
GO:0072686	mitotic spindle	cellular_component	0.82511	1	3	3794	26	22835	Si039496m.g,Si007781m.g,Si026106m.g
GO:0005777	peroxisome	cellular_component	0.83116	1	4	3794	33	22835	Si013160m.g,Si006768m.g,Si005814m.g,Si026043m.g
GO:0042579	microbody	cellular_component	0.83116	1	4	3794	33	22835	Si026043m.g,Si013160m.g,Si006768m.g,Si005814m.g
GO:0072588	box H/ACA RNP complex	cellular_component	0.83486	1	1	3794	10	22835	Si017752m.g
GO:0000314	organellar small ribosomal subunit	cellular_component	0.83507	1	1	3794	10	22835	Si000698m.g
GO:0005763	mitochondrial small ribosomal subunit	cellular_component	0.83507	1	1	3794	10	22835	Si000698m.g
GO:0015935	small ribosomal subunit	cellular_component	0.83507	1	1	3794	10	22835	Si000698m.g
GO:0005666	DNA-directed RNA polymerase III complex	cellular_component	0.83698	1	1	3794	10	22835	Si008340m.g
GO:0044459	plasma membrane part	cellular_component	0.84825	1	17	3794	123	22835	Si009225m.g,Si040212m.g,Si010836m.g,Si022810m.g,Si033963m.g,Si009240m.g,Si039199m.g,Si003690m.g,Si001031m.g,Si029957m.g,Si000023m.g,Si037410m.g,Si017795m.g,Si024720m.g,Si039113m.g,Si023221m.g,Si028869m.g
GO:0005758	mitochondrial intermembrane space	cellular_component	0.85349	1	1	3794	11	22835	Si009754m.g
GO:0031970	organelle envelope lumen	cellular_component	0.85349	1	1	3794	11	22835	Si009754m.g
GO:0034702	ion channel complex	cellular_component	0.85402	1	1	3794	11	22835	Si003690m.g
GO:0034703	cation channel complex	cellular_component	0.85402	1	1	3794	11	22835	Si003690m.g
[truncated: 1,131 more rows]

## Sheet: An04T vs An04C Down DEG
GO_accession	Description	Term_type	Over_represented_pValue	Corrected_pValue	DEG_item	DEG_list	Bg_item	Bg_list	Gene_names
GO:0006412	translation	biological_process	6.4442e-45	5.7077e-42	291	4050	758	22835	Si034956m.g,Si037654m.g,Si016319m.g,Si039529m.g,Si022771m.g,Si002930m.g,Si003166m.g,Si016662m.g,Si005280m.g,Si030847m.g,Si037758m.g,Si037953m.g,Si023045m.g,Si011191m.g,Si003331m.g,Si023599m.g,Si023978m.g,Si012352m.g,Si037949m.g,Si014185m.g,Si002981m.g,Si010232m.g,Si036829m.g,Si011001m.g,Si038038m.g,Si014633m.g,Si021775m.g,Si021092m.g,Si037956m.g,Si035470m.g,Si018656m.g,Si029830m.g,Si001207m.g,Si0…
GO:0006518	peptide metabolic process	biological_process	1.2647e-42	7.922e-40	300	4050	809	22835	Si010232m.g,Si036829m.g,Si038038m.g,Si014633m.g,Si011001m.g,Si021775m.g,Si021092m.g,Si029830m.g,Si001207m.g,Si018656m.g,Si035470m.g,Si037956m.g,Si010241m.g,Si003119m.g,Si034250m.g,Si010907m.g,Si037073m.g,Si022771m.g,Si037654m.g,Si034956m.g,Si016319m.g,Si039529m.g,Si003166m.g,Si016662m.g,Si002930m.g,Si005280m.g,Si030847m.g,Si037758m.g,Si037953m.g,Si023599m.g,Si012352m.g,Si023978m.g,Si023045m.g,Si0…
GO:0043043	peptide biosynthetic process	biological_process	1.3756e-42	7.922e-40	293	4050	783	22835	Si023062m.g,Si014486m.g,Si010881m.g,Si007769m.g,Si022760m.g,Si037926m.g,Si003209m.g,Si011215m.g,Si037928m.g,Si003186m.g,Si037274m.g,Si014548m.g,Si037371m.g,Si003172m.g,Si003337m.g,Si006216m.g,Si030040m.g,Si039576m.g,Si001638m.g,Si021014m.g,Si007358m.g,Si003071m.g,Si014970m.g,Si039359m.g,Si026922m.g,Si018417m.g,Si018309m.g,Si003304m.g,Si023304m.g,Si002839m.g,Si009197m.g,Si037948m.g,Si018125m.g,Si0…
GO:0043604	amide biosynthetic process	biological_process	1.1632e-41	5.9544e-39	303	4050	828	22835	Si005949m.g,Si036836m.g,Si037535m.g,Si011241m.g,Si037776m.g,Si003085m.g,Si021342m.g,Si032086m.g,Si030842m.g,Si030946m.g,Si007499m.g,Si002825m.g,Si031399m.g,Si013375m.g,Si023583m.g,Si038128m.g,Si011178m.g,Si030020m.g,Si031560m.g,Si031638m.g,Si030902m.g,Si030921m.g,Si037157m.g,Si007806m.g,Si018292m.g,Si006870m.g,Si015306m.g,Si036750m.g,Si032619m.g,Si025542m.g,Si039529m.g,Si016319m.g,Si037654m.g,Si0…
GO:0043603	cellular amide metabolic process	biological_process	3.2287e-40	1.4875e-37	312	4050	875	22835	Si014663m.g,Si038108m.g,Si018544m.g,Si031112m.g,Si036474m.g,Si031386m.g,Si031133m.g,Si007291m.g,Si038809m.g,Si018592m.g,Si021258m.g,Si031036m.g,Si007516m.g,Si037932m.g,Si023001m.g,Si021821m.g,Si007432m.g,Si036968m.g,Si006042m.g,Si001461m.g,Si003194m.g,Si017189m.g,Si031166m.g,Si023909m.g,Si011190m.g,Si007334m.g,Si011285m.g,Si018832m.g,Si018712m.g,Si040188m.g,Si012850m.g,Si013351m.g,Si018671m.g,Si0…
GO:1901566	organonitrogen compound biosynthetic process	biological_process	4.7895e-31	1.1613e-28	407	4050	1363	22835	Si029593m.g,Si031575m.g,Si029923m.g,Si025228m.g,Si011004m.g,Si036383m.g,Si006322m.g,Si020648m.g,Si031505m.g,Si013177m.g,Si031346m.g,Si035961m.g,Si007511m.g,Si026958m.g,Si028849m.g,Si021512m.g,Si011019m.g,Si031364m.g,Si002794m.g,Si038212m.g,Si022316m.g,Si034471m.g,Si007698m.g,Si021355m.g,Si037636m.g,Si035157m.g,Si002931m.g,Si020227m.g,Si018655m.g,Si032885m.g,Si001945m.g,Si013520m.g,Si021621m.g,Si0…
GO:0034645	cellular macromolecule biosynthetic process	biological_process	2.4826e-22	5.1987e-20	838	4050	3574	22835	Si002659m.g,Si039685m.g,Si023185m.g,Si014712m.g,Si031390m.g,Si018481m.g,Si026580m.g,Si027331m.g,Si016281m.g,Si021405m.g,Si031380m.g,Si037242m.g,Si000086m.g,Si014970m.g,Si003071m.g,Si023497m.g,Si023541m.g,Si039359m.g,Si018417m.g,Si026922m.g,Si018309m.g,Si002839m.g,Si018416m.g,Si023304m.g,Si032583m.g,Si010807m.g,Si017391m.g,Si013886m.g,Si037371m.g,Si003337m.g,Si022377m.g,Si013204m.g,Si003307m.g,Si0…
GO:0009059	macromolecule biosynthetic process	biological_process	1.7373e-21	3.4798e-19	840	4050	3607	22835	Si016618m.g,Si019165m.g,Si028170m.g,Si029145m.g,Si022055m.g,Si007221m.g,Si029241m.g,Si025930m.g,Si037073m.g,Si021262m.g,Si001207m.g,Si017190m.g,Si032292m.g,Si039057m.g,Si009257m.g,Si017524m.g,Si036829m.g,Si023537m.g,Si032702m.g,Si011001m.g,Si021050m.g,Si012352m.g,Si023978m.g,Si023599m.g,Si039606m.g,Si003218m.g,Si011191m.g,Si026962m.g,Si014583m.g,Si037045m.g,Si023045m.g,Si007209m.g,Si038282m.g,Si0…
GO:1901564	organonitrogen compound metabolic process	biological_process	1.7125e-19	3.2872e-17	475	4050	1860	22835	Si007339m.g,Si007806m.g,Si029338m.g,Si030921m.g,Si019548m.g,Si037157m.g,Si022784m.g,Si036750m.g,Si006879m.g,Si032619m.g,Si022039m.g,Si033154m.g,Si025542m.g,Si018292m.g,Si006870m.g,Si015306m.g,Si035134m.g,Si029361m.g,Si011178m.g,Si038128m.g,Si013375m.g,Si002352m.g,Si023583m.g,Si032074m.g,Si030902m.g,Si000682m.g,Si031560m.g,Si030020m.g,Si031638m.g,Si036593m.g,Si032086m.g,Si033976m.g,Si022036m.g,Si0…
GO:0044271	cellular nitrogen compound biosynthetic process	biological_process	2.9987e-19	5.5259e-17	809	4050	3520	22835	Si017251m.g,Si010902m.g,Si022975m.g,Si002548m.g,Si014433m.g,Si021448m.g,Si018430m.g,Si020290m.g,Si021163m.g,Si016683m.g,Si016511m.g,Si002596m.g,Si003839m.g,Si030056m.g,Si008119m.g,Si009219m.g,Si004627m.g,Si015115m.g,Si037402m.g,Si011458m.g,Si011181m.g,Si000316m.g,Si029696m.g,Si039188m.g,Si036888m.g,Si003282m.g,Si011782m.g,Si014423m.g,Si038022m.g,Si020886m.g,Si017559m.g,Si026075m.g,Si010449m.g,Si0…
GO:0010467	gene expression	biological_process	1.9167e-18	3.2704e-16	848	4050	3735	22835	Si023062m.g,Si014486m.g,Si011378m.g,Si009649m.g,Si007769m.g,Si037926m.g,Si026500m.g,Si006829m.g,Si018142m.g,Si010807m.g,Si037371m.g,Si017964m.g,Si013886m.g,Si003337m.g,Si030040m.g,Si006216m.g,Si036728m.g,Si003307m.g,Si016385m.g,Si017865m.g,Si029283m.g,Si039576m.g,Si001638m.g,Si037242m.g,Si003071m.g,Si023497m.g,Si026509m.g,Si014970m.g,Si039359m.g,Si023541m.g,Si026922m.g,Si018417m.g,Si018309m.g,Si0…
GO:0044249	cellular biosynthetic process	biological_process	1.8074e-17	2.9739e-15	982	4050	4447	22835	Si036408m.g,Si027491m.g,Si037948m.g,Si018125m.g,Si009394m.g,Si009197m.g,Si025988m.g,Si011231m.g,Si022312m.g,Si023945m.g,Si002846m.g,Si033989m.g,Si024479m.g,Si027946m.g,Si011704m.g,Si004534m.g,Si020131m.g,Si007358m.g,Si021014m.g,Si003304m.g,Si017833m.g,Si039443m.g,Si003172m.g,Si014548m.g,Si016214m.g,Si025180m.g,Si003186m.g,Si037274m.g,Si038730m.g,Si037928m.g,Si009769m.g,Si027162m.g,Si019645m.g,Si0…
[truncated: 3,360 more rows]
