# Supplementary material for: Integrative analyses of transcriptomics and metabolomics upon seed germination of foxtail millet in response to salinity
Source: Sci Rep. 2020 Aug 12;10:13660. doi: 10.1038/s41598-020-70520-1 (PMC7423953; doi:10.1038/s41598-020-70520-1)
Supplement: Supplementary file 4 — Supplementary Table S4. [file 41598_2020_70520_MOESM4_ESM.xlsx]

## Sheet: YG2C vs An04C UP DEG
GO_accession	Description	Term_type	Over_represented_pValue	Corrected_pValue	DEG_item	DEG_list	Bg_item	Bg_list	Gene_names
GO:0006468	protein phosphorylation	biological_process	1.0967e-25	5.0525e-22	184	1241	1470	22835	Si029127m.g,Si026437m.g,Si024350m.g,Si026243m.g,Si025872m.g,Si003953m.g,Si019844m.g,Si000406m.g,Si021315m.g,Si021109m.g,Si025165m.g,Si034512m.g,Si029054m.g,Si026055m.g,Si003922m.g,Si029132m.g,Si028923m.g,Si010283m.g,Si016544m.g,Si000147m.g,Si024978m.g,Si002284m.g,Si034397m.g,Si001664m.g,Si029121m.g,Si038807m.g,Si027448m.g,Si008040m.g,Si013316m.g,Si036097m.g,Si032757m.g,Si012054m.g,Si006327m.g,Si0…
GO:0016310	phosphorylation	biological_process	9.747e-23	1.4968e-19	187	1241	1600	22835	Si029129m.g,Si013150m.g,Si004003m.g,Si011933m.g,Si009311m.g,Si016587m.g,Si009441m.g,Si026507m.g,Si011934m.g,Si001315m.g,Si009506m.g,Si039327m.g,Si025849m.g,Si034648m.g,Si004921m.g,Si032575m.g,Si004968m.g,Si013334m.g,Si009248m.g,Si000284m.g,Si024242m.g,Si034296m.g,Si003874m.g,Si016179m.g,Si034743m.g,Si027634m.g,Si029316m.g,Si032235m.g,Si016158m.g,Si028894m.g,Si032996m.g,Si000610m.g,Si006404m.g,Si0…
GO:0006464	cellular protein modification process	biological_process	2.6746e-18	1.3691e-15	207	1241	2028	22835	Si025872m.g,Si024350m.g,Si017178m.g,Si026243m.g,Si029127m.g,Si026437m.g,Si017274m.g,Si000147m.g,Si024978m.g,Si002284m.g,Si026055m.g,Si032533m.g,Si003922m.g,Si029132m.g,Si010283m.g,Si028923m.g,Si016544m.g,Si025165m.g,Si034512m.g,Si029054m.g,Si003953m.g,Si021109m.g,Si019844m.g,Si021315m.g,Si000406m.g,Si030109m.g,Si006327m.g,Si012054m.g,Si032757m.g,Si027448m.g,Si008040m.g,Si013316m.g,Si036097m.g,Si0…
GO:0036211	protein modification process	biological_process	2.6746e-18	1.3691e-15	207	1241	2028	22835	Si004921m.g,Si032575m.g,Si004968m.g,Si022442m.g,Si012573m.g,Si013334m.g,Si009248m.g,Si000284m.g,Si024242m.g,Si003874m.g,Si034296m.g,Si013150m.g,Si029129m.g,Si004003m.g,Si016587m.g,Si011933m.g,Si006416m.g,Si009311m.g,Si009441m.g,Si026507m.g,Si011934m.g,Si001315m.g,Si009506m.g,Si012592m.g,Si039327m.g,Si025849m.g,Si034648m.g,Si000519m.g,Si039931m.g,Si021124m.g,Si032663m.g,Si001665m.g,Si000551m.g,Si0…
GO:0006796	phosphate-containing compound metabolic process	biological_process	1.9156e-15	4.0114e-13	200	1241	2066	22835	Si029127m.g,Si026437m.g,Si024350m.g,Si017178m.g,Si026243m.g,Si025872m.g,Si003953m.g,Si019844m.g,Si021109m.g,Si021315m.g,Si000406m.g,Si019865m.g,Si025165m.g,Si034512m.g,Si029054m.g,Si026055m.g,Si003922m.g,Si029132m.g,Si028923m.g,Si016544m.g,Si010283m.g,Si000147m.g,Si024978m.g,Si002284m.g,Si034397m.g,Si029121m.g,Si001664m.g,Si038807m.g,Si004731m.g,Si027448m.g,Si008040m.g,Si013316m.g,Si036097m.g,Si0…
GO:0006793	phosphorus metabolic process	biological_process	2.1139e-15	4.2342e-13	200	1241	2068	22835	Si000519m.g,Si039931m.g,Si021124m.g,Si032663m.g,Si001234m.g,Si015634m.g,Si000551m.g,Si029170m.g,Si004678m.g,Si016435m.g,Si034743m.g,Si016179m.g,Si029316m.g,Si032235m.g,Si027634m.g,Si032996m.g,Si028894m.g,Si016158m.g,Si012439m.g,Si000610m.g,Si006404m.g,Si028893m.g,Si024906m.g,Si019433m.g,Si035619m.g,Si000809m.g,Si004921m.g,Si013559m.g,Si004968m.g,Si032575m.g,Si013334m.g,Si039849m.g,Si009248m.g,Si0…
GO:0043412	macromolecule modification	biological_process	2.832e-15	5.4363e-13	214	1241	2264	22835	Si030109m.g,Si006327m.g,Si012054m.g,Si032757m.g,Si036097m.g,Si013316m.g,Si008040m.g,Si027448m.g,Si000162m.g,Si004731m.g,Si038807m.g,Si001664m.g,Si024977m.g,Si029121m.g,Si034397m.g,Si006612m.g,Si030010m.g,Si011661m.g,Si032294m.g,Si036041m.g,Si016314m.g,Si028137m.g,Si010021m.g,Si011937m.g,Si009748m.g,Si000164m.g,Si004094m.g,Si033078m.g,Si025872m.g,Si026243m.g,Si017178m.g,Si024350m.g,Si026437m.g,Si0…
GO:0008152	metabolic process	biological_process	1.2851e-09	1.6002e-07	763	1241	12099	22835	Si006210m.g,Si031444m.g,Si028959m.g,Si035714m.g,Si036554m.g,Si030586m.g,Si014220m.g,Si016274m.g,Si037596m.g,Si001924m.g,Si033242m.g,Si000986m.g,Si006946m.g,Si006462m.g,Si005186m.g,Si005163m.g,Si006994m.g,Si027629m.g,Si004196m.g,Si017363m.g,Si017255m.g,Si004228m.g,Si011148m.g,Si001001m.g,Si013051m.g,Si011748m.g,Si027739m.g,Si000898m.g,Si009584m.g,Si039491m.g,Si014978m.g,Si003876m.g,Si001854m.g,Si0…
GO:0044267	cellular protein metabolic process	biological_process	8.1562e-09	9.1648e-07	234	1241	3026	22835	Si029054m.g,Si025165m.g,Si034512m.g,Si021315m.g,Si019844m.g,Si021109m.g,Si000406m.g,Si003953m.g,Si002284m.g,Si024978m.g,Si000147m.g,Si028923m.g,Si010283m.g,Si016544m.g,Si029132m.g,Si003922m.g,Si032533m.g,Si026055m.g,Si021634m.g,Si026437m.g,Si029127m.g,Si017274m.g,Si025872m.g,Si026243m.g,Si017178m.g,Si024350m.g,Si009748m.g,Si011937m.g,Si000164m.g,Si004094m.g,Si033078m.g,Si008465m.g,Si006612m.g,Si0…
GO:0044706	multi-multicellular organism process	biological_process	1.7432e-08	1.9122e-06	21	1241	89	22835	Si032100m.g,Si028894m.g,Si000270m.g,Si009333m.g,Si025430m.g,Si034317m.g,Si020922m.g,Si034291m.g,Si001375m.g,Si038794m.g,Si004094m.g,Si004921m.g,Si025165m.g,Si000584m.g,Si028923m.g,Si034296m.g,Si028924m.g,Si024242m.g,Si000341m.g,Si000284m.g,Si001643m.g
GO:0009856	pollination	biological_process	2.7576e-08	2.8232e-06	20	1241	83	22835	Si034291m.g,Si020922m.g,Si034317m.g,Si009333m.g,Si025430m.g,Si000270m.g,Si028894m.g,Si032100m.g,Si001643m.g,Si000284m.g,Si024242m.g,Si000341m.g,Si034296m.g,Si028924m.g,Si028923m.g,Si000584m.g,Si025165m.g,Si004921m.g,Si004094m.g,Si038794m.g
GO:0009875	pollen-pistil interaction	biological_process	2.7576e-08	2.8232e-06	20	1241	83	22835	Si032100m.g,Si028894m.g,Si000270m.g,Si009333m.g,Si025430m.g,Si020922m.g,Si034317m.g,Si034291m.g,Si038794m.g,Si004094m.g,Si004921m.g,Si025165m.g,Si000584m.g,Si028923m.g,Si028924m.g,Si034296m.g,Si024242m.g,Si000341m.g,Si000284m.g,Si001643m.g
GO:0048544	recognition of pollen	biological_process	2.7576e-08	2.8232e-06	20	1241	83	22835	Si004921m.g,Si038794m.g,Si004094m.g,Si000584m.g,Si025165m.g,Si028923m.g,Si000284m.g,Si001643m.g,Si034296m.g,Si028924m.g,Si000341m.g,Si024242m.g,Si032100m.g,Si028894m.g,Si020922m.g,Si034317m.g,Si000270m.g,Si009333m.g,Si025430m.g,Si034291m.g
GO:0008037	cell recognition	biological_process	4.2529e-08	4.2594e-06	20	1241	85	22835	Si025165m.g,Si000584m.g,Si038794m.g,Si004094m.g,Si004921m.g,Si034296m.g,Si028924m.g,Si000341m.g,Si024242m.g,Si000284m.g,Si001643m.g,Si028923m.g,Si032100m.g,Si028894m.g,Si034291m.g,Si000270m.g,Si025430m.g,Si009333m.g,Si020922m.g,Si034317m.g
GO:0019538	protein metabolic process	biological_process	4.9368e-08	4.8391e-06	281	1241	3853	22835	Si034274m.g,Si035593m.g,Si028878m.g,Si035720m.g,Si034482m.g,Si019837m.g,Si028369m.g,Si021392m.g,Si010341m.g,Si000150m.g,Si016448m.g,Si008255m.g,Si027578m.g,Si013775m.g,Si005077m.g,Si000584m.g,Si040212m.g,Si021410m.g,Si003906m.g,Si029888m.g,Si009024m.g,Si016396m.g,Si017243m.g,Si002828m.g,Si030456m.g,Si028924m.g,Si000709m.g,Si024710m.g,Si028044m.g,Si026620m.g,Si006540m.g,Si021947m.g,Si029988m.g,Si0…
GO:0008150	biological_process	biological_process	6.3868e-08	6.13e-06	960	1241	16157	22835	Si001485m.g,Si002514m.g,Si036512m.g,Si031983m.g,Si035536m.g,Si015152m.g,Si029127m.g,Si011224m.g,Si002748m.g,Si026055m.g,Si003922m.g,Si001109m.g,Si029557m.g,Si026859m.g,Si019865m.g,Si025165m.g,Si017148m.g,Si006309m.g,Si009172m.g,Si011392m.g,Si000913m.g,Si029458m.g,Si000042m.g,Si012054m.g,Si025956m.g,Si004222m.g,Si036487m.g,Si016703m.g,Si016376m.g,Si039451m.g,Si001664m.g,Si038807m.g,Si032261m.g,Si0…
GO:0016998	cell wall macromolecule catabolic process	biological_process	6.1517e-07	5.6682e-05	9	1241	21	22835	Si037175m.g,Si010959m.g,Si010776m.g,Si010980m.g,Si002491m.g,Si020916m.g,Si010827m.g,Si010838m.g,Si029037m.g
GO:0044036	cell wall macromolecule metabolic process	biological_process	2.4061e-06	0.00021317	10	1241	30	22835	Si010827m.g,Si029037m.g,Si010838m.g,Si002491m.g,Si020916m.g,Si000392m.g,Si010959m.g,Si010980m.g,Si010776m.g,Si037175m.g
GO:0006030	chitin metabolic process	biological_process	1.5756e-05	0.0013198	9	1241	29	22835	Si002491m.g,Si020916m.g,Si010827m.g,Si010838m.g,Si037175m.g,Si026608m.g,Si010959m.g,Si010776m.g,Si010980m.g
GO:1901071	glucosamine-containing compound metabolic process	biological_process	1.5756e-05	0.0013198	9	1241	29	22835	Si010959m.g,Si010776m.g,Si010980m.g,Si026608m.g,Si037175m.g,Si010827m.g,Si010838m.g,Si020916m.g,Si002491m.g
GO:0055114	oxidation-reduction process	biological_process	2.0731e-05	0.0017055	171	1241	2289	22835	Si013051m.g,Si032784m.g,Si001001m.g,Si004983m.g,Si011748m.g,Si012313m.g,Si028248m.g,Si000997m.g,Si006538m.g,Si014293m.g,Si021601m.g,Si017751m.g,Si002047m.g,Si035909m.g,Si029490m.g,Si010540m.g,Si036558m.g,Si008370m.g,Si035230m.g,Si037420m.g,Si004353m.g,Si001854m.g,Si029773m.g,Si004115m.g,Si009584m.g,Si039491m.g,Si000898m.g,Si010609m.g,Si033242m.g,Si000986m.g,Si029622m.g,Si035202m.g,Si021370m.g,Si0…
GO:0044703	multi-organism reproductive process	biological_process	3.0756e-05	0.0023229	30	1241	244	22835	Si000284m.g,Si001643m.g,Si034296m.g,Si028924m.g,Si024242m.g,Si000341m.g,Si028923m.g,Si028381m.g,Si000584m.g,Si025165m.g,Si019865m.g,Si003806m.g,Si004921m.g,Si037175m.g,Si038794m.g,Si004094m.g,Si026892m.g,Si001375m.g,Si034291m.g,Si020922m.g,Si034317m.g,Si032580m.g,Si000270m.g,Si019039m.g,Si009333m.g,Si025430m.g,Si032100m.g,Si028894m.g,Si029988m.g,Si012106m.g
GO:0006032	chitin catabolic process	biological_process	3.512e-05	0.0024892	8	1241	25	22835	Si037175m.g,Si010959m.g,Si010776m.g,Si010980m.g,Si002491m.g,Si020916m.g,Si010827m.g,Si010838m.g
GO:0046348	amino sugar catabolic process	biological_process	3.512e-05	0.0024892	8	1241	25	22835	Si002491m.g,Si020916m.g,Si010838m.g,Si010827m.g,Si037175m.g,Si010980m.g,Si010776m.g,Si010959m.g
GO:1901072	glucosamine-containing compound catabolic process	biological_process	3.512e-05	0.0024892	8	1241	25	22835	Si002491m.g,Si020916m.g,Si010838m.g,Si010827m.g,Si037175m.g,Si010776m.g,Si010980m.g,Si010959m.g
GO:0006026	aminoglycan catabolic process	biological_process	6.4947e-05	0.0045335	8	1241	27	22835	Si037175m.g,Si010959m.g,Si010776m.g,Si010980m.g,Si002491m.g,Si020916m.g,Si010827m.g,Si010838m.g
GO:0071704	organic substance metabolic process	biological_process	8.8445e-05	0.0059983	594	1241	9639	22835	Si008312m.g,Si017978m.g,Si024978m.g,Si002284m.g,Si029464m.g,Si008743m.g,Si019844m.g,Si028735m.g,Si026581m.g,Si030206m.g,Si012954m.g,Si021840m.g,Si039486m.g,Si024041m.g,Si025872m.g,Si036565m.g,Si012106m.g,Si002527m.g,Si020208m.g,Si037175m.g,Si032757m.g,Si029991m.g,Si006327m.g,Si035575m.g,Si010838m.g,Si026629m.g,Si031971m.g,Si034397m.g,Si000162m.g,Si008040m.g,Si034732m.g,Si000667m.g,Si026812m.g,Si0…
GO:0022414	reproductive process	biological_process	8.8535e-05	0.0059983	30	1241	258	22835	Si025165m.g,Si019865m.g,Si003806m.g,Si000584m.g,Si028381m.g,Si004094m.g,Si038794m.g,Si037175m.g,Si004921m.g,Si024242m.g,Si000341m.g,Si034296m.g,Si028924m.g,Si001643m.g,Si000284m.g,Si028923m.g,Si028894m.g,Si029988m.g,Si032100m.g,Si012106m.g,Si034291m.g,Si001375m.g,Si026892m.g,Si025430m.g,Si009333m.g,Si000270m.g,Si019039m.g,Si032580m.g,Si034317m.g,Si020922m.g
GO:0006040	amino sugar metabolic process	biological_process	0.00013812	0.0091233	9	1241	37	22835	Si037175m.g,Si026608m.g,Si010776m.g,Si010980m.g,Si010959m.g,Si002491m.g,Si020916m.g,Si010838m.g,Si010827m.g
GO:0043170	macromolecule metabolic process	biological_process	0.00027917	0.018114	470	1241	7532	22835	Si012740m.g,Si014376m.g,Si012254m.g,Si002491m.g,Si013383m.g,Si020922m.g,Si034860m.g,Si035304m.g,Si009259m.g,Si018628m.g,Si021115m.g,Si013346m.g,Si028053m.g,Si032100m.g,Si023341m.g,Si010314m.g,Si021370m.g,Si032476m.g,Si017113m.g,Si004464m.g,Si029769m.g,Si033140m.g,Si008362m.g,Si009189m.g,Si012642m.g,Si028381m.g,Si026535m.g,Si007977m.g,Si021826m.g,Si015377m.g,Si021429m.g,Si010824m.g,Si019645m.g,Si0…
GO:0044260	cellular macromolecule metabolic process	biological_process	0.00033338	0.021331	423	1241	6720	22835	Si002271m.g,Si008465m.g,Si000164m.g,Si030329m.g,Si016314m.g,Si028137m.g,Si032294m.g,Si011661m.g,Si036041m.g,Si000491m.g,Si030010m.g,Si004263m.g,Si001664m.g,Si024977m.g,Si029121m.g,Si004731m.g,Si038807m.g,Si040152m.g,Si027448m.g,Si025956m.g,Si012054m.g,Si004222m.g,Si009188m.g,Si021728m.g,Si021315m.g,Si000042m.g,Si000406m.g,Si021109m.g,Si003953m.g,Si026859m.g,Si029054m.g,Si030741m.g,Si025165m.g,Si0…
GO:0071554	cell wall organization or biogenesis	biological_process	0.00036133	0.021925	17	1241	122	22835	Si010959m.g,Si000392m.g,Si010980m.g,Si030410m.g,Si000942m.g,Si002491m.g,Si029866m.g,Si010827m.g,Si010838m.g,Si030204m.g,Si037175m.g,Si029293m.g,Si010776m.g,Si016741m.g,Si020916m.g,Si029404m.g,Si029037m.g
GO:0009627	systemic acquired resistance	biological_process	0.0003644	0.021925	3	1241	4	22835	Si023411m.g,Si024435m.g,Si025121m.g
GO:0009814	defense response, incompatible interaction	biological_process	0.0003644	0.021925	3	1241	4	22835	Si024435m.g,Si023411m.g,Si025121m.g
GO:0010112	regulation of systemic acquired resistance	biological_process	0.0003644	0.021925	3	1241	4	22835	Si025121m.g,Si024435m.g,Si023411m.g
GO:0044238	primary metabolic process	biological_process	0.0003712	0.021925	564	1241	9215	22835	Si014978m.g,Si001854m.g,Si003876m.g,Si023016m.g,Si007238m.g,Si032624m.g,Si027739m.g,Si039491m.g,Si004466m.g,Si000152m.g,Si021601m.g,Si035771m.g,Si031032m.g,Si034741m.g,Si011148m.g,Si017255m.g,Si004228m.g,Si013051m.g,Si005163m.g,Si006994m.g,Si006462m.g,Si005186m.g,Si017363m.g,Si027629m.g,Si004196m.g,Si035714m.g,Si036554m.g,Si014220m.g,Si001924m.g,Si006210m.g,Si031444m.g,Si028959m.g,Si003922m.g,Si0…
GO:0006022	aminoglycan metabolic process	biological_process	0.00066365	0.038218	10	1241	54	22835	Si010827m.g,Si010838m.g,Si002491m.g,Si020916m.g,Si010959m.g,Si028053m.g,Si010776m.g,Si010980m.g,Si037175m.g,Si026608m.g
GO:1901136	carbohydrate derivative catabolic process	biological_process	0.00090217	0.051312	10	1241	57	22835	Si002491m.g,Si020916m.g,Si010838m.g,Si017880m.g,Si010827m.g,Si037175m.g,Si019533m.g,Si010776m.g,Si010980m.g,Si010959m.g
GO:0045088	regulation of innate immune response	biological_process	0.0010174	0.057161	3	1241	5	22835	Si025121m.g,Si023411m.g,Si024435m.g
GO:0016567	protein ubiquitination	biological_process	0.0013022	0.071421	16	1241	122	22835	Si032533m.g,Si016314m.g,Si001665m.g,Si024634m.g,Si035720m.g,Si039033m.g,Si035714m.g,Si017223m.g,Si017172m.g,Si012592m.g,Si005883m.g,Si004003m.g,Si016587m.g,Si006416m.g,Si000162m.g,Si017274m.g
GO:0032446	protein modification by small protein conjugation	biological_process	0.0018462	0.098898	16	1241	126	22835	Si001665m.g,Si032533m.g,Si016314m.g,Si024634m.g,Si035720m.g,Si039033m.g,Si035714m.g,Si012592m.g,Si017172m.g,Si017223m.g,Si005883m.g,Si017274m.g,Si006416m.g,Si000162m.g,Si016587m.g,Si004003m.g
GO:0002682	regulation of immune system process	biological_process	0.0026685	0.14131	9	1241	55	22835	Si025121m.g,Si024435m.g,Si023411m.g,Si018405m.g,Si021109m.g,Si033051m.g,Si025872m.g,Si029170m.g,Si000284m.g
GO:0006544	glycine metabolic process	biological_process	0.0047331	0.23702	3	1241	7	22835	Si039843m.g,Si039451m.g,Si015357m.g
GO:0009069	serine family amino acid metabolic process	biological_process	0.0052171	0.25037	5	1241	22	22835	Si015357m.g,Si031187m.g,Si017978m.g,Si039843m.g,Si039451m.g
GO:0006950	response to stress	biological_process	0.0053496	0.25408	92	1241	1306	22835	Si035313m.g,Si039544m.g,Si007248m.g,Si000491m.g,Si031939m.g,Si026950m.g,Si007017m.g,Si008282m.g,Si003457m.g,Si021185m.g,Si029105m.g,Si001312m.g,Si021728m.g,Si028362m.g,Si026967m.g,Si036487m.g,Si039188m.g,Si022693m.g,Si029563m.g,Si025956m.g,Si006404m.g,Si032792m.g,Si024435m.g,Si029316m.g,Si000334m.g,Si003491m.g,Si039496m.g,Si019867m.g,Si009248m.g,Si028970m.g,Si011456m.g,Si009698m.g,Si029590m.g,Si0…
GO:0050776	regulation of immune response	biological_process	0.0068107	0.31694	7	1241	42	22835	Si018405m.g,Si021109m.g,Si024435m.g,Si029170m.g,Si023411m.g,Si033051m.g,Si025121m.g
GO:0031640	killing of cells of other organism	biological_process	0.0090938	0.38093	4	1241	16	22835	Si024978m.g,Si009748m.g,Si010581m.g,Si015284m.g
GO:0044364	disruption of cells of other organism	biological_process	0.0090938	0.38093	4	1241	16	22835	Si010581m.g,Si015284m.g,Si024978m.g,Si009748m.g
GO:0006979	response to oxidative stress	biological_process	0.0090954	0.38093	19	1241	191	22835	Si006946m.g,Si036611m.g,Si010609m.g,Si036602m.g,Si019867m.g,Si025162m.g,Si010431m.g,Si002047m.g,Si017751m.g,Si029563m.g,Si039188m.g,Si022693m.g,Si012779m.g,Si036487m.g,Si011925m.g,Si017708m.g,Si025196m.g,Si022667m.g,Si011748m.g
GO:0044710	single-organism metabolic process	biological_process	0.0091928	0.38154	290	1241	4628	22835	Si028885m.g,Si035139m.g,Si015357m.g,Si025849m.g,Si004557m.g,Si039843m.g,Si016096m.g,Si001027m.g,Si007858m.g,Si028236m.g,Si000956m.g,Si039496m.g,Si039849m.g,Si013282m.g,Si028970m.g,Si029548m.g,Si035175m.g,Si001370m.g,Si002515m.g,Si009698m.g,Si002405m.g,Si037075m.g,Si009754m.g,Si013961m.g,Si007909m.g,Si016903m.g,Si009815m.g,Si015090m.g,Si014605m.g,Si001234m.g,Si021185m.g,Si012343m.g,Si029105m.g,Si0…
GO:0044237	cellular metabolic process	biological_process	0.010216	0.41651	501	1241	8427	22835	Si009256m.g,Si010747m.g,Si026437m.g,Si033160m.g,Si030376m.g,Si036565m.g,Si012106m.g,Si024041m.g,Si025872m.g,Si017178m.g,Si030206m.g,Si021840m.g,Si012954m.g,Si032403m.g,Si029590m.g,Si028735m.g,Si018224m.g,Si032260m.g,Si013551m.g,Si019844m.g,Si008743m.g,Si029464m.g,Si002284m.g,Si024978m.g,Si006487m.g,Si017978m.g,Si028923m.g,Si029132m.g,Si001208m.g,Si008040m.g,Si034732m.g,Si015607m.g,Si036097m.g,Si0…
GO:0001906	cell killing	biological_process	0.010688	0.43193	4	1241	17	22835	Si010581m.g,Si015284m.g,Si009748m.g,Si024978m.g
GO:0006633	fatty acid biosynthetic process	biological_process	0.012291	0.48397	13	1241	116	22835	Si016703m.g,Si032912m.g,Si010275m.g,Si032624m.g,Si009992m.g,Si025872m.g,Si036105m.g,Si035575m.g,Si034356m.g,Si030083m.g,Si013427m.g,Si012313m.g,Si038953m.g
GO:0098542	defense response to other organism	biological_process	0.014113	0.55099	13	1241	125	22835	Si025121m.g,Si023411m.g,Si024435m.g,Si029111m.g,Si029316m.g,Si039544m.g,Si001909m.g,Si035230m.g,Si026950m.g,Si026967m.g,Si036602m.g,Si009248m.g,Si006404m.g
GO:0006955	immune response	biological_process	0.014489	0.55625	12	1241	108	22835	Si023411m.g,Si028381m.g,Si024435m.g,Si025121m.g,Si025945m.g,Si029848m.g,Si021109m.g,Si018405m.g,Si029170m.g,Si000284m.g,Si025872m.g,Si033051m.g
GO:0009617	response to bacterium	biological_process	0.016981	0.63088	10	1241	89	22835	Si026950m.g,Si026967m.g,Si001909m.g,Si035230m.g,Si039544m.g,Si006404m.g,Si036602m.g,Si009248m.g,Si029111m.g,Si029316m.g
GO:0042742	defense response to bacterium	biological_process	0.016981	0.63088	10	1241	89	22835	Si006404m.g,Si036602m.g,Si009248m.g,Si035230m.g,Si001909m.g,Si026967m.g,Si026950m.g,Si039544m.g,Si029111m.g,Si029316m.g
GO:0006546	glycine catabolic process	biological_process	0.018062	0.63317	2	1241	4	22835	Si039843m.g,Si039451m.g
GO:0009071	serine family amino acid catabolic process	biological_process	0.018062	0.63317	2	1241	4	22835	Si039843m.g,Si039451m.g
GO:0002694	regulation of leukocyte activation	biological_process	0.018279	0.63317	2	1241	4	22835	Si000284m.g,Si025872m.g
GO:0050865	regulation of cell activation	biological_process	0.018279	0.63317	2	1241	4	22835	Si000284m.g,Si025872m.g
GO:0051249	regulation of lymphocyte activation	biological_process	0.018279	0.63317	2	1241	4	22835	Si000284m.g,Si025872m.g
GO:0070647	protein modification by small protein conjugation or removal	biological_process	0.020562	0.70466	16	1241	162	22835	Si006416m.g,Si017274m.g,Si000162m.g,Si016587m.g,Si004003m.g,Si005883m.g,Si012592m.g,Si017223m.g,Si017172m.g,Si035714m.g,Si039033m.g,Si035720m.g,Si024634m.g,Si001665m.g,Si016314m.g,Si032533m.g
GO:0009733	response to auxin	biological_process	0.021092	0.70927	8	1241	78	22835	Si011170m.g,Si003199m.g,Si015152m.g,Si040192m.g,Si015757m.g,Si040097m.g,Si032625m.g,Si012214m.g
GO:1901565	organonitrogen compound catabolic process	biological_process	0.02421	0.80823	13	1241	129	22835	Si039451m.g,Si037175m.g,Si010959m.g,Si010980m.g,Si010776m.g,Si002491m.g,Si020916m.g,Si039843m.g,Si014968m.g,Si010827m.g,Si010838m.g,Si017880m.g,Si036667m.g
GO:0072330	monocarboxylic acid biosynthetic process	biological_process	0.024805	0.81838	13	1241	127	22835	Si035575m.g,Si036105m.g,Si009992m.g,Si032624m.g,Si025872m.g,Si010275m.g,Si016703m.g,Si032912m.g,Si038953m.g,Si012313m.g,Si030083m.g,Si013427m.g,Si034356m.g
GO:0005991	trehalose metabolic process	biological_process	0.025455	0.81838	5	1241	30	22835	Si013916m.g,Si013282m.g,Si030376m.g,Si036430m.g,Si013130m.g
GO:0001897	cytolysis by symbiont of host cells	biological_process	0.025757	0.81838	3	1241	12	22835	Si010581m.g,Si015284m.g,Si024978m.g
GO:0019836	hemolysis by symbiont of host erythrocytes	biological_process	0.025757	0.81838	3	1241	12	22835	Si024978m.g,Si010581m.g,Si015284m.g
GO:0051801	cytolysis in other organism involved in symbiotic interaction	biological_process	0.025757	0.81838	3	1241	12	22835	Si024978m.g,Si015284m.g,Si010581m.g
GO:0052331	hemolysis in other organism involved in symbiotic interaction	biological_process	0.025757	0.81838	3	1241	12	22835	Si010581m.g,Si015284m.g,Si024978m.g
GO:0002831	regulation of response to biotic stimulus	biological_process	0.026586	0.83521	3	1241	13	22835	Si025121m.g,Si024435m.g,Si023411m.g
GO:0009725	response to hormone	biological_process	0.028652	0.87692	11	1241	119	22835	Si009953m.g,Si040192m.g,Si015757m.g,Si040097m.g,Si032625m.g,Si012214m.g,Si011170m.g,Si006230m.g,Si001862m.g,Si003199m.g,Si015152m.g
GO:0080134	regulation of response to stress	biological_process	0.03019	0.88593	4	1241	23	22835	Si024435m.g,Si023411m.g,Si025121m.g,Si019867m.g
GO:0044179	hemolysis in other organism	biological_process	0.030191	0.88593	3	1241	13	22835	Si015284m.g,Si010581m.g,Si024978m.g
GO:0001907	killing by symbiont of host cells	biological_process	0.030768	0.88593	3	1241	13	22835	Si024978m.g,Si010581m.g,Si015284m.g
GO:0044004	disruption by symbiont of host cell	biological_process	0.030768	0.88593	3	1241	13	22835	Si024978m.g,Si015284m.g,Si010581m.g
GO:0051818	disruption of cells of other organism involved in symbiotic interaction	biological_process	0.030768	0.88593	3	1241	13	22835	Si010581m.g,Si015284m.g,Si024978m.g
GO:0051883	killing of cells in other organism involved in symbiotic interaction	biological_process	0.030768	0.88593	3	1241	13	22835	Si024978m.g,Si010581m.g,Si015284m.g
GO:0051704	multi-organism process	biological_process	0.03192	0.90776	86	1241	1301	22835	Si037366m.g,Si029316m.g,Si028894m.g,Si024435m.g,Si035426m.g,Si024906m.g,Si006404m.g,Si031971m.g,Si006327m.g,Si026967m.g,Si001375m.g,Si037175m.g,Si003213m.g,Si038794m.g,Si004094m.g,Si009748m.g,Si039544m.g,Si026950m.g,Si001643m.g,Si012106m.g,Si016587m.g,Si034050m.g,Si025148m.g,Si029127m.g,Si019039m.g,Si025430m.g,Si000851m.g,Si003116m.g,Si014144m.g,Si003879m.g,Si004921m.g,Si029570m.g,Si019865m.g,Si0…
GO:0031347	regulation of defense response	biological_process	0.033204	0.93327	3	1241	14	22835	Si025121m.g,Si024435m.g,Si023411m.g
GO:0006629	lipid metabolic process	biological_process	0.033222	0.93327	64	1241	911	22835	Si014150m.g,Si010275m.g,Si039615m.g,Si020208m.g,Si027901m.g,Si019533m.g,Si029644m.g,Si016703m.g,Si029991m.g,Si014053m.g,Si030109m.g,Si035575m.g,Si009992m.g,Si013961m.g,Si037366m.g,Si000839m.g,Si004731m.g,Si008790m.g,Si001370m.g,Si015549m.g,Si010283m.g,Si022209m.g,Si001725m.g,Si024978m.g,Si000956m.g,Si021109m.g,Si006230m.g,Si031983m.g,Si017178m.g,Si035536m.g,Si025849m.g,Si025872m.g,Si002031m.g,Si0…
GO:0008610	lipid biosynthetic process	biological_process	0.035675	0.98336	37	1241	489	22835	Si008790m.g,Si034356m.g,Si004731m.g,Si013961m.g,Si016703m.g,Si029644m.g,Si009992m.g,Si030109m.g,Si014053m.g,Si036554m.g,Si035575m.g,Si032031m.g,Si013427m.g,Si017363m.g,Si011922m.g,Si005186m.g,Si026271m.g,Si014150m.g,Si010275m.g,Si012313m.g,Si013051m.g,Si035536m.g,Si031983m.g,Si017178m.g,Si025872m.g,Si035909m.g,Si036558m.g,Si030083m.g,Si037904m.g,Si038953m.g,Si015549m.g,Si032912m.g,Si032624m.g,Si0…
GO:0009719	response to endogenous stimulus	biological_process	0.03586	0.98336	11	1241	123	22835	Si009953m.g,Si040192m.g,Si015757m.g,Si032625m.g,Si040097m.g,Si012214m.g,Si011170m.g,Si006230m.g,Si003199m.g,Si001862m.g,Si015152m.g
GO:0009755	hormone-mediated signaling pathway	biological_process	0.036713	0.98617	3	1241	14	22835	Si001862m.g,Si006230m.g,Si009953m.g
GO:0032870	cellular response to hormone stimulus	biological_process	0.036713	0.98617	3	1241	14	22835	Si001862m.g,Si006230m.g,Si009953m.g
GO:0043207	response to external biotic stimulus	biological_process	0.036818	0.98617	13	1241	143	22835	Si039544m.g,Si026950m.g,Si026967m.g,Si035230m.g,Si001909m.g,Si036602m.g,Si009248m.g,Si006404m.g,Si025121m.g,Si024435m.g,Si023411m.g,Si029316m.g,Si029111m.g
GO:0051707	response to other organism	biological_process	0.036818	0.98617	13	1241	143	22835	Si025121m.g,Si023411m.g,Si024435m.g,Si029111m.g,Si029316m.g,Si039544m.g,Si035230m.g,Si001909m.g,Si026967m.g,Si026950m.g,Si009248m.g,Si036602m.g,Si006404m.g
GO:0051715	cytolysis in other organism	biological_process	0.037311	0.98692	3	1241	14	22835	Si010581m.g,Si015284m.g,Si024978m.g
GO:0009620	response to fungus	biological_process	0.037489	0.98692	4	1241	27	22835	Si026967m.g,Si026950m.g,Si035230m.g,Si039544m.g
GO:0050832	defense response to fungus	biological_process	0.037489	0.98692	4	1241	27	22835	Si039544m.g,Si026950m.g,Si026967m.g,Si035230m.g
GO:0045321	leukocyte activation	biological_process	0.042313	1	2	1241	6	22835	Si000284m.g,Si025872m.g
GO:0046649	lymphocyte activation	biological_process	0.042313	1	2	1241	6	22835	Si025872m.g,Si000284m.g
GO:0045087	innate immune response	biological_process	0.043396	1	3	1241	16	22835	Si023411m.g,Si024435m.g,Si025121m.g
GO:0050896	response to stimulus	biological_process	0.043906	1	158	1241	2567	22835	Si013989m.g,Si025162m.g,Si032095m.g,Si012212m.g,Si025945m.g,Si038953m.g,Si023228m.g,Si023911m.g,Si029111m.g,Si033393m.g,Si023502m.g,Si018405m.g,Si021377m.g,Si025196m.g,Si021966m.g,Si003742m.g,Si023913m.g,Si005316m.g,Si018436m.g,Si012214m.g,Si031716m.g,Si001322m.g,Si036611m.g,Si003445m.g,Si039199m.g,Si011925m.g,Si032625m.g,Si013130m.g,Si017007m.g,Si025958m.g,Si013775m.g,Si018705m.g,Si011170m.g,Si0…
GO:0032501	multicellular organismal process	biological_process	0.04424	1	44	1241	621	22835	Si001643m.g,Si033051m.g,Si010039m.g,Si038794m.g,Si037175m.g,Si004094m.g,Si028381m.g,Si020922m.g,Si032580m.g,Si000270m.g,Si028893m.g,Si002803m.g,Si001375m.g,Si007024m.g,Si032100m.g,Si028894m.g,Si028923m.g,Si000284m.g,Si013320m.g,Si019098m.g,Si034296m.g,Si028924m.g,Si000341m.g,Si024242m.g,Si018035m.g,Si013685m.g,Si004921m.g,Si019586m.g,Si014478m.g,Si000584m.g,Si003806m.g,Si019865m.g,Si025165m.g,Si0…
GO:0009607	response to biotic stimulus	biological_process	0.048531	1	15	1241	179	22835	Si009248m.g,Si036602m.g,Si006404m.g,Si039544m.g,Si039496m.g,Si026950m.g,Si026967m.g,Si001909m.g,Si035230m.g,Si029111m.g,Si029316m.g,Si023502m.g,Si025121m.g,Si024435m.g,Si023411m.g
GO:0071495	cellular response to endogenous stimulus	biological_process	0.051191	1	3	1241	16	22835	Si006230m.g,Si001862m.g,Si009953m.g
GO:0002376	immune system process	biological_process	0.052573	1	12	1241	131	22835	Si025121m.g,Si025945m.g,Si024435m.g,Si028381m.g,Si023411m.g,Si018405m.g,Si021109m.g,Si029848m.g,Si033051m.g,Si025872m.g,Si000284m.g,Si029170m.g
GO:0010033	response to organic substance	biological_process	0.052611	1	11	1241	130	22835	Si015152m.g,Si006230m.g,Si003199m.g,Si001862m.g,Si011170m.g,Si040192m.g,Si009953m.g,Si012214m.g,Si040097m.g,Si032625m.g,Si015757m.g
GO:0045017	glycerolipid biosynthetic process	biological_process	0.052877	1	7	1241	61	22835	Si000956m.g,Si030109m.g,Si015549m.g,Si035536m.g,Si026271m.g,Si004731m.g,Si017178m.g
GO:0006760	folic acid-containing compound metabolic process	biological_process	0.053777	1	5	1241	38	22835	Si030794m.g,Si002515m.g,Si010706m.g,Si002514m.g,Si018436m.g
GO:0060567	negative regulation of DNA-templated transcription, termination	biological_process	0.057326	1	1	1241	1	22835	Si017172m.g
GO:0005993	trehalose catabolic process	biological_process	0.057404	1	1	1241	1	22835	Si013130m.g
GO:0009313	oligosaccharide catabolic process	biological_process	0.057404	1	1	1241	1	22835	Si013130m.g
GO:0010383	cell wall polysaccharide metabolic process	biological_process	0.057404	1	1	1241	1	22835	Si000392m.g
GO:0010410	hemicellulose metabolic process	biological_process	0.057404	1	1	1241	1	22835	Si000392m.g
GO:0030255	protein secretion by the type IV secretion system	biological_process	0.057404	1	1	1241	1	22835	Si021746m.g
GO:0030420	establishment of competence for transformation	biological_process	0.057404	1	1	1241	1	22835	Si024906m.g
GO:0044097	secretion by the type IV secretion system	biological_process	0.057404	1	1	1241	1	22835	Si021746m.g
GO:0045491	xylan metabolic process	biological_process	0.057404	1	1	1241	1	22835	Si000392m.g
GO:0045493	xylan catabolic process	biological_process	0.057404	1	1	1241	1	22835	Si000392m.g
GO:0046352	disaccharide catabolic process	biological_process	0.057404	1	1	1241	1	22835	Si013130m.g
GO:0007154	cell communication	biological_process	0.058242	1	75	1241	1138	22835	Si032261m.g,Si027436m.g,Si034743m.g,Si028894m.g,Si016376m.g,Si024906m.g,Si000074m.g,Si004094m.g,Si038794m.g,Si021185m.g,Si009748m.g,Si029105m.g,Si015634m.g,Si018477m.g,Si033051m.g,Si001643m.g,Si000491m.g,Si034453m.g,Si029170m.g,Si009670m.g,Si011224m.g,Si025430m.g,Si021840m.g,Si032403m.g,Si033577m.g,Si032342m.g,Si025899m.g,Si029648m.g,Si021109m.g,Si004921m.g,Si002848m.g,Si025165m.g,Si019865m.g,Si0…
GO:0019068	virion assembly	biological_process	0.06268	1	7	1241	65	22835	Si029653m.g,Si016587m.g,Si032104m.g,Si006327m.g,Si038649m.g,Si029570m.g,Si009141m.g
GO:0005992	trehalose biosynthetic process	biological_process	0.064276	1	4	1241	27	22835	Si013916m.g,Si030376m.g,Si013282m.g,Si036430m.g
GO:0015749	monosaccharide transport	biological_process	0.066878	1	2	1241	8	22835	Si012430m.g,Si006217m.g
GO:0006743	ubiquinone metabolic process	biological_process	0.067015	1	3	1241	17	22835	Si010540m.g,Si010539m.g,Si016179m.g
GO:0006744	ubiquinone biosynthetic process	biological_process	0.067015	1	3	1241	17	22835	Si010540m.g,Si010539m.g,Si016179m.g
GO:0015886	heme transport	biological_process	0.067099	1	4	1241	29	22835	Si015724m.g,Si039162m.g,Si004176m.g,Si025148m.g
GO:0051181	cofactor transport	biological_process	0.067099	1	4	1241	29	22835	Si015724m.g,Si004176m.g,Si039162m.g,Si025148m.g
GO:1901678	iron coordination entity transport	biological_process	0.067099	1	4	1241	29	22835	Si025148m.g,Si039162m.g,Si004176m.g,Si015724m.g
GO:0035821	modification of morphology or physiology of other organism	biological_process	0.069723	1	10	1241	109	22835	Si028970m.g,Si024978m.g,Si022756m.g,Si026675m.g,Si039496m.g,Si015284m.g,Si003879m.g,Si014441m.g,Si010581m.g,Si009748m.g
GO:0019835	cytolysis	biological_process	0.070918	1	4	1241	29	22835	Si024978m.g,Si003116m.g,Si015284m.g,Si010581m.g
GO:0044699	single-organism process	biological_process	0.077802	1	483	1241	8330	22835	Si030777m.g,Si013320m.g,Si025162m.g,Si019098m.g,Si013779m.g,Si039999m.g,Si021158m.g,Si001277m.g,Si014478m.g,Si023228m.g,Si038953m.g,Si023030m.g,Si025945m.g,Si021838m.g,Si002030m.g,Si019586m.g,Si026892m.g,Si034291m.g,Si033393m.g,Si012440m.g,Si003983m.g,Si019531m.g,Si002091m.g,Si013194m.g,Si028881m.g,Si021966m.g,Si018405m.g,Si008543m.g,Si003742m.g,Si000254m.g,Si036611m.g,Si006352m.g,Si016208m.g,Si0…
GO:0006887	exocytosis	biological_process	0.079099	1	8	1241	80	22835	Si021495m.g,Si008094m.g,Si006309m.g,Si006623m.g,Si013433m.g,Si006290m.g,Si006357m.g,Si008018m.g
GO:0071310	cellular response to organic substance	biological_process	0.080132	1	3	1241	19	22835	Si009953m.g,Si001862m.g,Si006230m.g
GO:0042558	pteridine-containing compound metabolic process	biological_process	0.0809	1	5	1241	43	22835	Si002515m.g,Si030794m.g,Si018436m.g,Si010706m.g,Si002514m.g
GO:0009605	response to external stimulus	biological_process	0.082206	1	18	1241	236	22835	Si024435m.g,Si027507m.g,Si029316m.g,Si026967m.g,Si024906m.g,Si002803m.g,Si006404m.g,Si025121m.g,Si023411m.g,Si029111m.g,Si018035m.g,Si039544m.g,Si026950m.g,Si035230m.g,Si000491m.g,Si001909m.g,Si009248m.g,Si036602m.g
GO:0006952	defense response	biological_process	0.08239	1	21	1241	291	22835	Si026950m.g,Si035230m.g,Si031716m.g,Si001909m.g,Si039544m.g,Si005316m.g,Si009248m.g,Si036602m.g,Si023411m.g,Si025121m.g,Si029111m.g,Si026967m.g,Si017007m.g,Si001312m.g,Si032792m.g,Si006404m.g,Si024435m.g,Si006428m.g,Si023502m.g,Si025870m.g,Si029316m.g
GO:0032101	regulation of response to external stimulus	biological_process	0.087691	1	3	1241	20	22835	Si025121m.g,Si023411m.g,Si024435m.g
GO:0015977	carbon fixation	biological_process	0.088355	1	2	1241	9	22835	Si019458m.g,Si004557m.g
GO:0009987	cellular process	biological_process	0.089636	1	644	1241	11330	22835	Si017255m.g,Si004228m.g,Si031170m.g,Si001533m.g,Si035771m.g,Si013685m.g,Si034741m.g,Si021601m.g,Si000152m.g,Si004466m.g,Si039491m.g,Si027739m.g,Si024133m.g,Si014978m.g,Si032624m.g,Si023016m.g,Si007238m.g,Si003876m.g,Si000394m.g,Si033242m.g,Si031444m.g,Si028959m.g,Si035714m.g,Si001924m.g,Si014220m.g,Si007619m.g,Si016274m.g,Si004196m.g,Si027629m.g,Si017363m.g,Si005186m.g,Si006462m.g,Si005163m.g,Si0…
GO:0032940	secretion by cell	biological_process	0.090174	1	11	1241	125	22835	Si008018m.g,Si006357m.g,Si006290m.g,Si013433m.g,Si006623m.g,Si021746m.g,Si006309m.g,Si003445m.g,Si040196m.g,Si008094m.g,Si021495m.g
GO:0030521	androgen receptor signaling pathway	biological_process	0.093096	1	3	1241	20	22835	Si028285m.g,Si013775m.g,Si018705m.g
GO:0046351	disaccharide biosynthetic process	biological_process	0.094757	1	4	1241	31	22835	Si013916m.g,Si013282m.g,Si030376m.g,Si036430m.g
GO:0015945	methanol metabolic process	biological_process	0.097498	1	1	1241	2	22835	Si028044m.g
GO:0015946	methanol oxidation	biological_process	0.097498	1	1	1241	2	22835	Si028044m.g
GO:0034308	primary alcohol metabolic process	biological_process	0.097498	1	1	1241	2	22835	Si028044m.g
GO:0046903	secretion	biological_process	0.098351	1	11	1241	127	22835	Si021495m.g,Si008094m.g,Si003445m.g,Si040196m.g,Si006309m.g,Si021746m.g,Si013433m.g,Si006623m.g,Si006290m.g,Si008018m.g,Si006357m.g
GO:0006948	induction by virus of host cell-cell fusion	biological_process	0.10205	1	2	1241	10	22835	Si022756m.g,Si039496m.g
GO:0030518	intracellular steroid hormone receptor signaling pathway	biological_process	0.10495	1	3	1241	21	22835	Si018705m.g,Si013775m.g,Si028285m.g
GO:0030522	intracellular receptor signaling pathway	biological_process	0.10495	1	3	1241	21	22835	Si018705m.g,Si013775m.g,Si028285m.g
GO:0031412	gas vesicle organization	biological_process	0.10544	1	2	1241	11	22835	Si037175m.g,Si024041m.g
GO:0006857	oligopeptide transport	biological_process	0.10595	1	1	1241	2	22835	Si027634m.g
GO:0015814	p-aminobenzoyl-glutamate transport	biological_process	0.10595	1	1	1241	2	22835	Si027634m.g
GO:0035442	dipeptide transmembrane transport	biological_process	0.10595	1	1	1241	2	22835	Si027634m.g
GO:0035672	oligopeptide transmembrane transport	biological_process	0.10595	1	1	1241	2	22835	Si027634m.g
GO:0042938	dipeptide transport	biological_process	0.10595	1	1	1241	2	22835	Si027634m.g
GO:0072337	modified amino acid transport	biological_process	0.10595	1	1	1241	2	22835	Si027634m.g
GO:1902604	p-aminobenzoyl-glutamate transmembrane transport	biological_process	0.10595	1	1	1241	2	22835	Si027634m.g
GO:0010024	phytochromobilin biosynthetic process	biological_process	0.10864	1	1	1241	2	22835	Si002405m.g
GO:0051202	phytochromobilin metabolic process	biological_process	0.10864	1	1	1241	2	22835	Si002405m.g
GO:0005984	disaccharide metabolic process	biological_process	0.10925	1	5	1241	45	22835	Si013130m.g,Si013916m.g,Si030376m.g,Si013282m.g,Si036430m.g
GO:0006082	organic acid metabolic process	biological_process	0.10974	1	51	1241	765	22835	Si002515m.g,Si017978m.g,Si032912m.g,Si036105m.g,Si000476m.g,Si039999m.g,Si032624m.g,Si035771m.g,Si030083m.g,Si032502m.g,Si034741m.g,Si038953m.g,Si039843m.g,Si004557m.g,Si015357m.g,Si025872m.g,Si015803m.g,Si002514m.g,Si012313m.g,Si033068m.g,Si012106m.g,Si026401m.g,Si025365m.g,Si010275m.g,Si015634m.g,Si015090m.g,Si020208m.g,Si018436m.g,Si036303m.g,Si039975m.g,Si001369m.g,Si019533m.g,Si013427m.g,Si0…
GO:0043436	oxoacid metabolic process	biological_process	0.10974	1	51	1241	765	22835	Si009754m.g,Si034356m.g,Si039451m.g,Si001208m.g,Si039188m.g,Si030794m.g,Si031187m.g,Si016703m.g,Si017172m.g,Si009992m.g,Si010381m.g,Si014220m.g,Si016274m.g,Si030109m.g,Si035575m.g,Si032031m.g,Si013427m.g,Si001369m.g,Si019533m.g,Si010706m.g,Si009748m.g,Si015090m.g,Si015634m.g,Si010275m.g,Si025365m.g,Si039975m.g,Si036303m.g,Si018436m.g,Si020208m.g,Si012106m.g,Si033068m.g,Si012313m.g,Si026401m.g,Si0…
GO:0018106	peptidyl-histidine phosphorylation	biological_process	0.11037	1	1	1241	2	22835	Si012642m.g
GO:0018202	peptidyl-histidine modification	biological_process	0.11037	1	1	1241	2	22835	Si012642m.g
GO:0042618	poly-hydroxybutyrate metabolic process	biological_process	0.11052	1	1	1241	2	22835	Si024634m.g
GO:0042619	poly-hydroxybutyrate biosynthetic process	biological_process	0.11052	1	1	1241	2	22835	Si024634m.g
GO:1901440	poly(hydroxyalkanoate) metabolic process	biological_process	0.11052	1	1	1241	2	22835	Si024634m.g
GO:1901441	poly(hydroxyalkanoate) biosynthetic process	biological_process	0.11052	1	1	1241	2	22835	Si024634m.g
GO:0010109	regulation of photosynthesis	biological_process	0.11153	1	2	1241	11	22835	Si023016m.g,Si025902m.g
GO:0042548	regulation of photosynthesis, light reaction	biological_process	0.11153	1	2	1241	11	22835	Si023016m.g,Si025902m.g
GO:0042549	photosystem II stabilization	biological_process	0.11153	1	2	1241	11	22835	Si023016m.g,Si025902m.g
GO:0043467	regulation of generation of precursor metabolites and energy	biological_process	0.11153	1	2	1241	11	22835	Si023016m.g,Si025902m.g
GO:0019752	carboxylic acid metabolic process	biological_process	0.11369	1	50	1241	751	22835	Si010381m.g,Si009992m.g,Si014220m.g,Si030109m.g,Si035575m.g,Si030794m.g,Si039188m.g,Si031187m.g,Si016703m.g,Si017172m.g,Si001208m.g,Si034356m.g,Si009754m.g,Si039451m.g,Si039975m.g,Si036303m.g,Si020208m.g,Si018436m.g,Si015090m.g,Si015634m.g,Si010275m.g,Si025365m.g,Si009748m.g,Si010706m.g,Si032031m.g,Si013427m.g,Si019533m.g,Si001369m.g,Si002514m.g,Si015803m.g,Si025872m.g,Si015357m.g,Si004557m.g,Si0…
GO:0006355	regulation of transcription, DNA-templated	biological_process	0.11768	1	122	1241	2017	22835	Si027739m.g,Si029773m.g,Si028285m.g,Si030526m.g,Si014978m.g,Si001909m.g,Si006417m.g,Si013320m.g,Si019098m.g,Si037358m.g,Si003876m.g,Si001328m.g,Si033946m.g,Si007238m.g,Si017889m.g,Si035833m.g,Si010967m.g,Si008342m.g,Si038907m.g,Si010764m.g,Si022933m.g,Si026649m.g,Si021601m.g,Si033393m.g,Si010813m.g,Si002386m.g,Si025307m.g,Si019645m.g,Si034202m.g,Si023194m.g,Si021904m.g,Si002091m.g,Si024816m.g,Si0…
GO:1903506	regulation of nucleic acid-templated transcription	biological_process	0.11768	1	122	1241	2017	22835	Si010735m.g,Si039496m.g,Si002865m.g,Si009733m.g,Si027982m.g,Si034296m.g,Si002121m.g,Si008812m.g,Si015487m.g,Si002515m.g,Si001109m.g,Si026859m.g,Si006230m.g,Si030741m.g,Si026479m.g,Si017529m.g,Si029590m.g,Si014163m.g,Si017209m.g,Si038001m.g,Si001485m.g,Si024041m.g,Si026707m.g,Si030206m.g,Si011079m.g,Si009256m.g,Si015237m.g,Si013842m.g,Si030395m.g,Si002748m.g,Si010747m.g,Si031946m.g,Si022702m.g,Si0…
GO:0006520	cellular amino acid metabolic process	biological_process	0.11849	1	29	1241	412	22835	Si002515m.g,Si017978m.g,Si015090m.g,Si018436m.g,Si036303m.g,Si039999m.g,Si039975m.g,Si000476m.g,Si032502m.g,Si001369m.g,Si035771m.g,Si034741m.g,Si010706m.g,Si009748m.g,Si039843m.g,Si039188m.g,Si030794m.g,Si031187m.g,Si030109m.g,Si015357m.g,Si010381m.g,Si002514m.g,Si014220m.g,Si039451m.g,Si012106m.g,Si033068m.g,Si009754m.g,Si001208m.g,Si026401m.g
GO:0044003	modification by symbiont of host morphology or physiology	biological_process	0.11923	1	9	1241	106	22835	Si026675m.g,Si039496m.g,Si024978m.g,Si022756m.g,Si028970m.g,Si003879m.g,Si014441m.g,Si010581m.g,Si015284m.g
GO:0051817	modification of morphology or physiology of other organism involved in symbiotic interaction	biological_process	0.11923	1	9	1241	106	22835	Si028970m.g,Si039496m.g,Si026675m.g,Si022756m.g,Si024978m.g,Si003879m.g,Si010581m.g,Si014441m.g,Si015284m.g
GO:2001141	regulation of RNA biosynthetic process	biological_process	0.12007	1	122	1241	2019	22835	Si001109m.g,Si002515m.g,Si015487m.g,Si002121m.g,Si008812m.g,Si034296m.g,Si027982m.g,Si009733m.g,Si002865m.g,Si039496m.g,Si010735m.g,Si017209m.g,Si014163m.g,Si029590m.g,Si017529m.g,Si030741m.g,Si026479m.g,Si026859m.g,Si006230m.g,Si030206m.g,Si026707m.g,Si024041m.g,Si001485m.g,Si038001m.g,Si036565m.g,Si002957m.g,Si010680m.g,Si010417m.g,Si033160m.g,Si021634m.g,Si002748m.g,Si031946m.g,Si022702m.g,Si0…
GO:0051252	regulation of RNA metabolic process	biological_process	0.12246	1	122	1241	2021	22835	Si025307m.g,Si019645m.g,Si034202m.g,Si010813m.g,Si033393m.g,Si002386m.g,Si021904m.g,Si024816m.g,Si002091m.g,Si023194m.g,Si006417m.g,Si013320m.g,Si019098m.g,Si037358m.g,Si014978m.g,Si001909m.g,Si007238m.g,Si033946m.g,Si003876m.g,Si001328m.g,Si029773m.g,Si027739m.g,Si030526m.g,Si028285m.g,Si026649m.g,Si021601m.g,Si038907m.g,Si010764m.g,Si022933m.g,Si035833m.g,Si017889m.g,Si010967m.g,Si008342m.g,Si0…
GO:0006480	N-terminal protein amino acid methylation	biological_process	0.12474	1	2	1241	11	22835	Si028369m.g,Si026639m.g
GO:0031365	N-terminal protein amino acid modification	biological_process	0.12474	1	2	1241	11	22835	Si026639m.g,Si028369m.g
GO:1901661	quinone metabolic process	biological_process	0.12497	1	3	1241	22	22835	Si010539m.g,Si010540m.g,Si016179m.g
GO:1901663	quinone biosynthetic process	biological_process	0.12497	1	3	1241	22	22835	Si010539m.g,Si010540m.g,Si016179m.g
GO:0019219	regulation of nucleobase-containing compound metabolic process	biological_process	0.13105	1	122	1241	2028	22835	Si027969m.g,Si013050m.g,Si000839m.g,Si015607m.g,Si040152m.g,Si017172m.g,Si002295m.g,Si004222m.g,Si009188m.g,Si026629m.g,Si015654m.g,Si039193m.g,Si002271m.g,Si030329m.g,Si010706m.g,Si035299m.g,Si001816m.g,Si002861m.g,Si010550m.g,Si002957m.g,Si010417m.g,Si010680m.g,Si033160m.g,Si036565m.g,Si013842m.g,Si015237m.g,Si011079m.g,Si009256m.g,Si031946m.g,Si002748m.g,Si022702m.g,Si021634m.g,Si010747m.g,Si0…
GO:0014065	phosphatidylinositol 3-kinase signaling	biological_process	0.13687	1	3	1241	24	22835	Si021109m.g,Si018405m.g,Si029170m.g
GO:0014066	regulation of phosphatidylinositol 3-kinase signaling	biological_process	0.13687	1	3	1241	24	22835	Si029170m.g,Si021109m.g,Si018405m.g
GO:0014068	positive regulation of phosphatidylinositol 3-kinase signaling	biological_process	0.13687	1	3	1241	24	22835	Si029170m.g,Si018405m.g,Si021109m.g
GO:0048015	phosphatidylinositol-mediated signaling	biological_process	0.13687	1	3	1241	24	22835	Si029170m.g,Si018405m.g,Si021109m.g
GO:0048017	inositol lipid-mediated signaling	biological_process	0.13687	1	3	1241	24	22835	Si029170m.g,Si018405m.g,Si021109m.g
GO:0042181	ketone biosynthetic process	biological_process	0.1382	1	3	1241	23	22835	Si016179m.g,Si010539m.g,Si010540m.g
GO:0015696	ammonium transport	biological_process	0.13979	1	2	1241	12	22835	Si035408m.g,Si004697m.g
GO:0006631	fatty acid metabolic process	biological_process	0.14147	1	16	1241	214	22835	Si020208m.g,Si036105m.g,Si032624m.g,Si010275m.g,Si032912m.g,Si038953m.g,Si030083m.g,Si013427m.g,Si019533m.g,Si032031m.g,Si035575m.g,Si009992m.g,Si025872m.g,Si016703m.g,Si012313m.g,Si034356m.g
GO:0006545	glycine biosynthetic process	biological_process	0.14415	1	1	1241	3	22835	Si015357m.g
GO:0019054	modulation by virus of host process	biological_process	0.14514	1	3	1241	24	22835	Si028970m.g,Si022756m.g,Si039496m.g
GO:0044068	modulation by symbiont of host cellular process	biological_process	0.14514	1	3	1241	24	22835	Si028970m.g,Si022756m.g,Si039496m.g
GO:0010257	NADH dehydrogenase complex assembly	biological_process	0.15317	1	1	1241	3	22835	Si028959m.g
GO:0032981	mitochondrial respiratory chain complex I assembly	biological_process	0.15317	1	1	1241	3	22835	Si028959m.g
GO:0097031	mitochondrial respiratory chain complex I biogenesis	biological_process	0.15317	1	1	1241	3	22835	Si028959m.g
GO:0051191	prosthetic group biosynthetic process	biological_process	0.16068	1	1	1241	3	22835	Si029769m.g
GO:0042752	regulation of circadian rhythm	biological_process	0.16148	1	1	1241	3	22835	Si035299m.g
GO:0042754	negative regulation of circadian rhythm	biological_process	0.16148	1	1	1241	3	22835	Si035299m.g
GO:0048598	embryonic morphogenesis	biological_process	0.16221	1	1	1241	3	22835	Si010039m.g
GO:0016137	glycoside metabolic process	biological_process	0.1624	1	1	1241	3	22835	Si025365m.g
GO:0016138	glycoside biosynthetic process	biological_process	0.1624	1	1	1241	3	22835	Si025365m.g
GO:0051478	mannosylglycerate metabolic process	biological_process	0.1624	1	1	1241	3	22835	Si025365m.g
GO:0051479	mannosylglycerate biosynthetic process	biological_process	0.1624	1	1	1241	3	22835	Si025365m.g
GO:0009237	siderophore metabolic process	biological_process	0.16252	1	1	1241	3	22835	Si016208m.g
GO:0019290	siderophore biosynthetic process	biological_process	0.16252	1	1	1241	3	22835	Si016208m.g
GO:0009690	cytokinin metabolic process	biological_process	0.1683	1	2	1241	13	22835	Si035175m.g,Si001019m.g
GO:0034754	cellular hormone metabolic process	biological_process	0.1683	1	2	1241	13	22835	Si001019m.g,Si035175m.g
GO:0051049	regulation of transport	biological_process	0.18449	1	3	1241	28	22835	Si026381m.g,Si027091m.g,Si019926m.g
GO:0071705	nitrogen compound transport	biological_process	0.18563	1	13	1241	179	22835	Si039162m.g,Si004697m.g,Si004176m.g,Si010550m.g,Si036148m.g,Si025148m.g,Si024807m.g,Si027634m.g,Si013741m.g,Si035408m.g,Si015724m.g,Si034804m.g,Si001031m.g
GO:0016053	organic acid biosynthetic process	biological_process	0.18582	1	21	1241	305	22835	Si035575m.g,Si015357m.g,Si014220m.g,Si025872m.g,Si009992m.g,Si002514m.g,Si016703m.g,Si012313m.g,Si034356m.g,Si036105m.g,Si032624m.g,Si025365m.g,Si002515m.g,Si010275m.g,Si032912m.g,Si017978m.g,Si038953m.g,Si010706m.g,Si013427m.g,Si030083m.g,Si032502m.g
GO:0046394	carboxylic acid biosynthetic process	biological_process	0.18582	1	21	1241	305	22835	Si012313m.g,Si034356m.g,Si035575m.g,Si015357m.g,Si025872m.g,Si014220m.g,Si009992m.g,Si002514m.g,Si016703m.g,Si038953m.g,Si010706m.g,Si030083m.g,Si032502m.g,Si013427m.g,Si036105m.g,Si032624m.g,Si002515m.g,Si025365m.g,Si010275m.g,Si032912m.g,Si017978m.g
GO:0006814	sodium ion transport	biological_process	0.18707	1	5	1241	57	22835	Si015240m.g,Si031187m.g,Si013918m.g,Si016396m.g,Si015237m.g
GO:0009847	spore germination	biological_process	0.1873	1	2	1241	15	22835	Si034804m.g,Si012642m.g
GO:1901605	alpha-amino acid metabolic process	biological_process	0.18743	1	15	1241	209	22835	Si030794m.g,Si031187m.g,Si017978m.g,Si002515m.g,Si039843m.g,Si002514m.g,Si039975m.g,Si036303m.g,Si014220m.g,Si030109m.g,Si018436m.g,Si015357m.g,Si039451m.g,Si032502m.g,Si010706m.g
GO:0010817	regulation of hormone levels	biological_process	0.18898	1	2	1241	14	22835	Si001019m.g,Si035175m.g
GO:0042445	hormone metabolic process	biological_process	0.18898	1	2	1241	14	22835	Si035175m.g,Si001019m.g
GO:0009399	nitrogen fixation	biological_process	0.19004	1	1	1241	4	22835	Si000147m.g
GO:0043900	regulation of multi-organism process	biological_process	0.19114	1	3	1241	29	22835	Si023411m.g,Si024435m.g,Si025121m.g
GO:0048308	organelle inheritance	biological_process	0.19504	1	2	1241	15	22835	Si010550m.g,Si036148m.g
GO:0048309	endoplasmic reticulum inheritance	biological_process	0.19504	1	2	1241	15	22835	Si010550m.g,Si036148m.g
GO:0008645	hexose transport	biological_process	0.20016	1	1	1241	4	22835	Si006217m.g
GO:0042873	aldonate transport	biological_process	0.20188	1	1	1241	4	22835	Si012430m.g
GO:0046411	2-keto-3-deoxygluconate transport	biological_process	0.20188	1	1	1241	4	22835	Si012430m.g
GO:0006099	tricarboxylic acid cycle	biological_process	0.20642	1	2	1241	15	22835	Si004557m.g,Si017172m.g
GO:0006101	citrate metabolic process	biological_process	0.20642	1	2	1241	15	22835	Si017172m.g,Si004557m.g
GO:0015689	molybdate ion transport	biological_process	0.20691	1	2	1241	15	22835	Si035516m.g,Si021837m.g
GO:0033313	meiotic cell cycle checkpoint	biological_process	0.20793	1	1	1241	4	22835	Si010493m.g
GO:0040020	regulation of meiotic nuclear division	biological_process	0.20793	1	1	1241	4	22835	Si010493m.g
GO:0045835	negative regulation of meiotic nuclear division	biological_process	0.20793	1	1	1241	4	22835	Si010493m.g
GO:0051445	regulation of meiotic cell cycle	biological_process	0.20793	1	1	1241	4	22835	Si010493m.g
GO:0051447	negative regulation of meiotic cell cycle	biological_process	0.20793	1	1	1241	4	22835	Si010493m.g
GO:0051598	meiotic recombination checkpoint	biological_process	0.20793	1	1	1241	4	22835	Si010493m.g
GO:0030212	hyaluronan metabolic process	biological_process	0.20794	1	1	1241	4	22835	Si028053m.g
GO:1903510	mucopolysaccharide metabolic process	biological_process	0.20794	1	1	1241	4	22835	Si028053m.g
GO:0050852	T cell receptor signaling pathway	biological_process	0.20861	1	1	1241	4	22835	Si033051m.g
GO:0042180	cellular ketone metabolic process	biological_process	0.20879	1	3	1241	28	22835	Si016179m.g,Si010539m.g,Si010540m.g
GO:0006658	phosphatidylserine metabolic process	biological_process	0.20901	1	1	1241	4	22835	Si030109m.g
GO:0006659	phosphatidylserine biosynthetic process	biological_process	0.20901	1	1	1241	4	22835	Si030109m.g
GO:0009292	genetic transfer	biological_process	0.20944	1	1	1241	4	22835	Si024906m.g
GO:0009294	DNA mediated transformation	biological_process	0.20944	1	1	1241	4	22835	Si024906m.g
GO:0030838	positive regulation of actin filament polymerization	biological_process	0.20975	1	2	1241	16	22835	Si007619m.g,Si018436m.g
GO:0034314	Arp2/3 complex-mediated actin nucleation	biological_process	0.20975	1	2	1241	16	22835	Si007619m.g,Si018436m.g
GO:0045010	actin nucleation	biological_process	0.20975	1	2	1241	16	22835	Si007619m.g,Si018436m.g
GO:0006433	prolyl-tRNA aminoacylation	biological_process	0.21012	1	1	1241	4	22835	Si015090m.g
GO:0070887	cellular response to chemical stimulus	biological_process	0.21016	1	3	1241	29	22835	Si006230m.g,Si001862m.g,Si009953m.g
GO:0006906	vesicle fusion	biological_process	0.21031	1	1	1241	4	22835	Si039975m.g
GO:0048280	vesicle fusion with Golgi apparatus	biological_process	0.21031	1	1	1241	4	22835	Si039975m.g
GO:0090174	organelle membrane fusion	biological_process	0.21031	1	1	1241	4	22835	Si039975m.g
GO:0021537	telencephalon development	biological_process	0.21047	1	1	1241	4	22835	Si028881m.g
GO:0021543	pallium development	biological_process	0.21047	1	1	1241	4	22835	Si028881m.g
GO:0021987	cerebral cortex development	biological_process	0.21047	1	1	1241	4	22835	Si028881m.g
GO:0030900	forebrain development	biological_process	0.21047	1	1	1241	4	22835	Si028881m.g
GO:0048609	multicellular organismal reproductive process	biological_process	0.21424	1	10	1241	139	22835	Si037175m.g,Si012106m.g,Si029988m.g,Si019865m.g,Si003806m.g,Si028381m.g,Si019039m.g,Si032580m.g,Si001375m.g,Si026892m.g
GO:0042546	cell wall biogenesis	biological_process	0.22186	1	4	1241	43	22835	Si029293m.g,Si016741m.g,Si029404m.g,Si029866m.g
GO:0007600	sensory perception	biological_process	0.22497	1	3	1241	30	22835	Si033051m.g,Si019098m.g,Si031103m.g
GO:0050877	neurological system process	biological_process	0.22497	1	3	1241	30	22835	Si033051m.g,Si019098m.g,Si031103m.g
GO:0016042	lipid catabolic process	biological_process	0.22538	1	4	1241	45	22835	Si039615m.g,Si023030m.g,Si029848m.g,Si037366m.g
GO:2000112	regulation of cellular macromolecule biosynthetic process	biological_process	0.22974	1	123	1241	2114	22835	Si014163m.g,Si017209m.g,Si006230m.g,Si026859m.g,Si026479m.g,Si030741m.g,Si029590m.g,Si017529m.g,Si002515m.g,Si015487m.g,Si001109m.g,Si039496m.g,Si010735m.g,Si002865m.g,Si027982m.g,Si009733m.g,Si034296m.g,Si002121m.g,Si008812m.g,Si010417m.g,Si010680m.g,Si033160m.g,Si002957m.g,Si036565m.g,Si009256m.g,Si011079m.g,Si015237m.g,Si013842m.g,Si030395m.g,Si022702m.g,Si002748m.g,Si031946m.g,Si021634m.g,Si0…
GO:0010556	regulation of macromolecule biosynthetic process	biological_process	0.2333	1	123	1241	2116	22835	Si034202m.g,Si025307m.g,Si019645m.g,Si002386m.g,Si033393m.g,Si010813m.g,Si024816m.g,Si002091m.g,Si021904m.g,Si023194m.g,Si003876m.g,Si001328m.g,Si033946m.g,Si007238m.g,Si001909m.g,Si014978m.g,Si006417m.g,Si013320m.g,Si037358m.g,Si019098m.g,Si028285m.g,Si030526m.g,Si027739m.g,Si029773m.g,Si021601m.g,Si026649m.g,Si026657m.g,Si017889m.g,Si035833m.g,Si010967m.g,Si008342m.g,Si022933m.g,Si038907m.g,Si0…
GO:0031326	regulation of cellular biosynthetic process	biological_process	0.2333	1	123	1241	2116	22835	Si018705m.g,Si027014m.g,Si023341m.g,Si029879m.g,Si036148m.g,Si030267m.g,Si027734m.g,Si032476m.g,Si013775m.g,Si012740m.g,Si014376m.g,Si018524m.g,Si001924m.g,Si036071m.g,Si012254m.g,Si034860m.g,Si030794m.g,Si022747m.g,Si000906m.g,Si006217m.g,Si018679m.g,Si007977m.g,Si010824m.g,Si015399m.g,Si004464m.g,Si036303m.g,Si006994m.g,Si030429m.g,Si036611m.g,Si017393m.g,Si009189m.g,Si021904m.g,Si002091m.g,Si0…
GO:0044033	multi-organism metabolic process	biological_process	0.23471	1	4	1241	45	22835	Si029127m.g,Si034274m.g,Si038649m.g,Si003213m.g
GO:0009889	regulation of biosynthetic process	biological_process	0.23689	1	123	1241	2118	22835	Si002091m.g,Si024816m.g,Si021904m.g,Si023194m.g,Si034202m.g,Si019645m.g,Si025307m.g,Si002386m.g,Si010813m.g,Si033393m.g,Si021601m.g,Si026649m.g,Si026657m.g,Si035833m.g,Si010967m.g,Si008342m.g,Si017889m.g,Si038907m.g,Si022933m.g,Si010764m.g,Si033946m.g,Si003876m.g,Si001328m.g,Si007238m.g,Si001909m.g,Si014978m.g,Si037358m.g,Si006417m.g,Si013320m.g,Si019098m.g,Si028285m.g,Si030526m.g,Si027739m.g,Si0…
GO:0009092	homoserine metabolic process	biological_process	0.23932	1	1	1241	5	22835	Si017978m.g
GO:0019279	L-methionine biosynthetic process from L-homoserine via cystathionine	biological_process	0.23932	1	1	1241	5	22835	Si017978m.g
GO:0019281	L-methionine biosynthetic process from homoserine via O-succinyl-L-homoserine and cystathionine	biological_process	0.23932	1	1	1241	5	22835	Si017978m.g
GO:0071265	L-methionine biosynthetic process	biological_process	0.23932	1	1	1241	5	22835	Si017978m.g
GO:0071266	'de novo' L-methionine biosynthetic process	biological_process	0.23932	1	1	1241	5	22835	Si017978m.g
GO:0051171	regulation of nitrogen compound metabolic process	biological_process	0.24043	1	123	1241	2120	22835	Si017529m.g,Si029590m.g,Si030741m.g,Si026479m.g,Si006230m.g,Si026859m.g,Si017209m.g,Si014163m.g,Si002121m.g,Si008812m.g,Si034296m.g,Si009733m.g,Si027982m.g,Si039496m.g,Si002865m.g,Si010735m.g,Si001109m.g,Si002515m.g,Si015487m.g,Si002748m.g,Si021634m.g,Si031946m.g,Si022702m.g,Si010747m.g,Si030395m.g,Si015237m.g,Si013842m.g,Si011079m.g,Si009256m.g,Si036565m.g,Si002957m.g,Si010680m.g,Si033160m.g,Si0…
GO:0007605	sensory perception of sound	biological_process	0.24236	1	1	1241	5	22835	Si031103m.g
GO:0050954	sensory perception of mechanical stimulus	biological_process	0.24236	1	1	1241	5	22835	Si031103m.g
GO:0031554	regulation of DNA-templated transcription, termination	biological_process	0.24399	1	1	1241	5	22835	Si017172m.g
GO:0007409	axonogenesis	biological_process	0.24742	1	2	1241	17	22835	Si002803m.g,Si018035m.g
GO:0007411	axon guidance	biological_process	0.24742	1	2	1241	17	22835	Si002803m.g,Si018035m.g
GO:0048667	cell morphogenesis involved in neuron differentiation	biological_process	0.24742	1	2	1241	17	22835	Si002803m.g,Si018035m.g
GO:0048812	neuron projection morphogenesis	biological_process	0.24742	1	2	1241	17	22835	Si002803m.g,Si018035m.g
GO:0061564	axon development	biological_process	0.24742	1	2	1241	17	22835	Si002803m.g,Si018035m.g
GO:0097485	neuron projection guidance	biological_process	0.24742	1	2	1241	17	22835	Si018035m.g,Si002803m.g
GO:0006614	SRP-dependent cotranslational protein targeting to membrane	biological_process	0.2486	1	7	1241	92	22835	Si025972m.g,Si029105m.g,Si025899m.g,Si021185m.g,Si000042m.g,Si028073m.g,Si032403m.g
GO:0045047	protein targeting to ER	biological_process	0.2486	1	7	1241	92	22835	Si025972m.g,Si029105m.g,Si025899m.g,Si021185m.g,Si000042m.g,Si032403m.g,Si028073m.g
GO:0072599	establishment of protein localization to endoplasmic reticulum	biological_process	0.2486	1	7	1241	92	22835	Si025899m.g,Si021185m.g,Si025972m.g,Si029105m.g,Si000042m.g,Si032403m.g,Si028073m.g
GO:0017004	cytochrome complex assembly	biological_process	0.25149	1	4	1241	48	22835	Si015724m.g,Si025148m.g,Si004176m.g,Si039162m.g
GO:0002115	store-operated calcium entry	biological_process	0.25418	1	2	1241	19	22835	Si027091m.g,Si019926m.g
GO:0010959	regulation of metal ion transport	biological_process	0.25418	1	2	1241	19	22835	Si027091m.g,Si019926m.g
GO:0043269	regulation of ion transport	biological_process	0.25418	1	2	1241	19	22835	Si019926m.g,Si027091m.g
GO:0051924	regulation of calcium ion transport	biological_process	0.25418	1	2	1241	19	22835	Si027091m.g,Si019926m.g
GO:2001256	regulation of store-operated calcium entry	biological_process	0.25418	1	2	1241	19	22835	Si027091m.g,Si019926m.g
GO:0032504	multicellular organism reproduction	biological_process	0.26064	1	10	1241	146	22835	Si019039m.g,Si032580m.g,Si026892m.g,Si001375m.g,Si012106m.g,Si037175m.g,Si019865m.g,Si003806m.g,Si029988m.g,Si028381m.g
GO:0046439	L-cysteine metabolic process	biological_process	0.26577	1	1	1241	6	22835	Si031187m.g
GO:1902533	positive regulation of intracellular signal transduction	biological_process	0.26613	1	3	1241	33	22835	Si029170m.g,Si021109m.g,Si018405m.g
GO:0010468	regulation of gene expression	biological_process	0.26674	1	124	1241	2152	22835	Si023341m.g,Si027014m.g,Si018705m.g,Si030267m.g,Si036148m.g,Si029879m.g,Si032476m.g,Si027734m.g,Si012740m.g,Si014376m.g,Si013775m.g,Si036071m.g,Si012254m.g,Si018524m.g,Si001924m.g,Si034860m.g,Si022747m.g,Si030794m.g,Si018679m.g,Si006217m.g,Si000906m.g,Si007977m.g,Si010824m.g,Si015399m.g,Si004464m.g,Si006994m.g,Si030429m.g,Si036303m.g,Si036611m.g,Si017393m.g,Si009189m.g,Si021904m.g,Si002091m.g,Si0…
GO:0009060	aerobic respiration	biological_process	0.26744	1	2	1241	18	22835	Si017172m.g,Si004557m.g
GO:0009396	folic acid-containing compound biosynthetic process	biological_process	0.26803	1	3	1241	33	22835	Si002515m.g,Si010706m.g,Si002514m.g
GO:0000302	response to reactive oxygen species	biological_process	0.27111	1	1	1241	6	22835	Si019867m.g
GO:1901031	regulation of response to reactive oxygen species	biological_process	0.27111	1	1	1241	6	22835	Si019867m.g
GO:1902882	regulation of response to oxidative stress	biological_process	0.27111	1	1	1241	6	22835	Si019867m.g
GO:0006613	cotranslational protein targeting to membrane	biological_process	0.27341	1	7	1241	95	22835	Si028073m.g,Si032403m.g,Si000042m.g,Si021185m.g,Si025899m.g,Si029105m.g,Si025972m.g
GO:0006575	cellular modified amino acid metabolic process	biological_process	0.28056	1	6	1241	80	22835	Si002515m.g,Si030794m.g,Si030109m.g,Si018436m.g,Si010706m.g,Si002514m.g
GO:0033057	multicellular organismal reproductive behavior	biological_process	0.28192	1	1	1241	6	22835	Si001375m.g
GO:0045924	regulation of female receptivity	biological_process	0.28192	1	1	1241	6	22835	Si001375m.g
GO:0046008	regulation of female receptivity, post-mating	biological_process	0.28192	1	1	1241	6	22835	Si001375m.g
GO:0060180	female mating behavior	biological_process	0.28192	1	1	1241	6	22835	Si001375m.g
GO:0007399	nervous system development	biological_process	0.28203	1	3	1241	33	22835	Si002803m.g,Si018035m.g,Si028881m.g
GO:0006195	purine nucleotide catabolic process	biological_process	0.28415	1	1	1241	6	22835	Si017880m.g
GO:0006198	cAMP catabolic process	biological_process	0.28415	1	1	1241	6	22835	Si017880m.g
GO:0009154	purine ribonucleotide catabolic process	biological_process	0.28415	1	1	1241	6	22835	Si017880m.g
GO:0009214	cyclic nucleotide catabolic process	biological_process	0.28415	1	1	1241	6	22835	Si017880m.g
GO:0009261	ribonucleotide catabolic process	biological_process	0.28415	1	1	1241	6	22835	Si017880m.g
GO:0072523	purine-containing compound catabolic process	biological_process	0.28415	1	1	1241	6	22835	Si017880m.g
GO:0007276	gamete generation	biological_process	0.28624	1	9	1241	133	22835	Si019865m.g,Si003806m.g,Si029988m.g,Si028381m.g,Si037175m.g,Si012106m.g,Si026892m.g,Si019039m.g,Si032580m.g
GO:0030259	lipid glycosylation	biological_process	0.28629	1	3	1241	33	22835	Si027901m.g,Si024978m.g,Si016991m.g
GO:0071941	nitrogen cycle metabolic process	biological_process	0.28748	1	2	1241	19	22835	Si000147m.g,Si016274m.g
GO:0032065	cortical protein anchoring	biological_process	0.28896	1	1	1241	6	22835	Si034317m.g
GO:0051701	interaction with host	biological_process	0.29027	1	11	1241	167	22835	Si028970m.g,Si039496m.g,Si026675m.g,Si022756m.g,Si009684m.g,Si031090m.g,Si024978m.g,Si010581m.g,Si014441m.g,Si003879m.g,Si015284m.g
GO:0043038	amino acid activation	biological_process	0.2905	1	8	1241	112	22835	Si033068m.g,Si009754m.g,Si034741m.g,Si012106m.g,Si009748m.g,Si015090m.g,Si039188m.g,Si000476m.g
GO:0043039	tRNA aminoacylation	biological_process	0.2905	1	8	1241	112	22835	Si000476m.g,Si015090m.g,Si039188m.g,Si009748m.g,Si009754m.g,Si033068m.g,Si034741m.g,Si012106m.g
GO:0007608	sensory perception of smell	biological_process	0.29149	1	1	1241	6	22835	Si033051m.g
GO:0016055	Wnt signaling pathway	biological_process	0.29336	1	3	1241	34	22835	Si019865m.g,Si038953m.g,Si013685m.g
GO:0006547	histidine metabolic process	biological_process	0.29454	1	3	1241	34	22835	Si039975m.g,Si014220m.g,Si032502m.g
GO:0052803	imidazole-containing compound metabolic process	biological_process	0.29454	1	3	1241	34	22835	Si032502m.g,Si014220m.g,Si039975m.g
GO:0016050	vesicle organization	biological_process	0.29831	1	1	1241	6	22835	Si039975m.g
GO:0006893	Golgi to plasma membrane transport	biological_process	0.29839	1	1	1241	6	22835	Si026381m.g
GO:0032386	regulation of intracellular transport	biological_process	0.29839	1	1	1241	6	22835	Si026381m.g
GO:0032388	positive regulation of intracellular transport	biological_process	0.29839	1	1	1241	6	22835	Si026381m.g
GO:0033157	regulation of intracellular protein transport	biological_process	0.29839	1	1	1241	6	22835	Si026381m.g
GO:0042996	regulation of Golgi to plasma membrane protein transport	biological_process	0.29839	1	1	1241	6	22835	Si026381m.g
GO:0042998	positive regulation of Golgi to plasma membrane protein transport	biological_process	0.29839	1	1	1241	6	22835	Si026381m.g
GO:0043001	Golgi to plasma membrane protein transport	biological_process	0.29839	1	1	1241	6	22835	Si026381m.g
GO:0051050	positive regulation of transport	biological_process	0.29839	1	1	1241	6	22835	Si026381m.g
GO:0051222	positive regulation of protein transport	biological_process	0.29839	1	1	1241	6	22835	Si026381m.g
GO:0060627	regulation of vesicle-mediated transport	biological_process	0.29839	1	1	1241	6	22835	Si026381m.g
GO:0072659	protein localization to plasma membrane	biological_process	0.29839	1	1	1241	6	22835	Si026381m.g
GO:0090002	establishment of protein localization to plasma membrane	biological_process	0.29839	1	1	1241	6	22835	Si026381m.g
GO:0090003	regulation of establishment of protein localization to plasma membrane	biological_process	0.29839	1	1	1241	6	22835	Si026381m.g
GO:0090004	positive regulation of establishment of protein localization to plasma membrane	biological_process	0.29839	1	1	1241	6	22835	Si026381m.g
GO:0090316	positive regulation of intracellular protein transport	biological_process	0.29839	1	1	1241	6	22835	Si026381m.g
GO:1903076	regulation of protein localization to plasma membrane	biological_process	0.29839	1	1	1241	6	22835	Si026381m.g
GO:1903078	positive regulation of protein localization to plasma membrane	biological_process	0.29839	1	1	1241	6	22835	Si026381m.g
GO:1903649	regulation of cytoplasmic transport	biological_process	0.29839	1	1	1241	6	22835	Si026381m.g
GO:1903651	positive regulation of cytoplasmic transport	biological_process	0.29839	1	1	1241	6	22835	Si026381m.g
GO:1903729	regulation of plasma membrane organization	biological_process	0.29839	1	1	1241	6	22835	Si026381m.g
GO:1903827	regulation of cellular protein localization	biological_process	0.29839	1	1	1241	6	22835	Si026381m.g
GO:1903829	positive regulation of cellular protein localization	biological_process	0.29839	1	1	1241	6	22835	Si026381m.g
GO:1904375	regulation of protein localization to cell periphery	biological_process	0.29839	1	1	1241	6	22835	Si026381m.g
GO:1904377	positive regulation of protein localization to cell periphery	biological_process	0.29839	1	1	1241	6	22835	Si026381m.g
GO:1990778	protein localization to cell periphery	biological_process	0.29839	1	1	1241	6	22835	Si026381m.g
GO:0007417	central nervous system development	biological_process	0.29853	1	1	1241	6	22835	Si028881m.g
GO:0007420	brain development	biological_process	0.29853	1	1	1241	6	22835	Si028881m.g
GO:0060322	head development	biological_process	0.29853	1	1	1241	6	22835	Si028881m.g
GO:0019072	viral genome packaging	biological_process	0.30043	1	2	1241	20	22835	Si016587m.g,Si038649m.g
GO:0034637	cellular carbohydrate biosynthetic process	biological_process	0.30757	1	9	1241	129	22835	Si013282m.g,Si000258m.g,Si025365m.g,Si013916m.g,Si028885m.g,Si036430m.g,Si027629m.g,Si030376m.g,Si029066m.g
GO:0003333	amino acid transmembrane transport	biological_process	0.30994	1	5	1241	66	22835	Si001031m.g,Si034804m.g,Si027634m.g,Si013741m.g,Si024807m.g
GO:0098656	anion transmembrane transport	biological_process	0.30994	1	5	1241	66	22835	Si027634m.g,Si013741m.g,Si024807m.g,Si001031m.g,Si034804m.g
GO:1903825	organic acid transmembrane transport	biological_process	0.30994	1	5	1241	66	22835	Si024807m.g,Si013741m.g,Si027634m.g,Si001031m.g,Si034804m.g
GO:0006612	protein targeting to membrane	biological_process	0.30999	1	7	1241	99	22835	Si029105m.g,Si025972m.g,Si021185m.g,Si025899m.g,Si032403m.g,Si028073m.g,Si000042m.g
GO:0000904	cell morphogenesis involved in differentiation	biological_process	0.31212	1	2	1241	20	22835	Si018035m.g,Si002803m.g
GO:0006817	phosphate ion transport	biological_process	0.31832	1	1	1241	7	22835	Si003457m.g
GO:0070972	protein localization to endoplasmic reticulum	biological_process	0.31909	1	7	1241	100	22835	Si025972m.g,Si029105m.g,Si025899m.g,Si021185m.g,Si000042m.g,Si032403m.g,Si028073m.g
GO:0019080	viral gene expression	biological_process	0.31964	1	3	1241	36	22835	Si003213m.g,Si034274m.g,Si029127m.g
GO:0009070	serine family amino acid biosynthetic process	biological_process	0.32002	1	1	1241	7	22835	Si015357m.g
GO:0019073	viral DNA genome packaging	biological_process	0.32185	1	1	1241	7	22835	Si038649m.g
GO:1902590	multi-organism organelle organization	biological_process	0.32185	1	1	1241	7	22835	Si038649m.g
GO:0007167	enzyme linked receptor protein signaling pathway	biological_process	0.32194	1	1	1241	7	22835	Si039199m.g
GO:0007169	transmembrane receptor protein tyrosine kinase signaling pathway	biological_process	0.32194	1	1	1241	7	22835	Si039199m.g
GO:0045892	negative regulation of transcription, DNA-templated	biological_process	0.3228	1	3	1241	37	22835	Si015607m.g,Si017172m.g,Si035299m.g
GO:0051253	negative regulation of RNA metabolic process	biological_process	0.3228	1	3	1241	37	22835	Si015607m.g,Si017172m.g,Si035299m.g
GO:1902679	negative regulation of RNA biosynthetic process	biological_process	0.3228	1	3	1241	37	22835	Si015607m.g,Si017172m.g,Si035299m.g
GO:1903507	negative regulation of nucleic acid-templated transcription	biological_process	0.3228	1	3	1241	37	22835	Si035299m.g,Si017172m.g,Si015607m.g
GO:0071804	cellular potassium ion transport	biological_process	0.32367	1	3	1241	35	22835	Si034303m.g,Si000392m.g,Si034290m.g
GO:0071805	potassium ion transmembrane transport	biological_process	0.32367	1	3	1241	35	22835	Si034290m.g,Si000392m.g,Si034303m.g
GO:0009086	methionine biosynthetic process	biological_process	0.32416	1	1	1241	7	22835	Si017978m.g
GO:0032879	regulation of localization	biological_process	0.32541	1	4	1241	53	22835	Si027091m.g,Si019926m.g,Si013320m.g,Si026381m.g
GO:0010883	regulation of lipid storage	biological_process	0.32746	1	1	1241	7	22835	Si013320m.g
GO:0010884	positive regulation of lipid storage	biological_process	0.32746	1	1	1241	7	22835	Si013320m.g
GO:0007029	endoplasmic reticulum organization	biological_process	0.33064	1	2	1241	22	22835	Si010550m.g,Si036148m.g
GO:0050853	B cell receptor signaling pathway	biological_process	0.33357	1	1	1241	7	22835	Si033051m.g
GO:0000096	sulfur amino acid metabolic process	biological_process	0.33532	1	2	1241	22	22835	Si017978m.g,Si031187m.g
GO:0007283	spermatogenesis	biological_process	0.33561	1	4	1241	55	22835	Si028381m.g,Si012106m.g,Si019039m.g,Si037175m.g
GO:0048232	male gamete generation	biological_process	0.33561	1	4	1241	55	22835	Si037175m.g,Si019039m.g,Si012106m.g,Si028381m.g
GO:0015969	guanosine tetraphosphate metabolic process	biological_process	0.3367	1	1	1241	7	22835	Si026740m.g
GO:0034035	purine ribonucleoside bisphosphate metabolic process	biological_process	0.3367	1	1	1241	7	22835	Si026740m.g
GO:0034755	iron ion transmembrane transport	biological_process	0.33743	1	1	1241	7	22835	Si013849m.g
GO:0044764	multi-organism cellular process	biological_process	0.33825	1	34	1241	576	22835	Si014441m.g,Si003213m.g,Si034274m.g,Si038649m.g,Si037366m.g,Si028894m.g,Si024906m.g,Si006327m.g,Si026675m.g,Si010581m.g,Si003879m.g,Si014144m.g,Si002828m.g,Si040245m.g,Si032155m.g,Si009141m.g,Si029570m.g,Si017148m.g,Si002515m.g,Si028970m.g,Si039496m.g,Si032104m.g,Si024978m.g,Si022756m.g,Si031090m.g,Si029653m.g,Si025148m.g,Si015284m.g,Si016587m.g,Si034050m.g,Si029127m.g,Si004228m.g,Si009684m.g,Si0…
GO:0048468	cell development	biological_process	0.33877	1	7	1241	104	22835	Si018035m.g,Si032580m.g,Si002803m.g,Si026892m.g,Si019865m.g,Si003806m.g,Si029988m.g
GO:0042559	pteridine-containing compound biosynthetic process	biological_process	0.33893	1	3	1241	38	22835	Si002515m.g,Si002514m.g,Si010706m.g
GO:0009991	response to extracellular stimulus	biological_process	0.33964	1	3	1241	37	22835	Si024906m.g,Si027507m.g,Si000491m.g
GO:0031668	cellular response to extracellular stimulus	biological_process	0.33964	1	3	1241	37	22835	Si000491m.g,Si027507m.g,Si024906m.g
GO:0071496	cellular response to external stimulus	biological_process	0.33964	1	3	1241	37	22835	Si027507m.g,Si000491m.g,Si024906m.g
GO:0044283	small molecule biosynthetic process	biological_process	0.34191	1	25	1241	409	22835	Si038953m.g,Si010706m.g,Si032502m.g,Si030083m.g,Si013427m.g,Si010540m.g,Si010539m.g,Si030777m.g,Si036105m.g,Si032624m.g,Si010275m.g,Si025365m.g,Si002515m.g,Si017978m.g,Si032912m.g,Si012313m.g,Si016179m.g,Si034356m.g,Si015357m.g,Si035575m.g,Si002514m.g,Si009992m.g,Si014220m.g,Si025872m.g,Si016703m.g
GO:0008283	cell proliferation	biological_process	0.3436	1	2	1241	23	22835	Si013320m.g,Si031256m.g
GO:0010256	endomembrane system organization	biological_process	0.34399	1	3	1241	38	22835	Si010550m.g,Si026381m.g,Si036148m.g
GO:0003008	system process	biological_process	0.34457	1	3	1241	38	22835	Si033051m.g,Si031103m.g,Si019098m.g
GO:0052646	alditol phosphate metabolic process	biological_process	0.35187	1	2	1241	22	22835	Si030109m.g,Si019533m.g
GO:0033865	nucleoside bisphosphate metabolic process	biological_process	0.35301	1	2	1241	22	22835	Si026740m.g,Si019865m.g
GO:0033875	ribonucleoside bisphosphate metabolic process	biological_process	0.35301	1	2	1241	22	22835	Si019865m.g,Si026740m.g
GO:0034032	purine nucleoside bisphosphate metabolic process	biological_process	0.35301	1	2	1241	22	22835	Si026740m.g,Si019865m.g
GO:0045934	negative regulation of nucleobase-containing compound metabolic process	biological_process	0.354	1	3	1241	39	22835	Si035299m.g,Si017172m.g,Si015607m.g
GO:0072350	tricarboxylic acid metabolic process	biological_process	0.35586	1	2	1241	22	22835	Si017172m.g,Si004557m.g
GO:0009308	amine metabolic process	biological_process	0.35749	1	7	1241	104	22835	Si035175m.g,Si029458m.g,Si001019m.g,Si021370m.g,Si026891m.g,Si002848m.g,Si016543m.g
GO:0006481	C-terminal protein methylation	biological_process	0.35772	1	1	1241	8	22835	Si012573m.g
GO:0018410	C-terminal protein amino acid modification	biological_process	0.35772	1	1	1241	8	22835	Si012573m.g
GO:0043687	post-translational protein modification	biological_process	0.35772	1	1	1241	8	22835	Si012573m.g
GO:0070070	proton-transporting V-type ATPase complex assembly	biological_process	0.35845	1	1	1241	8	22835	Si029548m.g
GO:0070072	vacuolar proton-transporting V-type ATPase complex assembly	biological_process	0.35845	1	1	1241	8	22835	Si029548m.g
GO:0007606	sensory perception of chemical stimulus	biological_process	0.36095	1	2	1241	23	22835	Si033051m.g,Si019098m.g
GO:0031323	regulation of cellular metabolic process	biological_process	0.36159	1	125	1241	2221	22835	Si015607m.g,Si040152m.g,Si027969m.g,Si013050m.g,Si000839m.g,Si015654m.g,Si026629m.g,Si039193m.g,Si017172m.g,Si002295m.g,Si009188m.g,Si004222m.g,Si030329m.g,Si010706m.g,Si002271m.g,Si010550m.g,Si001816m.g,Si035299m.g,Si002861m.g,Si013842m.g,Si015237m.g,Si009256m.g,Si011079m.g,Si031946m.g,Si002748m.g,Si010747m.g,Si022702m.g,Si021634m.g,Si030395m.g,Si002957m.g,Si010417m.g,Si010680m.g,Si033160m.g,Si0…
GO:0043248	proteasome assembly	biological_process	0.36203	1	2	1241	22	22835	Si032533m.g,Si016314m.g
GO:0030178	negative regulation of Wnt signaling pathway	biological_process	0.36214	1	1	1241	8	22835	Si013685m.g
GO:0019082	viral protein processing	biological_process	0.3623	1	2	1241	23	22835	Si034274m.g,Si003213m.g
GO:0009166	nucleotide catabolic process	biological_process	0.36381	1	1	1241	8	22835	Si017880m.g
GO:0030258	lipid modification	biological_process	0.36416	1	4	1241	54	22835	Si019531m.g,Si016991m.g,Si027901m.g,Si024978m.g
GO:0048583	regulation of response to stimulus	biological_process	0.36584	1	9	1241	143	22835	Si018405m.g,Si021109m.g,Si013685m.g,Si025121m.g,Si024435m.g,Si023411m.g,Si019867m.g,Si033051m.g,Si029170m.g
GO:0001816	cytokine production	biological_process	0.36586	1	1	1241	8	22835	Si013320m.g
GO:0001817	regulation of cytokine production	biological_process	0.36586	1	1	1241	8	22835	Si013320m.g
GO:0001819	positive regulation of cytokine production	biological_process	0.36586	1	1	1241	8	22835	Si013320m.g
GO:0019915	lipid storage	biological_process	0.36605	1	1	1241	8	22835	Si013320m.g
GO:0008284	positive regulation of cell proliferation	biological_process	0.36608	1	1	1241	8	22835	Si013320m.g
GO:0006694	steroid biosynthetic process	biological_process	0.36653	1	10	1241	156	22835	Si036554m.g,Si014053m.g,Si001854m.g,Si014150m.g,Si031983m.g,Si029644m.g,Si005186m.g,Si013051m.g,Si013961m.g,Si036558m.g
GO:0046839	phospholipid dephosphorylation	biological_process	0.36747	1	1	1241	8	22835	Si019531m.g
GO:0046856	phosphatidylinositol dephosphorylation	biological_process	0.36747	1	1	1241	8	22835	Si019531m.g
GO:0019953	sexual reproduction	biological_process	0.36779	1	10	1241	161	22835	Si037175m.g,Si012106m.g,Si029988m.g,Si019865m.g,Si003806m.g,Si028381m.g,Si019039m.g,Si032580m.g,Si001375m.g,Si026892m.g
GO:0031175	neuron projection development	biological_process	0.37011	1	2	1241	23	22835	Si002803m.g,Si018035m.g
GO:0048666	neuron development	biological_process	0.37011	1	2	1241	23	22835	Si018035m.g,Si002803m.g
GO:0071103	DNA conformation change	biological_process	0.37124	1	6	1241	90	22835	Si009172m.g,Si002386m.g,Si016587m.g,Si037358m.g,Si025165m.g,Si038649m.g
GO:0006420	arginyl-tRNA aminoacylation	biological_process	0.37392	1	1	1241	9	22835	Si009754m.g
GO:0006418	tRNA aminoacylation for protein translation	biological_process	0.37455	1	7	1241	105	22835	Si039188m.g,Si034741m.g,Si033068m.g,Si009754m.g,Si015090m.g,Si009748m.g,Si000476m.g
GO:0008064	regulation of actin polymerization or depolymerization	biological_process	0.37656	1	2	1241	24	22835	Si018436m.g,Si007619m.g
GO:0008154	actin polymerization or depolymerization	biological_process	0.37656	1	2	1241	24	22835	Si018436m.g,Si007619m.g
GO:0030041	actin filament polymerization	biological_process	0.37656	1	2	1241	24	22835	Si007619m.g,Si018436m.g
GO:0030832	regulation of actin filament length	biological_process	0.37656	1	2	1241	24	22835	Si018436m.g,Si007619m.g
GO:0030833	regulation of actin filament polymerization	biological_process	0.37656	1	2	1241	24	22835	Si007619m.g,Si018436m.g
GO:0032535	regulation of cellular component size	biological_process	0.37656	1	2	1241	24	22835	Si018436m.g,Si007619m.g
GO:0032956	regulation of actin cytoskeleton organization	biological_process	0.37656	1	2	1241	24	22835	Si007619m.g,Si018436m.g
GO:0032970	regulation of actin filament-based process	biological_process	0.37656	1	2	1241	24	22835	Si018436m.g,Si007619m.g
GO:0005975	carbohydrate metabolic process	biological_process	0.37723	1	59	1241	1011	22835	Si034604m.g,Si022189m.g,Si000392m.g,Si035908m.g,Si000237m.g,Si013916m.g,Si001255m.g,Si016909m.g,Si034678m.g,Si029509m.g,Si030109m.g,Si026675m.g,Si025958m.g,Si013130m.g,Si023115m.g,Si001369m.g,Si019533m.g,Si035445m.g,Si036430m.g,Si027629m.g,Si029066m.g,Si021495m.g,Si028172m.g,Si035257m.g,Si025365m.g,Si018413m.g,Si010021m.g,Si032721m.g,Si005178m.g,Si015634m.g,Si000491m.g,Si027901m.g,Si030376m.g,Si0…
GO:0080090	regulation of primary metabolic process	biological_process	0.37989	1	123	1241	2193	22835	Si034202m.g,Si019645m.g,Si025307m.g,Si002386m.g,Si010813m.g,Si033393m.g,Si002091m.g,Si024816m.g,Si021904m.g,Si023194m.g,Si007238m.g,Si033946m.g,Si003876m.g,Si001328m.g,Si006417m.g,Si013320m.g,Si019098m.g,Si037358m.g,Si001909m.g,Si014978m.g,Si030526m.g,Si028285m.g,Si029773m.g,Si027739m.g,Si021601m.g,Si026657m.g,Si026649m.g,Si038907m.g,Si022933m.g,Si010764m.g,Si035833m.g,Si017889m.g,Si010967m.g,Si0…
GO:0006879	cellular iron ion homeostasis	biological_process	0.38283	1	1	1241	9	22835	Si039876m.g
GO:0046916	cellular transition metal ion homeostasis	biological_process	0.38283	1	1	1241	9	22835	Si039876m.g
GO:0055072	iron ion homeostasis	biological_process	0.38283	1	1	1241	9	22835	Si039876m.g
GO:0032784	regulation of DNA-templated transcription, elongation	biological_process	0.3864	1	2	1241	24	22835	Si007238m.g,Si026479m.g
GO:0007264	small GTPase mediated signal transduction	biological_process	0.38977	1	12	1241	194	22835	Si032095m.g,Si029648m.g,Si025899m.g,Si018413m.g,Si033393m.g,Si029105m.g,Si021185m.g,Si029570m.g,Si002848m.g,Si026891m.g,Si029653m.g,Si032261m.g
GO:0006323	DNA packaging	biological_process	0.3905	1	4	1241	58	22835	Si016587m.g,Si009172m.g,Si038649m.g,Si037358m.g
GO:0007218	neuropeptide signaling pathway	biological_process	0.39117	1	2	1241	24	22835	Si024906m.g,Si000341m.g
GO:0002064	epithelial cell development	biological_process	0.3918	1	5	1241	76	22835	Si032580m.g,Si026892m.g,Si029988m.g,Si003806m.g,Si019865m.g
GO:0002065	columnar/cuboidal epithelial cell differentiation	biological_process	0.3918	1	5	1241	76	22835	Si032580m.g,Si003806m.g,Si019865m.g,Si029988m.g,Si026892m.g
GO:0002066	columnar/cuboidal epithelial cell development	biological_process	0.3918	1	5	1241	76	22835	Si032580m.g,Si003806m.g,Si019865m.g,Si029988m.g,Si026892m.g
GO:0007292	female gamete generation	biological_process	0.3918	1	5	1241	76	22835	Si029988m.g,Si003806m.g,Si019865m.g,Si026892m.g,Si032580m.g
GO:0007304	chorion-containing eggshell formation	biological_process	0.3918	1	5	1241	76	22835	Si032580m.g,Si026892m.g,Si029988m.g,Si019865m.g,Si003806m.g
GO:0030703	eggshell formation	biological_process	0.3918	1	5	1241	76	22835	Si019865m.g,Si003806m.g,Si029988m.g,Si026892m.g,Si032580m.g
GO:0030707	ovarian follicle cell development	biological_process	0.3918	1	5	1241	76	22835	Si032580m.g,Si029988m.g,Si019865m.g,Si003806m.g,Si026892m.g
GO:0048477	oogenesis	biological_process	0.3918	1	5	1241	76	22835	Si026892m.g,Si029988m.g,Si003806m.g,Si019865m.g,Si032580m.g
GO:0046937	phytochelatin metabolic process	biological_process	0.3922	1	1	1241	9	22835	Si013130m.g
GO:0046938	phytochelatin biosynthetic process	biological_process	0.3922	1	1	1241	9	22835	Si013130m.g
GO:0046058	cAMP metabolic process	biological_process	0.39358	1	1	1241	9	22835	Si017880m.g
GO:0033108	mitochondrial respiratory chain complex assembly	biological_process	0.39391	1	1	1241	9	22835	Si028959m.g
GO:0006541	glutamine metabolic process	biological_process	0.3943	1	2	1241	24	22835	Si036303m.g,Si017978m.g
GO:0019048	modulation by virus of host morphology or physiology	biological_process	0.39454	1	6	1241	94	22835	Si022756m.g,Si026675m.g,Si039496m.g,Si028970m.g,Si003879m.g,Si014441m.g
GO:0030029	actin filament-based process	biological_process	0.39671	1	3	1241	42	22835	Si018436m.g,Si007619m.g,Si003143m.g
GO:0030036	actin cytoskeleton organization	biological_process	0.39671	1	3	1241	42	22835	Si003143m.g,Si007619m.g,Si018436m.g
GO:0044702	single organism reproductive process	biological_process	0.39699	1	9	1241	147	22835	Si026892m.g,Si019039m.g,Si032580m.g,Si019865m.g,Si003806m.g,Si029988m.g,Si028381m.g,Si012106m.g,Si037175m.g
GO:0007166	cell surface receptor signaling pathway	biological_process	0.39791	1	6	1241	94	22835	Si033051m.g,Si019865m.g,Si038953m.g,Si021840m.g,Si039199m.g,Si013685m.g
GO:0007617	mating behavior	biological_process	0.39791	1	1	1241	9	22835	Si001375m.g
GO:0019098	reproductive behavior	biological_process	0.39791	1	1	1241	9	22835	Si001375m.g
GO:0044705	multi-organism reproductive behavior	biological_process	0.39791	1	1	1241	9	22835	Si001375m.g
GO:0060255	regulation of macromolecule metabolic process	biological_process	0.39934	1	124	1241	2220	22835	Si024041m.g,Si001485m.g,Si038001m.g,Si030206m.g,Si026707m.g,Si031946m.g,Si002748m.g,Si022702m.g,Si021634m.g,Si010747m.g,Si030395m.g,Si015237m.g,Si013842m.g,Si009256m.g,Si011079m.g,Si036565m.g,Si002957m.g,Si010680m.g,Si033160m.g,Si010417m.g,Si008812m.g,Si002121m.g,Si034296m.g,Si009733m.g,Si027982m.g,Si010735m.g,Si039496m.g,Si002865m.g,Si001109m.g,Si015487m.g,Si002515m.g,Si017529m.g,Si029590m.g,Si0…
GO:1901292	nucleoside phosphate catabolic process	biological_process	0.39997	1	1	1241	9	22835	Si017880m.g
GO:0006281	DNA repair	biological_process	0.40013	1	30	1241	507	22835	Si027507m.g,Si021966m.g,Si027734m.g,Si007858m.g,Si028362m.g,Si021728m.g,Si025958m.g,Si033393m.g,Si016096m.g,Si035304m.g,Si025956m.g,Si004557m.g,Si009259m.g,Si021840m.g,Si029105m.g,Si028381m.g,Si021185m.g,Si025945m.g,Si009698m.g,Si029590m.g,Si032502m.g,Si008743m.g,Si029464m.g,Si000042m.g,Si039496m.g,Si012212m.g,Si000491m.g,Si000334m.g,Si035313m.g,Si028970m.g
GO:0006865	amino acid transport	biological_process	0.40196	1	5	1241	74	22835	Si034804m.g,Si001031m.g,Si013741m.g,Si027634m.g,Si024807m.g
GO:0043242	negative regulation of protein complex disassembly	biological_process	0.40396	1	1	1241	9	22835	Si017172m.g
GO:0044419	interspecies interaction between organisms	biological_process	0.40413	1	33	1241	574	22835	Si014441m.g,Si003213m.g,Si034274m.g,Si038649m.g,Si037366m.g,Si028894m.g,Si006327m.g,Si026675m.g,Si003879m.g,Si014144m.g,Si010581m.g,Si032155m.g,Si002828m.g,Si040245m.g,Si017148m.g,Si029570m.g,Si009141m.g,Si002515m.g,Si028970m.g,Si032104m.g,Si039496m.g,Si031090m.g,Si022756m.g,Si024978m.g,Si029653m.g,Si034050m.g,Si007016m.g,Si016587m.g,Si015284m.g,Si029127m.g,Si004228m.g,Si009684m.g,Si000851m.g
GO:0032990	cell part morphogenesis	biological_process	0.40474	1	2	1241	25	22835	Si018035m.g,Si002803m.g
GO:0048858	cell projection morphogenesis	biological_process	0.40474	1	2	1241	25	22835	Si002803m.g,Si018035m.g
GO:0002429	immune response-activating cell surface receptor signaling pathway	biological_process	0.40729	1	1	1241	9	22835	Si033051m.g
GO:0002757	immune response-activating signal transduction	biological_process	0.40729	1	1	1241	9	22835	Si033051m.g
GO:0002768	immune response-regulating cell surface receptor signaling pathway	biological_process	0.40729	1	1	1241	9	22835	Si033051m.g
GO:0050851	antigen receptor-mediated signaling pathway	biological_process	0.40729	1	1	1241	9	22835	Si033051m.g
GO:0032880	regulation of protein localization	biological_process	0.41131	1	1	1241	9	22835	Si026381m.g
GO:0051223	regulation of protein transport	biological_process	0.41131	1	1	1241	9	22835	Si026381m.g
GO:0060341	regulation of cellular localization	biological_process	0.41131	1	1	1241	9	22835	Si026381m.g
GO:0070201	regulation of establishment of protein localization	biological_process	0.41131	1	1	1241	9	22835	Si026381m.g
GO:0030182	neuron differentiation	biological_process	0.41149	1	2	1241	25	22835	Si018035m.g,Si002803m.g
GO:0048699	generation of neurons	biological_process	0.41149	1	2	1241	25	22835	Si018035m.g,Si002803m.g
GO:0006892	post-Golgi vesicle-mediated transport	biological_process	0.41174	1	1	1241	9	22835	Si026381m.g
GO:0009653	anatomical structure morphogenesis	biological_process	0.41384	1	11	1241	182	22835	Si003806m.g,Si019865m.g,Si029988m.g,Si028381m.g,Si010039m.g,Si018035m.g,Si034604m.g,Si026892m.g,Si002803m.g,Si014889m.g,Si032580m.g
GO:0007281	germ cell development	biological_process	0.41391	1	5	1241	78	22835	Si032580m.g,Si026892m.g,Si029988m.g,Si003806m.g,Si019865m.g
GO:0009432	SOS response	biological_process	0.41408	1	2	1241	25	22835	Si000491m.g,Si027507m.g
GO:0044550	secondary metabolite biosynthetic process	biological_process	0.41489	1	2	1241	26	22835	Si013130m.g,Si016208m.g
GO:0006534	cysteine metabolic process	biological_process	0.41666	1	1	1241	10	22835	Si031187m.g
GO:0090150	establishment of protein localization to membrane	biological_process	0.41682	1	8	1241	128	22835	Si025899m.g,Si026381m.g,Si028073m.g,Si032403m.g,Si021185m.g,Si025972m.g,Si029105m.g,Si000042m.g
GO:0006357	regulation of transcription from RNA polymerase II promoter	biological_process	0.4199	1	9	1241	149	22835	Si026629m.g,Si015654m.g,Si007238m.g,Si001924m.g,Si002515m.g,Si033393m.g,Si023341m.g,Si036148m.g,Si000839m.g
GO:0060429	epithelium development	biological_process	0.42068	1	6	1241	96	22835	Si032580m.g,Si004802m.g,Si019865m.g,Si003806m.g,Si029988m.g,Si026892m.g
GO:0000902	cell morphogenesis	biological_process	0.42074	1	5	1241	76	22835	Si034604m.g,Si014889m.g,Si018035m.g,Si002803m.g,Si028381m.g
GO:0032989	cellular component morphogenesis	biological_process	0.42074	1	5	1241	76	22835	Si014889m.g,Si034604m.g,Si018035m.g,Si002803m.g,Si028381m.g
GO:0007618	mating	biological_process	0.42382	1	1	1241	10	22835	Si001375m.g
GO:0072657	protein localization to membrane	biological_process	0.42563	1	8	1241	129	22835	Si021185m.g,Si029105m.g,Si025972m.g,Si000042m.g,Si025899m.g,Si026381m.g,Si028073m.g,Si032403m.g
GO:0008202	steroid metabolic process	biological_process	0.42577	1	10	1241	164	22835	Si013051m.g,Si036558m.g,Si013961m.g,Si001854m.g,Si014053m.g,Si036554m.g,Si005186m.g,Si031983m.g,Si029644m.g,Si014150m.g
GO:0030855	epithelial cell differentiation	biological_process	0.4258	1	5	1241	79	22835	Si026892m.g,Si003806m.g,Si019865m.g,Si029988m.g,Si032580m.g
GO:0006094	gluconeogenesis	biological_process	0.42679	1	1	1241	10	22835	Si013849m.g
GO:0019319	hexose biosynthetic process	biological_process	0.42679	1	1	1241	10	22835	Si013849m.g
GO:0046364	monosaccharide biosynthetic process	biological_process	0.42679	1	1	1241	10	22835	Si013849m.g
GO:0050909	sensory perception of taste	biological_process	0.42724	1	1	1241	10	22835	Si019098m.g
GO:0007623	circadian rhythm	biological_process	0.42825	1	1	1241	10	22835	Si035299m.g
GO:0070071	proton-transporting two-sector ATPase complex assembly	biological_process	0.42971	1	1	1241	10	22835	Si029548m.g
GO:0033993	response to lipid	biological_process	0.43002	1	1	1241	10	22835	Si006230m.g
GO:0043401	steroid hormone mediated signaling pathway	biological_process	0.43002	1	1	1241	10	22835	Si006230m.g
GO:0048545	response to steroid hormone	biological_process	0.43002	1	1	1241	10	22835	Si006230m.g
GO:0071383	cellular response to steroid hormone stimulus	biological_process	0.43002	1	1	1241	10	22835	Si006230m.g
GO:0071396	cellular response to lipid	biological_process	0.43002	1	1	1241	10	22835	Si006230m.g
GO:0071407	cellular response to organic cyclic compound	biological_process	0.43002	1	1	1241	10	22835	Si006230m.g
GO:0006351	transcription, DNA-templated	biological_process	0.43121	1	131	1241	2374	22835	Si014163m.g,Si017209m.g,Si006230m.g,Si026479m.g,Si017529m.g,Si015487m.g,Si002515m.g,Si002865m.g,Si010735m.g,Si039496m.g,Si009733m.g,Si034296m.g,Si008812m.g,Si002121m.g,Si010417m.g,Si010680m.g,Si002957m.g,Si011079m.g,Si015237m.g,Si013842m.g,Si030395m.g,Si022702m.g,Si031602m.g,Si026707m.g,Si010706m.g,Si001816m.g,Si035299m.g,Si002861m.g,Si016705m.g,Si027969m.g,Si013050m.g,Si002295m.g,Si017172m.g,Si0…
GO:0097659	nucleic acid-templated transcription	biological_process	0.43121	1	131	1241	2374	22835	Si030329m.g,Si027432m.g,Si002271m.g,Si028000m.g,Si010550m.g,Si040152m.g,Si015607m.g,Si000839m.g,Si026629m.g,Si015654m.g,Si004222m.g,Si009188m.g,Si026859m.g,Si030741m.g,Si029590m.g,Si027982m.g,Si001109m.g,Si009256m.g,Si002748m.g,Si031946m.g,Si010747m.g,Si021634m.g,Si033160m.g,Si036565m.g,Si038001m.g,Si001485m.g,Si024041m.g,Si030206m.g,Si012954m.g,Si018619m.g,Si006217m.g,Si007977m.g,Si010824m.g,Si0…
GO:0048584	positive regulation of response to stimulus	biological_process	0.43342	1	4	1241	62	22835	Si033051m.g,Si029170m.g,Si018405m.g,Si021109m.g
GO:0006721	terpenoid metabolic process	biological_process	0.43392	1	5	1241	77	22835	Si032031m.g,Si035909m.g,Si008790m.g,Si001725m.g,Si017363m.g
GO:0016114	terpenoid biosynthetic process	biological_process	0.43392	1	5	1241	77	22835	Si035909m.g,Si032031m.g,Si008790m.g,Si001725m.g,Si017363m.g
GO:0032774	RNA biosynthetic process	biological_process	0.43535	1	132	1241	2394	22835	Si010706m.g,Si035299m.g,Si001816m.g,Si002861m.g,Si016705m.g,Si027969m.g,Si013050m.g,Si002295m.g,Si017172m.g,Si039193m.g,Si014163m.g,Si017209m.g,Si006230m.g,Si026479m.g,Si017529m.g,Si015487m.g,Si002515m.g,Si002865m.g,Si010735m.g,Si039496m.g,Si009733m.g,Si034296m.g,Si008812m.g,Si002121m.g,Si010417m.g,Si010680m.g,Si002957m.g,Si011079m.g,Si015237m.g,Si013842m.g,Si030395m.g,Si031602m.g,Si022702m.g,Si0…
GO:1901606	alpha-amino acid catabolic process	biological_process	0.43589	1	2	1241	26	22835	Si039843m.g,Si039451m.g
GO:0044255	cellular lipid metabolic process	biological_process	0.43683	1	32	1241	552	22835	Si010275m.g,Si026271m.g,Si020208m.g,Si027901m.g,Si019533m.g,Si013427m.g,Si032031m.g,Si017363m.g,Si016703m.g,Si035575m.g,Si030109m.g,Si009992m.g,Si008790m.g,Si004731m.g,Si034356m.g,Si032912m.g,Si015549m.g,Si036105m.g,Si001725m.g,Si016991m.g,Si000956m.g,Si032624m.g,Si024978m.g,Si030083m.g,Si035909m.g,Si038953m.g,Si017178m.g,Si019531m.g,Si035536m.g,Si025872m.g,Si012313m.g,Si008543m.g
GO:0055076	transition metal ion homeostasis	biological_process	0.43735	1	1	1241	11	22835	Si039876m.g
GO:0008643	carbohydrate transport	biological_process	0.44014	1	4	1241	61	22835	Si030185m.g,Si006217m.g,Si012430m.g,Si039633m.g
GO:0015672	monovalent inorganic cation transport	biological_process	0.44091	1	22	1241	385	22835	Si039849m.g,Si015240m.g,Si037403m.g,Si002515m.g,Si001234m.g,Si004697m.g,Si034290m.g,Si001725m.g,Si005163m.g,Si035408m.g,Si016396m.g,Si033011m.g,Si031187m.g,Si039337m.g,Si034303m.g,Si002514m.g,Si035943m.g,Si016587m.g,Si013918m.g,Si015237m.g,Si036123m.g,Si000392m.g
GO:0002253	activation of immune response	biological_process	0.44113	1	1	1241	10	22835	Si033051m.g
GO:0006370	7-methylguanosine mRNA capping	biological_process	0.44267	1	1	1241	10	22835	Si036622m.g
GO:0001503	ossification	biological_process	0.44423	1	2	1241	28	22835	Si028893m.g,Si007024m.g
GO:0044275	cellular carbohydrate catabolic process	biological_process	0.44512	1	1	1241	10	22835	Si013130m.g
GO:0051235	maintenance of location	biological_process	0.44922	1	2	1241	27	22835	Si034317m.g,Si013320m.g
GO:0044262	cellular carbohydrate metabolic process	biological_process	0.44972	1	12	1241	200	22835	Si028885m.g,Si006487m.g,Si013130m.g,Si013916m.g,Si025365m.g,Si007117m.g,Si000258m.g,Si013282m.g,Si029066m.g,Si030376m.g,Si036430m.g,Si027629m.g
GO:0006353	DNA-templated transcription, termination	biological_process	0.45559	1	1	1241	11	22835	Si017172m.g
GO:0042545	cell wall modification	biological_process	0.45658	1	3	1241	46	22835	Si030204m.g,Si030410m.g,Si000942m.g
GO:0009306	protein secretion	biological_process	0.45761	1	3	1241	45	22835	Si040196m.g,Si003445m.g,Si021746m.g
GO:0015698	inorganic anion transport	biological_process	0.46287	1	4	1241	62	22835	Si013382m.g,Si021837m.g,Si035516m.g,Si003457m.g
GO:0000097	sulfur amino acid biosynthetic process	biological_process	0.46306	1	1	1241	11	22835	Si017978m.g
GO:0030261	chromosome condensation	biological_process	0.46338	1	1	1241	11	22835	Si009172m.g
GO:0031334	positive regulation of protein complex assembly	biological_process	0.46454	1	2	1241	29	22835	Si007619m.g,Si018436m.g
GO:0032273	positive regulation of protein polymerization	biological_process	0.46454	1	2	1241	29	22835	Si007619m.g,Si018436m.g
GO:0044089	positive regulation of cellular component biogenesis	biological_process	0.46454	1	2	1241	29	22835	Si007619m.g,Si018436m.g
GO:0051495	positive regulation of cytoskeleton organization	biological_process	0.46454	1	2	1241	29	22835	Si007619m.g,Si018436m.g
GO:0006555	methionine metabolic process	biological_process	0.46454	1	1	1241	11	22835	Si017978m.g
GO:0009968	negative regulation of signal transduction	biological_process	0.4646	1	1	1241	11	22835	Si013685m.g
GO:0010648	negative regulation of cell communication	biological_process	0.4646	1	1	1241	11	22835	Si013685m.g
GO:0023057	negative regulation of signaling	biological_process	0.4646	1	1	1241	11	22835	Si013685m.g
GO:0046486	glycerolipid metabolic process	biological_process	0.46745	1	9	1241	150	22835	Si000956m.g,Si030109m.g,Si035536m.g,Si019531m.g,Si015549m.g,Si026271m.g,Si017178m.g,Si004731m.g,Si008543m.g
GO:0044403	symbiosis, encompassing mutualism through parasitism	biological_process	0.46849	1	32	1241	572	22835	Si026675m.g,Si006327m.g,Si028894m.g,Si037366m.g,Si034274m.g,Si038649m.g,Si014441m.g,Si003213m.g,Si009684m.g,Si000851m.g,Si004228m.g,Si029127m.g,Si029653m.g,Si016587m.g,Si034050m.g,Si015284m.g,Si032104m.g,Si039496m.g,Si024978m.g,Si022756m.g,Si031090m.g,Si002515m.g,Si028970m.g,Si017148m.g,Si029570m.g,Si009141m.g,Si014144m.g,Si003879m.g,Si010581m.g,Si032155m.g,Si002828m.g,Si040245m.g
GO:0016032	viral process	biological_process	0.47	1	29	1241	518	22835	Si029127m.g,Si028894m.g,Si029653m.g,Si016587m.g,Si034050m.g,Si037366m.g,Si026675m.g,Si006327m.g,Si009684m.g,Si000851m.g,Si004228m.g,Si034274m.g,Si038649m.g,Si017148m.g,Si009141m.g,Si029570m.g,Si014144m.g,Si003879m.g,Si014441m.g,Si032155m.g,Si003213m.g,Si002828m.g,Si040245m.g,Si032104m.g,Si039496m.g,Si031090m.g,Si022756m.g,Si002515m.g,Si028970m.g
GO:0019222	regulation of metabolic process	biological_process	0.47029	1	127	1241	2308	22835	Si002386m.g,Si033393m.g,Si010813m.g,Si034202m.g,Si019645m.g,Si025307m.g,Si023194m.g,Si024816m.g,Si002091m.g,Si021904m.g,Si028285m.g,Si030526m.g,Si027739m.g,Si029773m.g,Si001328m.g,Si003876m.g,Si033946m.g,Si011849m.g,Si007238m.g,Si023016m.g,Si001909m.g,Si014978m.g,Si006417m.g,Si019098m.g,Si037358m.g,Si013320m.g,Si035833m.g,Si010967m.g,Si017889m.g,Si008342m.g,Si038907m.g,Si022933m.g,Si010764m.g,Si0…
GO:0046474	glycerophospholipid biosynthetic process	biological_process	0.47322	1	3	1241	46	22835	Si004731m.g,Si017178m.g,Si030109m.g
GO:0002764	immune response-regulating signaling pathway	biological_process	0.47341	1	1	1241	11	22835	Si033051m.g
GO:0006310	DNA recombination	biological_process	0.47569	1	23	1241	396	22835	Si021728m.g,Si028362m.g,Si025958m.g,Si016096m.g,Si033393m.g,Si025956m.g,Si035304m.g,Si021840m.g,Si010493m.g,Si027507m.g,Si021966m.g,Si027734m.g,Si007858m.g,Si010550m.g,Si000334m.g,Si035313m.g,Si028970m.g,Si029105m.g,Si025945m.g,Si032502m.g,Si008743m.g,Si029464m.g,Si000042m.g
GO:0042126	nitrate metabolic process	biological_process	0.4768	1	1	1241	11	22835	Si016274m.g
GO:0042128	nitrate assimilation	biological_process	0.4768	1	1	1241	11	22835	Si016274m.g
GO:0070085	glycosylation	biological_process	0.47727	1	7	1241	116	22835	Si010021m.g,Si034678m.g,Si016991m.g,Si030109m.g,Si022442m.g,Si024978m.g,Si027901m.g
GO:0042127	regulation of cell proliferation	biological_process	0.4825	1	1	1241	12	22835	Si013320m.g
GO:0016108	tetraterpenoid metabolic process	biological_process	0.48487	1	4	1241	64	22835	Si032031m.g,Si035909m.g,Si017363m.g,Si001725m.g
GO:0016109	tetraterpenoid biosynthetic process	biological_process	0.48487	1	4	1241	64	22835	Si035909m.g,Si032031m.g,Si001725m.g,Si017363m.g
GO:0016116	carotenoid metabolic process	biological_process	0.48487	1	4	1241	64	22835	Si032031m.g,Si035909m.g,Si017363m.g,Si001725m.g
GO:0016117	carotenoid biosynthetic process	biological_process	0.48487	1	4	1241	64	22835	Si032031m.g,Si035909m.g,Si001725m.g,Si017363m.g
GO:0007015	actin filament organization	biological_process	0.48785	1	2	1241	30	22835	Si018436m.g,Si007619m.g
GO:0048511	rhythmic process	biological_process	0.488	1	1	1241	12	22835	Si035299m.g
GO:0022008	neurogenesis	biological_process	0.48815	1	2	1241	29	22835	Si018035m.g,Si002803m.g
GO:0014070	response to organic cyclic compound	biological_process	0.48873	1	1	1241	12	22835	Si006230m.g
GO:0022412	cellular process involved in reproduction in multicellular organism	biological_process	0.48977	1	5	1241	85	22835	Si032580m.g,Si026892m.g,Si029988m.g,Si019865m.g,Si003806m.g
GO:0051130	positive regulation of cellular component organization	biological_process	0.49143	1	3	1241	49	22835	Si018436m.g,Si007619m.g,Si026381m.g
GO:1902531	regulation of intracellular signal transduction	biological_process	0.49469	1	3	1241	48	22835	Si029170m.g,Si021109m.g,Si018405m.g
GO:0030111	regulation of Wnt signaling pathway	biological_process	0.49555	1	1	1241	12	22835	Si013685m.g
GO:0009832	plant-type cell wall biogenesis	biological_process	0.49654	1	1	1241	12	22835	Si029866m.g
GO:0010215	cellulose microfibril organization	biological_process	0.49654	1	1	1241	12	22835	Si029866m.g
GO:0030198	extracellular matrix organization	biological_process	0.49654	1	1	1241	12	22835	Si029866m.g
GO:0043062	extracellular structure organization	biological_process	0.49654	1	1	1241	12	22835	Si029866m.g
GO:0070726	cell wall assembly	biological_process	0.49654	1	1	1241	12	22835	Si029866m.g
GO:0071668	plant-type cell wall assembly	biological_process	0.49654	1	1	1241	12	22835	Si029866m.g
GO:0009063	cellular amino acid catabolic process	biological_process	0.49713	1	2	1241	30	22835	Si039451m.g,Si039843m.g
GO:0042398	cellular modified amino acid biosynthetic process	biological_process	0.49964	1	4	1241	66	22835	Si002514m.g,Si010706m.g,Si030109m.g,Si002515m.g
GO:0006816	calcium ion transport	biological_process	0.50017	1	2	1241	32	22835	Si019926m.g,Si027091m.g
GO:0009311	oligosaccharide metabolic process	biological_process	0.50019	1	5	1241	83	22835	Si030376m.g,Si013282m.g,Si036430m.g,Si013916m.g,Si013130m.g
GO:0016051	carbohydrate biosynthetic process	biological_process	0.50081	1	11	1241	191	22835	Si036430m.g,Si027629m.g,Si030376m.g,Si029066m.g,Si013282m.g,Si000258m.g,Si025365m.g,Si013916m.g,Si009684m.g,Si028885m.g,Si013849m.g
GO:0002684	positive regulation of immune system process	biological_process	0.50348	1	1	1241	12	22835	Si033051m.g
GO:0050778	positive regulation of immune response	biological_process	0.50348	1	1	1241	12	22835	Si033051m.g
GO:0009967	positive regulation of signal transduction	biological_process	0.50432	1	3	1241	50	22835	Si029170m.g,Si021109m.g,Si018405m.g
GO:0010647	positive regulation of cell communication	biological_process	0.50432	1	3	1241	50	22835	Si029170m.g,Si018405m.g,Si021109m.g
GO:0023056	positive regulation of signaling	biological_process	0.50432	1	3	1241	50	22835	Si018405m.g,Si021109m.g,Si029170m.g
GO:2001057	reactive nitrogen species metabolic process	biological_process	0.50685	1	1	1241	12	22835	Si016274m.g
GO:0035556	intracellular signal transduction	biological_process	0.5084	1	24	1241	434	22835	Si012642m.g,Si001322m.g,Si018413m.g,Si001429m.g,Si018477m.g,Si034453m.g,Si032095m.g,Si029170m.g,Si021109m.g,Si002848m.g,Si029570m.g,Si021185m.g,Si029105m.g,Si034860m.g,Si033393m.g,Si025899m.g,Si029648m.g,Si032261m.g,Si018405m.g,Si029653m.g,Si026891m.g,Si016376m.g,Si004983m.g,Si011224m.g
GO:0090066	regulation of anatomical structure size	biological_process	0.50911	1	2	1241	31	22835	Si018436m.g,Si007619m.g
GO:0051028	mRNA transport	biological_process	0.5097	1	2	1241	32	22835	Si036148m.g,Si010550m.g
GO:0050789	regulation of biological process	biological_process	0.51031	1	192	1241	3527	22835	Si021840m.g,Si033577m.g,Si032342m.g,Si032403m.g,Si030206m.g,Si002802m.g,Si025899m.g,Si025872m.g,Si024041m.g,Si001485m.g,Si038001m.g,Si009670m.g,Si036565m.g,Si033160m.g,Si021634m.g,Si002748m.g,Si031946m.g,Si010747m.g,Si011224m.g,Si009256m.g,Si001109m.g,Si027982m.g,Si021109m.g,Si002848m.g,Si029590m.g,Si019865m.g,Si030741m.g,Si029570m.g,Si026859m.g,Si004222m.g,Si009188m.g,Si000074m.g,Si015654m.g,Si0…
GO:0071555	cell wall organization	biological_process	0.5202	1	4	1241	69	22835	Si030204m.g,Si030410m.g,Si000942m.g,Si029866m.g
GO:0046434	organophosphate catabolic process	biological_process	0.52123	1	2	1241	31	22835	Si019533m.g,Si017880m.g
GO:0007131	reciprocal meiotic recombination	biological_process	0.52425	1	1	1241	13	22835	Si010493m.g
GO:0035825	reciprocal DNA recombination	biological_process	0.52425	1	1	1241	13	22835	Si010493m.g
GO:0000105	histidine biosynthetic process	biological_process	0.52581	1	2	1241	31	22835	Si032502m.g,Si014220m.g
GO:0019083	viral transcription	biological_process	0.52587	1	1	1241	13	22835	Si029127m.g
GO:0015833	peptide transport	biological_process	0.52615	1	1	1241	13	22835	Si027634m.g
GO:0006974	cellular response to DNA damage stimulus	biological_process	0.53094	1	31	1241	558	22835	Si027507m.g,Si021966m.g,Si007858m.g,Si027734m.g,Si021728m.g,Si028362m.g,Si025958m.g,Si033393m.g,Si016096m.g,Si025956m.g,Si035304m.g,Si009259m.g,Si004557m.g,Si021840m.g,Si029105m.g,Si028381m.g,Si021185m.g,Si025945m.g,Si029590m.g,Si009698m.g,Si032502m.g,Si008743m.g,Si029464m.g,Si000042m.g,Si039496m.g,Si000491m.g,Si012212m.g,Si031939m.g,Si000334m.g,Si035313m.g,Si028970m.g
GO:0006265	DNA topological change	biological_process	0.53353	1	2	1241	32	22835	Si025165m.g,Si002386m.g
GO:0008272	sulfate transport	biological_process	0.53448	1	1	1241	13	22835	Si013382m.g
GO:0010558	negative regulation of macromolecule biosynthetic process	biological_process	0.53608	1	4	1241	72	22835	Si026657m.g,Si015607m.g,Si017172m.g,Si035299m.g
GO:0031327	negative regulation of cellular biosynthetic process	biological_process	0.53608	1	4	1241	72	22835	Si017172m.g,Si035299m.g,Si015607m.g,Si026657m.g
GO:0051172	negative regulation of nitrogen compound metabolic process	biological_process	0.53608	1	4	1241	72	22835	Si026657m.g,Si015607m.g,Si017172m.g,Si035299m.g
GO:2000113	negative regulation of cellular macromolecule biosynthetic process	biological_process	0.53608	1	4	1241	72	22835	Si026657m.g,Si015607m.g,Si017172m.g,Si035299m.g
GO:0050794	regulation of cellular process	biological_process	0.5396	1	184	1241	3394	22835	Si038907m.g,Si010764m.g,Si017889m.g,Si013685m.g,Si021601m.g,Si023155m.g,Si026657m.g,Si030526m.g,Si028285m.g,Si029773m.g,Si001429m.g,Si027739m.g,Si022756m.g,Si007238m.g,Si023016m.g,Si000341m.g,Si003876m.g,Si014978m.g,Si001909m.g,Si029653m.g,Si026891m.g,Si004983m.g,Si029224m.g,Si010493m.g,Si021904m.g,Si009953m.g,Si010813m.g,Si031170m.g,Si034202m.g,Si019645m.g,Si010824m.g,Si007977m.g,Si001862m.g,Si0…
GO:0044780	bacterial-type flagellum assembly	biological_process	0.54133	1	1	1241	14	22835	Si026231m.g
GO:0009312	oligosaccharide biosynthetic process	biological_process	0.54242	1	4	1241	69	22835	Si013282m.g,Si030376m.g,Si036430m.g,Si013916m.g
GO:0044281	small molecule metabolic process	biological_process	0.5428	1	65	1241	1182	22835	Si031187m.g,Si030794m.g,Si016274m.g,Si014220m.g,Si010381m.g,Si034604m.g,Si034356m.g,Si029622m.g,Si026271m.g,Si018436m.g,Si039975m.g,Si036303m.g,Si013427m.g,Si032031m.g,Si026740m.g,Si015803m.g,Si012313m.g,Si033068m.g,Si032912m.g,Si028044m.g,Si036105m.g,Si030777m.g,Si000476m.g,Si039999m.g,Si032624m.g,Si035771m.g,Si032502m.g,Si030083m.g,Si010539m.g,Si010540m.g,Si034741m.g,Si038953m.g,Si017172m.g,Si0…
GO:0050830	defense response to Gram-positive bacterium	biological_process	0.54612	1	1	1241	14	22835	Si036602m.g
GO:0006835	dicarboxylic acid transport	biological_process	0.54714	1	2	1241	32	22835	Si033923m.g,Si027634m.g
GO:0051129	negative regulation of cellular component organization	biological_process	0.54974	1	2	1241	33	22835	Si017172m.g,Si010493m.g
GO:0051220	cytoplasmic sequestering of protein	biological_process	0.55054	1	1	1241	14	22835	Si034317m.g
GO:0042886	amide transport	biological_process	0.55172	1	1	1241	14	22835	Si027634m.g
GO:0044380	protein localization to cytoskeleton	biological_process	0.55685	1	1	1241	14	22835	Si039173m.g
GO:0071988	protein localization to spindle pole body	biological_process	0.55685	1	1	1241	14	22835	Si039173m.g
GO:0072698	protein localization to microtubule cytoskeleton	biological_process	0.55685	1	1	1241	14	22835	Si039173m.g
GO:0006275	regulation of DNA replication	biological_process	0.5569	1	1	1241	14	22835	Si029773m.g
GO:0009888	tissue development	biological_process	0.55827	1	6	1241	111	22835	Si026892m.g,Si029988m.g,Si019865m.g,Si003806m.g,Si004802m.g,Si032580m.g
GO:0006820	anion transport	biological_process	0.55898	1	11	1241	199	22835	Si013382m.g,Si012430m.g,Si035516m.g,Si024807m.g,Si021837m.g,Si013741m.g,Si027634m.g,Si033923m.g,Si001031m.g,Si003457m.g,Si034804m.g
GO:0044711	single-organism biosynthetic process	biological_process	0.55942	1	65	1241	1189	22835	Si009684m.g,Si012313m.g,Si013051m.g,Si000258m.g,Si032912m.g,Si036105m.g,Si030777m.g,Si001854m.g,Si032624m.g,Si030083m.g,Si032502m.g,Si036558m.g,Si010539m.g,Si010540m.g,Si035909m.g,Si038953m.g,Si037904m.g,Si013383m.g,Si036554m.g,Si014220m.g,Si013130m.g,Si034356m.g,Si016208m.g,Si005186m.g,Si026271m.g,Si013427m.g,Si027629m.g,Si036430m.g,Si032031m.g,Si029066m.g,Si011922m.g,Si017363m.g,Si017178m.g,Si0…
GO:0072348	sulfur compound transport	biological_process	0.5596	1	1	1241	14	22835	Si013382m.g
GO:0009890	negative regulation of biosynthetic process	biological_process	0.55971	1	4	1241	74	22835	Si035299m.g,Si017172m.g,Si026657m.g,Si015607m.g
GO:0007009	plasma membrane organization	biological_process	0.55982	1	1	1241	14	22835	Si026381m.g
GO:0032787	monocarboxylic acid metabolic process	biological_process	0.56288	1	17	1241	309	22835	Si010275m.g,Si032912m.g,Si015634m.g,Si020208m.g,Si036105m.g,Si032624m.g,Si030083m.g,Si013427m.g,Si019533m.g,Si032031m.g,Si038953m.g,Si016703m.g,Si035575m.g,Si009992m.g,Si025872m.g,Si012313m.g,Si034356m.g
GO:0003006	developmental process involved in reproduction	biological_process	0.56371	1	5	1241	92	22835	Si026892m.g,Si029988m.g,Si019865m.g,Si003806m.g,Si032580m.g
GO:0045229	external encapsulating structure organization	biological_process	0.56675	1	4	1241	73	22835	Si000942m.g,Si030204m.g,Si030410m.g,Si029866m.g
GO:0065007	biological regulation	biological_process	0.56734	1	203	1241	3762	22835	Si015237m.g,Si013842m.g,Si011079m.g,Si022702m.g,Si030395m.g,Si002957m.g,Si010417m.g,Si010680m.g,Si029648m.g,Si026707m.g,Si023411m.g,Si006230m.g,Si017529m.g,Si026479m.g,Si003879m.g,Si014163m.g,Si017209m.g,Si009733m.g,Si010735m.g,Si039496m.g,Si002865m.g,Si039876m.g,Si000284m.g,Si008812m.g,Si002121m.g,Si034296m.g,Si002515m.g,Si015487m.g,Si019867m.g,Si035175m.g,Si028970m.g,Si030840m.g,Si024435m.g,Si0…
GO:0009187	cyclic nucleotide metabolic process	biological_process	0.56813	1	1	1241	15	22835	Si017880m.g
GO:0006479	protein methylation	biological_process	0.56969	1	3	1241	52	22835	Si028369m.g,Si012573m.g,Si026639m.g
GO:0008213	protein alkylation	biological_process	0.56969	1	3	1241	52	22835	Si026639m.g,Si028369m.g,Si012573m.g
GO:0010629	negative regulation of gene expression	biological_process	0.57683	1	5	1241	94	22835	Si026657m.g,Si015607m.g,Si000667m.g,Si017172m.g,Si035299m.g
GO:0015936	coenzyme A metabolic process	biological_process	0.57792	1	1	1241	15	22835	Si019865m.g
GO:0032780	negative regulation of ATPase activity	biological_process	0.5786	1	1	1241	16	22835	Si011849m.g
GO:0043462	regulation of ATPase activity	biological_process	0.5786	1	1	1241	16	22835	Si011849m.g
GO:0019184	nonribosomal peptide biosynthetic process	biological_process	0.58046	1	1	1241	15	22835	Si016208m.g
GO:0042221	response to chemical	biological_process	0.58153	1	18	1241	353	22835	Si011170m.g,Si035839m.g,Si003199m.g,Si015152m.g,Si002803m.g,Si009953m.g,Si040097m.g,Si032625m.g,Si013130m.g,Si018035m.g,Si026583m.g,Si006230m.g,Si010002m.g,Si001862m.g,Si019867m.g,Si040192m.g,Si015757m.g,Si012214m.g
GO:0009250	glucan biosynthetic process	biological_process	0.58201	1	4	1241	71	22835	Si029066m.g,Si028885m.g,Si027629m.g,Si000258m.g
GO:0006289	nucleotide-excision repair	biological_process	0.58442	1	1	1241	16	22835	Si009698m.g
GO:1901700	response to oxygen-containing compound	biological_process	0.5847	1	2	1241	37	22835	Si019867m.g,Si026583m.g
GO:0007186	G-protein coupled receptor signaling pathway	biological_process	0.58508	1	9	1241	167	22835	Si026891m.g,Si009670m.g,Si001924m.g,Si025899m.g,Si000341m.g,Si000074m.g,Si018413m.g,Si032403m.g,Si024906m.g
GO:0030030	cell projection organization	biological_process	0.58786	1	3	1241	55	22835	Si018035m.g,Si002803m.g,Si026231m.g
GO:0072594	establishment of protein localization to organelle	biological_process	0.58803	1	10	1241	187	22835	Si028073m.g,Si032403m.g,Si025899m.g,Si018363m.g,Si014978m.g,Si000042m.g,Si032948m.g,Si021185m.g,Si025972m.g,Si029105m.g
GO:0019684	photosynthesis, light reaction	biological_process	0.58843	1	2	1241	38	22835	Si023016m.g,Si025902m.g
GO:0015849	organic acid transport	biological_process	0.5922	1	7	1241	130	22835	Si012430m.g,Si001031m.g,Si034804m.g,Si024807m.g,Si013741m.g,Si027634m.g,Si033923m.g
GO:0046942	carboxylic acid transport	biological_process	0.5922	1	7	1241	130	22835	Si024807m.g,Si033923m.g,Si027634m.g,Si013741m.g,Si012430m.g,Si034804m.g,Si001031m.g
GO:0010638	positive regulation of organelle organization	biological_process	0.59365	1	2	1241	37	22835	Si018436m.g,Si007619m.g
GO:0044802	single-organism membrane organization	biological_process	0.59773	1	9	1241	169	22835	Si039975m.g,Si026381m.g,Si025899m.g,Si032403m.g,Si028073m.g,Si021185m.g,Si025972m.g,Si029105m.g,Si000042m.g
GO:0032786	positive regulation of DNA-templated transcription, elongation	biological_process	0.60026	1	1	1241	16	22835	Si007238m.g
GO:0032968	positive regulation of transcription elongation from RNA polymerase II promoter	biological_process	0.60026	1	1	1241	16	22835	Si007238m.g
GO:0034243	regulation of transcription elongation from RNA polymerase II promoter	biological_process	0.60026	1	1	1241	16	22835	Si007238m.g
GO:0016054	organic acid catabolic process	biological_process	0.60043	1	2	1241	36	22835	Si039451m.g,Si039843m.g
GO:0046395	carboxylic acid catabolic process	biological_process	0.60043	1	2	1241	36	22835	Si039451m.g,Si039843m.g
GO:0015711	organic anion transport	biological_process	0.60059	1	7	1241	131	22835	Si012430m.g,Si001031m.g,Si034804m.g,Si024807m.g,Si027634m.g,Si013741m.g,Si033923m.g
GO:0032271	regulation of protein polymerization	biological_process	0.60103	1	2	1241	37	22835	Si007619m.g,Si018436m.g
GO:0043254	regulation of protein complex assembly	biological_process	0.60103	1	2	1241	37	22835	Si007619m.g,Si018436m.g
GO:0007127	meiosis I	biological_process	0.60157	1	1	1241	16	22835	Si010493m.g
GO:0048731	system development	biological_process	0.60267	1	3	1241	55	22835	Si002803m.g,Si018035m.g,Si028881m.g
GO:0051240	positive regulation of multicellular organismal process	biological_process	0.60509	1	1	1241	17	22835	Si013320m.g
GO:0051052	regulation of DNA metabolic process	biological_process	0.60592	1	1	1241	16	22835	Si029773m.g
GO:0006891	intra-Golgi vesicle-mediated transport	biological_process	0.61038	1	1	1241	16	22835	Si023013m.g
GO:0000271	polysaccharide biosynthetic process	biological_process	0.61103	1	5	1241	93	22835	Si000258m.g,Si027629m.g,Si029066m.g,Si028885m.g,Si009684m.g
GO:0006000	fructose metabolic process	biological_process	0.61143	1	1	1241	17	22835	Si018413m.g
GO:0010506	regulation of autophagy	biological_process	0.61168	1	3	1241	58	22835	Si007238m.g,Si039193m.g,Si014978m.g
GO:0000077	DNA damage checkpoint	biological_process	0.61293	1	1	1241	17	22835	Si025956m.g
GO:0031570	DNA integrity checkpoint	biological_process	0.61293	1	1	1241	17	22835	Si025956m.g
GO:0045454	cell redox homeostasis	biological_process	0.61575	1	7	1241	140	22835	Si023769m.g,Si030840m.g,Si034453m.g,Si001322m.g,Si025001m.g,Si002802m.g,Si034860m.g
GO:0045333	cellular respiration	biological_process	0.61666	1	6	1241	116	22835	Si029622m.g,Si036113m.g,Si004557m.g,Si017172m.g,Si034604m.g,Si013383m.g
GO:1901068	guanosine-containing compound metabolic process	biological_process	0.6168	1	1	1241	18	22835	Si026740m.g
GO:0006935	chemotaxis	biological_process	0.62041	1	2	1241	38	22835	Si002803m.g,Si018035m.g
GO:0033554	cellular response to stress	biological_process	0.62145	1	31	1241	581	22835	Si035313m.g,Si000334m.g,Si039496m.g,Si012212m.g,Si000491m.g,Si031939m.g,Si028970m.g,Si021185m.g,Si009698m.g,Si025945m.g,Si029590m.g,Si029105m.g,Si028381m.g,Si008743m.g,Si029464m.g,Si000042m.g,Si032502m.g,Si025958m.g,Si021728m.g,Si028362m.g,Si004557m.g,Si009259m.g,Si021840m.g,Si016096m.g,Si033393m.g,Si025956m.g,Si035304m.g,Si027507m.g,Si007858m.g,Si027734m.g,Si021966m.g
GO:0048646	anatomical structure formation involved in morphogenesis	biological_process	0.62625	1	5	1241	99	22835	Si026892m.g,Si029988m.g,Si019865m.g,Si003806m.g,Si032580m.g
GO:0034654	nucleobase-containing compound biosynthetic process	biological_process	0.63088	1	135	1241	2550	22835	Si017393m.g,Si036611m.g,Si036303m.g,Si030429m.g,Si015399m.g,Si000906m.g,Si018679m.g,Si022747m.g,Si030794m.g,Si012814m.g,Si018524m.g,Si036071m.g,Si013775m.g,Si027734m.g,Si036148m.g,Si029879m.g,Si030267m.g,Si027014m.g,Si018705m.g,Si001328m.g,Si033946m.g,Si037358m.g,Si013320m.g,Si019098m.g,Si006417m.g,Si022933m.g,Si008342m.g,Si010967m.g,Si035833m.g,Si026649m.g,Si002386m.g,Si033393m.g,Si025307m.g,Si0…
GO:0044781	bacterial-type flagellum organization	biological_process	0.63133	1	1	1241	18	22835	Si026231m.g
GO:1902580	single-organism cellular localization	biological_process	0.63417	1	11	1241	213	22835	Si014978m.g,Si018363m.g,Si026381m.g,Si025899m.g,Si032403m.g,Si028073m.g,Si025972m.g,Si029105m.g,Si021185m.g,Si032948m.g,Si000042m.g
GO:0033365	protein localization to organelle	biological_process	0.63427	1	11	1241	213	22835	Si021185m.g,Si032948m.g,Si029105m.g,Si025972m.g,Si039173m.g,Si000042m.g,Si018363m.g,Si025899m.g,Si014978m.g,Si028073m.g,Si032403m.g
GO:0007165	signal transduction	biological_process	0.63505	1	54	1241	1023	22835	Si034860m.g,Si000074m.g,Si024906m.g,Si013775m.g,Si001924m.g,Si034743m.g,Si027436m.g,Si032261m.g,Si018705m.g,Si016376m.g,Si018413m.g,Si012642m.g,Si015634m.g,Si001322m.g,Si034453m.g,Si029170m.g,Si003742m.g,Si033051m.g,Si018477m.g,Si039199m.g,Si001862m.g,Si029105m.g,Si009748m.g,Si021185m.g,Si033393m.g,Si021840m.g,Si032403m.g,Si033577m.g,Si032342m.g,Si009953m.g,Si029648m.g,Si025899m.g,Si031170m.g,Si0…
GO:0042330	taxis	biological_process	0.63538	1	2	1241	39	22835	Si002803m.g,Si018035m.g
GO:0000075	cell cycle checkpoint	biological_process	0.6354	1	2	1241	39	22835	Si010493m.g,Si025956m.g
GO:0022904	respiratory electron transport chain	biological_process	0.63709	1	3	1241	60	22835	Si034604m.g,Si029622m.g,Si036113m.g
GO:0048856	anatomical structure development	biological_process	0.64037	1	13	1241	255	22835	Si002803m.g,Si032580m.g,Si014889m.g,Si026892m.g,Si018035m.g,Si010039m.g,Si034604m.g,Si028881m.g,Si003806m.g,Si019865m.g,Si004802m.g,Si029988m.g,Si028381m.g
GO:0016485	protein processing	biological_process	0.64343	1	3	1241	60	22835	Si034274m.g,Si013535m.g,Si003213m.g
GO:0051604	protein maturation	biological_process	0.64343	1	3	1241	60	22835	Si034274m.g,Si013535m.g,Si003213m.g
GO:0006072	glycerol-3-phosphate metabolic process	biological_process	0.64493	1	1	1241	18	22835	Si019533m.g
GO:0046168	glycerol-3-phosphate catabolic process	biological_process	0.64493	1	1	1241	18	22835	Si019533m.g
GO:0009790	embryo development	biological_process	0.64579	1	1	1241	19	22835	Si010039m.g
GO:0044700	single organism signaling	biological_process	0.64663	1	54	1241	1027	22835	Si001862m.g,Si029105m.g,Si021185m.g,Si009748m.g,Si039199m.g,Si034453m.g,Si029170m.g,Si003742m.g,Si033051m.g,Si018477m.g,Si018413m.g,Si015634m.g,Si012642m.g,Si001322m.g,Si018705m.g,Si016376m.g,Si034743m.g,Si032261m.g,Si027436m.g,Si013775m.g,Si001924m.g,Si000074m.g,Si034860m.g,Si024906m.g,Si006230m.g,Si023228m.g,Si038953m.g,Si029570m.g,Si019865m.g,Si023155m.g,Si002848m.g,Si013685m.g,Si021109m.g,Si0…
GO:0030436	asexual sporulation	biological_process	0.64753	1	1	1241	19	22835	Si035307m.g
GO:0044765	single-organism transport	biological_process	0.64867	1	116	1241	2162	22835	Si015724m.g,Si000392m.g,Si000667m.g,Si032948m.g,Si009754m.g,Si027634m.g,Si033923m.g,Si029433m.g,Si035516m.g,Si018363m.g,Si000074m.g,Si009188m.g,Si034826m.g,Si039337m.g,Si021495m.g,Si029105m.g,Si003457m.g,Si034804m.g,Si021185m.g,Si035143m.g,Si035408m.g,Si006229m.g,Si028127m.g,Si006623m.g,Si001234m.g,Si037403m.g,Si026533m.g,Si006357m.g,Si008018m.g,Si015237m.g,Si035839m.g,Si009256m.g,Si036123m.g,Si0…
GO:0043244	regulation of protein complex disassembly	biological_process	0.65107	1	1	1241	19	22835	Si017172m.g
GO:0023052	signaling	biological_process	0.65253	1	54	1241	1029	22835	Si001862m.g,Si029105m.g,Si021185m.g,Si009748m.g,Si039199m.g,Si034453m.g,Si029170m.g,Si003742m.g,Si018477m.g,Si033051m.g,Si018413m.g,Si015634m.g,Si012642m.g,Si001322m.g,Si018705m.g,Si016376m.g,Si034743m.g,Si032261m.g,Si027436m.g,Si013775m.g,Si001924m.g,Si034860m.g,Si000074m.g,Si024906m.g,Si006230m.g,Si023228m.g,Si038953m.g,Si023155m.g,Si019865m.g,Si029570m.g,Si002848m.g,Si013685m.g,Si021109m.g,Si0…
GO:0010496	intercellular transport	biological_process	0.65508	1	1	1241	20	22835	Si031090m.g
GO:0044000	movement in host	biological_process	0.65508	1	1	1241	20	22835	Si031090m.g
GO:0046739	transport of virus in multicellular host	biological_process	0.65508	1	1	1241	20	22835	Si031090m.g
GO:0046740	transport of virus in host, cell to cell	biological_process	0.65508	1	1	1241	20	22835	Si031090m.g
GO:0051814	movement in other organism involved in symbiotic interaction	biological_process	0.65508	1	1	1241	20	22835	Si031090m.g
GO:1902586	multi-organism intercellular transport	biological_process	0.65508	1	1	1241	20	22835	Si031090m.g
GO:0009664	plant-type cell wall organization	biological_process	0.6563	1	1	1241	19	22835	Si029866m.g
GO:0071669	plant-type cell wall organization or biogenesis	biological_process	0.6563	1	1	1241	19	22835	Si029866m.g
GO:0001522	pseudouridine synthesis	biological_process	0.66118	1	2	1241	40	22835	Si016705m.g,Si028735m.g
GO:0006073	cellular glucan metabolic process	biological_process	0.66253	1	6	1241	119	22835	Si006487m.g,Si029066m.g,Si028885m.g,Si027629m.g,Si007117m.g,Si000258m.g
GO:0044042	glucan metabolic process	biological_process	0.66253	1	6	1241	119	22835	Si027629m.g,Si007117m.g,Si000258m.g,Si006487m.g,Si029066m.g,Si028885m.g
GO:0006403	RNA localization	biological_process	0.6634	1	2	1241	42	22835	Si036148m.g,Si010550m.g
GO:0050657	nucleic acid transport	biological_process	0.6634	1	2	1241	42	22835	Si010550m.g,Si036148m.g
GO:0050658	RNA transport	biological_process	0.6634	1	2	1241	42	22835	Si036148m.g,Si010550m.g
GO:0051236	establishment of RNA localization	biological_process	0.6634	1	2	1241	42	22835	Si036148m.g,Si010550m.g
GO:0006260	DNA replication	biological_process	0.66402	1	23	1241	449	22835	Si014144m.g,Si018224m.g,Si025972m.g,Si029105m.g,Si029773m.g,Si039491m.g,Si035313m.g,Si037358m.g,Si000491m.g,Si012212m.g,Si014978m.g,Si026437m.g,Si034732m.g,Si027417m.g,Si028073m.g,Si004557m.g,Si021840m.g,Si012814m.g,Si037075m.g,Si017172m.g,Si018524m.g,Si031971m.g,Si007056m.g
GO:0007224	smoothened signaling pathway	biological_process	0.6643	1	1	1241	20	22835	Si021840m.g
GO:0032507	maintenance of protein location in cell	biological_process	0.66536	1	1	1241	19	22835	Si034317m.g
GO:0045185	maintenance of protein location	biological_process	0.66536	1	1	1241	19	22835	Si034317m.g
GO:0051651	maintenance of location in cell	biological_process	0.66536	1	1	1241	19	22835	Si034317m.g
GO:0007126	meiotic nuclear division	biological_process	0.66569	1	1	1241	19	22835	Si010493m.g
GO:1903046	meiotic cell cycle process	biological_process	0.66569	1	1	1241	19	22835	Si010493m.g
GO:0006720	isoprenoid metabolic process	biological_process	0.66613	1	5	1241	100	22835	Si001725m.g,Si017363m.g,Si032031m.g,Si035909m.g,Si008790m.g
GO:0008299	isoprenoid biosynthetic process	biological_process	0.66613	1	5	1241	100	22835	Si032031m.g,Si035909m.g,Si008790m.g,Si001725m.g,Si017363m.g
GO:0006606	protein import into nucleus	biological_process	0.66831	1	3	1241	62	22835	Si018363m.g,Si032948m.g,Si014978m.g
GO:0034504	protein localization to nucleus	biological_process	0.66831	1	3	1241	62	22835	Si018363m.g,Si032948m.g,Si014978m.g
GO:0044744	protein targeting to nucleus	biological_process	0.66831	1	3	1241	62	22835	Si018363m.g,Si032948m.g,Si014978m.g
GO:0051170	nuclear import	biological_process	0.66831	1	3	1241	62	22835	Si014978m.g,Si018363m.g,Si032948m.g
GO:1902593	single-organism nuclear import	biological_process	0.66831	1	3	1241	62	22835	Si018363m.g,Si032948m.g,Si014978m.g
GO:0006605	protein targeting	biological_process	0.66968	1	10	1241	201	22835	Si032403m.g,Si028073m.g,Si014978m.g,Si025899m.g,Si018363m.g,Si000042m.g,Si025972m.g,Si029105m.g,Si032948m.g,Si021185m.g
GO:0006119	oxidative phosphorylation	biological_process	0.66992	1	2	1241	42	22835	Si029622m.g,Si034604m.g
GO:0042773	ATP synthesis coupled electron transport	biological_process	0.66992	1	2	1241	42	22835	Si029622m.g,Si034604m.g
GO:0006486	protein glycosylation	biological_process	0.67001	1	4	1241	81	22835	Si022442m.g,Si030109m.g,Si034678m.g,Si010021m.g
GO:0043413	macromolecule glycosylation	biological_process	0.67001	1	4	1241	81	22835	Si034678m.g,Si010021m.g,Si030109m.g,Si022442m.g
GO:0006825	copper ion transport	biological_process	0.67069	1	1	1241	21	22835	Si009754m.g
GO:0006006	glucose metabolic process	biological_process	0.67197	1	1	1241	20	22835	Si013849m.g
GO:0051705	multi-organism behavior	biological_process	0.6728	1	1	1241	20	22835	Si001375m.g
GO:1901607	alpha-amino acid biosynthetic process	biological_process	0.6728	1	7	1241	141	22835	Si015357m.g,Si010706m.g,Si002514m.g,Si014220m.g,Si032502m.g,Si002515m.g,Si017978m.g
GO:0044282	small molecule catabolic process	biological_process	0.67309	1	2	1241	41	22835	Si039451m.g,Si039843m.g
GO:0006508	proteolysis	biological_process	0.67345	1	52	1241	998	22835	Si039486m.g,Si013535m.g,Si035621m.g,Si004228m.g,Si016879m.g,Si032491m.g,Si000427m.g,Si026381m.g,Si029652m.g,Si024260m.g,Si002527m.g,Si039737m.g,Si021947m.g,Si000439m.g,Si029837m.g,Si002091m.g,Si008312m.g,Si002577m.g,Si002828m.g,Si025334m.g,Si029888m.g,Si025071m.g,Si009698m.g,Si026581m.g,Si023030m.g,Si009303m.g,Si039148m.g,Si022689m.g,Si001351m.g,Si040243m.g,Si006210m.g,Si026522m.g,Si035241m.g,Si0…
GO:0061024	membrane organization	biological_process	0.67428	1	10	1241	199	22835	Si000042m.g,Si021185m.g,Si029105m.g,Si025972m.g,Si028073m.g,Si032403m.g,Si025899m.g,Si026381m.g,Si009684m.g,Si039975m.g
GO:0015931	nucleobase-containing compound transport	biological_process	0.67701	1	2	1241	43	22835	Si010550m.g,Si036148m.g
GO:0045944	positive regulation of transcription from RNA polymerase II promoter	biological_process	0.67722	1	1	1241	20	22835	Si007238m.g
GO:0008544	epidermis development	biological_process	0.6777	1	1	1241	20	22835	Si004802m.g
GO:0048284	organelle fusion	biological_process	0.67849	1	1	1241	20	22835	Si039975m.g
GO:0005976	polysaccharide metabolic process	biological_process	0.67857	1	8	1241	160	22835	Si029066m.g,Si000392m.g,Si027629m.g,Si009684m.g,Si006487m.g,Si028885m.g,Si007117m.g,Si000258m.g
GO:1902578	single-organism localization	biological_process	0.67969	1	117	1241	2196	22835	Si008627m.g,Si013919m.g,Si008094m.g,Si001188m.g,Si007367m.g,Si030185m.g,Si001533m.g,Si027091m.g,Si016396m.g,Si028682m.g,Si024133m.g,Si014978m.g,Si013433m.g,Si029558m.g,Si039633m.g,Si016534m.g,Si004820m.g,Si021837m.g,Si028881m.g,Si035943m.g,Si021746m.g,Si014263m.g,Si026381m.g,Si034317m.g,Si034303m.g,Si012440m.g,Si033111m.g,Si006120m.g,Si003229m.g,Si025972m.g,Si006217m.g,Si003445m.g,Si040196m.g,Si0…
GO:0006813	potassium ion transport	biological_process	0.68202	1	8	1241	162	22835	Si002514m.g,Si034290m.g,Si035943m.g,Si001725m.g,Si002515m.g,Si034303m.g,Si033011m.g,Si000392m.g
GO:0006497	protein lipidation	biological_process	0.68322	1	2	1241	42	22835	Si004731m.g,Si017178m.g
GO:0006506	GPI anchor biosynthetic process	biological_process	0.68322	1	2	1241	42	22835	Si004731m.g,Si017178m.g
GO:0006661	phosphatidylinositol biosynthetic process	biological_process	0.68322	1	2	1241	42	22835	Si004731m.g,Si017178m.g
GO:0042158	lipoprotein biosynthetic process	biological_process	0.68322	1	2	1241	42	22835	Si004731m.g,Si017178m.g
GO:0030001	metal ion transport	biological_process	0.68506	1	27	1241	537	22835	Si007367m.g,Si033011m.g,Si003229m.g,Si016396m.g,Si011392m.g,Si027091m.g,Si034290m.g,Si001725m.g,Si013849m.g,Si028682m.g,Si015240m.g,Si002515m.g,Si015237m.g,Si009256m.g,Si000392m.g,Si009754m.g,Si013918m.g,Si021767m.g,Si019926m.g,Si028881m.g,Si002514m.g,Si035943m.g,Si031187m.g,Si033111m.g,Si012440m.g,Si031355m.g,Si034303m.g
GO:0048869	cellular developmental process	biological_process	0.68535	1	10	1241	204	22835	Si018035m.g,Si034604m.g,Si003806m.g,Si019865m.g,Si029988m.g,Si028381m.g,Si002803m.g,Si014889m.g,Si032580m.g,Si026892m.g
GO:0030244	cellulose biosynthetic process	biological_process	0.68577	1	2	1241	41	22835	Si028885m.g,Si029066m.g
GO:0006066	alcohol metabolic process	biological_process	0.68596	1	2	1241	42	22835	Si026271m.g,Si028044m.g
GO:0000003	reproduction	biological_process	0.68612	1	14	1241	287	22835	Si001375m.g,Si026892m.g,Si037358m.g,Si032580m.g,Si019039m.g,Si028381m.g,Si010493m.g,Si029988m.g,Si003806m.g,Si019865m.g,Si035307m.g,Si012106m.g,Si038907m.g,Si037175m.g
GO:0016049	cell growth	biological_process	0.68616	1	1	1241	20	22835	Si029866m.g
GO:0019058	viral life cycle	biological_process	0.68645	1	15	1241	299	22835	Si006327m.g,Si032104m.g,Si000851m.g,Si009684m.g,Si002515m.g,Si034274m.g,Si029127m.g,Si009141m.g,Si029570m.g,Si017148m.g,Si038649m.g,Si029653m.g,Si003213m.g,Si016587m.g,Si034050m.g
GO:0019064	fusion of virus membrane with host plasma membrane	biological_process	0.68829	1	1	1241	20	22835	Si009684m.g
GO:0039663	membrane fusion involved in viral entry into host cell	biological_process	0.68829	1	1	1241	20	22835	Si009684m.g
GO:0044800	multi-organism membrane fusion	biological_process	0.68829	1	1	1241	20	22835	Si009684m.g
GO:0044803	multi-organism membrane organization	biological_process	0.68829	1	1	1241	20	22835	Si009684m.g
GO:0006354	DNA-templated transcription, elongation	biological_process	0.69782	1	2	1241	43	22835	Si026479m.g,Si007238m.g
GO:0030154	cell differentiation	biological_process	0.70065	1	7	1241	148	22835	Si002803m.g,Si032580m.g,Si018035m.g,Si029988m.g,Si003806m.g,Si019865m.g,Si026892m.g
GO:0030474	spindle pole body duplication	biological_process	0.7047	1	1	1241	21	22835	Si039173m.g
GO:0051300	spindle pole body organization	biological_process	0.7047	1	1	1241	21	22835	Si039173m.g
GO:0044087	regulation of cellular component biogenesis	biological_process	0.70514	1	2	1241	45	22835	Si007619m.g,Si018436m.g
GO:0051784	negative regulation of nuclear division	biological_process	0.70965	1	1	1241	22	22835	Si010493m.g
GO:0006812	cation transport	biological_process	0.71113	1	39	1241	774	22835	Si000392m.g,Si021767m.g,Si009754m.g,Si019926m.g,Si031187m.g,Si005077m.g,Si039337m.g,Si031355m.g,Si003229m.g,Si035408m.g,Si005163m.g,Si037403m.g,Si015240m.g,Si001234m.g,Si015237m.g,Si009256m.g,Si036123m.g,Si016587m.g,Si013918m.g,Si012106m.g,Si028881m.g,Si002514m.g,Si035943m.g,Si012440m.g,Si033111m.g,Si034303m.g,Si007367m.g,Si033011m.g,Si008627m.g,Si011392m.g,Si016396m.g,Si027091m.g,Si034290m.g,Si0…
GO:0009101	glycoprotein biosynthetic process	biological_process	0.71539	1	4	1241	86	22835	Si022442m.g,Si030109m.g,Si010021m.g,Si034678m.g
GO:0052126	movement in host environment	biological_process	0.7158	1	2	1241	46	22835	Si031090m.g,Si009684m.g
GO:0052192	movement in environment of other organism involved in symbiotic interaction	biological_process	0.7158	1	2	1241	46	22835	Si009684m.g,Si031090m.g
GO:0006811	ion transport	biological_process	0.71731	1	53	1241	1037	22835	Si035516m.g,Si031355m.g,Si005077m.g,Si039337m.g,Si031187m.g,Si000392m.g,Si024807m.g,Si033923m.g,Si019926m.g,Si009754m.g,Si027634m.g,Si021767m.g,Si005163m.g,Si013382m.g,Si037403m.g,Si026533m.g,Si001234m.g,Si000254m.g,Si015240m.g,Si003229m.g,Si034804m.g,Si003457m.g,Si035408m.g,Si012430m.g,Si035943m.g,Si002514m.g,Si034303m.g,Si012440m.g,Si033111m.g,Si036123m.g,Si009256m.g,Si015237m.g,Si001031m.g,Si0…
GO:0009064	glutamine family amino acid metabolic process	biological_process	0.71977	1	2	1241	44	22835	Si017978m.g,Si036303m.g
GO:0000746	conjugation	biological_process	0.71992	1	1	1241	24	22835	Si025148m.g
GO:0048513	organ development	biological_process	0.72447	1	1	1241	22	22835	Si028881m.g
GO:0006465	signal peptide processing	biological_process	0.72521	1	1	1241	23	22835	Si013535m.g
GO:0010948	negative regulation of cell cycle process	biological_process	0.72602	1	1	1241	23	22835	Si010493m.g
GO:0009100	glycoprotein metabolic process	biological_process	0.72962	1	4	1241	88	22835	Si010021m.g,Si034678m.g,Si022442m.g,Si030109m.g
GO:0051716	cellular response to stimulus	biological_process	0.73473	1	81	1241	1562	22835	Si021840m.g,Si033577m.g,Si032342m.g,Si004557m.g,Si032403m.g,Si016096m.g,Si025899m.g,Si029648m.g,Si009670m.g,Si007858m.g,Si011224m.g,Si028970m.g,Si000334m.g,Si039496m.g,Si000042m.g,Si021109m.g,Si029464m.g,Si008743m.g,Si002848m.g,Si009698m.g,Si029590m.g,Si019865m.g,Si029570m.g,Si006230m.g,Si024906m.g,Si000074m.g,Si025956m.g,Si021728m.g,Si028362m.g,Si027436m.g,Si032261m.g,Si034743m.g,Si016376m.g,Si0…
GO:0051321	meiotic cell cycle	biological_process	0.73615	1	1	1241	23	22835	Si010493m.g
GO:0015985	energy coupled proton transport, down electrochemical gradient	biological_process	0.73918	1	2	1241	51	22835	Si001234m.g,Si039337m.g
GO:0015986	ATP synthesis coupled proton transport	biological_process	0.73918	1	2	1241	51	22835	Si001234m.g,Si039337m.g
GO:0000272	polysaccharide catabolic process	biological_process	0.74014	1	1	1241	23	22835	Si000392m.g
GO:0048522	positive regulation of cellular process	biological_process	0.7403	1	10	1241	217	22835	Si018405m.g,Si021109m.g,Si039193m.g,Si007238m.g,Si026381m.g,Si007619m.g,Si029170m.g,Si013320m.g,Si018436m.g,Si014978m.g
GO:0009415	response to water	biological_process	0.74216	1	1	1241	25	22835	Si026583m.g
GO:0048585	negative regulation of response to stimulus	biological_process	0.74393	1	1	1241	24	22835	Si013685m.g
GO:0000103	sulfate assimilation	biological_process	0.74454	1	2	1241	46	22835	Si032403m.g,Si000074m.g
GO:0006818	hydrogen transport	biological_process	0.74629	1	7	1241	157	22835	Si005163m.g,Si036123m.g,Si001234m.g,Si037403m.g,Si039337m.g,Si016587m.g,Si039849m.g
GO:0015992	proton transport	biological_process	0.74629	1	7	1241	157	22835	Si036123m.g,Si005163m.g,Si016587m.g,Si039849m.g,Si039337m.g,Si037403m.g,Si001234m.g
GO:0009236	cobalamin biosynthetic process	biological_process	0.74727	1	2	1241	48	22835	Si017978m.g,Si030777m.g
GO:0000917	barrier septum assembly	biological_process	0.74827	1	4	1241	94	22835	Si035536m.g,Si038907m.g,Si033128m.g,Si037358m.g
GO:0032506	cytokinetic process	biological_process	0.74827	1	4	1241	94	22835	Si035536m.g,Si038907m.g,Si037358m.g,Si033128m.g
GO:0090529	cell septum assembly	biological_process	0.74827	1	4	1241	94	22835	Si033128m.g,Si037358m.g,Si038907m.g,Si035536m.g
GO:1902410	mitotic cytokinetic process	biological_process	0.74827	1	4	1241	94	22835	Si033128m.g,Si037358m.g,Si035536m.g,Si038907m.g
GO:0019438	aromatic compound biosynthetic process	biological_process	0.7489	1	144	1241	2784	22835	Si010550m.g,Si030329m.g,Si027432m.g,Si002271m.g,Si028000m.g,Si015654m.g,Si026629m.g,Si039337m.g,Si004222m.g,Si009188m.g,Si015607m.g,Si040152m.g,Si000839m.g,Si027982m.g,Si001109m.g,Si017978m.g,Si026859m.g,Si030741m.g,Si029590m.g,Si013551m.g,Si038001m.g,Si002514m.g,Si001485m.g,Si024041m.g,Si030206m.g,Si018619m.g,Si012954m.g,Si009256m.g,Si029127m.g,Si031946m.g,Si002748m.g,Si010747m.g,Si021634m.g,Si0…
GO:0031023	microtubule organizing center organization	biological_process	0.751	1	1	1241	24	22835	Si039173m.g
GO:0033692	cellular polysaccharide biosynthetic process	biological_process	0.75142	1	4	1241	89	22835	Si027629m.g,Si000258m.g,Si029066m.g,Si028885m.g
GO:0031047	gene silencing by RNA	biological_process	0.75273	1	1	1241	24	22835	Si000667m.g
GO:0015743	malate transport	biological_process	0.75283	1	1	1241	24	22835	Si033923m.g
GO:0019725	cellular homeostasis	biological_process	0.75359	1	8	1241	181	22835	Si030840m.g,Si023769m.g,Si039876m.g,Si034453m.g,Si001322m.g,Si025001m.g,Si002802m.g,Si034860m.g
GO:0034220	ion transmembrane transport	biological_process	0.75589	1	13	1241	279	22835	Si039337m.g,Si034303m.g,Si001234m.g,Si034290m.g,Si005163m.g,Si013849m.g,Si027634m.g,Si016587m.g,Si013741m.g,Si024807m.g,Si034804m.g,Si001031m.g,Si000392m.g
GO:0008608	attachment of spindle microtubules to kinetochore	biological_process	0.75623	1	1	1241	25	22835	Si039496m.g
GO:0015980	energy derivation by oxidation of organic compounds	biological_process	0.76066	1	6	1241	135	22835	Si004557m.g,Si034604m.g,Si017172m.g,Si013383m.g,Si029622m.g,Si036113m.g
GO:0044712	single-organism catabolic process	biological_process	0.7614	1	11	1241	237	22835	Si039615m.g,Si013130m.g,Si017880m.g,Si036667m.g,Si014968m.g,Si039843m.g,Si015634m.g,Si023030m.g,Si029848m.g,Si039451m.g,Si037366m.g
GO:0051188	cofactor biosynthetic process	biological_process	0.76205	1	11	1241	236	22835	Si029769m.g,Si002514m.g,Si001725m.g,Si016208m.g,Si002515m.g,Si010706m.g,Si010539m.g,Si010540m.g,Si002405m.g,Si016179m.g,Si013551m.g
GO:0019748	secondary metabolic process	biological_process	0.76229	1	2	1241	50	22835	Si013130m.g,Si016208m.g
GO:0030203	glycosaminoglycan metabolic process	biological_process	0.76316	1	1	1241	25	22835	Si028053m.g
GO:0000281	mitotic cytokinesis	biological_process	0.76332	1	4	1241	96	22835	Si035536m.g,Si038907m.g,Si033128m.g,Si037358m.g
GO:0061640	cytoskeleton-dependent cytokinesis	biological_process	0.76332	1	4	1241	96	22835	Si037358m.g,Si033128m.g,Si038907m.g,Si035536m.g
GO:0016226	iron-sulfur cluster assembly	biological_process	0.76333	1	1	1241	26	22835	Si002646m.g
GO:0031163	metallo-sulfur cluster assembly	biological_process	0.76333	1	1	1241	26	22835	Si002646m.g
GO:0009235	cobalamin metabolic process	biological_process	0.76541	1	2	1241	50	22835	Si030777m.g,Si017978m.g
GO:0009611	response to wounding	biological_process	0.7661	1	4	1241	102	22835	Si011456m.g,Si023665m.g,Si023911m.g,Si023913m.g
GO:0019354	siroheme biosynthetic process	biological_process	0.76635	1	2	1241	49	22835	Si001725m.g,Si013551m.g
GO:0046156	siroheme metabolic process	biological_process	0.76635	1	2	1241	49	22835	Si001725m.g,Si013551m.g
GO:0030243	cellulose metabolic process	biological_process	0.76688	1	2	1241	48	22835	Si028885m.g,Si029066m.g
GO:0016458	gene silencing	biological_process	0.76694	1	1	1241	25	22835	Si000667m.g
GO:0043934	sporulation	biological_process	0.76707	1	1	1241	26	22835	Si035307m.g
GO:0051782	negative regulation of cell division	biological_process	0.76781	1	1	1241	26	22835	Si010493m.g
GO:0009896	positive regulation of catabolic process	biological_process	0.77041	1	2	1241	51	22835	Si014978m.g,Si039193m.g
GO:0010508	positive regulation of autophagy	biological_process	0.77041	1	2	1241	51	22835	Si014978m.g,Si039193m.g
GO:0031331	positive regulation of cellular catabolic process	biological_process	0.77041	1	2	1241	51	22835	Si014978m.g,Si039193m.g
GO:0030260	entry into host cell	biological_process	0.772	1	1	1241	26	22835	Si009684m.g
GO:0044409	entry into host	biological_process	0.772	1	1	1241	26	22835	Si009684m.g
GO:0046718	viral entry into host cell	biological_process	0.772	1	1	1241	26	22835	Si009684m.g
GO:0051806	entry into cell of other organism involved in symbiotic interaction	biological_process	0.772	1	1	1241	26	22835	Si009684m.g
GO:0051828	entry into other organism involved in symbiotic interaction	biological_process	0.772	1	1	1241	26	22835	Si009684m.g
GO:0006732	coenzyme metabolic process	biological_process	0.77293	1	10	1241	217	22835	Si002515m.g,Si030794m.g,Si015634m.g,Si018436m.g,Si002514m.g,Si016179m.g,Si010540m.g,Si010539m.g,Si010706m.g,Si019865m.g
GO:0006302	double-strand break repair	biological_process	0.77329	1	1	1241	26	22835	Si028381m.g
GO:0019439	aromatic compound catabolic process	biological_process	0.7736	1	5	1241	117	22835	Si036667m.g,Si017880m.g,Si017705m.g,Si019732m.g,Si014968m.g
GO:0044766	multi-organism transport	biological_process	0.77575	1	1	1241	28	22835	Si031090m.g
GO:0046794	transport of virus	biological_process	0.77575	1	1	1241	28	22835	Si031090m.g
GO:1902579	multi-organism localization	biological_process	0.77575	1	1	1241	28	22835	Si031090m.g
GO:0051346	negative regulation of hydrolase activity	biological_process	0.77608	1	1	1241	28	22835	Si011849m.g
GO:0006352	DNA-templated transcription, initiation	biological_process	0.7761	1	7	1241	162	22835	Si021904m.g,Si014376m.g,Si007238m.g,Si031602m.g,Si036611m.g,Si015399m.g,Si012954m.g
GO:0016482	cytoplasmic transport	biological_process	0.77814	1	12	1241	259	22835	Si029105m.g,Si013919m.g,Si025972m.g,Si032948m.g,Si021185m.g,Si000042m.g,Si014978m.g,Si025899m.g,Si026381m.g,Si018363m.g,Si028073m.g,Si032403m.g
GO:0030031	cell projection assembly	biological_process	0.7788	1	1	1241	27	22835	Si026231m.g
GO:0015996	chlorophyll catabolic process	biological_process	0.77983	1	2	1241	51	22835	Si014968m.g,Si036667m.g
GO:0046148	pigment biosynthetic process	biological_process	0.78013	1	5	1241	116	22835	Si013551m.g,Si032031m.g,Si035909m.g,Si001725m.g,Si017363m.g
GO:0015740	C4-dicarboxylate transport	biological_process	0.78042	1	1	1241	26	22835	Si033923m.g
GO:0034453	microtubule anchoring	biological_process	0.78321	1	1	1241	27	22835	Si039496m.g
GO:0044801	single-organism membrane fusion	biological_process	0.78374	1	1	1241	27	22835	Si039975m.g
GO:1901362	organic cyclic compound biosynthetic process	biological_process	0.7848	1	154	1241	2992	22835	Si038001m.g,Si001485m.g,Si002514m.g,Si024041m.g,Si031983m.g,Si030206m.g,Si018619m.g,Si012954m.g,Si009256m.g,Si029127m.g,Si002748m.g,Si031946m.g,Si010747m.g,Si021634m.g,Si033160m.g,Si036565m.g,Si027982m.g,Si001109m.g,Si017978m.g,Si026859m.g,Si030741m.g,Si029590m.g,Si013551m.g,Si014053m.g,Si026629m.g,Si015654m.g,Si029644m.g,Si039337m.g,Si004222m.g,Si009188m.g,Si040152m.g,Si015607m.g,Si000839m.g,Si0…
GO:0044264	cellular polysaccharide metabolic process	biological_process	0.78618	1	6	1241	137	22835	Si006487m.g,Si029066m.g,Si028885m.g,Si027629m.g,Si007117m.g,Si000258m.g
GO:0043623	cellular protein complex assembly	biological_process	0.78718	1	10	1241	227	22835	Si015724m.g,Si025148m.g,Si018436m.g,Si007619m.g,Si016314m.g,Si032533m.g,Si039162m.g,Si004176m.g,Si028959m.g,Si029548m.g
GO:0006270	DNA replication initiation	biological_process	0.78831	1	3	1241	76	22835	Si034732m.g,Si026437m.g,Si007056m.g
GO:0009108	coenzyme biosynthetic process	biological_process	0.79057	1	6	1241	139	22835	Si010706m.g,Si002514m.g,Si010540m.g,Si010539m.g,Si016179m.g,Si002515m.g
GO:0051493	regulation of cytoskeleton organization	biological_process	0.79254	1	2	1241	54	22835	Si018436m.g,Si007619m.g
GO:1901575	organic substance catabolic process	biological_process	0.79308	1	23	1241	485	22835	Si010959m.g,Si000392m.g,Si010980m.g,Si002091m.g,Si039451m.g,Si029848m.g,Si037366m.g,Si010827m.g,Si013130m.g,Si010838m.g,Si036667m.g,Si014968m.g,Si039843m.g,Si002491m.g,Si009698m.g,Si010776m.g,Si023030m.g,Si019533m.g,Si037175m.g,Si039615m.g,Si017880m.g,Si020916m.g,Si015634m.g
GO:0046149	pigment catabolic process	biological_process	0.79542	1	2	1241	53	22835	Si014968m.g,Si036667m.g
GO:0055085	transmembrane transport	biological_process	0.79852	1	53	1241	1048	22835	Si029433m.g,Si035516m.g,Si038981m.g,Si009188m.g,Si034826m.g,Si039337m.g,Si000074m.g,Si000667m.g,Si000392m.g,Si000394m.g,Si027634m.g,Si024807m.g,Si009523m.g,Si006229m.g,Si028127m.g,Si005163m.g,Si009189m.g,Si026533m.g,Si000254m.g,Si001234m.g,Si038649m.g,Si029551m.g,Si034804m.g,Si035143m.g,Si019107m.g,Si014263m.g,Si021746m.g,Si016921m.g,Si006120m.g,Si032403m.g,Si000846m.g,Si034303m.g,Si001031m.g,Si0…
GO:0048518	positive regulation of biological process	biological_process	0.79985	1	11	1241	250	22835	Si018405m.g,Si021109m.g,Si039193m.g,Si007238m.g,Si033051m.g,Si007619m.g,Si026381m.g,Si018436m.g,Si029170m.g,Si013320m.g,Si014978m.g
GO:0015718	monocarboxylic acid transport	biological_process	0.80011	1	1	1241	29	22835	Si012430m.g
GO:0044723	single-organism carbohydrate metabolic process	biological_process	0.80023	1	21	1241	440	22835	Si030376m.g,Si034678m.g,Si013916m.g,Si013130m.g,Si009684m.g,Si028885m.g,Si030109m.g,Si036430m.g,Si027629m.g,Si022442m.g,Si029066m.g,Si013282m.g,Si015634m.g,Si018413m.g,Si025365m.g,Si000258m.g,Si010021m.g,Si027901m.g,Si024978m.g,Si013849m.g,Si016991m.g
GO:0019318	hexose metabolic process	biological_process	0.8004	1	2	1241	54	22835	Si018413m.g,Si013849m.g
GO:0018130	heterocycle biosynthetic process	biological_process	0.80332	1	144	1241	2821	22835	Si004464m.g,Si006994m.g,Si009189m.g,Si006217m.g,Si007977m.g,Si010824m.g,Si014376m.g,Si012740m.g,Si001924m.g,Si012254m.g,Si014220m.g,Si034860m.g,Si018628m.g,Si023341m.g,Si032476m.g,Si036871m.g,Si014978m.g,Si001909m.g,Si007238m.g,Si003876m.g,Si029773m.g,Si027739m.g,Si030526m.g,Si028285m.g,Si021601m.g,Si032502m.g,Si038907m.g,Si010764m.g,Si017889m.g,Si019645m.g,Si034202m.g,Si010813m.g,Si021904m.g,Si0…
GO:0061025	membrane fusion	biological_process	0.8034	1	2	1241	53	22835	Si039975m.g,Si009684m.g
GO:0010038	response to metal ion	biological_process	0.80513	1	1	1241	30	22835	Si013130m.g
GO:0010639	negative regulation of organelle organization	biological_process	0.80537	1	1	1241	29	22835	Si010493m.g
GO:0006733	oxidoreduction coenzyme metabolic process	biological_process	0.80597	1	4	1241	98	22835	Si010540m.g,Si015634m.g,Si010539m.g,Si016179m.g
GO:0006783	heme biosynthetic process	biological_process	0.80926	1	2	1241	54	22835	Si013551m.g,Si001725m.g
GO:0031324	negative regulation of cellular metabolic process	biological_process	0.80944	1	4	1241	104	22835	Si026657m.g,Si015607m.g,Si035299m.g,Si017172m.g
GO:0044248	cellular catabolic process	biological_process	0.80949	1	25	1241	534	22835	Si017705m.g,Si020916m.g,Si029037m.g,Si017880m.g,Si007238m.g,Si014978m.g,Si038907m.g,Si037175m.g,Si010776m.g,Si009698m.g,Si019732m.g,Si002491m.g,Si014968m.g,Si039843m.g,Si013130m.g,Si010838m.g,Si039193m.g,Si018524m.g,Si036667m.g,Si010827m.g,Si039451m.g,Si036148m.g,Si002091m.g,Si010980m.g,Si010959m.g
GO:0010035	response to inorganic substance	biological_process	0.81146	1	2	1241	57	22835	Si013130m.g,Si026583m.g
GO:1901576	organic substance biosynthetic process	biological_process	0.81153	1	241	1241	4652	22835	Si022747m.g,Si030794m.g,Si012814m.g,Si018524m.g,Si013130m.g,Si036071m.g,Si013775m.g,Si027734m.g,Si036148m.g,Si029879m.g,Si030267m.g,Si027014m.g,Si018705m.g,Si016208m.g,Si017393m.g,Si036611m.g,Si036303m.g,Si030429m.g,Si032031m.g,Si036430m.g,Si015399m.g,Si013427m.g,Si036858m.g,Si011922m.g,Si000906m.g,Si025972m.g,Si018679m.g,Si002386m.g,Si033393m.g,Si024260m.g,Si009684m.g,Si007056m.g,Si025307m.g,Si0…
GO:0009892	negative regulation of metabolic process	biological_process	0.81283	1	6	1241	148	22835	Si035299m.g,Si017172m.g,Si000667m.g,Si011849m.g,Si026657m.g,Si015607m.g
GO:0065008	regulation of biological quality	biological_process	0.81314	1	26	1241	557	22835	Si024978m.g,Si022756m.g,Si039496m.g,Si039876m.g,Si034453m.g,Si018436m.g,Si013320m.g,Si035175m.g,Si028970m.g,Si001322m.g,Si021185m.g,Si009748m.g,Si023769m.g,Si010581m.g,Si014441m.g,Si003879m.g,Si007619m.g,Si026675m.g,Si001375m.g,Si001019m.g,Si025001m.g,Si034317m.g,Si034860m.g,Si002802m.g,Si030840m.g,Si015284m.g
GO:0001101	response to acid chemical	biological_process	0.81476	1	1	1241	31	22835	Si026583m.g
GO:0007610	behavior	biological_process	0.81623	1	1	1241	30	22835	Si001375m.g
GO:0006913	nucleocytoplasmic transport	biological_process	0.81662	1	3	1241	79	22835	Si032948m.g,Si018363m.g,Si014978m.g
GO:0009401	phosphoenolpyruvate-dependent sugar phosphotransferase system	biological_process	0.81813	1	1	1241	30	22835	Si039633m.g
GO:0031329	regulation of cellular catabolic process	biological_process	0.81938	1	3	1241	81	22835	Si039193m.g,Si007238m.g,Si014978m.g
GO:0008654	phospholipid biosynthetic process	biological_process	0.82167	1	3	1241	80	22835	Si004731m.g,Si017178m.g,Si030109m.g
GO:0051186	cofactor metabolic process	biological_process	0.82199	1	17	1241	371	22835	Si002514m.g,Si036667m.g,Si014968m.g,Si030794m.g,Si016179m.g,Si001725m.g,Si018436m.g,Si029769m.g,Si002515m.g,Si015634m.g,Si016208m.g,Si010706m.g,Si019865m.g,Si013551m.g,Si010539m.g,Si010540m.g,Si002405m.g
GO:0006413	translational initiation	biological_process	0.82239	1	2	1241	58	22835	Si015575m.g,Si008465m.g
GO:0043161	proteasome-mediated ubiquitin-dependent protein catabolic process	biological_process	0.8232	1	1	1241	31	22835	Si009698m.g
GO:0010605	negative regulation of macromolecule metabolic process	biological_process	0.82431	1	5	1241	128	22835	Si035299m.g,Si017172m.g,Si000667m.g,Si026657m.g,Si015607m.g
GO:1901615	organic hydroxy compound metabolic process	biological_process	0.82438	1	2	1241	56	22835	Si026271m.g,Si028044m.g
GO:0009452	7-methylguanosine RNA capping	biological_process	0.82596	1	1	1241	30	22835	Si036622m.g
GO:0036260	RNA capping	biological_process	0.82596	1	1	1241	30	22835	Si036622m.g
GO:0009056	catabolic process	biological_process	0.82787	1	32	1241	677	22835	Si010959m.g,Si000392m.g,Si010980m.g,Si039451m.g,Si036148m.g,Si029848m.g,Si037366m.g,Si010827m.g,Si039193m.g,Si018524m.g,Si010838m.g,Si036667m.g,Si013130m.g,Si014968m.g,Si002491m.g,Si019732m.g,Si019533m.g,Si037175m.g,Si039615m.g,Si015634m.g,Si002091m.g,Si039843m.g,Si009698m.g,Si010776m.g,Si023030m.g,Si038907m.g,Si014978m.g,Si007238m.g,Si029037m.g,Si017880m.g,Si020916m.g,Si017705m.g
GO:0017148	negative regulation of translation	biological_process	0.82793	1	1	1241	33	22835	Si026657m.g
GO:0034249	negative regulation of cellular amide metabolic process	biological_process	0.82793	1	1	1241	33	22835	Si026657m.g
GO:0006787	porphyrin-containing compound catabolic process	biological_process	0.82804	1	2	1241	57	22835	Si036667m.g,Si014968m.g
GO:0033015	tetrapyrrole catabolic process	biological_process	0.82804	1	2	1241	57	22835	Si014968m.g,Si036667m.g
GO:0033014	tetrapyrrole biosynthetic process	biological_process	0.82879	1	6	1241	148	22835	Si002405m.g,Si017978m.g,Si013551m.g,Si030777m.g,Si036871m.g,Si001725m.g
GO:0051274	beta-glucan biosynthetic process	biological_process	0.82899	1	2	1241	55	22835	Si028885m.g,Si029066m.g
GO:1901135	carbohydrate derivative metabolic process	biological_process	0.82943	1	28	1241	596	22835	Si002491m.g,Si017178m.g,Si039337m.g,Si034678m.g,Si010827m.g,Si030109m.g,Si010838m.g,Si034604m.g,Si026608m.g,Si004731m.g,Si008543m.g,Si028053m.g,Si010959m.g,Si029622m.g,Si010980m.g,Si010021m.g,Si025365m.g,Si020916m.g,Si001234m.g,Si015634m.g,Si039849m.g,Si017880m.g,Si019533m.g,Si037175m.g,Si022442m.g,Si019865m.g,Si010776m.g,Si026740m.g
GO:0019069	viral capsid assembly	biological_process	0.83051	1	1	1241	32	22835	Si006327m.g
GO:0051128	regulation of cellular component organization	biological_process	0.83061	1	5	1241	129	22835	Si017172m.g,Si026381m.g,Si007619m.g,Si010493m.g,Si018436m.g
GO:0009057	macromolecule catabolic process	biological_process	0.83269	1	11	1241	257	22835	Si000392m.g,Si010959m.g,Si002091m.g,Si010776m.g,Si009698m.g,Si010980m.g,Si037175m.g,Si010827m.g,Si010838m.g,Si002491m.g,Si020916m.g
GO:0009058	biosynthetic process	biological_process	0.83463	1	253	1241	4894	22835	Si017529m.g,Si026479m.g,Si022442m.g,Si006230m.g,Si002405m.g,Si017209m.g,Si005922m.g,Si014144m.g,Si014163m.g,Si024242m.g,Si000956m.g,Si008812m.g,Si002121m.g,Si034296m.g,Si001725m.g,Si013849m.g,Si009733m.g,Si039496m.g,Si010735m.g,Si002865m.g,Si013282m.g,Si015549m.g,Si002515m.g,Si015487m.g,Si022702m.g,Si031602m.g,Si030395m.g,Si015237m.g,Si013842m.g,Si011079m.g,Si002957m.g,Si010417m.g,Si010680m.g,Si0…
GO:0009247	glycolipid biosynthetic process	biological_process	0.83553	1	2	1241	58	22835	Si017178m.g,Si004731m.g
GO:0046467	membrane lipid biosynthetic process	biological_process	0.83553	1	2	1241	58	22835	Si017178m.g,Si004731m.g
GO:0051187	cofactor catabolic process	biological_process	0.8356	1	2	1241	58	22835	Si036667m.g,Si014968m.g
GO:0006304	DNA modification	biological_process	0.83577	1	1	1241	32	22835	Si000270m.g
GO:0006754	ATP biosynthetic process	biological_process	0.83594	1	2	1241	62	22835	Si001234m.g,Si039337m.g
GO:0001775	cell activation	biological_process	0.836	1	2	1241	58	22835	Si000284m.g,Si025872m.g
GO:0015979	photosynthesis	biological_process	0.83756	1	8	1241	207	22835	Si040245m.g,Si032260m.g,Si016376m.g,Si015549m.g,Si025902m.g,Si035993m.g,Si034860m.g,Si023016m.g
GO:0051783	regulation of nuclear division	biological_process	0.84213	1	1	1241	33	22835	Si010493m.g
GO:0051189	prosthetic group metabolic process	biological_process	0.84246	1	1	1241	32	22835	Si029769m.g
GO:0009059	macromolecule biosynthetic process	biological_process	0.84259	1	183	1241	3607	22835	Si010706m.g,Si029105m.g,Si002861m.g,Si015090m.g,Si035299m.g,Si001816m.g,Si016705m.g,Si035313m.g,Si013050m.g,Si009754m.g,Si027969m.g,Si034678m.g,Si039188m.g,Si039112m.g,Si037075m.g,Si002295m.g,Si017172m.g,Si015575m.g,Si039193m.g,Si017209m.g,Si014163m.g,Si014144m.g,Si005922m.g,Si026479m.g,Si017529m.g,Si022442m.g,Si006230m.g,Si002515m.g,Si015487m.g,Si034296m.g,Si002121m.g,Si024242m.g,Si008812m.g,Si0…
GO:0007155	cell adhesion	biological_process	0.84276	1	4	1241	106	22835	Si001344m.g,Si028893m.g,Si000270m.g,Si007024m.g
GO:0051169	nuclear transport	biological_process	0.84458	1	3	1241	84	22835	Si014978m.g,Si032948m.g,Si018363m.g
GO:0002949	tRNA threonylcarbamoyladenosine modification	biological_process	0.84818	1	5	1241	126	22835	Si007858m.g,Si027734m.g,Si000334m.g,Si021185m.g,Si029105m.g
GO:0070525	tRNA threonylcarbamoyladenosine metabolic process	biological_process	0.84818	1	5	1241	126	22835	Si027734m.g,Si007858m.g,Si029105m.g,Si021185m.g,Si000334m.g
GO:0071806	protein transmembrane transport	biological_process	0.8491	1	1	1241	33	22835	Si021746m.g
GO:0032502	developmental process	biological_process	0.84986	1	20	1241	450	22835	Si026892m.g,Si032580m.g,Si002803m.g,Si002091m.g,Si004802m.g,Si029988m.g,Si028881m.g,Si034604m.g,Si014889m.g,Si012642m.g,Si014478m.g,Si028381m.g,Si034804m.g,Si019865m.g,Si003806m.g,Si010039m.g,Si018035m.g,Si035307m.g,Si013685m.g,Si019586m.g
GO:0042440	pigment metabolic process	biological_process	0.85013	1	7	1241	173	22835	Si001725m.g,Si036667m.g,Si017363m.g,Si013551m.g,Si014968m.g,Si032031m.g,Si035909m.g
GO:0010498	proteasomal protein catabolic process	biological_process	0.85093	1	1	1241	34	22835	Si009698m.g
GO:0009894	regulation of catabolic process	biological_process	0.85097	1	3	1241	86	22835	Si014978m.g,Si039193m.g,Si007238m.g
GO:0042168	heme metabolic process	biological_process	0.85158	1	2	1241	60	22835	Si001725m.g,Si013551m.g
GO:0022607	cellular component assembly	biological_process	0.85525	1	25	1241	553	22835	Si028959m.g,Si029866m.g,Si035536m.g,Si004176m.g,Si039162m.g,Si007619m.g,Si026231m.g,Si006327m.g,Si016587m.g,Si002646m.g,Si025148m.g,Si029653m.g,Si015724m.g,Si029548m.g,Si032533m.g,Si016314m.g,Si033128m.g,Si032104m.g,Si018436m.g,Si037358m.g,Si039173m.g,Si038907m.g,Si038649m.g,Si029570m.g,Si009141m.g
GO:0009966	regulation of signal transduction	biological_process	0.85616	1	4	1241	111	22835	Si013685m.g,Si021109m.g,Si018405m.g,Si029170m.g
GO:0010646	regulation of cell communication	biological_process	0.85616	1	4	1241	111	22835	Si013685m.g,Si021109m.g,Si018405m.g,Si029170m.g
GO:0008652	cellular amino acid biosynthetic process	biological_process	0.85685	1	7	1241	174	22835	Si032502m.g,Si002515m.g,Si017978m.g,Si015357m.g,Si002514m.g,Si010706m.g,Si014220m.g
GO:0006261	DNA-dependent DNA replication	biological_process	0.85957	1	3	1241	87	22835	Si007056m.g,Si026437m.g,Si034732m.g
GO:0009628	response to abiotic stimulus	biological_process	0.8604	1	1	1241	36	22835	Si026583m.g
GO:0006826	iron ion transport	biological_process	0.86212	1	3	1241	86	22835	Si021767m.g,Si028682m.g,Si013849m.g
GO:0000160	phosphorelay signal transduction system	biological_process	0.86357	1	3	1241	90	22835	Si012642m.g,Si029105m.g,Si016376m.g
GO:0009150	purine ribonucleotide metabolic process	biological_process	0.86549	1	9	1241	226	22835	Si017880m.g,Si039337m.g,Si015634m.g,Si039849m.g,Si001234m.g,Si019865m.g,Si029622m.g,Si026740m.g,Si034604m.g
GO:0006368	transcription elongation from RNA polymerase II promoter	biological_process	0.86581	1	1	1241	35	22835	Si007238m.g
GO:0023051	regulation of signaling	biological_process	0.86597	1	4	1241	113	22835	Si029170m.g,Si021109m.g,Si018405m.g,Si013685m.g
GO:0034645	cellular macromolecule biosynthetic process	biological_process	0.86604	1	180	1241	3574	22835	Si034741m.g,Si017889m.g,Si010764m.g,Si038907m.g,Si026657m.g,Si004466m.g,Si021601m.g,Si027739m.g,Si029773m.g,Si039491m.g,Si028285m.g,Si030526m.g,Si014978m.g,Si001909m.g,Si003876m.g,Si000476m.g,Si007238m.g,Si022756m.g,Si033068m.g,Si021904m.g,Si035966m.g,Si010813m.g,Si019645m.g,Si034202m.g,Si027629m.g,Si010824m.g,Si006217m.g,Si029066m.g,Si007977m.g,Si033140m.g,Si009189m.g,Si004464m.g,Si006994m.g,Si0…
GO:0019087	transformation of host cell by virus	biological_process	0.86615	1	1	1241	37	22835	Si003879m.g
GO:0015994	chlorophyll metabolic process	biological_process	0.86734	1	2	1241	63	22835	Si036667m.g,Si014968m.g
GO:0098660	inorganic ion transmembrane transport	biological_process	0.86847	1	8	1241	205	22835	Si016587m.g,Si000392m.g,Si039337m.g,Si001234m.g,Si034303m.g,Si034290m.g,Si013849m.g,Si005163m.g
GO:0098662	inorganic cation transmembrane transport	biological_process	0.86847	1	8	1241	205	22835	Si000392m.g,Si016587m.g,Si034290m.g,Si013849m.g,Si005163m.g,Si039337m.g,Si001234m.g,Si034303m.g
GO:0006873	cellular ion homeostasis	biological_process	0.87186	1	1	1241	37	22835	Si039876m.g
GO:0006875	cellular metal ion homeostasis	biological_process	0.87186	1	1	1241	37	22835	Si039876m.g
GO:0030003	cellular cation homeostasis	biological_process	0.87186	1	1	1241	37	22835	Si039876m.g
GO:0098655	cation transmembrane transport	biological_process	0.87492	1	8	1241	207	22835	Si000392m.g,Si016587m.g,Si005163m.g,Si013849m.g,Si034290m.g,Si034303m.g,Si001234m.g,Si039337m.g
GO:0009259	ribonucleotide metabolic process	biological_process	0.87549	1	9	1241	229	22835	Si017880m.g,Si039849m.g,Si015634m.g,Si039337m.g,Si001234m.g,Si026740m.g,Si019865m.g,Si029622m.g,Si034604m.g
GO:0051273	beta-glucan metabolic process	biological_process	0.87589	1	2	1241	62	22835	Si028885m.g,Si029066m.g
GO:0006338	chromatin remodeling	biological_process	0.87864	1	3	1241	91	22835	Si004984m.g,Si030560m.g,Si012660m.g
GO:0016070	RNA metabolic process	biological_process	0.87923	1	159	1241	3159	22835	Si026707m.g,Si010417m.g,Si010680m.g,Si002957m.g,Si007858m.g,Si011079m.g,Si013842m.g,Si015237m.g,Si030395m.g,Si031602m.g,Si022702m.g,Si015487m.g,Si002515m.g,Si002865m.g,Si010735m.g,Si039496m.g,Si001725m.g,Si009733m.g,Si026919m.g,Si034296m.g,Si000334m.g,Si002121m.g,Si008812m.g,Si014163m.g,Si017209m.g,Si006230m.g,Si026479m.g,Si017529m.g,Si002295m.g,Si017172m.g,Si039188m.g,Si039193m.g,Si027969m.g,Si0…
GO:0006650	glycerophospholipid metabolic process	biological_process	0.88019	1	5	1241	135	22835	Si017178m.g,Si019531m.g,Si008543m.g,Si004731m.g,Si030109m.g
GO:0044249	cellular biosynthetic process	biological_process	0.88049	1	226	1241	4447	22835	Si006230m.g,Si022442m.g,Si026479m.g,Si017529m.g,Si014163m.g,Si014144m.g,Si005922m.g,Si002405m.g,Si017209m.g,Si039496m.g,Si002865m.g,Si010735m.g,Si009733m.g,Si001725m.g,Si034296m.g,Si024242m.g,Si002121m.g,Si008812m.g,Si000956m.g,Si002515m.g,Si015487m.g,Si015549m.g,Si013282m.g,Si011079m.g,Si015237m.g,Si013842m.g,Si030395m.g,Si031602m.g,Si022702m.g,Si010680m.g,Si010417m.g,Si002957m.g,Si015357m.g,Si0…
GO:0051239	regulation of multicellular organismal process	biological_process	0.88051	1	1	1241	38	22835	Si013320m.g
GO:0005996	monosaccharide metabolic process	biological_process	0.88101	1	2	1241	66	22835	Si013849m.g,Si018413m.g
GO:0051336	regulation of hydrolase activity	biological_process	0.88104	1	1	1241	39	22835	Si011849m.g
GO:0022610	biological adhesion	biological_process	0.8812	1	4	1241	114	22835	Si001344m.g,Si007024m.g,Si000270m.g,Si028893m.g
GO:0006298	mismatch repair	biological_process	0.88262	1	1	1241	37	22835	Si039496m.g
GO:0050801	ion homeostasis	biological_process	0.8832	1	1	1241	39	22835	Si039876m.g
GO:0055065	metal ion homeostasis	biological_process	0.8832	1	1	1241	39	22835	Si039876m.g
GO:0055080	cation homeostasis	biological_process	0.8832	1	1	1241	39	22835	Si039876m.g
GO:0098771	inorganic ion homeostasis	biological_process	0.8832	1	1	1241	39	22835	Si039876m.g
GO:0016192	vesicle-mediated transport	biological_process	0.88492	1	19	1241	429	22835	Si023178m.g,Si006309m.g,Si013919m.g,Si021495m.g,Si008094m.g,Si023013m.g,Si008018m.g,Si006357m.g,Si039496m.g,Si022756m.g,Si039975m.g,Si013433m.g,Si006623m.g,Si001031m.g,Si006290m.g,Si017172m.g,Si037365m.g,Si026381m.g,Si019107m.g
GO:0045786	negative regulation of cell cycle	biological_process	0.88611	1	1	1241	40	22835	Si010493m.g
GO:0006366	transcription from RNA polymerase II promoter	biological_process	0.88671	1	9	1241	230	22835	Si033393m.g,Si002515m.g,Si001924m.g,Si007238m.g,Si015654m.g,Si026629m.g,Si000839m.g,Si036148m.g,Si023341m.g
GO:0009061	anaerobic respiration	biological_process	0.88678	1	1	1241	38	22835	Si013383m.g
GO:0015948	methanogenesis	biological_process	0.88678	1	1	1241	38	22835	Si013383m.g
GO:0015975	energy derivation by oxidation of reduced inorganic compounds	biological_process	0.88678	1	1	1241	38	22835	Si013383m.g
GO:0043447	alkane biosynthetic process	biological_process	0.88678	1	1	1241	38	22835	Si013383m.g
GO:0044724	single-organism carbohydrate catabolic process	biological_process	0.88718	1	2	1241	65	22835	Si015634m.g,Si013130m.g
GO:0009142	nucleoside triphosphate biosynthetic process	biological_process	0.88799	1	2	1241	72	22835	Si001234m.g,Si039337m.g
GO:0009145	purine nucleoside triphosphate biosynthetic process	biological_process	0.88799	1	2	1241	72	22835	Si001234m.g,Si039337m.g
GO:0009201	ribonucleoside triphosphate biosynthetic process	biological_process	0.88799	1	2	1241	72	22835	Si039337m.g,Si001234m.g
GO:0009206	purine ribonucleoside triphosphate biosynthetic process	biological_process	0.88799	1	2	1241	72	22835	Si001234m.g,Si039337m.g
GO:0006163	purine nucleotide metabolic process	biological_process	0.8881	1	9	1241	233	22835	Si039849m.g,Si015634m.g,Si039337m.g,Si001234m.g,Si017880m.g,Si034604m.g,Si026740m.g,Si019865m.g,Si029622m.g
GO:0042278	purine nucleoside metabolic process	biological_process	0.8882	1	8	1241	211	22835	Si026740m.g,Si019865m.g,Si029622m.g,Si034604m.g,Si015634m.g,Si039849m.g,Si039337m.g,Si001234m.g
GO:0046128	purine ribonucleoside metabolic process	biological_process	0.8882	1	8	1241	211	22835	Si001234m.g,Si039849m.g,Si015634m.g,Si039337m.g,Si034604m.g,Si026740m.g,Si019865m.g,Si029622m.g
GO:0016052	carbohydrate catabolic process	biological_process	0.88937	1	3	1241	90	22835	Si000392m.g,Si013130m.g,Si015634m.g
GO:0048523	negative regulation of cellular process	biological_process	0.89141	1	6	1241	168	22835	Si017172m.g,Si035299m.g,Si013685m.g,Si015607m.g,Si010493m.g,Si026657m.g
GO:0043241	protein complex disassembly	biological_process	0.89161	1	1	1241	40	22835	Si017172m.g
GO:0009067	aspartate family amino acid biosynthetic process	biological_process	0.89305	1	1	1241	39	22835	Si017978m.g
GO:0015947	methane metabolic process	biological_process	0.89315	1	1	1241	39	22835	Si013383m.g
GO:0043446	cellular alkane metabolic process	biological_process	0.89315	1	1	1241	39	22835	Si013383m.g
GO:1901659	glycosyl compound biosynthetic process	biological_process	0.89329	1	3	1241	98	22835	Si039337m.g,Si025365m.g,Si001234m.g
GO:0040007	growth	biological_process	0.89407	1	1	1241	40	22835	Si029866m.g
GO:0010876	lipid localization	biological_process	0.89459	1	2	1241	69	22835	Si013320m.g,Si009754m.g
GO:0022900	electron transport chain	biological_process	0.89581	1	3	1241	96	22835	Si029622m.g,Si036113m.g,Si034604m.g
GO:0033013	tetrapyrrole metabolic process	biological_process	0.8985	1	8	1241	211	22835	Si013551m.g,Si002405m.g,Si014968m.g,Si017978m.g,Si001725m.g,Si036871m.g,Si030777m.g,Si036667m.g
GO:0055082	cellular chemical homeostasis	biological_process	0.8987	1	1	1241	41	22835	Si039876m.g
GO:0009127	purine nucleoside monophosphate biosynthetic process	biological_process	0.8991	1	2	1241	73	22835	Si039337m.g,Si001234m.g
GO:0009168	purine ribonucleoside monophosphate biosynthetic process	biological_process	0.8991	1	2	1241	73	22835	Si039337m.g,Si001234m.g
GO:0009119	ribonucleoside metabolic process	biological_process	0.90002	1	8	1241	215	22835	Si026740m.g,Si019865m.g,Si029622m.g,Si034604m.g,Si039849m.g,Si015634m.g,Si039337m.g,Si001234m.g
GO:0019693	ribose phosphate metabolic process	biological_process	0.90096	1	9	1241	238	22835	Si034604m.g,Si019865m.g,Si029622m.g,Si026740m.g,Si001234m.g,Si039337m.g,Si015634m.g,Si039849m.g,Si017880m.g
GO:0033043	regulation of organelle organization	biological_process	0.90231	1	3	1241	98	22835	Si018436m.g,Si010493m.g,Si007619m.g
GO:0032984	macromolecular complex disassembly	biological_process	0.90342	1	1	1241	42	22835	Si017172m.g
GO:0046034	ATP metabolic process	biological_process	0.9043	1	6	1241	171	22835	Si001234m.g,Si034604m.g,Si039849m.g,Si015634m.g,Si039337m.g,Si029622m.g
GO:0010564	regulation of cell cycle process	biological_process	0.90564	1	1	1241	42	22835	Si010493m.g
GO:0007275	multicellular organismal development	biological_process	0.90716	1	9	1241	240	22835	Si002803m.g,Si018035m.g,Si010039m.g,Si028881m.g,Si013685m.g,Si019586m.g,Si014478m.g,Si002091m.g,Si019865m.g
GO:0022411	cellular component disassembly	biological_process	0.90897	1	1	1241	43	22835	Si017172m.g
GO:0006505	GPI anchor metabolic process	biological_process	0.90933	1	3	1241	96	22835	Si017178m.g,Si004731m.g,Si008543m.g
GO:0017038	protein import	biological_process	0.91215	1	3	1241	98	22835	Si014978m.g,Si018363m.g,Si032948m.g
GO:0009156	ribonucleoside monophosphate biosynthetic process	biological_process	0.91231	1	2	1241	76	22835	Si001234m.g,Si039337m.g
GO:0000910	cytokinesis	biological_process	0.91368	1	4	1241	125	22835	Si035536m.g,Si038907m.g,Si033128m.g,Si037358m.g
GO:0034622	cellular macromolecular complex assembly	biological_process	0.91444	1	10	1241	266	22835	Si015724m.g,Si025148m.g,Si007619m.g,Si018436m.g,Si029548m.g,Si028959m.g,Si004176m.g,Si039162m.g,Si032533m.g,Si016314m.g
GO:0072521	purine-containing compound metabolic process	biological_process	0.91469	1	9	1241	243	22835	Si001234m.g,Si015634m.g,Si039849m.g,Si039337m.g,Si017880m.g,Si034604m.g,Si026740m.g,Si029622m.g,Si019865m.g
GO:0006790	sulfur compound metabolic process	biological_process	0.91622	1	4	1241	122	22835	Si000074m.g,Si017978m.g,Si031187m.g,Si032403m.g
GO:0043414	macromolecule methylation	biological_process	0.91804	1	3	1241	98	22835	Si028369m.g,Si012573m.g,Si026639m.g
GO:0034655	nucleobase-containing compound catabolic process	biological_process	0.91872	1	1	1241	44	22835	Si017880m.g
GO:0044767	single-organism developmental process	biological_process	0.91962	1	17	1241	420	22835	Si002803m.g,Si032580m.g,Si026892m.g,Si028881m.g,Si034604m.g,Si029988m.g,Si002091m.g,Si014889m.g,Si019586m.g,Si013685m.g,Si010039m.g,Si018035m.g,Si035307m.g,Si019865m.g,Si003806m.g,Si028381m.g,Si014478m.g
GO:0048519	negative regulation of biological process	biological_process	0.92028	1	8	1241	225	22835	Si000667m.g,Si026657m.g,Si015607m.g,Si010493m.g,Si013685m.g,Si011849m.g,Si035299m.g,Si017172m.g
GO:1902600	hydrogen ion transmembrane transport	biological_process	0.921	1	4	1241	130	22835	Si001234m.g,Si039337m.g,Si016587m.g,Si005163m.g
GO:0051301	cell division	biological_process	0.92279	1	6	1241	177	22835	Si010493m.g,Si037358m.g,Si033128m.g,Si038907m.g,Si035536m.g,Si009311m.g
GO:0006576	cellular biogenic amine metabolic process	biological_process	0.9228	1	2	1241	74	22835	Si026891m.g,Si002848m.g
GO:0044106	cellular amine metabolic process	biological_process	0.9228	1	2	1241	74	22835	Si002848m.g,Si026891m.g
GO:0009124	nucleoside monophosphate biosynthetic process	biological_process	0.92401	1	2	1241	79	22835	Si039337m.g,Si001234m.g
GO:0051302	regulation of cell division	biological_process	0.92464	1	1	1241	46	22835	Si010493m.g
GO:0000041	transition metal ion transport	biological_process	0.92579	1	4	1241	129	22835	Si013849m.g,Si028682m.g,Si021767m.g,Si009754m.g
GO:0009144	purine nucleoside triphosphate metabolic process	biological_process	0.927	1	6	1241	181	22835	Si039849m.g,Si015634m.g,Si039337m.g,Si034604m.g,Si001234m.g,Si029622m.g
GO:0009199	ribonucleoside triphosphate metabolic process	biological_process	0.927	1	6	1241	181	22835	Si029622m.g,Si001234m.g,Si034604m.g,Si039849m.g,Si015634m.g,Si039337m.g
GO:0009205	purine ribonucleoside triphosphate metabolic process	biological_process	0.927	1	6	1241	181	22835	Si039337m.g,Si015634m.g,Si039849m.g,Si034604m.g,Si001234m.g,Si029622m.g
GO:0019954	asexual reproduction	biological_process	0.92992	1	3	1241	107	22835	Si037358m.g,Si038907m.g,Si035307m.g
GO:0048878	chemical homeostasis	biological_process	0.93033	1	1	1241	48	22835	Si039876m.g
GO:1901657	glycosyl compound metabolic process	biological_process	0.93107	1	9	1241	251	22835	Si034604m.g,Si019865m.g,Si029622m.g,Si026740m.g,Si025365m.g,Si001234m.g,Si039337m.g,Si039849m.g,Si015634m.g
GO:0040011	locomotion	biological_process	0.93215	1	6	1241	180	22835	Si002803m.g,Si018035m.g,Si031090m.g,Si009684m.g,Si018524m.g,Si014978m.g
GO:0009126	purine nucleoside monophosphate metabolic process	biological_process	0.9322	1	6	1241	182	22835	Si001234m.g,Si034604m.g,Si015634m.g,Si039849m.g,Si039337m.g,Si029622m.g
GO:0009167	purine ribonucleoside monophosphate metabolic process	biological_process	0.9322	1	6	1241	182	22835	Si001234m.g,Si034604m.g,Si015634m.g,Si039849m.g,Si039337m.g,Si029622m.g
GO:0006855	drug transmembrane transport	biological_process	0.93243	1	2	1241	76	22835	Si035839m.g,Si010002m.g
GO:0015893	drug transport	biological_process	0.93243	1	2	1241	76	22835	Si010002m.g,Si035839m.g
GO:0008219	cell death	biological_process	0.9341	1	2	1241	79	22835	Si010878m.g,Si000270m.g
GO:0016265	death	biological_process	0.9341	1	2	1241	79	22835	Si010878m.g,Si000270m.g
GO:0048193	Golgi vesicle transport	biological_process	0.93488	1	4	1241	130	22835	Si023013m.g,Si013919m.g,Si039975m.g,Si026381m.g
GO:0043086	negative regulation of catalytic activity	biological_process	0.93504	1	1	1241	50	22835	Si011849m.g
GO:0044092	negative regulation of molecular function	biological_process	0.93504	1	1	1241	50	22835	Si011849m.g
GO:0046488	phosphatidylinositol metabolic process	biological_process	0.93533	1	4	1241	129	22835	Si019531m.g,Si004731m.g,Si008543m.g,Si017178m.g
GO:0042493	response to drug	biological_process	0.93562	1	2	1241	77	22835	Si010002m.g,Si035839m.g
GO:0046700	heterocycle catabolic process	biological_process	0.93584	1	3	1241	106	22835	Si014968m.g,Si017880m.g,Si036667m.g
GO:0015988	energy coupled proton transmembrane transport, against electrochemical gradient	biological_process	0.93604	1	2	1241	79	22835	Si005163m.g,Si016587m.g
GO:0015991	ATP hydrolysis coupled proton transport	biological_process	0.93604	1	2	1241	79	22835	Si016587m.g,Si005163m.g
GO:0009141	nucleoside triphosphate metabolic process	biological_process	0.93808	1	6	1241	186	22835	Si034604m.g,Si001234m.g,Si039849m.g,Si015634m.g,Si039337m.g,Si029622m.g
GO:0009161	ribonucleoside monophosphate metabolic process	biological_process	0.93864	1	6	1241	185	22835	Si029622m.g,Si001234m.g,Si034604m.g,Si039337m.g,Si015634m.g,Si039849m.g
GO:0016311	dephosphorylation	biological_process	0.94232	1	1	1241	50	22835	Si019531m.g
GO:0044270	cellular nitrogen compound catabolic process	biological_process	0.94355	1	3	1241	109	22835	Si017880m.g,Si036667m.g,Si014968m.g
GO:0006888	ER to Golgi vesicle-mediated transport	biological_process	0.94372	1	1	1241	50	22835	Si013919m.g
GO:0044707	single-multicellular organism process	biological_process	0.94588	1	15	1241	396	22835	Si033051m.g,Si019098m.g,Si013320m.g,Si002803m.g,Si028893m.g,Si002091m.g,Si019865m.g,Si031103m.g,Si014478m.g,Si019586m.g,Si028881m.g,Si013685m.g,Si018035m.g,Si007024m.g,Si010039m.g
GO:1901361	organic cyclic compound catabolic process	biological_process	0.94608	1	3	1241	111	22835	Si036667m.g,Si017880m.g,Si014968m.g
GO:0009123	nucleoside monophosphate metabolic process	biological_process	0.94645	1	6	1241	189	22835	Si034604m.g,Si001234m.g,Si039337m.g,Si039849m.g,Si015634m.g,Si029622m.g
GO:0045893	positive regulation of transcription, DNA-templated	biological_process	0.94732	1	1	1241	52	22835	Si007238m.g
GO:0045935	positive regulation of nucleobase-containing compound metabolic process	biological_process	0.94732	1	1	1241	52	22835	Si007238m.g
GO:0051254	positive regulation of RNA metabolic process	biological_process	0.94732	1	1	1241	52	22835	Si007238m.g
GO:1902680	positive regulation of RNA biosynthetic process	biological_process	0.94732	1	1	1241	52	22835	Si007238m.g
GO:1903508	positive regulation of nucleic acid-templated transcription	biological_process	0.94732	1	1	1241	52	22835	Si007238m.g
GO:1902582	single-organism intracellular transport	biological_process	0.94734	1	14	1241	368	22835	Si028073m.g,Si032403m.g,Si023013m.g,Si026381m.g,Si025899m.g,Si018363m.g,Si039975m.g,Si014978m.g,Si000042m.g,Si032948m.g,Si021185m.g,Si025972m.g,Si029105m.g,Si013919m.g
GO:0006779	porphyrin-containing compound biosynthetic process	biological_process	0.94949	1	2	1241	84	22835	Si001725m.g,Si013551m.g
GO:0006397	mRNA processing	biological_process	0.94982	1	7	1241	213	22835	Si029509m.g,Si037358m.g,Si010747m.g,Si036622m.g,Si004263m.g,Si003027m.g,Si004196m.g
GO:0006091	generation of precursor metabolites and energy	biological_process	0.95002	1	9	1241	260	22835	Si029622m.g,Si034604m.g,Si036113m.g,Si023016m.g,Si013383m.g,Si017172m.g,Si004557m.g,Si025902m.g,Si015634m.g
GO:0042157	lipoprotein metabolic process	biological_process	0.95029	1	2	1241	85	22835	Si017178m.g,Si004731m.g
GO:0006259	DNA metabolic process	biological_process	0.95137	1	53	1241	1169	22835	Si002386m.g,Si027417m.g,Si028073m.g,Si004557m.g,Si021840m.g,Si033393m.g,Si016096m.g,Si007056m.g,Si007858m.g,Si021966m.g,Si026437m.g,Si010493m.g,Si028970m.g,Si029773m.g,Si039491m.g,Si000334m.g,Si039496m.g,Si037358m.g,Si012212m.g,Si014978m.g,Si029464m.g,Si008743m.g,Si000042m.g,Si032502m.g,Si014144m.g,Si025165m.g,Si018224m.g,Si025945m.g,Si009698m.g,Si029590m.g,Si000270m.g,Si009259m.g,Si012814m.g,Si0…
GO:0043093	FtsZ-dependent cytokinesis	biological_process	0.95274	1	2	1241	88	22835	Si038907m.g,Si037358m.g
GO:0006914	autophagy	biological_process	0.95442	1	6	1241	193	22835	Si018524m.g,Si039193m.g,Si007238m.g,Si014978m.g,Si038907m.g,Si036148m.g
GO:0032505	reproduction of a single-celled organism	biological_process	0.95501	1	2	1241	89	22835	Si038907m.g,Si037358m.g
GO:0006664	glycolipid metabolic process	biological_process	0.95529	1	3	1241	114	22835	Si008543m.g,Si004731m.g,Si017178m.g
GO:0042451	purine nucleoside biosynthetic process	biological_process	0.95621	1	2	1241	92	22835	Si001234m.g,Si039337m.g
GO:0046129	purine ribonucleoside biosynthetic process	biological_process	0.95621	1	2	1241	92	22835	Si039337m.g,Si001234m.g
GO:0051258	protein polymerization	biological_process	0.95821	1	2	1241	89	22835	Si018436m.g,Si007619m.g
GO:0006778	porphyrin-containing compound metabolic process	biological_process	0.96145	1	4	1241	145	22835	Si014968m.g,Si013551m.g,Si001725m.g,Si036667m.g
GO:0009116	nucleoside metabolic process	biological_process	0.96152	1	8	1241	248	22835	Si034604m.g,Si029622m.g,Si019865m.g,Si026740m.g,Si039337m.g,Si039849m.g,Si015634m.g,Si001234m.g
GO:0009891	positive regulation of biosynthetic process	biological_process	0.96157	1	1	1241	58	22835	Si007238m.g
GO:0010557	positive regulation of macromolecule biosynthetic process	biological_process	0.96157	1	1	1241	58	22835	Si007238m.g
GO:0031328	positive regulation of cellular biosynthetic process	biological_process	0.96157	1	1	1241	58	22835	Si007238m.g
GO:0051173	positive regulation of nitrogen compound metabolic process	biological_process	0.96157	1	1	1241	58	22835	Si007238m.g
GO:0044085	cellular component biogenesis	biological_process	0.96165	1	29	1241	710	22835	Si038907m.g,Si039173m.g,Si029293m.g,Si038649m.g,Si029570m.g,Si016741m.g,Si009141m.g,Si028735m.g,Si032533m.g,Si016314m.g,Si029548m.g,Si032104m.g,Si033128m.g,Si018436m.g,Si037358m.g,Si029404m.g,Si025148m.g,Si002646m.g,Si029653m.g,Si016587m.g,Si015724m.g,Si039162m.g,Si004176m.g,Si028959m.g,Si029866m.g,Si035536m.g,Si006327m.g,Si007619m.g,Si026231m.g
GO:0009163	nucleoside biosynthetic process	biological_process	0.96217	1	2	1241	95	22835	Si039337m.g,Si001234m.g
GO:0042455	ribonucleoside biosynthetic process	biological_process	0.96217	1	2	1241	95	22835	Si001234m.g,Si039337m.g
GO:0009117	nucleotide metabolic process	biological_process	0.96446	1	10	1241	298	22835	Si019865m.g,Si029622m.g,Si026740m.g,Si034604m.g,Si015357m.g,Si017880m.g,Si001234m.g,Si039337m.g,Si039849m.g,Si015634m.g
GO:0009066	aspartate family amino acid metabolic process	biological_process	0.96498	1	1	1241	58	22835	Si017978m.g
GO:0090304	nucleic acid metabolic process	biological_process	0.96567	1	195	1241	3981	22835	Si024041m.g,Si036622m.g,Si001485m.g,Si038001m.g,Si021840m.g,Si018619m.g,Si012954m.g,Si030206m.g,Si031946m.g,Si002748m.g,Si026437m.g,Si010747m.g,Si021634m.g,Si029127m.g,Si009256m.g,Si012106m.g,Si036565m.g,Si033160m.g,Si027982m.g,Si001109m.g,Si029590m.g,Si028735m.g,Si030741m.g,Si025165m.g,Si018224m.g,Si026859m.g,Si000042m.g,Si029464m.g,Si008743m.g,Si026629m.g,Si031971m.g,Si015654m.g,Si028362m.g,Si0…
GO:0006869	lipid transport	biological_process	0.9665	1	1	1241	61	22835	Si009754m.g
GO:0006644	phospholipid metabolic process	biological_process	0.96682	1	5	1241	173	22835	Si030109m.g,Si008543m.g,Si004731m.g,Si019531m.g,Si017178m.g
GO:0006096	glycolytic process	biological_process	0.96713	1	1	1241	59	22835	Si015634m.g
GO:0006757	ATP generation from ADP	biological_process	0.96713	1	1	1241	59	22835	Si015634m.g
GO:0009135	purine nucleoside diphosphate metabolic process	biological_process	0.96713	1	1	1241	59	22835	Si015634m.g
GO:0009179	purine ribonucleoside diphosphate metabolic process	biological_process	0.96713	1	1	1241	59	22835	Si015634m.g
GO:0009185	ribonucleoside diphosphate metabolic process	biological_process	0.96713	1	1	1241	59	22835	Si015634m.g
GO:0046031	ADP metabolic process	biological_process	0.96713	1	1	1241	59	22835	Si015634m.g
GO:0031325	positive regulation of cellular metabolic process	biological_process	0.96787	1	3	1241	124	22835	Si039193m.g,Si007238m.g,Si014978m.g
GO:0051726	regulation of cell cycle	biological_process	0.96812	1	2	1241	97	22835	Si010493m.g,Si031939m.g
GO:0006753	nucleoside phosphate metabolic process	biological_process	0.96838	1	10	1241	302	22835	Si034604m.g,Si019865m.g,Si029622m.g,Si026740m.g,Si001234m.g,Si039337m.g,Si039849m.g,Si015634m.g,Si015357m.g,Si017880m.g
GO:0006461	protein complex assembly	biological_process	0.96839	1	11	1241	325	22835	Si025148m.g,Si039173m.g,Si015724m.g,Si032533m.g,Si016314m.g,Si039162m.g,Si004176m.g,Si028959m.g,Si029548m.g,Si018436m.g,Si007619m.g
GO:0070271	protein complex biogenesis	biological_process	0.96839	1	11	1241	325	22835	Si032533m.g,Si016314m.g,Si039162m.g,Si004176m.g,Si028959m.g,Si029548m.g,Si018436m.g,Si007619m.g,Si025148m.g,Si039173m.g,Si015724m.g
GO:0044272	sulfur compound biosynthetic process	biological_process	0.96875	1	1	1241	60	22835	Si017978m.g
GO:0032269	negative regulation of cellular protein metabolic process	biological_process	0.97018	1	1	1241	65	22835	Si026657m.g
GO:0051248	negative regulation of protein metabolic process	biological_process	0.97018	1	1	1241	65	22835	Si026657m.g
GO:0006090	pyruvate metabolic process	biological_process	0.97079	1	1	1241	61	22835	Si015634m.g
GO:0009152	purine ribonucleotide biosynthetic process	biological_process	0.97094	1	2	1241	101	22835	Si039337m.g,Si001234m.g
GO:0009110	vitamin biosynthetic process	biological_process	0.97107	1	2	1241	95	22835	Si017978m.g,Si030777m.g
GO:0042364	water-soluble vitamin biosynthetic process	biological_process	0.97107	1	2	1241	95	22835	Si017978m.g,Si030777m.g
GO:0006399	tRNA metabolic process	biological_process	0.97161	1	17	1241	452	22835	Si039188m.g,Si012106m.g,Si007858m.g,Si033068m.g,Si009754m.g,Si027734m.g,Si015090m.g,Si001725m.g,Si026919m.g,Si000334m.g,Si000476m.g,Si035909m.g,Si032031m.g,Si034741m.g,Si029105m.g,Si021185m.g,Si009748m.g
GO:0098813	nuclear chromosome segregation	biological_process	0.97325	1	1	1241	64	22835	Si039496m.g
GO:0006766	vitamin metabolic process	biological_process	0.97345	1	2	1241	97	22835	Si017978m.g,Si030777m.g
GO:0006767	water-soluble vitamin metabolic process	biological_process	0.97345	1	2	1241	97	22835	Si017978m.g,Si030777m.g
GO:0010628	positive regulation of gene expression	biological_process	0.97433	1	1	1241	65	22835	Si007238m.g
GO:0070838	divalent metal ion transport	biological_process	0.97446	1	3	1241	129	22835	Si019926m.g,Si027091m.g,Si028682m.g
GO:1903509	liposaccharide metabolic process	biological_process	0.97447	1	3	1241	127	22835	Si004731m.g,Si008543m.g,Si017178m.g
GO:0009260	ribonucleotide biosynthetic process	biological_process	0.97496	1	2	1241	104	22835	Si001234m.g,Si039337m.g
GO:0046390	ribose phosphate biosynthetic process	biological_process	0.97496	1	2	1241	104	22835	Si001234m.g,Si039337m.g
GO:0048870	cell motility	biological_process	0.97504	1	2	1241	99	22835	Si018524m.g,Si014978m.g
GO:0051674	localization of cell	biological_process	0.97504	1	2	1241	99	22835	Si018524m.g,Si014978m.g
GO:0006643	membrane lipid metabolic process	biological_process	0.97568	1	3	1241	128	22835	Si004731m.g,Si008543m.g,Si017178m.g
GO:0006367	transcription initiation from RNA polymerase II promoter	biological_process	0.97583	1	1	1241	65	22835	Si007238m.g
GO:0006400	tRNA modification	biological_process	0.97662	1	5	1241	180	22835	Si021185m.g,Si000334m.g,Si029105m.g,Si007858m.g,Si027734m.g
GO:0007010	cytoskeleton organization	biological_process	0.97698	1	22	1241	583	22835	Si028285m.g,Si005186m.g,Si035334m.g,Si039496m.g,Si018436m.g,Si033263m.g,Si013493m.g,Si031445m.g,Si001533m.g,Si010539m.g,Si039173m.g,Si039662m.g,Si003143m.g,Si020234m.g,Si030311m.g,Si013775m.g,Si007619m.g,Si033788m.g,Si033242m.g,Si008040m.g,Si001165m.g,Si030395m.g
GO:0044271	cellular nitrogen compound biosynthetic process	biological_process	0.97719	1	166	1241	3520	22835	Si015357m.g,Si026707m.g,Si022702m.g,Si031602m.g,Si030395m.g,Si015237m.g,Si013842m.g,Si011079m.g,Si002957m.g,Si010417m.g,Si010680m.g,Si024242m.g,Si008812m.g,Si002121m.g,Si034296m.g,Si001725m.g,Si009733m.g,Si002865m.g,Si039496m.g,Si010735m.g,Si015487m.g,Si002515m.g,Si017529m.g,Si026479m.g,Si006230m.g,Si017209m.g,Si002405m.g,Si005922m.g,Si014163m.g,Si039193m.g,Si039112m.g,Si039188m.g,Si017172m.g,Si0…
GO:0042592	homeostatic process	biological_process	0.9779	1	9	1241	290	22835	Si023769m.g,Si030840m.g,Si021185m.g,Si002802m.g,Si034860m.g,Si025001m.g,Si001322m.g,Si039876m.g,Si034453m.g
GO:0000278	mitotic cell cycle	biological_process	0.97842	1	4	1241	164	22835	Si037358m.g,Si033128m.g,Si035536m.g,Si038907m.g
GO:1903047	mitotic cell cycle process	biological_process	0.97842	1	4	1241	164	22835	Si035536m.g,Si038907m.g,Si033128m.g,Si037358m.g
GO:0016071	mRNA metabolic process	biological_process	0.97884	1	7	1241	239	22835	Si003027m.g,Si004196m.g,Si010747m.g,Si036622m.g,Si004263m.g,Si029509m.g,Si037358m.g
GO:0006164	purine nucleotide biosynthetic process	biological_process	0.97957	1	2	1241	108	22835	Si001234m.g,Si039337m.g
GO:0071822	protein complex subunit organization	biological_process	0.9798	1	12	1241	365	22835	Si028959m.g,Si029548m.g,Si016314m.g,Si032533m.g,Si017172m.g,Si004176m.g,Si039162m.g,Si007619m.g,Si018436m.g,Si039173m.g,Si025148m.g,Si015724m.g
GO:0006165	nucleoside diphosphate phosphorylation	biological_process	0.97988	1	1	1241	69	22835	Si015634m.g
GO:0046939	nucleotide phosphorylation	biological_process	0.97988	1	1	1241	69	22835	Si015634m.g
GO:0065003	macromolecular complex assembly	biological_process	0.97998	1	11	1241	341	22835	Si007619m.g,Si018436m.g,Si028959m.g,Si029548m.g,Si016314m.g,Si032533m.g,Si004176m.g,Si039162m.g,Si015724m.g,Si039173m.g,Si025148m.g
GO:0032259	methylation	biological_process	0.98106	1	3	1241	133	22835	Si026639m.g,Si012573m.g,Si028369m.g
GO:1901564	organonitrogen compound metabolic process	biological_process	0.98131	1	82	1241	1860	22835	Si030109m.g,Si010827m.g,Si010838m.g,Si036667m.g,Si015575m.g,Si039112m.g,Si039188m.g,Si039337m.g,Si001208m.g,Si010959m.g,Si010980m.g,Si039451m.g,Si009754m.g,Si001234m.g,Si015090m.g,Si015634m.g,Si009748m.g,Si010706m.g,Si001369m.g,Si008465m.g,Si037175m.g,Si015357m.g,Si002514m.g,Si039843m.g,Si013535m.g,Si021634m.g,Si026401m.g,Si026608m.g,Si012106m.g,Si001725m.g,Si002121m.g,Si024242m.g,Si017880m.g,Si0…
GO:0006810	transport	biological_process	0.98142	1	144	1241	3033	22835	Si031090m.g,Si001188m.g,Si007367m.g,Si023178m.g,Si016396m.g,Si035943m.g,Si021746m.g,Si026381m.g,Si014263m.g,Si012440m.g,Si034303m.g,Si039633m.g,Si029558m.g,Si028881m.g,Si021837m.g,Si008543m.g,Si039975m.g,Si000254m.g,Si013382m.g,Si023013m.g,Si025972m.g,Si040196m.g,Si038649m.g,Si003445m.g,Si009682m.g,Si018524m.g,Si038981m.g,Si004176m.g,Si031187m.g,Si005077m.g,Si036148m.g,Si021767m.g,Si019926m.g,Si0…
GO:0044763	single-organism cellular process	biological_process	0.98224	1	280	1241	5613	22835	Si025430m.g,Si021840m.g,Si029866m.g,Si032403m.g,Si017178m.g,Si002802m.g,Si025872m.g,Si025899m.g,Si030376m.g,Si009670m.g,Si012106m.g,Si035839m.g,Si017978m.g,Si028923m.g,Si024978m.g,Si029464m.g,Si008743m.g,Si013551m.g,Si029590m.g,Si029570m.g,Si000409m.g,Si002803m.g,Si034826m.g,Si000074m.g,Si035575m.g,Si028362m.g,Si030109m.g,Si008790m.g,Si000667m.g,Si001208m.g,Si006357m.g,Si025365m.g,Si026533m.g,Si0…
GO:0009132	nucleoside diphosphate metabolic process	biological_process	0.98304	1	1	1241	72	22835	Si015634m.g
GO:1901137	carbohydrate derivative biosynthetic process	biological_process	0.98318	1	9	1241	297	22835	Si039337m.g,Si034678m.g,Si001234m.g,Si017178m.g,Si025365m.g,Si010021m.g,Si030109m.g,Si004731m.g,Si022442m.g
GO:0009893	positive regulation of metabolic process	biological_process	0.98346	1	3	1241	139	22835	Si039193m.g,Si007238m.g,Si014978m.g
GO:0006915	apoptotic process	biological_process	0.98423	1	1	1241	74	22835	Si000270m.g
GO:0012501	programmed cell death	biological_process	0.98423	1	1	1241	74	22835	Si000270m.g
GO:0051234	establishment of localization	biological_process	0.9845	1	144	1241	3049	22835	Si012440m.g,Si034303m.g,Si021746m.g,Si035943m.g,Si026381m.g,Si014263m.g,Si021837m.g,Si028881m.g,Si008543m.g,Si029558m.g,Si039633m.g,Si031090m.g,Si023178m.g,Si016396m.g,Si001188m.g,Si007367m.g,Si004176m.g,Si031187m.g,Si005077m.g,Si038981m.g,Si018524m.g,Si036148m.g,Si021767m.g,Si019926m.g,Si000254m.g,Si013382m.g,Si023013m.g,Si039975m.g,Si009682m.g,Si025972m.g,Si040196m.g,Si038649m.g,Si003445m.g,Si0…
GO:0000377	RNA splicing, via transesterification reactions with bulged adenosine as nucleophile	biological_process	0.98465	1	1	1241	75	22835	Si037358m.g
GO:0000398	mRNA splicing, via spliceosome	biological_process	0.98465	1	1	1241	75	22835	Si037358m.g
GO:0016568	chromatin modification	biological_process	0.98616	1	3	1241	141	22835	Si012660m.g,Si004984m.g,Si030560m.g
GO:0018193	peptidyl-amino acid modification	biological_process	0.98637	1	1	1241	75	22835	Si012642m.g
GO:0007049	cell cycle	biological_process	0.98653	1	14	1241	429	22835	Si039173m.g,Si038907m.g,Si009311m.g,Si010493m.g,Si018846m.g,Si025956m.g,Si035536m.g,Si039496m.g,Si037358m.g,Si031939m.g,Si014978m.g,Si033128m.g,Si039193m.g,Si034202m.g
GO:0072511	divalent inorganic cation transport	biological_process	0.98711	1	3	1241	145	22835	Si027091m.g,Si019926m.g,Si028682m.g
GO:0015684	ferrous iron transport	biological_process	0.98748	1	1	1241	77	22835	Si028682m.g
GO:0072522	purine-containing compound biosynthetic process	biological_process	0.98829	1	2	1241	119	22835	Si001234m.g,Si039337m.g
GO:0009451	RNA modification	biological_process	0.98838	1	7	1241	250	22835	Si029105m.g,Si000334m.g,Si016705m.g,Si028735m.g,Si021185m.g,Si007858m.g,Si027734m.g
GO:0051179	localization	biological_process	0.9886	1	147	1241	3133	22835	Si032948m.g,Si000392m.g,Si015724m.g,Si033923m.g,Si009754m.g,Si027634m.g,Si039193m.g,Si029433m.g,Si017172m.g,Si034804m.g,Si021185m.g,Si003457m.g,Si029105m.g,Si021495m.g,Si035408m.g,Si035143m.g,Si006229m.g,Si008018m.g,Si015634m.g,Si001234m.g,Si037403m.g,Si001031m.g,Si015237m.g,Si013741m.g,Si016587m.g,Si025148m.g,Si019107m.g,Si016921m.g,Si028073m.g,Si016096m.g,Si000846m.g,Si033011m.g,Si003879m.g,Si0…
GO:0010604	positive regulation of macromolecule metabolic process	biological_process	0.98902	1	1	1241	80	22835	Si007238m.g
GO:0009165	nucleotide biosynthetic process	biological_process	0.98929	1	3	1241	153	22835	Si039337m.g,Si001234m.g,Si015357m.g
GO:1901293	nucleoside phosphate biosynthetic process	biological_process	0.98929	1	3	1241	153	22835	Si015357m.g,Si039337m.g,Si001234m.g
GO:0022402	cell cycle process	biological_process	0.98945	1	8	1241	288	22835	Si033128m.g,Si037358m.g,Si039496m.g,Si035536m.g,Si025956m.g,Si010493m.g,Si038907m.g,Si039173m.g
GO:0070925	organelle assembly	biological_process	0.99022	1	1	1241	84	22835	Si026231m.g
GO:0006928	movement of cell or subcellular component	biological_process	0.99025	1	4	1241	177	22835	Si018524m.g,Si014978m.g,Si002803m.g,Si018035m.g
GO:0000375	RNA splicing, via transesterification reactions	biological_process	0.99043	1	1	1241	83	22835	Si037358m.g
GO:0007005	mitochondrion organization	biological_process	0.99058	1	1	1241	83	22835	Si028959m.g
GO:0019362	pyridine nucleotide metabolic process	biological_process	0.99067	1	1	1241	81	22835	Si015634m.g
GO:0046496	nicotinamide nucleotide metabolic process	biological_process	0.99067	1	1	1241	81	22835	Si015634m.g
GO:0051649	establishment of localization in cell	biological_process	0.99073	1	35	1241	893	22835	Si006623m.g,Si039975m.g,Si015634m.g,Si006357m.g,Si008018m.g,Si023013m.g,Si040196m.g,Si021185m.g,Si003445m.g,Si021495m.g,Si029105m.g,Si025972m.g,Si018524m.g,Si039193m.g,Si018363m.g,Si017172m.g,Si006290m.g,Si032948m.g,Si013433m.g,Si014978m.g,Si008094m.g,Si013919m.g,Si000042m.g,Si021478m.g,Si006309m.g,Si025899m.g,Si026381m.g,Si021746m.g,Si037365m.g,Si032403m.g,Si028073m.g,Si001031m.g,Si029224m.g,Si0…
GO:0010467	gene expression	biological_process	0.99122	1	173	1241	3735	22835	Si013775m.g,Si036071m.g,Si018524m.g,Si012814m.g,Si022747m.g,Si030794m.g,Si018705m.g,Si027014m.g,Si030267m.g,Si036148m.g,Si029879m.g,Si027734m.g,Si030429m.g,Si036303m.g,Si036611m.g,Si017393m.g,Si018679m.g,Si034274m.g,Si000906m.g,Si036858m.g,Si032031m.g,Si015399m.g,Si025307m.g,Si024260m.g,Si033393m.g,Si002386m.g,Si002091m.g,Si024816m.g,Si002646m.g,Si023194m.g,Si037358m.g,Si013320m.g,Si019098m.g,Si0…
GO:0043603	cellular amide metabolic process	biological_process	0.99132	1	32	1241	875	22835	Si009754m.g,Si028959m.g,Si039112m.g,Si031444m.g,Si039188m.g,Si030794m.g,Si015575m.g,Si013130m.g,Si008465m.g,Si036858m.g,Si009748m.g,Si010706m.g,Si016208m.g,Si015090m.g,Si033140m.g,Si018436m.g,Si033068m.g,Si002646m.g,Si021634m.g,Si013535m.g,Si002514m.g,Si024260m.g,Si034741m.g,Si005922m.g,Si004466m.g,Si026657m.g,Si002515m.g,Si024710m.g,Si000476m.g,Si024242m.g,Si002121m.g,Si022756m.g
GO:0051641	cellular localization	biological_process	0.99154	1	37	1241	940	22835	Si008543m.g,Si017274m.g,Si029224m.g,Si001031m.g,Si034317m.g,Si032403m.g,Si028073m.g,Si037365m.g,Si021746m.g,Si025899m.g,Si026381m.g,Si006309m.g,Si021478m.g,Si000042m.g,Si013919m.g,Si008094m.g,Si014978m.g,Si013433m.g,Si032948m.g,Si006290m.g,Si017172m.g,Si039193m.g,Si018524m.g,Si018363m.g,Si039173m.g,Si025972m.g,Si029105m.g,Si021495m.g,Si003445m.g,Si021185m.g,Si040196m.g,Si008018m.g,Si023013m.g,Si0…
GO:0071702	organic substance transport	biological_process	0.99167	1	44	1241	1092	22835	Si010550m.g,Si039975m.g,Si015634m.g,Si029105m.g,Si025972m.g,Si006217m.g,Si034804m.g,Si003445m.g,Si021185m.g,Si040196m.g,Si018363m.g,Si039193m.g,Si018524m.g,Si004176m.g,Si017172m.g,Si015724m.g,Si032948m.g,Si036148m.g,Si024807m.g,Si024977m.g,Si033923m.g,Si027634m.g,Si009754m.g,Si014978m.g,Si013919m.g,Si030185m.g,Si021478m.g,Si000042m.g,Si037365m.g,Si012430m.g,Si021746m.g,Si026381m.g,Si025899m.g,Si0…
GO:0000226	microtubule cytoskeleton organization	biological_process	0.99233	1	2	1241	123	22835	Si039496m.g,Si039173m.g
GO:0000280	nuclear division	biological_process	0.99305	1	1	1241	89	22835	Si010493m.g
GO:0055086	nucleobase-containing small molecule metabolic process	biological_process	0.99353	1	10	1241	353	22835	Si017880m.g,Si015357m.g,Si039337m.g,Si039849m.g,Si015634m.g,Si001234m.g,Si029622m.g,Si019865m.g,Si026740m.g,Si034604m.g
GO:0007059	chromosome segregation	biological_process	0.99391	1	1	1241	91	22835	Si039496m.g
GO:0006886	intracellular protein transport	biological_process	0.99398	1	23	1241	649	22835	Si017172m.g,Si028073m.g,Si032403m.g,Si037365m.g,Si026381m.g,Si025899m.g,Si018524m.g,Si018363m.g,Si039193m.g,Si017274m.g,Si008543m.g,Si029224m.g,Si001031m.g,Si032948m.g,Si015634m.g,Si014978m.g,Si039975m.g,Si021478m.g,Si000042m.g,Si013919m.g,Si029105m.g,Si025972m.g,Si021185m.g
GO:0072524	pyridine-containing compound metabolic process	biological_process	0.99405	1	1	1241	89	22835	Si015634m.g
GO:0006325	chromatin organization	biological_process	0.99412	1	3	1241	160	22835	Si004984m.g,Si030560m.g,Si012660m.g
GO:0006139	nucleobase-containing compound metabolic process	biological_process	0.99414	1	204	1241	4331	22835	Si032031m.g,Si015399m.g,Si018679m.g,Si000906m.g,Si025972m.g,Si038649m.g,Si036611m.g,Si017393m.g,Si030429m.g,Si036303m.g,Si034604m.g,Si030267m.g,Si029879m.g,Si036148m.g,Si027734m.g,Si027507m.g,Si018705m.g,Si027014m.g,Si012814m.g,Si030794m.g,Si022747m.g,Si013775m.g,Si025958m.g,Si036071m.g,Si018524m.g,Si010967m.g,Si035833m.g,Si008342m.g,Si022933m.g,Si040245m.g,Si026649m.g,Si025945m.g,Si012212m.g,Si0…
GO:0043604	amide biosynthetic process	biological_process	0.99438	1	29	1241	828	22835	Si022756m.g,Si024242m.g,Si000476m.g,Si002121m.g,Si015090m.g,Si016208m.g,Si024710m.g,Si033140m.g,Si002515m.g,Si009748m.g,Si010706m.g,Si036858m.g,Si004466m.g,Si026657m.g,Si034741m.g,Si008465m.g,Si005922m.g,Si024260m.g,Si013130m.g,Si002514m.g,Si039188m.g,Si028959m.g,Si031444m.g,Si039112m.g,Si015575m.g,Si021634m.g,Si033068m.g,Si009754m.g,Si002646m.g
GO:0050790	regulation of catalytic activity	biological_process	0.99446	1	1	1241	93	22835	Si011849m.g
GO:0034613	cellular protein localization	biological_process	0.99447	1	25	1241	697	22835	Si029224m.g,Si001031m.g,Si032948m.g,Si008543m.g,Si017274m.g,Si037365m.g,Si039193m.g,Si018524m.g,Si018363m.g,Si025899m.g,Si026381m.g,Si034317m.g,Si017172m.g,Si032403m.g,Si028073m.g,Si029105m.g,Si013919m.g,Si025972m.g,Si021185m.g,Si039173m.g,Si000042m.g,Si021478m.g,Si014978m.g,Si039975m.g,Si015634m.g
GO:0070727	cellular macromolecule localization	biological_process	0.99447	1	25	1241	697	22835	Si021185m.g,Si025972m.g,Si029105m.g,Si013919m.g,Si000042m.g,Si021478m.g,Si039173m.g,Si039975m.g,Si014978m.g,Si015634m.g,Si001031m.g,Si032948m.g,Si029224m.g,Si017274m.g,Si008543m.g,Si025899m.g,Si026381m.g,Si018524m.g,Si018363m.g,Si039193m.g,Si037365m.g,Si028073m.g,Si032403m.g,Si017172m.g,Si034317m.g
GO:0006725	cellular aromatic compound metabolic process	biological_process	0.99525	1	219	1241	4639	22835	Si006217m.g,Si028381m.g,Si026740m.g,Si007977m.g,Si004196m.g,Si010824m.g,Si004464m.g,Si006994m.g,Si009189m.g,Si023341m.g,Si029622m.g,Si032476m.g,Si014376m.g,Si012740m.g,Si012254m.g,Si014220m.g,Si001924m.g,Si034860m.g,Si035304m.g,Si009259m.g,Si000270m.g,Si018628m.g,Si021601m.g,Si032502m.g,Si034741m.g,Si017889m.g,Si038907m.g,Si010764m.g,Si035909m.g,Si014978m.g,Si001909m.g,Si036871m.g,Si000476m.g,Si0…
GO:0006511	ubiquitin-dependent protein catabolic process	biological_process	0.99543	1	2	1241	136	22835	Si002091m.g,Si009698m.g
GO:0019941	modification-dependent protein catabolic process	biological_process	0.99543	1	2	1241	136	22835	Si002091m.g,Si009698m.g
GO:0043632	modification-dependent macromolecule catabolic process	biological_process	0.99543	1	2	1241	136	22835	Si009698m.g,Si002091m.g
GO:0000723	telomere maintenance	biological_process	0.99544	1	1	1241	93	22835	Si021185m.g
GO:0032200	telomere organization	biological_process	0.99544	1	1	1241	93	22835	Si021185m.g
GO:0060249	anatomical structure homeostasis	biological_process	0.99544	1	1	1241	93	22835	Si021185m.g
GO:0006417	regulation of translation	biological_process	0.996	1	1	1241	98	22835	Si026657m.g
GO:0034248	regulation of cellular amide metabolic process	biological_process	0.996	1	1	1241	98	22835	Si026657m.g
GO:0010608	posttranscriptional regulation of gene expression	biological_process	0.99623	1	1	1241	99	22835	Si026657m.g
GO:0016043	cellular component organization	biological_process	0.99631	1	74	1241	1776	22835	Si013775m.g,Si007619m.g,Si004176m.g,Si003143m.g,Si028959m.g,Si033242m.g,Si033788m.g,Si034604m.g,Si036148m.g,Si018436m.g,Si035334m.g,Si013493m.g,Si033263m.g,Si039975m.g,Si014889m.g,Si005186m.g,Si028381m.g,Si025972m.g,Si038649m.g,Si026381m.g,Si009684m.g,Si030410m.g,Si002386m.g,Si010493m.g,Si002646m.g,Si029653m.g,Si033128m.g,Si032104m.g,Si037358m.g,Si028285m.g,Si001533m.g,Si018035m.g,Si010539m.g,Si0…
GO:0008380	RNA splicing	biological_process	0.99646	1	1	1241	100	22835	Si037358m.g
GO:0046483	heterocycle metabolic process	biological_process	0.99659	1	217	1241	4628	22835	Si039188m.g,Si037075m.g,Si002295m.g,Si017172m.g,Si036667m.g,Si039193m.g,Si009754m.g,Si013050m.g,Si027969m.g,Si002861m.g,Si015634m.g,Si015090m.g,Si001816m.g,Si035299m.g,Si001234m.g,Si016705m.g,Si035313m.g,Si003027m.g,Si010706m.g,Si021185m.g,Si029105m.g,Si028073m.g,Si004557m.g,Si027417m.g,Si016096m.g,Si026707m.g,Si015357m.g,Si007858m.g,Si010417m.g,Si010680m.g,Si002957m.g,Si030395m.g,Si031602m.g,Si0…
GO:0043043	peptide biosynthetic process	biological_process	0.9967	1	26	1241	783	22835	Si033140m.g,Si024710m.g,Si016208m.g,Si015090m.g,Si024242m.g,Si002121m.g,Si000476m.g,Si022756m.g,Si005922m.g,Si008465m.g,Si034741m.g,Si026657m.g,Si004466m.g,Si036858m.g,Si009748m.g,Si015575m.g,Si039112m.g,Si031444m.g,Si028959m.g,Si039188m.g,Si013130m.g,Si024260m.g,Si002646m.g,Si009754m.g,Si033068m.g,Si021634m.g
GO:0048285	organelle fission	biological_process	0.99672	1	1	1241	102	22835	Si010493m.g
GO:0034660	ncRNA metabolic process	biological_process	0.99672	1	17	1241	534	22835	Si033068m.g,Si007858m.g,Si009754m.g,Si027734m.g,Si012106m.g,Si039188m.g,Si009748m.g,Si021185m.g,Si029105m.g,Si034741m.g,Si032031m.g,Si035909m.g,Si000476m.g,Si000334m.g,Si026919m.g,Si001725m.g,Si015090m.g
GO:0006518	peptide metabolic process	biological_process	0.99696	1	27	1241	809	22835	Si002646m.g,Si033068m.g,Si009754m.g,Si021634m.g,Si015575m.g,Si013535m.g,Si039188m.g,Si028959m.g,Si031444m.g,Si039112m.g,Si013130m.g,Si024260m.g,Si008465m.g,Si005922m.g,Si034741m.g,Si026657m.g,Si009748m.g,Si036858m.g,Si004466m.g,Si033140m.g,Si024710m.g,Si016208m.g,Si015090m.g,Si022756m.g,Si000476m.g,Si024242m.g,Si002121m.g
GO:0015031	protein transport	biological_process	0.99701	1	28	1241	791	22835	Si016879m.g,Si017172m.g,Si028073m.g,Si032403m.g,Si021746m.g,Si037365m.g,Si025899m.g,Si026381m.g,Si018363m.g,Si018524m.g,Si039193m.g,Si024977m.g,Si017274m.g,Si008543m.g,Si001031m.g,Si029224m.g,Si032948m.g,Si015634m.g,Si014978m.g,Si039975m.g,Si021478m.g,Si000042m.g,Si029105m.g,Si013919m.g,Si025972m.g,Si040196m.g,Si021185m.g,Si003445m.g
GO:0065009	regulation of molecular function	biological_process	0.99706	1	1	1241	104	22835	Si011849m.g
GO:0009405	pathogenesis	biological_process	0.99711	1	8	1241	326	22835	Si031716m.g,Si031971m.g,Si001610m.g,Si003116m.g,Si021967m.g,Si035426m.g,Si019578m.g,Si006428m.g
GO:0008033	tRNA processing	biological_process	0.99718	1	9	1241	341	22835	Si001725m.g,Si026919m.g,Si000334m.g,Si035909m.g,Si032031m.g,Si027734m.g,Si007858m.g,Si029105m.g,Si021185m.g
GO:0008104	protein localization	biological_process	0.99719	1	30	1241	838	22835	Si024977m.g,Si008543m.g,Si017274m.g,Si001031m.g,Si032948m.g,Si029224m.g,Si034317m.g,Si016879m.g,Si017172m.g,Si032403m.g,Si028073m.g,Si037365m.g,Si021746m.g,Si018363m.g,Si018524m.g,Si039193m.g,Si025899m.g,Si026381m.g,Si039173m.g,Si000042m.g,Si021478m.g,Si013919m.g,Si029105m.g,Si025972m.g,Si003445m.g,Si021185m.g,Si040196m.g,Si015634m.g,Si014978m.g,Si039975m.g
GO:1901360	organic cyclic compound metabolic process	biological_process	0.99739	1	225	1241	4804	22835	Si032476m.g,Si029622m.g,Si023341m.g,Si000270m.g,Si009259m.g,Si018628m.g,Si034860m.g,Si035304m.g,Si001924m.g,Si012254m.g,Si014220m.g,Si014376m.g,Si012740m.g,Si036554m.g,Si004196m.g,Si010824m.g,Si007977m.g,Si026740m.g,Si006217m.g,Si028381m.g,Si005186m.g,Si009189m.g,Si006994m.g,Si004464m.g,Si033068m.g,Si007016m.g,Si035966m.g,Si021904m.g,Si010493m.g,Si013051m.g,Si010813m.g,Si034202m.g,Si019645m.g,Si0…
GO:0033036	macromolecule localization	biological_process	0.99755	1	34	1241	935	22835	Si013919m.g,Si021478m.g,Si000042m.g,Si013320m.g,Si014978m.g,Si001031m.g,Si029224m.g,Si017274m.g,Si008543m.g,Si037365m.g,Si021746m.g,Si026381m.g,Si025899m.g,Si034317m.g,Si016879m.g,Si032403m.g,Si028073m.g,Si025972m.g,Si029105m.g,Si021185m.g,Si003445m.g,Si040196m.g,Si039173m.g,Si010550m.g,Si039975m.g,Si015634m.g,Si032948m.g,Si036148m.g,Si024977m.g,Si009754m.g,Si018524m.g,Si018363m.g,Si039193m.g,Si0…
GO:0044257	cellular protein catabolic process	biological_process	0.99774	1	2	1241	150	22835	Si009698m.g,Si002091m.g
GO:0051603	proteolysis involved in cellular protein catabolic process	biological_process	0.99774	1	2	1241	150	22835	Si002091m.g,Si009698m.g
GO:0006807	nitrogen compound metabolic process	biological_process	0.99776	1	263	1241	5579	22835	Si021634m.g,Si002748m.g,Si026401m.g,Si031946m.g,Si029127m.g,Si018619m.g,Si002514m.g,Si001485m.g,Si036622m.g,Si038001m.g,Si000042m.g,Si029458m.g,Si002848m.g,Si025165m.g,Si030741m.g,Si019865m.g,Si026859m.g,Si001109m.g,Si027982m.g,Si000147m.g,Si039451m.g,Si040152m.g,Si004222m.g,Si009188m.g,Si039337m.g,Si025956m.g,Si021728m.g,Si002271m.g,Si008465m.g,Si030329m.g,Si004263m.g,Si000491m.g,Si033068m.g,Si0…
GO:0090407	organophosphate biosynthetic process	biological_process	0.99784	1	6	1241	278	22835	Si030109m.g,Si015357m.g,Si039337m.g,Si004731m.g,Si017178m.g,Si001234m.g
GO:0045184	establishment of protein localization	biological_process	0.99798	1	28	1241	807	22835	Si040196m.g,Si003445m.g,Si021185m.g,Si013919m.g,Si029105m.g,Si025972m.g,Si000042m.g,Si021478m.g,Si039975m.g,Si014978m.g,Si015634m.g,Si032948m.g,Si001031m.g,Si029224m.g,Si017274m.g,Si008543m.g,Si024977m.g,Si025899m.g,Si026381m.g,Si018524m.g,Si018363m.g,Si039193m.g,Si021746m.g,Si037365m.g,Si028073m.g,Si032403m.g,Si017172m.g,Si016879m.g
GO:0006412	translation	biological_process	0.99806	1	24	1241	758	22835	Si009748m.g,Si004466m.g,Si036858m.g,Si026657m.g,Si034741m.g,Si008465m.g,Si005922m.g,Si022756m.g,Si000476m.g,Si024242m.g,Si002121m.g,Si015090m.g,Si024710m.g,Si033140m.g,Si021634m.g,Si009754m.g,Si033068m.g,Si002646m.g,Si024260m.g,Si039188m.g,Si028959m.g,Si031444m.g,Si039112m.g,Si015575m.g
GO:0043933	macromolecular complex subunit organization	biological_process	0.99832	1	15	1241	519	22835	Si018436m.g,Si007619m.g,Si004176m.g,Si039162m.g,Si016314m.g,Si032533m.g,Si017172m.g,Si029548m.g,Si028959m.g,Si015724m.g,Si012660m.g,Si025148m.g,Si030560m.g,Si004984m.g,Si039173m.g
GO:0019637	organophosphate metabolic process	biological_process	0.9986	1	16	1241	547	22835	Si019533m.g,Si026740m.g,Si019865m.g,Si001234m.g,Si039849m.g,Si015634m.g,Si017880m.g,Si034604m.g,Si008543m.g,Si004731m.g,Si029622m.g,Si017178m.g,Si019531m.g,Si039337m.g,Si015357m.g,Si030109m.g
GO:0030163	protein catabolic process	biological_process	0.99868	1	2	1241	161	22835	Si009698m.g,Si002091m.g
GO:0051276	chromosome organization	biological_process	0.9987	1	10	1241	394	22835	Si002386m.g,Si037358m.g,Si009172m.g,Si004984m.g,Si030560m.g,Si016587m.g,Si021185m.g,Si012660m.g,Si025165m.g,Si038649m.g
GO:0071840	cellular component organization or biogenesis	biological_process	0.99886	1	78	1241	1925	22835	Si029105m.g,Si012660m.g,Si021185m.g,Si030204m.g,Si039173m.g,Si037175m.g,Si010550m.g,Si031445m.g,Si029404m.g,Si016314m.g,Si008040m.g,Si015724m.g,Si006327m.g,Si039662m.g,Si000942m.g,Si017172m.g,Si002803m.g,Si020234m.g,Si030311m.g,Si028735m.g,Si029570m.g,Si025165m.g,Si009141m.g,Si009172m.g,Si000042m.g,Si004984m.g,Si039496m.g,Si032533m.g,Si029548m.g,Si001165m.g,Si030395m.g,Si025148m.g,Si016587m.g,Si0…
GO:0019079	viral genome replication	biological_process	0.99887	1	1	1241	118	22835	Si017148m.g
GO:0042254	ribosome biogenesis	biological_process	0.9994	1	1	1241	131	22835	Si028735m.g
GO:0006457	protein folding	biological_process	0.9994	1	1	1241	132	22835	Si013346m.g
GO:0046907	intracellular transport	biological_process	0.9996	1	24	1241	773	22835	Si021185m.g,Si029105m.g,Si025972m.g,Si013919m.g,Si000042m.g,Si021478m.g,Si039975m.g,Si014978m.g,Si015634m.g,Si023013m.g,Si001031m.g,Si029224m.g,Si032948m.g,Si008543m.g,Si017274m.g,Si026381m.g,Si025899m.g,Si018363m.g,Si018524m.g,Si039193m.g,Si037365m.g,Si032403m.g,Si028073m.g,Si017172m.g
GO:0006996	organelle organization	biological_process	0.9996	1	40	1241	1156	22835	Si036148m.g,Si033788m.g,Si008040m.g,Si033242m.g,Si030311m.g,Si020234m.g,Si028959m.g,Si003143m.g,Si039662m.g,Si007619m.g,Si013775m.g,Si039173m.g,Si037175m.g,Si021185m.g,Si012660m.g,Si038649m.g,Si005186m.g,Si039975m.g,Si031445m.g,Si033263m.g,Si013493m.g,Si010550m.g,Si018436m.g,Si035334m.g,Si016587m.g,Si030395m.g,Si001165m.g,Si010493m.g,Si002386m.g,Si026231m.g,Si024041m.g,Si004984m.g,Si030560m.g,Si0…
GO:0022613	ribonucleoprotein complex biogenesis	biological_process	0.99963	1	1	1241	140	22835	Si028735m.g
GO:0044265	cellular macromolecule catabolic process	biological_process	0.99965	1	2	1241	186	22835	Si009698m.g,Si002091m.g
GO:0006313	transposition, DNA-mediated	biological_process	0.99974	1	1	1241	141	22835	Si010550m.g
GO:0032196	transposition	biological_process	0.99974	1	1	1241	141	22835	Si010550m.g
GO:0007017	microtubule-based process	biological_process	0.99979	1	2	1241	193	22835	Si039173m.g,Si039496m.g
GO:1902589	single-organism organelle organization	biological_process	0.9998	1	10	1241	445	22835	Si003143m.g,Si018436m.g,Si039496m.g,Si007619m.g,Si026231m.g,Si039975m.g,Si009172m.g,Si039173m.g,Si010493m.g,Si021185m.g
GO:0034470	ncRNA processing	biological_process	0.99986	1	9	1241	423	22835	Si001725m.g,Si000334m.g,Si026919m.g,Si027734m.g,Si007858m.g,Si032031m.g,Si035909m.g,Si029105m.g,Si021185m.g
GO:0034641	cellular nitrogen compound metabolic process	biological_process	0.99987	1	235	1241	5259	22835	Si001485m.g,Si036622m.g,Si002514m.g,Si024041m.g,Si038001m.g,Si018619m.g,Si021840m.g,Si012954m.g,Si030206m.g,Si002748m.g,Si031946m.g,Si010747m.g,Si021634m.g,Si026437m.g,Si009256m.g,Si029127m.g,Si012106m.g,Si036565m.g,Si033160m.g,Si027982m.g,Si001109m.g,Si017978m.g,Si019865m.g,Si028735m.g,Si030741m.g,Si025165m.g,Si018224m.g,Si029590m.g,Si026859m.g,Si029464m.g,Si008743m.g,Si000042m.g,Si013551m.g,Si0…
GO:0032268	regulation of cellular protein metabolic process	biological_process	0.99992	1	1	1241	168	22835	Si026657m.g
GO:0051246	regulation of protein metabolic process	biological_process	0.99994	1	1	1241	173	22835	Si026657m.g
GO:0006396	RNA processing	biological_process	0.99996	1	18	1241	701	22835	Si021185m.g,Si029105m.g,Si003027m.g,Si032031m.g,Si035909m.g,Si004196m.g,Si000334m.g,Si026919m.g,Si004263m.g,Si001725m.g,Si037358m.g,Si015634m.g,Si010747m.g,Si007016m.g,Si007858m.g,Si027734m.g,Si036622m.g,Si029509m.g
GO:1901566	organonitrogen compound biosynthetic process	biological_process	0.99999	1	41	1241	1363	22835	Si001234m.g,Si033140m.g,Si015090m.g,Si016208m.g,Si036858m.g,Si009748m.g,Si010706m.g,Si008465m.g,Si030109m.g,Si014220m.g,Si013130m.g,Si015575m.g,Si031444m.g,Si028959m.g,Si039112m.g,Si039188m.g,Si039337m.g,Si009754m.g,Si001725m.g,Si030777m.g,Si036871m.g,Si024242m.g,Si000476m.g,Si002121m.g,Si022756m.g,Si002515m.g,Si024710m.g,Si017978m.g,Si026657m.g,Si004466m.g,Si005922m.g,Si032502m.g,Si013551m.g,Si0…
GO:0000145	exocyst	cellular_component	0.017302	0.63317	8	1241	59	22835	Si021495m.g,Si008094m.g,Si006309m.g,Si006623m.g,Si013433m.g,Si006290m.g,Si006357m.g,Si008018m.g
GO:0031012	extracellular matrix	cellular_component	0.026731	0.83521	11	1241	106	22835	Si027436m.g,Si034743m.g,Si023155m.g,Si039148m.g,Si009748m.g,Si023228m.g,Si033577m.g,Si000074m.g,Si008312m.g,Si003742m.g,Si031170m.g
GO:0032039	integrator complex	cellular_component	0.052081	1	1	1241	1	22835	Si037288m.g
GO:0005578	proteinaceous extracellular matrix	cellular_component	0.070639	1	9	1241	96	22835	Si027436m.g,Si034743m.g,Si009748m.g,Si023155m.g,Si023228m.g,Si033577m.g,Si000074m.g,Si003742m.g,Si031170m.g
GO:0031411	gas vesicle	cellular_component	0.070835	1	2	1241	9	22835	Si024041m.g,Si037175m.g
GO:0005938	cell cortex	cellular_component	0.080488	1	9	1241	94	22835	Si013433m.g,Si006623m.g,Si008018m.g,Si006357m.g,Si034317m.g,Si006290m.g,Si008094m.g,Si021495m.g,Si006309m.g
GO:0009986	cell surface	cellular_component	0.10433	1	1	1241	2	22835	Si013327m.g
GO:0036126	sperm flagellum	cellular_component	0.10618	1	1	1241	2	22835	Si003690m.g
GO:0097228	sperm principal piece	cellular_component	0.10618	1	1	1241	2	22835	Si003690m.g
GO:0042720	mitochondrial inner membrane peptidase complex	cellular_component	0.11152	1	1	1241	2	22835	Si009284m.g
GO:0044448	cell cortex part	cellular_component	0.12015	1	8	1241	88	22835	Si006309m.g,Si008094m.g,Si021495m.g,Si006290m.g,Si008018m.g,Si006357m.g,Si013433m.g,Si006623m.g
GO:0001533	cornified envelope	cellular_component	0.13967	1	2	1241	12	22835	Si016376m.g,Si002012m.g
GO:0005885	Arp2/3 protein complex	cellular_component	0.14732	1	2	1241	13	22835	Si007619m.g,Si018436m.g
GO:0072669	tRNA-splicing ligase complex	cellular_component	0.16221	1	1	1241	3	22835	Si010039m.g
GO:0000176	nuclear exosome (RNase complex)	cellular_component	0.16252	1	1	1241	3	22835	Si015634m.g
GO:0042025	host cell nucleus	cellular_component	0.17695	1	11	1241	146	22835	Si006327m.g,Si033946m.g,Si034296m.g,Si034860m.g,Si029773m.g,Si012814m.g,Si040152m.g,Si002271m.g,Si029879m.g,Si016587m.g,Si017209m.g
GO:0033646	host intracellular part	cellular_component	0.18249	1	12	1241	163	22835	Si012814m.g,Si029773m.g,Si034860m.g,Si000942m.g,Si034296m.g,Si033946m.g,Si006327m.g,Si017209m.g,Si016587m.g,Si029879m.g,Si002271m.g,Si040152m.g
GO:0043656	intracellular region of host	cellular_component	0.18249	1	12	1241	163	22835	Si040152m.g,Si029879m.g,Si002271m.g,Si017209m.g,Si016587m.g,Si006327m.g,Si034296m.g,Si033946m.g,Si029773m.g,Si034860m.g,Si000942m.g,Si012814m.g
GO:0036128	CatSper complex	cellular_component	0.18569	1	1	1241	4	22835	Si003690m.g
GO:0033647	host intracellular organelle	cellular_component	0.1988	1	11	1241	150	22835	Si034860m.g,Si029773m.g,Si012814m.g,Si006327m.g,Si033946m.g,Si034296m.g,Si002271m.g,Si029879m.g,Si016587m.g,Si017209m.g,Si040152m.g
GO:0033648	host intracellular membrane-bounded organelle	cellular_component	0.1988	1	11	1241	150	22835	Si012814m.g,Si034860m.g,Si029773m.g,Si033946m.g,Si034296m.g,Si006327m.g,Si016587m.g,Si017209m.g,Si002271m.g,Si029879m.g,Si040152m.g
GO:0000139	Golgi membrane	cellular_component	0.1989	1	5	1241	55	22835	Si037365m.g,Si039975m.g,Si001031m.g,Si030185m.g,Si023013m.g
GO:0042765	GPI-anchor transamidase complex	cellular_component	0.21058	1	1	1241	4	22835	Si006467m.g
GO:0005905	coated pit	cellular_component	0.23021	1	2	1241	16	22835	Si001031m.g,Si037365m.g
GO:0012510	trans-Golgi network transport vesicle membrane	cellular_component	0.23021	1	2	1241	16	22835	Si037365m.g,Si001031m.g
GO:0030125	clathrin vesicle coat	cellular_component	0.23021	1	2	1241	16	22835	Si037365m.g,Si001031m.g
GO:0030130	clathrin coat of trans-Golgi network vesicle	cellular_component	0.23021	1	2	1241	16	22835	Si001031m.g,Si037365m.g
GO:0030132	clathrin coat of coated pit	cellular_component	0.23021	1	2	1241	16	22835	Si001031m.g,Si037365m.g
GO:0030136	clathrin-coated vesicle	cellular_component	0.23021	1	2	1241	16	22835	Si037365m.g,Si001031m.g
GO:0030140	trans-Golgi network transport vesicle	cellular_component	0.23021	1	2	1241	16	22835	Si001031m.g,Si037365m.g
GO:0030665	clathrin-coated vesicle membrane	cellular_component	0.23021	1	2	1241	16	22835	Si001031m.g,Si037365m.g
GO:0071944	cell periphery	cellular_component	0.23547	1	38	1241	616	22835	Si000942m.g,Si032580m.g,Si006290m.g,Si024146m.g,Si036148m.g,Si033923m.g,Si014238m.g,Si016376m.g,Si037403m.g,Si006357m.g,Si008018m.g,Si002012m.g,Si006623m.g,Si030204m.g,Si039199m.g,Si001218m.g,Si037175m.g,Si021495m.g,Si007117m.g,Si030410m.g,Si034317m.g,Si037365m.g,Si026892m.g,Si003690m.g,Si001031m.g,Si029988m.g,Si004802m.g,Si038154m.g,Si013433m.g,Si006487m.g,Si006309m.g,Si019586m.g,Si038907m.g,Si0…
GO:0033643	host cell part	cellular_component	0.23557	1	13	1241	189	22835	Si006327m.g,Si034296m.g,Si033946m.g,Si029773m.g,Si000942m.g,Si034860m.g,Si012814m.g,Si036123m.g,Si040152m.g,Si029879m.g,Si002271m.g,Si017209m.g,Si016587m.g
GO:0000178	exosome (RNase complex)	cellular_component	0.2419	1	1	1241	5	22835	Si015634m.g
GO:0044441	ciliary part	cellular_component	0.24235	1	1	1241	5	22835	Si003690m.g
GO:0097223	sperm part	cellular_component	0.25115	1	1	1241	5	22835	Si003690m.g
GO:0018995	host	cellular_component	0.25355	1	13	1241	192	22835	Si012814m.g,Si029773m.g,Si000942m.g,Si034860m.g,Si034296m.g,Si033946m.g,Si006327m.g,Si017209m.g,Si016587m.g,Si029879m.g,Si002271m.g,Si036123m.g,Si040152m.g
GO:0043657	host cell	cellular_component	0.25355	1	13	1241	192	22835	Si006327m.g,Si033946m.g,Si034296m.g,Si034860m.g,Si000942m.g,Si029773m.g,Si012814m.g,Si036123m.g,Si040152m.g,Si002271m.g,Si029879m.g,Si016587m.g,Si017209m.g
GO:0044215	other organism	cellular_component	0.25825	1	13	1241	193	22835	Si034860m.g,Si000942m.g,Si029773m.g,Si012814m.g,Si006327m.g,Si033946m.g,Si034296m.g,Si002271m.g,Si029879m.g,Si016587m.g,Si017209m.g,Si036123m.g,Si040152m.g
GO:0044216	other organism cell	cellular_component	0.25825	1	13	1241	193	22835	Si006327m.g,Si033946m.g,Si034296m.g,Si000942m.g,Si034860m.g,Si029773m.g,Si012814m.g,Si036123m.g,Si040152m.g,Si002271m.g,Si029879m.g,Si016587m.g,Si017209m.g
GO:0044217	other organism part	cellular_component	0.25825	1	13	1241	193	22835	Si034296m.g,Si033946m.g,Si006327m.g,Si012814m.g,Si029773m.g,Si000942m.g,Si034860m.g,Si036123m.g,Si040152m.g,Si017209m.g,Si016587m.g,Si029879m.g,Si002271m.g
GO:0005576	extracellular region	cellular_component	0.278	1	55	1241	940	22835	Si031716m.g,Si006888m.g,Si003742m.g,Si005316m.g,Si001862m.g,Si030180m.g,Si008282m.g,Si009748m.g,Si001369m.g,Si018133m.g,Si001375m.g,Si000074m.g,Si032580m.g,Si024906m.g,Si028893m.g,Si028865m.g,Si034743m.g,Si029848m.g,Si030354m.g,Si009754m.g,Si034356m.g,Si027436m.g,Si001909m.g,Si039876m.g,Si025955m.g,Si000341m.g,Si024978m.g,Si015588m.g,Si006487m.g,Si001610m.g,Si007238m.g,Si023228m.g,Si022689m.g,Si0…
GO:0044431	Golgi apparatus part	cellular_component	0.28114	1	6	1241	78	22835	Si030185m.g,Si023013m.g,Si037365m.g,Si039975m.g,Si026381m.g,Si001031m.g
GO:0042601	endospore-forming forespore	cellular_component	0.2933	1	1	1241	6	22835	Si035307m.g
GO:0042763	intracellular immature spore	cellular_component	0.2933	1	1	1241	6	22835	Si035307m.g
GO:0042600	chorion	cellular_component	0.29579	1	7	1241	100	22835	Si032580m.g,Si019586m.g,Si026892m.g,Si014478m.g,Si029988m.g,Si019865m.g,Si003806m.g
GO:0016592	mediator complex	cellular_component	0.29705	1	9	1241	133	22835	Si002515m.g,Si033393m.g,Si015654m.g,Si026629m.g,Si001924m.g,Si000845m.g,Si000839m.g,Si036148m.g,Si023341m.g
GO:0005802	trans-Golgi network	cellular_component	0.29839	1	1	1241	6	22835	Si026381m.g
GO:0098589	membrane region	cellular_component	0.3121	1	2	1241	20	22835	Si001031m.g,Si037365m.g
GO:0005891	voltage-gated calcium channel complex	cellular_component	0.32714	1	1	1241	8	22835	Si003690m.g
GO:0034704	calcium channel complex	cellular_component	0.32714	1	1	1241	8	22835	Si003690m.g
GO:0019033	viral tegument	cellular_component	0.35115	1	2	1241	23	22835	Si039322m.g,Si013842m.g
GO:0030173	integral component of Golgi membrane	cellular_component	0.37462	1	1	1241	8	22835	Si023013m.g
GO:0031228	intrinsic component of Golgi membrane	cellular_component	0.37462	1	1	1241	8	22835	Si023013m.g
GO:0005794	Golgi apparatus	cellular_component	0.38527	1	6	1241	89	22835	Si023013m.g,Si030185m.g,Si039975m.g,Si026381m.g,Si001031m.g,Si037365m.g
GO:0015934	large ribosomal subunit	cellular_component	0.41657	1	1	1241	10	22835	Si039112m.g
GO:0072588	box H/ACA RNP complex	cellular_component	0.42598	1	1	1241	10	22835	Si028735m.g
GO:0034702	ion channel complex	cellular_component	0.42698	1	1	1241	11	22835	Si003690m.g
GO:0034703	cation channel complex	cellular_component	0.42698	1	1	1241	11	22835	Si003690m.g
GO:0030176	integral component of endoplasmic reticulum membrane	cellular_component	0.42765	1	4	1241	63	22835	Si019926m.g,Si027091m.g,Si039193m.g,Si006467m.g
GO:0031227	intrinsic component of endoplasmic reticulum membrane	cellular_component	0.42765	1	4	1241	63	22835	Si019926m.g,Si027091m.g,Si039193m.g,Si006467m.g
GO:0031984	organelle subcompartment	cellular_component	0.43742	1	1	1241	10	22835	Si026381m.g
GO:0098791	Golgi subcompartment	cellular_component	0.43742	1	1	1241	10	22835	Si026381m.g
GO:0005758	mitochondrial intermembrane space	cellular_component	0.43852	1	1	1241	11	22835	Si009754m.g
GO:0031970	organelle envelope lumen	cellular_component	0.43852	1	1	1241	11	22835	Si009754m.g
GO:0005798	Golgi-associated vesicle	cellular_component	0.44031	1	2	1241	26	22835	Si001031m.g,Si037365m.g
GO:0030660	Golgi-associated vesicle membrane	cellular_component	0.44031	1	2	1241	26	22835	Si001031m.g,Si037365m.g
GO:0044421	extracellular region part	cellular_component	0.44623	1	11	1241	189	22835	Si007238m.g,Si001610m.g,Si031170m.g,Si003742m.g,Si033577m.g,Si000074m.g,Si023155m.g,Si009748m.g,Si023228m.g,Si027436m.g,Si034743m.g
GO:0030118	clathrin coat	cellular_component	0.46087	1	2	1241	27	22835	Si001031m.g,Si037365m.g
GO:0009507	chloroplast	cellular_component	0.46395	1	2	1241	28	22835	Si016376m.g,Si035334m.g
GO:0009536	plastid	cellular_component	0.46395	1	2	1241	28	22835	Si016376m.g,Si035334m.g
GO:0042597	periplasmic space	cellular_component	0.48878	1	2	1241	30	22835	Si009698m.g,Si029458m.g
GO:0071203	WASH complex	cellular_component	0.49481	1	2	1241	30	22835	Si012254m.g,Si023194m.g
GO:0009538	photosystem I reaction center	cellular_component	0.50028	1	1	1241	12	22835	Si032260m.g
GO:0005886	plasma membrane	cellular_component	0.51134	1	17	1241	309	22835	Si037365m.g,Si024146m.g,Si033923m.g,Si003690m.g,Si036148m.g,Si016376m.g,Si004802m.g,Si001031m.g,Si014238m.g,Si038154m.g,Si037403m.g,Si002012m.g,Si038907m.g,Si037175m.g,Si039199m.g,Si001218m.g,Si040212m.g
GO:0005887	integral component of plasma membrane	cellular_component	0.51926	1	3	1241	50	22835	Si001218m.g,Si039199m.g,Si040212m.g
GO:0005801	cis-Golgi network	cellular_component	0.52194	1	2	1241	32	22835	Si015634m.g,Si029224m.g
GO:0030312	external encapsulating structure	cellular_component	0.52629	1	12	1241	219	22835	Si019586m.g,Si030204m.g,Si029988m.g,Si019865m.g,Si003806m.g,Si014478m.g,Si000942m.g,Si032580m.g,Si007117m.g,Si030410m.g,Si006487m.g,Si026892m.g
GO:0031226	intrinsic component of plasma membrane	cellular_component	0.53327	1	3	1241	51	22835	Si040212m.g,Si039199m.g,Si001218m.g
GO:0005732	small nucleolar ribonucleoprotein complex	cellular_component	0.54452	1	1	1241	14	22835	Si028735m.g
GO:0000786	nucleosome	cellular_component	0.55703	1	3	1241	54	22835	Si028381m.g,Si012106m.g,Si019039m.g
GO:0019031	viral envelope	cellular_component	0.56114	1	7	1241	126	22835	Si039625m.g,Si034050m.g,Si002515m.g,Si014441m.g,Si029653m.g,Si000851m.g,Si029570m.g
GO:0036338	viral membrane	cellular_component	0.56114	1	7	1241	126	22835	Si014441m.g,Si029653m.g,Si002515m.g,Si039625m.g,Si034050m.g,Si000851m.g,Si029570m.g
GO:0000275	mitochondrial proton-transporting ATP synthase complex, catalytic core F(1)	cellular_component	0.56828	1	1	1241	15	22835	Si001234m.g
GO:0045095	keratin filament	cellular_component	0.57041	1	1	1241	15	22835	Si014978m.g
GO:0098800	inner mitochondrial membrane protein complex	cellular_component	0.57271	1	4	1241	75	22835	Si039337m.g,Si001234m.g,Si010946m.g,Si009284m.g
GO:0032993	protein-DNA complex	cellular_component	0.57767	1	3	1241	56	22835	Si019039m.g,Si012106m.g,Si028381m.g
GO:0031300	intrinsic component of organelle membrane	cellular_component	0.58726	1	5	1241	95	22835	Si039193m.g,Si006467m.g,Si027091m.g,Si019926m.g,Si023013m.g
GO:0031301	integral component of organelle membrane	cellular_component	0.58726	1	5	1241	95	22835	Si039193m.g,Si006467m.g,Si027091m.g,Si023013m.g,Si019926m.g
GO:0005753	mitochondrial proton-transporting ATP synthase complex	cellular_component	0.58868	1	2	1241	37	22835	Si039337m.g,Si001234m.g
GO:0000785	chromatin	cellular_component	0.59672	1	3	1241	57	22835	Si028381m.g,Si019039m.g,Si012106m.g
GO:0012506	vesicle membrane	cellular_component	0.59687	1	4	1241	73	22835	Si037365m.g,Si013919m.g,Si001031m.g,Si016396m.g
GO:0044815	DNA packaging complex	cellular_component	0.60803	1	3	1241	58	22835	Si028381m.g,Si019039m.g,Si012106m.g
GO:0015629	actin cytoskeleton	cellular_component	0.61166	1	3	1241	57	22835	Si018436m.g,Si013320m.g,Si007619m.g
GO:0005664	nuclear origin of replication recognition complex	cellular_component	0.62168	1	1	1241	17	22835	Si014144m.g
GO:0009539	photosystem II reaction center	cellular_component	0.63172	1	2	1241	43	22835	Si025902m.g,Si023016m.g
GO:0044463	cell projection part	cellular_component	0.63369	1	1	1241	18	22835	Si003690m.g
GO:0033179	proton-transporting V-type ATPase, V0 domain	cellular_component	0.63483	1	2	1241	39	22835	Si016587m.g,Si005163m.g
GO:0009523	photosystem II	cellular_component	0.64426	1	5	1241	107	22835	Si025902m.g,Si040245m.g,Si035993m.g,Si023016m.g,Si016376m.g
GO:0030658	transport vesicle membrane	cellular_component	0.64561	1	3	1241	58	22835	Si001031m.g,Si013919m.g,Si037365m.g
GO:0009341	beta-galactosidase complex	cellular_component	0.65194	1	1	1241	18	22835	Si035445m.g
GO:0031514	motile cilium	cellular_component	0.6556	1	3	1241	61	22835	Si003690m.g,Si018524m.g,Si014978m.g
GO:0048046	apoplast	cellular_component	0.65885	1	2	1241	41	22835	Si007117m.g,Si006487m.g
GO:0044391	ribosomal subunit	cellular_component	0.66589	1	1	1241	20	22835	Si039112m.g
GO:0009522	photosystem I	cellular_component	0.66805	1	2	1241	45	22835	Si032260m.g,Si015549m.g
GO:0055036	virion membrane	cellular_component	0.66973	1	1	1241	19	22835	Si036123m.g
GO:0005618	cell wall	cellular_component	0.67103	1	5	1241	104	22835	Si030204m.g,Si007117m.g,Si030410m.g,Si000942m.g,Si006487m.g
GO:0044459	plasma membrane part	cellular_component	0.67177	1	6	1241	123	22835	Si039199m.g,Si001218m.g,Si003690m.g,Si040212m.g,Si037365m.g,Si001031m.g
GO:0045261	proton-transporting ATP synthase complex, catalytic core F(1)	cellular_component	0.67446	1	1	1241	20	22835	Si001234m.g
GO:0044423	virion part	cellular_component	0.68421	1	23	1241	454	22835	Si026583m.g,Si014441m.g,Si029570m.g,Si035001m.g,Si015634m.g,Si024671m.g,Si039308m.g,Si002515m.g,Si032728m.g,Si022756m.g,Si025227m.g,Si034050m.g,Si029653m.g,Si025870m.g,Si004426m.g,Si029224m.g,Si036123m.g,Si013842m.g,Si009506m.g,Si039625m.g,Si034995m.g,Si000851m.g,Si039322m.g
GO:0005929	cilium	cellular_component	0.68679	1	3	1241	64	22835	Si018524m.g,Si014978m.g,Si003690m.g
GO:0000276	mitochondrial proton-transporting ATP synthase complex, coupling factor F(o)	cellular_component	0.689	1	1	1241	22	22835	Si039337m.g
GO:0009521	photosystem	cellular_component	0.69394	1	7	1241	157	22835	Si016376m.g,Si023016m.g,Si025902m.g,Si040245m.g,Si015549m.g,Si035993m.g,Si032260m.g
GO:0030430	host cell cytoplasm	cellular_component	0.69998	1	1	1241	22	22835	Si000942m.g
GO:0030133	transport vesicle	cellular_component	0.70693	1	3	1241	64	22835	Si001031m.g,Si037365m.g,Si013919m.g
GO:0005747	mitochondrial respiratory chain complex I	cellular_component	0.71139	1	1	1241	22	22835	Si010946m.g
GO:0030964	NADH dehydrogenase complex	cellular_component	0.71139	1	1	1241	22	22835	Si010946m.g
GO:0045271	respiratory chain complex I	cellular_component	0.71139	1	1	1241	22	22835	Si010946m.g
GO:0019012	virion	cellular_component	0.72501	1	27	1241	542	22835	Si004426m.g,Si025870m.g,Si029653m.g,Si034050m.g,Si013842m.g,Si036123m.g,Si029224m.g,Si034995m.g,Si039625m.g,Si009506m.g,Si035536m.g,Si012430m.g,Si039322m.g,Si036622m.g,Si000851m.g,Si026583m.g,Si014441m.g,Si040245m.g,Si035001m.g,Si029570m.g,Si032728m.g,Si002515m.g,Si039308m.g,Si024671m.g,Si015634m.g,Si022756m.g,Si025227m.g
GO:0005787	signal peptidase complex	cellular_component	0.72521	1	1	1241	23	22835	Si013535m.g
GO:0030120	vesicle coat	cellular_component	0.74887	1	3	1241	68	22835	Si013919m.g,Si037365m.g,Si001031m.g
GO:0030135	coated vesicle	cellular_component	0.74887	1	3	1241	68	22835	Si001031m.g,Si013919m.g,Si037365m.g
GO:0030662	coated vesicle membrane	cellular_component	0.74887	1	3	1241	68	22835	Si001031m.g,Si013919m.g,Si037365m.g
GO:0030659	cytoplasmic vesicle membrane	cellular_component	0.75684	1	3	1241	69	22835	Si001031m.g,Si013919m.g,Si037365m.g
GO:0098797	plasma membrane protein complex	cellular_component	0.75902	1	3	1241	72	22835	Si003690m.g,Si001031m.g,Si037365m.g
GO:0072686	mitotic spindle	cellular_component	0.76396	1	1	1241	26	22835	Si039496m.g
GO:0000808	origin recognition complex	cellular_component	0.76976	1	1	1241	26	22835	Si014144m.g
GO:0045259	proton-transporting ATP synthase complex	cellular_component	0.77146	1	2	1241	53	22835	Si039337m.g,Si001234m.g
GO:0005852	eukaryotic translation initiation factor 3 complex	cellular_component	0.77153	1	1	1241	27	22835	Si015575m.g
GO:1902495	transmembrane transporter complex	cellular_component	0.77755	1	1	1241	28	22835	Si003690m.g
GO:1990351	transporter complex	cellular_component	0.77755	1	1	1241	28	22835	Si003690m.g
GO:0005789	endoplasmic reticulum membrane	cellular_component	0.78657	1	8	1241	185	22835	Si000942m.g,Si013535m.g,Si006467m.g,Si039193m.g,Si027091m.g,Si004731m.g,Si019926m.g,Si009220m.g
GO:0034357	photosynthetic membrane	cellular_component	0.79415	1	7	1241	174	22835	Si035993m.g,Si032260m.g,Si025902m.g,Si015549m.g,Si040245m.g,Si016376m.g,Si023016m.g
GO:0033177	proton-transporting two-sector ATPase complex, proton-transporting domain	cellular_component	0.79847	1	3	1241	80	22835	Si005163m.g,Si016587m.g,Si039337m.g
GO:0033644	host cell membrane	cellular_component	0.80165	1	1	1241	29	22835	Si036123m.g
GO:0042175	nuclear outer membrane-endoplasmic reticulum membrane network	cellular_component	0.80567	1	8	1241	189	22835	Si019926m.g,Si004731m.g,Si027091m.g,Si009220m.g,Si013535m.g,Si000942m.g,Si039193m.g,Si006467m.g
GO:0031225	anchored component of membrane	cellular_component	0.80787	1	1	1241	29	22835	Si029866m.g
GO:0044218	other organism cell membrane	cellular_component	0.81041	1	1	1241	30	22835	Si036123m.g
GO:0044279	other organism membrane	cellular_component	0.81041	1	1	1241	30	22835	Si036123m.g
GO:0031988	membrane-bounded vesicle	cellular_component	0.81493	1	4	1241	99	22835	Si016396m.g,Si001031m.g,Si013919m.g,Si037365m.g
GO:0044432	endoplasmic reticulum part	cellular_component	0.82047	1	8	1241	192	22835	Si000942m.g,Si013535m.g,Si039193m.g,Si006467m.g,Si027091m.g,Si019926m.g,Si004731m.g,Si009220m.g
GO:0045263	proton-transporting ATP synthase complex, coupling factor F(o)	cellular_component	0.82082	1	1	1241	33	22835	Si039337m.g
GO:0044433	cytoplasmic vesicle part	cellular_component	0.82184	1	3	1241	78	22835	Si037365m.g,Si013919m.g,Si001031m.g
GO:0009579	thylakoid	cellular_component	0.83098	1	7	1241	183	22835	Si015549m.g,Si025902m.g,Si040245m.g,Si032260m.g,Si035993m.g,Si023016m.g,Si016376m.g
GO:0044436	thylakoid part	cellular_component	0.83098	1	7	1241	183	22835	Si015549m.g,Si025902m.g,Si040245m.g,Si032260m.g,Si035993m.g,Si016376m.g,Si023016m.g
GO:0033176	proton-transporting V-type ATPase complex	cellular_component	0.83159	1	2	1241	57	22835	Si005163m.g,Si016587m.g
GO:0098803	respiratory chain complex	cellular_component	0.84687	1	1	1241	34	22835	Si010946m.g
GO:0016459	myosin complex	cellular_component	0.84721	1	1	1241	33	22835	Si013320m.g
GO:0098798	mitochondrial protein complex	cellular_component	0.84895	1	4	1241	111	22835	Si039337m.g,Si001234m.g,Si010946m.g,Si009284m.g
GO:0031982	vesicle	cellular_component	0.86138	1	4	1241	108	22835	Si016396m.g,Si001031m.g,Si013919m.g,Si037365m.g
GO:0009654	photosystem II oxygen evolving complex	cellular_component	0.86139	1	1	1241	36	22835	Si040245m.g
GO:0005882	intermediate filament	cellular_component	0.86668	1	2	1241	63	22835	Si014978m.g,Si021006m.g
GO:0045111	intermediate filament cytoskeleton	cellular_component	0.86668	1	2	1241	63	22835	Si014978m.g,Si021006m.g
GO:0000778	condensed nuclear chromosome kinetochore	cellular_component	0.87257	1	1	1241	37	22835	Si039496m.g
GO:0000780	condensed nuclear chromosome, centromeric region	cellular_component	0.87257	1	1	1241	37	22835	Si039496m.g
GO:0000942	condensed nuclear chromosome outer kinetochore	cellular_component	0.87257	1	1	1241	37	22835	Si039496m.g
GO:0042729	DASH complex	cellular_component	0.87257	1	1	1241	37	22835	Si039496m.g
GO:0000152	nuclear ubiquitin ligase complex	cellular_component	0.88188	1	13	1241	329	22835	Si036312m.g,Si025148m.g,Si020090m.g,Si011173m.g,Si008275m.g,Si039747m.g,Si034558m.g,Si017178m.g,Si006452m.g,Si039625m.g,Si002803m.g,Si007056m.g,Si017347m.g
GO:0005680	anaphase-promoting complex	cellular_component	0.88188	1	13	1241	329	22835	Si039625m.g,Si002803m.g,Si017178m.g,Si034558m.g,Si006452m.g,Si007056m.g,Si017347m.g,Si011173m.g,Si036312m.g,Si025148m.g,Si020090m.g,Si039747m.g,Si008275m.g
GO:0031461	cullin-RING ubiquitin ligase complex	cellular_component	0.88188	1	13	1241	329	22835	Si007056m.g,Si017347m.g,Si034558m.g,Si017178m.g,Si006452m.g,Si002803m.g,Si039625m.g,Si008275m.g,Si039747m.g,Si025148m.g,Si036312m.g,Si020090m.g,Si011173m.g
GO:0044455	mitochondrial membrane part	cellular_component	0.88837	1	4	1241	120	22835	Si010946m.g,Si009284m.g,Si039337m.g,Si001234m.g
GO:0042995	cell projection	cellular_component	0.89042	1	3	1241	93	22835	Si003690m.g,Si018524m.g,Si014978m.g
GO:1990204	oxidoreductase complex	cellular_component	0.89278	1	2	1241	69	22835	Si040245m.g,Si010946m.g
GO:0000151	ubiquitin ligase complex	cellular_component	0.89374	1	13	1241	334	22835	Si002803m.g,Si039625m.g,Si006452m.g,Si034558m.g,Si017178m.g,Si017347m.g,Si007056m.g,Si011173m.g,Si020090m.g,Si036312m.g,Si025148m.g,Si039747m.g,Si008275m.g
GO:0019898	extrinsic component of membrane	cellular_component	0.8943	1	2	1241	69	22835	Si027276m.g,Si040245m.g
GO:0005746	mitochondrial respiratory chain	cellular_component	0.8955	1	1	1241	41	22835	Si010946m.g
GO:0005743	mitochondrial inner membrane	cellular_component	0.89583	1	4	1241	121	22835	Si001234m.g,Si039337m.g,Si009284m.g,Si010946m.g
GO:0044454	nuclear chromosome part	cellular_component	0.90536	1	2	1241	71	22835	Si039496m.g,Si014144m.g
GO:0070469	respiratory chain	cellular_component	0.9062	1	1	1241	43	22835	Si010946m.g
GO:0016023	cytoplasmic membrane-bounded vesicle	cellular_component	0.90908	1	3	1241	95	22835	Si037365m.g,Si013919m.g,Si001031m.g
GO:0019028	viral capsid	cellular_component	0.90965	1	13	1241	326	22835	Si035001m.g,Si029224m.g,Si026583m.g,Si004426m.g,Si025870m.g,Si025227m.g,Si022756m.g,Si039308m.g,Si034995m.g,Si032728m.g,Si015634m.g,Si024671m.g,Si009506m.g
GO:0012507	ER to Golgi transport vesicle membrane	cellular_component	0.91349	1	1	1241	42	22835	Si013919m.g
GO:0030127	COPII vesicle coat	cellular_component	0.91349	1	1	1241	42	22835	Si013919m.g
GO:0030134	ER to Golgi transport vesicle	cellular_component	0.91349	1	1	1241	42	22835	Si013919m.g
GO:0019866	organelle inner membrane	cellular_component	0.91595	1	4	1241	127	22835	Si001234m.g,Si039337m.g,Si009284m.g,Si010946m.g
GO:0032040	small-subunit processome	cellular_component	0.91759	1	2	1241	73	22835	Si034732m.g,Si026437m.g
GO:0016469	proton-transporting two-sector ATPase complex	cellular_component	0.92116	1	4	1241	129	22835	Si001234m.g,Si016587m.g,Si039337m.g,Si005163m.g
GO:0000794	condensed nuclear chromosome	cellular_component	0.92311	1	1	1241	46	22835	Si039496m.g
GO:0005654	nucleoplasm	cellular_component	0.93113	1	10	1241	272	22835	Si000845m.g,Si001924m.g,Si015654m.g,Si026629m.g,Si033393m.g,Si002515m.g,Si037288m.g,Si023341m.g,Si036148m.g,Si000839m.g
GO:0044451	nucleoplasm part	cellular_component	0.93113	1	10	1241	272	22835	Si023341m.g,Si036148m.g,Si000839m.g,Si026629m.g,Si015654m.g,Si001924m.g,Si000845m.g,Si002515m.g,Si033393m.g,Si037288m.g
GO:0030684	preribosome	cellular_component	0.93184	1	2	1241	77	22835	Si034732m.g,Si026437m.g
GO:0031410	cytoplasmic vesicle	cellular_component	0.93594	1	3	1241	104	22835	Si001031m.g,Si037365m.g,Si013919m.g
GO:0019867	outer membrane	cellular_component	0.9393	1	6	1241	184	22835	Si009684m.g,Si023002m.g,Si008743m.g,Si003116m.g,Si025148m.g,Si024551m.g
GO:0033178	proton-transporting two-sector ATPase complex, catalytic domain	cellular_component	0.94007	1	1	1241	49	22835	Si001234m.g
GO:0000940	condensed chromosome outer kinetochore	cellular_component	0.94418	1	1	1241	52	22835	Si039496m.g
GO:0000228	nuclear chromosome	cellular_component	0.94525	1	2	1241	83	22835	Si014144m.g,Si039496m.g
GO:0000777	condensed chromosome kinetochore	cellular_component	0.95025	1	1	1241	54	22835	Si039496m.g
GO:0000779	condensed chromosome, centromeric region	cellular_component	0.95025	1	1	1241	54	22835	Si039496m.g
GO:0016021	integral component of membrane	cellular_component	0.95826	1	111	1241	2347	22835	Si028545m.g,Si027436m.g,Si015724m.g,Si014238m.g,Si000667m.g,Si032948m.g,Si032792m.g,Si000074m.g,Si025154m.g,Si034826m.g,Si010322m.g,Si009188m.g,Si039193m.g,Si035516m.g,Si006467m.g,Si035143m.g,Si002271m.g,Si037175m.g,Si006218m.g,Si034804m.g,Si035001m.g,Si037403m.g,Si006229m.g,Si038484m.g,Si009343m.g,Si018477m.g,Si030014m.g,Si003690m.g,Si025148m.g,Si012106m.g,Si009311m.g,Si009670m.g,Si026437m.g,Si0…
GO:0031224	intrinsic component of membrane	cellular_component	0.96488	1	112	1241	2382	22835	Si004802m.g,Si029558m.g,Si021837m.g,Si009485m.g,Si016428m.g,Si014263m.g,Si016879m.g,Si006120m.g,Si008627m.g,Si040212m.g,Si001188m.g,Si006794m.g,Si023178m.g,Si030185m.g,Si001533m.g,Si027091m.g,Si010516m.g,Si035909m.g,Si019098m.g,Si028682m.g,Si024133m.g,Si014978m.g,Si031090m.g,Si022756m.g,Si035993m.g,Si019459m.g,Si028044m.g,Si038154m.g,Si000394m.g,Si013346m.g,Si019926m.g,Si039033m.g,Si013775m.g,Si0…
GO:0030117	membrane coat	cellular_component	0.96563	1	4	1241	143	22835	Si017172m.g,Si001031m.g,Si037365m.g,Si013919m.g
GO:0048475	coated membrane	cellular_component	0.96563	1	4	1241	143	22835	Si001031m.g,Si013919m.g,Si037365m.g,Si017172m.g
GO:0042651	thylakoid membrane	cellular_component	0.96638	1	1	1241	62	22835	Si040245m.g
GO:0005615	extracellular space	cellular_component	0.96658	1	2	1241	93	22835	Si007238m.g,Si001610m.g
GO:0031981	nuclear lumen	cellular_component	0.9697	1	13	1241	371	22835	Si002515m.g,Si033393m.g,Si037288m.g,Si015634m.g,Si039496m.g,Si026629m.g,Si015654m.g,Si000845m.g,Si001924m.g,Si014144m.g,Si036148m.g,Si000839m.g,Si023341m.g
GO:0005783	endoplasmic reticulum	cellular_component	0.97126	1	8	1241	258	22835	Si009220m.g,Si027091m.g,Si004731m.g,Si019926m.g,Si006467m.g,Si039193m.g,Si000942m.g,Si013535m.g
GO:0098588	bounding membrane of organelle	cellular_component	0.97856	1	14	1241	405	22835	Si001031m.g,Si009220m.g,Si013919m.g,Si019926m.g,Si004731m.g,Si030185m.g,Si027091m.g,Si039975m.g,Si039193m.g,Si006467m.g,Si037365m.g,Si023013m.g,Si013535m.g,Si000942m.g
GO:0031974	membrane-enclosed lumen	cellular_component	0.98077	1	14	1241	412	22835	Si026629m.g,Si015654m.g,Si001924m.g,Si000845m.g,Si039496m.g,Si015634m.g,Si037288m.g,Si002515m.g,Si033393m.g,Si023341m.g,Si009754m.g,Si000839m.g,Si014144m.g,Si036148m.g
GO:0000793	condensed chromosome	cellular_component	0.98212	1	1	1241	72	22835	Si039496m.g
GO:0005819	spindle	cellular_component	0.9856	1	1	1241	76	22835	Si039496m.g
GO:0031090	organelle membrane	cellular_component	0.9862	1	19	1241	539	22835	Si001031m.g,Si009220m.g,Si004731m.g,Si019926m.g,Si006467m.g,Si039193m.g,Si037365m.g,Si039337m.g,Si013535m.g,Si000942m.g,Si009284m.g,Si013919m.g,Si016396m.g,Si027091m.g,Si030185m.g,Si039975m.g,Si010946m.g,Si023013m.g,Si001234m.g
GO:0043233	organelle lumen	cellular_component	0.98662	1	13	1241	401	22835	Si036148m.g,Si014144m.g,Si000839m.g,Si023341m.g,Si033393m.g,Si002515m.g,Si037288m.g,Si015634m.g,Si039496m.g,Si000845m.g,Si001924m.g,Si026629m.g,Si015654m.g
GO:0070013	intracellular organelle lumen	cellular_component	0.98662	1	13	1241	401	22835	Si023341m.g,Si036148m.g,Si014144m.g,Si000839m.g,Si039496m.g,Si000845m.g,Si001924m.g,Si015654m.g,Si026629m.g,Si033393m.g,Si002515m.g,Si037288m.g,Si015634m.g
GO:0012505	endomembrane system	cellular_component	0.98771	1	15	1241	448	22835	Si039193m.g,Si039975m.g,Si026381m.g,Si006467m.g,Si037365m.g,Si023013m.g,Si013535m.g,Si000942m.g,Si001031m.g,Si013919m.g,Si009220m.g,Si019926m.g,Si004731m.g,Si030185m.g,Si027091m.g
GO:0000776	kinetochore	cellular_component	0.98814	1	1	1241	80	22835	Si039496m.g
GO:0044427	chromosomal part	cellular_component	0.99036	1	6	1241	238	22835	Si014144m.g,Si012106m.g,Si019039m.g,Si028381m.g,Si039496m.g,Si002091m.g
GO:0044430	cytoskeletal part	cellular_component	0.99208	1	6	1241	243	22835	Si007619m.g,Si014978m.g,Si021006m.g,Si039496m.g,Si013320m.g,Si018436m.g
GO:0000775	chromosome, centromeric region	cellular_component	0.99285	1	2	1241	126	22835	Si039496m.g,Si002091m.g
GO:0044425	membrane part	cellular_component	0.99374	1	132	1241	2925	22835	Si028545m.g,Si032948m.g,Si015724m.g,Si025154m.g,Si017172m.g,Si039193m.g,Si035143m.g,Si034804m.g,Si035001m.g,Si037403m.g,Si001234m.g,Si038484m.g,Si006229m.g,Si016587m.g,Si009311m.g,Si030014m.g,Si003690m.g,Si025148m.g,Si001031m.g,Si013535m.g,Si000846m.g,Si019107m.g,Si016921m.g,Si029648m.g,Si003879m.g,Si009284m.g,Si033011m.g,Si012573m.g,Si015549m.g,Si002515m.g,Si034931m.g,Si039496m.g,Si013849m.g,Si0…
GO:0005694	chromosome	cellular_component	0.99499	1	7	1241	282	22835	Si039496m.g,Si028381m.g,Si002091m.g,Si014144m.g,Si002386m.g,Si012106m.g,Si019039m.g
GO:0005840	ribosome	cellular_component	0.99532	1	14	1241	490	22835	Si002646m.g,Si005922m.g,Si021634m.g,Si036858m.g,Si004466m.g,Si024710m.g,Si033140m.g,Si028959m.g,Si031444m.g,Si039112m.g,Si002121m.g,Si024242m.g,Si024260m.g,Si022756m.g
GO:0005740	mitochondrial envelope	cellular_component	0.99533	1	5	1241	232	22835	Si001234m.g,Si009754m.g,Si039337m.g,Si009284m.g,Si010946m.g
GO:0098687	chromosomal region	cellular_component	0.99555	1	2	1241	136	22835	Si002091m.g,Si039496m.g
GO:0005856	cytoskeleton	cellular_component	0.99558	1	6	1241	259	22835	Si007619m.g,Si021006m.g,Si039496m.g,Si013320m.g,Si018436m.g,Si014978m.g
GO:0016591	DNA-directed RNA polymerase II, holoenzyme	cellular_component	0.99563	1	1	1241	96	22835	Si037288m.g
GO:0031966	mitochondrial membrane	cellular_component	0.99694	1	4	1241	211	22835	Si010946m.g,Si009284m.g,Si039337m.g,Si001234m.g
GO:0000428	DNA-directed RNA polymerase complex	cellular_component	0.99742	1	1	1241	105	22835	Si037288m.g
GO:0030880	RNA polymerase complex	cellular_component	0.99742	1	1	1241	105	22835	Si037288m.g
GO:0055029	nuclear DNA-directed RNA polymerase complex	cellular_component	0.99742	1	1	1241	105	22835	Si037288m.g
GO:0098796	membrane protein complex	cellular_component	0.9976	1	20	1241	637	22835	Si015549m.g,Si035993m.g,Si001234m.g,Si010946m.g,Si023016m.g,Si005163m.g,Si040245m.g,Si032260m.g,Si009284m.g,Si013919m.g,Si013535m.g,Si039337m.g,Si025902m.g,Si017172m.g,Si006467m.g,Si037365m.g,Si016587m.g,Si003690m.g,Si016376m.g,Si001031m.g
GO:0016020	membrane	cellular_component	0.99761	1	224	1241	4787	22835	Si000667m.g,Si016376m.g,Si014238m.g,Si008040m.g,Si027436m.g,Si004731m.g,Si001664m.g,Si031971m.g,Si035516m.g,Si006467m.g,Si009992m.g,Si035575m.g,Si030109m.g,Si002803m.g,Si010322m.g,Si016703m.g,Si009188m.g,Si039337m.g,Si034826m.g,Si000942m.g,Si000074m.g,Si032792m.g,Si009748m.g,Si006218m.g,Si037175m.g,Si006106m.g,Si002271m.g,Si018477m.g,Si009343m.g,Si029404m.g,Si028127m.g,Si036041m.g,Si026533m.g,Si0…
GO:1990234	transferase complex	cellular_component	0.99817	1	15	1241	529	22835	Si025148m.g,Si036312m.g,Si020090m.g,Si011173m.g,Si008275m.g,Si039747m.g,Si034558m.g,Si017178m.g,Si006452m.g,Si002803m.g,Si039625m.g,Si037288m.g,Si013535m.g,Si017347m.g,Si007056m.g
GO:0044429	mitochondrial part	cellular_component	0.99837	1	5	1241	258	22835	Si001234m.g,Si039337m.g,Si009754m.g,Si009284m.g,Si010946m.g
GO:0098805	whole membrane	cellular_component	0.9989	1	3	1241	195	22835	Si001031m.g,Si013919m.g,Si037365m.g
GO:0031967	organelle envelope	cellular_component	0.999	1	5	1241	268	22835	Si001234m.g,Si009754m.g,Si039337m.g,Si009284m.g,Si010946m.g
GO:0044428	nuclear part	cellular_component	0.99905	1	26	1241	818	22835	Si036148m.g,Si025148m.g,Si000839m.g,Si023341m.g,Si033393m.g,Si006452m.g,Si017178m.g,Si037288m.g,Si002803m.g,Si039625m.g,Si001924m.g,Si007056m.g,Si015654m.g,Si026629m.g,Si020090m.g,Si036312m.g,Si014144m.g,Si011173m.g,Si008275m.g,Si039747m.g,Si002515m.g,Si034558m.g,Si015634m.g,Si039496m.g,Si000845m.g,Si017347m.g
GO:0061695	transferase complex, transferring phosphorus-containing groups	cellular_component	0.99919	1	1	1241	125	22835	Si037288m.g
GO:0015630	microtubule cytoskeleton	cellular_component	0.99926	1	1	1241	130	22835	Si039496m.g
GO:1902494	catalytic complex	cellular_component	0.99951	1	19	1241	671	22835	Si006467m.g,Si007056m.g,Si013535m.g,Si037288m.g,Si002803m.g,Si039625m.g,Si006452m.g,Si017178m.g,Si025148m.g,Si010946m.g,Si017347m.g,Si034558m.g,Si039747m.g,Si008275m.g,Si040245m.g,Si011173m.g,Si020090m.g,Si035445m.g,Si036312m.g
GO:0031975	envelope	cellular_component	0.99958	1	5	1241	288	22835	Si009754m.g,Si039337m.g,Si001234m.g,Si010946m.g,Si009284m.g
GO:0030529	ribonucleoprotein complex	cellular_component	0.99976	1	17	1241	659	22835	Si024260m.g,Si039112m.g,Si031444m.g,Si028959m.g,Si021634m.g,Si026437m.g,Si034732m.g,Si002646m.g,Si024242m.g,Si002121m.g,Si022756m.g,Si033140m.g,Si024710m.g,Si036858m.g,Si004466m.g,Si028735m.g,Si005922m.g
GO:0005739	mitochondrion	cellular_component	0.99992	1	7	1241	393	22835	Si001234m.g,Si039337m.g,Si009754m.g,Si009284m.g,Si006896m.g,Si010946m.g,Si011849m.g
GO:0005737	cytoplasm	cellular_component	0.99996	1	76	1241	2093	22835	Si021767m.g,Si019926m.g,Si006290m.g,Si028959m.g,Si031444m.g,Si027276m.g,Si012254m.g,Si014220m.g,Si018524m.g,Si013130m.g,Si036858m.g,Si033140m.g,Si023013m.g,Si035334m.g,Si039975m.g,Si002646m.g,Si033068m.g,Si023194m.g,Si009220m.g,Si016534m.g,Si034317m.g,Si037365m.g,Si026381m.g,Si014256m.g,Si024260m.g,Si027091m.g,Si030185m.g,Si016396m.g,Si038907m.g,Si008094m.g,Si013919m.g,Si004466m.g,Si024710m.g,Si0…
GO:0043232	intracellular non-membrane-bounded organelle	cellular_component	0.99996	1	28	1241	1000	22835	Si037175m.g,Si005922m.g,Si014144m.g,Si004466m.g,Si036858m.g,Si028381m.g,Si024710m.g,Si033140m.g,Si022756m.g,Si024242m.g,Si002121m.g,Si039496m.g,Si013320m.g,Si018436m.g,Si014978m.g,Si012106m.g,Si002646m.g,Si002091m.g,Si021634m.g,Si021006m.g,Si002386m.g,Si019039m.g,Si039112m.g,Si028959m.g,Si031444m.g,Si024260m.g,Si007619m.g,Si024041m.g
GO:0043234	protein complex	cellular_component	0.99998	1	67	1241	1916	22835	Si036312m.g,Si020090m.g,Si040245m.g,Si008094m.g,Si013919m.g,Si035993m.g,Si014978m.g,Si013320m.g,Si010946m.g,Si023016m.g,Si013433m.g,Si023194m.g,Si033393m.g,Si037365m.g,Si007056m.g,Si010039m.g,Si011173m.g,Si028381m.g,Si039747m.g,Si005163m.g,Si018436m.g,Si036148m.g,Si023341m.g,Si006290m.g,Si025902m.g,Si012254m.g,Si007619m.g,Si001924m.g,Si032260m.g,Si006309m.g,Si014144m.g,Si008275m.g,Si009284m.g,Si0…
GO:0043228	non-membrane-bounded organelle	cellular_component	0.99998	1	28	1241	1024	22835	Si021006m.g,Si002091m.g,Si021634m.g,Si002646m.g,Si012106m.g,Si024260m.g,Si007619m.g,Si024041m.g,Si019039m.g,Si002386m.g,Si028959m.g,Si031444m.g,Si039112m.g,Si028381m.g,Si036858m.g,Si004466m.g,Si005922m.g,Si014144m.g,Si037175m.g,Si013320m.g,Si039496m.g,Si018436m.g,Si014978m.g,Si022756m.g,Si002121m.g,Si024242m.g,Si033140m.g,Si024710m.g
GO:0044422	organelle part	cellular_component	0.99999	1	58	1241	1732	22835	Si015654m.g,Si026629m.g,Si007619m.g,Si006467m.g,Si001924m.g,Si039193m.g,Si000942m.g,Si006452m.g,Si039625m.g,Si002803m.g,Si039112m.g,Si039337m.g,Si021006m.g,Si023341m.g,Si036148m.g,Si009754m.g,Si004731m.g,Si000839m.g,Si019926m.g,Si018436m.g,Si000845m.g,Si039975m.g,Si001234m.g,Si034558m.g,Si015634m.g,Si023013m.g,Si028381m.g,Si039747m.g,Si011173m.g,Si037365m.g,Si026381m.g,Si007056m.g,Si017178m.g,Si0…
GO:0044446	intracellular organelle part	cellular_component	0.99999	1	56	1241	1713	22835	Si037365m.g,Si026381m.g,Si007056m.g,Si033393m.g,Si017178m.g,Si019039m.g,Si013535m.g,Si037288m.g,Si009220m.g,Si002091m.g,Si001031m.g,Si025148m.g,Si012106m.g,Si039496m.g,Si013320m.g,Si014978m.g,Si010946m.g,Si017347m.g,Si002515m.g,Si009284m.g,Si013919m.g,Si008275m.g,Si030185m.g,Si020090m.g,Si036312m.g,Si014144m.g,Si027091m.g,Si039193m.g,Si001924m.g,Si015654m.g,Si007619m.g,Si026629m.g,Si006467m.g,Si0…
GO:0044444	cytoplasmic part	cellular_component	1	1	51	1241	1625	22835	Si009220m.g,Si001031m.g,Si021634m.g,Si002646m.g,Si023194m.g,Si037365m.g,Si026381m.g,Si024260m.g,Si034317m.g,Si013535m.g,Si008094m.g,Si006896m.g,Si013919m.g,Si009284m.g,Si004466m.g,Si005922m.g,Si027091m.g,Si006309m.g,Si030185m.g,Si002121m.g,Si024242m.g,Si011849m.g,Si022756m.g,Si013433m.g,Si010946m.g,Si024710m.g,Si016376m.g,Si004731m.g,Si009754m.g,Si019926m.g,Si006467m.g,Si012254m.g,Si039193m.g,Si0…
GO:0005634	nucleus	cellular_component	1	1	64	1241	2021	22835	Si007056m.g,Si014256m.g,Si033393m.g,Si035966m.g,Si002091m.g,Si037358m.g,Si007238m.g,Si028285m.g,Si013919m.g,Si036312m.g,Si020090m.g,Si030560m.g,Si038907m.g,Si039033m.g,Si013775m.g,Si012254m.g,Si001924m.g,Si018524m.g,Si023341m.g,Si027014m.g,Si018705m.g,Si036148m.g,Si028381m.g,Si039747m.g,Si030258m.g,Si011173m.g,Si017178m.g,Si037288m.g,Si021840m.g,Si019039m.g,Si010747m.g,Si031602m.g,Si025148m.g,Si0…
GO:0032991	macromolecular complex	cellular_component	1	1	84	1241	2519	22835	Si013320m.g,Si014978m.g,Si022756m.g,Si023016m.g,Si013433m.g,Si010946m.g,Si024710m.g,Si035993m.g,Si013919m.g,Si008094m.g,Si004466m.g,Si020090m.g,Si036312m.g,Si040245m.g,Si037365m.g,Si024260m.g,Si007056m.g,Si033393m.g,Si002646m.g,Si023194m.g,Si005163m.g,Si018436m.g,Si033140m.g,Si028381m.g,Si039747m.g,Si036858m.g,Si010039m.g,Si011173m.g,Si001924m.g,Si012254m.g,Si007619m.g,Si006290m.g,Si025902m.g,Si0…
GO:0005575	cellular_component	cellular_component	1	1	408	1241	9244	22835	Si000394m.g,Si034356m.g,Si039033m.g,Si024146m.g,Si001924m.g,Si007619m.g,Si014220m.g,Si031355m.g,Si006290m.g,Si031444m.g,Si028959m.g,Si001862m.g,Si029066m.g,Si006217m.g,Si004810m.g,Si005163m.g,Si006428m.g,Si004802m.g,Si029653m.g,Si033068m.g,Si009485m.g,Si031170m.g,Si014256m.g,Si016879m.g,Si009333m.g,Si016741m.g,Si004466m.g,Si010581m.g,Si018035m.g,Si013685m.g,Si001533m.g,Si002047m.g,Si035909m.g,Si0…
GO:0043227	membrane-bounded organelle	cellular_component	1	1	89	1241	2863	22835	Si037288m.g,Si021840m.g,Si013535m.g,Si019039m.g,Si017178m.g,Si001031m.g,Si031602m.g,Si010747m.g,Si013918m.g,Si012106m.g,Si025148m.g,Si033160m.g,Si017347m.g,Si039496m.g,Si019867m.g,Si002515m.g,Si008275m.g,Si006230m.g,Si006896m.g,Si009284m.g,Si004984m.g,Si014144m.g,Si026629m.g,Si015654m.g,Si006467m.g,Si018363m.g,Si039193m.g,Si029509m.g,Si002803m.g,Si039625m.g,Si039337m.g,Si000942m.g,Si006452m.g,Si0…
GO:0043231	intracellular membrane-bounded organelle	cellular_component	1	1	88	1241	2860	22835	Si009220m.g,Si002091m.g,Si035966m.g,Si029224m.g,Si033393m.g,Si037365m.g,Si014256m.g,Si026381m.g,Si007056m.g,Si020090m.g,Si030185m.g,Si036312m.g,Si027091m.g,Si030560m.g,Si038907m.g,Si013919m.g,Si028285m.g,Si037358m.g,Si007238m.g,Si010946m.g,Si011849m.g,Si036148m.g,Si019926m.g,Si027014m.g,Si018705m.g,Si023341m.g,Si039033m.g,Si013775m.g,Si018524m.g,Si001924m.g,Si012254m.g,Si020161m.g,Si011173m.g,Si0…
GO:0005622	intracellular	cellular_component	1	1	152	1241	4622	22835	Si006623m.g,Si000845m.g,Si025365m.g,Si034558m.g,Si006357m.g,Si030329m.g,Si012660m.g,Si009748m.g,Si037175m.g,Si029509m.g,Si015654m.g,Si026629m.g,Si006467m.g,Si018363m.g,Si000942m.g,Si002803m.g,Si039337m.g,Si034732m.g,Si016376m.g,Si004731m.g,Si006199m.g,Si000839m.g,Si017347m.g,Si017978m.g,Si028735m.g,Si006309m.g,Si032260m.g,Si024041m.g,Si001084m.g,Si017178m.g,Si037288m.g,Si021840m.g,Si019039m.g,Si0…
GO:0044424	intracellular part	cellular_component	1	1	148	1241	4469	22835	Si023194m.g,Si002646m.g,Si002091m.g,Si009220m.g,Si002386m.g,Si034317m.g,Si033393m.g,Si026381m.g,Si007056m.g,Si024260m.g,Si040245m.g,Si016396m.g,Si020090m.g,Si037322m.g,Si035993m.g,Si024710m.g,Si011849m.g,Si013320m.g,Si037358m.g,Si021767m.g,Si019926m.g,Si036148m.g,Si018705m.g,Si027014m.g,Si027276m.g,Si018524m.g,Si013130m.g,Si013775m.g,Si011173m.g,Si020161m.g,Si010039m.g,Si036858m.g,Si030258m.g,Si0…
GO:0005623	cell	cellular_component	1	1	178	1241	5090	22835	Si028285m.g,Si017705m.g,Si000476m.g,Si010946m.g,Si022756m.g,Si023016m.g,Si013433m.g,Si007238m.g,Si014978m.g,Si021478m.g,Si030560m.g,Si038907m.g,Si027091m.g,Si036312m.g,Si030185m.g,Si004466m.g,Si008094m.g,Si013919m.g,Si007117m.g,Si016879m.g,Si014256m.g,Si037365m.g,Si033068m.g,Si035966m.g,Si016534m.g,Si029224m.g,Si004802m.g,Si033140m.g,Si035334m.g,Si028381m.g,Si028959m.g,Si031444m.g,Si025902m.g,Si0…
GO:0044464	cell part	cellular_component	1	1	178	1241	5090	22835	Si024041m.g,Si001084m.g,Si021840m.g,Si037288m.g,Si019039m.g,Si017178m.g,Si010747m.g,Si021634m.g,Si026437m.g,Si013918m.g,Si012106m.g,Si033160m.g,Si017347m.g,Si006487m.g,Si017978m.g,Si028735m.g,Si019865m.g,Si029458m.g,Si006309m.g,Si032260m.g,Si006467m.g,Si015654m.g,Si026629m.g,Si018363m.g,Si029509m.g,Si002803m.g,Si039337m.g,Si000942m.g,Si016376m.g,Si014238m.g,Si034732m.g,Si004731m.g,Si000839m.g,Si0…
GO:0043229	intracellular organelle	cellular_component	1	1	110	1241	3560	22835	Si039625m.g,Si002803m.g,Si039112m.g,Si039337m.g,Si000942m.g,Si006452m.g,Si015654m.g,Si006467m.g,Si026629m.g,Si039193m.g,Si018363m.g,Si029509m.g,Si009754m.g,Si013050m.g,Si004731m.g,Si000839m.g,Si006199m.g,Si008189m.g,Si037660m.g,Si032948m.g,Si016376m.g,Si021006m.g,Si015634m.g,Si001234m.g,Si034558m.g,Si000845m.g,Si003027m.g,Si037175m.g,Si012660m.g,Si030329m.g,Si021840m.g,Si037288m.g,Si019039m.g,Si0…
GO:0043226	organelle	cellular_component	1	1	112	1241	3603	22835	Si013919m.g,Si004466m.g,Si030185m.g,Si020090m.g,Si036312m.g,Si027091m.g,Si016396m.g,Si030560m.g,Si038907m.g,Si013320m.g,Si037358m.g,Si014978m.g,Si010946m.g,Si022756m.g,Si007238m.g,Si011849m.g,Si024710m.g,Si028285m.g,Si009220m.g,Si002091m.g,Si029224m.g,Si035966m.g,Si002646m.g,Si037365m.g,Si024260m.g,Si014256m.g,Si026381m.g,Si007056m.g,Si033393m.g,Si002386m.g,Si028381m.g,Si039747m.g,Si030258m.g,Si0…
GO:0004672	protein kinase activity	molecular_function	2.2334e-23	5.1447e-20	186	1241	1563	22835	Si017255m.g,Si004228m.g,Si009333m.g,Si009485m.g,Si029096m.g,Si005924m.g,Si005883m.g,Si004820m.g,Si029334m.g,Si026021m.g,Si005183m.g,Si026812m.g,Si023016m.g,Si009489m.g,Si015450m.g,Si000341m.g,Si027588m.g,Si032345m.g,Si000152m.g,Si021227m.g,Si013383m.g,Si020922m.g,Si025232m.g,Si000270m.g,Si009259m.g,Si021115m.g,Si001924m.g,Si010314m.g,Si021370m.g,Si017113m.g,Si032100m.g,Si009887m.g,Si002102m.g,Si0…
GO:0032559	adenyl ribonucleotide binding	molecular_function	5.6173e-21	6.4697e-18	301	1241	3214	22835	Si021370m.g,Si010314m.g,Si032452m.g,Si017113m.g,Si028053m.g,Si013346m.g,Si009237m.g,Si029622m.g,Si032100m.g,Si035304m.g,Si033302m.g,Si020922m.g,Si013383m.g,Si021115m.g,Si009259m.g,Si025902m.g,Si000219m.g,Si015377m.g,Si021429m.g,Si026535m.g,Si021826m.g,Si026740m.g,Si018413m.g,Si009189m.g,Si012642m.g,Si035334m.g,Si005924m.g,Si026891m.g,Si004820m.g,Si029334m.g,Si005883m.g,Si029096m.g,Si032502m.g,Si0…
GO:0030554	adenyl nucleotide binding	molecular_function	1.9824e-20	1.8266e-17	301	1241	3242	22835	Si004880m.g,Si009754m.g,Si027634m.g,Si013135m.g,Si016158m.g,Si000610m.g,Si006404m.g,Si024906m.g,Si000809m.g,Si035619m.g,Si000519m.g,Si039931m.g,Si021124m.g,Si029105m.g,Si021185m.g,Si015090m.g,Si026151m.g,Si029170m.g,Si000551m.g,Si004678m.g,Si016435m.g,Si029129m.g,Si013150m.g,Si007858m.g,Si011933m.g,Si011934m.g,Si032491m.g,Si016096m.g,Si028073m.g,Si027417m.g,Si039327m.g,Si025849m.g,Si029648m.g,Si0…
GO:0097367	carbohydrate derivative binding	molecular_function	1.4496e-18	1.113e-15	312	1241	3507	22835	Si009188m.g,Si012054m.g,Si025956m.g,Si021728m.g,Si038807m.g,Si032261m.g,Si029121m.g,Si001664m.g,Si027448m.g,Si020046m.g,Si036041m.g,Si032294m.g,Si011661m.g,Si028137m.g,Si009343m.g,Si030010m.g,Si000491m.g,Si000164m.g,Si026243m.g,Si024350m.g,Si036622m.g,Si003732m.g,Si024938m.g,Si029127m.g,Si016544m.g,Si010283m.g,Si026055m.g,Si003922m.g,Si000147m.g,Si003953m.g,Si021109m.g,Si000406m.g,Si000042m.g,Si0…
GO:0016773	phosphotransferase activity, alcohol group as acceptor	molecular_function	1.861e-18	1.2248e-15	191	1241	1801	22835	Si036097m.g,Si013316m.g,Si008040m.g,Si027448m.g,Si038807m.g,Si029121m.g,Si001664m.g,Si034397m.g,Si006327m.g,Si012054m.g,Si032757m.g,Si000074m.g,Si011937m.g,Si009748m.g,Si000164m.g,Si004094m.g,Si033078m.g,Si006612m.g,Si030010m.g,Si032294m.g,Si011661m.g,Si036041m.g,Si028137m.g,Si026437m.g,Si029127m.g,Si025872m.g,Si026243m.g,Si032403m.g,Si019560m.g,Si024350m.g,Si029054m.g,Si034512m.g,Si025165m.g,Si0…
GO:0016301	kinase activity	molecular_function	4.512e-18	1.7154e-15	196	1241	1884	22835	Si011661m.g,Si032294m.g,Si036041m.g,Si028137m.g,Si030010m.g,Si006612m.g,Si004094m.g,Si033078m.g,Si011937m.g,Si009748m.g,Si000164m.g,Si009188m.g,Si032757m.g,Si012054m.g,Si000074m.g,Si006327m.g,Si038807m.g,Si029121m.g,Si001664m.g,Si034397m.g,Si036097m.g,Si013316m.g,Si008040m.g,Si027448m.g,Si010283m.g,Si028923m.g,Si016544m.g,Si029132m.g,Si003922m.g,Si026055m.g,Si002284m.g,Si024978m.g,Si000147m.g,Si0…
GO:0001883	purine nucleoside binding	molecular_function	4.8406e-18	1.7154e-15	304	1241	3415	22835	Si024906m.g,Si000610m.g,Si006404m.g,Si000809m.g,Si035619m.g,Si009754m.g,Si027634m.g,Si004880m.g,Si016158m.g,Si013135m.g,Si015090m.g,Si004678m.g,Si016435m.g,Si029170m.g,Si000551m.g,Si026151m.g,Si021124m.g,Si000519m.g,Si039931m.g,Si021185m.g,Si029105m.g,Si027417m.g,Si028073m.g,Si016096m.g,Si032491m.g,Si011934m.g,Si019107m.g,Si029648m.g,Si025849m.g,Si039327m.g,Si007858m.g,Si011933m.g,Si029129m.g,Si0…
GO:0032549	ribonucleoside binding	molecular_function	4.8406e-18	1.7154e-15	304	1241	3415	22835	Si028044m.g,Si013133m.g,Si000709m.g,Si028924m.g,Si030456m.g,Si032095m.g,Si017243m.g,Si016396m.g,Si003906m.g,Si015124m.g,Si009024m.g,Si021410m.g,Si040212m.g,Si000584m.g,Si002386m.g,Si034317m.g,Si015284m.g,Si026082m.g,Si013322m.g,Si000176m.g,Si029988m.g,Si006540m.g,Si026620m.g,Si037429m.g,Si010341m.g,Si000150m.g,Si028369m.g,Si021392m.g,Si019837m.g,Si034482m.g,Si028878m.g,Si025972m.g,Si005077m.g,Si0…
GO:0032550	purine ribonucleoside binding	molecular_function	4.8406e-18	1.7154e-15	304	1241	3415	22835	Si004094m.g,Si029405m.g,Si033078m.g,Si012660m.g,Si009748m.g,Si011937m.g,Si006357m.g,Si033215m.g,Si028090m.g,Si006612m.g,Si015718m.g,Si028865m.g,Si034397m.g,Si036097m.g,Si013316m.g,Si004821m.g,Si034732m.g,Si008040m.g,Si012741m.g,Si000074m.g,Si032757m.g,Si028362m.g,Si006327m.g,Si005795m.g,Si019844m.g,Si008743m.g,Si029464m.g,Si029570m.g,Si028923m.g,Si029132m.g,Si025955m.g,Si002284m.g,Si024978m.g,Si0…
GO:0001882	nucleoside binding	molecular_function	5.6861e-18	1.7557e-15	304	1241	3419	22835	Si034317m.g,Si002386m.g,Si026620m.g,Si029988m.g,Si006540m.g,Si000176m.g,Si013322m.g,Si026082m.g,Si015284m.g,Si030456m.g,Si032095m.g,Si028924m.g,Si000709m.g,Si013133m.g,Si028044m.g,Si000584m.g,Si040212m.g,Si021410m.g,Si015124m.g,Si009024m.g,Si003906m.g,Si016396m.g,Si017243m.g,Si013130m.g,Si005077m.g,Si027507m.g,Si016448m.g,Si012235m.g,Si027734m.g,Si027578m.g,Si028369m.g,Si021392m.g,Si000150m.g,Si0…
GO:0032555	purine ribonucleotide binding	molecular_function	5.7163e-18	1.7557e-15	304	1241	3419	22835	Si024350m.g,Si026243m.g,Si036622m.g,Si029127m.g,Si003732m.g,Si024938m.g,Si026055m.g,Si003922m.g,Si010283m.g,Si016544m.g,Si000147m.g,Si009172m.g,Si002848m.g,Si003953m.g,Si021109m.g,Si000406m.g,Si021315m.g,Si000042m.g,Si034512m.g,Si025165m.g,Si029054m.g,Si012054m.g,Si025956m.g,Si009188m.g,Si021728m.g,Si029121m.g,Si001664m.g,Si038807m.g,Si032261m.g,Si027448m.g,Si020046m.g,Si028137m.g,Si036041m.g,Si0…
GO:0032553	ribonucleotide binding	molecular_function	1.1116e-17	3.2008e-15	306	1241	3466	22835	Si000270m.g,Si025232m.g,Si001924m.g,Si032700m.g,Si034356m.g,Si026253m.g,Si020985m.g,Si013214m.g,Si009887m.g,Si000394m.g,Si006462m.g,Si021293m.g,Si036340m.g,Si021189m.g,Si002102m.g,Si005163m.g,Si017300m.g,Si001202m.g,Si014158m.g,Si009333m.g,Si004228m.g,Si017255m.g,Si025949m.g,Si009485m.g,Si028056m.g,Si033068m.g,Si029653m.g,Si028285m.g,Si026021m.g,Si023016m.g,Si034741m.g,Si027588m.g,Si000152m.g,Si0…
GO:0017076	purine nucleotide binding	molecular_function	2.3699e-17	6.4223e-15	304	1241	3455	22835	Si011283m.g,Si013327m.g,Si039199m.g,Si001218m.g,Si009199m.g,Si004602m.g,Si027014m.g,Si024551m.g,Si019926m.g,Si021967m.g,Si028353m.g,Si018524m.g,Si025958m.g,Si004176m.g,Si026100m.g,Si009303m.g,Si025945m.g,Si013376m.g,Si029111m.g,Si040245m.g,Si035833m.g,Si008342m.g,Si013201m.g,Si015304m.g,Si004883m.g,Si021966m.g,Si034291m.g,Si016452m.g,Si012792m.g,Si029280m.g,Si033393m.g,Si019531m.g,Si005463m.g,Si0…
GO:0043168	anion binding	molecular_function	1.0321e-16	2.6417e-14	334	1241	3945	22835	Si004094m.g,Si029405m.g,Si033078m.g,Si009748m.g,Si011937m.g,Si012660m.g,Si006357m.g,Si033215m.g,Si028090m.g,Si006612m.g,Si021497m.g,Si015718m.g,Si008790m.g,Si028865m.g,Si034397m.g,Si036097m.g,Si013316m.g,Si004821m.g,Si001208m.g,Si008040m.g,Si034732m.g,Si012741m.g,Si000074m.g,Si032757m.g,Si028362m.g,Si006327m.g,Si005795m.g,Si019844m.g,Si029464m.g,Si008743m.g,Si013551m.g,Si029570m.g,Si028923m.g,Si0…
GO:0030246	carbohydrate binding	molecular_function	6.9198e-16	1.6779e-13	54	1241	279	22835	Si004112m.g,Si013327m.g,Si001369m.g,Si023115m.g,Si033078m.g,Si034482m.g,Si001964m.g,Si000551m.g,Si021293m.g,Si032294m.g,Si011661m.g,Si028137m.g,Si013316m.g,Si004896m.g,Si016448m.g,Si019926m.g,Si021370m.g,Si034397m.g,Si000809m.g,Si028353m.g,Si002477m.g,Si034678m.g,Si004176m.g,Si025232m.g,Si032757m.g,Si012054m.g,Si000610m.g,Si034512m.g,Si029054m.g,Si004968m.g,Si029111m.g,Si016396m.g,Si000406m.g,Si0…
GO:0000166	nucleotide binding	molecular_function	1.8786e-15	4.0114e-13	329	1241	3950	22835	Si017300m.g,Si014158m.g,Si001202m.g,Si017363m.g,Si002102m.g,Si036340m.g,Si021189m.g,Si021293m.g,Si006462m.g,Si005163m.g,Si020985m.g,Si013214m.g,Si026253m.g,Si034356m.g,Si000394m.g,Si009887m.g,Si025232m.g,Si000270m.g,Si032700m.g,Si001924m.g,Si027588m.g,Si035909m.g,Si034741m.g,Si032345m.g,Si000152m.g,Si026021m.g,Si028285m.g,Si023016m.g,Si029653m.g,Si033068m.g,Si013051m.g,Si006538m.g,Si017255m.g,Si0…
GO:1901265	nucleoside phosphate binding	molecular_function	1.8786e-15	4.0114e-13	329	1241	3950	22835	Si025949m.g,Si028056m.g,Si009485m.g,Si004228m.g,Si009333m.g,Si006538m.g,Si017255m.g,Si013051m.g,Si033068m.g,Si029653m.g,Si023016m.g,Si028285m.g,Si026021m.g,Si000152m.g,Si032345m.g,Si035909m.g,Si034741m.g,Si027588m.g,Si001924m.g,Si032700m.g,Si000270m.g,Si025232m.g,Si009887m.g,Si000394m.g,Si034356m.g,Si020985m.g,Si013214m.g,Si026253m.g,Si005163m.g,Si021293m.g,Si006462m.g,Si002102m.g,Si036340m.g,Si0…
GO:0005524	ATP binding	molecular_function	3.6623e-15	6.7489e-13	262	1241	2956	22835	Si026243m.g,Si024350m.g,Si036622m.g,Si029127m.g,Si010283m.g,Si016544m.g,Si003922m.g,Si026055m.g,Si000147m.g,Si021109m.g,Si000406m.g,Si000042m.g,Si021315m.g,Si003953m.g,Si009172m.g,Si002848m.g,Si029054m.g,Si034512m.g,Si025165m.g,Si009188m.g,Si025956m.g,Si012054m.g,Si021728m.g,Si038807m.g,Si029121m.g,Si001664m.g,Si027448m.g,Si032294m.g,Si011661m.g,Si036041m.g,Si028137m.g,Si030010m.g,Si009343m.g,Si0…
GO:0036094	small molecule binding	molecular_function	1.6349e-14	2.897e-12	330	1241	4030	22835	Si035334m.g,Si018413m.g,Si009189m.g,Si012642m.g,Si026535m.g,Si026740m.g,Si021826m.g,Si021429m.g,Si015377m.g,Si000219m.g,Si033302m.g,Si035304m.g,Si013383m.g,Si020922m.g,Si021115m.g,Si009259m.g,Si025902m.g,Si028053m.g,Si013346m.g,Si009237m.g,Si032100m.g,Si029622m.g,Si021370m.g,Si010314m.g,Si017113m.g,Si032452m.g,Si028682m.g,Si000341m.g,Si009489m.g,Si015450m.g,Si000476m.g,Si007471m.g,Si005183m.g,Si0…
GO:0043167	ion binding	molecular_function	1.3704e-13	2.3384e-11	500	1241	6929	22835	Si028285m.g,Si029773m.g,Si039491m.g,Si026021m.g,Si023016m.g,Si037420m.g,Si035909m.g,Si029490m.g,Si034741m.g,Si027588m.g,Si035771m.g,Si021601m.g,Si000152m.g,Si004368m.g,Si032345m.g,Si004228m.g,Si009333m.g,Si024801m.g,Si006538m.g,Si017255m.g,Si025949m.g,Si031170m.g,Si028056m.g,Si009485m.g,Si011148m.g,Si033068m.g,Si012313m.g,Si029653m.g,Si032784m.g,Si001001m.g,Si038988m.g,Si021293m.g,Si006462m.g,Si0…
GO:0035639	purine ribonucleoside triphosphate binding	molecular_function	1.5209e-13	2.5024e-11	270	1241	3177	22835	Si038807m.g,Si032261m.g,Si001664m.g,Si029121m.g,Si027448m.g,Si009188m.g,Si012054m.g,Si025956m.g,Si021728m.g,Si000164m.g,Si036041m.g,Si032294m.g,Si011661m.g,Si028137m.g,Si009343m.g,Si030010m.g,Si000491m.g,Si029127m.g,Si026243m.g,Si024350m.g,Si036622m.g,Si003953m.g,Si021109m.g,Si021315m.g,Si000042m.g,Si000406m.g,Si009172m.g,Si002848m.g,Si025165m.g,Si034512m.g,Si029054m.g,Si010283m.g,Si016544m.g,Si0…
GO:0016772	transferase activity, transferring phosphorus-containing groups	molecular_function	8.5119e-12	1.3522e-09	212	1241	2437	22835	Si026812m.g,Si005183m.g,Si026021m.g,Si009489m.g,Si015450m.g,Si000341m.g,Si023016m.g,Si010540m.g,Si027588m.g,Si021227m.g,Si000152m.g,Si032345m.g,Si009333m.g,Si004228m.g,Si017255m.g,Si029096m.g,Si031014m.g,Si009485m.g,Si007016m.g,Si005924m.g,Si035966m.g,Si004820m.g,Si029334m.g,Si005883m.g,Si009189m.g,Si006462m.g,Si012642m.g,Si021293m.g,Si036340m.g,Si021189m.g,Si018413m.g,Si002102m.g,Si005163m.g,Si0…
GO:0043531	ADP binding	molecular_function	3.4271e-11	5.2629e-09	68	1241	512	22835	Si032700m.g,Si013130m.g,Si000219m.g,Si025958m.g,Si033302m.g,Si025902m.g,Si027507m.g,Si028053m.g,Si029622m.g,Si009237m.g,Si020985m.g,Si026253m.g,Si032452m.g,Si012235m.g,Si027734m.g,Si028369m.g,Si009189m.g,Si011283m.g,Si025972m.g,Si001202m.g,Si009199m.g,Si028056m.g,Si025949m.g,Si033393m.g,Si000176m.g,Si029653m.g,Si026082m.g,Si015284m.g,Si032095m.g,Si013133m.g,Si028285m.g,Si009303m.g,Si025945m.g,Si0…
GO:0001871	pattern binding	molecular_function	5.5311e-11	7.963e-09	33	1241	162	22835	Si004883m.g,Si013322m.g,Si009311m.g,Si009485m.g,Si004968m.g,Si029054m.g,Si021478m.g,Si000406m.g,Si016396m.g,Si039952m.g,Si026021m.g,Si026055m.g,Si013334m.g,Si028044m.g,Si004896m.g,Si016448m.g,Si013316m.g,Si034397m.g,Si002477m.g,Si028353m.g,Si000809m.g,Si000610m.g,Si012054m.g,Si004176m.g,Si001369m.g,Si033078m.g,Si013327m.g,Si004112m.g,Si001964m.g,Si000551m.g,Si028137m.g,Si011661m.g,Si021293m.g
GO:0030247	polysaccharide binding	molecular_function	5.5311e-11	7.963e-09	33	1241	162	22835	Si001964m.g,Si000551m.g,Si028137m.g,Si011661m.g,Si021293m.g,Si033078m.g,Si001369m.g,Si013327m.g,Si004112m.g,Si002477m.g,Si028353m.g,Si000809m.g,Si000610m.g,Si012054m.g,Si004176m.g,Si004896m.g,Si016448m.g,Si013316m.g,Si034397m.g,Si039952m.g,Si026021m.g,Si013334m.g,Si026055m.g,Si028044m.g,Si004968m.g,Si029054m.g,Si021478m.g,Si000406m.g,Si016396m.g,Si009485m.g,Si004883m.g,Si013322m.g,Si009311m.g
GO:0016740	transferase activity	molecular_function	9.9823e-11	1.3936e-08	349	1241	4663	22835	Si034604m.g,Si029879m.g,Si027578m.g,Si016448m.g,Si005077m.g,Si010179m.g,Si013130m.g,Si034482m.g,Si035720m.g,Si019837m.g,Si011173m.g,Si028878m.g,Si000150m.g,Si010341m.g,Si021392m.g,Si028369m.g,Si013322m.g,Si026620m.g,Si009220m.g,Si029988m.g,Si006540m.g,Si034317m.g,Si007900m.g,Si016809m.g,Si029756m.g,Si009024m.g,Si030083m.g,Si003906m.g,Si013658m.g,Si016396m.g,Si017243m.g,Si000584m.g,Si040212m.g,Si0…
GO:0003824	catalytic activity	molecular_function	1.3177e-10	1.7854e-08	730	1241	11291	22835	Si026055m.g,Si003922m.g,Si006484m.g,Si023359m.g,Si025165m.g,Si019865m.g,Si017148m.g,Si009172m.g,Si000042m.g,Si029458m.g,Si000913m.g,Si002514m.g,Si036512m.g,Si031983m.g,Si035536m.g,Si029127m.g,Si026119m.g,Si000491m.g,Si009343m.g,Si029404m.g,Si030010m.g,Si035596m.g,Si021870m.g,Si036041m.g,Si011661m.g,Si032294m.g,Si013668m.g,Si000928m.g,Si030204m.g,Si003213m.g,Si025956m.g,Si012054m.g,Si036487m.g,Si0…
GO:0097159	organic cyclic compound binding	molecular_function	5.7012e-10	7.296e-08	521	1241	7662	22835	Si015090m.g,Si016903m.g,Si016435m.g,Si000551m.g,Si029170m.g,Si021124m.g,Si000519m.g,Si039931m.g,Si021185m.g,Si012004m.g,Si039112m.g,Si002295m.g,Si035619m.g,Si009754m.g,Si027634m.g,Si004880m.g,Si035175m.g,Si039496m.g,Si004968m.g,Si037496m.g,Si032491m.g,Si016096m.g,Si025849m.g,Si035139m.g,Si011933m.g,Si007858m.g,Si010417m.g,Si029129m.g,Si002957m.g,Si001027m.g,Si031602m.g,Si036611m.g,Si030429m.g,Si0…
GO:1901363	heterocyclic compound binding	molecular_function	5.7012e-10	7.296e-08	521	1241	7662	22835	Si030560m.g,Si021478m.g,Si032502m.g,Si021227m.g,Si013919m.g,Si008627m.g,Si026812m.g,Si010609m.g,Si004115m.g,Si000341m.g,Si000476m.g,Si035230m.g,Si000997m.g,Si007016m.g,Si005924m.g,Si026891m.g,Si029334m.g,Si035966m.g,Si004820m.g,Si010813m.g,Si033111m.g,Si029096m.g,Si026740m.g,Si021826m.g,Si026535m.g,Si018413m.g,Si013603m.g,Si035334m.g,Si032476m.g,Si021370m.g,Si010314m.g,Si029622m.g,Si035202m.g,Si0…
GO:0005506	iron ion binding	molecular_function	4.3059e-09	5.2204e-07	59	1241	474	22835	Si021838m.g,Si029490m.g,Si000913m.g,Si032300m.g,Si016880m.g,Si024349m.g,Si033224m.g,Si029590m.g,Si035215m.g,Si001026m.g,Si006192m.g,Si029773m.g,Si004115m.g,Si039491m.g,Si029548m.g,Si037420m.g,Si035159m.g,Si009798m.g,Si035230m.g,Si002646m.g,Si012313m.g,Si000997m.g,Si026245m.g,Si001001m.g,Si001027m.g,Si013611m.g,Si039162m.g,Si013535m.g,Si035139m.g,Si024161m.g,Si028131m.g,Si000928m.g,Si013427m.g,Si0…
GO:0020037	heme binding	molecular_function	4.8452e-09	5.7236e-07	69	1241	598	22835	Si035299m.g,Si029312m.g,Si009815m.g,Si016903m.g,Si000928m.g,Si012343m.g,Si006218m.g,Si029563m.g,Si036487m.g,Si039188m.g,Si022693m.g,Si009826m.g,Si011770m.g,Si001126m.g,Si035156m.g,Si029548m.g,Si009798m.g,Si010431m.g,Si000913m.g,Si032300m.g,Si016880m.g,Si033224m.g,Si001026m.g,Si029590m.g,Si013611m.g,Si039162m.g,Si037496m.g,Si012779m.g,Si013535m.g,Si035139m.g,Si024161m.g,Si028131m.g,Si017708m.g,Si0…
GO:0046906	tetrapyrrole binding	molecular_function	7.6285e-09	8.7861e-07	69	1241	605	22835	Si011748m.g,Si001001m.g,Si000997m.g,Si025196m.g,Si025162m.g,Si035159m.g,Si035230m.g,Si010609m.g,Si029773m.g,Si039491m.g,Si004115m.g,Si006192m.g,Si017751m.g,Si035215m.g,Si029490m.g,Si002047m.g,Si021838m.g,Si011925m.g,Si035138m.g,Si001020m.g,Si007904m.g,Si033366m.g,Si000986m.g,Si035202m.g,Si033242m.g,Si022667m.g,Si021767m.g,Si013603m.g,Si035281m.g,Si036602m.g,Si036611m.g,Si006946m.g,Si022463m.g,Si0…
GO:0005509	calcium ion binding	molecular_function	1.9015e-07	1.7878e-05	47	1241	385	22835	Si031170m.g,Si009485m.g,Si035139m.g,Si011148m.g,Si033577m.g,Si015220m.g,Si009311m.g,Si013322m.g,Si002646m.g,Si021158m.g,Si018826m.g,Si000258m.g,Si013334m.g,Si026021m.g,Si035993m.g,Si027337m.g,Si023155m.g,Si029054m.g,Si026897m.g,Si023228m.g,Si016396m.g,Si040245m.g,Si000406m.g,Si007899m.g,Si027588m.g,Si013130m.g,Si004176m.g,Si012054m.g,Si000074m.g,Si013316m.g,Si027448m.g,Si016448m.g,Si027436m.g,Si0…
GO:0016705	oxidoreductase activity, acting on paired donors, with incorporation or reduction of molecular oxygen	molecular_function	9.2604e-07	8.3652e-05	56	1241	506	22835	Si016954m.g,Si006218m.g,Si012343m.g,Si017363m.g,Si022463m.g,Si000928m.g,Si032031m.g,Si009815m.g,Si016903m.g,Si035281m.g,Si013603m.g,Si035299m.g,Si029312m.g,Si033242m.g,Si000986m.g,Si035156m.g,Si001126m.g,Si011770m.g,Si035202m.g,Si021767m.g,Si001020m.g,Si007904m.g,Si009826m.g,Si035138m.g,Si033366m.g,Si033224m.g,Si006192m.g,Si035215m.g,Si001026m.g,Si029590m.g,Si013551m.g,Si021838m.g,Si035909m.g,Si0…
GO:0004568	chitinase activity	molecular_function	4.7019e-06	0.00040871	8	1241	20	22835	Si020916m.g,Si002491m.g,Si010827m.g,Si010838m.g,Si037175m.g,Si010959m.g,Si010776m.g,Si010980m.g
GO:0016491	oxidoreductase activity	molecular_function	2.3602e-05	0.0019076	174	1241	2349	22835	Si032193m.g,Si010824m.g,Si002323m.g,Si014158m.g,Si007586m.g,Si017363m.g,Si006946m.g,Si005186m.g,Si036602m.g,Si013603m.g,Si021370m.g,Si022667m.g,Si033242m.g,Si000986m.g,Si029622m.g,Si035202m.g,Si034860m.g,Si033366m.g,Si001020m.g,Si036554m.g,Si000219m.g,Si030586m.g,Si035138m.g,Si014220m.g,Si037596m.g,Si016274m.g,Si002047m.g,Si035909m.g,Si029490m.g,Si010540m.g,Si036558m.g,Si021601m.g,Si017751m.g,Si0…
GO:0001071	nucleic acid binding transcription factor activity	molecular_function	2.5351e-05	0.0019795	79	1241	912	22835	Si029879m.g,Si036148m.g,Si032476m.g,Si018705m.g,Si034860m.g,Si030794m.g,Si013775m.g,Si014376m.g,Si018524m.g,Si012254m.g,Si015399m.g,Si000906m.g,Si006217m.g,Si007977m.g,Si036611m.g,Si004464m.g,Si030429m.g,Si023194m.g,Si021904m.g,Si024816m.g,Si010813m.g,Si025307m.g,Si019645m.g,Si034202m.g,Si010764m.g,Si022933m.g,Si038907m.g,Si017889m.g,Si010967m.g,Si008342m.g,Si029773m.g,Si027739m.g,Si028285m.g,Si0…
GO:0003700	transcription factor activity, sequence-specific DNA binding	molecular_function	2.5351e-05	0.0019795	79	1241	912	22835	Si034202m.g,Si019645m.g,Si025307m.g,Si010813m.g,Si024816m.g,Si021904m.g,Si023194m.g,Si003876m.g,Si001328m.g,Si033946m.g,Si007238m.g,Si014978m.g,Si001909m.g,Si006417m.g,Si013320m.g,Si037358m.g,Si019098m.g,Si028285m.g,Si027739m.g,Si029773m.g,Si017889m.g,Si008342m.g,Si010967m.g,Si022933m.g,Si038907m.g,Si010764m.g,Si012254m.g,Si018524m.g,Si014376m.g,Si013775m.g,Si030794m.g,Si034860m.g,Si018705m.g,Si0…
GO:0045735	nutrient reservoir activity	molecular_function	2.976e-05	0.0022851	15	1241	87	22835	Si002865m.g,Si014409m.g,Si014424m.g,Si004012m.g,Si002861m.g,Si010878m.g,Si014418m.g,Si039119m.g,Si014984m.g,Si014420m.g,Si014441m.g,Si014414m.g,Si010824m.g,Si019678m.g,Si039049m.g
GO:0043565	sequence-specific DNA binding	molecular_function	3.4024e-05	0.0024892	48	1241	480	22835	Si018524m.g,Si030794m.g,Si002295m.g,Si032476m.g,Si036148m.g,Si027969m.g,Si030429m.g,Si010550m.g,Si004464m.g,Si001816m.g,Si010706m.g,Si030329m.g,Si000906m.g,Si006217m.g,Si001485m.g,Si034202m.g,Si038001m.g,Si025307m.g,Si010813m.g,Si030206m.g,Si030395m.g,Si024816m.g,Si021634m.g,Si022702m.g,Si021904m.g,Si036565m.g,Si023194m.g,Si002957m.g,Si007238m.g,Si002121m.g,Si003876m.g,Si008812m.g,Si001328m.g,Si0…
GO:0016758	transferase activity, transferring hexosyl groups	molecular_function	0.00013862	0.0091233	52	1241	545	22835	Si007117m.g,Si017178m.g,Si002282m.g,Si013651m.g,Si028885m.g,Si007900m.g,Si016809m.g,Si029630m.g,Si001131m.g,Si001156m.g,Si022249m.g,Si009220m.g,Si015196m.g,Si000258m.g,Si033128m.g,Si001326m.g,Si016991m.g,Si026455m.g,Si010045m.g,Si006487m.g,Si024978m.g,Si010006m.g,Si017055m.g,Si029756m.g,Si035348m.g,Si029293m.g,Si022442m.g,Si035284m.g,Si016741m.g,Si010032m.g,Si034678m.g,Si000270m.g,Si030109m.g,Si0…
GO:0016747	transferase activity, transferring acyl groups other than amino-acyl groups	molecular_function	0.00036943	0.021925	38	1241	379	22835	Si008543m.g,Si006428m.g,Si035536m.g,Si025872m.g,Si026328m.g,Si013658m.g,Si017209m.g,Si013685m.g,Si030083m.g,Si015688m.g,Si037904m.g,Si038953m.g,Si032912m.g,Si017978m.g,Si010495m.g,Si023359m.g,Si015549m.g,Si006484m.g,Si011456m.g,Si006213m.g,Si000956m.g,Si032624m.g,Si036105m.g,Si006365m.g,Si036871m.g,Si026367m.g,Si039409m.g,Si029879m.g,Si035760m.g,Si016703m.g,Si015654m.g,Si009992m.g,Si035575m.g,Si0…
GO:0004553	hydrolase activity, hydrolyzing O-glycosyl compounds	molecular_function	0.00049067	0.028614	50	1241	552	22835	Si000851m.g,Si011148m.g,Si000642m.g,Si007117m.g,Si034995m.g,Si032898m.g,Si024819m.g,Si009896m.g,Si018826m.g,Si006487m.g,Si029037m.g,Si009871m.g,Si021753m.g,Si003802m.g,Si023359m.g,Si020916m.g,Si000258m.g,Si009698m.g,Si010776m.g,Si026897m.g,Si021478m.g,Si024527m.g,Si002419m.g,Si031032m.g,Si010838m.g,Si006648m.g,Si013130m.g,Si029509m.g,Si026675m.g,Si010827m.g,Si016909m.g,Si001255m.g,Si002491m.g,Si0…
GO:0004674	protein serine/threonine kinase activity	molecular_function	0.0010481	0.058175	19	1241	153	22835	Si028924m.g,Si034296m.g,Si000284m.g,Si028044m.g,Si028923m.g,Si010341m.g,Si021410m.g,Si032663m.g,Si032345m.g,Si039931m.g,Si004921m.g,Si018524m.g,Si009485m.g,Si009333m.g,Si019560m.g,Si011934m.g,Si032100m.g,Si028894m.g,Si029316m.g
GO:0016798	hydrolase activity, acting on glycosyl bonds	molecular_function	0.00154	0.08347	51	1241	598	22835	Si002491m.g,Si016909m.g,Si001255m.g,Si026675m.g,Si010827m.g,Si029509m.g,Si013130m.g,Si006648m.g,Si010838m.g,Si022189m.g,Si000392m.g,Si010959m.g,Si000237m.g,Si010980m.g,Si035908m.g,Si005178m.g,Si032721m.g,Si035257m.g,Si000491m.g,Si035445m.g,Si001369m.g,Si019533m.g,Si037175m.g,Si027629m.g,Si021495m.g,Si028172m.g,Si007117m.g,Si034995m.g,Si000642m.g,Si011148m.g,Si000851m.g,Si009896m.g,Si024819m.g,Si0…
GO:0004315	3-oxoacyl-[acyl-carrier-protein] synthase activity	molecular_function	0.0030132	0.15775	9	1241	54	22835	Si030083m.g,Si038953m.g,Si010275m.g,Si016703m.g,Si032912m.g,Si036105m.g,Si035575m.g,Si032624m.g,Si009992m.g
GO:0004312	fatty acid synthase activity	molecular_function	0.0038963	0.20169	9	1241	56	22835	Si030083m.g,Si038953m.g,Si016703m.g,Si032912m.g,Si010275m.g,Si009992m.g,Si032624m.g,Si036105m.g,Si035575m.g
GO:0003674	molecular_function	molecular_function	0.0039687	0.20315	1133	1241	20227	22835	Si019258m.g,Si021429m.g,Si015377m.g,Si003207m.g,Si029551m.g,Si015240m.g,Si033140m.g,Si013493m.g,Si029769m.g,Si032452m.g,Si022667m.g,Si023341m.g,Si009237m.g,Si003051m.g,Si021115m.g,Si018628m.g,Si002491m.g,Si014376m.g,Si036558m.g,Si015847m.g,Si002419m.g,Si032912m.g,Si005183m.g,Si009489m.g,Si039248m.g,Si001909m.g,Si024184m.g,Si028248m.g,Si015196m.g,Si005883m.g,Si021904m.g,Si010493m.g,Si009953m.g,Si0…
GO:0016746	transferase activity, transferring acyl groups	molecular_function	0.004636	0.2347	41	1241	480	22835	Si036105m.g,Si036871m.g,Si006365m.g,Si000956m.g,Si006213m.g,Si032624m.g,Si011456m.g,Si017978m.g,Si032912m.g,Si010495m.g,Si023359m.g,Si015549m.g,Si006484m.g,Si038953m.g,Si021782m.g,Si015688m.g,Si037904m.g,Si013685m.g,Si035307m.g,Si030083m.g,Si013658m.g,Si026328m.g,Si017209m.g,Si025872m.g,Si035536m.g,Si006428m.g,Si008543m.g,Si010275m.g,Si008463m.g,Si026271m.g,Si011922m.g,Si010179m.g,Si035575m.g,Si0…
GO:0016702	oxidoreductase activity, acting on single donors with incorporation of molecular oxygen, incorporation of two atoms of oxygen	molecular_function	0.0049028	0.24287	9	1241	61	22835	Si013194m.g,Si014441m.g,Si019678m.g,Si010824m.g,Si014409m.g,Si037420m.g,Si000219m.g,Si014424m.g,Si031187m.g
GO:0016757	transferase activity, transferring glycosyl groups	molecular_function	0.0050978	0.2485	59	1241	745	22835	Si029630m.g,Si001131m.g,Si015196m.g,Si009220m.g,Si022249m.g,Si001156m.g,Si013651m.g,Si002282m.g,Si017178m.g,Si007117m.g,Si016809m.g,Si007900m.g,Si028885m.g,Si004316m.g,Si035348m.g,Si017055m.g,Si010006m.g,Si029756m.g,Si016741m.g,Si035284m.g,Si029293m.g,Si022442m.g,Si000258m.g,Si024978m.g,Si006487m.g,Si010045m.g,Si001094m.g,Si026455m.g,Si016991m.g,Si033128m.g,Si001326m.g,Si032476m.g,Si027920m.g,Si0…
GO:0004601	peroxidase activity	molecular_function	0.0051244	0.2485	20	1241	193	22835	Si011748m.g,Si025196m.g,Si017708m.g,Si022667m.g,Si011925m.g,Si029563m.g,Si036487m.g,Si012779m.g,Si039188m.g,Si022693m.g,Si017751m.g,Si027337m.g,Si002047m.g,Si010431m.g,Si025162m.g,Si021158m.g,Si036611m.g,Si006946m.g,Si036602m.g,Si010609m.g
GO:0009378	four-way junction helicase activity	molecular_function	0.0055258	0.25977	21	1241	202	22835	Si021840m.g,Si025956m.g,Si035304m.g,Si033393m.g,Si016096m.g,Si025958m.g,Si028362m.g,Si021728m.g,Si007858m.g,Si027734m.g,Si021966m.g,Si027507m.g,Si028970m.g,Si000334m.g,Si035313m.g,Si000042m.g,Si008743m.g,Si029464m.g,Si032502m.g,Si025945m.g,Si029105m.g
GO:0016701	oxidoreductase activity, acting on single donors with incorporation of molecular oxygen	molecular_function	0.0079933	0.36825	11	1241	88	22835	Si031187m.g,Si014605m.g,Si014220m.g,Si014424m.g,Si000219m.g,Si014409m.g,Si037420m.g,Si019678m.g,Si010824m.g,Si014441m.g,Si013194m.g
GO:0009916	alternative oxidase activity	molecular_function	0.0081333	0.37099	3	1241	8	22835	Si030376m.g,Si010539m.g,Si010540m.g
GO:0008556	potassium-transporting ATPase activity	molecular_function	0.0083445	0.37689	2	1241	3	22835	Si002515m.g,Si002514m.g
GO:0004144	diacylglycerol O-acyltransferase activity	molecular_function	0.0087469	0.38093	4	1241	15	22835	Si035536m.g,Si026271m.g,Si015549m.g,Si000956m.g
GO:0016411	acylglycerol O-acyltransferase activity	molecular_function	0.0087469	0.38093	4	1241	15	22835	Si000956m.g,Si026271m.g,Si035536m.g,Si015549m.g
GO:0018112	proline racemase activity	molecular_function	0.0088215	0.38093	2	1241	3	22835	Si004802m.g,Si026119m.g
GO:0016668	oxidoreductase activity, acting on a sulfur group of donors, NAD(P) as acceptor	molecular_function	0.0089282	0.38093	5	1241	25	22835	Si004983m.g,Si001322m.g,Si014293m.g,Si034860m.g,Si028236m.g
GO:0047134	protein-disulfide reductase activity	molecular_function	0.0089282	0.38093	5	1241	25	22835	Si034860m.g,Si028236m.g,Si001322m.g,Si014293m.g,Si004983m.g
GO:0098519	nucleotide phosphatase activity, acting on free nucleotides	molecular_function	0.010062	0.41391	11	1241	87	22835	Si033393m.g,Si016096m.g,Si009342m.g,Si032502m.g,Si002848m.g,Si028865m.g,Si000042m.g,Si000394m.g,Si029105m.g,Si021185m.g,Si025945m.g
GO:0010309	acireductone dioxygenase [iron(II)-requiring] activity	molecular_function	0.011209	0.44904	4	1241	18	22835	Si010824m.g,Si019678m.g,Si014424m.g,Si014409m.g
GO:0016684	oxidoreductase activity, acting on peroxide as acceptor	molecular_function	0.011309	0.44913	20	1241	208	22835	Si010609m.g,Si036602m.g,Si006946m.g,Si036611m.g,Si021158m.g,Si025162m.g,Si010431m.g,Si002047m.g,Si027337m.g,Si017751m.g,Si039188m.g,Si022693m.g,Si012779m.g,Si036487m.g,Si029563m.g,Si011925m.g,Si022667m.g,Si017708m.g,Si025196m.g,Si011748m.g
GO:0005488	binding	molecular_function	0.014276	0.55267	798	1241	13873	22835	Si025365m.g,Si026533m.g,Si033215m.g,Si029312m.g,Si006357m.g,Si015718m.g,Si010550m.g,Si036910m.g,Si031445m.g,Si000845m.g,Si006612m.g,Si021497m.g,Si019533m.g,Si033078m.g,Si028000m.g,Si004094m.g,Si009748m.g,Si027432m.g,Si011937m.g,Si012660m.g,Si010827m.g,Si014053m.g,Si008262m.g,Si028362m.g,Si029509m.g,Si006199m.g,Si030293m.g,Si008790m.g,Si015607m.g,Si001208m.g,Si013316m.g,Si004821m.g,Si036097m.g,Si0…
GO:0004150	dihydroneopterin aldolase activity	molecular_function	0.015551	0.5921	2	1241	4	22835	Si030794m.g,Si018436m.g
GO:0015662	ATPase activity, coupled to transmembrane movement of ions, phosphorylative mechanism	molecular_function	0.016565	0.62552	2	1241	4	22835	Si002515m.g,Si002514m.g
GO:0004375	glycine dehydrogenase (decarboxylating) activity	molecular_function	0.018062	0.63317	2	1241	4	22835	Si039451m.g,Si039843m.g
GO:0016642	oxidoreductase activity, acting on the CH-NH2 group of donors, disulfide as acceptor	molecular_function	0.018062	0.63317	2	1241	4	22835	Si039843m.g,Si039451m.g
GO:0008201	heparin binding	molecular_function	0.018227	0.63317	2	1241	4	22835	Si012004m.g,Si024801m.g
GO:0042626	ATPase activity, coupled to transmembrane movement of substances	molecular_function	0.020802	0.70466	11	1241	97	22835	Si028682m.g,Si019107m.g,Si002514m.g,Si002515m.g,Si001234m.g,Si000074m.g,Si009188m.g,Si009189m.g,Si032403m.g,Si000394m.g,Si009172m.g
GO:0043492	ATPase activity, coupled to movement of substances	molecular_function	0.020802	0.70466	11	1241	97	22835	Si000394m.g,Si009172m.g,Si028682m.g,Si019107m.g,Si002514m.g,Si002515m.g,Si001234m.g,Si000074m.g,Si009188m.g,Si009189m.g,Si032403m.g
GO:0016209	antioxidant activity	molecular_function	0.025139	0.81838	22	1241	255	22835	Si036487m.g,Si039188m.g,Si012779m.g,Si022693m.g,Si034860m.g,Si029563m.g,Si011925m.g,Si022667m.g,Si017708m.g,Si025196m.g,Si011748m.g,Si036602m.g,Si010609m.g,Si001322m.g,Si036611m.g,Si006946m.g,Si021158m.g,Si025162m.g,Si002047m.g,Si010431m.g,Si017751m.g,Si027337m.g
GO:0015385	sodium:proton antiporter activity	molecular_function	0.026831	0.83521	4	1241	22	22835	Si015237m.g,Si015240m.g,Si013918m.g,Si031187m.g
GO:0015399	primary active transmembrane transporter activity	molecular_function	0.028742	0.87692	12	1241	115	22835	Si019107m.g,Si002514m.g,Si028682m.g,Si009188m.g,Si009189m.g,Si032403m.g,Si002515m.g,Si001234m.g,Si000074m.g,Si040196m.g,Si000394m.g,Si009172m.g
GO:0015405	P-P-bond-hydrolysis-driven transmembrane transporter activity	molecular_function	0.028742	0.87692	12	1241	115	22835	Si009172m.g,Si000394m.g,Si040196m.g,Si000074m.g,Si002515m.g,Si001234m.g,Si032403m.g,Si009188m.g,Si009189m.g,Si028682m.g,Si002514m.g,Si019107m.g
GO:0005539	glycosaminoglycan binding	molecular_function	0.029247	0.88593	2	1241	5	22835	Si024801m.g,Si012004m.g
GO:0016887	ATPase activity	molecular_function	0.029837	0.88593	44	1241	583	22835	Si009342m.g,Si021840m.g,Si032403m.g,Si016096m.g,Si033393m.g,Si025899m.g,Si019107m.g,Si025949m.g,Si002514m.g,Si007858m.g,Si021966m.g,Si002515m.g,Si000334m.g,Si013201m.g,Si028682m.g,Si005795m.g,Si000042m.g,Si029464m.g,Si008743m.g,Si040245m.g,Si002848m.g,Si009172m.g,Si032502m.g,Si025945m.g,Si025165m.g,Si009303m.g,Si008627m.g,Si009188m.g,Si025902m.g,Si035304m.g,Si025956m.g,Si000074m.g,Si028362m.g,Si0…
GO:0005507	copper ion binding	molecular_function	0.030281	0.88593	14	1241	149	22835	Si003983m.g,Si001277m.g,Si004353m.g,Si031445m.g,Si019864m.g,Si027990m.g,Si009754m.g,Si013050m.g,Si028248m.g,Si021370m.g,Si016543m.g,Si021601m.g,Si038020m.g,Si032784m.g
GO:0046872	metal ion binding	molecular_function	0.031833	0.90776	207	1241	3366	22835	Si012343m.g,Si003027m.g,Si016903m.g,Si031429m.g,Si009815m.g,Si001665m.g,Si035299m.g,Si011770m.g,Si037660m.g,Si027104m.g,Si021006m.g,Si007652m.g,Si029316m.g,Si009754m.g,Si013050m.g,Si034743m.g,Si009826m.g,Si039625m.g,Si006452m.g,Si017172m.g,Si013559m.g,Si033011m.g,Si008275m.g,Si002405m.g,Si016880m.g,Si029548m.g,Si034008m.g,Si013334m.g,Si001027m.g,Si001165m.g,Si009441m.g,Si009311m.g,Si006416m.g,Si0…
GO:0043169	cation binding	molecular_function	0.033596	0.93805	208	1241	3388	22835	Si001001m.g,Si032784m.g,Si000997m.g,Si028248m.g,Si012313m.g,Si031170m.g,Si011148m.g,Si009485m.g,Si014293m.g,Si033111m.g,Si004368m.g,Si023155m.g,Si021601m.g,Si013919m.g,Si029490m.g,Si036312m.g,Si027588m.g,Si018826m.g,Si004353m.g,Si037420m.g,Si035230m.g,Si026021m.g,Si004115m.g,Si039491m.g,Si029773m.g,Si035202m.g,Si000986m.g,Si003051m.g,Si033242m.g,Si032476m.g,Si021926m.g,Si021370m.g,Si016274m.g,Si0…
GO:0051213	dioxygenase activity	molecular_function	0.035575	0.98336	9	1241	83	22835	Si014441m.g,Si019678m.g,Si010824m.g,Si013194m.g,Si031187m.g,Si014409m.g,Si037420m.g,Si014424m.g,Si000219m.g
GO:0047661	amino-acid racemase activity	molecular_function	0.039918	1	2	1241	6	22835	Si026119m.g,Si004802m.g
GO:0008061	chitin binding	molecular_function	0.043811	1	4	1241	25	22835	Si026608m.g,Si010776m.g,Si010838m.g,Si010827m.g
GO:0005451	monovalent cation:proton antiporter activity	molecular_function	0.04676	1	4	1241	26	22835	Si031187m.g,Si013918m.g,Si015240m.g,Si015237m.g
GO:0015491	cation:cation antiporter activity	molecular_function	0.04676	1	4	1241	26	22835	Si015240m.g,Si031187m.g,Si013918m.g,Si015237m.g
GO:0003678	DNA helicase activity	molecular_function	0.047386	1	27	1241	340	22835	Si007858m.g,Si027734m.g,Si021966m.g,Si027507m.g,Si028073m.g,Si027417m.g,Si021840m.g,Si033393m.g,Si016096m.g,Si025956m.g,Si035304m.g,Si025958m.g,Si028362m.g,Si021728m.g,Si008743m.g,Si029464m.g,Si000042m.g,Si032502m.g,Si021185m.g,Si017148m.g,Si025945m.g,Si029105m.g,Si025972m.g,Si028970m.g,Si035313m.g,Si000334m.g,Si000491m.g
GO:0030151	molybdenum ion binding	molecular_function	0.049646	1	3	1241	15	22835	Si016274m.g,Si030516m.g,Si000147m.g
GO:0030170	pyridoxal phosphate binding	molecular_function	0.052952	1	11	1241	112	22835	Si021478m.g,Si039451m.g,Si001369m.g,Si035771m.g,Si026401m.g,Si030516m.g,Si001208m.g,Si039843m.g,Si010381m.g,Si039999m.g,Si015803m.g
GO:0016158	3-phytase activity	molecular_function	0.056796	1	1	1241	1	22835	Si024184m.g
GO:0005518	collagen binding	molecular_function	0.057404	1	1	1241	1	22835	Si009698m.g
GO:0016625	oxidoreductase activity, acting on the aldehyde or oxo group of donors, iron-sulfur protein as acceptor	molecular_function	0.057404	1	1	1241	1	22835	Si009584m.g
GO:0046559	alpha-glucuronidase activity	molecular_function	0.057404	1	1	1241	1	22835	Si000392m.g
GO:0052736	beta-glucanase activity	molecular_function	0.057404	1	1	1241	1	22835	Si029037m.g
GO:0052861	glucan endo-1,3-beta-glucanase activity, C-3 substituted reducing group	molecular_function	0.057404	1	1	1241	1	22835	Si029037m.g
GO:0052862	glucan endo-1,4-beta-glucanase activity, C-3 substituted reducing group	molecular_function	0.057404	1	1	1241	1	22835	Si029037m.g
GO:0016682	oxidoreductase activity, acting on diphenols and related substances as donors, oxygen as acceptor	molecular_function	0.058042	1	3	1241	16	22835	Si030376m.g,Si010539m.g,Si010540m.g
GO:0004867	serine-type endopeptidase inhibitor activity	molecular_function	0.063896	1	7	1241	74	22835	Si005924m.g,Si011456m.g,Si038112m.g,Si023665m.g,Si023911m.g,Si028053m.g,Si023913m.g
GO:0019829	cation-transporting ATPase activity	molecular_function	0.070067	1	3	1241	18	22835	Si002514m.g,Si002515m.g,Si001234m.g
GO:0042625	ATPase activity, coupled to transmembrane movement of ions	molecular_function	0.070067	1	3	1241	18	22835	Si002514m.g,Si002515m.g,Si001234m.g
GO:0003707	steroid hormone receptor activity	molecular_function	0.070943	1	4	1241	29	22835	Si013775m.g,Si006230m.g,Si018705m.g,Si028285m.g
GO:0005496	steroid binding	molecular_function	0.070943	1	4	1241	29	22835	Si018705m.g,Si006230m.g,Si013775m.g,Si028285m.g
GO:0016832	aldehyde-lyase activity	molecular_function	0.074036	1	3	1241	18	22835	Si030794m.g,Si015634m.g,Si018436m.g
GO:0008083	growth factor activity	molecular_function	0.075482	1	5	1241	42	22835	Si031256m.g,Si032948m.g,Si025945m.g,Si029848m.g,Si011661m.g
GO:0003911	DNA ligase (NAD+) activity	molecular_function	0.076005	1	2	1241	9	22835	Si012212m.g,Si004557m.g
GO:0008374	O-acyltransferase activity	molecular_function	0.076426	1	6	1241	53	22835	Si000956m.g,Si008543m.g,Si017978m.g,Si015549m.g,Si035536m.g,Si026271m.g
GO:0042623	ATPase activity, coupled	molecular_function	0.080739	1	14	1241	165	22835	Si025165m.g,Si000394m.g,Si009172m.g,Si002514m.g,Si019107m.g,Si035313m.g,Si028682m.g,Si032403m.g,Si009189m.g,Si009188m.g,Si021840m.g,Si002515m.g,Si000074m.g,Si001234m.g
GO:0030248	cellulose binding	molecular_function	0.081201	1	2	1241	9	22835	Si001369m.g,Si021478m.g
GO:0016855	racemase and epimerase activity, acting on amino acids and derivatives	molecular_function	0.081905	1	2	1241	9	22835	Si004802m.g,Si026119m.g
GO:0036361	racemase activity, acting on amino acids and derivatives	molecular_function	0.081905	1	2	1241	9	22835	Si004802m.g,Si026119m.g
GO:0004879	RNA polymerase II transcription factor activity, ligand-activated sequence-specific DNA binding	molecular_function	0.093096	1	3	1241	20	22835	Si013775m.g,Si018705m.g,Si028285m.g
GO:0004882	androgen receptor activity	molecular_function	0.093096	1	3	1241	20	22835	Si013775m.g,Si018705m.g,Si028285m.g
GO:0098531	transcription factor activity, direct ligand regulated sequence-specific DNA binding	molecular_function	0.093096	1	3	1241	20	22835	Si018705m.g,Si013775m.g,Si028285m.g
GO:0004180	carboxypeptidase activity	molecular_function	0.094242	1	7	1241	70	22835	Si035621m.g,Si001351m.g,Si001435m.g,Si035593m.g,Si035241m.g,Si021947m.g,Si029066m.g
GO:0004022	alcohol dehydrogenase (NAD) activity	molecular_function	0.097498	1	1	1241	2	22835	Si028044m.g
GO:0016984	ribulose-bisphosphate carboxylase activity	molecular_function	0.10443	1	1	1241	2	22835	Si019458m.g
GO:0015197	peptide transporter activity	molecular_function	0.10595	1	1	1241	2	22835	Si027634m.g
GO:0015198	oligopeptide transporter activity	molecular_function	0.10595	1	1	1241	2	22835	Si027634m.g
GO:0015558	p-aminobenzoyl-glutamate uptake transmembrane transporter activity	molecular_function	0.10595	1	1	1241	2	22835	Si027634m.g
GO:0015563	uptake transmembrane transporter activity	molecular_function	0.10595	1	1	1241	2	22835	Si027634m.g
GO:0015569	p-aminobenzoyl-glutamate transmembrane transporter activity	molecular_function	0.10595	1	1	1241	2	22835	Si027634m.g
GO:0035673	oligopeptide transmembrane transporter activity	molecular_function	0.10595	1	1	1241	2	22835	Si027634m.g
GO:0042887	amide transmembrane transporter activity	molecular_function	0.10595	1	1	1241	2	22835	Si027634m.g
GO:0042936	dipeptide transporter activity	molecular_function	0.10595	1	1	1241	2	22835	Si027634m.g
GO:0071916	dipeptide transmembrane transporter activity	molecular_function	0.10595	1	1	1241	2	22835	Si027634m.g
GO:0072349	modified amino acid transmembrane transporter activity	molecular_function	0.10595	1	1	1241	2	22835	Si027634m.g
GO:0008418	protein-N-terminal asparagine amidohydrolase activity	molecular_function	0.10661	1	1	1241	2	22835	Si032514m.g
GO:0016636	oxidoreductase activity, acting on the CH-CH group of donors, iron-sulfur protein as acceptor	molecular_function	0.10864	1	1	1241	2	22835	Si002405m.g
GO:0008849	enterochelin esterase activity	molecular_function	0.111	1	1	1241	2	22835	Si021767m.g
GO:0008962	phosphatidylglycerophosphatase activity	molecular_function	0.11151	1	1	1241	2	22835	Si021109m.g
GO:0016638	oxidoreductase activity, acting on the CH-NH2 group of donors	molecular_function	0.11302	1	5	1241	46	22835	Si039843m.g,Si039451m.g,Si021370m.g,Si029458m.g,Si016543m.g
GO:0008565	protein transporter activity	molecular_function	0.11546	1	6	1241	61	22835	Si018363m.g,Si018524m.g,Si040196m.g,Si032948m.g,Si016096m.g,Si016879m.g
GO:0008131	primary amine oxidase activity	molecular_function	0.11875	1	2	1241	11	22835	Si016543m.g,Si021370m.g
GO:0030414	peptidase inhibitor activity	molecular_function	0.12028	1	9	1241	118	22835	Si023913m.g,Si019645m.g,Si011456m.g,Si023665m.g,Si028053m.g,Si038409m.g,Si023911m.g,Si038112m.g,Si005924m.g
GO:0061134	peptidase regulator activity	molecular_function	0.12028	1	9	1241	118	22835	Si038112m.g,Si005924m.g,Si028053m.g,Si023911m.g,Si038409m.g,Si023665m.g,Si011456m.g,Si023913m.g,Si019645m.g
GO:0016667	oxidoreductase activity, acting on a sulfur group of donors	molecular_function	0.12286	1	10	1241	126	22835	Si025001m.g,Si034860m.g,Si002802m.g,Si014293m.g,Si001322m.g,Si034453m.g,Si028236m.g,Si038098m.g,Si030840m.g,Si004983m.g
GO:0004197	cysteine-type endopeptidase activity	molecular_function	0.1249	1	11	1241	136	22835	Si026581m.g,Si008255m.g,Si002646m.g,Si007016m.g,Si006648m.g,Si035299m.g,Si013939m.g,Si032491m.g,Si026522m.g,Si034008m.g,Si033215m.g
GO:0008107	galactoside 2-alpha-L-fucosyltransferase activity	molecular_function	0.12779	1	3	1241	22	22835	Si016741m.g,Si029404m.g,Si029293m.g
GO:0031127	alpha-(1,2)-fucosyltransferase activity	molecular_function	0.12779	1	3	1241	22	22835	Si029293m.g,Si029404m.g,Si016741m.g
GO:0016830	carbon-carbon lyase activity	molecular_function	0.12878	1	11	1241	134	22835	Si019458m.g,Si015634m.g,Si017705m.g,Si019732m.g,Si004557m.g,Si030794m.g,Si013849m.g,Si018436m.g,Si015803m.g,Si039975m.g,Si039999m.g
GO:0022804	active transmembrane transporter activity	molecular_function	0.12905	1	22	1241	303	22835	Si015237m.g,Si035839m.g,Si000394m.g,Si013918m.g,Si012106m.g,Si019107m.g,Si002514m.g,Si012430m.g,Si031187m.g,Si009188m.g,Si032403m.g,Si000074m.g,Si040196m.g,Si010002m.g,Si009172m.g,Si030185m.g,Si025955m.g,Si028682m.g,Si009189m.g,Si001234m.g,Si015240m.g,Si002515m.g
GO:0001664	G-protein coupled receptor binding	molecular_function	0.1329	1	2	1241	12	22835	Si038988m.g,Si006230m.g
GO:0043548	phosphatidylinositol 3-kinase binding	molecular_function	0.13687	1	3	1241	24	22835	Si018405m.g,Si021109m.g,Si029170m.g
GO:0004866	endopeptidase inhibitor activity	molecular_function	0.13722	1	8	1241	106	22835	Si023911m.g,Si028053m.g,Si023665m.g,Si038112m.g,Si005924m.g,Si023913m.g,Si019645m.g,Si011456m.g
GO:0061135	endopeptidase regulator activity	molecular_function	0.13722	1	8	1241	106	22835	Si023913m.g,Si019645m.g,Si011456m.g,Si028053m.g,Si023911m.g,Si023665m.g,Si038112m.g,Si005924m.g
GO:0016624	oxidoreductase activity, acting on the aldehyde or oxo group of donors, disulfide as acceptor	molecular_function	0.1392	1	2	1241	12	22835	Si007586m.g,Si008790m.g
GO:0070851	growth factor receptor binding	molecular_function	0.14005	1	2	1241	12	22835	Si029848m.g,Si025945m.g
GO:0000981	RNA polymerase II transcription factor activity, sequence-specific DNA binding	molecular_function	0.1422	1	3	1241	24	22835	Si028285m.g,Si018705m.g,Si013775m.g
GO:0051119	sugar transmembrane transporter activity	molecular_function	0.14725	1	3	1241	24	22835	Si030185m.g,Si012430m.g,Si006217m.g
GO:0008191	metalloendopeptidase inhibitor activity	molecular_function	0.14821	1	1	1241	3	22835	Si019645m.g
GO:0010576	metalloenzyme regulator activity	molecular_function	0.14821	1	1	1241	3	22835	Si019645m.g
GO:0048551	metalloenzyme inhibitor activity	molecular_function	0.14821	1	1	1241	3	22835	Si019645m.g
GO:0050664	oxidoreductase activity, acting on NAD(P)H, oxygen as acceptor	molecular_function	0.14849	1	2	1241	12	22835	Si021158m.g,Si027337m.g
GO:0004398	histidine decarboxylase activity	molecular_function	0.14874	1	1	1241	3	22835	Si039975m.g
GO:0008998	ribonucleoside-triphosphate reductase activity	molecular_function	0.14941	1	1	1241	3	22835	Si037075m.g
GO:0008519	ammonium transmembrane transporter activity	molecular_function	0.15367	1	2	1241	13	22835	Si004697m.g,Si035408m.g
GO:0016820	hydrolase activity, acting on acid anhydrides, catalyzing transmembrane movement of substances	molecular_function	0.1545	1	11	1241	138	22835	Si009188m.g,Si009189m.g,Si032403m.g,Si002515m.g,Si000074m.g,Si001234m.g,Si019107m.g,Si002514m.g,Si028682m.g,Si009172m.g,Si000394m.g
GO:0008483	transaminase activity	molecular_function	0.15563	1	3	1241	25	22835	Si026401m.g,Si010381m.g,Si021478m.g
GO:0016769	transferase activity, transferring nitrogenous groups	molecular_function	0.15563	1	3	1241	25	22835	Si021478m.g,Si026401m.g,Si010381m.g
GO:0033821	DNA beta-glucosyltransferase activity	molecular_function	0.15725	1	1	1241	3	22835	Si000270m.g
GO:0004611	phosphoenolpyruvate carboxykinase activity	molecular_function	0.15745	1	2	1241	13	22835	Si013849m.g,Si004557m.g
GO:0005136	interleukin-4 receptor binding	molecular_function	0.15873	1	1	1241	3	22835	Si029848m.g
GO:0004555	alpha,alpha-trehalase activity	molecular_function	0.15877	1	1	1241	3	22835	Si013130m.g
GO:0015927	trehalase activity	molecular_function	0.15877	1	1	1241	3	22835	Si013130m.g
GO:0004185	serine-type carboxypeptidase activity	molecular_function	0.16005	1	6	1241	66	22835	Si035593m.g,Si035241m.g,Si021947m.g,Si035621m.g,Si001351m.g,Si001435m.g
GO:0004635	phosphoribosyl-AMP cyclohydrolase activity	molecular_function	0.1612	1	1	1241	3	22835	Si032502m.g
GO:0070403	NAD+ binding	molecular_function	0.16236	1	1	1241	3	22835	Si012004m.g
GO:0050504	mannosyl-3-phosphoglycerate synthase activity	molecular_function	0.1624	1	1	1241	3	22835	Si025365m.g
GO:0004420	hydroxymethylglutaryl-CoA reductase (NADPH) activity	molecular_function	0.16249	1	1	1241	3	22835	Si019865m.g
GO:0000990	transcription factor activity, core RNA polymerase binding	molecular_function	0.16251	1	4	1241	38	22835	Si021904m.g,Si014376m.g,Si036611m.g,Si015399m.g
GO:0000996	core DNA-dependent RNA polymerase binding promoter specificity activity	molecular_function	0.16251	1	4	1241	38	22835	Si014376m.g,Si021904m.g,Si036611m.g,Si015399m.g
GO:0016987	sigma factor activity	molecular_function	0.16251	1	4	1241	38	22835	Si036611m.g,Si015399m.g,Si014376m.g,Si021904m.g
GO:0015343	siderophore transmembrane transporter activity	molecular_function	0.16252	1	1	1241	3	22835	Si016208m.g
GO:0015603	iron chelate transmembrane transporter activity	molecular_function	0.16252	1	1	1241	3	22835	Si016208m.g
GO:0042927	siderophore transporter activity	molecular_function	0.16252	1	1	1241	3	22835	Si016208m.g
GO:0004842	ubiquitin-protein transferase activity	molecular_function	0.16374	1	29	1241	448	22835	Si005883m.g,Si000162m.g,Si016587m.g,Si017274m.g,Si006416m.g,Si025148m.g,Si007056m.g,Si035714m.g,Si039033m.g,Si002803m.g,Si039625m.g,Si012592m.g,Si017178m.g,Si017172m.g,Si017223m.g,Si006452m.g,Si013264m.g,Si039747m.g,Si008275m.g,Si024634m.g,Si011173m.g,Si036312m.g,Si020090m.g,Si035720m.g,Si017347m.g,Si001665m.g,Si034558m.g,Si016314m.g,Si032533m.g
GO:0019787	ubiquitin-like protein transferase activity	molecular_function	0.16374	1	29	1241	448	22835	Si017347m.g,Si016314m.g,Si032533m.g,Si034558m.g,Si001665m.g,Si024634m.g,Si008275m.g,Si039747m.g,Si020090m.g,Si035720m.g,Si036312m.g,Si011173m.g,Si039033m.g,Si035714m.g,Si007056m.g,Si013264m.g,Si006452m.g,Si017172m.g,Si017178m.g,Si017223m.g,Si012592m.g,Si002803m.g,Si039625m.g,Si005883m.g,Si025148m.g,Si000162m.g,Si017274m.g,Si016587m.g,Si006416m.g
GO:0016829	lyase activity	molecular_function	0.16645	1	28	1241	418	22835	Si010381m.g,Si015803m.g,Si029247m.g,Si004557m.g,Si030794m.g,Si019732m.g,Si031444m.g,Si017172m.g,Si039843m.g,Si026401m.g,Si001208m.g,Si036274m.g,Si009754m.g,Si039451m.g,Si038098m.g,Si015660m.g,Si039975m.g,Si039999m.g,Si018436m.g,Si036871m.g,Si013849m.g,Si017705m.g,Si015634m.g,Si002140m.g,Si032031m.g,Si019458m.g,Si035771m.g,Si001369m.g
GO:0019139	cytokinin dehydrogenase activity	molecular_function	0.1683	1	2	1241	13	22835	Si035175m.g,Si001019m.g
GO:0016645	oxidoreductase activity, acting on the CH-NH group of donors	molecular_function	0.16904	1	5	1241	53	22835	Si015357m.g,Si002514m.g,Si002515m.g,Si001019m.g,Si035175m.g
GO:0042578	phosphoric ester hydrolase activity	molecular_function	0.17929	1	20	1241	285	22835	Si000394m.g,Si007905m.g,Si037366m.g,Si021926m.g,Si028865m.g,Si025849m.g,Si019531m.g,Si009342m.g,Si033393m.g,Si016096m.g,Si021185m.g,Si025945m.g,Si029105m.g,Si021109m.g,Si000042m.g,Si032502m.g,Si002848m.g,Si017880m.g,Si024184m.g,Si010283m.g
GO:0016651	oxidoreductase activity, acting on NAD(P)H	molecular_function	0.18027	1	10	1241	135	22835	Si014293m.g,Si001322m.g,Si034860m.g,Si021158m.g,Si034604m.g,Si028236m.g,Si027337m.g,Si029622m.g,Si004983m.g,Si006896m.g
GO:0030269	tetrahydromethanopterin S-methyltransferase activity	molecular_function	0.18311	1	2	1241	14	22835	Si016396m.g,Si013383m.g
GO:0042086	5-methyl-5,6,7,8-tetrahydromethanopterin-dependent methyltransferase activity	molecular_function	0.18311	1	2	1241	14	22835	Si016396m.g,Si013383m.g
GO:0008320	protein transmembrane transporter activity	molecular_function	0.18519	1	1	1241	4	22835	Si040196m.g
GO:0015450	P-P-bond-hydrolysis-driven protein transmembrane transporter activity	molecular_function	0.18519	1	1	1241	4	22835	Si040196m.g
GO:0016791	phosphatase activity	molecular_function	0.18854	1	16	1241	223	22835	Si007905m.g,Si021926m.g,Si028865m.g,Si000394m.g,Si019531m.g,Si009342m.g,Si033393m.g,Si016096m.g,Si021109m.g,Si000042m.g,Si032502m.g,Si002848m.g,Si021185m.g,Si025945m.g,Si029105m.g,Si024184m.g
GO:0004714	transmembrane receptor protein tyrosine kinase activity	molecular_function	0.19206	1	1	1241	4	22835	Si039199m.g
GO:0004146	dihydrofolate reductase activity	molecular_function	0.19329	1	1	1241	4	22835	Si015357m.g
GO:0004859	phospholipase inhibitor activity	molecular_function	0.1933	1	1	1241	4	22835	Si025955m.g
GO:0055102	lipase inhibitor activity	molecular_function	0.1933	1	1	1241	4	22835	Si025955m.g
GO:0008830	dTDP-4-dehydrorhamnose 3,5-epimerase activity	molecular_function	0.19669	1	1	1241	4	22835	Si007540m.g
GO:0015145	monosaccharide transmembrane transporter activity	molecular_function	0.20016	1	1	1241	4	22835	Si006217m.g
GO:0015149	hexose transmembrane transporter activity	molecular_function	0.20016	1	1	1241	4	22835	Si006217m.g
GO:0015153	rhamnose transmembrane transporter activity	molecular_function	0.20016	1	1	1241	4	22835	Si006217m.g
GO:0015128	gluconate transmembrane transporter activity	molecular_function	0.20188	1	1	1241	4	22835	Si012430m.g
GO:0015649	2-keto-3-deoxygluconate:proton symporter activity	molecular_function	0.20188	1	1	1241	4	22835	Si012430m.g
GO:0042879	aldonate transmembrane transporter activity	molecular_function	0.20188	1	1	1241	4	22835	Si012430m.g
GO:0000334	3-hydroxyanthranilate 3,4-dioxygenase activity	molecular_function	0.20538	1	1	1241	4	22835	Si037420m.g
GO:0016846	carbon-sulfur lyase activity	molecular_function	0.20558	1	3	1241	29	22835	Si031444m.g,Si035771m.g,Si038098m.g
GO:0015098	molybdate ion transmembrane transporter activity	molecular_function	0.20691	1	2	1241	15	22835	Si035516m.g,Si021837m.g
GO:0004612	phosphoenolpyruvate carboxykinase (ATP) activity	molecular_function	0.20797	1	1	1241	4	22835	Si013849m.g
GO:0003724	RNA helicase activity	molecular_function	0.20858	1	13	1241	177	22835	Si000334m.g,Si035313m.g,Si028682m.g,Si021728m.g,Si021840m.g,Si033393m.g,Si035304m.g,Si029105m.g,Si027507m.g,Si029464m.g,Si007858m.g,Si000042m.g,Si021966m.g
GO:0008417	fucosyltransferase activity	molecular_function	0.20943	1	3	1241	28	22835	Si016741m.g,Si029404m.g,Si029293m.g
GO:0004827	proline-tRNA ligase activity	molecular_function	0.21012	1	1	1241	4	22835	Si015090m.g
GO:0003994	aconitate hydratase activity	molecular_function	0.21027	1	1	1241	4	22835	Si017172m.g
GO:0004181	metallocarboxypeptidase activity	molecular_function	0.21037	1	1	1241	4	22835	Si029066m.g
GO:0005134	interleukin-2 receptor binding	molecular_function	0.2106	1	1	1241	4	22835	Si025945m.g
GO:0003909	DNA ligase activity	molecular_function	0.21188	1	2	1241	16	22835	Si012212m.g,Si004557m.g
GO:0015035	protein disulfide oxidoreductase activity	molecular_function	0.21427	1	6	1241	77	22835	Si034453m.g,Si030840m.g,Si025001m.g,Si002802m.g,Si034860m.g,Si001322m.g
GO:0015036	disulfide oxidoreductase activity	molecular_function	0.21427	1	6	1241	77	22835	Si030840m.g,Si034453m.g,Si025001m.g,Si002802m.g,Si034860m.g,Si001322m.g
GO:0015081	sodium ion transmembrane transporter activity	molecular_function	0.21761	1	4	1241	45	22835	Si015240m.g,Si031187m.g,Si013918m.g,Si015237m.g
GO:0016646	oxidoreductase activity, acting on the CH-NH group of donors, NAD or NADP as acceptor	molecular_function	0.2197	1	3	1241	30	22835	Si002515m.g,Si015357m.g,Si002514m.g
GO:0070569	uridylyltransferase activity	molecular_function	0.2217	1	2	1241	16	22835	Si024886m.g,Si010540m.g
GO:0004190	aspartic-type endopeptidase activity	molecular_function	0.22204	1	12	1241	168	22835	Si026419m.g,Si029888m.g,Si039737m.g,Si026437m.g,Si029837m.g,Si029722m.g,Si039486m.g,Si006210m.g,Si026381m.g,Si029652m.g,Si013775m.g,Si039033m.g
GO:0070001	aspartic-type peptidase activity	molecular_function	0.22204	1	12	1241	168	22835	Si039486m.g,Si006210m.g,Si029652m.g,Si026381m.g,Si013775m.g,Si039033m.g,Si026419m.g,Si039737m.g,Si029888m.g,Si026437m.g,Si029837m.g,Si029722m.g
GO:0008658	penicillin binding	molecular_function	0.22275	1	1	1241	5	22835	Si029105m.g
GO:0033293	monocarboxylic acid binding	molecular_function	0.22275	1	1	1241	5	22835	Si029105m.g
GO:0016854	racemase and epimerase activity	molecular_function	0.23055	1	3	1241	30	22835	Si007540m.g,Si026119m.g,Si004802m.g
GO:0004970	ionotropic glutamate receptor activity	molecular_function	0.238	1	3	1241	30	22835	Si033011m.g,Si026533m.g,Si016208m.g
GO:0008066	glutamate receptor activity	molecular_function	0.238	1	3	1241	30	22835	Si033011m.g,Si026533m.g,Si016208m.g
GO:0008899	homoserine O-succinyltransferase activity	molecular_function	0.23932	1	1	1241	5	22835	Si017978m.g
GO:0016750	O-succinyltransferase activity	molecular_function	0.23932	1	1	1241	5	22835	Si017978m.g
GO:0048037	cofactor binding	molecular_function	0.23946	1	49	1241	791	22835	Si036554m.g,Si014053m.g,Si026483m.g,Si035990m.g,Si010381m.g,Si029644m.g,Si001019m.g,Si001208m.g,Si013961m.g,Si021370m.g,Si039451m.g,Si008790m.g,Si030293m.g,Si017888m.g,Si036382m.g,Si014150m.g,Si005186m.g,Si014158m.g,Si031096m.g,Si012004m.g,Si030516m.g,Si017363m.g,Si001369m.g,Si019533m.g,Si032031m.g,Si013471m.g,Si035943m.g,Si015803m.g,Si002514m.g,Si006538m.g,Si039843m.g,Si031983m.g,Si013051m.g,Si0…
GO:0016641	oxidoreductase activity, acting on the CH-NH2 group of donors, oxygen as acceptor	molecular_function	0.24229	1	2	1241	17	22835	Si016543m.g,Si021370m.g
GO:0008375	acetylglucosaminyltransferase activity	molecular_function	0.24354	1	5	1241	61	22835	Si010215m.g,Si001156m.g,Si022249m.g,Si015038m.g,Si017178m.g
GO:0018580	nitronate monooxygenase activity	molecular_function	0.24518	1	2	1241	17	22835	Si014605m.g,Si014220m.g
GO:0008028	monocarboxylic acid transmembrane transporter activity	molecular_function	0.24764	1	1	1241	5	22835	Si012430m.g
GO:0016833	oxo-acid-lyase activity	molecular_function	0.24841	1	2	1241	17	22835	Si017705m.g,Si019732m.g
GO:0015298	solute:cation antiporter activity	molecular_function	0.24912	1	5	1241	61	22835	Si015240m.g,Si012106m.g,Si013918m.g,Si031187m.g,Si015237m.g
GO:0015299	solute:proton antiporter activity	molecular_function	0.24912	1	5	1241	61	22835	Si013918m.g,Si031187m.g,Si012106m.g,Si015240m.g,Si015237m.g
GO:0003848	2-amino-4-hydroxy-6-hydroxymethyldihydropteridine diphosphokinase activity	molecular_function	0.24922	1	1	1241	5	22835	Si010706m.g
GO:0050897	cobalt ion binding	molecular_function	0.25115	1	1	1241	5	22835	Si002405m.g
GO:0004175	endopeptidase activity	molecular_function	0.25936	1	37	1241	598	22835	Si033215m.g,Si035299m.g,Si013939m.g,Si016705m.g,Si009437m.g,Si003213m.g,Si021124m.g,Si024906m.g,Si040243m.g,Si026522m.g,Si006210m.g,Si006648m.g,Si039033m.g,Si013775m.g,Si026419m.g,Si008255m.g,Si029722m.g,Si034008m.g,Si008312m.g,Si029888m.g,Si010516m.g,Si003341m.g,Si009303m.g,Si039148m.g,Si026581m.g,Si039486m.g,Si032491m.g,Si004920m.g,Si029652m.g,Si000427m.g,Si026381m.g,Si007016m.g,Si039737m.g,Si0…
GO:0016875	ligase activity, forming carbon-oxygen bonds	molecular_function	0.25937	1	8	1241	108	22835	Si012106m.g,Si009754m.g,Si034741m.g,Si033068m.g,Si009748m.g,Si039188m.g,Si015090m.g,Si000476m.g
GO:0016876	ligase activity, forming aminoacyl-tRNA and related compounds	molecular_function	0.25937	1	8	1241	108	22835	Si015090m.g,Si039188m.g,Si000476m.g,Si033068m.g,Si034741m.g,Si009754m.g,Si012106m.g,Si009748m.g
GO:0004386	helicase activity	molecular_function	0.26213	1	28	1241	435	22835	Si017148m.g,Si025945m.g,Si021185m.g,Si029105m.g,Si025972m.g,Si000042m.g,Si008743m.g,Si029464m.g,Si032502m.g,Si035313m.g,Si000334m.g,Si000491m.g,Si028682m.g,Si028970m.g,Si027507m.g,Si027734m.g,Si007858m.g,Si021966m.g,Si025958m.g,Si028362m.g,Si021728m.g,Si021840m.g,Si028073m.g,Si027417m.g,Si035304m.g,Si025956m.g,Si033393m.g,Si016096m.g
GO:0017172	cysteine dioxygenase activity	molecular_function	0.26577	1	1	1241	6	22835	Si031187m.g
GO:0005230	extracellular ligand-gated ion channel activity	molecular_function	0.26694	1	3	1241	32	22835	Si026533m.g,Si016208m.g,Si033011m.g
GO:0008289	lipid binding	molecular_function	0.26939	1	13	1241	192	22835	Si013775m.g,Si039248m.g,Si021497m.g,Si034202m.g,Si034317m.g,Si028285m.g,Si015634m.g,Si006230m.g,Si018705m.g,Si029224m.g,Si037780m.g,Si004913m.g,Si009754m.g
GO:0004556	alpha-amylase activity	molecular_function	0.2701	1	2	1241	18	22835	Si027629m.g,Si000258m.g
GO:0035091	phosphatidylinositol binding	molecular_function	0.27097	1	2	1241	18	22835	Si039248m.g,Si004913m.g
GO:0008378	galactosyltransferase activity	molecular_function	0.27182	1	3	1241	32	22835	Si034678m.g,Si030109m.g,Si022442m.g
GO:0003989	acetyl-CoA carboxylase activity	molecular_function	0.27355	1	1	1241	6	22835	Si034356m.g
GO:0016421	CoA carboxylase activity	molecular_function	0.27355	1	1	1241	6	22835	Si034356m.g
GO:0016885	ligase activity, forming carbon-carbon bonds	molecular_function	0.27355	1	1	1241	6	22835	Si034356m.g
GO:0030284	estrogen receptor activity	molecular_function	0.27793	1	1	1241	6	22835	Si006230m.g
GO:0004852	uroporphyrinogen-III synthase activity	molecular_function	0.27868	1	1	1241	6	22835	Si036871m.g
GO:0008238	exopeptidase activity	molecular_function	0.28023	1	9	1241	127	22835	Si035241m.g,Si035621m.g,Si001351m.g,Si024906m.g,Si001435m.g,Si016879m.g,Si035593m.g,Si021947m.g,Si029066m.g
GO:0008172	S-methyltransferase activity	molecular_function	0.28279	1	2	1241	19	22835	Si016396m.g,Si013383m.g
GO:0004115	3',5'-cyclic-AMP phosphodiesterase activity	molecular_function	0.28415	1	1	1241	6	22835	Si017880m.g
GO:0019825	oxygen binding	molecular_function	0.28487	1	1	1241	6	22835	Si037496m.g
GO:0048038	quinone binding	molecular_function	0.2854	1	2	1241	19	22835	Si021370m.g,Si016543m.g
GO:0015144	carbohydrate transmembrane transporter activity	molecular_function	0.2907	1	4	1241	49	22835	Si006217m.g,Si012430m.g,Si025955m.g,Si030185m.g
GO:1901476	carbohydrate transporter activity	molecular_function	0.2907	1	4	1241	49	22835	Si006217m.g,Si012430m.g,Si025955m.g,Si030185m.g
GO:0008963	phospho-N-acetylmuramoyl-pentapeptide-transferase activity	molecular_function	0.29325	1	1	1241	6	22835	Si009343m.g
GO:0017048	Rho GTPase binding	molecular_function	0.29328	1	1	1241	7	22835	Si003143m.g
GO:0019904	protein domain specific binding	molecular_function	0.2936	1	1	1241	6	22835	Si021315m.g
GO:0071253	connexin binding	molecular_function	0.29839	1	1	1241	6	22835	Si026381m.g
GO:0008235	metalloexopeptidase activity	molecular_function	0.29843	1	1	1241	6	22835	Si029066m.g
GO:0004857	enzyme inhibitor activity	molecular_function	0.30387	1	15	1241	256	22835	Si023665m.g,Si023911m.g,Si038409m.g,Si028053m.g,Si005924m.g,Si038112m.g,Si005195m.g,Si015533m.g,Si019645m.g,Si025955m.g,Si023913m.g,Si011849m.g,Si000942m.g,Si011456m.g,Si028970m.g
GO:0070008	serine-type exopeptidase activity	molecular_function	0.30507	1	7	1241	98	22835	Si035621m.g,Si024906m.g,Si001351m.g,Si001435m.g,Si035241m.g,Si035593m.g,Si021947m.g
GO:0005126	cytokine receptor binding	molecular_function	0.30596	1	2	1241	20	22835	Si025945m.g,Si029848m.g
GO:0000988	transcription factor activity, protein binding	molecular_function	0.30622	1	13	1241	201	22835	Si033393m.g,Si036611m.g,Si002515m.g,Si014376m.g,Si001924m.g,Si015654m.g,Si026629m.g,Si036148m.g,Si015399m.g,Si000839m.g,Si021904m.g,Si018679m.g,Si023341m.g
GO:1901681	sulfur compound binding	molecular_function	0.30711	1	4	1241	51	22835	Si029105m.g,Si012004m.g,Si008790m.g,Si024801m.g
GO:0008236	serine-type peptidase activity	molecular_function	0.30843	1	24	1241	385	22835	Si040243m.g,Si024906m.g,Si001351m.g,Si035621m.g,Si000427m.g,Si035241m.g,Si002527m.g,Si034356m.g,Si000439m.g,Si021947m.g,Si001435m.g,Si008362m.g,Si002577m.g,Si009437m.g,Si005954m.g,Si016705m.g,Si010516m.g,Si003341m.g,Si025071m.g,Si003213m.g,Si022689m.g,Si035593m.g,Si009303m.g,Si023030m.g
GO:0017171	serine hydrolase activity	molecular_function	0.30843	1	24	1241	385	22835	Si022689m.g,Si035593m.g,Si023030m.g,Si009303m.g,Si025071m.g,Si010516m.g,Si003341m.g,Si003213m.g,Si009437m.g,Si005954m.g,Si002577m.g,Si016705m.g,Si001435m.g,Si008362m.g,Si021947m.g,Si000439m.g,Si002527m.g,Si034356m.g,Si035241m.g,Si000427m.g,Si040243m.g,Si035621m.g,Si024906m.g,Si001351m.g
GO:0005402	cation:sugar symporter activity	molecular_function	0.31014	1	2	1241	20	22835	Si030185m.g,Si012430m.g
GO:0031683	G-protein beta/gamma-subunit complex binding	molecular_function	0.31098	1	5	1241	67	22835	Si025899m.g,Si032403m.g,Si000074m.g,Si018413m.g,Si026891m.g
GO:0005342	organic acid transmembrane transporter activity	molecular_function	0.3127	1	4	1241	51	22835	Si001031m.g,Si034804m.g,Si012430m.g,Si027634m.g
GO:0046943	carboxylic acid transmembrane transporter activity	molecular_function	0.3127	1	4	1241	51	22835	Si027634m.g,Si001031m.g,Si034804m.g,Si012430m.g
GO:0046914	transition metal ion binding	molecular_function	0.31407	1	128	1241	2244	22835	Si035138m.g,Si016274m.g,Si039033m.g,Si001020m.g,Si035714m.g,Si033366m.g,Si028959m.g,Si017223m.g,Si000986m.g,Si035202m.g,Si033242m.g,Si032476m.g,Si021370m.g,Si013603m.g,Si005163m.g,Si032711m.g,Si030516m.g,Si014293m.g,Si032784m.g,Si001001m.g,Si028248m.g,Si000997m.g,Si012313m.g,Si004353m.g,Si035230m.g,Si037420m.g,Si029773m.g,Si004115m.g,Si039491m.g,Si021601m.g,Si004368m.g,Si013919m.g,Si029490m.g,Si0…
GO:0008081	phosphoric diester hydrolase activity	molecular_function	0.31796	1	4	1241	51	22835	Si037366m.g,Si010283m.g,Si017880m.g,Si025849m.g
GO:0005234	extracellular-glutamate-gated ion channel activity	molecular_function	0.31994	1	2	1241	20	22835	Si016208m.g,Si033011m.g
GO:0003854	3-beta-hydroxy-delta5-steroid dehydrogenase activity	molecular_function	0.32106	1	10	1241	150	22835	Si013051m.g,Si036558m.g,Si013961m.g,Si001854m.g,Si036554m.g,Si014053m.g,Si005186m.g,Si029644m.g,Si031983m.g,Si014150m.g
GO:0016229	steroid dehydrogenase activity	molecular_function	0.32106	1	10	1241	150	22835	Si036558m.g,Si013961m.g,Si013051m.g,Si005186m.g,Si029644m.g,Si031983m.g,Si014150m.g,Si001854m.g,Si036554m.g,Si014053m.g
GO:0033764	steroid dehydrogenase activity, acting on the CH-OH group of donors, NAD or NADP as acceptor	molecular_function	0.32106	1	10	1241	150	22835	Si036558m.g,Si013961m.g,Si013051m.g,Si005186m.g,Si031983m.g,Si029644m.g,Si014150m.g,Si001854m.g,Si036554m.g,Si014053m.g
GO:0003697	single-stranded DNA binding	molecular_function	0.32236	1	3	1241	37	22835	Si027507m.g,Si000491m.g,Si015474m.g
GO:0004871	signal transducer activity	molecular_function	0.32662	1	20	1241	321	22835	Si013775m.g,Si025899m.g,Si001924m.g,Si000074m.g,Si032403m.g,Si029224m.g,Si018705m.g,Si026891m.g,Si009670m.g,Si022756m.g,Si033051m.g,Si026533m.g,Si018413m.g,Si015634m.g,Si016208m.g,Si028285m.g,Si033011m.g,Si006230m.g,Si029105m.g,Si039199m.g
GO:0004089	carbonate dehydratase activity	molecular_function	0.32866	1	1	1241	7	22835	Si002140m.g
GO:0008661	1-deoxy-D-xylulose-5-phosphate synthase activity	molecular_function	0.33462	1	1	1241	7	22835	Si008790m.g
GO:0016744	transferase activity, transferring aldehyde or ketonic groups	molecular_function	0.33462	1	1	1241	7	22835	Si008790m.g
GO:0016886	ligase activity, forming phosphoric ester bonds	molecular_function	0.33832	1	2	1241	22	22835	Si012212m.g,Si004557m.g
GO:0008964	phosphoenolpyruvate carboxylase activity	molecular_function	0.33892	1	1	1241	7	22835	Si004557m.g
GO:0005092	GDP-dissociation inhibitor activity	molecular_function	0.34378	1	1	1241	8	22835	Si039193m.g
GO:0005094	Rho GDP-dissociation inhibitor activity	molecular_function	0.34378	1	1	1241	8	22835	Si039193m.g
GO:0005525	GTP binding	molecular_function	0.3485	1	34	1241	565	22835	Si018413m.g,Si009189m.g,Si029405m.g,Si025972m.g,Si029105m.g,Si014158m.g,Si021185m.g,Si025956m.g,Si000074m.g,Si009188m.g,Si027734m.g,Si032261m.g,Si000394m.g,Si028682m.g,Si032095m.g,Si032502m.g,Si002848m.g,Si009172m.g,Si040245m.g,Si000042m.g,Si005795m.g,Si029570m.g,Si009303m.g,Si016096m.g,Si033393m.g,Si024954m.g,Si032403m.g,Si028073m.g,Si009342m.g,Si029648m.g,Si025899m.g,Si029653m.g,Si026891m.g,Si0…
GO:0004812	aminoacyl-tRNA ligase activity	molecular_function	0.34857	1	7	1241	102	22835	Si000476m.g,Si009748m.g,Si033068m.g,Si009754m.g,Si034741m.g,Si015090m.g,Si039188m.g
GO:0003880	protein C-terminal carboxyl O-methyltransferase activity	molecular_function	0.35772	1	1	1241	8	22835	Si012573m.g
GO:0004671	protein C-terminal S-isoprenylcysteine carboxyl O-methyltransferase activity	molecular_function	0.35772	1	1	1241	8	22835	Si012573m.g
GO:0005231	excitatory extracellular ligand-gated ion channel activity	molecular_function	0.35927	1	2	1241	22	22835	Si033011m.g,Si016208m.g
GO:0032561	guanyl ribonucleotide binding	molecular_function	0.36418	1	34	1241	569	22835	Si032403m.g,Si028073m.g,Si009342m.g,Si033393m.g,Si024954m.g,Si016096m.g,Si025899m.g,Si029648m.g,Si029653m.g,Si026891m.g,Si021966m.g,Si032095m.g,Si028682m.g,Si040245m.g,Si000042m.g,Si005795m.g,Si032502m.g,Si002848m.g,Si009172m.g,Si029570m.g,Si009303m.g,Si009188m.g,Si000074m.g,Si025956m.g,Si027734m.g,Si032261m.g,Si000394m.g,Si009189m.g,Si018413m.g,Si029405m.g,Si021185m.g,Si029105m.g,Si025972m.g,Si0…
GO:0004003	ATP-dependent DNA helicase activity	molecular_function	0.36542	1	2	1241	23	22835	Si035313m.g,Si021840m.g
GO:0034593	phosphatidylinositol bisphosphate phosphatase activity	molecular_function	0.36747	1	1	1241	8	22835	Si019531m.g
GO:0034596	phosphatidylinositol phosphate 4-phosphatase activity	molecular_function	0.36747	1	1	1241	8	22835	Si019531m.g
GO:0034597	phosphatidylinositol-4,5-bisphosphate 4-phosphatase activity	molecular_function	0.36747	1	1	1241	8	22835	Si019531m.g
GO:0052866	phosphatidylinositol phosphate phosphatase activity	molecular_function	0.36747	1	1	1241	8	22835	Si019531m.g
GO:0005310	dicarboxylic acid transmembrane transporter activity	molecular_function	0.37239	1	1	1241	8	22835	Si027634m.g
GO:0008373	sialyltransferase activity	molecular_function	0.37341	1	1	1241	8	22835	Si010021m.g
GO:0004814	arginine-tRNA ligase activity	molecular_function	0.37392	1	1	1241	9	22835	Si009754m.g
GO:0004506	squalene monooxygenase activity	molecular_function	0.37432	1	1	1241	8	22835	Si035909m.g
GO:0004488	methylenetetrahydrofolate dehydrogenase (NADP+) activity	molecular_function	0.37583	1	2	1241	24	22835	Si002514m.g,Si002515m.g
GO:0008514	organic anion transmembrane transporter activity	molecular_function	0.37877	1	4	1241	56	22835	Si012430m.g,Si001031m.g,Si034804m.g,Si027634m.g
GO:0008094	DNA-dependent ATPase activity	molecular_function	0.38224	1	3	1241	40	22835	Si021840m.g,Si035313m.g,Si025165m.g
GO:0008144	drug binding	molecular_function	0.38647	1	1	1241	9	22835	Si029105m.g
GO:0005213	structural constituent of chorion	molecular_function	0.3918	1	5	1241	76	22835	Si032580m.g,Si026892m.g,Si029988m.g,Si003806m.g,Si019865m.g
GO:0016756	glutathione gamma-glutamylcysteinyltransferase activity	molecular_function	0.3922	1	1	1241	9	22835	Si013130m.g
GO:0008509	anion transmembrane transporter activity	molecular_function	0.39347	1	7	1241	107	22835	Si034804m.g,Si035516m.g,Si001031m.g,Si012430m.g,Si027634m.g,Si013382m.g,Si021837m.g
GO:0005516	calmodulin binding	molecular_function	0.39353	1	5	1241	76	22835	Si021377m.g,Si006484m.g,Si024801m.g,Si013989m.g,Si019086m.g
GO:0004427	inorganic diphosphatase activity	molecular_function	0.39838	1	2	1241	24	22835	Si009441m.g,Si013559m.g
GO:0019001	guanyl nucleotide binding	molecular_function	0.39841	1	34	1241	578	22835	Si021185m.g,Si025972m.g,Si029105m.g,Si014158m.g,Si029405m.g,Si009189m.g,Si018413m.g,Si000394m.g,Si032261m.g,Si027734m.g,Si009188m.g,Si000074m.g,Si025956m.g,Si029570m.g,Si009303m.g,Si040245m.g,Si000042m.g,Si005795m.g,Si032502m.g,Si002848m.g,Si009172m.g,Si028682m.g,Si032095m.g,Si029653m.g,Si026891m.g,Si021966m.g,Si025899m.g,Si029648m.g,Si028073m.g,Si032403m.g,Si009342m.g,Si024954m.g,Si033393m.g,Si0…
GO:0001076	transcription factor activity, RNA polymerase II transcription factor binding	molecular_function	0.40018	1	8	1241	129	22835	Si023341m.g,Si000839m.g,Si036148m.g,Si001924m.g,Si026629m.g,Si015654m.g,Si033393m.g,Si002515m.g
GO:0001104	RNA polymerase II transcription cofactor activity	molecular_function	0.40018	1	8	1241	129	22835	Si033393m.g,Si002515m.g,Si001924m.g,Si015654m.g,Si026629m.g,Si036148m.g,Si000839m.g,Si023341m.g
GO:0060089	molecular transducer activity	molecular_function	0.40464	1	20	1241	337	22835	Si039199m.g,Si029105m.g,Si033011m.g,Si006230m.g,Si018413m.g,Si026533m.g,Si016208m.g,Si015634m.g,Si028285m.g,Si033051m.g,Si022756m.g,Si026891m.g,Si009670m.g,Si018705m.g,Si029224m.g,Si000074m.g,Si032403m.g,Si013775m.g,Si001924m.g,Si025899m.g
GO:0016679	oxidoreductase activity, acting on diphenols and related substances as donors	molecular_function	0.40525	1	4	1241	59	22835	Si010540m.g,Si030376m.g,Si010539m.g,Si038807m.g
GO:0015296	anion:cation symporter activity	molecular_function	0.40562	1	1	1241	9	22835	Si012430m.g
GO:0004482	mRNA (guanine-N7-)-methyltransferase activity	molecular_function	0.40872	1	1	1241	9	22835	Si036622m.g
GO:0008174	mRNA methyltransferase activity	molecular_function	0.40872	1	1	1241	9	22835	Si036622m.g
GO:0004026	alcohol O-acetyltransferase activity	molecular_function	0.41112	1	1	1241	9	22835	Si026271m.g
GO:0034318	alcohol O-acyltransferase activity	molecular_function	0.41112	1	1	1241	9	22835	Si026271m.g
GO:0016703	oxidoreductase activity, acting on single donors with incorporation of molecular oxygen, incorporation of one atom of oxygen (internal monooxygenases or internal mixed function oxidases)	molecular_function	0.41304	1	2	1241	25	22835	Si014605m.g,Si014220m.g
GO:0004497	monooxygenase activity	molecular_function	0.41758	1	6	1241	93	22835	Si006540m.g,Si014220m.g,Si001725m.g,Si035909m.g,Si014605m.g,Si013551m.g
GO:0010333	terpene synthase activity	molecular_function	0.42077	1	3	1241	43	22835	Si029247m.g,Si009754m.g,Si015660m.g
GO:0008199	ferric iron binding	molecular_function	0.42189	1	1	1241	10	22835	Si002646m.g
GO:0030515	snoRNA binding	molecular_function	0.42598	1	1	1241	10	22835	Si028735m.g
GO:0004367	glycerol-3-phosphate dehydrogenase [NAD+] activity	molecular_function	0.42789	1	1	1241	10	22835	Si025958m.g
GO:0033743	peptide-methionine (R)-S-oxide reductase activity	molecular_function	0.43075	1	1	1241	11	22835	Si038098m.g
GO:0000149	SNARE binding	molecular_function	0.43218	1	1	1241	10	22835	Si001109m.g
GO:0019905	syntaxin binding	molecular_function	0.43218	1	1	1241	10	22835	Si001109m.g
GO:0050151	oleate hydratase activity	molecular_function	0.43219	1	1	1241	10	22835	Si032031m.g
GO:0016748	succinyltransferase activity	molecular_function	0.43343	1	1	1241	10	22835	Si017978m.g
GO:0004332	fructose-bisphosphate aldolase activity	molecular_function	0.43605	1	1	1241	10	22835	Si015634m.g
GO:0005543	phospholipid binding	molecular_function	0.43712	1	4	1241	60	22835	Si034317m.g,Si004913m.g,Si039248m.g,Si021497m.g
GO:0016530	metallochaperone activity	molecular_function	0.43852	1	1	1241	11	22835	Si009754m.g
GO:0016531	copper chaperone activity	molecular_function	0.43852	1	1	1241	11	22835	Si009754m.g
GO:0008233	peptidase activity	molecular_function	0.44145	1	59	1241	1049	22835	Si039486m.g,Si013535m.g,Si035621m.g,Si004228m.g,Si016879m.g,Si032491m.g,Si026381m.g,Si000427m.g,Si029652m.g,Si004920m.g,Si002527m.g,Si007016m.g,Si002646m.g,Si039737m.g,Si021947m.g,Si000439m.g,Si026437m.g,Si029837m.g,Si034008m.g,Si008312m.g,Si002577m.g,Si002828m.g,Si003341m.g,Si010516m.g,Si029888m.g,Si025071m.g,Si026581m.g,Si009303m.g,Si023030m.g,Si039148m.g,Si022689m.g,Si024906m.g,Si001351m.g,Si0…
GO:0017016	Ras GTPase binding	molecular_function	0.44245	1	2	1241	27	22835	Si003143m.g,Si017274m.g
GO:0031267	small GTPase binding	molecular_function	0.44245	1	2	1241	27	22835	Si003143m.g,Si017274m.g
GO:0051020	GTPase binding	molecular_function	0.44245	1	2	1241	27	22835	Si003143m.g,Si017274m.g
GO:0004525	ribonuclease III activity	molecular_function	0.44321	1	1	1241	10	22835	Si007016m.g
GO:0032296	double-stranded RNA-specific ribonuclease activity	molecular_function	0.44321	1	1	1241	10	22835	Si007016m.g
GO:0003885	D-arabinono-1,4-lactone oxidase activity	molecular_function	0.4454	1	1	1241	10	22835	Si013471m.g
GO:0016899	oxidoreductase activity, acting on the CH-OH group of donors, oxygen as acceptor	molecular_function	0.4454	1	1	1241	10	22835	Si013471m.g
GO:0016831	carboxy-lyase activity	molecular_function	0.4469	1	6	1241	96	22835	Si039975m.g,Si039999m.g,Si015803m.g,Si013849m.g,Si004557m.g,Si019458m.g
GO:0015293	symporter activity	molecular_function	0.44753	1	2	1241	27	22835	Si030185m.g,Si012430m.g
GO:0015294	solute:cation symporter activity	molecular_function	0.44753	1	2	1241	27	22835	Si030185m.g,Si012430m.g
GO:0004564	beta-fructofuranosidase activity	molecular_function	0.45633	1	2	1241	29	22835	Si006648m.g,Si023359m.g
GO:0004575	sucrose alpha-glucosidase activity	molecular_function	0.45633	1	2	1241	29	22835	Si023359m.g,Si006648m.g
GO:0090599	alpha-glucosidase activity	molecular_function	0.45633	1	2	1241	29	22835	Si023359m.g,Si006648m.g
GO:0030599	pectinesterase activity	molecular_function	0.45658	1	3	1241	46	22835	Si030204m.g,Si030410m.g,Si000942m.g
GO:0051015	actin filament binding	molecular_function	0.45687	1	1	1241	11	22835	Si035257m.g
GO:0046933	proton-transporting ATP synthase activity, rotational mechanism	molecular_function	0.4598	1	1	1241	11	22835	Si001234m.g
GO:0017176	phosphatidylinositol N-acetylglucosaminyltransferase activity	molecular_function	0.46812	1	1	1241	11	22835	Si017178m.g
GO:0015018	galactosylgalactosylxylosylprotein 3-beta-glucuronosyltransferase activity	molecular_function	0.47188	1	1	1241	11	22835	Si002282m.g
GO:0015020	glucuronosyltransferase activity	molecular_function	0.47188	1	1	1241	11	22835	Si002282m.g
GO:0015926	glucosidase activity	molecular_function	0.47524	1	2	1241	30	22835	Si023359m.g,Si006648m.g
GO:0004629	phospholipase C activity	molecular_function	0.47558	1	1	1241	11	22835	Si037366m.g
GO:0016838	carbon-oxygen lyase activity, acting on phosphates	molecular_function	0.48131	1	3	1241	47	22835	Si015660m.g,Si009754m.g,Si029247m.g
GO:0046527	glucosyltransferase activity	molecular_function	0.483	1	5	1241	80	22835	Si028885m.g,Si029066m.g,Si000270m.g,Si027629m.g,Si000258m.g
GO:0036442	hydrogen-exporting ATPase activity	molecular_function	0.48384	1	1	1241	12	22835	Si001234m.g
GO:0046961	proton-transporting ATPase activity, rotational mechanism	molecular_function	0.48384	1	1	1241	12	22835	Si001234m.g
GO:0016874	ligase activity	molecular_function	0.48567	1	15	1241	260	22835	Si034317m.g,Si004557m.g,Si039188m.g,Si015090m.g,Si001725m.g,Si012212m.g,Si010201m.g,Si000476m.g,Si012106m.g,Si033068m.g,Si034356m.g,Si009754m.g,Si034741m.g,Si001001m.g,Si009748m.g
GO:0004806	triglyceride lipase activity	molecular_function	0.48873	1	1	1241	12	22835	Si023030m.g
GO:0003954	NADH dehydrogenase activity	molecular_function	0.49078	1	3	1241	51	22835	Si034604m.g,Si006896m.g,Si029622m.g
GO:0004114	3',5'-cyclic-nucleotide phosphodiesterase activity	molecular_function	0.49104	1	1	1241	12	22835	Si017880m.g
GO:0016160	amylase activity	molecular_function	0.49266	1	2	1241	29	22835	Si027629m.g,Si000258m.g
GO:0004713	protein tyrosine kinase activity	molecular_function	0.4954	1	1	1241	12	22835	Si039199m.g
GO:0004650	polygalacturonase activity	molecular_function	0.49654	1	3	1241	47	22835	Si022189m.g,Si021495m.g,Si005178m.g
GO:0031423	hexon binding	molecular_function	0.50207	1	1	1241	12	22835	Si035536m.g
GO:0005200	structural constituent of cytoskeleton	molecular_function	0.50262	1	1	1241	12	22835	Si021006m.g
GO:0070011	peptidase activity, acting on L-amino acid peptides	molecular_function	0.50501	1	54	1241	979	22835	Si001351m.g,Si024906m.g,Si040243m.g,Si026522m.g,Si006210m.g,Si035241m.g,Si006648m.g,Si039033m.g,Si013775m.g,Si033923m.g,Si026419m.g,Si034356m.g,Si008255m.g,Si029722m.g,Si033215m.g,Si008362m.g,Si035299m.g,Si001435m.g,Si013939m.g,Si016705m.g,Si005954m.g,Si009437m.g,Si003213m.g,Si021124m.g,Si035593m.g,Si029066m.g,Si035621m.g,Si039486m.g,Si032491m.g,Si016879m.g,Si029652m.g,Si004920m.g,Si000427m.g,Si0…
GO:0004511	tyrosine 3-monooxygenase activity	molecular_function	0.51727	1	1	1241	13	22835	Si006540m.g
GO:0008641	small protein activating enzyme activity	molecular_function	0.51913	1	2	1241	31	22835	Si010201m.g,Si001725m.g
GO:0000989	transcription factor activity, transcription factor binding	molecular_function	0.52865	1	9	1241	163	22835	Si033393m.g,Si002515m.g,Si001924m.g,Si015654m.g,Si026629m.g,Si036148m.g,Si000839m.g,Si018679m.g,Si023341m.g
GO:0003712	transcription cofactor activity	molecular_function	0.52865	1	9	1241	163	22835	Si033393m.g,Si002515m.g,Si001924m.g,Si015654m.g,Si026629m.g,Si036148m.g,Si000839m.g,Si018679m.g,Si023341m.g
GO:0022884	macromolecule transmembrane transporter activity	molecular_function	0.5298	1	1	1241	14	22835	Si040196m.g
GO:0003918	DNA topoisomerase type II (ATP-hydrolyzing) activity	molecular_function	0.53174	1	1	1241	13	22835	Si025165m.g
GO:0061505	DNA topoisomerase II activity	molecular_function	0.53174	1	1	1241	13	22835	Si025165m.g
GO:0015116	sulfate transmembrane transporter activity	molecular_function	0.53448	1	1	1241	13	22835	Si013382m.g
GO:1901682	sulfur compound transmembrane transporter activity	molecular_function	0.53448	1	1	1241	13	22835	Si013382m.g
GO:0019238	cyclohydrolase activity	molecular_function	0.5349	1	1	1241	13	22835	Si032502m.g
GO:0016877	ligase activity, forming carbon-sulfur bonds	molecular_function	0.53697	1	2	1241	32	22835	Si001725m.g,Si010201m.g
GO:0003924	GTPase activity	molecular_function	0.53762	1	23	1241	413	22835	Si027734m.g,Si026891m.g,Si026629m.g,Si025899m.g,Si032403m.g,Si009188m.g,Si009342m.g,Si016096m.g,Si000074m.g,Si021185m.g,Si009303m.g,Si029105m.g,Si014158m.g,Si029405m.g,Si040245m.g,Si005795m.g,Si000042m.g,Si032502m.g,Si009172m.g,Si002848m.g,Si028682m.g,Si009189m.g,Si018413m.g
GO:0044769	ATPase activity, coupled to transmembrane movement of ions, rotational mechanism	molecular_function	0.53972	1	1	1241	14	22835	Si001234m.g
GO:0016728	oxidoreductase activity, acting on CH or CH2 groups, disulfide as acceptor	molecular_function	0.54007	1	1	1241	14	22835	Si037075m.g
GO:0004112	cyclic-nucleotide phosphodiesterase activity	molecular_function	0.545	1	1	1241	14	22835	Si017880m.g
GO:0015103	inorganic anion transmembrane transporter activity	molecular_function	0.54503	1	3	1241	50	22835	Si035516m.g,Si013382m.g,Si021837m.g
GO:0016462	pyrophosphatase activity	molecular_function	0.55597	1	60	1241	1085	22835	Si002514m.g,Si025949m.g,Si025899m.g,Si019107m.g,Si033393m.g,Si016096m.g,Si027417m.g,Si028073m.g,Si032403m.g,Si009342m.g,Si021840m.g,Si026891m.g,Si021966m.g,Si002646m.g,Si009441m.g,Si007858m.g,Si007016m.g,Si013320m.g,Si028682m.g,Si013201m.g,Si000334m.g,Si002515m.g,Si028970m.g,Si013559m.g,Si008627m.g,Si009303m.g,Si025165m.g,Si017148m.g,Si025945m.g,Si032502m.g,Si009172m.g,Si002848m.g,Si029464m.g,Si0…
GO:0016413	O-acetyltransferase activity	molecular_function	0.55892	1	1	1241	14	22835	Si026271m.g
GO:0031369	translation initiation factor binding	molecular_function	0.56003	1	1	1241	15	22835	Si015575m.g
GO:0016709	oxidoreductase activity, acting on paired donors, with incorporation or reduction of molecular oxygen, NAD(P)H as one donor, and incorporation of one atom of oxygen	molecular_function	0.56122	1	3	1241	52	22835	Si001725m.g,Si013551m.g,Si035909m.g
GO:0038023	signaling receptor activity	molecular_function	0.56295	1	11	1241	201	22835	Si039199m.g,Si009670m.g,Si033011m.g,Si006230m.g,Si029105m.g,Si018705m.g,Si026533m.g,Si016208m.g,Si028285m.g,Si013775m.g,Si001924m.g
GO:0050662	coenzyme binding	molecular_function	0.56801	1	36	1241	659	22835	Si014053m.g,Si026483m.g,Si035990m.g,Si036554m.g,Si001019m.g,Si029644m.g,Si008790m.g,Si030293m.g,Si013961m.g,Si036382m.g,Si017888m.g,Si005186m.g,Si014150m.g,Si017363m.g,Si012004m.g,Si014158m.g,Si031096m.g,Si032031m.g,Si019533m.g,Si002514m.g,Si035943m.g,Si013471m.g,Si031983m.g,Si006538m.g,Si013051m.g,Si001854m.g,Si001725m.g,Si035175m.g,Si019867m.g,Si002515m.g,Si019865m.g,Si013559m.g,Si006230m.g,Si0…
GO:0016714	oxidoreductase activity, acting on paired donors, with incorporation or reduction of molecular oxygen, reduced pteridine as one donor, and incorporation of one atom of oxygen	molecular_function	0.57086	1	1	1241	15	22835	Si006540m.g
GO:0017111	nucleoside-triphosphatase activity	molecular_function	0.5723	1	58	1241	1054	22835	Si000394m.g,Si027507m.g,Si013214m.g,Si027734m.g,Si021728m.g,Si028362m.g,Si025958m.g,Si026629m.g,Si000074m.g,Si025956m.g,Si035304m.g,Si025902m.g,Si009188m.g,Si029105m.g,Si025972m.g,Si014158m.g,Si021185m.g,Si029405m.g,Si000491m.g,Si035313m.g,Si001234m.g,Si018413m.g,Si009189m.g,Si026891m.g,Si021966m.g,Si002646m.g,Si007858m.g,Si007016m.g,Si002514m.g,Si025949m.g,Si019107m.g,Si025899m.g,Si016096m.g,Si0…
GO:0004252	serine-type endopeptidase activity	molecular_function	0.57631	1	10	1241	183	22835	Si009437m.g,Si016705m.g,Si000427m.g,Si040243m.g,Si024906m.g,Si009303m.g,Si000439m.g,Si010516m.g,Si003341m.g,Si003213m.g
GO:0016884	carbon-nitrogen ligase activity, with glutamine as amido-N-donor	molecular_function	0.58179	1	1	1241	15	22835	Si001001m.g
GO:0003916	DNA topoisomerase activity	molecular_function	0.5847	1	2	1241	35	22835	Si025165m.g,Si002386m.g
GO:0015079	potassium ion transmembrane transporter activity	molecular_function	0.5918	1	6	1241	113	22835	Si000392m.g,Si033011m.g,Si034290m.g,Si002514m.g,Si034303m.g,Si002515m.g
GO:0030597	RNA glycosylase activity	molecular_function	0.59427	1	1	1241	18	22835	Si026657m.g
GO:0030598	rRNA N-glycosylase activity	molecular_function	0.59427	1	1	1241	18	22835	Si026657m.g
GO:0008194	UDP-glycosyltransferase activity	molecular_function	0.59462	1	8	1241	149	22835	Si002282m.g,Si017178m.g,Si015038m.g,Si028885m.g,Si010215m.g,Si001156m.g,Si022249m.g,Si029066m.g
GO:0016759	cellulose synthase activity	molecular_function	0.60018	1	2	1241	35	22835	Si029066m.g,Si028885m.g
GO:0016760	cellulose synthase (UDP-forming) activity	molecular_function	0.60018	1	2	1241	35	22835	Si029066m.g,Si028885m.g
GO:0005351	sugar:proton symporter activity	molecular_function	0.60516	1	1	1241	16	22835	Si030185m.g
GO:0015295	solute:proton symporter activity	molecular_function	0.60516	1	1	1241	16	22835	Si030185m.g
GO:0008026	ATP-dependent helicase activity	molecular_function	0.60659	1	2	1241	36	22835	Si035313m.g,Si021840m.g
GO:0070035	purine NTP-dependent helicase activity	molecular_function	0.60659	1	2	1241	36	22835	Si021840m.g,Si035313m.g
GO:0016903	oxidoreductase activity, acting on the aldehyde or oxo group of donors	molecular_function	0.60789	1	4	1241	76	22835	Si013051m.g,Si007586m.g,Si009584m.g,Si008790m.g
GO:0003684	damaged DNA binding	molecular_function	0.608	1	1	1241	16	22835	Si009698m.g
GO:0016298	lipase activity	molecular_function	0.61123	1	2	1241	37	22835	Si037366m.g,Si023030m.g
GO:0003873	6-phosphofructo-2-kinase activity	molecular_function	0.61143	1	1	1241	17	22835	Si018413m.g
GO:0016671	oxidoreductase activity, acting on a sulfur group of donors, disulfide as acceptor	molecular_function	0.61436	1	1	1241	18	22835	Si038098m.g
GO:0016616	oxidoreductase activity, acting on the CH-OH group of donors, NAD or NADP as acceptor	molecular_function	0.61622	1	19	1241	359	22835	Si001725m.g,Si020208m.g,Si001854m.g,Si014150m.g,Si028044m.g,Si005186m.g,Si019865m.g,Si019533m.g,Si036558m.g,Si036554m.g,Si035943m.g,Si014053m.g,Si026483m.g,Si025958m.g,Si031983m.g,Si029644m.g,Si013051m.g,Si013961m.g,Si030293m.g
GO:0019199	transmembrane receptor protein kinase activity	molecular_function	0.61874	1	1	1241	17	22835	Si039199m.g
GO:0015291	secondary active transmembrane transporter activity	molecular_function	0.62004	1	9	1241	171	22835	Si030185m.g,Si013918m.g,Si012106m.g,Si010002m.g,Si015237m.g,Si035839m.g,Si015240m.g,Si031187m.g,Si012430m.g
GO:0009055	electron carrier activity	molecular_function	0.62671	1	14	1241	288	22835	Si038013m.g,Si002047m.g,Si033915m.g,Si038020m.g,Si030840m.g,Si016954m.g,Si040152m.g,Si001322m.g,Si002802m.g,Si034860m.g,Si007075m.g,Si025001m.g,Si031445m.g,Si034453m.g
GO:0016725	oxidoreductase activity, acting on CH or CH2 groups	molecular_function	0.63675	1	1	1241	18	22835	Si037075m.g
GO:0008982	protein-N(PI)-phosphohistidine-sugar phosphotransferase activity	molecular_function	0.64433	1	1	1241	18	22835	Si025955m.g
GO:0030145	manganese ion binding	molecular_function	0.64722	1	1	1241	18	22835	Si035993m.g
GO:0015276	ligand-gated ion channel activity	molecular_function	0.64928	1	3	1241	60	22835	Si026533m.g,Si016208m.g,Si033011m.g
GO:0022834	ligand-gated channel activity	molecular_function	0.64928	1	3	1241	60	22835	Si026533m.g,Si016208m.g,Si033011m.g
GO:0016818	hydrolase activity, acting on acid anhydrides, in phosphorus-containing anhydrides	molecular_function	0.65198	1	64	1241	1196	22835	Si009188m.g,Si025956m.g,Si000074m.g,Si026629m.g,Si028362m.g,Si021728m.g,Si029405m.g,Si012660m.g,Si021185m.g,Si029105m.g,Si001234m.g,Si035313m.g,Si000491m.g,Si009441m.g,Si007858m.g,Si033160m.g,Si032403m.g,Si027417m.g,Si028073m.g,Si009342m.g,Si021840m.g,Si016096m.g,Si002514m.g,Si025899m.g,Si019107m.g,Si029464m.g,Si004984m.g,Si008743m.g,Si005795m.g,Si000042m.g,Si009172m.g,Si002848m.g,Si025165m.g,Si0…
GO:0016762	xyloglucan:xyloglucosyl transferase activity	molecular_function	0.65885	1	2	1241	41	22835	Si006487m.g,Si007117m.g
GO:0016614	oxidoreductase activity, acting on CH-OH group of donors	molecular_function	0.65916	1	20	1241	386	22835	Si014150m.g,Si028044m.g,Si005186m.g,Si001725m.g,Si020208m.g,Si001854m.g,Si019533m.g,Si036558m.g,Si019865m.g,Si031983m.g,Si029644m.g,Si013471m.g,Si035943m.g,Si036554m.g,Si026483m.g,Si014053m.g,Si025958m.g,Si013961m.g,Si030293m.g,Si013051m.g
GO:0050660	flavin adenine dinucleotide binding	molecular_function	0.65938	1	11	1241	213	22835	Si035175m.g,Si001019m.g,Si006538m.g,Si013471m.g,Si001725m.g,Si032031m.g,Si035909m.g,Si013551m.g,Si017363m.g,Si013559m.g,Si006230m.g
GO:0004872	receptor activity	molecular_function	0.65953	1	11	1241	217	22835	Si016208m.g,Si028285m.g,Si026533m.g,Si001924m.g,Si013775m.g,Si009670m.g,Si039199m.g,Si018705m.g,Si029105m.g,Si033011m.g,Si006230m.g
GO:0008137	NADH dehydrogenase (ubiquinone) activity	molecular_function	0.6637	1	2	1241	44	22835	Si029622m.g,Si034604m.g
GO:0050136	NADH dehydrogenase (quinone) activity	molecular_function	0.6637	1	2	1241	44	22835	Si034604m.g,Si029622m.g
GO:0015171	amino acid transmembrane transporter activity	molecular_function	0.67059	1	2	1241	41	22835	Si034804m.g,Si001031m.g
GO:0015297	antiporter activity	molecular_function	0.67288	1	7	1241	140	22835	Si015237m.g,Si010002m.g,Si035839m.g,Si012106m.g,Si013918m.g,Si031187m.g,Si015240m.g
GO:0051537	2 iron, 2 sulfur cluster binding	molecular_function	0.67329	1	2	1241	42	22835	Si006896m.g,Si020161m.g
GO:0008536	Ran GTPase binding	molecular_function	0.67488	1	1	1241	19	22835	Si017274m.g
GO:0016778	diphosphotransferase activity	molecular_function	0.6793	1	1	1241	20	22835	Si010706m.g
GO:0003950	NAD+ ADP-ribosyltransferase activity	molecular_function	0.68275	1	1	1241	20	22835	Si035001m.g
GO:0004673	protein histidine kinase activity	molecular_function	0.68347	1	3	1241	62	22835	Si029105m.g,Si012642m.g,Si006462m.g
GO:0016775	phosphotransferase activity, nitrogenous group as acceptor	molecular_function	0.68347	1	3	1241	62	22835	Si029105m.g,Si006462m.g,Si012642m.g
GO:0004499	N,N-dimethylaniline monooxygenase activity	molecular_function	0.68605	1	2	1241	42	22835	Si013551m.g,Si001725m.g
GO:0004565	beta-galactosidase activity	molecular_function	0.69077	1	1	1241	20	22835	Si035445m.g
GO:0015077	monovalent inorganic cation transmembrane transporter activity	molecular_function	0.69492	1	20	1241	407	22835	Si002514m.g,Si012430m.g,Si039337m.g,Si031187m.g,Si034303m.g,Si000392m.g,Si036123m.g,Si015237m.g,Si038807m.g,Si012106m.g,Si013918m.g,Si016587m.g,Si034290m.g,Si005163m.g,Si004697m.g,Si015240m.g,Si002515m.g,Si001234m.g,Si033011m.g,Si035408m.g
GO:0016814	hydrolase activity, acting on carbon-nitrogen (but not peptide) bonds, in cyclic amidines	molecular_function	0.70066	1	1	1241	21	22835	Si032502m.g
GO:0016857	racemase and epimerase activity, acting on carbohydrates and derivatives	molecular_function	0.70214	1	1	1241	21	22835	Si007540m.g
GO:0016780	phosphotransferase activity, for other substituted phosphate groups	molecular_function	0.71002	1	1	1241	22	22835	Si009343m.g
GO:0004888	transmembrane signaling receptor activity	molecular_function	0.71375	1	6	1241	127	22835	Si033011m.g,Si001924m.g,Si026533m.g,Si039199m.g,Si009670m.g,Si016208m.g
GO:0008237	metallopeptidase activity	molecular_function	0.71718	1	5	1241	109	22835	Si008312m.g,Si021124m.g,Si029066m.g,Si039148m.g,Si004920m.g
GO:0033218	amide binding	molecular_function	0.71879	1	1	1241	23	22835	Si029105m.g
GO:0000287	magnesium ion binding	molecular_function	0.7228	1	7	1241	149	22835	Si009754m.g,Si029316m.g,Si009441m.g,Si011934m.g,Si015660m.g,Si013559m.g,Si029247m.g
GO:0017080	sodium channel regulator activity	molecular_function	0.72469	1	1	1241	23	22835	Si028865m.g
GO:0019871	sodium channel inhibitor activity	molecular_function	0.72469	1	1	1241	23	22835	Si028865m.g
GO:0003993	acid phosphatase activity	molecular_function	0.72634	1	2	1241	45	22835	Si007905m.g,Si021926m.g
GO:0016817	hydrolase activity, acting on acid anhydrides	molecular_function	0.72762	1	68	1241	1302	22835	Si027507m.g,Si000394m.g,Si013214m.g,Si027734m.g,Si014140m.g,Si025958m.g,Si035304m.g,Si025902m.g,Si014158m.g,Si025972m.g,Si001241m.g,Si018413m.g,Si009189m.g,Si002646m.g,Si021966m.g,Si026891m.g,Si007016m.g,Si025949m.g,Si033393m.g,Si008627m.g,Si025945m.g,Si009303m.g,Si032502m.g,Si040245m.g,Si030560m.g,Si013201m.g,Si013320m.g,Si028682m.g,Si011849m.g,Si038098m.g,Si028362m.g,Si021728m.g,Si026629m.g,Si0…
GO:0004620	phospholipase activity	molecular_function	0.73082	1	1	1241	23	22835	Si037366m.g
GO:0003896	DNA primase activity	molecular_function	0.73097	1	1	1241	23	22835	Si018224m.g
GO:0042030	ATPase inhibitor activity	molecular_function	0.73483	1	1	1241	24	22835	Si011849m.g
GO:0004616	phosphogluconate dehydrogenase (decarboxylating) activity	molecular_function	0.74064	1	2	1241	46	22835	Si030293m.g,Si026483m.g
GO:0016811	hydrolase activity, acting on carbon-nitrogen (but not peptide) bonds, in linear amides	molecular_function	0.7435	1	1	1241	24	22835	Si032514m.g
GO:0004020	adenylylsulfate kinase activity	molecular_function	0.74454	1	2	1241	46	22835	Si000074m.g,Si032403m.g
GO:0015078	hydrogen ion transmembrane transporter activity	molecular_function	0.75141	1	12	1241	263	22835	Si016587m.g,Si013918m.g,Si038807m.g,Si012106m.g,Si015237m.g,Si036123m.g,Si015240m.g,Si001234m.g,Si031187m.g,Si039337m.g,Si012430m.g,Si005163m.g
GO:0051536	iron-sulfur cluster binding	molecular_function	0.75153	1	7	1241	155	22835	Si034860m.g,Si009584m.g,Si020161m.g,Si006896m.g,Si016954m.g,Si040152m.g,Si033915m.g
GO:0051540	metal cluster binding	molecular_function	0.75153	1	7	1241	155	22835	Si033915m.g,Si040152m.g,Si016954m.g,Si006896m.g,Si020161m.g,Si009584m.g,Si034860m.g
GO:0004222	metalloendopeptidase activity	molecular_function	0.7522	1	4	1241	93	22835	Si004920m.g,Si039148m.g,Si021124m.g,Si008312m.g
GO:0000049	tRNA binding	molecular_function	0.75228	1	1	1241	24	22835	Si033068m.g
GO:0030976	thiamine pyrophosphate binding	molecular_function	0.75238	1	1	1241	24	22835	Si008790m.g
GO:0016835	carbon-oxygen lyase activity	molecular_function	0.75388	1	7	1241	155	22835	Si015660m.g,Si017172m.g,Si009754m.g,Si002140m.g,Si032031m.g,Si029247m.g,Si036871m.g
GO:0010181	FMN binding	molecular_function	0.75484	1	2	1241	49	22835	Si031096m.g,Si019867m.g
GO:0016836	hydro-lyase activity	molecular_function	0.75731	1	4	1241	93	22835	Si036871m.g,Si017172m.g,Si032031m.g,Si002140m.g
GO:0003968	RNA-directed RNA polymerase activity	molecular_function	0.76405	1	3	1241	74	22835	Si036622m.g,Si002646m.g,Si007016m.g
GO:0043115	precorrin-2 dehydrogenase activity	molecular_function	0.76635	1	2	1241	49	22835	Si013551m.g,Si001725m.g
GO:0003899	DNA-directed RNA polymerase activity	molecular_function	0.76672	1	7	1241	163	22835	Si018619m.g,Si028000m.g,Si018628m.g,Si035966m.g,Si027432m.g,Si016705m.g,Si018224m.g
GO:0051539	4 iron, 4 sulfur cluster binding	molecular_function	0.76706	1	1	1241	25	22835	Si034860m.g
GO:0047746	chlorophyllase activity	molecular_function	0.77983	1	2	1241	51	22835	Si036667m.g,Si014968m.g
GO:0015925	galactosidase activity	molecular_function	0.80267	1	1	1241	28	22835	Si035445m.g
GO:0009982	pseudouridine synthase activity	molecular_function	0.80306	1	1	1241	28	22835	Si016705m.g
GO:0005125	cytokine activity	molecular_function	0.80324	1	1	1241	29	22835	Si032948m.g
GO:0008234	cysteine-type peptidase activity	molecular_function	0.80699	1	12	1241	275	22835	Si033215m.g,Si034008m.g,Si032491m.g,Si026522m.g,Si035299m.g,Si013939m.g,Si006648m.g,Si033923m.g,Si007016m.g,Si002646m.g,Si008255m.g,Si026581m.g
GO:0019899	enzyme binding	molecular_function	0.81144	1	3	1241	79	22835	Si003143m.g,Si017274m.g,Si014978m.g
GO:0034062	RNA polymerase activity	molecular_function	0.81456	1	10	1241	237	22835	Si018224m.g,Si027432m.g,Si035966m.g,Si002646m.g,Si028000m.g,Si007016m.g,Si036622m.g,Si016705m.g,Si018628m.g,Si018619m.g
GO:0016655	oxidoreductase activity, acting on NAD(P)H, quinone or similar compound as acceptor	molecular_function	0.81902	1	2	1241	59	22835	Si029622m.g,Si034604m.g
GO:0016799	hydrolase activity, hydrolyzing N-glycosyl compounds	molecular_function	0.81927	1	1	1241	32	22835	Si026657m.g
GO:0071949	FAD binding	molecular_function	0.81987	1	4	1241	100	22835	Si001725m.g,Si017363m.g,Si032031m.g,Si035909m.g
GO:0003779	actin binding	molecular_function	0.82109	1	20	1241	439	22835	Si033788m.g,Si033242m.g,Si008040m.g,Si001165m.g,Si030395m.g,Si039662m.g,Si003143m.g,Si020234m.g,Si030311m.g,Si013775m.g,Si039957m.g,Si001533m.g,Si010539m.g,Si035257m.g,Si028285m.g,Si005186m.g,Si035334m.g,Si033263m.g,Si013493m.g,Si031445m.g
GO:0008171	O-methyltransferase activity	molecular_function	0.82169	1	4	1241	102	22835	Si026639m.g,Si010429m.g,Si013966m.g,Si012573m.g
GO:0005179	hormone activity	molecular_function	0.82209	1	4	1241	103	22835	Si008282m.g,Si007238m.g,Si001375m.g,Si030354m.g
GO:0016407	acetyltransferase activity	molecular_function	0.82239	1	4	1241	103	22835	Si036871m.g,Si008463m.g,Si026271m.g,Si010495m.g
GO:0005102	receptor binding	molecular_function	0.82277	1	14	1241	315	22835	Si011661m.g,Si038988m.g,Si007238m.g,Si001375m.g,Si029170m.g,Si021109m.g,Si018405m.g,Si030354m.g,Si029848m.g,Si032948m.g,Si008282m.g,Si025945m.g,Si031256m.g,Si006230m.g
GO:0031072	heat shock protein binding	molecular_function	0.82865	1	1	1241	32	22835	Si000610m.g
GO:0004177	aminopeptidase activity	molecular_function	0.82968	1	1	1241	30	22835	Si016879m.g
GO:0030695	GTPase regulator activity	molecular_function	0.83073	1	2	1241	57	22835	Si039193m.g,Si013565m.g
GO:0003682	chromatin binding	molecular_function	0.83191	1	2	1241	57	22835	Si002091m.g,Si039496m.g
GO:0016787	hydrolase activity	molecular_function	0.84763	1	217	1241	4160	22835	Si001369m.g,Si021124m.g,Si021495m.g,Si029105m.g,Si021185m.g,Si001234m.g,Si035299m.g,Si032721m.g,Si006888m.g,Si005954m.g,Si035313m.g,Si016705m.g,Si033923m.g,Si026419m.g,Si037366m.g,Si010959m.g,Si000392m.g,Si010980m.g,Si015575m.g,Si026522m.g,Si001351m.g,Si024906m.g,Si001375m.g,Si036667m.g,Si004984m.g,Si013559m.g,Si009698m.g,Si002515m.g,Si034008m.g,Si028970m.g,Si022418m.g,Si000334m.g,Si017880m.g,Si0…
GO:0004930	G-protein coupled receptor activity	molecular_function	0.84883	1	2	1241	59	22835	Si009670m.g,Si001924m.g
GO:0008443	phosphofructokinase activity	molecular_function	0.84926	1	1	1241	33	22835	Si018413m.g
GO:0008080	N-acetyltransferase activity	molecular_function	0.85488	1	3	1241	86	22835	Si036871m.g,Si010495m.g,Si008463m.g
GO:0019200	carbohydrate kinase activity	molecular_function	0.85792	1	1	1241	34	22835	Si018413m.g
GO:0030983	mismatched DNA binding	molecular_function	0.8598	1	1	1241	34	22835	Si039496m.g
GO:0016755	transferase activity, transferring amino-acyl groups	molecular_function	0.86093	1	1	1241	35	22835	Si013130m.g
GO:0008121	ubiquinol-cytochrome-c reductase activity	molecular_function	0.86425	1	1	1241	36	22835	Si038807m.g
GO:0016681	oxidoreductase activity, acting on diphenols and related substances as donors, cytochrome as acceptor	molecular_function	0.86425	1	1	1241	36	22835	Si038807m.g
GO:0019901	protein kinase binding	molecular_function	0.86749	1	1	1241	37	22835	Si014978m.g
GO:0005381	iron ion transmembrane transporter activity	molecular_function	0.86753	1	3	1241	87	22835	Si016208m.g,Si028682m.g,Si013849m.g
GO:0008170	N-methyltransferase activity	molecular_function	0.87375	1	2	1241	62	22835	Si036622m.g,Si031197m.g
GO:0004127	cytidylate kinase activity	molecular_function	0.87419	1	1	1241	36	22835	Si035304m.g
GO:0019900	kinase binding	molecular_function	0.87511	1	1	1241	38	22835	Si014978m.g
GO:0019842	vitamin binding	molecular_function	0.87558	1	1	1241	36	22835	Si008790m.g
GO:0035251	UDP-glucosyltransferase activity	molecular_function	0.87633	1	2	1241	62	22835	Si028885m.g,Si029066m.g
GO:0016843	amine-lyase activity	molecular_function	0.87662	1	1	1241	37	22835	Si036274m.g
GO:0016844	strictosidine synthase activity	molecular_function	0.87662	1	1	1241	37	22835	Si036274m.g
GO:0052689	carboxylic ester hydrolase activity	molecular_function	0.88349	1	6	1241	163	22835	Si000942m.g,Si030204m.g,Si030410m.g,Si014968m.g,Si036667m.g,Si023030m.g
GO:0003743	translation initiation factor activity	molecular_function	0.88839	1	2	1241	69	22835	Si008465m.g,Si015575m.g
GO:0016410	N-acyltransferase activity	molecular_function	0.88933	1	3	1241	93	22835	Si036871m.g,Si010495m.g,Si008463m.g
GO:0003857	3-hydroxyacyl-CoA dehydrogenase activity	molecular_function	0.89615	1	2	1241	68	22835	Si020208m.g,Si019533m.g
GO:0050661	NADP binding	molecular_function	0.90206	1	2	1241	69	22835	Si013551m.g,Si001725m.g
GO:0016278	lysine N-methyltransferase activity	molecular_function	0.90327	1	1	1241	40	22835	Si031197m.g
GO:0016279	protein-lysine N-methyltransferase activity	molecular_function	0.90327	1	1	1241	40	22835	Si031197m.g
GO:0018024	histone-lysine N-methyltransferase activity	molecular_function	0.90327	1	1	1241	40	22835	Si031197m.g
GO:0042054	histone methyltransferase activity	molecular_function	0.90327	1	1	1241	40	22835	Si031197m.g
GO:0004540	ribonuclease activity	molecular_function	0.9115	1	3	1241	99	22835	Si014238m.g,Si015575m.g,Si007016m.g
GO:0008677	2-dehydropantoate 2-reductase activity	molecular_function	0.91169	1	1	1241	43	22835	Si001725m.g
GO:0016840	carbon-nitrogen lyase activity	molecular_function	0.91197	1	1	1241	43	22835	Si036274m.g
GO:0016810	hydrolase activity, acting on carbon-nitrogen (but not peptide) bonds	molecular_function	0.91517	1	2	1241	72	22835	Si032514m.g,Si032502m.g
GO:0000155	phosphorelay sensor kinase activity	molecular_function	0.92553	1	1	1241	45	22835	Si029105m.g
GO:0051087	chaperone binding	molecular_function	0.92581	1	1	1241	46	22835	Si032095m.g
GO:0005215	transporter activity	molecular_function	0.92701	1	74	1241	1558	22835	Si004697m.g,Si002515m.g,Si029557m.g,Si013849m.g,Si034290m.g,Si025955m.g,Si009172m.g,Si033011m.g,Si010002m.g,Si016096m.g,Si000846m.g,Si032403m.g,Si016921m.g,Si012430m.g,Si002514m.g,Si019107m.g,Si012106m.g,Si013918m.g,Si009670m.g,Si016587m.g,Si036123m.g,Si035839m.g,Si015237m.g,Si001031m.g,Si001234m.g,Si026533m.g,Si028127m.g,Si006229m.g,Si035143m.g,Si006106m.g,Si035408m.g,Si034804m.g,Si000074m.g,Si0…
GO:0005096	GTPase activator activity	molecular_function	0.92946	1	1	1241	46	22835	Si013565m.g
GO:0016628	oxidoreductase activity, acting on the CH-CH group of donors, NAD or NADP as acceptor	molecular_function	0.92985	1	2	1241	76	22835	Si013551m.g,Si001725m.g
GO:0043566	structure-specific DNA binding	molecular_function	0.93222	1	4	1241	130	22835	Si039496m.g,Si027507m.g,Si000491m.g,Si015474m.g
GO:0015238	drug transmembrane transporter activity	molecular_function	0.93243	1	2	1241	76	22835	Si035839m.g,Si010002m.g
GO:0090484	drug transporter activity	molecular_function	0.93243	1	2	1241	76	22835	Si010002m.g,Si035839m.g
GO:0016763	transferase activity, transferring pentosyl groups	molecular_function	0.93348	1	1	1241	47	22835	Si035001m.g
GO:0016891	endoribonuclease activity, producing 5'-phosphomonoesters	molecular_function	0.94048	1	1	1241	51	22835	Si007016m.g
GO:0046983	protein dimerization activity	molecular_function	0.94213	1	19	1241	489	22835	Si010581m.g,Si015526m.g,Si002320m.g,Si013966m.g,Si038257m.g,Si035334m.g,Si020208m.g,Si001328m.g,Si010429m.g,Si000845m.g,Si006199m.g,Si011224m.g,Si010736m.g,Si010685m.g,Si007981m.g,Si039486m.g,Si020234m.g,Si027276m.g,Si026639m.g
GO:0003677	DNA binding	molecular_function	0.94232	1	119	1241	2484	22835	Si010680m.g,Si033160m.g,Si010417m.g,Si002957m.g,Si036565m.g,Si012106m.g,Si011079m.g,Si030395m.g,Si002748m.g,Si022702m.g,Si021634m.g,Si031602m.g,Si026707m.g,Si030206m.g,Si019039m.g,Si021840m.g,Si012954m.g,Si038001m.g,Si001485m.g,Si014163m.g,Si014144m.g,Si009172m.g,Si015474m.g,Si026859m.g,Si006230m.g,Si026479m.g,Si025165m.g,Si009698m.g,Si017529m.g,Si029590m.g,Si001109m.g,Si010735m.g,Si039496m.g,Si0…
GO:0051287	NAD binding	molecular_function	0.94299	1	6	1241	181	22835	Si019533m.g,Si030293m.g,Si012004m.g,Si026483m.g,Si013051m.g,Si035943m.g
GO:0010340	carboxyl-O-methyltransferase activity	molecular_function	0.94451	1	1	1241	50	22835	Si012573m.g
GO:0051998	protein carboxyl O-methyltransferase activity	molecular_function	0.94451	1	1	1241	50	22835	Si012573m.g
GO:0016151	nickel cation binding	molecular_function	0.94634	1	1	1241	53	22835	Si032403m.g
GO:0030234	enzyme regulator activity	molecular_function	0.94813	1	17	1241	456	22835	Si000942m.g,Si039193m.g,Si013565m.g,Si019645m.g,Si038112m.g,Si005924m.g,Si038409m.g,Si028053m.g,Si023665m.g,Si028970m.g,Si011456m.g,Si025955m.g,Si023913m.g,Si011849m.g,Si015533m.g,Si005195m.g,Si023911m.g
GO:0022857	transmembrane transporter activity	molecular_function	0.94926	1	57	1241	1252	22835	Si000394m.g,Si000392m.g,Si038807m.g,Si027634m.g,Si038981m.g,Si035516m.g,Si000074m.g,Si039337m.g,Si005077m.g,Si031187m.g,Si009188m.g,Si006217m.g,Si034804m.g,Si040196m.g,Si029551m.g,Si035143m.g,Si035408m.g,Si005163m.g,Si006229m.g,Si009523m.g,Si013382m.g,Si026533m.g,Si015240m.g,Si000254m.g,Si001234m.g,Si016208m.g,Si009189m.g,Si036123m.g,Si015237m.g,Si035839m.g,Si029558m.g,Si001031m.g,Si004820m.g,Si0…
GO:0016627	oxidoreductase activity, acting on the CH-CH group of donors	molecular_function	0.95138	1	4	1241	138	22835	Si002405m.g,Si013551m.g,Si014220m.g,Si001725m.g
GO:0019201	nucleotide kinase activity	molecular_function	0.95169	1	1	1241	53	22835	Si035304m.g
GO:0060589	nucleoside-triphosphatase regulator activity	molecular_function	0.95276	1	3	1241	114	22835	Si011849m.g,Si013565m.g,Si039193m.g
GO:0005057	receptor signaling protein activity	molecular_function	0.95282	1	1	1241	53	22835	Si029105m.g
GO:0008276	protein methyltransferase activity	molecular_function	0.95403	1	2	1241	84	22835	Si031197m.g,Si012573m.g
GO:0051082	unfolded protein binding	molecular_function	0.95712	1	3	1241	117	22835	Si013346m.g,Si026437m.g,Si000610m.g
GO:0008200	ion channel inhibitor activity	molecular_function	0.95712	1	2	1241	95	22835	Si031716m.g,Si028865m.g
GO:0016248	channel inhibitor activity	molecular_function	0.95712	1	2	1241	95	22835	Si031716m.g,Si028865m.g
GO:0022892	substrate-specific transporter activity	molecular_function	0.95841	1	42	1241	973	22835	Si002515m.g,Si004697m.g,Si025955m.g,Si034290m.g,Si013849m.g,Si028682m.g,Si030185m.g,Si033011m.g,Si016879m.g,Si016096m.g,Si034303m.g,Si002514m.g,Si012430m.g,Si016587m.g,Si013918m.g,Si012106m.g,Si021837m.g,Si004820m.g,Si001031m.g,Si015237m.g,Si036123m.g,Si016208m.g,Si026533m.g,Si001234m.g,Si000254m.g,Si015240m.g,Si013382m.g,Si005163m.g,Si035408m.g,Si040196m.g,Si034804m.g,Si006217m.g,Si031187m.g,Si0…
GO:0016866	intramolecular transferase activity	molecular_function	0.95985	1	1	1241	56	22835	Si016705m.g
GO:0046915	transition metal ion transmembrane transporter activity	molecular_function	0.96012	1	3	1241	118	22835	Si028682m.g,Si013849m.g,Si016208m.g
GO:0032403	protein complex binding	molecular_function	0.96052	1	7	1241	216	22835	Si025899m.g,Si009698m.g,Si032403m.g,Si035257m.g,Si018413m.g,Si000074m.g,Si026891m.g
GO:0060590	ATPase regulator activity	molecular_function	0.96089	1	1	1241	58	22835	Si011849m.g
GO:0016620	oxidoreductase activity, acting on the aldehyde or oxo group of donors, NAD or NADP as acceptor	molecular_function	0.96653	1	1	1241	60	22835	Si013051m.g
GO:0005249	voltage-gated potassium channel activity	molecular_function	0.9685	1	1	1241	62	22835	Si033011m.g
GO:0016247	channel regulator activity	molecular_function	0.96945	1	2	1241	102	22835	Si028865m.g,Si031716m.g
GO:0030674	protein binding, bridging	molecular_function	0.96997	1	1	1241	62	22835	Si035257m.g
GO:0060090	binding, bridging	molecular_function	0.96997	1	1	1241	62	22835	Si035257m.g
GO:0061630	ubiquitin protein ligase activity	molecular_function	0.97164	1	1	1241	64	22835	Si025148m.g
GO:0061659	ubiquitin-like protein ligase activity	molecular_function	0.97164	1	1	1241	64	22835	Si025148m.g
GO:0008047	enzyme activator activity	molecular_function	0.97473	1	1	1241	64	22835	Si013565m.g
GO:0004521	endoribonuclease activity	molecular_function	0.97611	1	1	1241	67	22835	Si007016m.g
GO:0022843	voltage-gated cation channel activity	molecular_function	0.9765	1	1	1241	68	22835	Si033011m.g
[truncated: 49 more rows]

## Sheet: YG2C vs An04C Down DEG
GO_accession	Description	Term_type	Over_represented_pValue	Corrected_pValue	DEG_item	DEG_list	Bg_item	Bg_list	Gene_names
GO:0030259	lipid glycosylation	biological_process	1.3944e-06	0.0021414	9	784	33	22835	Si035772m.g,Si026297m.g,Si029677m.g,Si010521m.g,Si031872m.g,Si026285m.g,Si026288m.g,Si029678m.g,Si029576m.g
GO:0030258	lipid modification	biological_process	1.5655e-05	0.010303	10	784	54	22835	Si026297m.g,Si035772m.g,Si010521m.g,Si029677m.g,Si031872m.g,Si009425m.g,Si026285m.g,Si029576m.g,Si026288m.g,Si029678m.g
GO:0006979	response to oxidative stress	biological_process	0.00011784	0.067863	18	784	191	22835	Si002252m.g,Si017767m.g,Si036119m.g,Si036567m.g,Si002052m.g,Si030426m.g,Si030527m.g,Si030295m.g,Si036480m.g,Si017780m.g,Si023616m.g,Si030597m.g,Si020698m.g,Si007252m.g,Si030595m.g,Si020699m.g,Si023535m.g,Si019256m.g
GO:0055114	oxidation-reduction process	biological_process	0.00036336	0.11957	109	784	2289	22835	Si024975m.g,Si004534m.g,Si007252m.g,Si033607m.g,Si003904m.g,Si036235m.g,Si007890m.g,Si039598m.g,Si015053m.g,Si027545m.g,Si035280m.g,Si012854m.g,Si036480m.g,Si010521m.g,Si027645m.g,Si033315m.g,Si006684m.g,Si015770m.g,Si029527m.g,Si013570m.g,Si026445m.g,Si026886m.g,Si030426m.g,Si026575m.g,Si029508m.g,Si019729m.g,Si001087m.g,Si001625m.g,Si018015m.g,Si026109m.g,Si031029m.g,Si026876m.g,Si026893m.g,Si0…
GO:0030417	nicotianamine metabolic process	biological_process	0.00079678	0.1932	3	784	6	22835	Si027545m.g,Si039983m.g,Si038599m.g
GO:0030418	nicotianamine biosynthetic process	biological_process	0.00079678	0.1932	3	784	6	22835	Si039983m.g,Si027545m.g,Si038599m.g
GO:0005975	carbohydrate metabolic process	biological_process	0.0012501	0.28797	54	784	1011	22835	Si000687m.g,Si014242m.g,Si031872m.g,Si035616m.g,Si034110m.g,Si025930m.g,Si026288m.g,Si030098m.g,Si021883m.g,Si034867m.g,Si009910m.g,Si006294m.g,Si032230m.g,Si028873m.g,Si029221m.g,Si026007m.g,Si000941m.g,Si000306m.g,Si029678m.g,Si029623m.g,Si035772m.g,Si000314m.g,Si027450m.g,Si014232m.g,Si027171m.g,Si014233m.g,Si021971m.g,Si008271m.g,Si012176m.g,Si016357m.g,Si017185m.g,Si005845m.g,Si034727m.g,Si0…
GO:0072351	tricarboxylic acid biosynthetic process	biological_process	0.0013619	0.29877	3	784	7	22835	Si038599m.g,Si039983m.g,Si027545m.g
GO:0070085	glycosylation	biological_process	0.0024841	0.44283	11	784	116	22835	Si029678m.g,Si026288m.g,Si025930m.g,Si029576m.g,Si026285m.g,Si031872m.g,Si029677m.g,Si016357m.g,Si010521m.g,Si035772m.g,Si026297m.g
GO:0006720	isoprenoid metabolic process	biological_process	0.0025953	0.44283	10	784	100	22835	Si013971m.g,Si000944m.g,Si029703m.g,Si029527m.g,Si001565m.g,Si029736m.g,Si015621m.g,Si004002m.g,Si012015m.g,Si016950m.g
GO:0008299	isoprenoid biosynthetic process	biological_process	0.0025953	0.44283	10	784	100	22835	Si029703m.g,Si000944m.g,Si013971m.g,Si029527m.g,Si015621m.g,Si029736m.g,Si001565m.g,Si016950m.g,Si012015m.g,Si004002m.g
GO:0044255	cellular lipid metabolic process	biological_process	0.0036017	0.57217	32	784	552	22835	Si028977m.g,Si026285m.g,Si029576m.g,Si012327m.g,Si010521m.g,Si029527m.g,Si009425m.g,Si026446m.g,Si029677m.g,Si029736m.g,Si026297m.g,Si000687m.g,Si031872m.g,Si015115m.g,Si013971m.g,Si000944m.g,Si026288m.g,Si039666m.g,Si026359m.g,Si009175m.g,Si001769m.g,Si029703m.g,Si029678m.g,Si026427m.g,Si016950m.g,Si032315m.g,Si004002m.g,Si012015m.g,Si001565m.g,Si015621m.g,Si010455m.g,Si035772m.g
GO:0006950	response to stress	biological_process	0.0038361	0.5891	63	784	1306	22835	Si023829m.g,Si023535m.g,Si025504m.g,Si027114m.g,Si007252m.g,Si011875m.g,Si019790m.g,Si036480m.g,Si018412m.g,Si031985m.g,Si005789m.g,Si025919m.g,Si025875m.g,Si026728m.g,Si008151m.g,Si028628m.g,Si030426m.g,Si027115m.g,Si002052m.g,Si009317m.g,Si036119m.g,Si015701m.g,Si029736m.g,Si029281m.g,Si017621m.g,Si037197m.g,Si013199m.g,Si017767m.g,Si019256m.g,Si013220m.g,Si020699m.g,Si013219m.g,Si030595m.g,Si0…
GO:0072350	tricarboxylic acid metabolic process	biological_process	0.0066424	0.9563	4	784	22	22835	Si027545m.g,Si039983m.g,Si005789m.g,Si038599m.g
GO:0003333	amino acid transmembrane transport	biological_process	0.0080068	1	7	784	66	22835	Si001036m.g,Si005156m.g,Si001364m.g,Si000982m.g,Si029716m.g,Si001029m.g,Si015309m.g
GO:0098656	anion transmembrane transport	biological_process	0.0080068	1	7	784	66	22835	Si029716m.g,Si001029m.g,Si015309m.g,Si000982m.g,Si005156m.g,Si001364m.g,Si001036m.g
GO:1903825	organic acid transmembrane transport	biological_process	0.0080068	1	7	784	66	22835	Si000982m.g,Si029716m.g,Si015309m.g,Si001029m.g,Si001036m.g,Si005156m.g,Si001364m.g
GO:0005976	polysaccharide metabolic process	biological_process	0.010499	1	12	784	160	22835	Si026698m.g,Si028873m.g,Si026886m.g,Si000687m.g,Si014242m.g,Si030098m.g,Si025930m.g,Si032230m.g,Si027171m.g,Si014232m.g,Si014233m.g,Si017966m.g
GO:0009309	amine biosynthetic process	biological_process	0.011798	1	3	784	14	22835	Si027545m.g,Si039983m.g,Si038599m.g
GO:0042401	cellular biogenic amine biosynthetic process	biological_process	0.011798	1	3	784	14	22835	Si039983m.g,Si027545m.g,Si038599m.g
GO:0006576	cellular biogenic amine metabolic process	biological_process	0.014347	1	7	784	74	22835	Si002953m.g,Si027545m.g,Si039983m.g,Si027454m.g,Si012300m.g,Si038599m.g,Si039441m.g
GO:0044106	cellular amine metabolic process	biological_process	0.014347	1	7	784	74	22835	Si012300m.g,Si038599m.g,Si039441m.g,Si002953m.g,Si027545m.g,Si039983m.g,Si027454m.g
GO:0006865	amino acid transport	biological_process	0.014694	1	7	784	74	22835	Si001036m.g,Si001364m.g,Si005156m.g,Si029716m.g,Si001029m.g,Si015309m.g,Si000982m.g
GO:0015849	organic acid transport	biological_process	0.015569	1	10	784	130	22835	Si005156m.g,Si001364m.g,Si000982m.g,Si005996m.g,Si001036m.g,Si017010m.g,Si005638m.g,Si029716m.g,Si015309m.g,Si001029m.g
GO:0046942	carboxylic acid transport	biological_process	0.015569	1	10	784	130	22835	Si001364m.g,Si005156m.g,Si000982m.g,Si005996m.g,Si005638m.g,Si017010m.g,Si001036m.g,Si029716m.g,Si001029m.g,Si015309m.g
GO:0015711	organic anion transport	biological_process	0.016361	1	10	784	131	22835	Si005156m.g,Si001364m.g,Si000982m.g,Si001036m.g,Si005638m.g,Si017010m.g,Si005996m.g,Si029716m.g,Si001029m.g,Si015309m.g
GO:0042440	pigment metabolic process	biological_process	0.017802	1	12	784	173	22835	Si030409m.g,Si000944m.g,Si015115m.g,Si029703m.g,Si035178m.g,Si029527m.g,Si035154m.g,Si014005m.g,Si030476m.g,Si030352m.g,Si012015m.g,Si016950m.g
GO:0044710	single-organism metabolic process	biological_process	0.020626	1	184	784	4628	22835	Si015115m.g,Si030409m.g,Si015531m.g,Si001566m.g,Si013971m.g,Si000944m.g,Si026217m.g,Si019256m.g,Si026136m.g,Si000687m.g,Si005189m.g,Si006410m.g,Si022752m.g,Si030527m.g,Si005145m.g,Si025947m.g,Si035000m.g,Si027594m.g,Si032315m.g,Si038832m.g,Si009906m.g,Si029668m.g,Si029576m.g,Si021780m.g,Si026505m.g,Si026732m.g,Si034727m.g,Si028977m.g,Si017185m.g,Si026602m.g,Si032698m.g,Si010065m.g,Si026072m.g,Si0…
GO:0044264	cellular polysaccharide metabolic process	biological_process	0.022022	1	10	784	137	22835	Si017966m.g,Si014233m.g,Si027171m.g,Si014232m.g,Si032230m.g,Si000687m.g,Si014242m.g,Si028873m.g,Si026698m.g,Si025930m.g
GO:0006308	DNA catabolic process	biological_process	0.02225	1	2	784	7	22835	Si024665m.g,Si026334m.g
GO:0003013	circulatory system process	biological_process	0.022411	1	2	784	7	22835	Si010806m.g,Si029527m.g
GO:0003018	vascular process in circulatory system	biological_process	0.022411	1	2	784	7	22835	Si010806m.g,Si029527m.g
GO:0008015	blood circulation	biological_process	0.022411	1	2	784	7	22835	Si010806m.g,Si029527m.g
GO:0035150	regulation of tube size	biological_process	0.022411	1	2	784	7	22835	Si029527m.g,Si010806m.g
GO:0050880	regulation of blood vessel size	biological_process	0.022411	1	2	784	7	22835	Si029527m.g,Si010806m.g
GO:1903522	regulation of blood circulation	biological_process	0.022411	1	2	784	7	22835	Si029527m.g,Si010806m.g
GO:0006820	anion transport	biological_process	0.022617	1	13	784	199	22835	Si001364m.g,Si005156m.g,Si035166m.g,Si014285m.g,Si000982m.g,Si005996m.g,Si013733m.g,Si017010m.g,Si005638m.g,Si001036m.g,Si029716m.g,Si001029m.g,Si015309m.g
GO:0006629	lipid metabolic process	biological_process	0.027023	1	43	784	911	22835	Si004534m.g,Si029668m.g,Si029576m.g,Si026732m.g,Si026285m.g,Si028977m.g,Si010521m.g,Si026602m.g,Si012327m.g,Si010612m.g,Si029527m.g,Si030771m.g,Si021981m.g,Si009425m.g,Si026445m.g,Si029736m.g,Si029677m.g,Si026297m.g,Si026446m.g,Si015115m.g,Si001566m.g,Si013971m.g,Si000944m.g,Si026288m.g,Si039666m.g,Si031872m.g,Si000687m.g,Si026359m.g,Si029703m.g,Si029678m.g,Si009175m.g,Si001769m.g,Si035094m.g,Si0…
GO:0019354	siroheme biosynthetic process	biological_process	0.027267	1	5	784	49	22835	Si029703m.g,Si015115m.g,Si035178m.g,Si016950m.g,Si029527m.g
GO:0046156	siroheme metabolic process	biological_process	0.027267	1	5	784	49	22835	Si029703m.g,Si015115m.g,Si016950m.g,Si029527m.g,Si035178m.g
GO:0009308	amine metabolic process	biological_process	0.028551	1	8	784	104	22835	Si039983m.g,Si027545m.g,Si039441m.g,Si027454m.g,Si035337m.g,Si002953m.g,Si038599m.g,Si012300m.g
GO:0044057	regulation of system process	biological_process	0.028654	1	2	784	8	22835	Si029527m.g,Si010806m.g
GO:0015700	arsenite transport	biological_process	0.030184	1	2	784	8	22835	Si014285m.g,Si013733m.g
GO:0055085	transmembrane transport	biological_process	0.033222	1	48	784	1048	22835	Si014865m.g,Si022014m.g,Si001214m.g,Si031484m.g,Si022162m.g,Si016455m.g,Si000982m.g,Si027871m.g,Si039907m.g,Si025353m.g,Si028359m.g,Si006276m.g,Si006050m.g,Si001364m.g,Si002781m.g,Si029716m.g,Si022210m.g,Si021907m.g,Si001036m.g,Si028151m.g,Si035077m.g,Si019199m.g,Si019790m.g,Si002109m.g,Si024243m.g,Si031985m.g,Si000896m.g,Si001029m.g,Si015309m.g,Si024505m.g,Si026274m.g,Si004035m.g,Si004288m.g,Si0…
GO:0006420	arginyl-tRNA aminoacylation	biological_process	0.033744	1	2	784	9	22835	Si031364m.g,Si031144m.g
GO:0009820	alkaloid metabolic process	biological_process	0.03496	1	1	784	1	22835	Si026427m.g
GO:0031099	regeneration	biological_process	0.036927	1	2	784	9	22835	Si029736m.g,Si017621m.g
GO:0042246	tissue regeneration	biological_process	0.036927	1	2	784	9	22835	Si029736m.g,Si017621m.g
GO:0048589	developmental growth	biological_process	0.036927	1	2	784	9	22835	Si017621m.g,Si029736m.g
GO:0032880	regulation of protein localization	biological_process	0.037979	1	2	784	9	22835	Si016569m.g,Si014865m.g
GO:0051223	regulation of protein transport	biological_process	0.037979	1	2	784	9	22835	Si014865m.g,Si016569m.g
GO:0060341	regulation of cellular localization	biological_process	0.037979	1	2	784	9	22835	Si016569m.g,Si014865m.g
GO:0070201	regulation of establishment of protein localization	biological_process	0.037979	1	2	784	9	22835	Si016569m.g,Si014865m.g
GO:0006783	heme biosynthetic process	biological_process	0.03895	1	5	784	54	22835	Si035178m.g,Si029527m.g,Si016950m.g,Si015115m.g,Si029703m.g
GO:0008283	cell proliferation	biological_process	0.041101	1	3	784	23	22835	Si011408m.g,Si017621m.g,Si011378m.g
GO:0035434	copper ion transmembrane transport	biological_process	0.042225	1	2	784	10	22835	Si022162m.g,Si022042m.g
GO:0010466	negative regulation of peptidase activity	biological_process	0.049423	1	2	784	11	22835	Si018423m.g,Si011218m.g
GO:0010951	negative regulation of endopeptidase activity	biological_process	0.049423	1	2	784	11	22835	Si018423m.g,Si011218m.g
GO:0046148	pigment biosynthetic process	biological_process	0.049565	1	8	784	116	22835	Si029527m.g,Si035154m.g,Si035178m.g,Si015115m.g,Si029703m.g,Si000944m.g,Si016950m.g,Si012015m.g
GO:0015743	malate transport	biological_process	0.050351	1	3	784	24	22835	Si017010m.g,Si005638m.g,Si005996m.g
GO:0006721	terpenoid metabolic process	biological_process	0.052149	1	6	784	77	22835	Si001565m.g,Si029703m.g,Si000944m.g,Si016950m.g,Si029527m.g,Si012015m.g
GO:0016114	terpenoid biosynthetic process	biological_process	0.052149	1	6	784	77	22835	Si000944m.g,Si029703m.g,Si001565m.g,Si012015m.g,Si016950m.g,Si029527m.g
GO:0009432	SOS response	biological_process	0.05534	1	3	784	25	22835	Si013220m.g,Si015763m.g,Si013199m.g
GO:0042168	heme metabolic process	biological_process	0.056508	1	5	784	60	22835	Si035178m.g,Si029527m.g,Si016950m.g,Si015115m.g,Si029703m.g
GO:0006073	cellular glucan metabolic process	biological_process	0.057023	1	8	784	119	22835	Si014242m.g,Si028873m.g,Si026698m.g,Si017966m.g,Si027171m.g,Si014233m.g,Si014232m.g,Si032230m.g
GO:0044042	glucan metabolic process	biological_process	0.057023	1	8	784	119	22835	Si028873m.g,Si014242m.g,Si026698m.g,Si017966m.g,Si014233m.g,Si027171m.g,Si014232m.g,Si032230m.g
GO:0043934	sporulation	biological_process	0.058527	1	3	784	26	22835	Si011564m.g,Si014865m.g,Si025906m.g
GO:0015740	C4-dicarboxylate transport	biological_process	0.061561	1	3	784	26	22835	Si005996m.g,Si017010m.g,Si005638m.g
GO:0048511	rhythmic process	biological_process	0.061759	1	2	784	12	22835	Si014151m.g,Si005939m.g
GO:0033013	tetrapyrrole metabolic process	biological_process	0.062962	1	12	784	211	22835	Si016950m.g,Si014005m.g,Si030476m.g,Si030352m.g,Si035178m.g,Si029527m.g,Si021981m.g,Si013156m.g,Si018269m.g,Si030409m.g,Si015115m.g,Si029703m.g
GO:0010212	response to ionizing radiation	biological_process	0.063902	1	1	784	2	22835	Si011999m.g
GO:0071214	cellular response to abiotic stimulus	biological_process	0.063902	1	1	784	2	22835	Si011999m.g
GO:0071478	cellular response to radiation	biological_process	0.063902	1	1	784	2	22835	Si011999m.g
GO:0071479	cellular response to ionizing radiation	biological_process	0.063902	1	1	784	2	22835	Si011999m.g
GO:0006778	porphyrin-containing compound metabolic process	biological_process	0.064834	1	9	784	145	22835	Si035178m.g,Si029527m.g,Si030409m.g,Si015115m.g,Si029703m.g,Si016950m.g,Si014005m.g,Si030476m.g,Si030352m.g
GO:0014074	response to purine-containing compound	biological_process	0.066525	1	1	784	2	22835	Si031484m.g
GO:0033198	response to ATP	biological_process	0.066525	1	1	784	2	22835	Si031484m.g
GO:0046683	response to organophosphorus	biological_process	0.066525	1	1	784	2	22835	Si031484m.g
GO:0009271	phage shock	biological_process	0.066553	1	2	784	13	22835	Si018412m.g,Si018378m.g
GO:0098586	cellular response to virus	biological_process	0.066553	1	2	784	13	22835	Si018412m.g,Si018378m.g
GO:0051049	regulation of transport	biological_process	0.068016	1	3	784	28	22835	Si016569m.g,Si025504m.g,Si014865m.g
GO:0040001	establishment of mitotic spindle localization	biological_process	0.068142	1	1	784	2	22835	Si007269m.g
GO:0051293	establishment of spindle localization	biological_process	0.068142	1	1	784	2	22835	Si007269m.g
GO:0051653	spindle localization	biological_process	0.068142	1	1	784	2	22835	Si007269m.g
GO:0006695	cholesterol biosynthetic process	biological_process	0.069005	1	1	784	2	22835	Si035094m.g
GO:0016126	sterol biosynthetic process	biological_process	0.069005	1	1	784	2	22835	Si035094m.g
GO:1902653	secondary alcohol biosynthetic process	biological_process	0.069005	1	1	784	2	22835	Si035094m.g
GO:0009246	enterobacterial common antigen biosynthetic process	biological_process	0.069271	1	1	784	2	22835	Si025930m.g
GO:0036065	fucosylation	biological_process	0.069271	1	1	784	2	22835	Si025930m.g
GO:0046378	enterobacterial common antigen metabolic process	biological_process	0.069271	1	1	784	2	22835	Si025930m.g
GO:0016108	tetraterpenoid metabolic process	biological_process	0.07232	1	5	784	64	22835	Si016950m.g,Si029527m.g,Si012015m.g,Si029703m.g,Si000944m.g
GO:0016109	tetraterpenoid biosynthetic process	biological_process	0.07232	1	5	784	64	22835	Si000944m.g,Si029703m.g,Si012015m.g,Si016950m.g,Si029527m.g
GO:0016116	carotenoid metabolic process	biological_process	0.07232	1	5	784	64	22835	Si012015m.g,Si029527m.g,Si016950m.g,Si000944m.g,Si029703m.g
GO:0016117	carotenoid biosynthetic process	biological_process	0.07232	1	5	784	64	22835	Si000944m.g,Si029703m.g,Si012015m.g,Si016950m.g,Si029527m.g
GO:0050896	response to stimulus	biological_process	0.075498	1	101	784	2567	22835	Si023535m.g,Si020974m.g,Si026732m.g,Si009941m.g,Si025862m.g,Si005789m.g,Si018412m.g,Si039349m.g,Si011875m.g,Si012922m.g,Si010964m.g,Si028628m.g,Si025875m.g,Si037197m.g,Si013199m.g,Si034042m.g,Si029281m.g,Si036119m.g,Si009317m.g,Si012071m.g,Si002052m.g,Si020699m.g,Si031611m.g,Si019256m.g,Si021232m.g,Si002888m.g,Si013545m.g,Si017780m.g,Si030597m.g,Si033308m.g,Si026257m.g,Si023875m.g,Si025876m.g,Si0…
GO:0051220	cytoplasmic sequestering of protein	biological_process	0.083191	1	2	784	14	22835	Si011038m.g,Si027373m.g
GO:0015979	photosynthesis	biological_process	0.086308	1	11	784	207	22835	Si023254m.g,Si037472m.g,Si002218m.g,Si023570m.g,Si018488m.g,Si006410m.g,Si018378m.g,Si017767m.g,Si038576m.g,Si031478m.g,Si020704m.g
GO:0090066	regulation of anatomical structure size	biological_process	0.089338	1	3	784	31	22835	Si010806m.g,Si029527m.g,Si022882m.g
GO:0009307	DNA restriction-modification system	biological_process	0.090148	1	2	784	15	22835	Si005789m.g,Si021232m.g
GO:0044355	clearance of foreign intracellular DNA	biological_process	0.090148	1	2	784	15	22835	Si021232m.g,Si005789m.g
GO:0044723	single-organism carbohydrate metabolic process	biological_process	0.091306	1	21	784	440	22835	Si006294m.g,Si010521m.g,Si032230m.g,Si026072m.g,Si034727m.g,Si005845m.g,Si026285m.g,Si031872m.g,Si000687m.g,Si029576m.g,Si030098m.g,Si025930m.g,Si026288m.g,Si016357m.g,Si031029m.g,Si029677m.g,Si026297m.g,Si035772m.g,Si029221m.g,Si028873m.g,Si029678m.g
GO:0071705	nitrogen compound transport	biological_process	0.092202	1	10	784	179	22835	Si016569m.g,Si013219m.g,Si001036m.g,Si022210m.g,Si001029m.g,Si029716m.g,Si015309m.g,Si005156m.g,Si001364m.g,Si000982m.g
GO:0044262	cellular carbohydrate metabolic process	biological_process	0.093147	1	11	784	200	22835	Si017966m.g,Si027171m.g,Si014232m.g,Si014233m.g,Si032230m.g,Si014242m.g,Si028873m.g,Si000687m.g,Si005845m.g,Si026698m.g,Si025930m.g
GO:0008360	regulation of cell shape	biological_process	0.094411	1	1	784	3	22835	Si033448m.g
GO:0006304	DNA modification	biological_process	0.097058	1	3	784	32	22835	Si010806m.g,Si021232m.g,Si005789m.g
GO:0052547	regulation of peptidase activity	biological_process	0.099138	1	2	784	16	22835	Si018423m.g,Si011218m.g
GO:0052548	regulation of endopeptidase activity	biological_process	0.099138	1	2	784	16	22835	Si011218m.g,Si018423m.g
GO:0015996	chlorophyll catabolic process	biological_process	0.099404	1	4	784	51	22835	Si030409m.g,Si014005m.g,Si030476m.g,Si030352m.g
GO:0019229	regulation of vasoconstriction	biological_process	0.10006	1	1	784	3	22835	Si029527m.g
GO:0042310	vasoconstriction	biological_process	0.10006	1	1	784	3	22835	Si029527m.g
GO:0006835	dicarboxylic acid transport	biological_process	0.10077	1	3	784	32	22835	Si005996m.g,Si017010m.g,Si005638m.g
GO:0050708	regulation of protein secretion	biological_process	0.10184	1	1	784	3	22835	Si016569m.g
GO:0051046	regulation of secretion	biological_process	0.10184	1	1	784	3	22835	Si016569m.g
GO:1903530	regulation of secretion by cell	biological_process	0.10184	1	1	784	3	22835	Si016569m.g
GO:0043484	regulation of RNA splicing	biological_process	0.10201	1	1	784	3	22835	Si006809m.g
GO:0048024	regulation of mRNA splicing, via spliceosome	biological_process	0.10201	1	1	784	3	22835	Si006809m.g
GO:0050684	regulation of mRNA processing	biological_process	0.10201	1	1	784	3	22835	Si006809m.g
GO:1903311	regulation of mRNA metabolic process	biological_process	0.10201	1	1	784	3	22835	Si006809m.g
GO:0034220	ion transmembrane transport	biological_process	0.10209	1	14	784	279	22835	Si001036m.g,Si031484m.g,Si029716m.g,Si002781m.g,Si015309m.g,Si001029m.g,Si022042m.g,Si031985m.g,Si001364m.g,Si005156m.g,Si006410m.g,Si022162m.g,Si000982m.g,Si039907m.g
GO:0034219	carbohydrate transmembrane transport	biological_process	0.10241	1	1	784	3	22835	Si022210m.g
GO:0018342	protein prenylation	biological_process	0.10497	1	2	784	16	22835	Si021677m.g,Si000687m.g
GO:0097354	prenylation	biological_process	0.10497	1	2	784	16	22835	Si021677m.g,Si000687m.g
GO:0032786	positive regulation of DNA-templated transcription, elongation	biological_process	0.10518	1	2	784	16	22835	Si017966m.g,Si017010m.g
GO:0032968	positive regulation of transcription elongation from RNA polymerase II promoter	biological_process	0.10518	1	2	784	16	22835	Si017966m.g,Si017010m.g
GO:0034243	regulation of transcription elongation from RNA polymerase II promoter	biological_process	0.10518	1	2	784	16	22835	Si017010m.g,Si017966m.g
GO:0046149	pigment catabolic process	biological_process	0.10975	1	4	784	53	22835	Si030352m.g,Si030476m.g,Si014005m.g,Si030409m.g
GO:0051168	nuclear export	biological_process	0.11621	1	2	784	17	22835	Si026257m.g,Si013219m.g
GO:0010243	response to organonitrogen compound	biological_process	0.12739	1	1	784	4	22835	Si031484m.g
GO:0019087	transformation of host cell by virus	biological_process	0.12883	1	3	784	37	22835	Si002746m.g,Si002578m.g,Si029736m.g
GO:0071229	cellular response to acid chemical	biological_process	0.12992	1	1	784	4	22835	Si028383m.g
GO:0019042	viral latency	biological_process	0.13046	1	1	784	4	22835	Si027205m.g
GO:0008203	cholesterol metabolic process	biological_process	0.13136	1	1	784	4	22835	Si035094m.g
GO:1902652	secondary alcohol metabolic process	biological_process	0.13136	1	1	784	4	22835	Si035094m.g
GO:0008610	lipid biosynthetic process	biological_process	0.13156	1	22	784	489	22835	Si029703m.g,Si029527m.g,Si009175m.g,Si035094m.g,Si001565m.g,Si013605m.g,Si015621m.g,Si029736m.g,Si026427m.g,Si016950m.g,Si026446m.g,Si032315m.g,Si004002m.g,Si012015m.g,Si004534m.g,Si013971m.g,Si000944m.g,Si000687m.g,Si028977m.g,Si026602m.g,Si010521m.g,Si026359m.g
GO:0008217	regulation of blood pressure	biological_process	0.13181	1	1	784	4	22835	Si010806m.g
GO:0042311	vasodilation	biological_process	0.13181	1	1	784	4	22835	Si010806m.g
GO:0042312	regulation of vasodilation	biological_process	0.13181	1	1	784	4	22835	Si010806m.g
GO:0001501	skeletal system development	biological_process	0.1329	1	1	784	4	22835	Si017621m.g
GO:0002062	chondrocyte differentiation	biological_process	0.1329	1	1	784	4	22835	Si017621m.g
GO:0035988	chondrocyte proliferation	biological_process	0.1329	1	1	784	4	22835	Si017621m.g
GO:0051216	cartilage development	biological_process	0.1329	1	1	784	4	22835	Si017621m.g
GO:0061448	connective tissue development	biological_process	0.1329	1	1	784	4	22835	Si017621m.g
GO:0006112	energy reserve metabolic process	biological_process	0.1329	1	1	784	4	22835	Si030578m.g
GO:0006144	purine nucleobase metabolic process	biological_process	0.13355	1	1	784	4	22835	Si035154m.g
GO:0009113	purine nucleobase biosynthetic process	biological_process	0.13355	1	1	784	4	22835	Si035154m.g
GO:0006787	porphyrin-containing compound catabolic process	biological_process	0.13368	1	4	784	57	22835	Si030352m.g,Si030476m.g,Si014005m.g,Si030409m.g
GO:0033015	tetrapyrrole catabolic process	biological_process	0.13368	1	4	784	57	22835	Si014005m.g,Si030409m.g,Si030476m.g,Si030352m.g
GO:0030436	asexual sporulation	biological_process	0.13512	1	2	784	19	22835	Si014865m.g,Si011564m.g
GO:0009991	response to extracellular stimulus	biological_process	0.13674	1	3	784	37	22835	Si013220m.g,Si015763m.g,Si013199m.g
GO:0031668	cellular response to extracellular stimulus	biological_process	0.13674	1	3	784	37	22835	Si013220m.g,Si013199m.g,Si015763m.g
GO:0071496	cellular response to external stimulus	biological_process	0.13674	1	3	784	37	22835	Si013199m.g,Si015763m.g,Si013220m.g
GO:0051187	cofactor catabolic process	biological_process	0.14005	1	4	784	58	22835	Si030352m.g,Si030476m.g,Si014005m.g,Si030409m.g
GO:0032507	maintenance of protein location in cell	biological_process	0.1408	1	2	784	19	22835	Si027373m.g,Si011038m.g
GO:0045185	maintenance of protein location	biological_process	0.1408	1	2	784	19	22835	Si027373m.g,Si011038m.g
GO:0051651	maintenance of location in cell	biological_process	0.1408	1	2	784	19	22835	Si011038m.g,Si027373m.g
GO:0033014	tetrapyrrole biosynthetic process	biological_process	0.14081	1	8	784	148	22835	Si016950m.g,Si015115m.g,Si029703m.g,Si018269m.g,Si029527m.g,Si021981m.g,Si013156m.g,Si035178m.g
GO:0008150	biological_process	biological_process	0.14481	1	570	784	16157	22835	Si015053m.g,Si035280m.g,Si025855m.g,Si000257m.g,Si030411m.g,Si003904m.g,Si004134m.g,Si019575m.g,Si028359m.g,Si019729m.g,Si032450m.g,Si026297m.g,Si026327m.g,Si029542m.g,Si030771m.g,Si018142m.g,Si017010m.g,Si030426m.g,Si002578m.g,Si029190m.g,Si030325m.g,Si007898m.g,Si026472m.g,Si031890m.g,Si015763m.g,Si017877m.g,Si011181m.g,Si009893m.g,Si017064m.g,Si034110m.g,Si030595m.g,Si034867m.g,Si014595m.g,Si0…
GO:0045944	positive regulation of transcription from RNA polymerase II promoter	biological_process	0.15059	1	2	784	20	22835	Si017010m.g,Si017966m.g
GO:0006825	copper ion transport	biological_process	0.15417	1	2	784	21	22835	Si022162m.g,Si022042m.g
GO:0072330	monocarboxylic acid biosynthetic process	biological_process	0.15453	1	7	784	127	22835	Si026359m.g,Si038599m.g,Si026446m.g,Si026427m.g,Si039983m.g,Si027545m.g,Si028977m.g
GO:0046700	heterocycle catabolic process	biological_process	0.16096	1	6	784	106	22835	Si024665m.g,Si030476m.g,Si030409m.g,Si014005m.g,Si026334m.g,Si030352m.g
GO:0007155	cell adhesion	biological_process	0.16156	1	6	784	106	22835	Si021123m.g,Si026058m.g,Si029736m.g,Si020906m.g,Si030460m.g,Si012071m.g
GO:0051656	establishment of organelle localization	biological_process	0.16325	1	1	784	5	22835	Si007269m.g
GO:0006779	porphyrin-containing compound biosynthetic process	biological_process	0.1652	1	5	784	84	22835	Si035178m.g,Si016950m.g,Si029527m.g,Si029703m.g,Si015115m.g
GO:0015994	chlorophyll metabolic process	biological_process	0.17253	1	4	784	63	22835	Si030352m.g,Si030476m.g,Si030409m.g,Si014005m.g
GO:0044699	single-organism process	biological_process	0.17536	1	301	784	8330	22835	Si011231m.g,Si036567m.g,Si010806m.g,Si016269m.g,Si027662m.g,Si007269m.g,Si039441m.g,Si015621m.g,Si016357m.g,Si035094m.g,Si013615m.g,Si006294m.g,Si014285m.g,Si001437m.g,Si026054m.g,Si000594m.g,Si005156m.g,Si030352m.g,Si026359m.g,Si025930m.g,Si029494m.g,Si029508m.g,Si015701m.g,Si001364m.g,Si026876m.g,Si029736m.g,Si026445m.g,Si026886m.g,Si009425m.g,Si011361m.g,Si019790m.g,Si037247m.g,Si006684m.g,Si0…
GO:0044270	cellular nitrogen compound catabolic process	biological_process	0.17634	1	6	784	109	22835	Si024665m.g,Si030476m.g,Si014005m.g,Si030409m.g,Si026334m.g,Si030352m.g
GO:0006952	defense response	biological_process	0.18197	1	13	784	291	22835	Si002888m.g,Si018378m.g,Si029281m.g,Si021232m.g,Si005789m.g,Si027117m.g,Si008300m.g,Si011875m.g,Si010806m.g,Si027115m.g,Si027114m.g,Si002220m.g,Si023829m.g
GO:1901361	organic cyclic compound catabolic process	biological_process	0.18423	1	6	784	111	22835	Si024665m.g,Si026334m.g,Si030352m.g,Si030476m.g,Si014005m.g,Si030409m.g
GO:1901698	response to nitrogen compound	biological_process	0.18543	1	1	784	6	22835	Si031484m.g
GO:0022604	regulation of cell morphogenesis	biological_process	0.18684	1	1	784	6	22835	Si033448m.g
GO:0000746	conjugation	biological_process	0.19056	1	2	784	24	22835	Si007453m.g,Si028226m.g
GO:0032065	cortical protein anchoring	biological_process	0.19066	1	1	784	6	22835	Si027373m.g
GO:0006352	DNA-templated transcription, initiation	biological_process	0.19127	1	8	784	162	22835	Si017010m.g,Si010406m.g,Si039349m.g,Si017966m.g,Si005939m.g,Si011231m.g,Si039186m.g,Si014583m.g
GO:0032787	monocarboxylic acid metabolic process	biological_process	0.19319	1	14	784	309	22835	Si026359m.g,Si031029m.g,Si010455m.g,Si026446m.g,Si026427m.g,Si039983m.g,Si006294m.g,Si002109m.g,Si027545m.g,Si029703m.g,Si015115m.g,Si038599m.g,Si029221m.g,Si028977m.g
GO:0006471	protein ADP-ribosylation	biological_process	0.19422	1	1	784	6	22835	Si016357m.g
GO:0006893	Golgi to plasma membrane transport	biological_process	0.19425	1	1	784	6	22835	Si014865m.g
GO:0032386	regulation of intracellular transport	biological_process	0.19425	1	1	784	6	22835	Si014865m.g
GO:0032388	positive regulation of intracellular transport	biological_process	0.19425	1	1	784	6	22835	Si014865m.g
GO:0033157	regulation of intracellular protein transport	biological_process	0.19425	1	1	784	6	22835	Si014865m.g
GO:0042996	regulation of Golgi to plasma membrane protein transport	biological_process	0.19425	1	1	784	6	22835	Si014865m.g
GO:0042998	positive regulation of Golgi to plasma membrane protein transport	biological_process	0.19425	1	1	784	6	22835	Si014865m.g
GO:0043001	Golgi to plasma membrane protein transport	biological_process	0.19425	1	1	784	6	22835	Si014865m.g
GO:0051050	positive regulation of transport	biological_process	0.19425	1	1	784	6	22835	Si014865m.g
GO:0051222	positive regulation of protein transport	biological_process	0.19425	1	1	784	6	22835	Si014865m.g
GO:0060627	regulation of vesicle-mediated transport	biological_process	0.19425	1	1	784	6	22835	Si014865m.g
GO:0072659	protein localization to plasma membrane	biological_process	0.19425	1	1	784	6	22835	Si014865m.g
GO:0090002	establishment of protein localization to plasma membrane	biological_process	0.19425	1	1	784	6	22835	Si014865m.g
GO:0090003	regulation of establishment of protein localization to plasma membrane	biological_process	0.19425	1	1	784	6	22835	Si014865m.g
GO:0090004	positive regulation of establishment of protein localization to plasma membrane	biological_process	0.19425	1	1	784	6	22835	Si014865m.g
GO:0090316	positive regulation of intracellular protein transport	biological_process	0.19425	1	1	784	6	22835	Si014865m.g
GO:1903076	regulation of protein localization to plasma membrane	biological_process	0.19425	1	1	784	6	22835	Si014865m.g
GO:1903078	positive regulation of protein localization to plasma membrane	biological_process	0.19425	1	1	784	6	22835	Si014865m.g
GO:1903649	regulation of cytoplasmic transport	biological_process	0.19425	1	1	784	6	22835	Si014865m.g
GO:1903651	positive regulation of cytoplasmic transport	biological_process	0.19425	1	1	784	6	22835	Si014865m.g
GO:1903729	regulation of plasma membrane organization	biological_process	0.19425	1	1	784	6	22835	Si014865m.g
GO:1903827	regulation of cellular protein localization	biological_process	0.19425	1	1	784	6	22835	Si014865m.g
GO:1903829	positive regulation of cellular protein localization	biological_process	0.19425	1	1	784	6	22835	Si014865m.g
GO:1904375	regulation of protein localization to cell periphery	biological_process	0.19425	1	1	784	6	22835	Si014865m.g
GO:1904377	positive regulation of protein localization to cell periphery	biological_process	0.19425	1	1	784	6	22835	Si014865m.g
GO:1990778	protein localization to cell periphery	biological_process	0.19425	1	1	784	6	22835	Si014865m.g
GO:0030435	sporulation resulting in formation of a cellular spore	biological_process	0.19435	1	1	784	6	22835	Si025906m.g
GO:0032784	regulation of DNA-templated transcription, elongation	biological_process	0.20161	1	2	784	24	22835	Si017966m.g,Si017010m.g
GO:0007218	neuropeptide signaling pathway	biological_process	0.20325	1	2	784	24	22835	Si009941m.g,Si015053m.g
GO:0022610	biological adhesion	biological_process	0.20361	1	6	784	114	22835	Si012071m.g,Si029736m.g,Si026058m.g,Si021123m.g,Si030460m.g,Si020906m.g
GO:0009306	protein secretion	biological_process	0.20432	1	3	784	45	22835	Si019729m.g,Si012271m.g,Si016569m.g
GO:0031647	regulation of protein stability	biological_process	0.21254	1	1	784	7	22835	Si018378m.g
GO:0050821	protein stabilization	biological_process	0.21254	1	1	784	7	22835	Si018378m.g
GO:0019439	aromatic compound catabolic process	biological_process	0.21668	1	6	784	117	22835	Si030409m.g,Si014005m.g,Si030476m.g,Si030352m.g,Si026334m.g,Si024665m.g
GO:0051640	organelle localization	biological_process	0.21781	1	1	784	7	22835	Si007269m.g
GO:0008152	metabolic process	biological_process	0.21856	1	429	784	12099	22835	Si026309m.g,Si031985m.g,Si038343m.g,Si025919m.g,Si006684m.g,Si009695m.g,Si033406m.g,Si026285m.g,Si024975m.g,Si029716m.g,Si023570m.g,Si017577m.g,Si029736m.g,Si029011m.g,Si001364m.g,Si026876m.g,Si018001m.g,Si012026m.g,Si021677m.g,Si002402m.g,Si016368m.g,Si029508m.g,Si027429m.g,Si015701m.g,Si028226m.g,Si009425m.g,Si026886m.g,Si026445m.g,Si026359m.g,Si005160m.g,Si030352m.g,Si009658m.g,Si023583m.g,Si0…
GO:0009733	response to auxin	biological_process	0.21987	1	4	784	78	22835	Si012071m.g,Si019067m.g,Si015405m.g,Si023684m.g
GO:0060966	regulation of gene silencing by RNA	biological_process	0.21988	1	1	784	7	22835	Si016077m.g
GO:0060967	negative regulation of gene silencing by RNA	biological_process	0.21988	1	1	784	7	22835	Si016077m.g
GO:0060968	regulation of gene silencing	biological_process	0.21988	1	1	784	7	22835	Si016077m.g
GO:0060969	negative regulation of gene silencing	biological_process	0.21988	1	1	784	7	22835	Si016077m.g
GO:0050829	defense response to Gram-negative bacterium	biological_process	0.22063	1	1	784	7	22835	Si002220m.g
GO:0034755	iron ion transmembrane transport	biological_process	0.22227	1	1	784	7	22835	Si006410m.g
GO:0000271	polysaccharide biosynthetic process	biological_process	0.22818	1	5	784	93	22835	Si000687m.g,Si028873m.g,Si032230m.g,Si025930m.g,Si030098m.g
GO:0009236	cobalamin biosynthetic process	biological_process	0.22925	1	3	784	48	22835	Si013156m.g,Si021981m.g,Si018269m.g
GO:0051346	negative regulation of hydrolase activity	biological_process	0.24143	1	2	784	28	22835	Si018423m.g,Si011218m.g
GO:0051235	maintenance of location	biological_process	0.24181	1	2	784	27	22835	Si027373m.g,Si011038m.g
GO:0006481	C-terminal protein methylation	biological_process	0.24276	1	1	784	8	22835	Si010612m.g
GO:0018410	C-terminal protein amino acid modification	biological_process	0.24276	1	1	784	8	22835	Si010612m.g
GO:0043687	post-translational protein modification	biological_process	0.24276	1	1	784	8	22835	Si010612m.g
GO:0006505	GPI anchor metabolic process	biological_process	0.243	1	5	784	96	22835	Si039666m.g,Si001769m.g,Si012327m.g,Si009175m.g,Si032315m.g
GO:0046165	alcohol biosynthetic process	biological_process	0.24441	1	1	784	8	22835	Si035094m.g
GO:0042710	biofilm formation	biological_process	0.24574	1	1	784	8	22835	Si028383m.g
GO:0006528	asparagine metabolic process	biological_process	0.24657	1	1	784	8	22835	Si021521m.g
GO:0006529	asparagine biosynthetic process	biological_process	0.24657	1	1	784	8	22835	Si021521m.g
GO:0046839	phospholipid dephosphorylation	biological_process	0.2466	1	1	784	8	22835	Si009425m.g
GO:0046856	phosphatidylinositol dephosphorylation	biological_process	0.2466	1	1	784	8	22835	Si009425m.g
GO:0030042	actin filament depolymerization	biological_process	0.2467	1	1	784	8	22835	Si022882m.g
GO:0030834	regulation of actin filament depolymerization	biological_process	0.2467	1	1	784	8	22835	Si022882m.g
GO:0030835	negative regulation of actin filament depolymerization	biological_process	0.2467	1	1	784	8	22835	Si022882m.g
GO:0030837	negative regulation of actin filament polymerization	biological_process	0.2467	1	1	784	8	22835	Si022882m.g
GO:0031333	negative regulation of protein complex assembly	biological_process	0.2467	1	1	784	8	22835	Si022882m.g
GO:0032272	negative regulation of protein polymerization	biological_process	0.2467	1	1	784	8	22835	Si022882m.g
GO:0051016	barbed-end actin filament capping	biological_process	0.2467	1	1	784	8	22835	Si022882m.g
GO:0051261	protein depolymerization	biological_process	0.2467	1	1	784	8	22835	Si022882m.g
GO:0051494	negative regulation of cytoskeleton organization	biological_process	0.2467	1	1	784	8	22835	Si022882m.g
GO:0051693	actin filament capping	biological_process	0.2467	1	1	784	8	22835	Si022882m.g
GO:1901879	regulation of protein depolymerization	biological_process	0.2467	1	1	784	8	22835	Si022882m.g
GO:1901880	negative regulation of protein depolymerization	biological_process	0.2467	1	1	784	8	22835	Si022882m.g
GO:0006621	protein retention in ER lumen	biological_process	0.24674	1	1	784	8	22835	Si011038m.g
GO:0035437	maintenance of protein localization in endoplasmic reticulum	biological_process	0.24674	1	1	784	8	22835	Si011038m.g
GO:0072595	maintenance of protein localization in organelle	biological_process	0.24674	1	1	784	8	22835	Si011038m.g
GO:0009235	cobalamin metabolic process	biological_process	0.24677	1	3	784	50	22835	Si013156m.g,Si021981m.g,Si018269m.g
GO:0034599	cellular response to oxidative stress	biological_process	0.24677	1	1	784	8	22835	Si023535m.g
GO:0009607	response to biotic stimulus	biological_process	0.25559	1	8	784	179	22835	Si026472m.g,Si010806m.g,Si011875m.g,Si008300m.g,Si018412m.g,Si018378m.g,Si011126m.g,Si002220m.g
GO:0045861	negative regulation of proteolysis	biological_process	0.25723	1	2	784	29	22835	Si011218m.g,Si018423m.g
GO:0000413	protein peptidyl-prolyl isomerization	biological_process	0.26124	1	2	784	29	22835	Si002726m.g,Si004113m.g
GO:0018208	peptidyl-proline modification	biological_process	0.26124	1	2	784	29	22835	Si002726m.g,Si004113m.g
GO:0007217	tachykinin receptor signaling pathway	biological_process	0.26299	1	1	784	9	22835	Si031611m.g
GO:0070887	cellular response to chemical stimulus	biological_process	0.264	1	2	784	29	22835	Si028383m.g,Si023535m.g
GO:0006879	cellular iron ion homeostasis	biological_process	0.26487	1	1	784	9	22835	Si006276m.g
GO:0046916	cellular transition metal ion homeostasis	biological_process	0.26487	1	1	784	9	22835	Si006276m.g
GO:0055072	iron ion homeostasis	biological_process	0.26487	1	1	784	9	22835	Si006276m.g
GO:0006303	double-strand break repair via nonhomologous end joining	biological_process	0.26816	1	1	784	9	22835	Si029190m.g
GO:0043242	negative regulation of protein complex disassembly	biological_process	0.27333	1	1	784	9	22835	Si022882m.g
GO:0032879	regulation of localization	biological_process	0.27382	1	3	784	53	22835	Si016569m.g,Si025504m.g,Si014865m.g
GO:0007631	feeding behavior	biological_process	0.27448	1	1	784	9	22835	Si015053m.g
GO:0015977	carbon fixation	biological_process	0.27496	1	1	784	9	22835	Si005789m.g
GO:0006892	post-Golgi vesicle-mediated transport	biological_process	0.2765	1	1	784	9	22835	Si014865m.g
GO:1903509	liposaccharide metabolic process	biological_process	0.27903	1	6	784	127	22835	Si001769m.g,Si012327m.g,Si000687m.g,Si032315m.g,Si009175m.g,Si039666m.g
GO:0002949	tRNA threonylcarbamoyladenosine modification	biological_process	0.28245	1	6	784	126	22835	Si027292m.g,Si025860m.g,Si025862m.g,Si034190m.g,Si025833m.g,Si027260m.g
GO:0070525	tRNA threonylcarbamoyladenosine metabolic process	biological_process	0.28245	1	6	784	126	22835	Si034190m.g,Si025833m.g,Si027260m.g,Si027292m.g,Si025862m.g,Si025860m.g
GO:0001101	response to acid chemical	biological_process	0.2826	1	2	784	31	22835	Si025504m.g,Si028383m.g
GO:1901565	organonitrogen compound catabolic process	biological_process	0.28505	1	6	784	129	22835	Si030409m.g,Si014005m.g,Si030476m.g,Si030352m.g,Si014136m.g,Si002109m.g
GO:0065009	regulation of molecular function	biological_process	0.28652	1	5	784	104	22835	Si027331m.g,Si018423m.g,Si011378m.g,Si010990m.g,Si011218m.g
GO:0006801	superoxide metabolic process	biological_process	0.29336	1	1	784	10	22835	Si026876m.g
GO:0000726	non-recombinational repair	biological_process	0.29405	1	1	784	10	22835	Si029190m.g
GO:0007623	circadian rhythm	biological_process	0.29495	1	1	784	10	22835	Si005939m.g
GO:0046488	phosphatidylinositol metabolic process	biological_process	0.29572	1	6	784	129	22835	Si012327m.g,Si001769m.g,Si009425m.g,Si009175m.g,Si032315m.g,Si039666m.g
GO:0016125	sterol metabolic process	biological_process	0.29641	1	1	784	10	22835	Si035094m.g
GO:0044003	modification by symbiont of host morphology or physiology	biological_process	0.29729	1	5	784	106	22835	Si002746m.g,Si030905m.g,Si002578m.g,Si029736m.g,Si016077m.g
GO:0051817	modification of morphology or physiology of other organism involved in symbiotic interaction	biological_process	0.29729	1	5	784	106	22835	Si016077m.g,Si029736m.g,Si002578m.g,Si030905m.g,Si002746m.g
GO:0019069	viral capsid assembly	biological_process	0.29937	1	2	784	32	22835	Si011353m.g,Si014595m.g
GO:0055076	transition metal ion homeostasis	biological_process	0.31009	1	1	784	11	22835	Si006276m.g
GO:0035821	modification of morphology or physiology of other organism	biological_process	0.31686	1	5	784	109	22835	Si029736m.g,Si016077m.g,Si002746m.g,Si002578m.g,Si030905m.g
GO:0072593	reactive oxygen species metabolic process	biological_process	0.31837	1	1	784	11	22835	Si026876m.g
GO:0010506	regulation of autophagy	biological_process	0.31855	1	3	784	58	22835	Si025911m.g,Si033448m.g,Si006809m.g
GO:0009314	response to radiation	biological_process	0.3187	1	1	784	11	22835	Si011999m.g
GO:0009615	response to virus	biological_process	0.31872	1	2	784	34	22835	Si018412m.g,Si018378m.g
GO:0000079	regulation of cyclin-dependent protein serine/threonine kinase activity	biological_process	0.31986	1	1	784	11	22835	Si010990m.g
GO:0071900	regulation of protein serine/threonine kinase activity	biological_process	0.31986	1	1	784	11	22835	Si010990m.g
GO:1904029	regulation of cyclin-dependent protein kinase activity	biological_process	0.31986	1	1	784	11	22835	Si010990m.g
GO:0051090	regulation of sequence-specific DNA binding transcription factor activity	biological_process	0.32268	1	1	784	11	22835	Si027331m.g
GO:0006480	N-terminal protein amino acid methylation	biological_process	0.32452	1	1	784	11	22835	Si022455m.g
GO:0031365	N-terminal protein amino acid modification	biological_process	0.32452	1	1	784	11	22835	Si022455m.g
GO:0009066	aspartate family amino acid metabolic process	biological_process	0.3303	1	3	784	58	22835	Si004534m.g,Si021521m.g,Si002109m.g
GO:0009888	tissue development	biological_process	0.33097	1	5	784	111	22835	Si028151m.g,Si029736m.g,Si017621m.g,Si030718m.g,Si030565m.g
GO:0006650	glycerophospholipid metabolic process	biological_process	0.33236	1	6	784	135	22835	Si039666m.g,Si009175m.g,Si032315m.g,Si012327m.g,Si001769m.g,Si009425m.g
GO:0042157	lipoprotein metabolic process	biological_process	0.33571	1	4	784	85	22835	Si032315m.g,Si028359m.g,Si003946m.g,Si009175m.g
GO:0043624	cellular protein complex disassembly	biological_process	0.33745	1	2	784	35	22835	Si028383m.g,Si022882m.g
GO:0019089	transmission of virus	biological_process	0.33798	1	1	784	12	22835	Si031985m.g
GO:0044007	dissemination or transmission of symbiont from host	biological_process	0.33798	1	1	784	12	22835	Si031985m.g
GO:0051821	dissemination or transmission of organism from other organism involved in symbiotic interaction	biological_process	0.33798	1	1	784	12	22835	Si031985m.g
GO:0006096	glycolytic process	biological_process	0.34042	1	3	784	59	22835	Si029221m.g,Si006294m.g,Si031029m.g
GO:0006757	ATP generation from ADP	biological_process	0.34042	1	3	784	59	22835	Si029221m.g,Si006294m.g,Si031029m.g
GO:0009135	purine nucleoside diphosphate metabolic process	biological_process	0.34042	1	3	784	59	22835	Si031029m.g,Si006294m.g,Si029221m.g
GO:0009179	purine ribonucleoside diphosphate metabolic process	biological_process	0.34042	1	3	784	59	22835	Si031029m.g,Si006294m.g,Si029221m.g
GO:0009185	ribonucleoside diphosphate metabolic process	biological_process	0.34042	1	3	784	59	22835	Si006294m.g,Si029221m.g,Si031029m.g
GO:0046031	ADP metabolic process	biological_process	0.34042	1	3	784	59	22835	Si006294m.g,Si029221m.g,Si031029m.g
GO:0016485	protein processing	biological_process	0.34129	1	3	784	60	22835	Si011378m.g,Si031611m.g,Si010053m.g
GO:0051604	protein maturation	biological_process	0.34129	1	3	784	60	22835	Si011378m.g,Si031611m.g,Si010053m.g
GO:0014070	response to organic cyclic compound	biological_process	0.34255	1	1	784	12	22835	Si031484m.g
GO:0019321	pentose metabolic process	biological_process	0.3427	1	1	784	12	22835	Si026072m.g
GO:0019566	arabinose metabolic process	biological_process	0.3427	1	1	784	12	22835	Si026072m.g
GO:0046373	L-arabinose metabolic process	biological_process	0.3427	1	1	784	12	22835	Si026072m.g
GO:0009893	positive regulation of metabolic process	biological_process	0.34526	1	6	784	139	22835	Si011378m.g,Si017010m.g,Si016077m.g,Si017966m.g,Si033448m.g,Si006809m.g
GO:0006368	transcription elongation from RNA polymerase II promoter	biological_process	0.34532	1	2	784	35	22835	Si017010m.g,Si017966m.g
GO:0001897	cytolysis by symbiont of host cells	biological_process	0.34577	1	1	784	12	22835	Si030905m.g
GO:0019836	hemolysis by symbiont of host erythrocytes	biological_process	0.34577	1	1	784	12	22835	Si030905m.g
GO:0051801	cytolysis in other organism involved in symbiotic interaction	biological_process	0.34577	1	1	784	12	22835	Si030905m.g
GO:0052331	hemolysis in other organism involved in symbiotic interaction	biological_process	0.34577	1	1	784	12	22835	Si030905m.g
GO:0009628	response to abiotic stimulus	biological_process	0.34666	1	2	784	36	22835	Si011999m.g,Si025504m.g
GO:0006890	retrograde vesicle-mediated transport, Golgi to ER	biological_process	0.347	1	1	784	12	22835	Si036651m.g
GO:0006536	glutamate metabolic process	biological_process	0.3492	1	1	784	12	22835	Si022752m.g
GO:0006537	glutamate biosynthetic process	biological_process	0.3492	1	1	784	12	22835	Si022752m.g
GO:0043650	dicarboxylic acid biosynthetic process	biological_process	0.3492	1	1	784	12	22835	Si022752m.g
GO:0006305	DNA alkylation	biological_process	0.34927	1	1	784	12	22835	Si010806m.g
GO:0006306	DNA methylation	biological_process	0.34927	1	1	784	12	22835	Si010806m.g
GO:0044728	DNA methylation or demethylation	biological_process	0.34927	1	1	784	12	22835	Si010806m.g
GO:0044283	small molecule biosynthetic process	biological_process	0.35038	1	16	784	409	22835	Si035094m.g,Si021981m.g,Si021521m.g,Si030112m.g,Si010964m.g,Si026427m.g,Si026446m.g,Si028977m.g,Si013156m.g,Si018269m.g,Si038599m.g,Si004534m.g,Si022752m.g,Si027545m.g,Si039983m.g,Si026359m.g
GO:1901700	response to oxygen-containing compound	biological_process	0.35557	1	2	784	37	22835	Si031484m.g,Si025504m.g
[truncated: 1,433 more rows]
