# Supplementary material for: Integrative analyses of transcriptomics and metabolomics upon seed germination of foxtail millet in response to salinity
Source: Sci Rep. 2020 Aug 12;10:13660. doi: 10.1038/s41598-020-70520-1 (PMC7423953; doi:10.1038/s41598-020-70520-1)
Supplement: Supplementary file 5 — Supplementary Table S5. [file 41598_2020_70520_MOESM5_ESM.xlsx]

## Sheet: YG2T vs An04T UP DEG
GO_accession	Description	Term_type	Over_represented_pValue	Corrected_pValue	DEG_item	DEG_list	Bg_item	Bg_list	Gene_names
GO:0055114	oxidation-reduction process	biological_process	2.3036e-07	0.00013266	196	1352	2289	22835	Si001087m.g,Si030501m.g,Si009857m.g,Si032731m.g,Si014415m.g,Si015173m.g,Si003841m.g,Si001739m.g,Si030754m.g,Si012266m.g,Si038989m.g,Si029312m.g,Si036558m.g,Si030639m.g,Si010609m.g,Si003113m.g,Si035281m.g,Si039828m.g,Si000219m.g,Si030502m.g,Si012451m.g,Si029491m.g,Si000772m.g,Si006929m.g,Si002711m.g,Si016274m.g,Si014220m.g,Si001933m.g,Si022805m.g,Si003983m.g,Si036602m.g,Si038282m.g,Si033224m.g,Si0…
GO:0008152	metabolic process	biological_process	0.0001835	0.060385	768	1352	12099	22835	Si031689m.g,Si004195m.g,Si009584m.g,Si010366m.g,Si003782m.g,Si007404m.g,Si002065m.g,Si029856m.g,Si028735m.g,Si026379m.g,Si003289m.g,Si026535m.g,Si013651m.g,Si025334m.g,Si030607m.g,Si001133m.g,Si015864m.g,Si007465m.g,Si001126m.g,Si038861m.g,Si002225m.g,Si011168m.g,Si034880m.g,Si013775m.g,Si022492m.g,Si006071m.g,Si008357m.g,Si017675m.g,Si002828m.g,Si003874m.g,Si011933m.g,Si015696m.g,Si021155m.g,Si0…
GO:0006468	protein phosphorylation	biological_process	0.00019947	0.061264	104	1352	1470	22835	Si012642m.g,Si028727m.g,Si004176m.g,Si038872m.g,Si025330m.g,Si000714m.g,Si000551m.g,Si008342m.g,Si003953m.g,Si002102m.g,Si032996m.g,Si039880m.g,Si015304m.g,Si016435m.g,Si029121m.g,Si034482m.g,Si038583m.g,Si027448m.g,Si032575m.g,Si039962m.g,Si004228m.g,Si036160m.g,Si011027m.g,Si021826m.g,Si019837m.g,Si019239m.g,Si031963m.g,Si000584m.g,Si034512m.g,Si029831m.g,Si009333m.g,Si016452m.g,Si039327m.g,Si0…
GO:0015996	chlorophyll catabolic process	biological_process	0.00036949	0.085111	11	1352	51	22835	Si030352m.g,Si002225m.g,Si026572m.g,Si030583m.g,Si006704m.g,Si030333m.g,Si032992m.g,Si030607m.g,Si014968m.g,Si013984m.g,Si030397m.g
GO:0046149	pigment catabolic process	biological_process	0.0004806	0.10355	11	1352	53	22835	Si032992m.g,Si030607m.g,Si006704m.g,Si030583m.g,Si030333m.g,Si013984m.g,Si030397m.g,Si014968m.g,Si030352m.g,Si002225m.g,Si026572m.g
GO:0015994	chlorophyll metabolic process	biological_process	0.00049451	0.10355	12	1352	63	22835	Si026572m.g,Si010561m.g,Si002225m.g,Si030352m.g,Si030397m.g,Si013984m.g,Si014968m.g,Si030607m.g,Si032992m.g,Si030333m.g,Si030583m.g,Si006704m.g
GO:0030212	hyaluronan metabolic process	biological_process	0.00068679	0.13183	3	1352	4	22835	Si002235m.g,Si028053m.g,Si022580m.g
GO:1903510	mucopolysaccharide metabolic process	biological_process	0.00068679	0.13183	3	1352	4	22835	Si002235m.g,Si022580m.g,Si028053m.g
GO:0006787	porphyrin-containing compound catabolic process	biological_process	0.00093573	0.1658	11	1352	57	22835	Si026572m.g,Si002225m.g,Si030352m.g,Si030397m.g,Si013984m.g,Si014968m.g,Si030607m.g,Si032992m.g,Si030333m.g,Si006704m.g,Si030583m.g
GO:0033015	tetrapyrrole catabolic process	biological_process	0.00093573	0.1658	11	1352	57	22835	Si002225m.g,Si030352m.g,Si026572m.g,Si030333m.g,Si006704m.g,Si030583m.g,Si030607m.g,Si032992m.g,Si014968m.g,Si030397m.g,Si013984m.g
GO:0051187	cofactor catabolic process	biological_process	0.001095	0.18541	11	1352	58	22835	Si002225m.g,Si030352m.g,Si026572m.g,Si030333m.g,Si030583m.g,Si006704m.g,Si030607m.g,Si032992m.g,Si014968m.g,Si013984m.g,Si030397m.g
GO:0009627	systemic acquired resistance	biological_process	0.0012341	0.18541	3	1352	4	22835	Si025121m.g,Si024435m.g,Si023411m.g
GO:0009814	defense response, incompatible interaction	biological_process	0.0012341	0.18541	3	1352	4	22835	Si025121m.g,Si024435m.g,Si023411m.g
GO:0010112	regulation of systemic acquired resistance	biological_process	0.0012341	0.18541	3	1352	4	22835	Si023411m.g,Si025121m.g,Si024435m.g
GO:1901565	organonitrogen compound catabolic process	biological_process	0.0012476	0.18541	18	1352	129	22835	Si030607m.g,Si032992m.g,Si030333m.g,Si030397m.g,Si022522m.g,Si013984m.g,Si014968m.g,Si010959m.g,Si002225m.g,Si030352m.g,Si003564m.g,Si026572m.g,Si010776m.g,Si020916m.g,Si002312m.g,Si006704m.g,Si030583m.g,Si017880m.g
GO:0001897	cytolysis by symbiont of host cells	biological_process	0.0014766	0.18625	4	1352	12	22835	Si030905m.g,Si013255m.g,Si015284m.g,Si024978m.g
GO:0019836	hemolysis by symbiont of host erythrocytes	biological_process	0.0014766	0.18625	4	1352	12	22835	Si013255m.g,Si030905m.g,Si015284m.g,Si024978m.g
GO:0051801	cytolysis in other organism involved in symbiotic interaction	biological_process	0.0014766	0.18625	4	1352	12	22835	Si030905m.g,Si013255m.g,Si015284m.g,Si024978m.g
GO:0052331	hemolysis in other organism involved in symbiotic interaction	biological_process	0.0014766	0.18625	4	1352	12	22835	Si015284m.g,Si024978m.g,Si030905m.g,Si013255m.g
GO:0051346	negative regulation of hydrolase activity	biological_process	0.0017718	0.20406	7	1352	28	22835	Si011721m.g,Si004041m.g,Si011849m.g,Si002711m.g,Si018423m.g,Si028218m.g,Si029685m.g
GO:0001907	killing by symbiont of host cells	biological_process	0.0023921	0.24192	4	1352	13	22835	Si013255m.g,Si030905m.g,Si015284m.g,Si024978m.g
GO:0044004	disruption by symbiont of host cell	biological_process	0.0023921	0.24192	4	1352	13	22835	Si015284m.g,Si024978m.g,Si013255m.g,Si030905m.g
GO:0051818	disruption of cells of other organism involved in symbiotic interaction	biological_process	0.0023921	0.24192	4	1352	13	22835	Si024978m.g,Si015284m.g,Si030905m.g,Si013255m.g
GO:0051883	killing of cells in other organism involved in symbiotic interaction	biological_process	0.0023921	0.24192	4	1352	13	22835	Si015284m.g,Si024978m.g,Si013255m.g,Si030905m.g
GO:0044179	hemolysis in other organism	biological_process	0.0023921	0.24192	4	1352	13	22835	Si013255m.g,Si030905m.g,Si015284m.g,Si024978m.g
GO:0016310	phosphorylation	biological_process	0.0024155	0.24192	106	1352	1600	22835	Si003953m.g,Si008342m.g,Si000551m.g,Si004176m.g,Si028727m.g,Si012642m.g,Si000714m.g,Si025330m.g,Si038872m.g,Si004228m.g,Si039962m.g,Si032575m.g,Si027448m.g,Si039880m.g,Si015304m.g,Si016435m.g,Si029121m.g,Si032996m.g,Si002102m.g,Si038583m.g,Si034482m.g,Si009333m.g,Si024144m.g,Si029250m.g,Si009248m.g,Si033273m.g,Si005163m.g,Si039327m.g,Si010070m.g,Si016452m.g,Si019837m.g,Si011027m.g,Si021826m.g,Si0…
GO:0045088	regulation of innate immune response	biological_process	0.0029025	0.27878	3	1352	5	22835	Si025121m.g,Si024435m.g,Si023411m.g
GO:0019439	aromatic compound catabolic process	biological_process	0.0029046	0.27878	16	1352	117	22835	Si006704m.g,Si030583m.g,Si019732m.g,Si002312m.g,Si017880m.g,Si014968m.g,Si030397m.g,Si013984m.g,Si030333m.g,Si032992m.g,Si030607m.g,Si026572m.g,Si030352m.g,Si002225m.g,Si017705m.g,Si005268m.g
GO:0008150	biological_process	biological_process	0.0031214	0.29029	989	1352	16157	22835	Si015649m.g,Si039529m.g,Si013705m.g,Si029756m.g,Si018481m.g,Si021094m.g,Si011875m.g,Si021837m.g,Si014220m.g,Si039603m.g,Si001933m.g,Si025307m.g,Si018533m.g,Si036602m.g,Si004283m.g,Si038282m.g,Si001641m.g,Si033597m.g,Si014110m.g,Si015196m.g,Si029490m.g,Si010703m.g,Si022522m.g,Si026289m.g,Si007221m.g,Si017251m.g,Si013150m.g,Si023511m.g,Si036388m.g,Si007888m.g,Si035407m.g,Si001087m.g,Si030501m.g,Si0…
GO:0051715	cytolysis in other organism	biological_process	0.0031506	0.29029	4	1352	14	22835	Si015284m.g,Si024978m.g,Si013255m.g,Si030905m.g
GO:0006022	aminoglycan metabolic process	biological_process	0.003785	0.32008	9	1352	54	22835	Si002235m.g,Si010776m.g,Si020916m.g,Si010959m.g,Si026608m.g,Si028053m.g,Si003564m.g,Si022580m.g,Si022522m.g
GO:0010466	negative regulation of peptidase activity	biological_process	0.0045821	0.3578	4	1352	11	22835	Si029685m.g,Si028218m.g,Si018423m.g,Si011721m.g
GO:0010951	negative regulation of endopeptidase activity	biological_process	0.0045821	0.3578	4	1352	11	22835	Si018423m.g,Si028218m.g,Si029685m.g,Si011721m.g
GO:0042440	pigment metabolic process	biological_process	0.0050511	0.38784	20	1352	173	22835	Si030583m.g,Si006704m.g,Si001725m.g,Si009857m.g,Si010561m.g,Si035909m.g,Si032992m.g,Si030607m.g,Si029574m.g,Si030333m.g,Si030397m.g,Si013984m.g,Si017363m.g,Si014968m.g,Si006473m.g,Si030352m.g,Si005192m.g,Si002225m.g,Si040872m.g,Si026572m.g
GO:0031640	killing of cells of other organism	biological_process	0.0057987	0.43088	4	1352	16	22835	Si030905m.g,Si013255m.g,Si024978m.g,Si015284m.g
GO:0044364	disruption of cells of other organism	biological_process	0.0057987	0.43088	4	1352	16	22835	Si024978m.g,Si015284m.g,Si030905m.g,Si013255m.g
GO:0046700	heterocycle catabolic process	biological_process	0.0067248	0.45853	14	1352	106	22835	Si032992m.g,Si030607m.g,Si030583m.g,Si006704m.g,Si002312m.g,Si030333m.g,Si013984m.g,Si030397m.g,Si014968m.g,Si005268m.g,Si030352m.g,Si002225m.g,Si017880m.g,Si026572m.g
GO:0050776	regulation of immune response	biological_process	0.0069572	0.45853	7	1352	42	22835	Si023411m.g,Si018405m.g,Si007603m.g,Si024435m.g,Si033051m.g,Si025121m.g,Si033316m.g
GO:0006855	drug transmembrane transport	biological_process	0.0072216	0.45853	11	1352	76	22835	Si035355m.g,Si017022m.g,Si001176m.g,Si010002m.g,Si035251m.g,Si039556m.g,Si034905m.g,Si029641m.g,Si003776m.g,Si038840m.g,Si035320m.g
GO:0015893	drug transport	biological_process	0.0072216	0.45853	11	1352	76	22835	Si035355m.g,Si017022m.g,Si035251m.g,Si001176m.g,Si010002m.g,Si039556m.g,Si034905m.g,Si029641m.g,Si003776m.g,Si038840m.g,Si035320m.g
GO:0042493	response to drug	biological_process	0.0073651	0.45853	11	1352	77	22835	Si035355m.g,Si001176m.g,Si010002m.g,Si035251m.g,Si017022m.g,Si039556m.g,Si034905m.g,Si029641m.g,Si038840m.g,Si003776m.g,Si035320m.g
GO:0006040	amino sugar metabolic process	biological_process	0.0076804	0.4608	7	1352	37	22835	Si010776m.g,Si020916m.g,Si022522m.g,Si003564m.g,Si026608m.g,Si010959m.g,Si020701m.g
GO:0044270	cellular nitrogen compound catabolic process	biological_process	0.0079684	0.4608	14	1352	109	22835	Si005268m.g,Si002225m.g,Si030352m.g,Si026572m.g,Si017880m.g,Si030607m.g,Si032992m.g,Si030333m.g,Si002312m.g,Si006704m.g,Si030583m.g,Si030397m.g,Si013984m.g,Si014968m.g
GO:0001906	cell killing	biological_process	0.0080087	0.4608	4	1352	17	22835	Si024978m.g,Si015284m.g,Si013255m.g,Si030905m.g
GO:0006030	chitin metabolic process	biological_process	0.0081017	0.4608	6	1352	29	22835	Si010776m.g,Si020916m.g,Si022522m.g,Si003564m.g,Si010959m.g,Si026608m.g
GO:1901071	glucosamine-containing compound metabolic process	biological_process	0.0081017	0.4608	6	1352	29	22835	Si010959m.g,Si026608m.g,Si003564m.g,Si022522m.g,Si010776m.g,Si020916m.g
GO:0051336	regulation of hydrolase activity	biological_process	0.0091726	0.51534	7	1352	39	22835	Si011721m.g,Si011849m.g,Si004041m.g,Si029685m.g,Si018423m.g,Si002711m.g,Si028218m.g
GO:1901361	organic cyclic compound catabolic process	biological_process	0.010161	0.53808	14	1352	111	22835	Si014968m.g,Si030397m.g,Si013984m.g,Si006704m.g,Si030583m.g,Si030333m.g,Si002312m.g,Si032992m.g,Si030607m.g,Si017880m.g,Si026572m.g,Si030352m.g,Si002225m.g,Si005268m.g
GO:0052547	regulation of peptidase activity	biological_process	0.014838	0.71958	4	1352	16	22835	Si029685m.g,Si018423m.g,Si028218m.g,Si011721m.g
GO:0052548	regulation of endopeptidase activity	biological_process	0.014838	0.71958	4	1352	16	22835	Si011721m.g,Si028218m.g,Si018423m.g,Si029685m.g
GO:0006778	porphyrin-containing compound metabolic process	biological_process	0.016877	0.79339	16	1352	145	22835	Si026572m.g,Si040872m.g,Si002225m.g,Si030352m.g,Si014968m.g,Si013984m.g,Si030397m.g,Si030333m.g,Si029574m.g,Si030607m.g,Si032992m.g,Si009857m.g,Si010561m.g,Si001725m.g,Si030583m.g,Si006704m.g
GO:0030259	lipid glycosylation	biological_process	0.017983	0.83683	6	1352	33	22835	Si001332m.g,Si024741m.g,Si033256m.g,Si029646m.g,Si024978m.g,Si027901m.g
GO:0006032	chitin catabolic process	biological_process	0.019379	0.87024	5	1352	25	22835	Si003564m.g,Si010959m.g,Si010776m.g,Si020916m.g,Si022522m.g
GO:0046348	amino sugar catabolic process	biological_process	0.019379	0.87024	5	1352	25	22835	Si010959m.g,Si003564m.g,Si022522m.g,Si020916m.g,Si010776m.g
GO:1901072	glucosamine-containing compound catabolic process	biological_process	0.019379	0.87024	5	1352	25	22835	Si003564m.g,Si010959m.g,Si010776m.g,Si020916m.g,Si022522m.g
GO:0051705	multi-organism behavior	biological_process	0.023661	0.91885	4	1352	20	22835	Si009821m.g,Si038964m.g,Si031639m.g,Si025330m.g
GO:0033313	meiotic cell cycle checkpoint	biological_process	0.023695	0.91885	2	1352	4	22835	Si006149m.g,Si010493m.g
GO:0040020	regulation of meiotic nuclear division	biological_process	0.023695	0.91885	2	1352	4	22835	Si010493m.g,Si006149m.g
GO:0045835	negative regulation of meiotic nuclear division	biological_process	0.023695	0.91885	2	1352	4	22835	Si006149m.g,Si010493m.g
GO:0051445	regulation of meiotic cell cycle	biological_process	0.023695	0.91885	2	1352	4	22835	Si010493m.g,Si006149m.g
GO:0051447	negative regulation of meiotic cell cycle	biological_process	0.023695	0.91885	2	1352	4	22835	Si010493m.g,Si006149m.g
GO:0051598	meiotic recombination checkpoint	biological_process	0.023695	0.91885	2	1352	4	22835	Si010493m.g,Si006149m.g
GO:0005993	trehalose catabolic process	biological_process	0.023912	0.91885	1	1352	1	22835	Si013130m.g
GO:0009313	oligosaccharide catabolic process	biological_process	0.023912	0.91885	1	1352	1	22835	Si013130m.g
GO:0046352	disaccharide catabolic process	biological_process	0.023912	0.91885	1	1352	1	22835	Si013130m.g
GO:0006026	aminoglycan catabolic process	biological_process	0.024376	0.91885	5	1352	27	22835	Si010959m.g,Si003564m.g,Si022522m.g,Si020916m.g,Si010776m.g
GO:0035737	injection of substance in to other organism	biological_process	0.024931	0.91885	3	1352	11	22835	Si031639m.g,Si009821m.g,Si038964m.g
GO:0035738	envenomation resulting in modification of morphology or physiology of other organism	biological_process	0.024931	0.91885	3	1352	11	22835	Si031639m.g,Si009821m.g,Si038964m.g
GO:0044559	envenomation resulting in modulation of voltage-gated potassium channel activity in other organism	biological_process	0.024931	0.91885	3	1352	11	22835	Si031639m.g,Si038964m.g,Si009821m.g
GO:0044560	envenomation resulting in modulation of ion channel activity in other organism	biological_process	0.024931	0.91885	3	1352	11	22835	Si038964m.g,Si009821m.g,Si031639m.g
GO:0044562	envenomation resulting in negative regulation of voltage-gated potassium channel activity in other organism	biological_process	0.024931	0.91885	3	1352	11	22835	Si009821m.g,Si038964m.g,Si031639m.g
GO:0044564	envenomation resulting in occlusion of the pore of voltage-gated potassium channel in other organism	biological_process	0.024931	0.91885	3	1352	11	22835	Si009821m.g,Si038964m.g,Si031639m.g
GO:0009790	embryo development	biological_process	0.027566	0.97299	4	1352	19	22835	Si031307m.g,Si011721m.g,Si007326m.g,Si014579m.g
GO:0055085	transmembrane transport	biological_process	0.027584	0.97299	73	1352	1048	22835	Si034783m.g,Si035855m.g,Si001577m.g,Si013299m.g,Si038580m.g,Si009421m.g,Si026149m.g,Si034303m.g,Si029430m.g,Si034804m.g,Si035251m.g,Si010002m.g,Si039556m.g,Si016918m.g,Si006229m.g,Si026289m.g,Si038941m.g,Si026294m.g,Si001176m.g,Si004447m.g,Si035362m.g,Si028154m.g,Si026293m.g,Si011357m.g,Si034931m.g,Si038282m.g,Si008326m.g,Si021837m.g,Si027634m.g,Si025147m.g,Si032403m.g,Si025323m.g,Si017022m.g,Si0…
GO:0002682	regulation of immune system process	biological_process	0.027667	0.97299	7	1352	55	22835	Si033316m.g,Si025121m.g,Si007603m.g,Si024435m.g,Si033051m.g,Si018405m.g,Si023411m.g
GO:0009620	response to fungus	biological_process	0.029293	0.99966	5	1352	27	22835	Si027643m.g,Si026965m.g,Si011875m.g,Si039544m.g,Si035230m.g
GO:0050832	defense response to fungus	biological_process	0.029293	0.99966	5	1352	27	22835	Si027643m.g,Si026965m.g,Si011875m.g,Si039544m.g,Si035230m.g
GO:0044710	single-organism metabolic process	biological_process	0.031549	1	295	1352	4628	22835	Si020208m.g,Si034741m.g,Si024161m.g,Si019506m.g,Si001641m.g,Si007890m.g,Si014110m.g,Si027901m.g,Si029490m.g,Si039603m.g,Si014220m.g,Si001933m.g,Si036602m.g,Si038282m.g,Si006929m.g,Si016274m.g,Si035281m.g,Si039828m.g,Si000219m.g,Si030502m.g,Si014924m.g,Si012451m.g,Si029491m.g,Si030333m.g,Si011922m.g,Si008743m.g,Si030639m.g,Si010609m.g,Si006695m.g,Si003841m.g,Si008123m.g,Si012266m.g,Si030754m.g,Si0…
GO:0043086	negative regulation of catalytic activity	biological_process	0.035472	1	7	1352	50	22835	Si011721m.g,Si011849m.g,Si004041m.g,Si018423m.g,Si002711m.g,Si028218m.g,Si029685m.g
GO:0044092	negative regulation of molecular function	biological_process	0.035472	1	7	1352	50	22835	Si028218m.g,Si018423m.g,Si002711m.g,Si029685m.g,Si011849m.g,Si004041m.g,Si011721m.g
GO:0007131	reciprocal meiotic recombination	biological_process	0.037928	1	3	1352	13	22835	Si006149m.g,Si010132m.g,Si010493m.g
GO:0035825	reciprocal DNA recombination	biological_process	0.037928	1	3	1352	13	22835	Si010132m.g,Si010493m.g,Si006149m.g
GO:0030258	lipid modification	biological_process	0.040609	1	7	1352	54	22835	Si024978m.g,Si029646m.g,Si027901m.g,Si033256m.g,Si024741m.g,Si001332m.g,Si019531m.g
GO:0002831	regulation of response to biotic stimulus	biological_process	0.040737	1	3	1352	13	22835	Si025121m.g,Si024435m.g,Si023411m.g
GO:0042546	cell wall biogenesis	biological_process	0.045029	1	6	1352	43	22835	Si008778m.g,Si019585m.g,Si007978m.g,Si029293m.g,Si008742m.g,Si017473m.g
GO:0016998	cell wall macromolecule catabolic process	biological_process	0.048627	1	4	1352	21	22835	Si022522m.g,Si010776m.g,Si020916m.g,Si010959m.g
GO:0031347	regulation of defense response	biological_process	0.050572	1	3	1352	14	22835	Si023411m.g,Si024435m.g,Si025121m.g
GO:0006893	Golgi to plasma membrane transport	biological_process	0.05322	1	2	1352	6	22835	Si008326m.g,Si026381m.g
GO:0032386	regulation of intracellular transport	biological_process	0.05322	1	2	1352	6	22835	Si008326m.g,Si026381m.g
GO:0032388	positive regulation of intracellular transport	biological_process	0.05322	1	2	1352	6	22835	Si008326m.g,Si026381m.g
GO:0033157	regulation of intracellular protein transport	biological_process	0.05322	1	2	1352	6	22835	Si026381m.g,Si008326m.g
GO:0042996	regulation of Golgi to plasma membrane protein transport	biological_process	0.05322	1	2	1352	6	22835	Si026381m.g,Si008326m.g
GO:0042998	positive regulation of Golgi to plasma membrane protein transport	biological_process	0.05322	1	2	1352	6	22835	Si008326m.g,Si026381m.g
GO:0043001	Golgi to plasma membrane protein transport	biological_process	0.05322	1	2	1352	6	22835	Si008326m.g,Si026381m.g
GO:0051050	positive regulation of transport	biological_process	0.05322	1	2	1352	6	22835	Si026381m.g,Si008326m.g
GO:0051222	positive regulation of protein transport	biological_process	0.05322	1	2	1352	6	22835	Si026381m.g,Si008326m.g
GO:0060627	regulation of vesicle-mediated transport	biological_process	0.05322	1	2	1352	6	22835	Si026381m.g,Si008326m.g
GO:0072659	protein localization to plasma membrane	biological_process	0.05322	1	2	1352	6	22835	Si026381m.g,Si008326m.g
GO:0090002	establishment of protein localization to plasma membrane	biological_process	0.05322	1	2	1352	6	22835	Si026381m.g,Si008326m.g
GO:0090003	regulation of establishment of protein localization to plasma membrane	biological_process	0.05322	1	2	1352	6	22835	Si026381m.g,Si008326m.g
GO:0090004	positive regulation of establishment of protein localization to plasma membrane	biological_process	0.05322	1	2	1352	6	22835	Si026381m.g,Si008326m.g
GO:0090316	positive regulation of intracellular protein transport	biological_process	0.05322	1	2	1352	6	22835	Si026381m.g,Si008326m.g
GO:1903076	regulation of protein localization to plasma membrane	biological_process	0.05322	1	2	1352	6	22835	Si026381m.g,Si008326m.g
GO:1903078	positive regulation of protein localization to plasma membrane	biological_process	0.05322	1	2	1352	6	22835	Si008326m.g,Si026381m.g
GO:1903649	regulation of cytoplasmic transport	biological_process	0.05322	1	2	1352	6	22835	Si008326m.g,Si026381m.g
GO:1903651	positive regulation of cytoplasmic transport	biological_process	0.05322	1	2	1352	6	22835	Si008326m.g,Si026381m.g
GO:1903729	regulation of plasma membrane organization	biological_process	0.05322	1	2	1352	6	22835	Si026381m.g,Si008326m.g
GO:1903827	regulation of cellular protein localization	biological_process	0.05322	1	2	1352	6	22835	Si008326m.g,Si026381m.g
GO:1903829	positive regulation of cellular protein localization	biological_process	0.05322	1	2	1352	6	22835	Si008326m.g,Si026381m.g
GO:1904375	regulation of protein localization to cell periphery	biological_process	0.05322	1	2	1352	6	22835	Si026381m.g,Si008326m.g
GO:1904377	positive regulation of protein localization to cell periphery	biological_process	0.05322	1	2	1352	6	22835	Si026381m.g,Si008326m.g
GO:1990778	protein localization to cell periphery	biological_process	0.05322	1	2	1352	6	22835	Si008326m.g,Si026381m.g
GO:0030420	establishment of competence for transformation	biological_process	0.054211	1	1	1352	1	22835	Si024906m.g
GO:0009847	spore germination	biological_process	0.055207	1	3	1352	15	22835	Si034804m.g,Si012642m.g,Si034783m.g
GO:0006979	response to oxidative stress	biological_process	0.056651	1	19	1352	191	22835	Si017675m.g,Si036602m.g,Si011925m.g,Si022514m.g,Si006929m.g,Si020718m.g,Si027715m.g,Si036439m.g,Si010487m.g,Si036567m.g,Si039828m.g,Si011748m.g,Si038861m.g,Si020698m.g,Si010609m.g,Si030295m.g,Si011734m.g,Si006924m.g,Si001958m.g
GO:0015689	molybdate ion transport	biological_process	0.058795	1	3	1352	15	22835	Si035093m.g,Si021837m.g,Si035427m.g
GO:0006464	cellular protein modification process	biological_process	0.060495	1	120	1352	2028	22835	Si003953m.g,Si000551m.g,Si008342m.g,Si013440m.g,Si027686m.g,Si012642m.g,Si028727m.g,Si004176m.g,Si025330m.g,Si000714m.g,Si038872m.g,Si038614m.g,Si039962m.g,Si004228m.g,Si026639m.g,Si027448m.g,Si032575m.g,Si000162m.g,Si039880m.g,Si029121m.g,Si016435m.g,Si015304m.g,Si002102m.g,Si032996m.g,Si038583m.g,Si034482m.g,Si009333m.g,Si005163m.g,Si033273m.g,Si029250m.g,Si024144m.g,Si009248m.g,Si002938m.g,Si0…
GO:0036211	protein modification process	biological_process	0.060495	1	120	1352	2028	22835	Si015751m.g,Si016158m.g,Si007888m.g,Si028361m.g,Si010766m.g,Si005183m.g,Si032294m.g,Si006008m.g,Si013791m.g,Si029856m.g,Si034648m.g,Si025300m.g,Si009922m.g,Si004731m.g,Si025888m.g,Si008831m.g,Si007465m.g,Si017312m.g,Si028133m.g,Si002284m.g,Si005852m.g,Si026535m.g,Si027588m.g,Si019368m.g,Si029111m.g,Si010021m.g,Si003062m.g,Si023016m.g,Si000341m.g,Si016248m.g,Si011661m.g,Si017820m.g,Si026620m.g,Si0…
GO:0006953	acute-phase response	biological_process	0.06104	1	1	1352	1	22835	Si030392m.g
GO:0019835	cytolysis	biological_process	0.061325	1	4	1352	29	22835	Si015284m.g,Si024978m.g,Si013255m.g,Si030905m.g
GO:0007127	meiosis I	biological_process	0.062125	1	3	1352	16	22835	Si010493m.g,Si010132m.g,Si006149m.g
GO:0033013	tetrapyrrole metabolic process	biological_process	0.062714	1	19	1352	211	22835	Si001725m.g,Si030583m.g,Si006704m.g,Si038282m.g,Si017936m.g,Si009857m.g,Si010561m.g,Si014968m.g,Si030397m.g,Si013984m.g,Si026379m.g,Si030333m.g,Si029574m.g,Si030607m.g,Si032992m.g,Si026572m.g,Si040872m.g,Si002225m.g,Si030352m.g
GO:0031958	corticosteroid receptor signaling pathway	biological_process	0.064486	1	1	1352	1	22835	Si027599m.g
GO:0031960	response to corticosteroid	biological_process	0.064486	1	1	1352	1	22835	Si027599m.g
GO:0042921	glucocorticoid receptor signaling pathway	biological_process	0.064486	1	1	1352	1	22835	Si027599m.g
GO:0043402	glucocorticoid mediated signaling pathway	biological_process	0.064486	1	1	1352	1	22835	Si027599m.g
GO:0051384	response to glucocorticoid	biological_process	0.064486	1	1	1352	1	22835	Si027599m.g
GO:0071384	cellular response to corticosteroid stimulus	biological_process	0.064486	1	1	1352	1	22835	Si027599m.g
GO:0071385	cellular response to glucocorticoid stimulus	biological_process	0.064486	1	1	1352	1	22835	Si027599m.g
GO:0006216	cytidine catabolic process	biological_process	0.068217	1	1	1352	1	22835	Si002312m.g
GO:0009164	nucleoside catabolic process	biological_process	0.068217	1	1	1352	1	22835	Si002312m.g
GO:0009972	cytidine deamination	biological_process	0.068217	1	1	1352	1	22835	Si002312m.g
GO:0042454	ribonucleoside catabolic process	biological_process	0.068217	1	1	1352	1	22835	Si002312m.g
GO:0046087	cytidine metabolic process	biological_process	0.068217	1	1	1352	1	22835	Si002312m.g
GO:0046133	pyrimidine ribonucleoside catabolic process	biological_process	0.068217	1	1	1352	1	22835	Si002312m.g
GO:0046135	pyrimidine nucleoside catabolic process	biological_process	0.068217	1	1	1352	1	22835	Si002312m.g
GO:0072529	pyrimidine-containing compound catabolic process	biological_process	0.068217	1	1	1352	1	22835	Si002312m.g
GO:1901658	glycosyl compound catabolic process	biological_process	0.068217	1	1	1352	1	22835	Si002312m.g
GO:0007289	spermatid nucleus differentiation	biological_process	0.068817	1	1	1352	1	22835	Si025300m.g
GO:0035092	sperm chromatin condensation	biological_process	0.068817	1	1	1352	1	22835	Si025300m.g
GO:1901136	carbohydrate derivative catabolic process	biological_process	0.070332	1	7	1352	57	22835	Si010776m.g,Si020916m.g,Si017880m.g,Si022522m.g,Si003564m.g,Si002312m.g,Si010959m.g
GO:0009415	response to water	biological_process	0.071894	1	4	1352	25	22835	Si026583m.g,Si024711m.g,Si002879m.g,Si007326m.g
GO:0032780	negative regulation of ATPase activity	biological_process	0.078531	1	3	1352	16	22835	Si011849m.g,Si004041m.g,Si002711m.g
GO:0043462	regulation of ATPase activity	biological_process	0.078531	1	3	1352	16	22835	Si002711m.g,Si011849m.g,Si004041m.g
GO:0006073	cellular glucan metabolic process	biological_process	0.079635	1	10	1352	119	22835	Si030594m.g,Si008671m.g,Si034783m.g,Si013755m.g,Si009413m.g,Si010315m.g,Si022119m.g,Si027629m.g,Si010719m.g,Si030380m.g
GO:0044042	glucan metabolic process	biological_process	0.079635	1	10	1352	119	22835	Si009413m.g,Si010315m.g,Si013755m.g,Si034783m.g,Si008671m.g,Si030594m.g,Si030380m.g,Si010719m.g,Si027629m.g,Si022119m.g
GO:0045087	innate immune response	biological_process	0.080856	1	3	1352	16	22835	Si023411m.g,Si025121m.g,Si024435m.g
GO:0071554	cell wall organization or biogenesis	biological_process	0.084906	1	12	1352	122	22835	Si007978m.g,Si008778m.g,Si022522m.g,Si030204m.g,Si025147m.g,Si019585m.g,Si010959m.g,Si017473m.g,Si029293m.g,Si008742m.g,Si020916m.g,Si010776m.g
GO:0006097	glyoxylate cycle	biological_process	0.086482	1	1	1352	2	22835	Si009755m.g
GO:0046487	glyoxylate metabolic process	biological_process	0.086482	1	1	1352	2	22835	Si009755m.g
GO:0007610	behavior	biological_process	0.087472	1	4	1352	30	22835	Si025330m.g,Si031639m.g,Si038964m.g,Si009821m.g
GO:0044262	cellular carbohydrate metabolic process	biological_process	0.087707	1	15	1352	200	22835	Si030380m.g,Si010719m.g,Si013282m.g,Si009755m.g,Si027629m.g,Si022119m.g,Si009413m.g,Si010315m.g,Si034783m.g,Si013755m.g,Si013130m.g,Si006695m.g,Si008671m.g,Si025907m.g,Si030594m.g
GO:0007126	meiotic nuclear division	biological_process	0.091059	1	3	1352	19	22835	Si006149m.g,Si010493m.g,Si010132m.g
GO:1903046	meiotic cell cycle process	biological_process	0.091059	1	3	1352	19	22835	Si010132m.g,Si010493m.g,Si006149m.g
GO:0044275	cellular carbohydrate catabolic process	biological_process	0.092169	1	2	1352	10	22835	Si034783m.g,Si013130m.g
GO:0006820	anion transport	biological_process	0.093131	1	16	1352	199	22835	Si000607m.g,Si035362m.g,Si023469m.g,Si035377m.g,Si021837m.g,Si027634m.g,Si034804m.g,Si035628m.g,Si035093m.g,Si034783m.g,Si006108m.g,Si033923m.g,Si026149m.g,Si035427m.g,Si019403m.g,Si001577m.g
GO:1902533	positive regulation of intracellular signal transduction	biological_process	0.094561	1	4	1352	33	22835	Si007603m.g,Si010739m.g,Si033316m.g,Si018405m.g
GO:0002526	acute inflammatory response	biological_process	0.096104	1	1	1352	2	22835	Si030392m.g
GO:0007166	cell surface receptor signaling pathway	biological_process	0.099678	1	9	1352	94	22835	Si035083m.g,Si002587m.g,Si022437m.g,Si039199m.g,Si025276m.g,Si033051m.g,Si007426m.g,Si013685m.g,Si021840m.g
GO:0032880	regulation of protein localization	biological_process	0.10015	1	2	1352	9	22835	Si008326m.g,Si026381m.g
GO:0051223	regulation of protein transport	biological_process	0.10015	1	2	1352	9	22835	Si008326m.g,Si026381m.g
GO:0060341	regulation of cellular localization	biological_process	0.10015	1	2	1352	9	22835	Si026381m.g,Si008326m.g
GO:0070201	regulation of establishment of protein localization	biological_process	0.10015	1	2	1352	9	22835	Si026381m.g,Si008326m.g
GO:0042221	response to chemical	biological_process	0.10105	1	27	1352	353	22835	Si002879m.g,Si017022m.g,Si035251m.g,Si009953m.g,Si010002m.g,Si007326m.g,Si002803m.g,Si026583m.g,Si023438m.g,Si018569m.g,Si039556m.g,Si003776m.g,Si007457m.g,Si038840m.g,Si040192m.g,Si029641m.g,Si018035m.g,Si015152m.g,Si031367m.g,Si031462m.g,Si035320m.g,Si001176m.g,Si013130m.g,Si035355m.g,Si034905m.g,Si027599m.g,Si024711m.g
GO:0006892	post-Golgi vesicle-mediated transport	biological_process	0.10175	1	2	1352	9	22835	Si008326m.g,Si026381m.g
GO:0009237	siderophore metabolic process	biological_process	0.10295	1	1	1352	3	22835	Si016208m.g
GO:0019290	siderophore biosynthetic process	biological_process	0.10295	1	1	1352	3	22835	Si016208m.g
GO:0045861	negative regulation of proteolysis	biological_process	0.10502	1	4	1352	29	22835	Si011721m.g,Si029685m.g,Si028218m.g,Si018423m.g
GO:0003333	amino acid transmembrane transport	biological_process	0.10506	1	7	1352	66	22835	Si006108m.g,Si026149m.g,Si027634m.g,Si034783m.g,Si034804m.g,Si035377m.g,Si001577m.g
GO:0098656	anion transmembrane transport	biological_process	0.10506	1	7	1352	66	22835	Si034783m.g,Si034804m.g,Si001577m.g,Si035377m.g,Si006108m.g,Si026149m.g,Si027634m.g
GO:1903825	organic acid transmembrane transport	biological_process	0.10506	1	7	1352	66	22835	Si027634m.g,Si006108m.g,Si026149m.g,Si035377m.g,Si001577m.g,Si034783m.g,Si034804m.g
GO:0050790	regulation of catalytic activity	biological_process	0.10509	1	9	1352	93	22835	Si011027m.g,Si011721m.g,Si028218m.g,Si010990m.g,Si011849m.g,Si004041m.g,Si002711m.g,Si018423m.g,Si029685m.g
GO:0032101	regulation of response to external stimulus	biological_process	0.10954	1	3	1352	20	22835	Si023411m.g,Si025121m.g,Si024435m.g
GO:0006857	oligopeptide transport	biological_process	0.11224	1	1	1352	2	22835	Si027634m.g
GO:0015814	p-aminobenzoyl-glutamate transport	biological_process	0.11224	1	1	1352	2	22835	Si027634m.g
GO:0035442	dipeptide transmembrane transport	biological_process	0.11224	1	1	1352	2	22835	Si027634m.g
GO:0035672	oligopeptide transmembrane transport	biological_process	0.11224	1	1	1352	2	22835	Si027634m.g
GO:0042938	dipeptide transport	biological_process	0.11224	1	1	1352	2	22835	Si027634m.g
GO:0072337	modified amino acid transport	biological_process	0.11224	1	1	1352	2	22835	Si027634m.g
GO:1902604	p-aminobenzoyl-glutamate transmembrane transport	biological_process	0.11224	1	1	1352	2	22835	Si027634m.g
GO:0030518	intracellular steroid hormone receptor signaling pathway	biological_process	0.11517	1	3	1352	21	22835	Si027599m.g,Si013775m.g,Si037255m.g
GO:0030522	intracellular receptor signaling pathway	biological_process	0.11517	1	3	1352	21	22835	Si027599m.g,Si013775m.g,Si037255m.g
GO:0098542	defense response to other organism	biological_process	0.11695	1	11	1352	125	22835	Si009248m.g,Si011875m.g,Si039544m.g,Si025121m.g,Si024435m.g,Si029111m.g,Si035230m.g,Si023411m.g,Si036602m.g,Si027643m.g,Si026965m.g
GO:0015945	methanol metabolic process	biological_process	0.12209	1	1	1352	2	22835	Si028044m.g
GO:0015946	methanol oxidation	biological_process	0.12209	1	1	1352	2	22835	Si028044m.g
GO:0034308	primary alcohol metabolic process	biological_process	0.12209	1	1	1352	2	22835	Si028044m.g
GO:0043154	negative regulation of cysteine-type endopeptidase activity involved in apoptotic process	biological_process	0.12248	1	1	1352	2	22835	Si029685m.g
GO:2000117	negative regulation of cysteine-type endopeptidase activity	biological_process	0.12248	1	1	1352	2	22835	Si029685m.g
GO:0051726	regulation of cell cycle	biological_process	0.12362	1	9	1352	97	22835	Si010493m.g,Si027692m.g,Si012585m.g,Si008151m.g,Si010990m.g,Si007978m.g,Si027185m.g,Si011027m.g,Si006149m.g
GO:0051321	meiotic cell cycle	biological_process	0.12412	1	3	1352	23	22835	Si006149m.g,Si010132m.g,Si010493m.g
GO:0044036	cell wall macromolecule metabolic process	biological_process	0.12427	1	4	1352	30	22835	Si022522m.g,Si020916m.g,Si010776m.g,Si010959m.g
GO:0071929	alpha-tubulin acetylation	biological_process	0.126	1	1	1352	2	22835	Si007465m.g
GO:0014065	phosphatidylinositol 3-kinase signaling	biological_process	0.12678	1	3	1352	24	22835	Si033316m.g,Si007603m.g,Si018405m.g
GO:0014066	regulation of phosphatidylinositol 3-kinase signaling	biological_process	0.12678	1	3	1352	24	22835	Si007603m.g,Si033316m.g,Si018405m.g
GO:0014068	positive regulation of phosphatidylinositol 3-kinase signaling	biological_process	0.12678	1	3	1352	24	22835	Si018405m.g,Si033316m.g,Si007603m.g
GO:0048015	phosphatidylinositol-mediated signaling	biological_process	0.12678	1	3	1352	24	22835	Si018405m.g,Si007603m.g,Si033316m.g
GO:0048017	inositol lipid-mediated signaling	biological_process	0.12678	1	3	1352	24	22835	Si018405m.g,Si007603m.g,Si033316m.g
GO:0018106	peptidyl-histidine phosphorylation	biological_process	0.12761	1	1	1352	2	22835	Si012642m.g
GO:0018202	peptidyl-histidine modification	biological_process	0.12761	1	1	1352	2	22835	Si012642m.g
GO:0007224	smoothened signaling pathway	biological_process	0.12764	1	3	1352	20	22835	Si021840m.g,Si025276m.g,Si007426m.g
GO:0001101	response to acid chemical	biological_process	0.12928	1	4	1352	31	22835	Si002879m.g,Si007326m.g,Si026583m.g,Si024711m.g
GO:0009605	response to external stimulus	biological_process	0.13182	1	18	1352	236	22835	Si026965m.g,Si027643m.g,Si036602m.g,Si038282m.g,Si035230m.g,Si024435m.g,Si025121m.g,Si000491m.g,Si011875m.g,Si027507m.g,Si009248m.g,Si018035m.g,Si009747m.g,Si023411m.g,Si024906m.g,Si029111m.g,Si039544m.g,Si002803m.g
GO:0007286	spermatid development	biological_process	0.13286	1	1	1352	2	22835	Si025300m.g
GO:0048515	spermatid differentiation	biological_process	0.13286	1	1	1352	2	22835	Si025300m.g
GO:0006865	amino acid transport	biological_process	0.13835	1	7	1352	74	22835	Si034783m.g,Si034804m.g,Si035377m.g,Si001577m.g,Si006108m.g,Si026149m.g,Si027634m.g
GO:0006536	glutamate metabolic process	biological_process	0.13907	1	2	1352	12	22835	Si022752m.g,Si010412m.g
GO:0006537	glutamate biosynthetic process	biological_process	0.13907	1	2	1352	12	22835	Si022752m.g,Si010412m.g
GO:0043650	dicarboxylic acid biosynthetic process	biological_process	0.13907	1	2	1352	12	22835	Si010412m.g,Si022752m.g
GO:0043207	response to external biotic stimulus	biological_process	0.14053	1	12	1352	143	22835	Si023411m.g,Si035230m.g,Si024435m.g,Si029111m.g,Si025121m.g,Si026965m.g,Si027643m.g,Si036602m.g,Si038282m.g,Si009248m.g,Si039544m.g,Si011875m.g
GO:0051707	response to other organism	biological_process	0.14053	1	12	1352	143	22835	Si023411m.g,Si035230m.g,Si024435m.g,Si029111m.g,Si025121m.g,Si026965m.g,Si027643m.g,Si036602m.g,Si038282m.g,Si009248m.g,Si039544m.g,Si011875m.g
GO:0000079	regulation of cyclin-dependent protein serine/threonine kinase activity	biological_process	0.14476	1	2	1352	11	22835	Si011027m.g,Si010990m.g
GO:0071900	regulation of protein serine/threonine kinase activity	biological_process	0.14476	1	2	1352	11	22835	Si010990m.g,Si011027m.g
GO:1904029	regulation of cyclin-dependent protein kinase activity	biological_process	0.14476	1	2	1352	11	22835	Si011027m.g,Si010990m.g
GO:0030203	glycosaminoglycan metabolic process	biological_process	0.14756	1	3	1352	25	22835	Si002235m.g,Si022580m.g,Si028053m.g
GO:0006997	nucleus organization	biological_process	0.14993	1	1	1352	3	22835	Si025300m.g
GO:0071804	cellular potassium ion transport	biological_process	0.15509	1	3	1352	35	22835	Si009421m.g,Si035251m.g,Si034303m.g
GO:0071805	potassium ion transmembrane transport	biological_process	0.15509	1	3	1352	35	22835	Si035251m.g,Si034303m.g,Si009421m.g
GO:0065009	regulation of molecular function	biological_process	0.15607	1	9	1352	104	22835	Si029685m.g,Si018423m.g,Si002711m.g,Si011849m.g,Si004041m.g,Si010990m.g,Si028218m.g,Si011721m.g,Si011027m.g
GO:0005984	disaccharide metabolic process	biological_process	0.15915	1	4	1352	45	22835	Si013282m.g,Si013130m.g,Si006695m.g,Si025907m.g
GO:0043066	negative regulation of apoptotic process	biological_process	0.16286	1	2	1352	12	22835	Si010739m.g,Si029685m.g
GO:0043069	negative regulation of programmed cell death	biological_process	0.16286	1	2	1352	12	22835	Si029685m.g,Si010739m.g
GO:0060548	negative regulation of cell death	biological_process	0.16286	1	2	1352	12	22835	Si010739m.g,Si029685m.g
GO:0009250	glucan biosynthetic process	biological_process	0.16352	1	5	1352	71	22835	Si027629m.g,Si013755m.g,Si009413m.g,Si022119m.g,Si008671m.g
GO:0051191	prosthetic group biosynthetic process	biological_process	0.16358	1	1	1352	3	22835	Si029769m.g
GO:0015696	ammonium transport	biological_process	0.16717	1	2	1352	12	22835	Si004697m.g,Si004390m.g
GO:0044264	cellular polysaccharide metabolic process	biological_process	0.1687	1	10	1352	137	22835	Si008671m.g,Si030594m.g,Si009413m.g,Si010315m.g,Si013755m.g,Si034783m.g,Si022119m.g,Si030380m.g,Si010719m.g,Si027629m.g
GO:0080134	regulation of response to stress	biological_process	0.173	1	3	1352	23	22835	Si023411m.g,Si025121m.g,Si024435m.g
GO:0009628	response to abiotic stimulus	biological_process	0.17357	1	4	1352	36	22835	Si007326m.g,Si002879m.g,Si024711m.g,Si026583m.g
GO:0019722	calcium-mediated signaling	biological_process	0.17796	1	1	1352	3	22835	Si002846m.g
GO:0019932	second-messenger-mediated signaling	biological_process	0.17796	1	1	1352	3	22835	Si002846m.g
GO:0009607	response to biotic stimulus	biological_process	0.1813	1	14	1352	179	22835	Si027643m.g,Si026965m.g,Si038282m.g,Si007892m.g,Si036602m.g,Si035230m.g,Si035320m.g,Si023411m.g,Si025121m.g,Si029111m.g,Si024435m.g,Si011875m.g,Si039544m.g,Si009248m.g
GO:1902531	regulation of intracellular signal transduction	biological_process	0.18298	1	4	1352	48	22835	Si018405m.g,Si010739m.g,Si033316m.g,Si007603m.g
GO:0048731	system development	biological_process	0.18588	1	5	1352	55	22835	Si015173m.g,Si028881m.g,Si002803m.g,Si010739m.g,Si018035m.g
GO:0007249	I-kappaB kinase/NF-kappaB signaling	biological_process	0.18829	1	1	1352	3	22835	Si010739m.g
GO:0043122	regulation of I-kappaB kinase/NF-kappaB signaling	biological_process	0.18829	1	1	1352	3	22835	Si010739m.g
GO:0043123	positive regulation of I-kappaB kinase/NF-kappaB signaling	biological_process	0.18829	1	1	1352	3	22835	Si010739m.g
GO:0045766	positive regulation of angiogenesis	biological_process	0.18829	1	1	1352	3	22835	Si010739m.g
GO:1904018	positive regulation of vasculature development	biological_process	0.18829	1	1	1352	3	22835	Si010739m.g
GO:0035725	sodium ion transmembrane transport	biological_process	0.18882	1	2	1352	14	22835	Si011357m.g,Si032351m.g
GO:0071436	sodium ion export	biological_process	0.18882	1	2	1352	14	22835	Si032351m.g,Si011357m.g
GO:0008283	cell proliferation	biological_process	0.19073	1	3	1352	23	22835	Si037985m.g,Si015173m.g,Si013320m.g
GO:0000002	mitochondrial genome maintenance	biological_process	0.19233	1	1	1352	3	22835	Si008651m.g
GO:0009755	hormone-mediated signaling pathway	biological_process	0.1944	1	2	1352	14	22835	Si027599m.g,Si009953m.g
GO:0032870	cellular response to hormone stimulus	biological_process	0.1944	1	2	1352	14	22835	Si027599m.g,Si009953m.g
GO:0043412	macromolecule modification	biological_process	0.1945	1	126	1352	2264	22835	Si019638m.g,Si019837m.g,Si011027m.g,Si036160m.g,Si034144m.g,Si021826m.g,Si031963m.g,Si029887m.g,Si000584m.g,Si019239m.g,Si029831m.g,Si034512m.g,Si009333m.g,Si010070m.g,Si039327m.g,Si002938m.g,Si016452m.g,Si024144m.g,Si029250m.g,Si009248m.g,Si005163m.g,Si033273m.g,Si008040m.g,Si009439m.g,Si025844m.g,Si003906m.g,Si004602m.g,Si020151m.g,Si024350m.g,Si024978m.g,Si010229m.g,Si004921m.g,Si020144m.g,Si0…
GO:0005991	trehalose metabolic process	biological_process	0.19581	1	3	1352	30	22835	Si006695m.g,Si013130m.g,Si013282m.g
GO:0016108	tetraterpenoid metabolic process	biological_process	0.19931	1	6	1352	64	22835	Si035909m.g,Si017363m.g,Si001725m.g,Si029574m.g,Si005192m.g,Si006473m.g
GO:0016109	tetraterpenoid biosynthetic process	biological_process	0.19931	1	6	1352	64	22835	Si035909m.g,Si017363m.g,Si001725m.g,Si029574m.g,Si005192m.g,Si006473m.g
GO:0016116	carotenoid metabolic process	biological_process	0.19931	1	6	1352	64	22835	Si017363m.g,Si001725m.g,Si035909m.g,Si006473m.g,Si005192m.g,Si029574m.g
GO:0016117	carotenoid biosynthetic process	biological_process	0.19931	1	6	1352	64	22835	Si001725m.g,Si017363m.g,Si035909m.g,Si006473m.g,Si029574m.g,Si005192m.g
GO:0006276	plasmid maintenance	biological_process	0.20037	1	1	1352	6	22835	Si016411m.g
GO:0021537	telencephalon development	biological_process	0.20126	1	1	1352	4	22835	Si028881m.g
GO:0021543	pallium development	biological_process	0.20126	1	1	1352	4	22835	Si028881m.g
GO:0021987	cerebral cortex development	biological_process	0.20126	1	1	1352	4	22835	Si028881m.g
GO:0030900	forebrain development	biological_process	0.20126	1	1	1352	4	22835	Si028881m.g
GO:0007409	axonogenesis	biological_process	0.20274	1	2	1352	17	22835	Si002803m.g,Si018035m.g
GO:0007411	axon guidance	biological_process	0.20274	1	2	1352	17	22835	Si018035m.g,Si002803m.g
GO:0048667	cell morphogenesis involved in neuron differentiation	biological_process	0.20274	1	2	1352	17	22835	Si002803m.g,Si018035m.g
GO:0048812	neuron projection morphogenesis	biological_process	0.20274	1	2	1352	17	22835	Si002803m.g,Si018035m.g
GO:0061564	axon development	biological_process	0.20274	1	2	1352	17	22835	Si002803m.g,Si018035m.g
GO:0097485	neuron projection guidance	biological_process	0.20274	1	2	1352	17	22835	Si018035m.g,Si002803m.g
GO:0006796	phosphate-containing compound metabolic process	biological_process	0.20306	1	116	1352	2066	22835	Si000395m.g,Si027634m.g,Si004003m.g,Si000185m.g,Si003922m.g,Si011933m.g,Si021155m.g,Si003874m.g,Si008357m.g,Si032914m.g,Si026620m.g,Si026100m.g,Si016500m.g,Si015377m.g,Si028750m.g,Si024498m.g,Si021094m.g,Si001664m.g,Si024916m.g,Si038534m.g,Si010990m.g,Si024906m.g,Si021786m.g,Si013722m.g,Si013150m.g,Si028044m.g,Si028625m.g,Si021370m.g,Si019531m.g,Si009152m.g,Si039199m.g,Si026021m.g,Si025300m.g,Si0…
GO:0006793	phosphorus metabolic process	biological_process	0.20576	1	116	1352	2068	22835	Si004921m.g,Si020144m.g,Si008040m.g,Si009439m.g,Si025844m.g,Si004602m.g,Si003906m.g,Si024350m.g,Si024978m.g,Si010070m.g,Si039327m.g,Si016452m.g,Si017880m.g,Si009248m.g,Si024144m.g,Si029250m.g,Si033273m.g,Si005163m.g,Si009333m.g,Si000584m.g,Si031963m.g,Si019239m.g,Si029831m.g,Si034512m.g,Si020701m.g,Si019837m.g,Si011027m.g,Si021826m.g,Si036160m.g,Si032575m.g,Si027448m.g,Si004228m.g,Si016122m.g,Si0…
GO:0007009	plasma membrane organization	biological_process	0.20894	1	2	1352	14	22835	Si008326m.g,Si026381m.g
GO:1901700	response to oxygen-containing compound	biological_process	0.21015	1	4	1352	37	22835	Si024711m.g,Si026583m.g,Si007326m.g,Si002879m.g
GO:0009292	genetic transfer	biological_process	0.21304	1	1	1352	4	22835	Si024906m.g
GO:0009294	DNA mediated transformation	biological_process	0.21304	1	1	1352	4	22835	Si024906m.g
GO:0015849	organic acid transport	biological_process	0.21696	1	10	1352	130	22835	Si019403m.g,Si027634m.g,Si026149m.g,Si006108m.g,Si033923m.g,Si001577m.g,Si035628m.g,Si034804m.g,Si035377m.g,Si034783m.g
GO:0046942	carboxylic acid transport	biological_process	0.21696	1	10	1352	130	22835	Si035628m.g,Si001577m.g,Si034804m.g,Si027634m.g,Si019403m.g,Si033923m.g,Si006108m.g,Si026149m.g,Si035377m.g,Si034783m.g
GO:0015711	organic anion transport	biological_process	0.22089	1	10	1352	131	22835	Si034783m.g,Si035377m.g,Si026149m.g,Si006108m.g,Si033923m.g,Si019403m.g,Si027634m.g,Si034804m.g,Si001577m.g,Si035628m.g
GO:0071495	cellular response to endogenous stimulus	biological_process	0.2278	1	2	1352	16	22835	Si009953m.g,Si027599m.g
GO:0000075	cell cycle checkpoint	biological_process	0.22789	1	4	1352	39	22835	Si006149m.g,Si026901m.g,Si007978m.g,Si010493m.g
GO:0050852	T cell receptor signaling pathway	biological_process	0.23192	1	1	1352	4	22835	Si033051m.g
GO:0051049	regulation of transport	biological_process	0.23354	1	3	1352	28	22835	Si008326m.g,Si027091m.g,Si026381m.g
GO:0006955	immune response	biological_process	0.23397	1	8	1352	108	22835	Si007603m.g,Si024435m.g,Si025121m.g,Si023411m.g,Si025946m.g,Si033051m.g,Si033316m.g,Si018405m.g
GO:0015698	inorganic anion transport	biological_process	0.23544	1	5	1352	62	22835	Si035362m.g,Si000607m.g,Si035093m.g,Si021837m.g,Si035427m.g
GO:0015886	heme transport	biological_process	0.23646	1	3	1352	29	22835	Si015724m.g,Si004176m.g,Si025148m.g
GO:0051181	cofactor transport	biological_process	0.23646	1	3	1352	29	22835	Si004176m.g,Si015724m.g,Si025148m.g
GO:1901678	iron coordination entity transport	biological_process	0.23646	1	3	1352	29	22835	Si025148m.g,Si004176m.g,Si015724m.g
GO:0001525	angiogenesis	biological_process	0.24162	1	1	1352	4	22835	Si010739m.g
GO:0001568	blood vessel development	biological_process	0.24162	1	1	1352	4	22835	Si010739m.g
GO:0001944	vasculature development	biological_process	0.24162	1	1	1352	4	22835	Si010739m.g
GO:0045765	regulation of angiogenesis	biological_process	0.24162	1	1	1352	4	22835	Si010739m.g
GO:0048514	blood vessel morphogenesis	biological_process	0.24162	1	1	1352	4	22835	Si010739m.g
GO:0072358	cardiovascular system development	biological_process	0.24162	1	1	1352	4	22835	Si010739m.g
GO:0072359	circulatory system development	biological_process	0.24162	1	1	1352	4	22835	Si010739m.g
GO:1901342	regulation of vasculature development	biological_process	0.24162	1	1	1352	4	22835	Si010739m.g
GO:0030154	cell differentiation	biological_process	0.24406	1	11	1352	148	22835	Si003806m.g,Si002803m.g,Si002065m.g,Si035392m.g,Si023603m.g,Si026892m.g,Si015173m.g,Si025300m.g,Si004283m.g,Si018035m.g,Si018252m.g
GO:0070085	glycosylation	biological_process	0.24562	1	9	1352	116	22835	Si027901m.g,Si033256m.g,Si019638m.g,Si027686m.g,Si024978m.g,Si029646m.g,Si001332m.g,Si010021m.g,Si024741m.g
GO:0001501	skeletal system development	biological_process	0.24617	1	1	1352	4	22835	Si015173m.g
GO:0002062	chondrocyte differentiation	biological_process	0.24617	1	1	1352	4	22835	Si015173m.g
GO:0035988	chondrocyte proliferation	biological_process	0.24617	1	1	1352	4	22835	Si015173m.g
GO:0051216	cartilage development	biological_process	0.24617	1	1	1352	4	22835	Si015173m.g
GO:0061448	connective tissue development	biological_process	0.24617	1	1	1352	4	22835	Si015173m.g
GO:0045786	negative regulation of cell cycle	biological_process	0.24676	1	4	1352	40	22835	Si006149m.g,Si027185m.g,Si007978m.g,Si010493m.g
GO:0009772	photosynthetic electron transport in photosystem II	biological_process	0.24783	1	1	1352	4	22835	Si012451m.g
GO:0030162	regulation of proteolysis	biological_process	0.2509	1	4	1352	44	22835	Si011721m.g,Si029685m.g,Si028218m.g,Si018423m.g
GO:0007399	nervous system development	biological_process	0.25213	1	3	1352	33	22835	Si018035m.g,Si002803m.g,Si028881m.g
GO:0006355	regulation of transcription, DNA-templated	biological_process	0.25281	1	127	1352	2017	22835	Si017865m.g,Si035073m.g,Si002580m.g,Si010967m.g,Si027982m.g,Si032351m.g,Si021994m.g,Si002517m.g,Si022924m.g,Si038955m.g,Si032956m.g,Si002748m.g,Si040117m.g,Si003257m.g,Si019270m.g,Si036118m.g,Si026707m.g,Si002515m.g,Si002823m.g,Si026075m.g,Si017995m.g,Si024479m.g,Si028589m.g,Si031238m.g,Si017962m.g,Si030810m.g,Si008277m.g,Si009188m.g,Si004222m.g,Si017095m.g,Si015399m.g,Si009257m.g,Si036565m.g,Si0…
GO:1903506	regulation of nucleic acid-templated transcription	biological_process	0.25281	1	127	1352	2017	22835	Si038911m.g,Si036893m.g,Si034860m.g,Si024417m.g,Si002865m.g,Si036821m.g,Si024816m.g,Si003776m.g,Si007019m.g,Si015487m.g,Si002203m.g,Si030794m.g,Si014376m.g,Si026572m.g,Si030558m.g,Si039427m.g,Si007359m.g,Si028908m.g,Si008104m.g,Si027599m.g,Si013320m.g,Si034202m.g,Si038381m.g,Si018024m.g,Si022702m.g,Si039490m.g,Si004124m.g,Si030334m.g,Si032771m.g,Si007219m.g,Si022788m.g,Si008342m.g,Si009257m.g,Si0…
GO:2001141	regulation of RNA biosynthetic process	biological_process	0.2558	1	127	1352	2019	22835	Si032202m.g,Si031001m.g,Si030869m.g,Si038001m.g,Si010315m.g,Si010703m.g,Si024916m.g,Si030267m.g,Si018252m.g,Si007221m.g,Si015283m.g,Si030429m.g,Si035634m.g,Si018481m.g,Si023291m.g,Si025180m.g,Si013775m.g,Si000395m.g,Si004720m.g,Si031009m.g,Si025307m.g,Si022933m.g,Si015696m.g,Si021155m.g,Si015654m.g,Si038282m.g,Si015864m.g,Si007144m.g,Si022323m.g,Si009256m.g,Si037095m.g,Si024041m.g,Si008587m.g,Si0…
GO:0032502	developmental process	biological_process	0.25809	1	30	1352	450	22835	Si018035m.g,Si018252m.g,Si011721m.g,Si026892m.g,Si035307m.g,Si007326m.g,Si034783m.g,Si013894m.g,Si015864m.g,Si028881m.g,Si003806m.g,Si002803m.g,Si026809m.g,Si012642m.g,Si034804m.g,Si031307m.g,Si014478m.g,Si004283m.g,Si025300m.g,Si015173m.g,Si014889m.g,Si023603m.g,Si002065m.g,Si035392m.g,Si005591m.g,Si014579m.g,Si002091m.g,Si013685m.g,Si037452m.g,Si010739m.g
GO:0043900	regulation of multi-organism process	biological_process	0.25831	1	3	1352	29	22835	Si025121m.g,Si024435m.g,Si023411m.g
GO:0051252	regulation of RNA metabolic process	biological_process	0.26012	1	127	1352	2021	22835	Si013320m.g,Si027599m.g,Si038381m.g,Si022702m.g,Si018024m.g,Si039490m.g,Si034202m.g,Si030334m.g,Si004124m.g,Si032771m.g,Si007219m.g,Si022788m.g,Si008342m.g,Si023456m.g,Si026479m.g,Si009257m.g,Si036565m.g,Si015399m.g,Si017095m.g,Si038911m.g,Si036893m.g,Si034860m.g,Si024417m.g,Si002865m.g,Si024816m.g,Si036821m.g,Si003776m.g,Si014376m.g,Si007019m.g,Si002203m.g,Si015487m.g,Si030794m.g,Si039427m.g,Si0…
GO:0043549	regulation of kinase activity	biological_process	0.26182	1	2	1352	17	22835	Si010990m.g,Si011027m.g
GO:0045859	regulation of protein kinase activity	biological_process	0.26182	1	2	1352	17	22835	Si010990m.g,Si011027m.g
GO:0071705	nitrogen compound transport	biological_process	0.26202	1	13	1352	179	22835	Si004176m.g,Si034804m.g,Si018237m.g,Si001577m.g,Si006108m.g,Si026149m.g,Si025148m.g,Si027634m.g,Si034783m.g,Si015724m.g,Si035377m.g,Si004390m.g,Si004697m.g
GO:0009200	deoxyribonucleoside triphosphate metabolic process	biological_process	0.26328	1	1	1352	5	22835	Si037463m.g
GO:0009211	pyrimidine deoxyribonucleoside triphosphate metabolic process	biological_process	0.26328	1	1	1352	5	22835	Si037463m.g
GO:0046080	dUTP metabolic process	biological_process	0.26328	1	1	1352	5	22835	Si037463m.g
GO:0046148	pigment biosynthetic process	biological_process	0.26356	1	9	1352	116	22835	Si001725m.g,Si017363m.g,Si029574m.g,Si040872m.g,Si035909m.g,Si006473m.g,Si010561m.g,Si009857m.g,Si005192m.g
GO:0000904	cell morphogenesis involved in differentiation	biological_process	0.26365	1	2	1352	20	22835	Si018035m.g,Si002803m.g
GO:0048519	negative regulation of biological process	biological_process	0.26629	1	16	1352	225	22835	Si011849m.g,Si029685m.g,Si018423m.g,Si026075m.g,Si011721m.g,Si007978m.g,Si006149m.g,Si004041m.g,Si018744m.g,Si010739m.g,Si010493m.g,Si002711m.g,Si013685m.g,Si027185m.g,Si039490m.g,Si028218m.g
GO:0048584	positive regulation of response to stimulus	biological_process	0.26655	1	5	1352	62	22835	Si007603m.g,Si033051m.g,Si010739m.g,Si033316m.g,Si018405m.g
GO:0006835	dicarboxylic acid transport	biological_process	0.26679	1	3	1352	32	22835	Si033923m.g,Si027634m.g,Si035628m.g
GO:0007275	multicellular organismal development	biological_process	0.26801	1	17	1352	240	22835	Si002803m.g,Si028881m.g,Si015864m.g,Si013894m.g,Si007326m.g,Si011721m.g,Si018035m.g,Si010739m.g,Si013685m.g,Si002091m.g,Si005591m.g,Si014579m.g,Si035392m.g,Si015173m.g,Si014478m.g,Si031307m.g,Si026809m.g
GO:0006351	transcription, DNA-templated	biological_process	0.27194	1	148	1352	2374	22835	Si032202m.g,Si030869m.g,Si031001m.g,Si002659m.g,Si030267m.g,Si005106m.g,Si035634m.g,Si001176m.g,Si025180m.g,Si018628m.g,Si016705m.g,Si031009m.g,Si004720m.g,Si000395m.g,Si013775m.g,Si008357m.g,Si015696m.g,Si015654m.g,Si021155m.g,Si015864m.g,Si007144m.g,Si032292m.g,Si031602m.g,Si009256m.g,Si022323m.g,Si003061m.g,Si017774m.g,Si003289m.g,Si034912m.g,Si002618m.g,Si007892m.g,Si002989m.g,Si018619m.g,Si0…
GO:0097659	nucleic acid-templated transcription	biological_process	0.27194	1	148	1352	2374	22835	Si026075m.g,Si022554m.g,Si024479m.g,Si031238m.g,Si028589m.g,Si030810m.g,Si017962m.g,Si012814m.g,Si004222m.g,Si008277m.g,Si012016m.g,Si032956m.g,Si002748m.g,Si027432m.g,Si036118m.g,Si019270m.g,Si026707m.g,Si002515m.g,Si027982m.g,Si002517m.g,Si017865m.g,Si035073m.g,Si002580m.g,Si036821m.g,Si002865m.g,Si024417m.g,Si038911m.g,Si008104m.g,Si028908m.g,Si026572m.g,Si015487m.g,Si007019m.g,Si030794m.g,Si0…
GO:0007417	central nervous system development	biological_process	0.27349	1	1	1352	6	22835	Si028881m.g
GO:0007420	brain development	biological_process	0.27349	1	1	1352	6	22835	Si028881m.g
GO:0060322	head development	biological_process	0.27349	1	1	1352	6	22835	Si028881m.g
GO:0019219	regulation of nucleobase-containing compound metabolic process	biological_process	0.27395	1	127	1352	2028	22835	Si015696m.g,Si015654m.g,Si022933m.g,Si021155m.g,Si025307m.g,Si038282m.g,Si000395m.g,Si013775m.g,Si031009m.g,Si004720m.g,Si023291m.g,Si018481m.g,Si025180m.g,Si035634m.g,Si007221m.g,Si018252m.g,Si030429m.g,Si015283m.g,Si024916m.g,Si030267m.g,Si030869m.g,Si031001m.g,Si010703m.g,Si010315m.g,Si038001m.g,Si032202m.g,Si009922m.g,Si018237m.g,Si013050m.g,Si002862m.g,Si030942m.g,Si004195m.g,Si037255m.g,Si0…
GO:0010035	response to inorganic substance	biological_process	0.27459	1	5	1352	57	22835	Si002879m.g,Si007326m.g,Si013130m.g,Si026583m.g,Si024711m.g
GO:0009311	oligosaccharide metabolic process	biological_process	0.27544	1	6	1352	83	22835	Si013130m.g,Si006695m.g,Si007978m.g,Si013282m.g,Si019585m.g,Si025907m.g
GO:0048468	cell development	biological_process	0.27547	1	8	1352	104	22835	Si026892m.g,Si025300m.g,Si004283m.g,Si018035m.g,Si018252m.g,Si002803m.g,Si003806m.g,Si002065m.g
GO:0015977	carbon fixation	biological_process	0.27797	1	1	1352	9	22835	Si019458m.g
GO:0051775	response to redox state	biological_process	0.2788	1	1	1352	6	22835	Si026075m.g
GO:0009617	response to bacterium	biological_process	0.28016	1	7	1352	89	22835	Si009248m.g,Si035230m.g,Si029111m.g,Si026965m.g,Si011875m.g,Si036602m.g,Si039544m.g
GO:0042742	defense response to bacterium	biological_process	0.28016	1	7	1352	89	22835	Si009248m.g,Si035230m.g,Si029111m.g,Si026965m.g,Si011875m.g,Si039544m.g,Si036602m.g
GO:0009725	response to hormone	biological_process	0.28152	1	9	1352	119	22835	Si009953m.g,Si023438m.g,Si018569m.g,Si040192m.g,Si015152m.g,Si007457m.g,Si027599m.g,Si031462m.g,Si031367m.g
GO:0072350	tricarboxylic acid metabolic process	biological_process	0.28153	1	2	1352	22	22835	Si031651m.g,Si030392m.g
GO:0006952	defense response	biological_process	0.28322	1	20	1352	291	22835	Si032792m.g,Si009248m.g,Si000607m.g,Si006428m.g,Si011875m.g,Si035230m.g,Si027110m.g,Si025121m.g,Si014608m.g,Si024435m.g,Si019350m.g,Si027643m.g,Si026965m.g,Si036602m.g,Si027107m.g,Si019998m.g,Si039544m.g,Si023411m.g,Si029111m.g,Si030392m.g
GO:0006213	pyrimidine nucleoside metabolic process	biological_process	0.2886	1	2	1352	16	22835	Si002312m.g,Si014529m.g
GO:0048583	regulation of response to stimulus	biological_process	0.28894	1	10	1352	143	22835	Si023411m.g,Si015596m.g,Si025121m.g,Si024435m.g,Si007603m.g,Si013685m.g,Si018405m.g,Si010739m.g,Si033316m.g,Si033051m.g
GO:0009733	response to auxin	biological_process	0.28937	1	7	1352	78	22835	Si018569m.g,Si023438m.g,Si031462m.g,Si031367m.g,Si015152m.g,Si040192m.g,Si007457m.g
GO:0071310	cellular response to organic substance	biological_process	0.28942	1	2	1352	19	22835	Si027599m.g,Si009953m.g
GO:0007605	sensory perception of sound	biological_process	0.29241	1	1	1352	5	22835	Si031103m.g
GO:0050954	sensory perception of mechanical stimulus	biological_process	0.29241	1	1	1352	5	22835	Si031103m.g
GO:0048856	anatomical structure development	biological_process	0.29499	1	17	1352	255	22835	Si007326m.g,Si028881m.g,Si002803m.g,Si003806m.g,Si018252m.g,Si018035m.g,Si011721m.g,Si026892m.g,Si002065m.g,Si014579m.g,Si037452m.g,Si010739m.g,Si031307m.g,Si004283m.g,Si025300m.g,Si015173m.g,Si014889m.g
GO:0001932	regulation of protein phosphorylation	biological_process	0.29554	1	2	1352	19	22835	Si010990m.g,Si011027m.g
GO:0042325	regulation of phosphorylation	biological_process	0.29554	1	2	1352	19	22835	Si011027m.g,Si010990m.g
GO:0051240	positive regulation of multicellular organismal process	biological_process	0.29939	1	2	1352	17	22835	Si010739m.g,Si013320m.g
GO:0030417	nicotianamine metabolic process	biological_process	0.29978	1	1	1352	6	22835	Si030392m.g
GO:0030418	nicotianamine biosynthetic process	biological_process	0.29978	1	1	1352	6	22835	Si030392m.g
GO:0009092	homoserine metabolic process	biological_process	0.29986	1	1	1352	5	22835	Si017936m.g
GO:0019279	L-methionine biosynthetic process from L-homoserine via cystathionine	biological_process	0.29986	1	1	1352	5	22835	Si017936m.g
GO:0019281	L-methionine biosynthetic process from homoserine via O-succinyl-L-homoserine and cystathionine	biological_process	0.29986	1	1	1352	5	22835	Si017936m.g
GO:0071265	L-methionine biosynthetic process	biological_process	0.29986	1	1	1352	5	22835	Si017936m.g
GO:0071266	'de novo' L-methionine biosynthetic process	biological_process	0.29986	1	1	1352	5	22835	Si017936m.g
GO:0006721	terpenoid metabolic process	biological_process	0.30048	1	6	1352	77	22835	Si029574m.g,Si005192m.g,Si006473m.g,Si035909m.g,Si017363m.g,Si001725m.g
GO:0016114	terpenoid biosynthetic process	biological_process	0.30048	1	6	1352	77	22835	Si035909m.g,Si001725m.g,Si017363m.g,Si029574m.g,Si005192m.g,Si006473m.g
GO:0007167	enzyme linked receptor protein signaling pathway	biological_process	0.30627	1	1	1352	7	22835	Si039199m.g
GO:0007169	transmembrane receptor protein tyrosine kinase signaling pathway	biological_process	0.30627	1	1	1352	7	22835	Si039199m.g
GO:0005975	carbohydrate metabolic process	biological_process	0.30727	1	61	1352	1011	22835	Si010671m.g,Si010719m.g,Si019638m.g,Si027629m.g,Si038989m.g,Si015679m.g,Si021474m.g,Si022119m.g,Si031032m.g,Si003802m.g,Si027452m.g,Si019585m.g,Si026720m.g,Si002065m.g,Si016909m.g,Si017469m.g,Si033256m.g,Si019890m.g,Si007978m.g,Si028172m.g,Si024978m.g,Si004560m.g,Si029646m.g,Si034912m.g,Si026379m.g,Si010021m.g,Si008194m.g,Si034783m.g,Si006695m.g,Si000314m.g,Si024819m.g,Si012672m.g,Si025907m.g,Si0…
GO:0032774	RNA biosynthetic process	biological_process	0.30743	1	148	1352	2394	22835	Si038955m.g,Si040117m.g,Si003257m.g,Si009188m.g,Si002823m.g,Si017995m.g,Si039246m.g,Si032351m.g,Si021994m.g,Si022924m.g,Si035217m.g,Si010967m.g,Si030558m.g,Si039427m.g,Si002203m.g,Si007359m.g,Si023261m.g,Si034860m.g,Si036893m.g,Si003776m.g,Si024816m.g,Si022788m.g,Si007219m.g,Si017095m.g,Si038381m.g,Si022702m.g,Si018024m.g,Si027599m.g,Si004124m.g,Si037095m.g,Si039969m.g,Si008587m.g,Si024041m.g,Si0…
GO:0000105	histidine biosynthetic process	biological_process	0.30786	1	3	1352	31	22835	Si010412m.g,Si032502m.g,Si014220m.g
GO:0009251	glucan catabolic process	biological_process	0.30882	1	1	1352	7	22835	Si034783m.g
GO:0030245	cellulose catabolic process	biological_process	0.30882	1	1	1352	7	22835	Si034783m.g
GO:0044247	cellular polysaccharide catabolic process	biological_process	0.30882	1	1	1352	7	22835	Si034783m.g
GO:0051275	beta-glucan catabolic process	biological_process	0.30882	1	1	1352	7	22835	Si034783m.g
GO:0046839	phospholipid dephosphorylation	biological_process	0.31066	1	1	1352	8	22835	Si019531m.g
GO:0046856	phosphatidylinositol dephosphorylation	biological_process	0.31066	1	1	1352	8	22835	Si019531m.g
GO:0010496	intercellular transport	biological_process	0.31139	1	2	1352	20	22835	Si011165m.g,Si026149m.g
GO:0044000	movement in host	biological_process	0.31139	1	2	1352	20	22835	Si011165m.g,Si026149m.g
GO:0046739	transport of virus in multicellular host	biological_process	0.31139	1	2	1352	20	22835	Si026149m.g,Si011165m.g
GO:0046740	transport of virus in host, cell to cell	biological_process	0.31139	1	2	1352	20	22835	Si026149m.g,Si011165m.g
GO:0051814	movement in other organism involved in symbiotic interaction	biological_process	0.31139	1	2	1352	20	22835	Si011165m.g,Si026149m.g
GO:1902586	multi-organism intercellular transport	biological_process	0.31139	1	2	1352	20	22835	Si011165m.g,Si026149m.g
GO:0009967	positive regulation of signal transduction	biological_process	0.31155	1	4	1352	50	22835	Si007603m.g,Si033316m.g,Si010739m.g,Si018405m.g
GO:0010647	positive regulation of cell communication	biological_process	0.31155	1	4	1352	50	22835	Si018405m.g,Si033316m.g,Si010739m.g,Si007603m.g
GO:0023056	positive regulation of signaling	biological_process	0.31155	1	4	1352	50	22835	Si018405m.g,Si007603m.g,Si010739m.g,Si033316m.g
GO:0009719	response to endogenous stimulus	biological_process	0.31226	1	9	1352	123	22835	Si007457m.g,Si015152m.g,Si040192m.g,Si031367m.g,Si031462m.g,Si027599m.g,Si009953m.g,Si018569m.g,Si023438m.g
GO:0048523	negative regulation of cellular process	biological_process	0.31466	1	12	1352	168	22835	Si010739m.g,Si010493m.g,Si029685m.g,Si018423m.g,Si013685m.g,Si026075m.g,Si011721m.g,Si007978m.g,Si006149m.g,Si027185m.g,Si039490m.g,Si028218m.g
GO:0030521	androgen receptor signaling pathway	biological_process	0.31532	1	2	1352	20	22835	Si013775m.g,Si037255m.g
GO:0005976	polysaccharide metabolic process	biological_process	0.31861	1	10	1352	160	22835	Si010719m.g,Si030380m.g,Si027629m.g,Si022119m.g,Si034783m.g,Si013755m.g,Si010315m.g,Si009413m.g,Si030594m.g,Si008671m.g
GO:0009084	glutamine family amino acid biosynthetic process	biological_process	0.32351	1	2	1352	21	22835	Si010412m.g,Si022752m.g
GO:0043281	regulation of cysteine-type endopeptidase activity involved in apoptotic process	biological_process	0.32451	1	1	1352	7	22835	Si029685m.g
GO:2000116	regulation of cysteine-type endopeptidase activity	biological_process	0.32451	1	1	1352	7	22835	Si029685m.g
GO:0007608	sensory perception of smell	biological_process	0.32712	1	1	1352	6	22835	Si033051m.g
GO:0031175	neuron projection development	biological_process	0.33186	1	2	1352	23	22835	Si018035m.g,Si002803m.g
GO:0048666	neuron development	biological_process	0.33186	1	2	1352	23	22835	Si018035m.g,Si002803m.g
GO:0006954	inflammatory response	biological_process	0.3341	1	1	1352	9	22835	Si030392m.g
GO:0050853	B cell receptor signaling pathway	biological_process	0.33869	1	1	1352	7	22835	Si033051m.g
GO:0070070	proton-transporting V-type ATPase complex assembly	biological_process	0.34016	1	1	1352	8	22835	Si029548m.g
GO:0070072	vacuolar proton-transporting V-type ATPase complex assembly	biological_process	0.34016	1	1	1352	8	22835	Si029548m.g
GO:0009086	methionine biosynthetic process	biological_process	0.3426	1	1	1352	7	22835	Si017936m.g
GO:0009991	response to extracellular stimulus	biological_process	0.34342	1	3	1352	37	22835	Si027507m.g,Si000491m.g,Si024906m.g
GO:0031668	cellular response to extracellular stimulus	biological_process	0.34342	1	3	1352	37	22835	Si024906m.g,Si000491m.g,Si027507m.g
GO:0071496	cellular response to external stimulus	biological_process	0.34342	1	3	1352	37	22835	Si024906m.g,Si000491m.g,Si027507m.g
GO:0048513	organ development	biological_process	0.34407	1	2	1352	22	22835	Si028881m.g,Si015173m.g
GO:0072351	tricarboxylic acid biosynthetic process	biological_process	0.34582	1	1	1352	7	22835	Si030392m.g
GO:0006195	purine nucleotide catabolic process	biological_process	0.34754	1	1	1352	6	22835	Si017880m.g
GO:0006198	cAMP catabolic process	biological_process	0.34754	1	1	1352	6	22835	Si017880m.g
GO:0009154	purine ribonucleotide catabolic process	biological_process	0.34754	1	1	1352	6	22835	Si017880m.g
GO:0009214	cyclic nucleotide catabolic process	biological_process	0.34754	1	1	1352	6	22835	Si017880m.g
GO:0009261	ribonucleotide catabolic process	biological_process	0.34754	1	1	1352	6	22835	Si017880m.g
GO:0072523	purine-containing compound catabolic process	biological_process	0.34754	1	1	1352	6	22835	Si017880m.g
GO:0007281	germ cell development	biological_process	0.35217	1	6	1352	78	22835	Si025300m.g,Si026892m.g,Si003806m.g,Si018252m.g,Si002065m.g,Si004283m.g
GO:0072330	monocarboxylic acid biosynthetic process	biological_process	0.3548	1	9	1352	127	22835	Si040239m.g,Si019514m.g,Si030392m.g,Si012313m.g,Si010275m.g,Si001213m.g,Si013427m.g,Si002567m.g,Si009992m.g
GO:0007129	synapsis	biological_process	0.35493	1	1	1352	7	22835	Si010132m.g
GO:0007130	synaptonemal complex assembly	biological_process	0.35493	1	1	1352	7	22835	Si010132m.g
GO:0045143	homologous chromosome segregation	biological_process	0.35493	1	1	1352	7	22835	Si010132m.g
GO:0070192	chromosome organization involved in meiosis	biological_process	0.35493	1	1	1352	7	22835	Si010132m.g
GO:0070193	synaptonemal complex organization	biological_process	0.35493	1	1	1352	7	22835	Si010132m.g
GO:0019354	siroheme biosynthetic process	biological_process	0.35584	1	4	1352	49	22835	Si001725m.g,Si040872m.g,Si009857m.g,Si029574m.g
GO:0046156	siroheme metabolic process	biological_process	0.35584	1	4	1352	49	22835	Si029574m.g,Si009857m.g,Si040872m.g,Si001725m.g
GO:0033692	cellular polysaccharide biosynthetic process	biological_process	0.35607	1	5	1352	89	22835	Si022119m.g,Si008671m.g,Si027629m.g,Si013755m.g,Si009413m.g
GO:0006081	cellular aldehyde metabolic process	biological_process	0.35791	1	2	1352	20	22835	Si020701m.g,Si009755m.g
GO:0015700	arsenite transport	biological_process	0.35955	1	1	1352	8	22835	Si035362m.g
GO:0006547	histidine metabolic process	biological_process	0.364	1	3	1352	34	22835	Si010412m.g,Si032502m.g,Si014220m.g
GO:0052803	imidazole-containing compound metabolic process	biological_process	0.364	1	3	1352	34	22835	Si010412m.g,Si032502m.g,Si014220m.g
GO:0042157	lipoprotein metabolic process	biological_process	0.36401	1	6	1352	85	22835	Si003946m.g,Si036287m.g,Si023261m.g,Si000747m.g,Si039071m.g,Si004731m.g
GO:0032990	cell part morphogenesis	biological_process	0.36536	1	2	1352	25	22835	Si018035m.g,Si002803m.g
GO:0048858	cell projection morphogenesis	biological_process	0.36536	1	2	1352	25	22835	Si018035m.g,Si002803m.g
GO:0030182	neuron differentiation	biological_process	0.36601	1	2	1352	25	22835	Si018035m.g,Si002803m.g
GO:0048699	generation of neurons	biological_process	0.36601	1	2	1352	25	22835	Si002803m.g,Si018035m.g
GO:0009892	negative regulation of metabolic process	biological_process	0.36669	1	10	1352	148	22835	Si011849m.g,Si004041m.g,Si018744m.g,Si029685m.g,Si018423m.g,Si002711m.g,Si011721m.g,Si026075m.g,Si039490m.g,Si028218m.g
GO:0010033	response to organic substance	biological_process	0.36826	1	9	1352	130	22835	Si007457m.g,Si040192m.g,Si015152m.g,Si031367m.g,Si031462m.g,Si027599m.g,Si009953m.g,Si023438m.g,Si018569m.g
GO:0042822	pyridoxal phosphate metabolic process	biological_process	0.37014	1	1	1352	7	22835	Si020701m.g
GO:0042823	pyridoxal phosphate biosynthetic process	biological_process	0.37014	1	1	1352	7	22835	Si020701m.g
GO:0046184	aldehyde biosynthetic process	biological_process	0.37014	1	1	1352	7	22835	Si020701m.g
GO:0010883	regulation of lipid storage	biological_process	0.37281	1	1	1352	7	22835	Si013320m.g
GO:0010884	positive regulation of lipid storage	biological_process	0.37281	1	1	1352	7	22835	Si013320m.g
GO:0006950	response to stress	biological_process	0.37321	1	77	1352	1306	22835	Si026583m.g,Si008282m.g,Si006924m.g,Si008151m.g,Si023411m.g,Si036567m.g,Si003491m.g,Si036439m.g,Si010487m.g,Si034038m.g,Si021840m.g,Si009248m.g,Si020718m.g,Si011925m.g,Si025121m.g,Si032502m.g,Si027110m.g,Si026965m.g,Si025958m.g,Si027107m.g,Si039544m.g,Si002879m.g,Si011734m.g,Si020698m.g,Si030392m.g,Si000747m.g,Si011748m.g,Si013989m.g,Si026901m.g,Si027715m.g,Si000607m.g,Si027507m.g,Si012585m.g,Si0…
GO:0042710	biofilm formation	biological_process	0.37412	1	1	1352	8	22835	Si037494m.g
GO:0046937	phytochelatin metabolic process	biological_process	0.37967	1	1	1352	9	22835	Si013130m.g
GO:0046938	phytochelatin biosynthetic process	biological_process	0.37967	1	1	1352	9	22835	Si013130m.g
GO:0006050	mannosamine metabolic process	biological_process	0.37976	1	1	1352	7	22835	Si020701m.g
GO:0006051	N-acetylmannosamine metabolic process	biological_process	0.37976	1	1	1352	7	22835	Si020701m.g
GO:0007617	mating behavior	biological_process	0.38038	1	1	1352	9	22835	Si025330m.g
GO:0019098	reproductive behavior	biological_process	0.38038	1	1	1352	9	22835	Si025330m.g
GO:0044705	multi-organism reproductive behavior	biological_process	0.38038	1	1	1352	9	22835	Si025330m.g
GO:0080090	regulation of primary metabolic process	biological_process	0.38199	1	133	1352	2193	22835	Si035634m.g,Si025180m.g,Si000395m.g,Si013775m.g,Si028218m.g,Si031009m.g,Si004720m.g,Si015696m.g,Si021155m.g,Si015654m.g,Si032202m.g,Si030869m.g,Si031001m.g,Si030267m.g,Si010990m.g,Si037452m.g,Si010813m.g,Si002091m.g,Si002983m.g,Si003782m.g,Si002862m.g,Si030942m.g,Si004195m.g,Si018237m.g,Si007144m.g,Si015864m.g,Si009256m.g,Si022323m.g,Si017774m.g,Si003289m.g,Si014978m.g,Si011721m.g,Si002618m.g,Si0…
GO:0015979	photosynthesis	biological_process	0.38267	1	14	1352	207	22835	Si028295m.g,Si033322m.g,Si038774m.g,Si016376m.g,Si023016m.g,Si034860m.g,Si028385m.g,Si015549m.g,Si011308m.g,Si027134m.g,Si012451m.g,Si040245m.g,Si032260m.g,Si010561m.g
GO:0019054	modulation by virus of host process	biological_process	0.39087	1	2	1352	24	22835	Si028970m.g,Si014373m.g
GO:0044068	modulation by symbiont of host cellular process	biological_process	0.39087	1	2	1352	24	22835	Si014373m.g,Si028970m.g
GO:0051784	negative regulation of nuclear division	biological_process	0.39118	1	2	1352	22	22835	Si010493m.g,Si006149m.g
GO:0006720	isoprenoid metabolic process	biological_process	0.39306	1	7	1352	100	22835	Si004002m.g,Si035909m.g,Si017363m.g,Si001725m.g,Si005192m.g,Si029574m.g,Si006473m.g
GO:0008299	isoprenoid biosynthetic process	biological_process	0.39306	1	7	1352	100	22835	Si005192m.g,Si029574m.g,Si006473m.g,Si035909m.g,Si004002m.g,Si001725m.g,Si017363m.g
GO:0008284	positive regulation of cell proliferation	biological_process	0.39436	1	1	1352	8	22835	Si013320m.g
GO:0006473	protein acetylation	biological_process	0.39549	1	1	1352	10	22835	Si007465m.g
GO:0006475	internal protein amino acid acetylation	biological_process	0.39549	1	1	1352	10	22835	Si007465m.g
GO:0018393	internal peptidyl-lysine acetylation	biological_process	0.39549	1	1	1352	10	22835	Si007465m.g
GO:0018394	peptidyl-lysine acetylation	biological_process	0.39549	1	1	1352	10	22835	Si007465m.g
GO:0043543	protein acylation	biological_process	0.39549	1	1	1352	10	22835	Si007465m.g
GO:0070071	proton-transporting two-sector ATPase complex assembly	biological_process	0.39899	1	1	1352	10	22835	Si029548m.g
GO:0032879	regulation of localization	biological_process	0.40027	1	4	1352	53	22835	Si008326m.g,Si013320m.g,Si027091m.g,Si026381m.g
GO:0000271	polysaccharide biosynthetic process	biological_process	0.4009	1	5	1352	93	22835	Si022119m.g,Si008671m.g,Si027629m.g,Si013755m.g,Si009413m.g
GO:0030178	negative regulation of Wnt signaling pathway	biological_process	0.40245	1	1	1352	8	22835	Si013685m.g
GO:0006633	fatty acid biosynthetic process	biological_process	0.40627	1	8	1352	116	22835	Si009992m.g,Si013427m.g,Si002567m.g,Si001213m.g,Si019514m.g,Si010275m.g,Si012313m.g,Si040239m.g
GO:0060255	regulation of macromolecule metabolic process	biological_process	0.40705	1	134	1352	2220	22835	Si007359m.g,Si030558m.g,Si039427m.g,Si002203m.g,Si003776m.g,Si024816m.g,Si036893m.g,Si034860m.g,Si017095m.g,Si022788m.g,Si007219m.g,Si004124m.g,Si022702m.g,Si018024m.g,Si038381m.g,Si027599m.g,Si038955m.g,Si003257m.g,Si040117m.g,Si029685m.g,Si017995m.g,Si002823m.g,Si009188m.g,Si010967m.g,Si021994m.g,Si032351m.g,Si022924m.g,Si038001m.g,Si010315m.g,Si010703m.g,Si018423m.g,Si015283m.g,Si030429m.g,Si0…
GO:0005992	trehalose biosynthetic process	biological_process	0.40887	1	2	1352	27	22835	Si006695m.g,Si013282m.g
GO:0007218	neuropeptide signaling pathway	biological_process	0.40902	1	2	1352	24	22835	Si024906m.g,Si000341m.g
GO:0009432	SOS response	biological_process	0.41282	1	2	1352	25	22835	Si000491m.g,Si027507m.g
GO:0010876	lipid localization	biological_process	0.41326	1	5	1352	69	22835	Si036287m.g,Si013320m.g,Si023261m.g,Si039071m.g,Si000747m.g
GO:0042816	vitamin B6 metabolic process	biological_process	0.41344	1	1	1352	8	22835	Si020701m.g
GO:0042819	vitamin B6 biosynthetic process	biological_process	0.41344	1	1	1352	8	22835	Si020701m.g
GO:0022412	cellular process involved in reproduction in multicellular organism	biological_process	0.41353	1	6	1352	85	22835	Si018252m.g,Si004283m.g,Si002065m.g,Si025300m.g,Si003806m.g,Si026892m.g
GO:0019915	lipid storage	biological_process	0.41425	1	1	1352	8	22835	Si013320m.g
GO:0031323	regulation of cellular metabolic process	biological_process	0.41435	1	134	1352	2221	22835	Si023291m.g,Si018481m.g,Si025307m.g,Si022933m.g,Si038282m.g,Si018423m.g,Si038001m.g,Si010315m.g,Si010703m.g,Si024916m.g,Si018252m.g,Si007221m.g,Si015283m.g,Si030429m.g,Si036388m.g,Si030998m.g,Si030056m.g,Si003053m.g,Si037255m.g,Si013050m.g,Si009922m.g,Si037095m.g,Si023016m.g,Si024041m.g,Si008587m.g,Si039969m.g,Si027969m.g,Si020138m.g,Si002846m.g,Si007373m.g,Si022788m.g,Si007219m.g,Si017095m.g,Si0…
GO:0001816	cytokine production	biological_process	0.41537	1	1	1352	8	22835	Si013320m.g
GO:0001817	regulation of cytokine production	biological_process	0.41537	1	1	1352	8	22835	Si013320m.g
GO:0001819	positive regulation of cytokine production	biological_process	0.41537	1	1	1352	8	22835	Si013320m.g
GO:0044767	single-organism developmental process	biological_process	0.41575	1	26	1352	420	22835	Si003806m.g,Si002803m.g,Si028881m.g,Si015864m.g,Si013894m.g,Si007326m.g,Si035307m.g,Si026892m.g,Si011721m.g,Si018035m.g,Si018252m.g,Si010739m.g,Si013685m.g,Si005591m.g,Si014579m.g,Si002091m.g,Si035392m.g,Si002065m.g,Si023603m.g,Si015173m.g,Si014889m.g,Si025300m.g,Si004283m.g,Si014478m.g,Si031307m.g,Si026809m.g
GO:0010948	negative regulation of cell cycle process	biological_process	0.41576	1	2	1352	23	22835	Si010493m.g,Si006149m.g
GO:0042126	nitrate metabolic process	biological_process	0.41717	1	1	1352	11	22835	Si016274m.g
GO:0042128	nitrate assimilation	biological_process	0.41717	1	1	1352	11	22835	Si016274m.g
GO:0032957	inositol trisphosphate metabolic process	biological_process	0.41774	1	1	1352	8	22835	Si017645m.g
GO:0043647	inositol phosphate metabolic process	biological_process	0.41774	1	1	1352	8	22835	Si017645m.g
GO:0010256	endomembrane system organization	biological_process	0.41783	1	3	1352	38	22835	Si008326m.g,Si018237m.g,Si026381m.g
GO:0034637	cellular carbohydrate biosynthetic process	biological_process	0.4179	1	7	1352	129	22835	Si009413m.g,Si013282m.g,Si013755m.g,Si006695m.g,Si027629m.g,Si008671m.g,Si022119m.g
GO:0009767	photosynthetic electron transport chain	biological_process	0.42225	1	1	1352	8	22835	Si012451m.g
GO:0007618	mating	biological_process	0.42304	1	1	1352	10	22835	Si025330m.g
GO:0044712	single-organism catabolic process	biological_process	0.42414	1	15	1352	237	22835	Si030397m.g,Si013984m.g,Si014968m.g,Si002989m.g,Si032992m.g,Si030607m.g,Si030583m.g,Si006704m.g,Si002312m.g,Si030333m.g,Si017880m.g,Si026572m.g,Si030352m.g,Si013130m.g,Si002225m.g
GO:0002429	immune response-activating cell surface receptor signaling pathway	biological_process	0.42576	1	1	1352	9	22835	Si033051m.g
GO:0002757	immune response-activating signal transduction	biological_process	0.42576	1	1	1352	9	22835	Si033051m.g
GO:0002768	immune response-regulating cell surface receptor signaling pathway	biological_process	0.42576	1	1	1352	9	22835	Si033051m.g
GO:0050851	antigen receptor-mediated signaling pathway	biological_process	0.42576	1	1	1352	9	22835	Si033051m.g
GO:0051186	cofactor metabolic process	biological_process	0.42615	1	23	1352	371	22835	Si016208m.g,Si030607m.g,Si032992m.g,Si010566m.g,Si030333m.g,Si029574m.g,Si013984m.g,Si030397m.g,Si014968m.g,Si002225m.g,Si030352m.g,Si026572m.g,Si040872m.g,Si030794m.g,Si016122m.g,Si002515m.g,Si020701m.g,Si006704m.g,Si030583m.g,Si029769m.g,Si001725m.g,Si010561m.g,Si009857m.g
GO:0032784	regulation of DNA-templated transcription, elongation	biological_process	0.42762	1	2	1352	24	22835	Si007219m.g,Si026479m.g
GO:0007276	gamete generation	biological_process	0.42818	1	9	1352	133	22835	Si012106m.g,Si002065m.g,Si003806m.g,Si010132m.g,Si018252m.g,Si036160m.g,Si004283m.g,Si025300m.g,Si026892m.g
GO:0033993	response to lipid	biological_process	0.42821	1	1	1352	10	22835	Si027599m.g
GO:0043401	steroid hormone mediated signaling pathway	biological_process	0.42821	1	1	1352	10	22835	Si027599m.g
GO:0048545	response to steroid hormone	biological_process	0.42821	1	1	1352	10	22835	Si027599m.g
GO:0071383	cellular response to steroid hormone stimulus	biological_process	0.42821	1	1	1352	10	22835	Si027599m.g
GO:0071396	cellular response to lipid	biological_process	0.42821	1	1	1352	10	22835	Si027599m.g
GO:0071407	cellular response to organic cyclic compound	biological_process	0.42821	1	1	1352	10	22835	Si027599m.g
GO:0015743	malate transport	biological_process	0.42839	1	2	1352	24	22835	Si035628m.g,Si033923m.g
GO:0006783	heme biosynthetic process	biological_process	0.42898	1	4	1352	54	22835	Si029574m.g,Si009857m.g,Si001725m.g,Si040872m.g
GO:0009166	nucleotide catabolic process	biological_process	0.43166	1	1	1352	8	22835	Si017880m.g
GO:0007283	spermatogenesis	biological_process	0.43394	1	4	1352	55	22835	Si012106m.g,Si036160m.g,Si010132m.g,Si025300m.g
GO:0048232	male gamete generation	biological_process	0.43394	1	4	1352	55	22835	Si025300m.g,Si010132m.g,Si036160m.g,Si012106m.g
GO:0052126	movement in host environment	biological_process	0.4348	1	3	1352	46	22835	Si016103m.g,Si026149m.g,Si011165m.g
GO:0052192	movement in environment of other organism involved in symbiotic interaction	biological_process	0.4348	1	3	1352	46	22835	Si016103m.g,Si011165m.g,Si026149m.g
GO:0019220	regulation of phosphate metabolic process	biological_process	0.4361	1	2	1352	26	22835	Si011027m.g,Si010990m.g
GO:0051174	regulation of phosphorus metabolic process	biological_process	0.4361	1	2	1352	26	22835	Si010990m.g,Si011027m.g
GO:0001522	pseudouridine synthesis	biological_process	0.43806	1	3	1352	40	22835	Si029887m.g,Si016705m.g,Si028735m.g
GO:0002376	immune system process	biological_process	0.43931	1	8	1352	131	22835	Si025121m.g,Si007603m.g,Si024435m.g,Si023411m.g,Si025946m.g,Si033316m.g,Si033051m.g,Si018405m.g
GO:0031099	regeneration	biological_process	0.44006	1	1	1352	9	22835	Si015173m.g
GO:0042246	tissue regeneration	biological_process	0.44006	1	1	1352	9	22835	Si015173m.g
GO:0048589	developmental growth	biological_process	0.44006	1	1	1352	9	22835	Si015173m.g
GO:0009219	pyrimidine deoxyribonucleotide metabolic process	biological_process	0.44066	1	1	1352	11	22835	Si037463m.g
GO:0019222	regulation of metabolic process	biological_process	0.44156	1	138	1352	2308	22835	Si030267m.g,Si010990m.g,Si031001m.g,Si030869m.g,Si032202m.g,Si015696m.g,Si021155m.g,Si015654m.g,Si004720m.g,Si031009m.g,Si028218m.g,Si013775m.g,Si000395m.g,Si025180m.g,Si035634m.g,Si002989m.g,Si007892m.g,Si002618m.g,Si011721m.g,Si014978m.g,Si003289m.g,Si017774m.g,Si022323m.g,Si009256m.g,Si007144m.g,Si015864m.g,Si018237m.g,Si004195m.g,Si030942m.g,Si002862m.g,Si003782m.g,Si018744m.g,Si002983m.g,Si0…
GO:0044550	secondary metabolite biosynthetic process	biological_process	0.44202	1	2	1352	26	22835	Si016208m.g,Si013130m.g
GO:0006310	DNA recombination	biological_process	0.44521	1	19	1352	396	22835	Si001133m.g,Si035304m.g,Si006149m.g,Si025946m.g,Si028970m.g,Si032220m.g,Si040117m.g,Si004972m.g,Si008743m.g,Si025958m.g,Si029464m.g,Si039603m.g,Si008123m.g,Si032502m.g,Si010493m.g,Si010132m.g,Si027507m.g,Si021840m.g,Si029456m.g
GO:2000112	regulation of cellular macromolecule biosynthetic process	biological_process	0.44574	1	127	1352	2114	22835	Si003782m.g,Si030056m.g,Si003053m.g,Si030998m.g,Si002983m.g,Si002091m.g,Si010813m.g,Si037452m.g,Si036388m.g,Si013050m.g,Si009922m.g,Si018237m.g,Si037255m.g,Si004195m.g,Si030942m.g,Si002862m.g,Si037095m.g,Si022323m.g,Si009256m.g,Si007144m.g,Si015864m.g,Si007892m.g,Si020138m.g,Si002989m.g,Si027969m.g,Si002846m.g,Si002618m.g,Si007373m.g,Si014978m.g,Si008587m.g,Si003289m.g,Si039969m.g,Si017774m.g,Si0…
GO:0046058	cAMP metabolic process	biological_process	0.44591	1	1	1352	9	22835	Si017880m.g
GO:0044699	single-organism process	biological_process	0.44718	1	482	1352	8330	22835	Si001322m.g,Si021185m.g,Si018744m.g,Si036343m.g,Si002983m.g,Si020176m.g,Si015818m.g,Si018237m.g,Si005016m.g,Si008348m.g,Si007603m.g,Si020217m.g,Si025300m.g,Si028970m.g,Si009256m.g,Si035135m.g,Si031445m.g,Si035855m.g,Si013734m.g,Si038580m.g,Si002989m.g,Si027337m.g,Si006149m.g,Si038912m.g,Si014978m.g,Si010412m.g,Si003061m.g,Si019514m.g,Si030397m.g,Si026194m.g,Si022226m.g,Si009421m.g,Si010021m.g,Si0…
GO:0051094	positive regulation of developmental process	biological_process	0.44734	1	1	1352	9	22835	Si010739m.g
GO:2001057	reactive nitrogen species metabolic process	biological_process	0.44822	1	1	1352	12	22835	Si016274m.g
GO:0010556	regulation of macromolecule biosynthetic process	biological_process	0.44933	1	127	1352	2116	22835	Si007892m.g,Si020138m.g,Si002989m.g,Si027969m.g,Si002618m.g,Si002846m.g,Si007373m.g,Si014978m.g,Si003289m.g,Si008587m.g,Si039969m.g,Si017774m.g,Si024041m.g,Si037095m.g,Si022323m.g,Si009256m.g,Si015864m.g,Si007144m.g,Si013050m.g,Si018237m.g,Si009922m.g,Si004195m.g,Si037255m.g,Si030942m.g,Si002862m.g,Si003782m.g,Si030056m.g,Si003053m.g,Si002983m.g,Si030998m.g,Si002091m.g,Si010813m.g,Si036388m.g,Si0…
GO:0031326	regulation of cellular biosynthetic process	biological_process	0.44933	1	127	1352	2116	22835	Si035634m.g,Si018481m.g,Si023291m.g,Si025180m.g,Si013775m.g,Si000395m.g,Si004720m.g,Si031009m.g,Si025307m.g,Si015696m.g,Si015654m.g,Si022933m.g,Si021155m.g,Si038282m.g,Si032202m.g,Si031001m.g,Si030869m.g,Si038001m.g,Si010315m.g,Si010703m.g,Si024916m.g,Si030267m.g,Si018252m.g,Si007221m.g,Si015283m.g,Si030429m.g,Si010813m.g,Si002091m.g,Si036388m.g,Si037452m.g,Si030998m.g,Si002983m.g,Si030056m.g,Si0…
GO:0045132	meiotic chromosome segregation	biological_process	0.45039	1	1	1352	10	22835	Si010132m.g
GO:0009064	glutamine family amino acid metabolic process	biological_process	0.45218	1	3	1352	44	22835	Si017936m.g,Si010412m.g,Si022752m.g
GO:0009889	regulation of biosynthetic process	biological_process	0.45278	1	127	1352	2118	22835	Si003782m.g,Si003053m.g,Si030056m.g,Si030998m.g,Si002983m.g,Si036388m.g,Si037452m.g,Si010813m.g,Si002091m.g,Si018237m.g,Si009922m.g,Si013050m.g,Si004195m.g,Si037255m.g,Si002862m.g,Si030942m.g,Si037095m.g,Si009256m.g,Si022323m.g,Si015864m.g,Si007144m.g,Si002846m.g,Si002618m.g,Si007373m.g,Si020138m.g,Si002989m.g,Si007892m.g,Si027969m.g,Si014978m.g,Si008587m.g,Si039969m.g,Si003289m.g,Si017774m.g,Si0…
GO:0022008	neurogenesis	biological_process	0.45508	1	2	1352	29	22835	Si002803m.g,Si018035m.g
GO:0006555	methionine metabolic process	biological_process	0.45632	1	1	1352	11	22835	Si017936m.g
GO:0015740	C4-dicarboxylate transport	biological_process	0.45823	1	2	1352	26	22835	Si035628m.g,Si033923m.g
GO:0051171	regulation of nitrogen compound metabolic process	biological_process	0.45964	1	127	1352	2120	22835	Si002846m.g,Si002618m.g,Si007373m.g,Si020138m.g,Si007892m.g,Si027969m.g,Si002989m.g,Si014978m.g,Si008587m.g,Si003289m.g,Si039969m.g,Si017774m.g,Si024041m.g,Si037095m.g,Si009256m.g,Si022323m.g,Si007144m.g,Si015864m.g,Si009922m.g,Si018237m.g,Si013050m.g,Si004195m.g,Si037255m.g,Si002862m.g,Si030942m.g,Si003782m.g,Si003053m.g,Si030056m.g,Si030998m.g,Si002983m.g,Si036388m.g,Si037452m.g,Si010813m.g,Si0…
GO:0006879	cellular iron ion homeostasis	biological_process	0.46033	1	1	1352	9	22835	Si039876m.g
GO:0046916	cellular transition metal ion homeostasis	biological_process	0.46033	1	1	1352	9	22835	Si039876m.g
GO:0055072	iron ion homeostasis	biological_process	0.46033	1	1	1352	9	22835	Si039876m.g
GO:0007217	tachykinin receptor signaling pathway	biological_process	0.46216	1	1	1352	9	22835	Si011752m.g
GO:0002253	activation of immune response	biological_process	0.46473	1	1	1352	10	22835	Si033051m.g
GO:0009394	2'-deoxyribonucleotide metabolic process	biological_process	0.47028	1	1	1352	12	22835	Si037463m.g
GO:0019692	deoxyribose phosphate metabolic process	biological_process	0.47028	1	1	1352	12	22835	Si037463m.g
GO:0006354	DNA-templated transcription, elongation	biological_process	0.47039	1	3	1352	43	22835	Si001176m.g,Si026479m.g,Si007219m.g
GO:1901292	nucleoside phosphate catabolic process	biological_process	0.47047	1	1	1352	9	22835	Si017880m.g
GO:0048609	multicellular organismal reproductive process	biological_process	0.47174	1	9	1352	139	22835	Si026892m.g,Si025300m.g,Si004283m.g,Si036160m.g,Si018252m.g,Si003806m.g,Si010132m.g,Si012106m.g,Si002065m.g
GO:0051782	negative regulation of cell division	biological_process	0.47213	1	2	1352	26	22835	Si010493m.g,Si006149m.g
GO:0006480	N-terminal protein amino acid methylation	biological_process	0.47332	1	1	1352	11	22835	Si026639m.g
GO:0031365	N-terminal protein amino acid modification	biological_process	0.47332	1	1	1352	11	22835	Si026639m.g
GO:0008272	sulfate transport	biological_process	0.47573	1	1	1352	13	22835	Si000607m.g
GO:0003006	developmental process involved in reproduction	biological_process	0.47582	1	6	1352	92	22835	Si018252m.g,Si002065m.g,Si004283m.g,Si025300m.g,Si026892m.g,Si003806m.g
GO:0070887	cellular response to chemical stimulus	biological_process	0.47664	1	2	1352	29	22835	Si027599m.g,Si009953m.g
GO:0006099	tricarboxylic acid cycle	biological_process	0.47669	1	1	1352	15	22835	Si031651m.g
GO:0006101	citrate metabolic process	biological_process	0.47669	1	1	1352	15	22835	Si031651m.g
GO:0006948	induction by virus of host cell-cell fusion	biological_process	0.4777	1	1	1352	10	22835	Si014373m.g
GO:0044703	multi-organism reproductive process	biological_process	0.47858	1	14	1352	244	22835	Si025330m.g,Si025300m.g,Si000584m.g,Si026892m.g,Si018252m.g,Si000341m.g,Si036160m.g,Si004283m.g,Si003806m.g,Si004921m.g,Si010132m.g,Si012106m.g,Si009333m.g,Si002065m.g
GO:0048869	cellular developmental process	biological_process	0.47923	1	12	1352	204	22835	Si023603m.g,Si035392m.g,Si002065m.g,Si002803m.g,Si003806m.g,Si018035m.g,Si018252m.g,Si004283m.g,Si025300m.g,Si015173m.g,Si014889m.g,Si026892m.g
GO:0015995	chlorophyll biosynthetic process	biological_process	0.48196	1	1	1352	12	22835	Si010561m.g
GO:0002764	immune response-regulating signaling pathway	biological_process	0.48301	1	1	1352	11	22835	Si033051m.g
GO:0044766	multi-organism transport	biological_process	0.48593	1	2	1352	28	22835	Si026149m.g,Si011165m.g
GO:0046794	transport of virus	biological_process	0.48593	1	2	1352	28	22835	Si011165m.g,Si026149m.g
GO:1902579	multi-organism localization	biological_process	0.48593	1	2	1352	28	22835	Si026149m.g,Si011165m.g
GO:0006352	DNA-templated transcription, initiation	biological_process	0.48599	1	10	1352	162	22835	Si035217m.g,Si030334m.g,Si030558m.g,Si014376m.g,Si039246m.g,Si007219m.g,Si037095m.g,Si032292m.g,Si031602m.g,Si015399m.g
GO:0051189	prosthetic group metabolic process	biological_process	0.48745	1	2	1352	32	22835	Si016122m.g,Si029769m.g
GO:0010468	regulation of gene expression	biological_process	0.48771	1	128	1352	2152	22835	Si013050m.g,Si009922m.g,Si037255m.g,Si030056m.g,Si003053m.g,Si030998m.g,Si036388m.g,Si027969m.g,Si020138m.g,Si007373m.g,Si002846m.g,Si039969m.g,Si008587m.g,Si024041m.g,Si037095m.g,Si038282m.g,Si025307m.g,Si022933m.g,Si018481m.g,Si023291m.g,Si015283m.g,Si030429m.g,Si018252m.g,Si007221m.g,Si024916m.g,Si038001m.g,Si010315m.g,Si010703m.g,Si010967m.g,Si021994m.g,Si032351m.g,Si022924m.g,Si017995m.g,Si0…
GO:0002684	positive regulation of immune system process	biological_process	0.48883	1	1	1352	12	22835	Si033051m.g
GO:0050778	positive regulation of immune response	biological_process	0.48883	1	1	1352	12	22835	Si033051m.g
GO:0019062	virion attachment to host cell	biological_process	0.49174	1	1	1352	12	22835	Si033316m.g
GO:0044406	adhesion of symbiont to host	biological_process	0.49174	1	1	1352	12	22835	Si033316m.g
GO:0044650	adhesion of symbiont to host cell	biological_process	0.49174	1	1	1352	12	22835	Si033316m.g
GO:0022900	electron transport chain	biological_process	0.49242	1	6	1352	96	22835	Si013909m.g,Si000395m.g,Si007551m.g,Si032914m.g,Si013753m.g,Si012451m.g
GO:0000097	sulfur amino acid biosynthetic process	biological_process	0.49341	1	1	1352	11	22835	Si017936m.g
GO:0009968	negative regulation of signal transduction	biological_process	0.49376	1	1	1352	11	22835	Si013685m.g
GO:0010648	negative regulation of cell communication	biological_process	0.49376	1	1	1352	11	22835	Si013685m.g
GO:0023057	negative regulation of signaling	biological_process	0.49376	1	1	1352	11	22835	Si013685m.g
GO:0046351	disaccharide biosynthetic process	biological_process	0.4964	1	2	1352	31	22835	Si006695m.g,Si013282m.g
GO:0031412	gas vesicle organization	biological_process	0.50036	1	1	1352	11	22835	Si024041m.g
GO:0034655	nucleobase-containing compound catabolic process	biological_process	0.50124	1	3	1352	44	22835	Si005268m.g,Si002312m.g,Si017880m.g
GO:0014070	response to organic cyclic compound	biological_process	0.50197	1	1	1352	12	22835	Si027599m.g
GO:0035434	copper ion transmembrane transport	biological_process	0.50305	1	1	1352	10	22835	Si002855m.g
GO:0009262	deoxyribonucleotide metabolic process	biological_process	0.50514	1	1	1352	13	22835	Si037463m.g
GO:0010109	regulation of photosynthesis	biological_process	0.50587	1	1	1352	11	22835	Si023016m.g
GO:0042548	regulation of photosynthesis, light reaction	biological_process	0.50587	1	1	1352	11	22835	Si023016m.g
GO:0042549	photosystem II stabilization	biological_process	0.50587	1	1	1352	11	22835	Si023016m.g
GO:0043467	regulation of generation of precursor metabolites and energy	biological_process	0.50587	1	1	1352	11	22835	Si023016m.g
GO:0002064	epithelial cell development	biological_process	0.50725	1	5	1352	76	22835	Si018252m.g,Si002065m.g,Si004283m.g,Si026892m.g,Si003806m.g
GO:0002065	columnar/cuboidal epithelial cell differentiation	biological_process	0.50725	1	5	1352	76	22835	Si004283m.g,Si002065m.g,Si018252m.g,Si003806m.g,Si026892m.g
GO:0002066	columnar/cuboidal epithelial cell development	biological_process	0.50725	1	5	1352	76	22835	Si018252m.g,Si004283m.g,Si002065m.g,Si003806m.g,Si026892m.g
GO:0007292	female gamete generation	biological_process	0.50725	1	5	1352	76	22835	Si004283m.g,Si002065m.g,Si018252m.g,Si003806m.g,Si026892m.g
GO:0007304	chorion-containing eggshell formation	biological_process	0.50725	1	5	1352	76	22835	Si018252m.g,Si004283m.g,Si002065m.g,Si003806m.g,Si026892m.g
GO:0030703	eggshell formation	biological_process	0.50725	1	5	1352	76	22835	Si018252m.g,Si004283m.g,Si002065m.g,Si003806m.g,Si026892m.g
GO:0030707	ovarian follicle cell development	biological_process	0.50725	1	5	1352	76	22835	Si004283m.g,Si002065m.g,Si018252m.g,Si003806m.g,Si026892m.g
GO:0048477	oogenesis	biological_process	0.50725	1	5	1352	76	22835	Si018252m.g,Si002065m.g,Si004283m.g,Si026892m.g,Si003806m.g
GO:0032501	multicellular organismal process	biological_process	0.50821	1	36	1352	621	22835	Si013894m.g,Si015864m.g,Si003806m.g,Si002803m.g,Si031103m.g,Si004921m.g,Si028881m.g,Si000341m.g,Si002846m.g,Si011721m.g,Si026892m.g,Si036343m.g,Si009333m.g,Si002065m.g,Si013685m.g,Si005591m.g,Si002091m.g,Si010739m.g,Si034038m.g,Si036160m.g,Si026809m.g,Si014478m.g,Si025300m.g,Si000584m.g,Si015173m.g,Si007326m.g,Si033051m.g,Si018252m.g,Si018035m.g,Si012106m.g,Si035392m.g,Si014579m.g,Si010132m.g,Si0…
GO:0006869	lipid transport	biological_process	0.50886	1	4	1352	61	22835	Si039071m.g,Si000747m.g,Si023261m.g,Si036287m.g
GO:0042168	heme metabolic process	biological_process	0.50919	1	4	1352	60	22835	Si009857m.g,Si029574m.g,Si001725m.g,Si040872m.g
GO:0019184	nonribosomal peptide biosynthetic process	biological_process	0.5105	1	1	1352	15	22835	Si016208m.g
GO:0055076	transition metal ion homeostasis	biological_process	0.51082	1	1	1352	11	22835	Si039876m.g
GO:0009856	pollination	biological_process	0.51147	1	4	1352	83	22835	Si000341m.g,Si009333m.g,Si004921m.g,Si000584m.g
GO:0009875	pollen-pistil interaction	biological_process	0.51147	1	4	1352	83	22835	Si004921m.g,Si000584m.g,Si000341m.g,Si009333m.g
GO:0048544	recognition of pollen	biological_process	0.51147	1	4	1352	83	22835	Si009333m.g,Si000341m.g,Si000584m.g,Si004921m.g
GO:0072348	sulfur compound transport	biological_process	0.51183	1	1	1352	14	22835	Si000607m.g
GO:0019953	sexual reproduction	biological_process	0.51229	1	10	1352	161	22835	Si026892m.g,Si025330m.g,Si025300m.g,Si004283m.g,Si036160m.g,Si018252m.g,Si003806m.g,Si010132m.g,Si012106m.g,Si002065m.g
GO:0005985	sucrose metabolic process	biological_process	0.51599	1	1	1352	17	22835	Si025907m.g
GO:0032504	multicellular organism reproduction	biological_process	0.51943	1	9	1352	146	22835	Si025300m.g,Si026892m.g,Si018252m.g,Si036160m.g,Si004283m.g,Si003806m.g,Si010132m.g,Si012106m.g,Si002065m.g
GO:0017004	cytochrome complex assembly	biological_process	0.51958	1	3	1352	48	22835	Si025148m.g,Si015724m.g,Si004176m.g
GO:0009888	tissue development	biological_process	0.52416	1	7	1352	111	22835	Si003806m.g,Si026892m.g,Si015173m.g,Si037452m.g,Si004283m.g,Si002065m.g,Si018252m.g
GO:0044702	single organism reproductive process	biological_process	0.52531	1	9	1352	147	22835	Si004283m.g,Si036160m.g,Si018252m.g,Si026892m.g,Si025300m.g,Si002065m.g,Si012106m.g,Si010132m.g,Si003806m.g
GO:0030111	regulation of Wnt signaling pathway	biological_process	0.5269	1	1	1352	12	22835	Si013685m.g
GO:0007600	sensory perception	biological_process	0.53221	1	2	1352	30	22835	Si031103m.g,Si033051m.g
GO:0050877	neurological system process	biological_process	0.53221	1	2	1352	30	22835	Si033051m.g,Si031103m.g
GO:0060429	epithelium development	biological_process	0.53728	1	6	1352	96	22835	Si018252m.g,Si002065m.g,Si004283m.g,Si037452m.g,Si026892m.g,Si003806m.g
GO:0046131	pyrimidine ribonucleoside metabolic process	biological_process	0.54006	1	1	1352	11	22835	Si002312m.g
GO:0006813	potassium ion transport	biological_process	0.54008	1	9	1352	162	22835	Si002515m.g,Si040872m.g,Si034303m.g,Si035251m.g,Si037095m.g,Si024417m.g,Si009421m.g,Si001725m.g,Si027185m.g
GO:0008037	cell recognition	biological_process	0.54012	1	4	1352	85	22835	Si000341m.g,Si009333m.g,Si000584m.g,Si004921m.g
GO:0006508	proteolysis	biological_process	0.54233	1	59	1352	998	22835	Si032703m.g,Si016914m.g,Si013726m.g,Si015355m.g,Si002828m.g,Si013702m.g,Si010103m.g,Si008316m.g,Si028218m.g,Si013775m.g,Si000372m.g,Si034366m.g,Si024051m.g,Si016705m.g,Si026381m.g,Si029828m.g,Si006292m.g,Si017379m.g,Si000747m.g,Si024260m.g,Si013984m.g,Si032647m.g,Si008029m.g,Si022523m.g,Si030352m.g,Si026572m.g,Si034390m.g,Si004228m.g,Si018423m.g,Si022053m.g,Si022059m.g,Si006704m.g,Si029862m.g,Si0…
GO:0019748	secondary metabolic process	biological_process	0.54445	1	3	1352	50	22835	Si024144m.g,Si013130m.g,Si016208m.g
GO:0042127	regulation of cell proliferation	biological_process	0.54469	1	1	1352	12	22835	Si013320m.g
GO:0030855	epithelial cell differentiation	biological_process	0.5451	1	5	1352	79	22835	Si018252m.g,Si002065m.g,Si004283m.g,Si026892m.g,Si003806m.g
GO:0010639	negative regulation of organelle organization	biological_process	0.54569	1	2	1352	29	22835	Si006149m.g,Si010493m.g
GO:0006891	intra-Golgi vesicle-mediated transport	biological_process	0.54872	1	1	1352	16	22835	Si023013m.g
GO:0048646	anatomical structure formation involved in morphogenesis	biological_process	0.55309	1	6	1352	99	22835	Si003806m.g,Si010739m.g,Si026892m.g,Si004283m.g,Si002065m.g,Si018252m.g
GO:0022414	reproductive process	biological_process	0.55448	1	14	1352	258	22835	Si025300m.g,Si025330m.g,Si026892m.g,Si000584m.g,Si000341m.g,Si018252m.g,Si036160m.g,Si004283m.g,Si010132m.g,Si004921m.g,Si003806m.g,Si002065m.g,Si009333m.g,Si012106m.g
GO:0032801	receptor catabolic process	biological_process	0.55469	1	1	1352	13	22835	Si013909m.g
GO:0032269	negative regulation of cellular protein metabolic process	biological_process	0.55678	1	4	1352	65	22835	Si011721m.g,Si029685m.g,Si018423m.g,Si028218m.g
GO:0051248	negative regulation of protein metabolic process	biological_process	0.55678	1	4	1352	65	22835	Si018423m.g,Si028218m.g,Si029685m.g,Si011721m.g
GO:0009312	oligosaccharide biosynthetic process	biological_process	0.55779	1	4	1352	69	22835	Si007978m.g,Si013282m.g,Si019585m.g,Si006695m.g
GO:0051783	regulation of nuclear division	biological_process	0.55863	1	2	1352	33	22835	Si006149m.g,Si010493m.g
GO:0044764	multi-organism cellular process	biological_process	0.55973	1	32	1352	576	22835	Si013255m.g,Si017148m.g,Si037494m.g,Si002828m.g,Si009141m.g,Si024906m.g,Si004228m.g,Si033316m.g,Si033597m.g,Si034050m.g,Si008029m.g,Si016103m.g,Si007394m.g,Si013909m.g,Si025148m.g,Si011184m.g,Si015284m.g,Si037417m.g,Si032104m.g,Si036974m.g,Si026149m.g,Si024978m.g,Si029646m.g,Si014373m.g,Si030905m.g,Si040245m.g,Si002515m.g,Si011165m.g,Si029685m.g,Si022323m.g,Si038955m.g,Si028970m.g
GO:0022603	regulation of anatomical structure morphogenesis	biological_process	0.55987	1	1	1352	13	22835	Si010739m.g
GO:0030243	cellulose metabolic process	biological_process	0.56002	1	2	1352	48	22835	Si009413m.g,Si034783m.g
GO:0000413	protein peptidyl-prolyl isomerization	biological_process	0.56183	1	2	1352	29	22835	Si038614m.g,Si017820m.g
GO:0018208	peptidyl-proline modification	biological_process	0.56183	1	2	1352	29	22835	Si017820m.g,Si038614m.g
GO:0009309	amine biosynthetic process	biological_process	0.56485	1	1	1352	14	22835	Si030392m.g
GO:0042401	cellular biogenic amine biosynthetic process	biological_process	0.56485	1	1	1352	14	22835	Si030392m.g
GO:0009060	aerobic respiration	biological_process	0.56506	1	1	1352	18	22835	Si031651m.g
GO:0050830	defense response to Gram-positive bacterium	biological_process	0.56597	1	1	1352	14	22835	Si036602m.g
GO:0044003	modification by symbiont of host morphology or physiology	biological_process	0.56713	1	6	1352	106	22835	Si015284m.g,Si024978m.g,Si014373m.g,Si028970m.g,Si030905m.g,Si013255m.g
GO:0051817	modification of morphology or physiology of other organism involved in symbiotic interaction	biological_process	0.56713	1	6	1352	106	22835	Si015284m.g,Si024978m.g,Si028970m.g,Si014373m.g,Si013255m.g,Si030905m.g
GO:0009271	phage shock	biological_process	0.56745	1	1	1352	13	22835	Si038282m.g
GO:0098586	cellular response to virus	biological_process	0.56745	1	1	1352	13	22835	Si038282m.g
GO:0044706	multi-multicellular organism process	biological_process	0.57389	1	4	1352	89	22835	Si000584m.g,Si004921m.g,Si009333m.g,Si000341m.g
GO:0006779	porphyrin-containing compound biosynthetic process	biological_process	0.57476	1	5	1352	84	22835	Si040872m.g,Si001725m.g,Si009857m.g,Si010561m.g,Si029574m.g
GO:0044707	single-multicellular organism process	biological_process	0.57487	1	23	1352	396	22835	Si015173m.g,Si013320m.g,Si014478m.g,Si031307m.g,Si026809m.g,Si010739m.g,Si034038m.g,Si013685m.g,Si014579m.g,Si005591m.g,Si002091m.g,Si035392m.g,Si036343m.g,Si002846m.g,Si011721m.g,Si018035m.g,Si031103m.g,Si002803m.g,Si033051m.g,Si028881m.g,Si015864m.g,Si013894m.g,Si007326m.g
GO:0015833	peptide transport	biological_process	0.5772	1	1	1352	13	22835	Si027634m.g
GO:0006568	tryptophan metabolic process	biological_process	0.57849	1	1	1352	13	22835	Si014924m.g
GO:0006586	indolalkylamine metabolic process	biological_process	0.57849	1	1	1352	13	22835	Si014924m.g
GO:0042430	indole-containing compound metabolic process	biological_process	0.57849	1	1	1352	13	22835	Si014924m.g
GO:0030030	cell projection organization	biological_process	0.5805	1	3	1352	55	22835	Si019890m.g,Si018035m.g,Si002803m.g
GO:0009966	regulation of signal transduction	biological_process	0.58454	1	6	1352	111	22835	Si033316m.g,Si015596m.g,Si010739m.g,Si007603m.g,Si013685m.g,Si018405m.g
GO:0010646	regulation of cell communication	biological_process	0.58454	1	6	1352	111	22835	Si015596m.g,Si010739m.g,Si033316m.g,Si007603m.g,Si013685m.g,Si018405m.g
GO:0016055	Wnt signaling pathway	biological_process	0.58672	1	2	1352	34	22835	Si002587m.g,Si013685m.g
GO:0035821	modification of morphology or physiology of other organism	biological_process	0.59181	1	6	1352	109	22835	Si028970m.g,Si014373m.g,Si015284m.g,Si024978m.g,Si013255m.g,Si030905m.g
GO:0006848	pyruvate transport	biological_process	0.59336	1	1	1352	14	22835	Si019403m.g
GO:0006850	mitochondrial pyruvate transport	biological_process	0.59336	1	1	1352	14	22835	Si019403m.g
GO:0018193	peptidyl-amino acid modification	biological_process	0.59569	1	4	1352	75	22835	Si012642m.g,Si038614m.g,Si017820m.g,Si007465m.g
GO:0044765	single-organism transport	biological_process	0.59745	1	120	1352	2162	22835	Si002983m.g,Si029430m.g,Si019576m.g,Si034303m.g,Si021185m.g,Si023557m.g,Si040219m.g,Si025148m.g,Si034804m.g,Si027091m.g,Si035855m.g,Si028881m.g,Si009256m.g,Si034783m.g,Si037095m.g,Si009421m.g,Si035427m.g,Si039071m.g,Si026149m.g,Si039969m.g,Si014978m.g,Si001577m.g,Si013299m.g,Si038580m.g,Si004447m.g,Si028154m.g,Si035362m.g,Si026381m.g,Si026293m.g,Si000959m.g,Si015101m.g,Si001176m.g,Si027634m.g,Si0…
GO:0051168	nuclear export	biological_process	0.59746	1	1	1352	17	22835	Si035083m.g
GO:0031324	negative regulation of cellular metabolic process	biological_process	0.59897	1	6	1352	104	22835	Si011721m.g,Si026075m.g,Si028218m.g,Si018423m.g,Si029685m.g,Si039490m.g
GO:0051701	interaction with host	biological_process	0.60315	1	9	1352	167	22835	Si024978m.g,Si014373m.g,Si013255m.g,Si026149m.g,Si015284m.g,Si016103m.g,Si028970m.g,Si030905m.g,Si011165m.g
GO:0023051	regulation of signaling	biological_process	0.60343	1	6	1352	113	22835	Si013685m.g,Si018405m.g,Si010739m.g,Si015596m.g,Si033316m.g,Si007603m.g
GO:0009187	cyclic nucleotide metabolic process	biological_process	0.60424	1	1	1352	15	22835	Si017880m.g
GO:0009307	DNA restriction-modification system	biological_process	0.60512	1	1	1352	15	22835	Si000607m.g
GO:0044355	clearance of foreign intracellular DNA	biological_process	0.60512	1	1	1352	15	22835	Si000607m.g
GO:0042886	amide transport	biological_process	0.60631	1	1	1352	14	22835	Si027634m.g
GO:0006368	transcription elongation from RNA polymerase II promoter	biological_process	0.60959	1	2	1352	35	22835	Si007219m.g,Si001176m.g
GO:0051129	negative regulation of cellular component organization	biological_process	0.61129	1	2	1352	33	22835	Si010493m.g,Si006149m.g
GO:0048308	organelle inheritance	biological_process	0.6116	1	1	1352	15	22835	Si018237m.g
GO:0048309	endoplasmic reticulum inheritance	biological_process	0.6116	1	1	1352	15	22835	Si018237m.g
GO:0040008	regulation of growth	biological_process	0.61282	1	1	1352	17	22835	Si018904m.g
GO:0019079	viral genome replication	biological_process	0.6158	1	6	1352	118	22835	Si022323m.g,Si008029m.g,Si007394m.g,Si017148m.g,Si029685m.g,Si036974m.g
GO:0071941	nitrogen cycle metabolic process	biological_process	0.61649	1	1	1352	19	22835	Si016274m.g
GO:0032786	positive regulation of DNA-templated transcription, elongation	biological_process	0.6169	1	1	1352	16	22835	Si007219m.g
GO:0032968	positive regulation of transcription elongation from RNA polymerase II promoter	biological_process	0.6169	1	1	1352	16	22835	Si007219m.g
GO:0034243	regulation of transcription elongation from RNA polymerase II promoter	biological_process	0.6169	1	1	1352	16	22835	Si007219m.g
GO:0034220	ion transmembrane transport	biological_process	0.61797	1	15	1352	279	22835	Si005163m.g,Si002855m.g,Si035377m.g,Si034303m.g,Si034783m.g,Si035251m.g,Si009421m.g,Si027634m.g,Si032351m.g,Si006108m.g,Si026149m.g,Si011357m.g,Si001577m.g,Si034804m.g,Si011184m.g
GO:0000103	sulfate assimilation	biological_process	0.61817	1	2	1352	46	22835	Si016122m.g,Si032403m.g
GO:0072527	pyrimidine-containing compound metabolic process	biological_process	0.61824	1	4	1352	72	22835	Si014529m.g,Si037463m.g,Si010412m.g,Si002312m.g
GO:0010605	negative regulation of macromolecule metabolic process	biological_process	0.61889	1	7	1352	128	22835	Si011721m.g,Si026075m.g,Si018744m.g,Si039490m.g,Si029685m.g,Si028218m.g,Si018423m.g
GO:0006935	chemotaxis	biological_process	0.61946	1	2	1352	38	22835	Si002803m.g,Si018035m.g
GO:0051338	regulation of transferase activity	biological_process	0.62169	1	2	1352	35	22835	Si010990m.g,Si011027m.g
GO:0019064	fusion of virus membrane with host plasma membrane	biological_process	0.6231	1	1	1352	20	22835	Si016103m.g
GO:0039663	membrane fusion involved in viral entry into host cell	biological_process	0.6231	1	1	1352	20	22835	Si016103m.g
GO:0044800	multi-organism membrane fusion	biological_process	0.6231	1	1	1352	20	22835	Si016103m.g
GO:0044803	multi-organism membrane organization	biological_process	0.6231	1	1	1352	20	22835	Si016103m.g
GO:0044403	symbiosis, encompassing mutualism through parasitism	biological_process	0.6264	1	31	1352	572	22835	Si026149m.g,Si036974m.g,Si014373m.g,Si007978m.g,Si029646m.g,Si024978m.g,Si033597m.g,Si029685m.g,Si011165m.g,Si033316m.g,Si002515m.g,Si030905m.g,Si040245m.g,Si004228m.g,Si016103m.g,Si028970m.g,Si008029m.g,Si038955m.g,Si034050m.g,Si022323m.g,Si017148m.g,Si013909m.g,Si007394m.g,Si013255m.g,Si011184m.g,Si009141m.g,Si002828m.g,Si032104m.g,Si019585m.g,Si037417m.g,Si015284m.g
GO:0042330	taxis	biological_process	0.62673	1	2	1352	39	22835	Si018035m.g,Si002803m.g
GO:0006631	fatty acid metabolic process	biological_process	0.62967	1	12	1352	214	22835	Si040239m.g,Si004257m.g,Si037042m.g,Si012313m.g,Si020208m.g,Si010275m.g,Si019514m.g,Si001213m.g,Si001641m.g,Si013427m.g,Si002567m.g,Si009992m.g
GO:0016567	protein ubiquitination	biological_process	0.62986	1	6	1352	122	22835	Si025330m.g,Si013440m.g,Si004003m.g,Si000162m.g,Si020151m.g,Si010229m.g
GO:0034654	nucleobase-containing compound biosynthetic process	biological_process	0.63216	1	148	1352	2550	22835	Si038001m.g,Si010315m.g,Si010703m.g,Si018252m.g,Si007221m.g,Si015283m.g,Si030429m.g,Si024916m.g,Si018481m.g,Si023291m.g,Si025307m.g,Si022933m.g,Si038282m.g,Si037095m.g,Si020138m.g,Si027969m.g,Si007373m.g,Si002846m.g,Si024041m.g,Si039969m.g,Si008587m.g,Si030056m.g,Si003053m.g,Si036388m.g,Si030998m.g,Si013050m.g,Si009922m.g,Si037255m.g,Si007359m.g,Si002203m.g,Si030558m.g,Si039427m.g,Si024816m.g,Si0…
GO:0044419	interspecies interaction between organisms	biological_process	0.63554	1	31	1352	574	22835	Si026149m.g,Si036974m.g,Si014373m.g,Si007978m.g,Si029646m.g,Si024978m.g,Si033597m.g,Si029685m.g,Si033316m.g,Si011165m.g,Si002515m.g,Si040245m.g,Si030905m.g,Si004228m.g,Si016103m.g,Si028970m.g,Si008029m.g,Si038955m.g,Si022323m.g,Si034050m.g,Si017148m.g,Si013909m.g,Si007394m.g,Si013255m.g,Si011184m.g,Si009141m.g,Si002828m.g,Si032104m.g,Si019585m.g,Si037417m.g,Si015284m.g
GO:0009147	pyrimidine nucleoside triphosphate metabolic process	biological_process	0.63639	1	1	1352	15	22835	Si037463m.g
GO:0006814	sodium ion transport	biological_process	0.6384	1	3	1352	57	22835	Si032351m.g,Si013918m.g,Si011357m.g
GO:0006743	ubiquinone metabolic process	biological_process	0.63848	1	1	1352	17	22835	Si010566m.g
GO:0006744	ubiquinone biosynthetic process	biological_process	0.63848	1	1	1352	17	22835	Si010566m.g
GO:0050896	response to stimulus	biological_process	0.63946	1	142	1352	2567	22835	Si035304m.g,Si024906m.g,Si025946m.g,Si009953m.g,Si035251m.g,Si007326m.g,Si026891m.g,Si019998m.g,Si039556m.g,Si038282m.g,Si036602m.g,Si018533m.g,Si039603m.g,Si032403m.g,Si011875m.g,Si032792m.g,Si006929m.g,Si002846m.g,Si039828m.g,Si010609m.g,Si008743m.g,Si002803m.g,Si025276m.g,Si008123m.g,Si037255m.g,Si015173m.g,Si032731m.g,Si024711m.g,Si011752m.g,Si006350m.g,Si003742m.g,Si023511m.g,Si009747m.g,Si0…
GO:0043112	receptor metabolic process	biological_process	0.6405	1	1	1352	17	22835	Si013909m.g
GO:0006772	thiamine metabolic process	biological_process	0.64438	1	1	1352	16	22835	Si010412m.g
GO:0009228	thiamine biosynthetic process	biological_process	0.64438	1	1	1352	16	22835	Si010412m.g
GO:0042723	thiamine-containing compound metabolic process	biological_process	0.64438	1	1	1352	16	22835	Si010412m.g
GO:0042724	thiamine-containing compound biosynthetic process	biological_process	0.64438	1	1	1352	16	22835	Si010412m.g
GO:0006904	vesicle docking involved in exocytosis	biological_process	0.65025	1	1	1352	21	22835	Si035729m.g
GO:0090150	establishment of protein localization to membrane	biological_process	0.65106	1	6	1352	128	22835	Si026381m.g,Si032403m.g,Si016122m.g,Si008326m.g,Si015101m.g,Si021185m.g
GO:0045892	negative regulation of transcription, DNA-templated	biological_process	0.65106	1	2	1352	37	22835	Si026075m.g,Si039490m.g
GO:0051253	negative regulation of RNA metabolic process	biological_process	0.65106	1	2	1352	37	22835	Si026075m.g,Si039490m.g
GO:1902679	negative regulation of RNA biosynthetic process	biological_process	0.65106	1	2	1352	37	22835	Si039490m.g,Si026075m.g
GO:1903507	negative regulation of nucleic acid-templated transcription	biological_process	0.65106	1	2	1352	37	22835	Si039490m.g,Si026075m.g
GO:0044781	bacterial-type flagellum organization	biological_process	0.65162	1	1	1352	18	22835	Si019890m.g
GO:0006614	SRP-dependent cotranslational protein targeting to membrane	biological_process	0.65561	1	4	1352	92	22835	Si015101m.g,Si021185m.g,Si032403m.g,Si016122m.g
GO:0045047	protein targeting to ER	biological_process	0.65561	1	4	1352	92	22835	Si021185m.g,Si015101m.g,Si016122m.g,Si032403m.g
GO:0072599	establishment of protein localization to endoplasmic reticulum	biological_process	0.65561	1	4	1352	92	22835	Si015101m.g,Si021185m.g,Si032403m.g,Si016122m.g
GO:1901615	organic hydroxy compound metabolic process	biological_process	0.65912	1	3	1352	56	22835	Si028044m.g,Si017645m.g,Si020701m.g
GO:0016051	carbohydrate biosynthetic process	biological_process	0.65959	1	9	1352	191	22835	Si006695m.g,Si009413m.g,Si013755m.g,Si019585m.g,Si008671m.g,Si027629m.g,Si007978m.g,Si013282m.g,Si022119m.g
GO:0072657	protein localization to membrane	biological_process	0.65979	1	6	1352	129	22835	Si015101m.g,Si021185m.g,Si008326m.g,Si032403m.g,Si016122m.g,Si026381m.g
GO:0003008	system process	biological_process	0.66336	1	2	1352	38	22835	Si033051m.g,Si031103m.g
GO:0032446	protein modification by small protein conjugation	biological_process	0.6644	1	6	1352	126	22835	Si000162m.g,Si020151m.g,Si010229m.g,Si025330m.g,Si004003m.g,Si013440m.g
GO:0051273	beta-glucan metabolic process	biological_process	0.66521	1	2	1352	62	22835	Si009413m.g,Si034783m.g
GO:0007050	cell cycle arrest	biological_process	0.66686	1	1	1352	16	22835	Si027185m.g
GO:1902578	single-organism localization	biological_process	0.67033	1	120	1352	2196	22835	Si004697m.g,Si007367m.g,Si002515m.g,Si035093m.g,Si016921m.g,Si026274m.g,Si025323m.g,Si017022m.g,Si001214m.g,Si009188m.g,Si001023m.g,Si026533m.g,Si006108m.g,Si033923m.g,Si029641m.g,Si031945m.g,Si038840m.g,Si005163m.g,Si000846m.g,Si023469m.g,Si035160m.g,Si036287m.g,Si035377m.g,Si035355m.g,Si008838m.g,Si038981m.g,Si032351m.g,Si008056m.g,Si035729m.g,Si011184m.g,Si035083m.g,Si019107m.g,Si016122m.g,Si0…
GO:0019076	viral release from host cell	biological_process	0.67215	1	1	1352	18	22835	Si013909m.g
GO:0008219	cell death	biological_process	0.67241	1	4	1352	79	22835	Si010739m.g,Si029685m.g,Si010878m.g,Si007454m.g
GO:0016265	death	biological_process	0.67241	1	4	1352	79	22835	Si029685m.g,Si010878m.g,Si010739m.g,Si007454m.g
GO:0022904	respiratory electron transport chain	biological_process	0.67301	1	3	1352	60	22835	Si000395m.g,Si013909m.g,Si032914m.g
GO:0007219	Notch signaling pathway	biological_process	0.67414	1	1	1352	19	22835	Si035083m.g
GO:1901617	organic hydroxy compound biosynthetic process	biological_process	0.67782	1	1	1352	17	22835	Si020701m.g
GO:0040007	growth	biological_process	0.68096	1	2	1352	40	22835	Si018904m.g,Si015173m.g
GO:0044255	cellular lipid metabolic process	biological_process	0.68175	1	30	1352	552	22835	Si019514m.g,Si017363m.g,Si000747m.g,Si001332m.g,Si010275m.g,Si020208m.g,Si033256m.g,Si004257m.g,Si015549m.g,Si029574m.g,Si024978m.g,Si029646m.g,Si004731m.g,Si019531m.g,Si002567m.g,Si001641m.g,Si006473m.g,Si027901m.g,Si005192m.g,Si001725m.g,Si012313m.g,Si024741m.g,Si037042m.g,Si040239m.g,Si005016m.g,Si009992m.g,Si013427m.g,Si035909m.g,Si004002m.g,Si001213m.g
GO:0045944	positive regulation of transcription from RNA polymerase II promoter	biological_process	0.68303	1	1	1352	20	22835	Si007219m.g
GO:0006873	cellular ion homeostasis	biological_process	0.68317	1	2	1352	37	22835	Si007326m.g,Si039876m.g
GO:0006875	cellular metal ion homeostasis	biological_process	0.68317	1	2	1352	37	22835	Si039876m.g,Si007326m.g
GO:0030003	cellular cation homeostasis	biological_process	0.68317	1	2	1352	37	22835	Si007326m.g,Si039876m.g
GO:0033014	tetrapyrrole biosynthetic process	biological_process	0.68326	1	8	1352	148	22835	Si040872m.g,Si009857m.g,Si010561m.g,Si017936m.g,Si026379m.g,Si001725m.g,Si038282m.g,Si029574m.g
GO:0045454	cell redox homeostasis	biological_process	0.68348	1	8	1352	140	22835	Si034860m.g,Si003362m.g,Si023769m.g,Si030840m.g,Si001322m.g,Si002802m.g,Si018744m.g,Si019095m.g
GO:0006760	folic acid-containing compound metabolic process	biological_process	0.68377	1	2	1352	38	22835	Si030794m.g,Si002515m.g
GO:0045934	negative regulation of nucleobase-containing compound metabolic process	biological_process	0.68394	1	2	1352	39	22835	Si026075m.g,Si039490m.g
GO:0000077	DNA damage checkpoint	biological_process	0.68399	1	1	1352	17	22835	Si026901m.g
GO:0031570	DNA integrity checkpoint	biological_process	0.68399	1	1	1352	17	22835	Si026901m.g
GO:0006613	cotranslational protein targeting to membrane	biological_process	0.68598	1	4	1352	95	22835	Si021185m.g,Si015101m.g,Si032403m.g,Si016122m.g
GO:0006270	DNA replication initiation	biological_process	0.68754	1	4	1352	76	22835	Si003905m.g,Si007219m.g,Si034732m.g,Si002983m.g
GO:0002115	store-operated calcium entry	biological_process	0.68762	1	1	1352	19	22835	Si027091m.g
GO:0010959	regulation of metal ion transport	biological_process	0.68762	1	1	1352	19	22835	Si027091m.g
GO:0043269	regulation of ion transport	biological_process	0.68762	1	1	1352	19	22835	Si027091m.g
GO:0051924	regulation of calcium ion transport	biological_process	0.68762	1	1	1352	19	22835	Si027091m.g
GO:2001256	regulation of store-operated calcium entry	biological_process	0.68762	1	1	1352	19	22835	Si027091m.g
GO:0019058	viral life cycle	biological_process	0.69018	1	15	1352	299	22835	Si029646m.g,Si011184m.g,Si009141m.g,Si007394m.g,Si036974m.g,Si017148m.g,Si013909m.g,Si022323m.g,Si034050m.g,Si016103m.g,Si032104m.g,Si008029m.g,Si002515m.g,Si029685m.g,Si033316m.g
GO:0019072	viral genome packaging	biological_process	0.69183	1	1	1352	20	22835	Si011184m.g
GO:0007093	mitotic cell cycle checkpoint	biological_process	0.6925	1	1	1352	19	22835	Si007978m.g
GO:0048278	vesicle docking	biological_process	0.69305	1	1	1352	24	22835	Si035729m.g
GO:0010564	regulation of cell cycle process	biological_process	0.69351	1	2	1352	42	22835	Si006149m.g,Si010493m.g
GO:0009877	nodulation	biological_process	0.69671	1	2	1352	39	22835	Si019585m.g,Si007978m.g
GO:0051239	regulation of multicellular organismal process	biological_process	0.69702	1	2	1352	38	22835	Si013320m.g,Si010739m.g
GO:0044248	cellular catabolic process	biological_process	0.69965	1	30	1352	534	22835	Si014968m.g,Si022522m.g,Si013984m.g,Si030397m.g,Si030333m.g,Si014978m.g,Si032992m.g,Si030607m.g,Si020916m.g,Si010776m.g,Si007377m.g,Si026572m.g,Si030352m.g,Si002225m.g,Si017705m.g,Si010959m.g,Si034783m.g,Si005268m.g,Si029726m.g,Si013909m.g,Si030583m.g,Si019732m.g,Si006704m.g,Si002312m.g,Si018237m.g,Si011184m.g,Si002091m.g,Si017880m.g,Si018591m.g,Si013130m.g
GO:0006119	oxidative phosphorylation	biological_process	0.70075	1	2	1352	42	22835	Si032914m.g,Si000395m.g
GO:0042773	ATP synthesis coupled electron transport	biological_process	0.70075	1	2	1352	42	22835	Si032914m.g,Si000395m.g
GO:0009653	anatomical structure morphogenesis	biological_process	0.70112	1	9	1352	182	22835	Si026892m.g,Si014889m.g,Si018035m.g,Si018252m.g,Si004283m.g,Si002803m.g,Si003806m.g,Si010739m.g,Si002065m.g
GO:0000272	polysaccharide catabolic process	biological_process	0.70266	1	1	1352	23	22835	Si034783m.g
GO:0008544	epidermis development	biological_process	0.70335	1	1	1352	20	22835	Si037452m.g
GO:0031047	gene silencing by RNA	biological_process	0.70404	1	1	1352	24	22835	Si018744m.g
GO:0050801	ion homeostasis	biological_process	0.70453	1	2	1352	39	22835	Si007326m.g,Si039876m.g
GO:0055065	metal ion homeostasis	biological_process	0.70453	1	2	1352	39	22835	Si007326m.g,Si039876m.g
GO:0055080	cation homeostasis	biological_process	0.70453	1	2	1352	39	22835	Si039876m.g,Si007326m.g
GO:0098771	inorganic ion homeostasis	biological_process	0.70453	1	2	1352	39	22835	Si039876m.g,Si007326m.g
GO:0009664	plant-type cell wall organization	biological_process	0.70533	1	1	1352	19	22835	Si025147m.g
GO:0071669	plant-type cell wall organization or biogenesis	biological_process	0.70533	1	1	1352	19	22835	Si025147m.g
GO:0019538	protein metabolic process	biological_process	0.70846	1	208	1352	3853	22835	Si019239m.g,Si000584m.g,Si034512m.g,Si029831m.g,Si019638m.g,Si022053m.g,Si029862m.g,Si011027m.g,Si029769m.g,Si021826m.g,Si036160m.g,Si002938m.g,Si039327m.g,Si033273m.g,Si005163m.g,Si009437m.g,Si009248m.g,Si028958m.g,Si018591m.g,Si033923m.g,Si025844m.g,Si009439m.g,Si001181m.g,Si004602m.g,Si003906m.g,Si020151m.g,Si004921m.g,Si023304m.g,Si029291m.g,Si029652m.g,Si000714m.g,Si028727m.g,Si009410m.g,Si0…
GO:0006338	chromatin remodeling	biological_process	0.70955	1	5	1352	91	22835	Si030943m.g,Si012585m.g,Si012017m.g,Si039629m.g,Si030560m.g
GO:0016458	gene silencing	biological_process	0.71024	1	1	1352	25	22835	Si018744m.g
GO:0019684	photosynthesis, light reaction	biological_process	0.71087	1	2	1352	38	22835	Si023016m.g,Si012451m.g
GO:2000026	regulation of multicellular organismal development	biological_process	0.71226	1	1	1352	19	22835	Si010739m.g
GO:0045930	negative regulation of mitotic cell cycle	biological_process	0.71362	1	1	1352	20	22835	Si007978m.g
GO:0006888	ER to Golgi vesicle-mediated transport	biological_process	0.71455	1	2	1352	50	22835	Si035083m.g,Si000959m.g
GO:0006612	protein targeting to membrane	biological_process	0.71478	1	4	1352	99	22835	Si015101m.g,Si021185m.g,Si016122m.g,Si032403m.g
GO:0006066	alcohol metabolic process	biological_process	0.71864	1	2	1352	42	22835	Si028044m.g,Si017645m.g
GO:0030436	asexual sporulation	biological_process	0.71932	1	1	1352	19	22835	Si035307m.g
GO:0010941	regulation of cell death	biological_process	0.72126	1	2	1352	44	22835	Si010739m.g,Si029685m.g
GO:0042981	regulation of apoptotic process	biological_process	0.72126	1	2	1352	44	22835	Si029685m.g,Si010739m.g
GO:0043067	regulation of programmed cell death	biological_process	0.72126	1	2	1352	44	22835	Si029685m.g,Si010739m.g
GO:0019725	cellular homeostasis	biological_process	0.72159	1	10	1352	181	22835	Si003362m.g,Si023769m.g,Si034860m.g,Si018744m.g,Si019095m.g,Si007326m.g,Si001322m.g,Si002802m.g,Si039876m.g,Si030840m.g
GO:1901661	quinone metabolic process	biological_process	0.72429	1	1	1352	22	22835	Si010566m.g
GO:1901663	quinone biosynthetic process	biological_process	0.72429	1	1	1352	22	22835	Si010566m.g
GO:0018130	heterocycle biosynthetic process	biological_process	0.7245	1	161	1352	2821	22835	Si018481m.g,Si023291m.g,Si014220m.g,Si025307m.g,Si022933m.g,Si038282m.g,Si010315m.g,Si038001m.g,Si010703m.g,Si024916m.g,Si018252m.g,Si007221m.g,Si015283m.g,Si030429m.g,Si036388m.g,Si030998m.g,Si017936m.g,Si030056m.g,Si003053m.g,Si009857m.g,Si037255m.g,Si013050m.g,Si009922m.g,Si037095m.g,Si024041m.g,Si039969m.g,Si008587m.g,Si020138m.g,Si027969m.g,Si002846m.g,Si007373m.g,Si007219m.g,Si022788m.g,Si0…
GO:0022406	membrane docking	biological_process	0.72644	1	1	1352	26	22835	Si035729m.g
GO:0055082	cellular chemical homeostasis	biological_process	0.72732	1	2	1352	41	22835	Si007326m.g,Si039876m.g
GO:0019438	aromatic compound biosynthetic process	biological_process	0.72899	1	159	1352	2784	22835	Si030942m.g,Si002862m.g,Si004195m.g,Si018237m.g,Si011433m.g,Si010813m.g,Si028000m.g,Si002091m.g,Si037452m.g,Si002983m.g,Si003782m.g,Si003289m.g,Si034912m.g,Si026379m.g,Si017774m.g,Si003061m.g,Si010412m.g,Si016248m.g,Si014978m.g,Si018619m.g,Si007892m.g,Si002989m.g,Si002618m.g,Si007144m.g,Si015864m.g,Si022323m.g,Si009256m.g,Si031602m.g,Si032292m.g,Si013775m.g,Si000395m.g,Si004720m.g,Si031009m.g,Si0…
GO:0042181	ketone biosynthetic process	biological_process	0.73058	1	1	1352	23	22835	Si010566m.g
GO:0030260	entry into host cell	biological_process	0.73127	1	1	1352	26	22835	Si016103m.g
GO:0044409	entry into host	biological_process	0.73127	1	1	1352	26	22835	Si016103m.g
GO:0046718	viral entry into host cell	biological_process	0.73127	1	1	1352	26	22835	Si016103m.g
GO:0051806	entry into cell of other organism involved in symbiotic interaction	biological_process	0.73127	1	1	1352	26	22835	Si016103m.g
GO:0051828	entry into other organism involved in symbiotic interaction	biological_process	0.73127	1	1	1352	26	22835	Si016103m.g
GO:0031399	regulation of protein modification process	biological_process	0.73135	1	2	1352	44	22835	Si011027m.g,Si010990m.g
GO:0019751	polyol metabolic process	biological_process	0.73375	1	1	1352	21	22835	Si017645m.g
GO:0015693	magnesium ion transport	biological_process	0.73515	1	1	1352	20	22835	Si022316m.g
GO:0043648	dicarboxylic acid metabolic process	biological_process	0.73785	1	2	1352	44	22835	Si010412m.g,Si022752m.g
GO:0070972	protein localization to endoplasmic reticulum	biological_process	0.739	1	4	1352	100	22835	Si015101m.g,Si021185m.g,Si032403m.g,Si016122m.g
GO:0007606	sensory perception of chemical stimulus	biological_process	0.7394	1	1	1352	23	22835	Si033051m.g
GO:0051302	regulation of cell division	biological_process	0.74033	1	2	1352	46	22835	Si006149m.g,Si010493m.g
GO:0051704	multi-organism process	biological_process	0.7408	1	69	1352	1301	22835	Si013255m.g,Si017148m.g,Si027643m.g,Si037494m.g,Si002828m.g,Si038282m.g,Si004283m.g,Si009141m.g,Si036602m.g,Si006428m.g,Si011875m.g,Si019578m.g,Si024906m.g,Si018252m.g,Si033597m.g,Si009821m.g,Si034050m.g,Si008029m.g,Si025300m.g,Si025148m.g,Si019849m.g,Si015284m.g,Si019585m.g,Si032104m.g,Si002065m.g,Si003062m.g,Si029111m.g,Si026149m.g,Si036974m.g,Si029646m.g,Si000341m.g,Si022323m.g,Si028970m.g,Si0…
GO:0072525	pyridine-containing compound biosynthetic process	biological_process	0.74152	1	1	1352	23	22835	Si020701m.g
GO:1901575	organic substance catabolic process	biological_process	0.742	1	26	1352	485	22835	Si030607m.g,Si002989m.g,Si032992m.g,Si030333m.g,Si030397m.g,Si013984m.g,Si022522m.g,Si014968m.g,Si010959m.g,Si034783m.g,Si005268m.g,Si002225m.g,Si030352m.g,Si003564m.g,Si026572m.g,Si007377m.g,Si010776m.g,Si020916m.g,Si002312m.g,Si030583m.g,Si006704m.g,Si013909m.g,Si018591m.g,Si013130m.g,Si017880m.g,Si002091m.g
GO:0016042	lipid catabolic process	biological_process	0.74331	1	2	1352	45	22835	Si030607m.g,Si002989m.g
GO:0000096	sulfur amino acid metabolic process	biological_process	0.7443	1	1	1352	22	22835	Si017936m.g
GO:0019068	virion assembly	biological_process	0.74784	1	3	1352	65	22835	Si009141m.g,Si011184m.g,Si032104m.g
GO:0006811	ion transport	biological_process	0.74784	1	55	1352	1037	22835	Si024243m.g,Si009257m.g,Si012106m.g,Si000607m.g,Si035362m.g,Si035628m.g,Si027185m.g,Si011357m.g,Si038282m.g,Si027634m.g,Si021837m.g,Si000395m.g,Si001725m.g,Si022316m.g,Si007326m.g,Si003232m.g,Si035251m.g,Si033111m.g,Si002855m.g,Si013918m.g,Si040872m.g,Si004390m.g,Si022014m.g,Si019403m.g,Si024417m.g,Si003290m.g,Si035377m.g,Si019576m.g,Si034303m.g,Si023557m.g,Si040219m.g,Si005163m.g,Si002983m.g,Si0…
GO:0000902	cell morphogenesis	biological_process	0.74861	1	3	1352	76	22835	Si002803m.g,Si014889m.g,Si018035m.g
GO:0032989	cellular component morphogenesis	biological_process	0.74861	1	3	1352	76	22835	Si014889m.g,Si002803m.g,Si018035m.g
GO:0008608	attachment of spindle microtubules to kinetochore	biological_process	0.75324	1	1	1352	25	22835	Si018237m.g
GO:0044723	single-organism carbohydrate metabolic process	biological_process	0.75407	1	21	1352	440	22835	Si027901m.g,Si006695m.g,Si009413m.g,Si008671m.g,Si025907m.g,Si029646m.g,Si024978m.g,Si007978m.g,Si033256m.g,Si010021m.g,Si001332m.g,Si013130m.g,Si013755m.g,Si019585m.g,Si027686m.g,Si009755m.g,Si027629m.g,Si019638m.g,Si013282m.g,Si022119m.g,Si024741m.g
GO:0019082	viral protein processing	biological_process	0.75416	1	1	1352	23	22835	Si029646m.g
GO:0042558	pteridine-containing compound metabolic process	biological_process	0.75496	1	2	1352	43	22835	Si030794m.g,Si002515m.g
GO:0006629	lipid metabolic process	biological_process	0.75496	1	50	1352	911	22835	Si035909m.g,Si004002m.g,Si001213m.g,Si022595m.g,Si005016m.g,Si040239m.g,Si015818m.g,Si001370m.g,Si036558m.g,Si035149m.g,Si004731m.g,Si002567m.g,Si011922m.g,Si006482m.g,Si030639m.g,Si005192m.g,Si035912m.g,Si006473m.g,Si010275m.g,Si019514m.g,Si024978m.g,Si026398m.g,Si029574m.g,Si032014m.g,Si029646m.g,Si002989m.g,Si033256m.g,Si030607m.g,Si009992m.g,Si013427m.g,Si009776m.g,Si012313m.g,Si024741m.g,Si0…
GO:0006541	glutamine metabolic process	biological_process	0.75861	1	1	1352	24	22835	Si017936m.g
GO:0048585	negative regulation of response to stimulus	biological_process	0.75903	1	1	1352	24	22835	Si013685m.g
GO:0050789	regulation of biological process	biological_process	0.76171	1	198	1352	3527	22835	Si019095m.g,Si022924m.g,Si032351m.g,Si021994m.g,Si010967m.g,Si029685m.g,Si040117m.g,Si003257m.g,Si038955m.g,Si009188m.g,Si023411m.g,Si015596m.g,Si016376m.g,Si002823m.g,Si017995m.g,Si014373m.g,Si007978m.g,Si007219m.g,Si022788m.g,Si010493m.g,Si022437m.g,Si012585m.g,Si017095m.g,Si027599m.g,Si002587m.g,Si038381m.g,Si022702m.g,Si018024m.g,Si024435m.g,Si004124m.g,Si012642m.g,Si002203m.g,Si016122m.g,Si0…
GO:0043170	macromolecule metabolic process	biological_process	0.76217	1	415	1352	7532	22835	Si003564m.g,Si038614m.g,Si022316m.g,Si009413m.g,Si014376m.g,Si010776m.g,Si039962m.g,Si036821m.g,Si029121m.g,Si037316m.g,Si030380m.g,Si038583m.g,Si036565m.g,Si009257m.g,Si034366m.g,Si012106m.g,Si003953m.g,Si032771m.g,Si000551m.g,Si006292m.g,Si013440m.g,Si013726m.g,Si028727m.g,Si000714m.g,Si029291m.g,Si002748m.g,Si032956m.g,Si029652m.g,Si023304m.g,Si036118m.g,Si019270m.g,Si031238m.g,Si028589m.g,Si0…
GO:0007029	endoplasmic reticulum organization	biological_process	0.76425	1	1	1352	22	22835	Si018237m.g
GO:0000746	conjugation	biological_process	0.76435	1	1	1352	24	22835	Si025148m.g
GO:0009069	serine family amino acid metabolic process	biological_process	0.76543	1	1	1352	22	22835	Si017936m.g
GO:0006825	copper ion transport	biological_process	0.76733	1	1	1352	21	22835	Si002855m.g
GO:0050794	regulation of cellular process	biological_process	0.76883	1	190	1352	3394	22835	Si026891m.g,Si010703m.g,Si038001m.g,Si009953m.g,Si010315m.g,Si018423m.g,Si007221m.g,Si018252m.g,Si030429m.g,Si015283m.g,Si024916m.g,Si024906m.g,Si023291m.g,Si018481m.g,Si026381m.g,Si022933m.g,Si025307m.g,Si038282m.g,Si008326m.g,Si032403m.g,Si037095m.g,Si025276m.g,Si007373m.g,Si002846m.g,Si020138m.g,Si027969m.g,Si024041m.g,Si023016m.g,Si039969m.g,Si008587m.g,Si003053m.g,Si011752m.g,Si030056m.g,Si0…
GO:0016311	dephosphorylation	biological_process	0.7708	1	2	1352	50	22835	Si019531m.g,Si008357m.g
GO:0032324	molybdopterin cofactor biosynthetic process	biological_process	0.77389	1	1	1352	29	22835	Si016122m.g
GO:0043545	molybdopterin cofactor metabolic process	biological_process	0.77389	1	1	1352	29	22835	Si016122m.g
GO:0006357	regulation of transcription from RNA polymerase II promoter	biological_process	0.77822	1	7	1352	149	22835	Si017774m.g,Si007219m.g,Si002515m.g,Si010315m.g,Si015654m.g,Si009922m.g,Si004124m.g
GO:0030244	cellulose biosynthetic process	biological_process	0.78327	1	1	1352	41	22835	Si009413m.g
GO:0006261	DNA-dependent DNA replication	biological_process	0.78331	1	4	1352	87	22835	Si003905m.g,Si034732m.g,Si002983m.g,Si007219m.g
GO:0006576	cellular biogenic amine metabolic process	biological_process	0.78477	1	3	1352	74	22835	Si030392m.g,Si014924m.g,Si026891m.g
GO:0044106	cellular amine metabolic process	biological_process	0.78477	1	3	1352	74	22835	Si026891m.g,Si014924m.g,Si030392m.g
GO:0034453	microtubule anchoring	biological_process	0.78535	1	1	1352	27	22835	Si018237m.g
GO:0006401	RNA catabolic process	biological_process	0.78687	1	1	1352	27	22835	Si005268m.g
GO:0043934	sporulation	biological_process	0.79374	1	1	1352	26	22835	Si035307m.g
GO:0048878	chemical homeostasis	biological_process	0.79522	1	2	1352	48	22835	Si007326m.g,Si039876m.g
GO:0051130	positive regulation of cellular component organization	biological_process	0.79734	1	2	1352	49	22835	Si026381m.g,Si008326m.g
GO:0042180	cellular ketone metabolic process	biological_process	0.79952	1	1	1352	28	22835	Si010566m.g
GO:0006915	apoptotic process	biological_process	0.80398	1	3	1352	74	22835	Si007454m.g,Si029685m.g,Si010739m.g
GO:0012501	programmed cell death	biological_process	0.80398	1	3	1352	74	22835	Si010739m.g,Si029685m.g,Si007454m.g
GO:0051235	maintenance of location	biological_process	0.8046	1	1	1352	27	22835	Si013320m.g
GO:0006281	DNA repair	biological_process	0.81052	1	21	1352	507	22835	Si032502m.g,Si008123m.g,Si000491m.g,Si039603m.g,Si029464m.g,Si029456m.g,Si027507m.g,Si023511m.g,Si021840m.g,Si006350m.g,Si021185m.g,Si025946m.g,Si000747m.g,Si026901m.g,Si035304m.g,Si001133m.g,Si025958m.g,Si008743m.g,Si004972m.g,Si028970m.g,Si032220m.g
GO:0015718	monocarboxylic acid transport	biological_process	0.8132	1	1	1352	29	22835	Si019403m.g
GO:0016226	iron-sulfur cluster assembly	biological_process	0.81358	1	1	1352	26	22835	Si002499m.g
GO:0031163	metallo-sulfur cluster assembly	biological_process	0.81358	1	1	1352	26	22835	Si002499m.g
GO:0051188	cofactor biosynthetic process	biological_process	0.81408	1	11	1352	236	22835	Si009857m.g,Si010561m.g,Si016122m.g,Si002515m.g,Si040872m.g,Si029769m.g,Si029574m.g,Si010566m.g,Si016208m.g,Si020701m.g,Si001725m.g
GO:0016053	organic acid biosynthetic process	biological_process	0.81597	1	15	1352	305	22835	Si009992m.g,Si002567m.g,Si013427m.g,Si002515m.g,Si022752m.g,Si017936m.g,Si001213m.g,Si030392m.g,Si019514m.g,Si014220m.g,Si010275m.g,Si032502m.g,Si012313m.g,Si010412m.g,Si040239m.g
GO:0046394	carboxylic acid biosynthetic process	biological_process	0.81597	1	15	1352	305	22835	Si002567m.g,Si013427m.g,Si009992m.g,Si002515m.g,Si022752m.g,Si017936m.g,Si001213m.g,Si030392m.g,Si019514m.g,Si014220m.g,Si012313m.g,Si032502m.g,Si010275m.g,Si040239m.g,Si010412m.g
GO:0018205	peptidyl-lysine modification	biological_process	0.81695	1	1	1352	37	22835	Si007465m.g
GO:0016032	viral process	biological_process	0.81945	1	25	1352	518	22835	Si013909m.g,Si017148m.g,Si007394m.g,Si009141m.g,Si011184m.g,Si002828m.g,Si032104m.g,Si037417m.g,Si036974m.g,Si026149m.g,Si014373m.g,Si029646m.g,Si011165m.g,Si033316m.g,Si033597m.g,Si029685m.g,Si040245m.g,Si004228m.g,Si002515m.g,Si038955m.g,Si008029m.g,Si028970m.g,Si016103m.g,Si022323m.g,Si034050m.g
GO:1901362	organic cyclic compound biosynthetic process	biological_process	0.82378	1	168	1352	2992	22835	Si017095m.g,Si022788m.g,Si007219m.g,Si004124m.g,Si027599m.g,Si038381m.g,Si022702m.g,Si018024m.g,Si001725m.g,Si007359m.g,Si016122m.g,Si002203m.g,Si040872m.g,Si030558m.g,Si039427m.g,Si024816m.g,Si003776m.g,Si034860m.g,Si036893m.g,Si023261m.g,Si030392m.g,Si039246m.g,Si010967m.g,Si020701m.g,Si022924m.g,Si035217m.g,Si021994m.g,Si032351m.g,Si003257m.g,Si040117m.g,Si038955m.g,Si032014m.g,Si017995m.g,Si0…
GO:0050793	regulation of developmental process	biological_process	0.82836	1	1	1352	27	22835	Si010739m.g
GO:0048193	Golgi vesicle transport	biological_process	0.82931	1	5	1352	130	22835	Si008326m.g,Si023013m.g,Si035083m.g,Si000959m.g,Si026381m.g
GO:0070647	protein modification by small protein conjugation or removal	biological_process	0.83057	1	6	1352	162	22835	Si004003m.g,Si013440m.g,Si025330m.g,Si010229m.g,Si020151m.g,Si000162m.g
GO:0006874	cellular calcium ion homeostasis	biological_process	0.83102	1	1	1352	28	22835	Si007326m.g
GO:0055074	calcium ion homeostasis	biological_process	0.83102	1	1	1352	28	22835	Si007326m.g
GO:0072503	cellular divalent inorganic cation homeostasis	biological_process	0.83102	1	1	1352	28	22835	Si007326m.g
GO:0072507	divalent inorganic cation homeostasis	biological_process	0.83102	1	1	1352	28	22835	Si007326m.g
GO:0042060	wound healing	biological_process	0.83384	1	3	1352	78	22835	Si034038m.g,Si015173m.g,Si036343m.g
GO:0006220	pyrimidine nucleotide metabolic process	biological_process	0.83529	1	1	1352	30	22835	Si037463m.g
GO:0030001	metal ion transport	biological_process	0.83542	1	27	1352	537	22835	Si032351m.g,Si001725m.g,Si027185m.g,Si011357m.g,Si038282m.g,Si034303m.g,Si019576m.g,Si009257m.g,Si040219m.g,Si023557m.g,Si024417m.g,Si009421m.g,Si039969m.g,Si003290m.g,Si007367m.g,Si002515m.g,Si027091m.g,Si028881m.g,Si040872m.g,Si002855m.g,Si013918m.g,Si003232m.g,Si022316m.g,Si009256m.g,Si037095m.g,Si033111m.g,Si035251m.g
GO:0000003	reproduction	biological_process	0.83895	1	14	1352	287	22835	Si012106m.g,Si002065m.g,Si003806m.g,Si010493m.g,Si010132m.g,Si004283m.g,Si018237m.g,Si006149m.g,Si036160m.g,Si018252m.g,Si026892m.g,Si035307m.g,Si025300m.g,Si025330m.g
GO:0001503	ossification	biological_process	0.84024	1	1	1352	28	22835	Si002846m.g
GO:0010038	response to metal ion	biological_process	0.84085	1	1	1352	30	22835	Si013130m.g
GO:0016568	chromatin modification	biological_process	0.84233	1	6	1352	141	22835	Si039629m.g,Si030560m.g,Si012585m.g,Si001176m.g,Si012017m.g,Si030943m.g
GO:0009308	amine metabolic process	biological_process	0.84234	1	4	1352	104	22835	Si021370m.g,Si014924m.g,Si030392m.g,Si026891m.g
GO:0006325	chromatin organization	biological_process	0.84385	1	7	1352	160	22835	Si012017m.g,Si001176m.g,Si012585m.g,Si030943m.g,Si030560m.g,Si039629m.g,Si025300m.g
GO:0006298	mismatch repair	biological_process	0.84618	1	1	1352	37	22835	Si006350m.g
GO:0006486	protein glycosylation	biological_process	0.84656	1	3	1352	81	22835	Si010021m.g,Si027686m.g,Si019638m.g
GO:0043413	macromolecule glycosylation	biological_process	0.84656	1	3	1352	81	22835	Si010021m.g,Si027686m.g,Si019638m.g
GO:0007596	blood coagulation	biological_process	0.84969	1	2	1352	59	22835	Si034038m.g,Si036343m.g
GO:0045017	glycerolipid biosynthetic process	biological_process	0.85275	1	2	1352	61	22835	Si015549m.g,Si004731m.g
GO:1901607	alpha-amino acid biosynthetic process	biological_process	0.85294	1	6	1352	141	22835	Si017936m.g,Si010412m.g,Si022752m.g,Si032502m.g,Si002515m.g,Si014220m.g
GO:0070206	protein trimerization	biological_process	0.85363	1	1	1352	31	22835	Si012018m.g
GO:0051274	beta-glucan biosynthetic process	biological_process	0.85524	1	1	1352	55	22835	Si009413m.g
GO:0008610	lipid biosynthetic process	biological_process	0.85531	1	25	1352	489	22835	Si001213m.g,Si004002m.g,Si035909m.g,Si009992m.g,Si013427m.g,Si040239m.g,Si015818m.g,Si012313m.g,Si026710m.g,Si001725m.g,Si030639m.g,Si005192m.g,Si006473m.g,Si036558m.g,Si015117m.g,Si004731m.g,Si002567m.g,Si011922m.g,Si032014m.g,Si029574m.g,Si015549m.g,Si010275m.g,Si019514m.g,Si013051m.g,Si017363m.g
GO:0007346	regulation of mitotic cell cycle	biological_process	0.8556	1	1	1352	34	22835	Si007978m.g
GO:0006413	translational initiation	biological_process	0.85803	1	2	1352	58	22835	Si008465m.g,Si039529m.g
GO:0006974	cellular response to DNA damage stimulus	biological_process	0.85838	1	23	1352	558	22835	Si008123m.g,Si000491m.g,Si039603m.g,Si032502m.g,Si029464m.g,Si029456m.g,Si023511m.g,Si027507m.g,Si021840m.g,Si012585m.g,Si021185m.g,Si006350m.g,Si000747m.g,Si025946m.g,Si001133m.g,Si035304m.g,Si026901m.g,Si025958m.g,Si028970m.g,Si032220m.g,Si008743m.g,Si008151m.g,Si004972m.g
GO:0006816	calcium ion transport	biological_process	0.86046	1	1	1352	32	22835	Si027091m.g
GO:0006304	DNA modification	biological_process	0.86596	1	1	1352	32	22835	Si000607m.g
GO:0015672	monovalent inorganic cation transport	biological_process	0.86657	1	17	1352	385	22835	Si009421m.g,Si024417m.g,Si035251m.g,Si037095m.g,Si013918m.g,Si040872m.g,Si004390m.g,Si002515m.g,Si004697m.g,Si011184m.g,Si011357m.g,Si027185m.g,Si032351m.g,Si001725m.g,Si000395m.g,Si034303m.g,Si005163m.g
GO:0032787	monocarboxylic acid metabolic process	biological_process	0.86766	1	14	1352	309	22835	Si001641m.g,Si013427m.g,Si002567m.g,Si009992m.g,Si001213m.g,Si012313m.g,Si020208m.g,Si010275m.g,Si019514m.g,Si030392m.g,Si040239m.g,Si009755m.g,Si004257m.g,Si037042m.g
GO:0044272	sulfur compound biosynthetic process	biological_process	0.8677	1	2	1352	60	22835	Si017936m.g,Si010412m.g
GO:0046434	organophosphate catabolic process	biological_process	0.86811	1	1	1352	31	22835	Si017880m.g
GO:0009611	response to wounding	biological_process	0.86882	1	4	1352	102	22835	Si015173m.g,Si034038m.g,Si023665m.g,Si036343m.g
GO:0065007	biological regulation	biological_process	0.86903	1	205	1352	3762	22835	Si030056m.g,Si003742m.g,Si011752m.g,Si003053m.g,Si030998m.g,Si036388m.g,Si013050m.g,Si009922m.g,Si037255m.g,Si032731m.g,Si037095m.g,Si011849m.g,Si025276m.g,Si027091m.g,Si020138m.g,Si027969m.g,Si007373m.g,Si002846m.g,Si008587m.g,Si039969m.g,Si023016m.g,Si024041m.g,Si018481m.g,Si023291m.g,Si026381m.g,Si002711m.g,Si008326m.g,Si038282m.g,Si025307m.g,Si022933m.g,Si032403m.g,Si010315m.g,Si009953m.g,Si0…
GO:0051028	mRNA transport	biological_process	0.86986	1	1	1352	32	22835	Si018237m.g
GO:0009615	response to virus	biological_process	0.86997	1	1	1352	34	22835	Si038282m.g
GO:0006366	transcription from RNA polymerase II promoter	biological_process	0.87101	1	10	1352	230	22835	Si007219m.g,Si002515m.g,Si001176m.g,Si010315m.g,Si017774m.g,Si023261m.g,Si008357m.g,Si015654m.g,Si009922m.g,Si004124m.g
GO:0009101	glycoprotein biosynthetic process	biological_process	0.87174	1	3	1352	86	22835	Si027686m.g,Si019638m.g,Si010021m.g
GO:0000160	phosphorelay signal transduction system	biological_process	0.87266	1	3	1352	90	22835	Si023483m.g,Si016376m.g,Si012642m.g
GO:0009396	folic acid-containing compound biosynthetic process	biological_process	0.87499	1	1	1352	33	22835	Si002515m.g
GO:0016070	RNA metabolic process	biological_process	0.87543	1	171	1352	3159	22835	Si030998m.g,Si036388m.g,Si003053m.g,Si030056m.g,Si037255m.g,Si024711m.g,Si009922m.g,Si013050m.g,Si037095m.g,Si008587m.g,Si039969m.g,Si024041m.g,Si002846m.g,Si007373m.g,Si020138m.g,Si027969m.g,Si018481m.g,Si023291m.g,Si038282m.g,Si022933m.g,Si025307m.g,Si001641m.g,Si005268m.g,Si010703m.g,Si010315m.g,Si038001m.g,Si034741m.g,Si024916m.g,Si030429m.g,Si015283m.g,Si007221m.g,Si018252m.g,Si039246m.g,Si0…
GO:0098813	nuclear chromosome segregation	biological_process	0.87784	1	2	1352	64	22835	Si018237m.g,Si010132m.g
GO:0019080	viral gene expression	biological_process	0.87946	1	1	1352	36	22835	Si029646m.g
GO:0009100	glycoprotein metabolic process	biological_process	0.88101	1	3	1352	88	22835	Si019638m.g,Si027686m.g,Si010021m.g
GO:0098660	inorganic ion transmembrane transport	biological_process	0.88149	1	8	1352	205	22835	Si035251m.g,Si034303m.g,Si002855m.g,Si005163m.g,Si011184m.g,Si011357m.g,Si032351m.g,Si009421m.g
GO:0098662	inorganic cation transmembrane transport	biological_process	0.88149	1	8	1352	205	22835	Si035251m.g,Si034303m.g,Si002855m.g,Si005163m.g,Si011184m.g,Si011357m.g,Si032351m.g,Si009421m.g
GO:0006839	mitochondrial transport	biological_process	0.88223	1	1	1352	36	22835	Si019403m.g
GO:0007186	G-protein coupled receptor signaling pathway	biological_process	0.88308	1	6	1352	167	22835	Si024906m.g,Si032403m.g,Si016122m.g,Si011752m.g,Si000341m.g,Si026891m.g
GO:0044802	single-organism membrane organization	biological_process	0.8886	1	6	1352	169	22835	Si021185m.g,Si015101m.g,Si008326m.g,Si016122m.g,Si032403m.g,Si026381m.g
GO:0098655	cation transmembrane transport	biological_process	0.88895	1	8	1352	207	22835	Si034303m.g,Si035251m.g,Si005163m.g,Si002855m.g,Si011357m.g,Si011184m.g,Si009421m.g,Si032351m.g
GO:0048522	positive regulation of cellular process	biological_process	0.88999	1	9	1352	217	22835	Si026381m.g,Si033316m.g,Si010739m.g,Si018405m.g,Si007219m.g,Si008326m.g,Si014978m.g,Si007603m.g,Si013320m.g
GO:0045333	cellular respiration	biological_process	0.89134	1	4	1352	116	22835	Si013909m.g,Si000395m.g,Si031651m.g,Si032914m.g
GO:0040011	locomotion	biological_process	0.8919	1	7	1352	180	22835	Si011165m.g,Si002803m.g,Si026149m.g,Si016103m.g,Si002989m.g,Si014978m.g,Si018035m.g
GO:0006694	steroid biosynthetic process	biological_process	0.89249	1	7	1352	156	22835	Si030639m.g,Si032014m.g,Si015818m.g,Si015117m.g,Si036558m.g,Si013051m.g,Si026710m.g
GO:0000280	nuclear division	biological_process	0.89411	1	3	1352	89	22835	Si010493m.g,Si010132m.g,Si006149m.g
GO:0006790	sulfur compound metabolic process	biological_process	0.89443	1	4	1352	122	22835	Si017936m.g,Si010412m.g,Si016122m.g,Si032403m.g
GO:0006497	protein lipidation	biological_process	0.8961	1	1	1352	42	22835	Si004731m.g
GO:0006506	GPI anchor biosynthetic process	biological_process	0.8961	1	1	1352	42	22835	Si004731m.g
GO:0006661	phosphatidylinositol biosynthetic process	biological_process	0.8961	1	1	1352	42	22835	Si004731m.g
GO:0042158	lipoprotein biosynthetic process	biological_process	0.8961	1	1	1352	42	22835	Si004731m.g
GO:0044267	cellular protein metabolic process	biological_process	0.90033	1	151	1352	3026	22835	Si000162m.g,Si029121m.g,Si037316m.g,Si038583m.g,Si038614m.g,Si022316m.g,Si039962m.g,Si026639m.g,Si028727m.g,Si000714m.g,Si003953m.g,Si000551m.g,Si037330m.g,Si008342m.g,Si013440m.g,Si020151m.g,Si003906m.g,Si004602m.g,Si009439m.g,Si025844m.g,Si029291m.g,Si023304m.g,Si004921m.g,Si021826m.g,Si011027m.g,Si029769m.g,Si036160m.g,Si019638m.g,Si034512m.g,Si029831m.g,Si019239m.g,Si000584m.g,Si018591m.g,Si0…
GO:0044260	cellular macromolecule metabolic process	biological_process	0.90348	1	357	1352	6720	22835	Si029111m.g,Si017774m.g,Si034912m.g,Si003061m.g,Si003062m.g,Si010021m.g,Si018619m.g,Si007892m.g,Si002989m.g,Si002618m.g,Si016248m.g,Si006149m.g,Si014978m.g,Si007377m.g,Si028970m.g,Si002284m.g,Si032292m.g,Si010959m.g,Si022323m.g,Si022741m.g,Si009256m.g,Si031602m.g,Si025300m.g,Si030942m.g,Si011433m.g,Si018648m.g,Si018237m.g,Si015751m.g,Si002983m.g,Si028000m.g,Si010813m.g,Si037452m.g,Si021185m.g,Si0…
GO:0009057	macromolecule catabolic process	biological_process	0.90351	1	11	1352	257	22835	Si022522m.g,Si013909m.g,Si007377m.g,Si010776m.g,Si020916m.g,Si002091m.g,Si018591m.g,Si003564m.g,Si010959m.g,Si034783m.g,Si005268m.g
GO:0061024	membrane organization	biological_process	0.90376	1	7	1352	199	22835	Si016103m.g,Si008326m.g,Si021185m.g,Si015101m.g,Si032403m.g,Si016122m.g,Si026381m.g
GO:0033554	cellular response to stress	biological_process	0.90529	1	23	1352	581	22835	Si025958m.g,Si032220m.g,Si028970m.g,Si008151m.g,Si004972m.g,Si008743m.g,Si000747m.g,Si025946m.g,Si035304m.g,Si001133m.g,Si026901m.g,Si029456m.g,Si023511m.g,Si027507m.g,Si021840m.g,Si012585m.g,Si021185m.g,Si006350m.g,Si008123m.g,Si000491m.g,Si039603m.g,Si032502m.g,Si029464m.g
GO:0010629	negative regulation of gene expression	biological_process	0.90532	1	3	1352	94	22835	Si039490m.g,Si026075m.g,Si018744m.g
GO:0016569	covalent chromatin modification	biological_process	0.90743	1	1	1352	49	22835	Si001176m.g
GO:0016570	histone modification	biological_process	0.90743	1	1	1352	49	22835	Si001176m.g
GO:0009067	aspartate family amino acid biosynthetic process	biological_process	0.90914	1	1	1352	39	22835	Si017936m.g
GO:0007599	hemostasis	biological_process	0.90972	1	2	1352	69	22835	Si034038m.g,Si036343m.g
GO:0050817	coagulation	biological_process	0.90972	1	2	1352	69	22835	Si034038m.g,Si036343m.g
GO:0050878	regulation of body fluid levels	biological_process	0.90972	1	2	1352	69	22835	Si036343m.g,Si034038m.g
GO:0006457	protein folding	biological_process	0.91137	1	5	1352	132	22835	Si031689m.g,Si017820m.g,Si014373m.g,Si038614m.g,Si029291m.g
GO:0042559	pteridine-containing compound biosynthetic process	biological_process	0.91243	1	1	1352	38	22835	Si002515m.g
GO:0008202	steroid metabolic process	biological_process	0.91291	1	7	1352	164	22835	Si032014m.g,Si030639m.g,Si015818m.g,Si015117m.g,Si036558m.g,Si026710m.g,Si013051m.g
GO:0007010	cytoskeleton organization	biological_process	0.91364	1	27	1352	583	22835	Si033242m.g,Si017415m.g,Si018252m.g,Si031172m.g,Si010166m.g,Si022824m.g,Si008040m.g,Si033788m.g,Si031445m.g,Si031554m.g,Si032594m.g,Si024104m.g,Si004749m.g,Si013775m.g,Si001739m.g,Si006289m.g,Si026948m.g,Si004375m.g,Si011027m.g,Si018237m.g,Si020234m.g,Si001165m.g,Si037850m.g,Si031440m.g,Si013791m.g,Si003782m.g,Si033263m.g
GO:0046486	glycerolipid metabolic process	biological_process	0.91419	1	5	1352	150	22835	Si000747m.g,Si019531m.g,Si004731m.g,Si005016m.g,Si015549m.g
GO:0048518	positive regulation of biological process	biological_process	0.91629	1	10	1352	250	22835	Si007603m.g,Si013320m.g,Si008326m.g,Si014978m.g,Si026381m.g,Si033316m.g,Si010739m.g,Si033051m.g,Si007219m.g,Si018405m.g
GO:0006505	GPI anchor metabolic process	biological_process	0.91656	1	3	1352	96	22835	Si005016m.g,Si004731m.g,Si000747m.g
GO:0046488	phosphatidylinositol metabolic process	biological_process	0.91789	1	4	1352	129	22835	Si005016m.g,Si000747m.g,Si019531m.g,Si004731m.g
GO:0032268	regulation of cellular protein metabolic process	biological_process	0.91906	1	6	1352	168	22835	Si029685m.g,Si010990m.g,Si028218m.g,Si018423m.g,Si011721m.g,Si011027m.g
GO:0016482	cytoplasmic transport	biological_process	0.91959	1	9	1352	259	22835	Si026381m.g,Si016122m.g,Si021185m.g,Si000959m.g,Si015101m.g,Si032403m.g,Si008326m.g,Si035083m.g,Si014978m.g
GO:0006403	RNA localization	biological_process	0.92095	1	1	1352	42	22835	Si018237m.g
GO:0050657	nucleic acid transport	biological_process	0.92095	1	1	1352	42	22835	Si018237m.g
GO:0050658	RNA transport	biological_process	0.92095	1	1	1352	42	22835	Si018237m.g
GO:0051236	establishment of RNA localization	biological_process	0.92095	1	1	1352	42	22835	Si018237m.g
GO:0046474	glycerophospholipid biosynthetic process	biological_process	0.92136	1	1	1352	46	22835	Si004731m.g
GO:0015931	nucleobase-containing compound transport	biological_process	0.92585	1	1	1352	43	22835	Si018237m.g
GO:0006887	exocytosis	biological_process	0.92595	1	2	1352	80	22835	Si035729m.g,Si008838m.g
GO:0009110	vitamin biosynthetic process	biological_process	0.92796	1	3	1352	95	22835	Si020701m.g,Si010412m.g,Si017936m.g
GO:0042364	water-soluble vitamin biosynthetic process	biological_process	0.92796	1	3	1352	95	22835	Si020701m.g,Si017936m.g,Si010412m.g
GO:0044033	multi-organism metabolic process	biological_process	0.92896	1	1	1352	45	22835	Si029646m.g
GO:0051246	regulation of protein metabolic process	biological_process	0.93098	1	6	1352	173	22835	Si028218m.g,Si018423m.g,Si010990m.g,Si029685m.g,Si011027m.g,Si011721m.g
GO:0010558	negative regulation of macromolecule biosynthetic process	biological_process	0.9311	1	2	1352	72	22835	Si039490m.g,Si026075m.g
GO:0031327	negative regulation of cellular biosynthetic process	biological_process	0.9311	1	2	1352	72	22835	Si039490m.g,Si026075m.g
GO:0051172	negative regulation of nitrogen compound metabolic process	biological_process	0.9311	1	2	1352	72	22835	Si026075m.g,Si039490m.g
GO:2000113	negative regulation of cellular macromolecule biosynthetic process	biological_process	0.9311	1	2	1352	72	22835	Si026075m.g,Si039490m.g
GO:0006479	protein methylation	biological_process	0.93154	1	1	1352	52	22835	Si026639m.g
GO:0008213	protein alkylation	biological_process	0.93154	1	1	1352	52	22835	Si026639m.g
GO:0015988	energy coupled proton transmembrane transport, against electrochemical gradient	biological_process	0.93429	1	2	1352	79	22835	Si005163m.g,Si011184m.g
GO:0015991	ATP hydrolysis coupled proton transport	biological_process	0.93429	1	2	1352	79	22835	Si005163m.g,Si011184m.g
GO:0008033	tRNA processing	biological_process	0.93459	1	13	1352	341	22835	Si040872m.g,Si001641m.g,Si035909m.g,Si006473m.g,Si021185m.g,Si026919m.g,Si030193m.g,Si001725m.g,Si024711m.g,Si004257m.g,Si020701m.g,Si029574m.g,Si034144m.g
GO:1901605	alpha-amino acid metabolic process	biological_process	0.93467	1	8	1352	209	22835	Si030794m.g,Si002515m.g,Si022752m.g,Si017936m.g,Si014220m.g,Si014924m.g,Si032502m.g,Si010412m.g
GO:0006766	vitamin metabolic process	biological_process	0.93495	1	3	1352	97	22835	Si020701m.g,Si010412m.g,Si017936m.g
GO:0006767	water-soluble vitamin metabolic process	biological_process	0.93495	1	3	1352	97	22835	Si020701m.g,Si010412m.g,Si017936m.g
GO:0006913	nucleocytoplasmic transport	biological_process	0.93514	1	2	1352	79	22835	Si014978m.g,Si035083m.g
GO:0048285	organelle fission	biological_process	0.93562	1	3	1352	102	22835	Si006149m.g,Si010132m.g,Si010493m.g
GO:0009890	negative regulation of biosynthetic process	biological_process	0.93609	1	2	1352	74	22835	Si039490m.g,Si026075m.g
GO:0009072	aromatic amino acid family metabolic process	biological_process	0.9363	1	1	1352	42	22835	Si014924m.g
GO:0009056	catabolic process	biological_process	0.93688	1	32	1352	677	22835	Si005268m.g,Si017705m.g,Si003564m.g,Si030352m.g,Si026572m.g,Si010776m.g,Si032992m.g,Si022522m.g,Si013984m.g,Si013130m.g,Si019732m.g,Si030583m.g,Si034783m.g,Si010959m.g,Si002225m.g,Si007377m.g,Si020916m.g,Si030607m.g,Si002989m.g,Si014978m.g,Si030333m.g,Si030397m.g,Si014968m.g,Si018591m.g,Si017880m.g,Si002091m.g,Si011184m.g,Si018237m.g,Si002312m.g,Si006704m.g,Si013909m.g,Si029726m.g
GO:1902580	single-organism cellular localization	biological_process	0.93691	1	7	1352	213	22835	Si021185m.g,Si015101m.g,Si008326m.g,Si014978m.g,Si026381m.g,Si032403m.g,Si016122m.g
GO:0006650	glycerophospholipid metabolic process	biological_process	0.937	1	4	1352	135	22835	Si004731m.g,Si019531m.g,Si000747m.g,Si005016m.g
GO:0071555	cell wall organization	biological_process	0.93815	1	2	1352	69	22835	Si025147m.g,Si030204m.g
GO:0042592	homeostatic process	biological_process	0.94286	1	11	1352	290	22835	Si034860m.g,Si003362m.g,Si023769m.g,Si030840m.g,Si001322m.g,Si021185m.g,Si002802m.g,Si039876m.g,Si019095m.g,Si007326m.g,Si018744m.g
GO:0007155	cell adhesion	biological_process	0.9435	1	3	1352	106	22835	Si038872m.g,Si033316m.g,Si005063m.g
GO:0061025	membrane fusion	biological_process	0.94731	1	1	1352	53	22835	Si016103m.g
GO:0015980	energy derivation by oxidation of organic compounds	biological_process	0.94785	1	4	1352	135	22835	Si013909m.g,Si000395m.g,Si031651m.g,Si032914m.g
GO:0009236	cobalamin biosynthetic process	biological_process	0.94794	1	1	1352	48	22835	Si017936m.g
GO:0045893	positive regulation of transcription, DNA-templated	biological_process	0.94825	1	1	1352	52	22835	Si007219m.g
GO:0045935	positive regulation of nucleobase-containing compound metabolic process	biological_process	0.94825	1	1	1352	52	22835	Si007219m.g
GO:0051254	positive regulation of RNA metabolic process	biological_process	0.94825	1	1	1352	52	22835	Si007219m.g
GO:1902680	positive regulation of RNA biosynthetic process	biological_process	0.94825	1	1	1352	52	22835	Si007219m.g
GO:1903508	positive regulation of nucleic acid-templated transcription	biological_process	0.94825	1	1	1352	52	22835	Si007219m.g
GO:0071704	organic substance metabolic process	biological_process	0.94864	1	523	1352	9639	22835	Si007377m.g,Si022323m.g,Si002284m.g,Si028970m.g,Si010021m.g,Si003062m.g,Si029111m.g,Si019514m.g,Si034912m.g,Si014978m.g,Si010412m.g,Si002989m.g,Si010813m.g,Si028000m.g,Si018744m.g,Si005016m.g,Si018648m.g,Si015818m.g,Si011433m.g,Si021370m.g,Si008029m.g,Si002659m.g,Si010990m.g,Si026349m.g,Si026620m.g,Si024051m.g,Si001544m.g,Si027634m.g,Si010103m.g,Si026710m.g,Si004921m.g,Si002567m.g,Si006473m.g,Si0…
GO:0051128	regulation of cellular component organization	biological_process	0.94917	1	4	1352	129	22835	Si010493m.g,Si026381m.g,Si008326m.g,Si006149m.g
GO:0030168	platelet activation	biological_process	0.94942	1	1	1352	52	22835	Si034038m.g
GO:0051169	nuclear transport	biological_process	0.94958	1	2	1352	84	22835	Si035083m.g,Si014978m.g
GO:0045229	external encapsulating structure organization	biological_process	0.95018	1	2	1352	73	22835	Si030204m.g,Si025147m.g
GO:0008652	cellular amino acid biosynthetic process	biological_process	0.95024	1	6	1352	174	22835	Si017936m.g,Si010412m.g,Si022752m.g,Si002515m.g,Si032502m.g,Si014220m.g
GO:0006812	cation transport	biological_process	0.95057	1	35	1352	774	22835	Si012106m.g,Si009257m.g,Si038282m.g,Si011357m.g,Si027185m.g,Si001725m.g,Si000395m.g,Si033111m.g,Si035251m.g,Si003232m.g,Si022316m.g,Si004390m.g,Si040872m.g,Si013918m.g,Si002855m.g,Si022014m.g,Si003290m.g,Si024417m.g,Si040219m.g,Si023557m.g,Si034303m.g,Si019576m.g,Si005163m.g,Si011184m.g,Si032351m.g,Si037095m.g,Si009256m.g,Si028881m.g,Si004697m.g,Si002515m.g,Si007367m.g,Si027091m.g,Si039969m.g,Si0…
GO:0006082	organic acid metabolic process	biological_process	0.95307	1	34	1352	765	22835	Si030794m.g,Si001641m.g,Si013647m.g,Si026132m.g,Si031651m.g,Si004257m.g,Si015803m.g,Si030392m.g,Si020208m.g,Si034741m.g,Si035392m.g,Si012106m.g,Si026232m.g,Si013427m.g,Si009992m.g,Si016274m.g,Si002711m.g,Si037042m.g,Si009755m.g,Si014220m.g,Si012313m.g,Si013579m.g,Si002567m.g,Si002515m.g,Si010412m.g,Si019514m.g,Si014924m.g,Si010275m.g,Si022752m.g,Si026211m.g,Si017936m.g,Si001213m.g,Si040239m.g,Si0…
GO:0043436	oxoacid metabolic process	biological_process	0.95307	1	34	1352	765	22835	Si032502m.g,Si040239m.g,Si022752m.g,Si026211m.g,Si017936m.g,Si001213m.g,Si019514m.g,Si014924m.g,Si010275m.g,Si010412m.g,Si002567m.g,Si002515m.g,Si013579m.g,Si014220m.g,Si012313m.g,Si037042m.g,Si009755m.g,Si013427m.g,Si009992m.g,Si016274m.g,Si002711m.g,Si012106m.g,Si035392m.g,Si026232m.g,Si030392m.g,Si015803m.g,Si020208m.g,Si034741m.g,Si026132m.g,Si031651m.g,Si004257m.g,Si013647m.g,Si001641m.g,Si0…
GO:0042545	cell wall modification	biological_process	0.95434	1	1	1352	46	22835	Si030204m.g
GO:0006575	cellular modified amino acid metabolic process	biological_process	0.95442	1	2	1352	80	22835	Si030794m.g,Si002515m.g
GO:0009235	cobalamin metabolic process	biological_process	0.95487	1	1	1352	50	22835	Si017936m.g
GO:0044283	small molecule biosynthetic process	biological_process	0.95592	1	17	1352	409	22835	Si009992m.g,Si013427m.g,Si001213m.g,Si017936m.g,Si022752m.g,Si032502m.g,Si012313m.g,Si014220m.g,Si040239m.g,Si020701m.g,Si002515m.g,Si002567m.g,Si010275m.g,Si019514m.g,Si030392m.g,Si010412m.g,Si010566m.g
GO:0022610	biological adhesion	biological_process	0.95865	1	3	1352	114	22835	Si038872m.g,Si033316m.g,Si005063m.g
GO:0016052	carbohydrate catabolic process	biological_process	0.9591	1	2	1352	90	22835	Si034783m.g,Si013130m.g
GO:0019752	carboxylic acid metabolic process	biological_process	0.95923	1	33	1352	751	22835	Si040239m.g,Si032502m.g,Si026211m.g,Si001213m.g,Si017936m.g,Si022752m.g,Si010412m.g,Si010275m.g,Si019514m.g,Si014924m.g,Si013579m.g,Si002515m.g,Si002567m.g,Si009755m.g,Si037042m.g,Si012313m.g,Si014220m.g,Si026232m.g,Si012106m.g,Si035392m.g,Si002711m.g,Si013427m.g,Si009992m.g,Si031651m.g,Si004257m.g,Si026132m.g,Si020208m.g,Si034741m.g,Si030392m.g,Si015803m.g,Si030794m.g,Si013647m.g,Si001641m.g
GO:0009247	glycolipid biosynthetic process	biological_process	0.96037	1	1	1352	58	22835	Si004731m.g
GO:0046467	membrane lipid biosynthetic process	biological_process	0.96037	1	1	1352	58	22835	Si004731m.g
GO:0001775	cell activation	biological_process	0.96171	1	1	1352	58	22835	Si034038m.g
GO:0006664	glycolipid metabolic process	biological_process	0.96262	1	3	1352	114	22835	Si004731m.g,Si000747m.g,Si005016m.g
GO:0009896	positive regulation of catabolic process	biological_process	0.9639	1	1	1352	51	22835	Si014978m.g
GO:0010508	positive regulation of autophagy	biological_process	0.9639	1	1	1352	51	22835	Si014978m.g
GO:0031331	positive regulation of cellular catabolic process	biological_process	0.9639	1	1	1352	51	22835	Si014978m.g
GO:0034645	cellular macromolecule biosynthetic process	biological_process	0.96524	1	188	1352	3574	22835	Si037255m.g,Si009922m.g,Si013050m.g,Si036388m.g,Si023511m.g,Si030998m.g,Si031444m.g,Si003053m.g,Si030056m.g,Si024041m.g,Si039969m.g,Si008587m.g,Si007373m.g,Si002846m.g,Si027969m.g,Si020138m.g,Si017312m.g,Si037095m.g,Si022933m.g,Si025307m.g,Si038282m.g,Si039529m.g,Si018481m.g,Si023291m.g,Si034741m.g,Si024916m.g,Si007221m.g,Si018252m.g,Si030429m.g,Si015283m.g,Si017251m.g,Si010703m.g,Si038001m.g,Si0…
GO:0072594	establishment of protein localization to organelle	biological_process	0.96624	1	5	1352	187	22835	Si016122m.g,Si032403m.g,Si014978m.g,Si021185m.g,Si015101m.g
GO:0009891	positive regulation of biosynthetic process	biological_process	0.96625	1	1	1352	58	22835	Si007219m.g
GO:0010557	positive regulation of macromolecule biosynthetic process	biological_process	0.96625	1	1	1352	58	22835	Si007219m.g
GO:0031328	positive regulation of cellular biosynthetic process	biological_process	0.96625	1	1	1352	58	22835	Si007219m.g
GO:0051173	positive regulation of nitrogen compound metabolic process	biological_process	0.96625	1	1	1352	58	22835	Si007219m.g
GO:0035556	intracellular signal transduction	biological_process	0.96704	1	16	1352	434	22835	Si010739m.g,Si023483m.g,Si004983m.g,Si001322m.g,Si021185m.g,Si007603m.g,Si000185m.g,Si012642m.g,Si034144m.g,Si033316m.g,Si018405m.g,Si032743m.g,Si026891m.g,Si016376m.g,Si034860m.g,Si002846m.g
GO:0006323	DNA packaging	biological_process	0.96814	1	1	1352	58	22835	Si025300m.g
GO:0009066	aspartate family amino acid metabolic process	biological_process	0.96962	1	1	1352	58	22835	Si017936m.g
GO:0009059	macromolecule biosynthetic process	biological_process	0.96991	1	189	1352	3607	22835	Si010315m.g,Si038001m.g,Si010703m.g,Si015283m.g,Si017251m.g,Si030429m.g,Si018252m.g,Si007221m.g,Si024916m.g,Si034741m.g,Si023291m.g,Si018481m.g,Si039529m.g,Si038282m.g,Si025307m.g,Si022933m.g,Si037095m.g,Si017312m.g,Si020138m.g,Si027969m.g,Si002846m.g,Si007373m.g,Si039969m.g,Si008587m.g,Si024041m.g,Si030056m.g,Si003053m.g,Si031444m.g,Si030998m.g,Si023511m.g,Si036388m.g,Si013050m.g,Si009922m.g,Si0…
GO:0007059	chromosome segregation	biological_process	0.9702	1	2	1352	91	22835	Si018237m.g,Si010132m.g
GO:0016485	protein processing	biological_process	0.97095	1	1	1352	60	22835	Si029646m.g
GO:0051604	protein maturation	biological_process	0.97095	1	1	1352	60	22835	Si029646m.g
GO:0006606	protein import into nucleus	biological_process	0.97112	1	1	1352	62	22835	Si014978m.g
GO:0034504	protein localization to nucleus	biological_process	0.97112	1	1	1352	62	22835	Si014978m.g
GO:0044744	protein targeting to nucleus	biological_process	0.97112	1	1	1352	62	22835	Si014978m.g
GO:0051170	nuclear import	biological_process	0.97112	1	1	1352	62	22835	Si014978m.g
GO:1902593	single-organism nuclear import	biological_process	0.97112	1	1	1352	62	22835	Si014978m.g
GO:0044238	primary metabolic process	biological_process	0.9725	1	493	1352	9215	22835	Si029856m.g,Si028735m.g,Si029059m.g,Si030193m.g,Si005183m.g,Si003782m.g,Si007404m.g,Si002065m.g,Si002091m.g,Si002862m.g,Si031032m.g,Si004195m.g,Si031689m.g,Si035912m.g,Si002225m.g,Si007465m.g,Si026545m.g,Si007144m.g,Si015864m.g,Si004731m.g,Si011661m.g,Si000341m.g,Si030607m.g,Si011721m.g,Si001133m.g,Si025334m.g,Si033256m.g,Si026535m.g,Si003289m.g,Si026379m.g,Si016705m.g,Si016500m.g,Si018628m.g,Si0…
GO:0007154	cell communication	biological_process	0.97296	1	49	1352	1138	22835	Si037137m.g,Si004921m.g,Si025276m.g,Si002846m.g,Si000341m.g,Si016376m.g,Si015596m.g,Si003061m.g,Si021185m.g,Si001322m.g,Si009333m.g,Si011752m.g,Si003742m.g,Si034038m.g,Si010739m.g,Si007426m.g,Si013685m.g,Si021840m.g,Si035083m.g,Si033577m.g,Si034144m.g,Si000584m.g,Si007603m.g,Si037255m.g,Si032731m.g,Si029831m.g,Si032743m.g,Si009953m.g,Si039199m.g,Si026891m.g,Si033316m.g,Si033051m.g,Si018405m.g,Si0…
GO:0051259	protein oligomerization	biological_process	0.973	1	1	1352	57	22835	Si012018m.g
GO:0007165	signal transduction	biological_process	0.97374	1	44	1352	1023	22835	Si029831m.g,Si032731m.g,Si037255m.g,Si007603m.g,Si034144m.g,Si033577m.g,Si035083m.g,Si021840m.g,Si013685m.g,Si007426m.g,Si010739m.g,Si034038m.g,Si003742m.g,Si011752m.g,Si001322m.g,Si021185m.g,Si015596m.g,Si016376m.g,Si003061m.g,Si000341m.g,Si002846m.g,Si025276m.g,Si037137m.g,Si013775m.g,Si032403m.g,Si027599m.g,Si002587m.g,Si000185m.g,Si012642m.g,Si004983m.g,Si023483m.g,Si022437m.g,Si031170m.g,Si0…
GO:0072528	pyrimidine-containing compound biosynthetic process	biological_process	0.97448	1	1	1352	61	22835	Si010412m.g
GO:0044700	single organism signaling	biological_process	0.97524	1	44	1352	1027	22835	Si013722m.g,Si024906m.g,Si034860m.g,Si031170m.g,Si009953m.g,Si032743m.g,Si026891m.g,Si039199m.g,Si033051m.g,Si033316m.g,Si016122m.g,Si018405m.g,Si012642m.g,Si002587m.g,Si000185m.g,Si013775m.g,Si032403m.g,Si027599m.g,Si022437m.g,Si004983m.g,Si023483m.g,Si002846m.g,Si000341m.g,Si015596m.g,Si016376m.g,Si003061m.g,Si025276m.g,Si037137m.g,Si035083m.g,Si034144m.g,Si033577m.g,Si037255m.g,Si007603m.g,Si0…
GO:0010628	positive regulation of gene expression	biological_process	0.97539	1	1	1352	65	22835	Si007219m.g
GO:0044724	single-organism carbohydrate catabolic process	biological_process	0.97544	1	1	1352	65	22835	Si013130m.g
GO:0008643	carbohydrate transport	biological_process	0.97592	1	1	1352	61	22835	Si031945m.g
GO:0010506	regulation of autophagy	biological_process	0.976	1	1	1352	58	22835	Si014978m.g
GO:0023052	signaling	biological_process	0.97614	1	44	1352	1029	22835	Si025276m.g,Si037137m.g,Si015596m.g,Si016376m.g,Si003061m.g,Si002846m.g,Si000341m.g,Si007426m.g,Si034038m.g,Si010739m.g,Si021840m.g,Si013685m.g,Si021185m.g,Si001322m.g,Si003742m.g,Si011752m.g,Si037255m.g,Si007603m.g,Si032731m.g,Si029831m.g,Si035083m.g,Si034144m.g,Si033577m.g,Si033051m.g,Si033316m.g,Si016122m.g,Si018405m.g,Si009953m.g,Si032743m.g,Si026891m.g,Si039199m.g,Si024906m.g,Si031170m.g,Si0…
GO:0019048	modulation by virus of host morphology or physiology	biological_process	0.97674	1	2	1352	94	22835	Si028970m.g,Si014373m.g
GO:0090304	nucleic acid metabolic process	biological_process	0.97735	1	201	1352	3981	22835	Si024041m.g,Si008587m.g,Si039969m.g,Si020138m.g,Si027969m.g,Si007373m.g,Si002846m.g,Si008743m.g,Si037095m.g,Si024711m.g,Si037255m.g,Si008123m.g,Si013050m.g,Si009922m.g,Si023511m.g,Si036388m.g,Si030998m.g,Si030056m.g,Si006350m.g,Si003053m.g,Si034741m.g,Si024916m.g,Si025946m.g,Si018252m.g,Si007221m.g,Si015283m.g,Si030429m.g,Si035304m.g,Si001641m.g,Si010315m.g,Si038001m.g,Si005268m.g,Si010703m.g,Si0…
GO:0006928	movement of cell or subcellular component	biological_process	0.97807	1	4	1352	177	22835	Si014978m.g,Si018035m.g,Si002989m.g,Si002803m.g
GO:0006367	transcription initiation from RNA polymerase II promoter	biological_process	0.97832	1	1	1352	65	22835	Si007219m.g
GO:0006260	DNA replication	biological_process	0.97871	1	17	1352	449	22835	Si012092m.g,Si034732m.g,Si002983m.g,Si007219m.g,Si021840m.g,Si023511m.g,Si018648m.g,Si018237m.g,Si003905m.g,Si000491m.g,Si014445m.g,Si002823m.g,Si014978m.g,Si000747m.g,Si003289m.g,Si012814m.g,Si039491m.g
GO:0006643	membrane lipid metabolic process	biological_process	0.9788	1	3	1352	128	22835	Si005016m.g,Si004731m.g,Si000747m.g
GO:1903509	liposaccharide metabolic process	biological_process	0.97916	1	3	1352	127	22835	Si005016m.g,Si000747m.g,Si004731m.g
GO:0033043	regulation of organelle organization	biological_process	0.97982	1	2	1352	98	22835	Si010493m.g,Si006149m.g
GO:0043038	amino acid activation	biological_process	0.98097	1	2	1352	112	22835	Si034741m.g,Si012106m.g
GO:0043039	tRNA aminoacylation	biological_process	0.98097	1	2	1352	112	22835	Si034741m.g,Si012106m.g
GO:0002949	tRNA threonylcarbamoyladenosine modification	biological_process	0.98121	1	2	1352	126	22835	Si021185m.g,Si034144m.g
GO:0070525	tRNA threonylcarbamoyladenosine metabolic process	biological_process	0.98121	1	2	1352	126	22835	Si021185m.g,Si034144m.g
GO:0042398	cellular modified amino acid biosynthetic process	biological_process	0.98142	1	1	1352	66	22835	Si002515m.g
GO:0006605	protein targeting	biological_process	0.98169	1	5	1352	201	22835	Si032403m.g,Si016122m.g,Si015101m.g,Si021185m.g,Si014978m.g
GO:0000723	telomere maintenance	biological_process	0.98359	1	1	1352	93	22835	Si021185m.g
GO:0032200	telomere organization	biological_process	0.98359	1	1	1352	93	22835	Si021185m.g
GO:0060249	anatomical structure homeostasis	biological_process	0.98359	1	1	1352	93	22835	Si021185m.g
GO:0048870	cell motility	biological_process	0.98373	1	2	1352	99	22835	Si014978m.g,Si002989m.g
GO:0051674	localization of cell	biological_process	0.98373	1	2	1352	99	22835	Si002989m.g,Si014978m.g
GO:0006091	generation of precursor metabolites and energy	biological_process	0.98375	1	8	1352	260	22835	Si013909m.g,Si007551m.g,Si000395m.g,Si023016m.g,Si031651m.g,Si032914m.g,Si012451m.g,Si013753m.g
GO:0006399	tRNA metabolic process	biological_process	0.98541	1	15	1352	452	22835	Si021185m.g,Si012106m.g,Si006473m.g,Si030193m.g,Si026919m.g,Si040872m.g,Si035909m.g,Si001641m.g,Si004257m.g,Si020701m.g,Si029574m.g,Si034144m.g,Si001725m.g,Si024711m.g,Si034741m.g
GO:0009108	coenzyme biosynthetic process	biological_process	0.98743	1	3	1352	139	22835	Si020701m.g,Si010566m.g,Si002515m.g
GO:0006644	phospholipid metabolic process	biological_process	0.9879	1	4	1352	173	22835	Si005016m.g,Si000747m.g,Si004731m.g,Si019531m.g
GO:0010604	positive regulation of macromolecule metabolic process	biological_process	0.98835	1	1	1352	80	22835	Si007219m.g
GO:0033365	protein localization to organelle	biological_process	0.98864	1	5	1352	213	22835	Si032403m.g,Si016122m.g,Si015101m.g,Si021185m.g,Si014978m.g
GO:0044271	cellular nitrogen compound biosynthetic process	biological_process	0.98958	1	181	1352	3520	22835	Si030836m.g,Si021621m.g,Si017095m.g,Si007219m.g,Si022788m.g,Si004050m.g,Si004124m.g,Si027599m.g,Si001725m.g,Si018024m.g,Si038381m.g,Si022702m.g,Si007359m.g,Si002203m.g,Si039427m.g,Si030558m.g,Si040872m.g,Si024816m.g,Si003776m.g,Si033140m.g,Si014363m.g,Si023261m.g,Si034860m.g,Si036893m.g,Si024260m.g,Si030392m.g,Si007516m.g,Si039246m.g,Si020701m.g,Si010967m.g,Si035217m.g,Si022924m.g,Si032351m.g,Si0…
GO:0006511	ubiquitin-dependent protein catabolic process	biological_process	0.98966	1	3	1352	136	22835	Si002091m.g,Si007377m.g,Si018591m.g
GO:0019941	modification-dependent protein catabolic process	biological_process	0.98966	1	3	1352	136	22835	Si018591m.g,Si002091m.g,Si007377m.g
GO:0043632	modification-dependent macromolecule catabolic process	biological_process	0.98966	1	3	1352	136	22835	Si018591m.g,Si002091m.g,Si007377m.g
GO:1902582	single-organism intracellular transport	biological_process	0.9897	1	11	1352	368	22835	Si014978m.g,Si008326m.g,Si035083m.g,Si019403m.g,Si032403m.g,Si000959m.g,Si021185m.g,Si015101m.g,Si023013m.g,Si016122m.g,Si026381m.g
GO:0051716	cellular response to stimulus	biological_process	0.99095	1	65	1352	1562	22835	Si004983m.g,Si029456m.g,Si039603m.g,Si000185m.g,Si013775m.g,Si032403m.g,Si029464m.g,Si032220m.g,Si032743m.g,Si009953m.g,Si039199m.g,Si004972m.g,Si026891m.g,Si024906m.g,Si025946m.g,Si035304m.g,Si013722m.g,Si023511m.g,Si001322m.g,Si021185m.g,Si011752m.g,Si003742m.g,Si006350m.g,Si008123m.g,Si007603m.g,Si037255m.g,Si032731m.g,Si037137m.g,Si025276m.g,Si028970m.g,Si008743m.g,Si003061m.g,Si002846m.g,Si0…
GO:0032940	secretion by cell	biological_process	0.99108	1	2	1352	125	22835	Si035729m.g,Si008838m.g
GO:0008654	phospholipid biosynthetic process	biological_process	0.99121	1	1	1352	80	22835	Si004731m.g
GO:0007049	cell cycle	biological_process	0.99168	1	15	1352	429	22835	Si034202m.g,Si010990m.g,Si003289m.g,Si027185m.g,Si011027m.g,Si026901m.g,Si006149m.g,Si018237m.g,Si014978m.g,Si007978m.g,Si010132m.g,Si010493m.g,Si027692m.g,Si008151m.g,Si012585m.g
GO:0046903	secretion	biological_process	0.99187	1	2	1352	127	22835	Si008838m.g,Si035729m.g
GO:0044237	cellular metabolic process	biological_process	0.99196	1	438	1352	8427	22835	Si009755m.g,Si027599m.g,Si001725m.g,Si022702m.g,Si021621m.g,Si022788m.g,Si027507m.g,Si000607m.g,Si013427m.g,Si009992m.g,Si010493m.g,Si026901m.g,Si016435m.g,Si003776m.g,Si002102m.g,Si023261m.g,Si036893m.g,Si034482m.g,Si030392m.g,Si004228m.g,Si016122m.g,Si039427m.g,Si032575m.g,Si027448m.g,Si019837m.g,Si020701m.g,Si011184m.g,Si032351m.g,Si029887m.g,Si031963m.g,Si021994m.g,Si029250m.g,Si016452m.g,Si0…
GO:0065008	regulation of biological quality	biological_process	0.9924	1	20	1352	557	22835	Si007326m.g,Si039876m.g,Si002802m.g,Si028970m.g,Si030905m.g,Si024978m.g,Si014373m.g,Si023769m.g,Si034860m.g,Si019095m.g,Si018744m.g,Si015284m.g,Si036343m.g,Si001322m.g,Si021185m.g,Si034038m.g,Si030840m.g,Si003362m.g,Si013255m.g,Si013320m.g
GO:0019954	asexual reproduction	biological_process	0.99254	1	2	1352	107	22835	Si018237m.g,Si035307m.g
GO:0007005	mitochondrion organization	biological_process	0.99271	1	1	1352	83	22835	Si008651m.g
GO:0031329	regulation of cellular catabolic process	biological_process	0.99316	1	1	1352	81	22835	Si014978m.g
GO:0006818	hydrogen transport	biological_process	0.99317	1	3	1352	157	22835	Si005163m.g,Si000395m.g,Si011184m.g
GO:0015992	proton transport	biological_process	0.99317	1	3	1352	157	22835	Si000395m.g,Si005163m.g,Si011184m.g
GO:1901135	carbohydrate derivative metabolic process	biological_process	0.9937	1	22	1352	596	22835	Si002235m.g,Si017880m.g,Si022580m.g,Si037463m.g,Si000395m.g,Si014529m.g,Si027686m.g,Si005016m.g,Si002312m.g,Si019638m.g,Si032914m.g,Si020701m.g,Si020916m.g,Si010776m.g,Si004731m.g,Si003564m.g,Si028053m.g,Si010959m.g,Si026608m.g,Si010021m.g,Si022522m.g,Si000747m.g
GO:0006810	transport	biological_process	0.99388	1	142	1352	3033	22835	Si035355m.g,Si035377m.g,Si002580m.g,Si005163m.g,Si000846m.g,Si035160m.g,Si005864m.g,Si008056m.g,Si035729m.g,Si035083m.g,Si025323m.g,Si017022m.g,Si002515m.g,Si026274m.g,Si016921m.g,Si011165m.g,Si029641m.g,Si038840m.g,Si006108m.g,Si033923m.g,Si012679m.g,Si009257m.g,Si012106m.g,Si029433m.g,Si027185m.g,Si006120m.g,Si024526m.g,Si003232m.g,Si022316m.g,Si016411m.g,Si020228m.g,Si033099m.g,Si024417m.g,Si0…
GO:0034470	ncRNA processing	biological_process	0.99395	1	13	1352	423	22835	Si021185m.g,Si006473m.g,Si026919m.g,Si030193m.g,Si040872m.g,Si035909m.g,Si001641m.g,Si020701m.g,Si004257m.g,Si034144m.g,Si029574m.g,Si001725m.g,Si024711m.g
GO:0071103	DNA conformation change	biological_process	0.9942	1	1	1352	90	22835	Si025300m.g
GO:0009987	cellular process	biological_process	0.99434	1	603	1352	11330	22835	Si004050m.g,Si007219m.g,Si034905m.g,Si017473m.g,Si034725m.g,Si025330m.g,Si028127m.g,Si038381m.g,Si002587m.g,Si038872m.g,Si000491m.g,Si006289m.g,Si027686m.g,Si004124m.g,Si012642m.g,Si030594m.g,Si025958m.g,Si040872m.g,Si015724m.g,Si024260m.g,Si000747m.g,Si031172m.g,Si033140m.g,Si014363m.g,Si004257m.g,Si032996m.g,Si026132m.g,Si031651m.g,Si039246m.g,Si024144m.g,Si010070m.g,Si008838m.g,Si007516m.g,Si0…
GO:0051258	protein polymerization	biological_process	0.99445	1	1	1352	89	22835	Si034038m.g
GO:0072524	pyridine-containing compound metabolic process	biological_process	0.99469	1	1	1352	89	22835	Si020701m.g
GO:0009894	regulation of catabolic process	biological_process	0.99486	1	1	1352	86	22835	Si014978m.g
GO:0031325	positive regulation of cellular metabolic process	biological_process	0.99502	1	2	1352	124	22835	Si007219m.g,Si014978m.g
GO:0006732	coenzyme metabolic process	biological_process	0.9951	1	5	1352	217	22835	Si030794m.g,Si002515m.g,Si016122m.g,Si010566m.g,Si020701m.g
GO:0051234	establishment of localization	biological_process	0.99517	1	142	1352	3049	22835	Si029433m.g,Si012106m.g,Si009257m.g,Si012679m.g,Si024526m.g,Si006120m.g,Si027185m.g,Si016411m.g,Si022316m.g,Si003232m.g,Si003290m.g,Si024417m.g,Si033099m.g,Si020228m.g,Si035160m.g,Si000846m.g,Si005163m.g,Si002580m.g,Si035355m.g,Si035377m.g,Si035083m.g,Si035729m.g,Si008056m.g,Si005864m.g,Si011165m.g,Si026274m.g,Si016921m.g,Si002515m.g,Si017022m.g,Si025323m.g,Si033923m.g,Si006108m.g,Si038840m.g,Si0…
GO:0044257	cellular protein catabolic process	biological_process	0.99518	1	3	1352	150	22835	Si018591m.g,Si007377m.g,Si002091m.g
GO:0051603	proteolysis involved in cellular protein catabolic process	biological_process	0.99518	1	3	1352	150	22835	Si007377m.g,Si002091m.g,Si018591m.g
GO:0032259	methylation	biological_process	0.99567	1	2	1352	133	22835	Si035836m.g,Si026639m.g
GO:1902600	hydrogen ion transmembrane transport	biological_process	0.99574	1	2	1352	130	22835	Si005163m.g,Si011184m.g
GO:0010467	gene expression	biological_process	0.99578	1	187	1352	3735	22835	Si002659m.g,Si030267m.g,Si005106m.g,Si032202m.g,Si030869m.g,Si031001m.g,Si031009m.g,Si004720m.g,Si000395m.g,Si008465m.g,Si013775m.g,Si008357m.g,Si015654m.g,Si015696m.g,Si021155m.g,Si035634m.g,Si001176m.g,Si025180m.g,Si018628m.g,Si026919m.g,Si016705m.g,Si003061m.g,Si003289m.g,Si034912m.g,Si017774m.g,Si002618m.g,Si007892m.g,Si002989m.g,Si018619m.g,Si014978m.g,Si016248m.g,Si015864m.g,Si007144m.g,Si0…
GO:0017038	protein import	biological_process	0.99594	1	1	1352	98	22835	Si014978m.g
GO:0043414	macromolecule methylation	biological_process	0.99603	1	1	1352	98	22835	Si026639m.g
GO:0006418	tRNA aminoacylation for protein translation	biological_process	0.99635	1	1	1352	105	22835	Si034741m.g
GO:0044265	cellular macromolecule catabolic process	biological_process	0.99649	1	4	1352	186	22835	Si002091m.g,Si007377m.g,Si005268m.g,Si018591m.g
GO:0043623	cellular protein complex assembly	biological_process	0.9966	1	5	1352	227	22835	Si015724m.g,Si004176m.g,Si029548m.g,Si034038m.g,Si025148m.g
GO:0006733	oxidoreduction coenzyme metabolic process	biological_process	0.99673	1	1	1352	98	22835	Si010566m.g
GO:0043093	FtsZ-dependent cytokinesis	biological_process	0.99677	1	1	1352	88	22835	Si018237m.g
GO:0032505	reproduction of a single-celled organism	biological_process	0.99691	1	1	1352	89	22835	Si018237m.g
GO:0070838	divalent metal ion transport	biological_process	0.99718	1	2	1352	129	22835	Si022316m.g,Si027091m.g
GO:0030163	protein catabolic process	biological_process	0.99724	1	3	1352	161	22835	Si018591m.g,Si002091m.g,Si007377m.g
GO:0009451	RNA modification	biological_process	0.99732	1	5	1352	250	22835	Si029887m.g,Si016705m.g,Si028735m.g,Si034144m.g,Si021185m.g
GO:0051179	localization	biological_process	0.99744	1	144	1352	3133	22835	Si039556m.g,Si013918m.g,Si007326m.g,Si033111m.g,Si035251m.g,Si034741m.g,Si026294m.g,Si026289m.g,Si016918m.g,Si007221m.g,Si022896m.g,Si026293m.g,Si026381m.g,Si000959m.g,Si015101m.g,Si025147m.g,Si032403m.g,Si021837m.g,Si011357m.g,Si008326m.g,Si034931m.g,Si038282m.g,Si037365m.g,Si027091m.g,Si028881m.g,Si037095m.g,Si034783m.g,Si035427m.g,Si039969m.g,Si026149m.g,Si039071m.g,Si001577m.g,Si009682m.g,Si0…
GO:0009893	positive regulation of metabolic process	biological_process	0.99753	1	2	1352	139	22835	Si014978m.g,Si007219m.g
GO:0006520	cellular amino acid metabolic process	biological_process	0.99758	1	12	1352	412	22835	Si012106m.g,Si022752m.g,Si017936m.g,Si002515m.g,Si030794m.g,Si002711m.g,Si026132m.g,Si010412m.g,Si014220m.g,Si014924m.g,Si034741m.g,Si032502m.g
GO:0000917	barrier septum assembly	biological_process	0.99768	1	1	1352	94	22835	Si018237m.g
GO:0032506	cytokinetic process	biological_process	0.99768	1	1	1352	94	22835	Si018237m.g
GO:0090529	cell septum assembly	biological_process	0.99768	1	1	1352	94	22835	Si018237m.g
GO:1902410	mitotic cytokinetic process	biological_process	0.99768	1	1	1352	94	22835	Si018237m.g
GO:0006914	autophagy	biological_process	0.99768	1	4	1352	193	22835	Si014978m.g,Si018237m.g,Si011184m.g,Si029726m.g
GO:0046483	heterocycle metabolic process	biological_process	0.99786	1	226	1352	4628	22835	Si030333m.g,Si002846m.g,Si007373m.g,Si027969m.g,Si020138m.g,Si024041m.g,Si008587m.g,Si039969m.g,Si014924m.g,Si008743m.g,Si037095m.g,Si002312m.g,Si009922m.g,Si013050m.g,Si024711m.g,Si008123m.g,Si037255m.g,Si003053m.g,Si030056m.g,Si017936m.g,Si006350m.g,Si009857m.g,Si036388m.g,Si023511m.g,Si030998m.g,Si007221m.g,Si018252m.g,Si030429m.g,Si035304m.g,Si015283m.g,Si034741m.g,Si024916m.g,Si025946m.g,Si0…
GO:0000281	mitotic cytokinesis	biological_process	0.99796	1	1	1352	96	22835	Si018237m.g
GO:0061640	cytoskeleton-dependent cytokinesis	biological_process	0.99796	1	1	1352	96	22835	Si018237m.g
GO:0006313	transposition, DNA-mediated	biological_process	0.99825	1	1	1352	141	22835	Si040117m.g
GO:0032196	transposition	biological_process	0.99825	1	1	1352	141	22835	Si040117m.g
GO:0006725	cellular aromatic compound metabolic process	biological_process	0.99825	1	226	1352	4639	22835	Si030583m.g,Si030334m.g,Si039490m.g,Si034202m.g,Si013320m.g,Si012106m.g,Si015399m.g,Si009257m.g,Si036565m.g,Si023456m.g,Si026479m.g,Si008342m.g,Si010132m.g,Si032771m.g,Si036821m.g,Si002865m.g,Si013984m.g,Si024417m.g,Si038911m.g,Si008104m.g,Si028908m.g,Si004263m.g,Si026572m.g,Si030794m.g,Si007019m.g,Si015487m.g,Si014376m.g,Si027982m.g,Si034144m.g,Si002517m.g,Si032502m.g,Si010561m.g,Si017865m.g,Si0…
GO:0009405	pathogenesis	biological_process	0.99831	1	8	1352	326	22835	Si019578m.g,Si003062m.g,Si011734m.g,Si009821m.g,Si030384m.g,Si006428m.g,Si033316m.g,Si019849m.g
GO:0044711	single-organism biosynthetic process	biological_process	0.99834	1	48	1352	1189	22835	Si015818m.g,Si020701m.g,Si040239m.g,Si027629m.g,Si032502m.g,Si022119m.g,Si019585m.g,Si009857m.g,Si010561m.g,Si022752m.g,Si017936m.g,Si001213m.g,Si004002m.g,Si035909m.g,Si007978m.g,Si016208m.g,Si010412m.g,Si029574m.g,Si032014m.g,Si019514m.g,Si010275m.g,Si006473m.g,Si030639m.g,Si006695m.g,Si005192m.g,Si004731m.g,Si011922m.g,Si002567m.g,Si036558m.g,Si002515m.g,Si013282m.g,Si014220m.g,Si026710m.g,Si0…
GO:0044249	cellular biosynthetic process	biological_process	0.99836	1	222	1352	4447	22835	Si002983m.g,Si002091m.g,Si028000m.g,Si010813m.g,Si037452m.g,Si003782m.g,Si004195m.g,Si030942m.g,Si002862m.g,Si011433m.g,Si018648m.g,Si018237m.g,Si004731m.g,Si007144m.g,Si015864m.g,Si032292m.g,Si022741m.g,Si022323m.g,Si031602m.g,Si009256m.g,Si034912m.g,Si019514m.g,Si003289m.g,Si026379m.g,Si017774m.g,Si003061m.g,Si010021m.g,Si002989m.g,Si007892m.g,Si018619m.g,Si002618m.g,Si016248m.g,Si010412m.g,Si0…
GO:0022402	cell cycle process	biological_process	0.99838	1	7	1352	288	22835	Si007978m.g,Si026901m.g,Si006149m.g,Si018237m.g,Si027185m.g,Si010493m.g,Si010132m.g
GO:0051301	cell division	biological_process	0.99842	1	3	1352	177	22835	Si010493m.g,Si006149m.g,Si018237m.g
GO:0044763	single-organism cellular process	biological_process	0.99855	1	269	1352	5613	22835	Si018237m.g,Si005016m.g,Si025300m.g,Si007603m.g,Si018744m.g,Si001322m.g,Si021185m.g,Si014978m.g,Si006149m.g,Si010412m.g,Si002989m.g,Si038580m.g,Si010021m.g,Si009421m.g,Si003061m.g,Si019514m.g,Si030397m.g,Si028970m.g,Si035855m.g,Si027634m.g,Si026232m.g,Si001176m.g,Si028154m.g,Si004983m.g,Si006229m.g,Si010990m.g,Si039199m.g,Si032743m.g,Si013647m.g,Si027629m.g,Si003362m.g,Si035083m.g,Si019638m.g,Si0…
GO:0006139	nucleobase-containing compound metabolic process	biological_process	0.99867	1	207	1352	4331	22835	Si008743m.g,Si037095m.g,Si024041m.g,Si008587m.g,Si039969m.g,Si027969m.g,Si020138m.g,Si007373m.g,Si002846m.g,Si023511m.g,Si036388m.g,Si030998m.g,Si030056m.g,Si006350m.g,Si003053m.g,Si024711m.g,Si037255m.g,Si008123m.g,Si013050m.g,Si009922m.g,Si002312m.g,Si001641m.g,Si038001m.g,Si010315m.g,Si005268m.g,Si010703m.g,Si034741m.g,Si024916m.g,Si025946m.g,Si018252m.g,Si007221m.g,Si015283m.g,Si030429m.g,Si0…
GO:0072511	divalent inorganic cation transport	biological_process	0.99872	1	2	1352	145	22835	Si027091m.g,Si022316m.g
GO:0007264	small GTPase mediated signal transduction	biological_process	0.99887	1	3	1352	194	22835	Si034144m.g,Si026891m.g,Si021185m.g
GO:0034660	ncRNA metabolic process	biological_process	0.99888	1	15	1352	534	22835	Si029574m.g,Si034144m.g,Si020701m.g,Si004257m.g,Si024711m.g,Si034741m.g,Si001725m.g,Si030193m.g,Si026919m.g,Si012106m.g,Si006473m.g,Si021185m.g,Si035909m.g,Si001641m.g,Si040872m.g
GO:0009141	nucleoside triphosphate metabolic process	biological_process	0.99888	1	3	1352	186	22835	Si037463m.g,Si000395m.g,Si032914m.g
GO:0006259	DNA metabolic process	biological_process	0.99895	1	40	1352	1169	22835	Si008743m.g,Si040117m.g,Si028970m.g,Si003289m.g,Si012814m.g,Si014978m.g,Si006149m.g,Si014445m.g,Si002823m.g,Si001133m.g,Si021840m.g,Si023511m.g,Si002983m.g,Si034732m.g,Si006350m.g,Si012092m.g,Si021185m.g,Si032502m.g,Si025300m.g,Si008123m.g,Si003905m.g,Si018237m.g,Si018648m.g,Si025958m.g,Si004972m.g,Si032220m.g,Si025946m.g,Si039491m.g,Si000747m.g,Si026901m.g,Si035304m.g,Si027507m.g,Si007219m.g,Si0…
GO:0006400	tRNA modification	biological_process	0.99902	1	2	1352	180	22835	Si034144m.g,Si021185m.g
GO:1901576	organic substance biosynthetic process	biological_process	0.99908	1	232	1352	4652	22835	Si023456m.g,Si013130m.g,Si026479m.g,Si009257m.g,Si015399m.g,Si036565m.g,Si013755m.g,Si032771m.g,Si037330m.g,Si008342m.g,Si030334m.g,Si028727m.g,Si013320m.g,Si012313m.g,Si039490m.g,Si034202m.g,Si028908m.g,Si022316m.g,Si009413m.g,Si008104m.g,Si014376m.g,Si008671m.g,Si015487m.g,Si007019m.g,Si030794m.g,Si026572m.g,Si036821m.g,Si037316m.g,Si038911m.g,Si024417m.g,Si013051m.g,Si017363m.g,Si002865m.g,Si0…
GO:0000226	microtubule cytoskeleton organization	biological_process	0.99909	1	1	1352	123	22835	Si018237m.g
GO:1901360	organic cyclic compound metabolic process	biological_process	0.99911	1	233	1352	4804	22835	Si036821m.g,Si024417m.g,Si038911m.g,Si013984m.g,Si013051m.g,Si002865m.g,Si004263m.g,Si028908m.g,Si008104m.g,Si014376m.g,Si030794m.g,Si007019m.g,Si015487m.g,Si026572m.g,Si030583m.g,Si030334m.g,Si013320m.g,Si039490m.g,Si034202m.g,Si023456m.g,Si026479m.g,Si015399m.g,Si009257m.g,Si036565m.g,Si012106m.g,Si032771m.g,Si010132m.g,Si008342m.g,Si029574m.g,Si028589m.g,Si031238m.g,Si024479m.g,Si002776m.g,Si0…
GO:0051276	chromosome organization	biological_process	0.99939	1	9	1352	394	22835	Si030560m.g,Si025300m.g,Si039629m.g,Si010132m.g,Si012585m.g,Si021185m.g,Si012017m.g,Si001176m.g,Si030943m.g
GO:0016192	vesicle-mediated transport	biological_process	0.99943	1	9	1352	429	22835	Si035729m.g,Si035083m.g,Si008326m.g,Si019107m.g,Si008838m.g,Si000959m.g,Si023013m.g,Si037365m.g,Si026381m.g
GO:0034622	cellular macromolecular complex assembly	biological_process	0.99951	1	5	1352	266	22835	Si015724m.g,Si004176m.g,Si029548m.g,Si034038m.g,Si025148m.g
GO:0000910	cytokinesis	biological_process	0.99954	1	1	1352	125	22835	Si018237m.g
GO:0046034	ATP metabolic process	biological_process	0.99955	1	2	1352	171	22835	Si032914m.g,Si000395m.g
GO:0000278	mitotic cell cycle	biological_process	0.9996	1	2	1352	164	22835	Si018237m.g,Si007978m.g
GO:1903047	mitotic cell cycle process	biological_process	0.9996	1	2	1352	164	22835	Si018237m.g,Si007978m.g
GO:0042254	ribosome biogenesis	biological_process	0.99963	1	1	1352	131	22835	Si028735m.g
GO:0044281	small molecule metabolic process	biological_process	0.99963	1	44	1352	1182	22835	Si002711m.g,Si009992m.g,Si016274m.g,Si013427m.g,Si026232m.g,Si035392m.g,Si012106m.g,Si037463m.g,Si000395m.g,Si012313m.g,Si014220m.g,Si014529m.g,Si009755m.g,Si032914m.g,Si037042m.g,Si028044m.g,Si017645m.g,Si030794m.g,Si013647m.g,Si001641m.g,Si034741m.g,Si020208m.g,Si030392m.g,Si015803m.g,Si010566m.g,Si031651m.g,Si026132m.g,Si004257m.g,Si017880m.g,Si001213m.g,Si017936m.g,Si026211m.g,Si022752m.g,Si0…
GO:0071702	organic substance transport	biological_process	0.99965	1	37	1352	1092	22835	Si031945m.g,Si014739m.g,Si014978m.g,Si001577m.g,Si006108m.g,Si033923m.g,Si039071m.g,Si026149m.g,Si003062m.g,Si034783m.g,Si037365m.g,Si034804m.g,Si035083m.g,Si005016m.g,Si018237m.g,Si025148m.g,Si026448m.g,Si021185m.g,Si036287m.g,Si035377m.g,Si002983m.g,Si002580m.g,Si000747m.g,Si023261m.g,Si019403m.g,Si015724m.g,Si030321m.g,Si011054m.g,Si016122m.g,Si004176m.g,Si008326m.g,Si035628m.g,Si015696m.g,Si0…
GO:0006397	mRNA processing	biological_process	0.99969	1	3	1352	213	22835	Si004263m.g,Si004196m.g,Si007404m.g
GO:0000041	transition metal ion transport	biological_process	0.9997	1	1	1352	129	22835	Si002855m.g
GO:0009119	ribonucleoside metabolic process	biological_process	0.99973	1	3	1352	215	22835	Si000395m.g,Si032914m.g,Si002312m.g
GO:0006996	organelle organization	biological_process	0.99973	1	41	1352	1156	22835	Si030560m.g,Si017415m.g,Si024041m.g,Si019890m.g,Si033788m.g,Si008040m.g,Si022824m.g,Si010166m.g,Si006149m.g,Si039629m.g,Si031445m.g,Si032594m.g,Si001739m.g,Si004749m.g,Si025300m.g,Si011027m.g,Si018237m.g,Si037850m.g,Si013791m.g,Si003782m.g,Si021185m.g,Si033263m.g,Si030943m.g,Si033242m.g,Si018252m.g,Si031172m.g,Si031554m.g,Si024104m.g,Si006289m.g,Si013775m.g,Si020234m.g,Si004375m.g,Si026948m.g,Si0…
GO:0009126	purine nucleoside monophosphate metabolic process	biological_process	0.99975	1	2	1352	182	22835	Si000395m.g,Si032914m.g
GO:0009167	purine ribonucleoside monophosphate metabolic process	biological_process	0.99975	1	2	1352	182	22835	Si000395m.g,Si032914m.g
GO:0009144	purine nucleoside triphosphate metabolic process	biological_process	0.99976	1	2	1352	181	22835	Si032914m.g,Si000395m.g
GO:0009199	ribonucleoside triphosphate metabolic process	biological_process	0.99976	1	2	1352	181	22835	Si000395m.g,Si032914m.g
GO:0009205	purine ribonucleoside triphosphate metabolic process	biological_process	0.99976	1	2	1352	181	22835	Si000395m.g,Si032914m.g
GO:0009116	nucleoside metabolic process	biological_process	0.99977	1	4	1352	248	22835	Si014529m.g,Si000395m.g,Si032914m.g,Si002312m.g
GO:0009161	ribonucleoside monophosphate metabolic process	biological_process	0.99978	1	2	1352	185	22835	Si000395m.g,Si032914m.g
GO:0022613	ribonucleoprotein complex biogenesis	biological_process	0.9998	1	1	1352	140	22835	Si028735m.g
GO:0009058	biosynthetic process	biological_process	0.9998	1	240	1352	4894	22835	Si004002m.g,Si036388m.g,Si023511m.g,Si030998m.g,Si026211m.g,Si003053m.g,Si031444m.g,Si017936m.g,Si030056m.g,Si001213m.g,Si009857m.g,Si019585m.g,Si024711m.g,Si037255m.g,Si040239m.g,Si009922m.g,Si013050m.g,Si017312m.g,Si036182m.g,Si036558m.g,Si006482m.g,Si011922m.g,Si006695m.g,Si030639m.g,Si037095m.g,Si024041m.g,Si039969m.g,Si008587m.g,Si007373m.g,Si002846m.g,Si016208m.g,Si020138m.g,Si027969m.g,Si0…
GO:1901657	glycosyl compound metabolic process	biological_process	0.9998	1	4	1352	251	22835	Si000395m.g,Si014529m.g,Si002312m.g,Si032914m.g
GO:0009123	nucleoside monophosphate metabolic process	biological_process	0.99982	1	2	1352	189	22835	Si000395m.g,Si032914m.g
GO:0006886	intracellular protein transport	biological_process	0.99982	1	16	1352	649	22835	Si002580m.g,Si002983m.g,Si026381m.g,Si015101m.g,Si021185m.g,Si032403m.g,Si018237m.g,Si005016m.g,Si015696m.g,Si008326m.g,Si035083m.g,Si016122m.g,Si037365m.g,Si000747m.g,Si014978m.g,Si014739m.g
GO:0009150	purine ribonucleotide metabolic process	biological_process	0.99984	1	3	1352	226	22835	Si017880m.g,Si000395m.g,Si032914m.g
GO:0009259	ribonucleotide metabolic process	biological_process	0.99986	1	3	1352	229	22835	Si000395m.g,Si017880m.g,Si032914m.g
GO:0006461	protein complex assembly	biological_process	0.99988	1	6	1352	325	22835	Si012018m.g,Si034038m.g,Si025148m.g,Si029548m.g,Si015724m.g,Si004176m.g
GO:0070271	protein complex biogenesis	biological_process	0.99988	1	6	1352	325	22835	Si025148m.g,Si012018m.g,Si034038m.g,Si029548m.g,Si015724m.g,Si004176m.g
GO:0006163	purine nucleotide metabolic process	biological_process	0.99988	1	3	1352	233	22835	Si032914m.g,Si000395m.g,Si017880m.g
GO:0019693	ribose phosphate metabolic process	biological_process	0.99992	1	3	1352	238	22835	Si032914m.g,Si000395m.g,Si017880m.g
GO:0016071	mRNA metabolic process	biological_process	0.99992	1	3	1352	239	22835	Si007404m.g,Si004263m.g,Si004196m.g
GO:0043933	macromolecular complex subunit organization	biological_process	0.99992	1	13	1352	519	22835	Si004176m.g,Si029548m.g,Si025300m.g,Si030560m.g,Si025148m.g,Si030943m.g,Si015724m.g,Si012585m.g,Si012017m.g,Si001176m.g,Si012018m.g,Si034038m.g,Si039629m.g
GO:0072521	purine-containing compound metabolic process	biological_process	0.99994	1	3	1352	243	22835	Si000395m.g,Si017880m.g,Si032914m.g
GO:0007017	microtubule-based process	biological_process	0.99994	1	1	1352	193	22835	Si018237m.g
GO:0065003	macromolecular complex assembly	biological_process	0.99995	1	6	1352	341	22835	Si029548m.g,Si012018m.g,Si034038m.g,Si025148m.g,Si004176m.g,Si015724m.g
GO:0006807	nitrogen compound metabolic process	biological_process	0.99995	1	266	1352	5579	22835	Si038911m.g,Si024417m.g,Si013984m.g,Si002865m.g,Si004263m.g,Si028908m.g,Si008104m.g,Si015487m.g,Si007019m.g,Si030794m.g,Si026572m.g,Si030583m.g,Si030334m.g,Si013320m.g,Si034202m.g,Si039490m.g,Si026479m.g,Si023456m.g,Si015399m.g,Si010132m.g,Si037330m.g,Si008342m.g,Si029574m.g,Si024479m.g,Si002776m.g,Si014445m.g,Si022554m.g,Si008277m.g,Si004222m.g,Si014968m.g,Si017962m.g,Si027432m.g,Si028053m.g,Si0…
GO:0042278	purine nucleoside metabolic process	biological_process	0.99995	1	2	1352	211	22835	Si000395m.g,Si032914m.g
GO:0046128	purine ribonucleoside metabolic process	biological_process	0.99995	1	2	1352	211	22835	Si000395m.g,Si032914m.g
GO:1902589	single-organism organelle organization	biological_process	0.99995	1	8	1352	445	22835	Si025300m.g,Si006149m.g,Si018237m.g,Si019890m.g,Si010493m.g,Si010132m.g,Si021185m.g,Si001176m.g
GO:0034641	cellular nitrogen compound metabolic process	biological_process	0.99995	1	248	1352	5259	22835	Si001133m.g,Si030607m.g,Si002618m.g,Si002989m.g,Si007892m.g,Si018619m.g,Si014978m.g,Si006149m.g,Si010412m.g,Si016248m.g,Si003061m.g,Si003289m.g,Si017774m.g,Si030397m.g,Si034912m.g,Si026379m.g,Si032292m.g,Si028970m.g,Si009256m.g,Si002225m.g,Si031602m.g,Si022323m.g,Si022741m.g,Si015864m.g,Si007144m.g,Si018648m.g,Si011433m.g,Si018237m.g,Si004195m.g,Si002862m.g,Si030942m.g,Si025300m.g,Si021185m.g,Si0…
GO:0015031	protein transport	biological_process	0.99997	1	20	1352	791	22835	Si003062m.g,Si000747m.g,Si014978m.g,Si014739m.g,Si037365m.g,Si016122m.g,Si011054m.g,Si030321m.g,Si032403m.g,Si005016m.g,Si018237m.g,Si015696m.g,Si035083m.g,Si008326m.g,Si002580m.g,Si002983m.g,Si026381m.g,Si026448m.g,Si015101m.g,Si021185m.g
GO:0034613	cellular protein localization	biological_process	0.99997	1	16	1352	697	22835	Si002983m.g,Si026381m.g,Si002580m.g,Si015101m.g,Si021185m.g,Si032403m.g,Si035083m.g,Si008326m.g,Si005016m.g,Si018237m.g,Si015696m.g,Si016122m.g,Si037365m.g,Si000747m.g,Si014739m.g,Si014978m.g
GO:0070727	cellular macromolecule localization	biological_process	0.99997	1	16	1352	697	22835	Si005016m.g,Si015696m.g,Si018237m.g,Si008326m.g,Si035083m.g,Si032403m.g,Si015101m.g,Si021185m.g,Si002580m.g,Si002983m.g,Si026381m.g,Si014978m.g,Si014739m.g,Si000747m.g,Si037365m.g,Si016122m.g
GO:0046907	intracellular transport	biological_process	0.99997	1	19	1352	773	22835	Si019403m.g,Si000747m.g,Si014978m.g,Si014739m.g,Si037365m.g,Si016122m.g,Si023013m.g,Si032403m.g,Si005016m.g,Si015696m.g,Si018237m.g,Si008326m.g,Si035083m.g,Si002580m.g,Si026381m.g,Si002983m.g,Si021185m.g,Si015101m.g,Si000959m.g
GO:0055086	nucleobase-containing small molecule metabolic process	biological_process	0.99997	1	6	1352	353	22835	Si014529m.g,Si017880m.g,Si000395m.g,Si037463m.g,Si032914m.g,Si002312m.g
GO:1901137	carbohydrate derivative biosynthetic process	biological_process	0.99997	1	4	1352	297	22835	Si004731m.g,Si010021m.g,Si019638m.g,Si027686m.g
GO:0009117	nucleotide metabolic process	biological_process	0.99998	1	4	1352	298	22835	Si017880m.g,Si037463m.g,Si000395m.g,Si032914m.g
GO:0045184	establishment of protein localization	biological_process	0.99998	1	20	1352	807	22835	Si000747m.g,Si003062m.g,Si014739m.g,Si014978m.g,Si011054m.g,Si016122m.g,Si037365m.g,Si030321m.g,Si032403m.g,Si008326m.g,Si035083m.g,Si005016m.g,Si015696m.g,Si018237m.g,Si002983m.g,Si026381m.g,Si002580m.g,Si015101m.g,Si026448m.g,Si021185m.g
GO:0006753	nucleoside phosphate metabolic process	biological_process	0.99998	1	4	1352	302	22835	Si032914m.g,Si017880m.g,Si000395m.g,Si037463m.g
GO:0071822	protein complex subunit organization	biological_process	0.99998	1	6	1352	365	22835	Si029548m.g,Si034038m.g,Si012018m.g,Si025148m.g,Si015724m.g,Si004176m.g
GO:0044085	cellular component biogenesis	biological_process	0.99998	1	19	1352	710	22835	Si015724m.g,Si008742m.g,Si029293m.g,Si012018m.g,Si007978m.g,Si028735m.g,Si032104m.g,Si019585m.g,Si010132m.g,Si034038m.g,Si017473m.g,Si008778m.g,Si018237m.g,Si002499m.g,Si011184m.g,Si004176m.g,Si009141m.g,Si029548m.g,Si025148m.g
GO:0043043	peptide biosynthetic process	biological_process	0.99998	1	23	1352	783	22835	Si008465m.g,Si028727m.g,Si039529m.g,Si037330m.g,Si004050m.g,Si007516m.g,Si031444m.g,Si030836m.g,Si021621m.g,Si013130m.g,Si024260m.g,Si034741m.g,Si013562m.g,Si016208m.g,Si033140m.g,Si017251m.g,Si014363m.g,Si037316m.g,Si017312m.g,Si023304m.g,Si039832m.g,Si022316m.g,Si022741m.g
GO:0090407	organophosphate biosynthetic process	biological_process	0.99999	1	3	1352	278	22835	Si016122m.g,Si004731m.g,Si020701m.g
GO:1901564	organonitrogen compound metabolic process	biological_process	0.99999	1	72	1352	1860	22835	Si017312m.g,Si010959m.g,Si002225m.g,Si022741m.g,Si014924m.g,Si030397m.g,Si026379m.g,Si030607m.g,Si016208m.g,Si030333m.g,Si010412m.g,Si009857m.g,Si031444m.g,Si017936m.g,Si002312m.g,Si021370m.g,Si026608m.g,Si026891m.g,Si030352m.g,Si022522m.g,Si034741m.g,Si032992m.g,Si017251m.g,Si039529m.g,Si002711m.g,Si002235m.g,Si014529m.g,Si014220m.g,Si000395m.g,Si008465m.g,Si038282m.g,Si032914m.g,Si020916m.g,Si0…
GO:0043604	amide biosynthetic process	biological_process	0.99999	1	24	1352	828	22835	Si023304m.g,Si002515m.g,Si039832m.g,Si017312m.g,Si022741m.g,Si022316m.g,Si024260m.g,Si034741m.g,Si017251m.g,Si033140m.g,Si014363m.g,Si013562m.g,Si016208m.g,Si037316m.g,Si037330m.g,Si039529m.g,Si004050m.g,Si007516m.g,Si013130m.g,Si021621m.g,Si031444m.g,Si030836m.g,Si008465m.g,Si028727m.g
GO:0022607	cellular component assembly	biological_process	0.99999	1	12	1352	553	22835	Si034038m.g,Si012018m.g,Si010132m.g,Si015724m.g,Si032104m.g,Si025148m.g,Si029548m.g,Si009141m.g,Si004176m.g,Si002499m.g,Si011184m.g,Si018237m.g
GO:0008104	protein localization	biological_process	0.99999	1	20	1352	838	22835	Si014739m.g,Si014978m.g,Si000747m.g,Si003062m.g,Si030321m.g,Si011054m.g,Si016122m.g,Si037365m.g,Si035083m.g,Si008326m.g,Si005016m.g,Si015696m.g,Si018237m.g,Si032403m.g,Si021185m.g,Si026448m.g,Si015101m.g,Si002983m.g,Si026381m.g,Si002580m.g
GO:0006518	peptide metabolic process	biological_process	0.99999	1	23	1352	809	22835	Si028727m.g,Si008465m.g,Si031444m.g,Si021621m.g,Si030836m.g,Si013130m.g,Si007516m.g,Si004050m.g,Si037330m.g,Si039529m.g,Si037316m.g,Si016208m.g,Si013562m.g,Si014363m.g,Si017251m.g,Si033140m.g,Si034741m.g,Si024260m.g,Si022316m.g,Si022741m.g,Si017312m.g,Si023304m.g,Si039832m.g
GO:0006396	RNA processing	biological_process	0.99999	1	16	1352	701	22835	Si007404m.g,Si021185m.g,Si030193m.g,Si026919m.g,Si035909m.g,Si020701m.g,Si034144m.g,Si001725m.g,Si024711m.g,Si006473m.g,Si004263m.g,Si004196m.g,Si040872m.g,Si001641m.g,Si004257m.g,Si029574m.g
GO:0006412	translation	biological_process	0.99999	1	21	1352	758	22835	Si024260m.g,Si034741m.g,Si013562m.g,Si017251m.g,Si014363m.g,Si033140m.g,Si037316m.g,Si017312m.g,Si039832m.g,Si023304m.g,Si022316m.g,Si022741m.g,Si008465m.g,Si028727m.g,Si039529m.g,Si037330m.g,Si004050m.g,Si007516m.g,Si031444m.g,Si030836m.g,Si021621m.g
GO:0019637	organophosphate metabolic process	biological_process	0.99999	1	11	1352	547	22835	Si000747m.g,Si037463m.g,Si000395m.g,Si020701m.g,Si032914m.g,Si005016m.g,Si019531m.g,Si004731m.g,Si017880m.g,Si016122m.g,Si017645m.g
GO:0033036	macromolecule localization	biological_process	0.99999	1	24	1352	935	22835	Si021185m.g,Si026448m.g,Si015101m.g,Si036287m.g,Si002983m.g,Si026381m.g,Si002580m.g,Si035083m.g,Si008326m.g,Si018237m.g,Si005016m.g,Si015696m.g,Si032403m.g,Si013320m.g,Si030321m.g,Si011054m.g,Si037365m.g,Si016122m.g,Si014739m.g,Si014978m.g,Si039071m.g,Si000747m.g,Si003062m.g,Si023261m.g
GO:0016043	cellular component organization	biological_process	1	1	62	1352	1776	22835	Si034038m.g,Si037850m.g,Si033263m.g,Si021185m.g,Si003782m.g,Si032104m.g,Si013791m.g,Si030943m.g,Si001739m.g,Si025148m.g,Si025300m.g,Si004749m.g,Si011184m.g,Si018237m.g,Si011027m.g,Si002803m.g,Si039629m.g,Si012018m.g,Si031445m.g,Si032594m.g,Si017415m.g,Si030560m.g,Si030204m.g,Si024041m.g,Si008040m.g,Si033788m.g,Si019890m.g,Si006149m.g,Si022824m.g,Si010166m.g,Si031440m.g,Si026381m.g,Si008651m.g,Si0…
GO:0071840	cellular component organization or biogenesis	biological_process	1	1	69	1352	1925	22835	Si031172m.g,Si018035m.g,Si033242m.g,Si024104m.g,Si016103m.g,Si015724m.g,Si016122m.g,Si004176m.g,Si020234m.g,Si026948m.g,Si004375m.g,Si006289m.g,Si029548m.g,Si012585m.g,Si010493m.g,Si010132m.g,Si017473m.g,Si031440m.g,Si007978m.g,Si033788m.g,Si008040m.g,Si010166m.g,Si030204m.g,Si032594m.g,Si039629m.g,Si008742m.g,Si011184m.g,Si011027m.g,Si033263m.g,Si030943m.g,Si034038m.g,Si018252m.g,Si031554m.g,Si0…
GO:0043603	cellular amide metabolic process	biological_process	1	1	25	1352	875	22835	Si022741m.g,Si022316m.g,Si039832m.g,Si002515m.g,Si023304m.g,Si030794m.g,Si017312m.g,Si037316m.g,Si017251m.g,Si033140m.g,Si014363m.g,Si013562m.g,Si016208m.g,Si034741m.g,Si024260m.g,Si013130m.g,Si031444m.g,Si021621m.g,Si030836m.g,Si007516m.g,Si004050m.g,Si037330m.g,Si039529m.g,Si028727m.g,Si008465m.g
GO:0051649	establishment of localization in cell	biological_process	1	1	21	1352	893	22835	Si015696m.g,Si005016m.g,Si035729m.g,Si018237m.g,Si035083m.g,Si008326m.g,Si032403m.g,Si008838m.g,Si021185m.g,Si015101m.g,Si000959m.g,Si002580m.g,Si026381m.g,Si002983m.g,Si014978m.g,Si014739m.g,Si019403m.g,Si000747m.g,Si023013m.g,Si037365m.g,Si016122m.g
GO:0051641	cellular localization	biological_process	1	1	21	1352	940	22835	Si032403m.g,Si008326m.g,Si035083m.g,Si015696m.g,Si005016m.g,Si035729m.g,Si018237m.g,Si026381m.g,Si002983m.g,Si002580m.g,Si000959m.g,Si015101m.g,Si021185m.g,Si008838m.g,Si000747m.g,Si019403m.g,Si014739m.g,Si014978m.g,Si037365m.g,Si016122m.g,Si023013m.g
GO:1901566	organonitrogen compound biosynthetic process	biological_process	1	1	39	1352	1363	22835	Si013130m.g,Si021621m.g,Si030836m.g,Si037330m.g,Si039529m.g,Si004050m.g,Si028727m.g,Si038282m.g,Si014220m.g,Si001725m.g,Si008465m.g,Si022316m.g,Si040872m.g,Si016122m.g,Si014363m.g,Si017251m.g,Si033140m.g,Si037316m.g,Si030392m.g,Si024260m.g,Si034741m.g,Si007516m.g,Si010561m.g,Si009857m.g,Si022752m.g,Si017936m.g,Si031444m.g,Si020701m.g,Si032502m.g,Si022741m.g,Si002515m.g,Si023304m.g,Si039832m.g,Si0…
GO:0000152	nuclear ubiquitin ligase complex	cellular_component	0.0038212	0.32008	34	1352	329	22835	Si025320m.g,Si020160m.g,Si011173m.g,Si023291m.g,Si012790m.g,Si006590m.g,Si010782m.g,Si032779m.g,Si039625m.g,Si007930m.g,Si019350m.g,Si038731m.g,Si008131m.g,Si017612m.g,Si014578m.g,Si007874m.g,Si000747m.g,Si025205m.g,Si007475m.g,Si032058m.g,Si028501m.g,Si025148m.g,Si018434m.g,Si020324m.g,Si002803m.g,Si006785m.g,Si019372m.g,Si040008m.g,Si023266m.g,Si003822m.g,Si030068m.g,Si024232m.g,Si003970m.g,Si0…
GO:0005680	anaphase-promoting complex	cellular_component	0.0038212	0.32008	34	1352	329	22835	Si007930m.g,Si019350m.g,Si038731m.g,Si006590m.g,Si010782m.g,Si032779m.g,Si039625m.g,Si012790m.g,Si025320m.g,Si020160m.g,Si023291m.g,Si011173m.g,Si000747m.g,Si025205m.g,Si007874m.g,Si008131m.g,Si014578m.g,Si017612m.g,Si025148m.g,Si032058m.g,Si028501m.g,Si007475m.g,Si030068m.g,Si003822m.g,Si024232m.g,Si003970m.g,Si007240m.g,Si023266m.g,Si040008m.g,Si002803m.g,Si006785m.g,Si019372m.g,Si018434m.g,Si0…
GO:0031461	cullin-RING ubiquitin ligase complex	cellular_component	0.0038212	0.32008	34	1352	329	22835	Si025148m.g,Si032058m.g,Si028501m.g,Si007475m.g,Si024232m.g,Si003822m.g,Si030068m.g,Si007240m.g,Si003970m.g,Si040008m.g,Si023266m.g,Si002803m.g,Si019372m.g,Si006785m.g,Si018434m.g,Si020324m.g,Si038731m.g,Si019350m.g,Si007930m.g,Si010782m.g,Si006590m.g,Si039625m.g,Si032779m.g,Si012790m.g,Si025320m.g,Si023291m.g,Si011173m.g,Si020160m.g,Si000747m.g,Si025205m.g,Si007874m.g,Si008131m.g,Si014578m.g,Si0…
GO:0000151	ubiquitin ligase complex	cellular_component	0.0044711	0.3578	34	1352	334	22835	Si032779m.g,Si039625m.g,Si006590m.g,Si010782m.g,Si007930m.g,Si019350m.g,Si038731m.g,Si020160m.g,Si023291m.g,Si011173m.g,Si025320m.g,Si012790m.g,Si025205m.g,Si000747m.g,Si014578m.g,Si017612m.g,Si008131m.g,Si007874m.g,Si028501m.g,Si032058m.g,Si025148m.g,Si007475m.g,Si023266m.g,Si040008m.g,Si003970m.g,Si007240m.g,Si003822m.g,Si030068m.g,Si024232m.g,Si020324m.g,Si018434m.g,Si006785m.g,Si019372m.g,Si0…
GO:0005802	trans-Golgi network	cellular_component	0.05322	1	2	1352	6	22835	Si008326m.g,Si026381m.g
GO:0009522	photosystem I	cellular_component	0.059288	1	6	1352	45	22835	Si015549m.g,Si032260m.g,Si027134m.g,Si028295m.g,Si033322m.g,Si028385m.g
GO:0020002	host cell plasma membrane	cellular_component	0.068819	1	1	1352	1	22835	Si011165m.g
GO:0044156	host cell junction	cellular_component	0.068819	1	1	1352	1	22835	Si011165m.g
GO:0000229	cytoplasmic chromosome	cellular_component	0.068819	1	1	1352	1	22835	Si008651m.g
GO:0000262	mitochondrial chromosome	cellular_component	0.068819	1	1	1352	1	22835	Si008651m.g
GO:0042645	mitochondrial nucleoid	cellular_component	0.068819	1	1	1352	1	22835	Si008651m.g
GO:0042720	mitochondrial inner membrane peptidase complex	cellular_component	0.083467	1	1	1352	2	22835	Si009284m.g
GO:0000314	organellar small ribosomal subunit	cellular_component	0.10849	1	2	1352	10	22835	Si002989m.g,Si026901m.g
GO:0005763	mitochondrial small ribosomal subunit	cellular_component	0.10849	1	2	1352	10	22835	Si002989m.g,Si026901m.g
GO:0015935	small ribosomal subunit	cellular_component	0.10849	1	2	1352	10	22835	Si026901m.g,Si002989m.g
GO:0044391	ribosomal subunit	cellular_component	0.11085	1	3	1352	20	22835	Si026901m.g,Si030836m.g,Si002989m.g
GO:0036126	sperm flagellum	cellular_component	0.12553	1	1	1352	2	22835	Si003690m.g
GO:0097228	sperm principal piece	cellular_component	0.12553	1	1	1352	2	22835	Si003690m.g
GO:0031984	organelle subcompartment	cellular_component	0.13578	1	2	1352	10	22835	Si026381m.g,Si008326m.g
GO:0098791	Golgi subcompartment	cellular_component	0.13578	1	2	1352	10	22835	Si008326m.g,Si026381m.g
GO:0000313	organellar ribosome	cellular_component	0.15593	1	2	1352	12	22835	Si026901m.g,Si002989m.g
GO:0005761	mitochondrial ribosome	cellular_component	0.15593	1	2	1352	12	22835	Si002989m.g,Si026901m.g
GO:0019033	viral tegument	cellular_component	0.17624	1	3	1352	23	22835	Si018024m.g,Si033286m.g,Si035392m.g
GO:0031082	BLOC complex	cellular_component	0.18702	1	2	1352	12	22835	Si010667m.g,Si007221m.g
GO:0031083	BLOC-1 complex	cellular_component	0.18702	1	2	1352	12	22835	Si007221m.g,Si010667m.g
GO:0009341	beta-galactosidase complex	cellular_component	0.18917	1	2	1352	18	22835	Si001544m.g,Si035445m.g
GO:0005770	late endosome	cellular_component	0.19871	1	1	1352	4	22835	Si029685m.g
GO:0010008	endosome membrane	cellular_component	0.19871	1	1	1352	4	22835	Si029685m.g
GO:0031902	late endosome membrane	cellular_component	0.19871	1	1	1352	4	22835	Si029685m.g
GO:0045121	membrane raft	cellular_component	0.19871	1	1	1352	4	22835	Si029685m.g
GO:0071986	Ragulator complex	cellular_component	0.19871	1	1	1352	4	22835	Si029685m.g
GO:1990234	transferase complex	cellular_component	0.20671	1	37	1352	529	22835	Si007475m.g,Si028501m.g,Si032058m.g,Si035217m.g,Si025148m.g,Si020324m.g,Si018434m.g,Si019372m.g,Si006785m.g,Si002803m.g,Si040008m.g,Si023266m.g,Si007240m.g,Si003970m.g,Si024232m.g,Si003822m.g,Si030068m.g,Si023291m.g,Si011173m.g,Si020160m.g,Si025320m.g,Si001176m.g,Si012790m.g,Si039625m.g,Si032779m.g,Si010782m.g,Si006590m.g,Si038731m.g,Si019350m.g,Si007930m.g,Si014578m.g,Si017612m.g,Si008131m.g,Si0…
GO:0005759	mitochondrial matrix	cellular_component	0.20818	1	3	1352	26	22835	Si008651m.g,Si026901m.g,Si002989m.g
GO:0009295	nucleoid	cellular_component	0.21154	1	1	1352	4	22835	Si008651m.g
GO:0036128	CatSper complex	cellular_component	0.21667	1	1	1352	4	22835	Si003690m.g
GO:0005794	Golgi apparatus	cellular_component	0.21922	1	7	1352	89	22835	Si008326m.g,Si023013m.g,Si031945m.g,Si007221m.g,Si026381m.g,Si002580m.g,Si037365m.g
GO:0009507	chloroplast	cellular_component	0.22912	1	3	1352	28	22835	Si016376m.g,Si011165m.g,Si030913m.g
GO:0009536	plastid	cellular_component	0.22912	1	3	1352	28	22835	Si016376m.g,Si011165m.g,Si030913m.g
GO:0044431	Golgi apparatus part	cellular_component	0.24168	1	6	1352	78	22835	Si008326m.g,Si031945m.g,Si023013m.g,Si026381m.g,Si037365m.g,Si002580m.g
GO:0005811	lipid particle	cellular_component	0.26516	1	2	1352	16	22835	Si033401m.g,Si022943m.g
GO:0012511	monolayer-surrounded lipid storage body	cellular_component	0.26516	1	2	1352	16	22835	Si033401m.g,Si022943m.g
GO:0097223	sperm part	cellular_component	0.27007	1	1	1352	5	22835	Si003690m.g
GO:0044441	ciliary part	cellular_component	0.2736	1	1	1352	5	22835	Si003690m.g
GO:0005768	endosome	cellular_component	0.27474	1	1	1352	6	22835	Si029685m.g
GO:0044440	endosomal part	cellular_component	0.27474	1	1	1352	6	22835	Si029685m.g
GO:0042600	chorion	cellular_component	0.27949	1	8	1352	100	22835	Si026892m.g,Si014478m.g,Si004283m.g,Si018252m.g,Si026809m.g,Si003806m.g,Si013894m.g,Si002065m.g
GO:0005637	nuclear inner membrane	cellular_component	0.2849	1	1	1352	6	22835	Si008078m.g
GO:0005639	integral component of nuclear inner membrane	cellular_component	0.2849	1	1	1352	6	22835	Si008078m.g
GO:0031229	intrinsic component of nuclear inner membrane	cellular_component	0.2849	1	1	1352	6	22835	Si008078m.g
GO:0044453	nuclear membrane part	cellular_component	0.2849	1	1	1352	6	22835	Si008078m.g
GO:0098589	membrane region	cellular_component	0.28597	1	2	1352	20	22835	Si029685m.g,Si037365m.g
GO:0048046	apoplast	cellular_component	0.29656	1	4	1352	41	22835	Si030594m.g,Si010719m.g,Si010315m.g,Si030380m.g
GO:0000124	SAGA complex	cellular_component	0.3113	1	1	1352	7	22835	Si035217m.g
GO:0042601	endospore-forming forespore	cellular_component	0.31764	1	1	1352	6	22835	Si035307m.g
GO:0042763	intracellular immature spore	cellular_component	0.31764	1	1	1352	6	22835	Si035307m.g
GO:0001772	immunological synapse	cellular_component	0.32011	1	1	1352	7	22835	Si022316m.g
GO:0097197	tetraspanin-enriched microdomain	cellular_component	0.32011	1	1	1352	7	22835	Si022316m.g
GO:1902494	catalytic complex	cellular_component	0.34709	1	43	1352	671	22835	Si010782m.g,Si006590m.g,Si032779m.g,Si039625m.g,Si038731m.g,Si007930m.g,Si019350m.g,Si001544m.g,Si025320m.g,Si001176m.g,Si023291m.g,Si011173m.g,Si020160m.g,Si035445m.g,Si012790m.g,Si013753m.g,Si000747m.g,Si023261m.g,Si025205m.g,Si008131m.g,Si014578m.g,Si017612m.g,Si007874m.g,Si032058m.g,Si028501m.g,Si025148m.g,Si035217m.g,Si007551m.g,Si007475m.g,Si023266m.g,Si040008m.g,Si011308m.g,Si024232m.g,Si0…
GO:0031965	nuclear membrane	cellular_component	0.3472	1	1	1352	8	22835	Si008078m.g
GO:0044445	cytosolic part	cellular_component	0.34961	1	2	1352	19	22835	Si007221m.g,Si010667m.g
GO:0005747	mitochondrial respiratory chain complex I	cellular_component	0.35118	1	2	1352	22	22835	Si013753m.g,Si007551m.g
GO:0030964	NADH dehydrogenase complex	cellular_component	0.35118	1	2	1352	22	22835	Si007551m.g,Si013753m.g
GO:0045271	respiratory chain complex I	cellular_component	0.35118	1	2	1352	22	22835	Si007551m.g,Si013753m.g
GO:0042651	thylakoid membrane	cellular_component	0.35938	1	5	1352	62	22835	Si028295m.g,Si028385m.g,Si040245m.g,Si011308m.g,Si027134m.g
GO:0009521	photosystem	cellular_component	0.3726	1	11	1352	157	22835	Si033322m.g,Si028295m.g,Si038774m.g,Si016376m.g,Si028385m.g,Si023016m.g,Si015549m.g,Si011308m.g,Si027134m.g,Si040245m.g,Si032260m.g
GO:0005829	cytosol	cellular_component	0.37494	1	2	1352	20	22835	Si007221m.g,Si010667m.g
GO:0030173	integral component of Golgi membrane	cellular_component	0.3806	1	1	1352	8	22835	Si023013m.g
GO:0031228	intrinsic component of Golgi membrane	cellular_component	0.3806	1	1	1352	8	22835	Si023013m.g
GO:0016459	myosin complex	cellular_component	0.38431	1	2	1352	33	22835	Si013320m.g,Si002989m.g
GO:0005891	voltage-gated calcium channel complex	cellular_component	0.41109	1	1	1352	8	22835	Si003690m.g
GO:0034704	calcium channel complex	cellular_component	0.41109	1	1	1352	8	22835	Si003690m.g
GO:0009279	cell outer membrane	cellular_component	0.41213	1	1	1352	8	22835	Si030321m.g
GO:0005576	extracellular region	cellular_component	0.42147	1	57	1352	940	22835	Si026572m.g,Si030594m.g,Si010315m.g,Si009953m.g,Si026608m.g,Si039876m.g,Si009821m.g,Si037985m.g,Si030392m.g,Si015677m.g,Si024906m.g,Si000747m.g,Si031170m.g,Si025946m.g,Si023261m.g,Si030380m.g,Si032992m.g,Si018252m.g,Si009972m.g,Si018133m.g,Si017095m.g,Si003946m.g,Si006428m.g,Si015570m.g,Si025330m.g,Si013255m.g,Si004283m.g,Si030583m.g,Si003806m.g,Si008282m.g,Si030905m.g,Si026892m.g,Si039071m.g,Si0…
GO:0005665	DNA-directed RNA polymerase II, core complex	cellular_component	0.42991	1	1	1352	9	22835	Si023261m.g
GO:0031411	gas vesicle	cellular_component	0.44933	1	1	1352	9	22835	Si024041m.g
GO:0072588	box H/ACA RNP complex	cellular_component	0.45462	1	1	1352	10	22835	Si028735m.g
GO:0015934	large ribosomal subunit	cellular_component	0.46652	1	1	1352	10	22835	Si030836m.g
GO:0017119	Golgi transport complex	cellular_component	0.47482	1	1	1352	14	22835	Si002580m.g
GO:0033644	host cell membrane	cellular_component	0.48938	1	2	1352	29	22835	Si011165m.g,Si013909m.g
GO:0001533	cornified envelope	cellular_component	0.49058	1	1	1352	12	22835	Si016376m.g
GO:0000781	chromosome, telomeric region	cellular_component	0.49529	1	1	1352	10	22835	Si010561m.g
GO:0034702	ion channel complex	cellular_component	0.49939	1	1	1352	11	22835	Si003690m.g
GO:0034703	cation channel complex	cellular_component	0.49939	1	1	1352	11	22835	Si003690m.g
GO:0030312	external encapsulating structure	cellular_component	0.50274	1	14	1352	219	22835	Si002065m.g,Si010315m.g,Si013894m.g,Si030321m.g,Si003806m.g,Si030594m.g,Si030380m.g,Si004283m.g,Si014478m.g,Si010719m.g,Si026809m.g,Si018252m.g,Si026892m.g,Si030204m.g
GO:0034357	photosynthetic membrane	cellular_component	0.50968	1	11	1352	174	22835	Si040245m.g,Si032260m.g,Si028385m.g,Si023016m.g,Si028295m.g,Si033322m.g,Si038774m.g,Si016376m.g,Si027134m.g,Si011308m.g,Si015549m.g
GO:0044218	other organism cell membrane	cellular_component	0.51165	1	2	1352	30	22835	Si013909m.g,Si011165m.g
GO:0044279	other organism membrane	cellular_component	0.51165	1	2	1352	30	22835	Si011165m.g,Si013909m.g
GO:0009538	photosystem I reaction center	cellular_component	0.51362	1	1	1352	12	22835	Si032260m.g
GO:0005874	microtubule	cellular_component	0.5145	1	2	1352	30	22835	Si018237m.g,Si007465m.g
GO:0042597	periplasmic space	cellular_component	0.5209	1	2	1352	30	22835	Si026901m.g,Si011721m.g
GO:0070461	SAGA-type complex	cellular_component	0.5244	1	1	1352	13	22835	Si035217m.g
GO:0042470	melanosome	cellular_component	0.53851	1	1	1352	13	22835	Si021155m.g
GO:0048770	pigment granule	cellular_component	0.53851	1	1	1352	13	22835	Si021155m.g
GO:0016593	Cdc73/Paf1 complex	cellular_component	0.57093	1	1	1352	15	22835	Si001176m.g
GO:0009579	thylakoid	cellular_component	0.57275	1	11	1352	183	22835	Si032260m.g,Si040245m.g,Si015549m.g,Si011308m.g,Si027134m.g,Si033322m.g,Si016376m.g,Si038774m.g,Si028295m.g,Si028385m.g,Si023016m.g
GO:0044436	thylakoid part	cellular_component	0.57275	1	11	1352	183	22835	Si027134m.g,Si015549m.g,Si011308m.g,Si028385m.g,Si023016m.g,Si033322m.g,Si016376m.g,Si038774m.g,Si028295m.g,Si032260m.g,Si040245m.g
GO:0000139	Golgi membrane	cellular_component	0.57793	1	3	1352	55	22835	Si037365m.g,Si031945m.g,Si023013m.g
GO:0005732	small nucleolar ribonucleoprotein complex	cellular_component	0.57884	1	1	1352	14	22835	Si028735m.g
GO:0005905	coated pit	cellular_component	0.57915	1	1	1352	16	22835	Si037365m.g
GO:0012510	trans-Golgi network transport vesicle membrane	cellular_component	0.57915	1	1	1352	16	22835	Si037365m.g
GO:0030125	clathrin vesicle coat	cellular_component	0.57915	1	1	1352	16	22835	Si037365m.g
GO:0030130	clathrin coat of trans-Golgi network vesicle	cellular_component	0.57915	1	1	1352	16	22835	Si037365m.g
GO:0030132	clathrin coat of coated pit	cellular_component	0.57915	1	1	1352	16	22835	Si037365m.g
GO:0030136	clathrin-coated vesicle	cellular_component	0.57915	1	1	1352	16	22835	Si037365m.g
GO:0030140	trans-Golgi network transport vesicle	cellular_component	0.57915	1	1	1352	16	22835	Si037365m.g
GO:0030665	clathrin-coated vesicle membrane	cellular_component	0.57915	1	1	1352	16	22835	Si037365m.g
GO:0098803	respiratory chain complex	cellular_component	0.59108	1	2	1352	34	22835	Si007551m.g,Si013753m.g
GO:0045095	keratin filament	cellular_component	0.59313	1	1	1352	15	22835	Si014978m.g
GO:0044462	external encapsulating structure part	cellular_component	0.60304	1	1	1352	15	22835	Si030321m.g
GO:1990204	oxidoreductase complex	cellular_component	0.61251	1	4	1352	69	22835	Si011308m.g,Si013753m.g,Si040245m.g,Si007551m.g
GO:0030133	transport vesicle	cellular_component	0.62391	1	3	1352	64	22835	Si037365m.g,Si007221m.g,Si035083m.g
GO:0000123	histone acetyltransferase complex	cellular_component	0.64028	1	1	1352	17	22835	Si035217m.g
GO:0031248	protein acetyltransferase complex	cellular_component	0.64028	1	1	1352	17	22835	Si035217m.g
GO:1902493	acetyltransferase complex	cellular_component	0.64028	1	1	1352	17	22835	Si035217m.g
GO:0042025	host cell nucleus	cellular_component	0.64306	1	8	1352	146	22835	Si012814m.g,Si021994m.g,Si000395m.g,Si002517m.g,Si034860m.g,Si003776m.g,Si011184m.g,Si023291m.g
GO:0044463	cell projection part	cellular_component	0.6529	1	1	1352	18	22835	Si003690m.g
GO:0033179	proton-transporting V-type ATPase, V0 domain	cellular_component	0.65926	1	2	1352	39	22835	Si011184m.g,Si005163m.g
GO:0055036	virion membrane	cellular_component	0.66733	1	1	1352	19	22835	Si026293m.g
GO:0033643	host cell part	cellular_component	0.66877	1	10	1352	189	22835	Si023291m.g,Si011165m.g,Si011184m.g,Si003776m.g,Si034860m.g,Si000395m.g,Si002517m.g,Si021994m.g,Si012814m.g,Si013909m.g
GO:0033647	host intracellular organelle	cellular_component	0.67264	1	8	1352	150	22835	Si023291m.g,Si021994m.g,Si012814m.g,Si000395m.g,Si002517m.g,Si034860m.g,Si003776m.g,Si011184m.g
GO:0033648	host intracellular membrane-bounded organelle	cellular_component	0.67264	1	8	1352	150	22835	Si003776m.g,Si011184m.g,Si002517m.g,Si000395m.g,Si034860m.g,Si012814m.g,Si021994m.g,Si023291m.g
GO:0005746	mitochondrial respiratory chain	cellular_component	0.67743	1	2	1352	41	22835	Si007551m.g,Si013753m.g
GO:0009654	photosystem II oxygen evolving complex	cellular_component	0.68208	1	2	1352	36	22835	Si011308m.g,Si040245m.g
GO:0018995	host	cellular_component	0.68522	1	10	1352	192	22835	Si023291m.g,Si011165m.g,Si011184m.g,Si003776m.g,Si034860m.g,Si000395m.g,Si002517m.g,Si012814m.g,Si021994m.g,Si013909m.g
GO:0043657	host cell	cellular_component	0.68522	1	10	1352	192	22835	Si011165m.g,Si023291m.g,Si012814m.g,Si021994m.g,Si013909m.g,Si034860m.g,Si000395m.g,Si002517m.g,Si011184m.g,Si003776m.g
GO:0005845	mRNA cap binding complex	cellular_component	0.68928	1	1	1352	21	22835	Si035836m.g
GO:0034518	RNA cap binding complex	cellular_component	0.68928	1	1	1352	21	22835	Si035836m.g
GO:0044215	other organism	cellular_component	0.69256	1	10	1352	193	22835	Si011184m.g,Si003776m.g,Si021994m.g,Si012814m.g,Si013909m.g,Si034860m.g,Si000395m.g,Si002517m.g,Si023291m.g,Si011165m.g
GO:0044216	other organism cell	cellular_component	0.69256	1	10	1352	193	22835	Si011184m.g,Si003776m.g,Si034860m.g,Si002517m.g,Si000395m.g,Si012814m.g,Si021994m.g,Si013909m.g,Si023291m.g,Si011165m.g
GO:0044217	other organism part	cellular_component	0.69256	1	10	1352	193	22835	Si023291m.g,Si011165m.g,Si003776m.g,Si011184m.g,Si002517m.g,Si000395m.g,Si034860m.g,Si013909m.g,Si021994m.g,Si012814m.g
GO:0030313	cell envelope	cellular_component	0.6949	1	1	1352	20	22835	Si030321m.g
GO:0070469	respiratory chain	cellular_component	0.69825	1	2	1352	43	22835	Si013753m.g,Si007551m.g
GO:0005798	Golgi-associated vesicle	cellular_component	0.70066	1	1	1352	26	22835	Si037365m.g
GO:0030660	Golgi-associated vesicle membrane	cellular_component	0.70066	1	1	1352	26	22835	Si037365m.g
GO:0016023	cytoplasmic membrane-bounded vesicle	cellular_component	0.70977	1	4	1352	95	22835	Si021155m.g,Si007221m.g,Si035083m.g,Si037365m.g
GO:0031514	motile cilium	cellular_component	0.71367	1	3	1352	61	22835	Si002989m.g,Si014978m.g,Si003690m.g
GO:0044428	nuclear part	cellular_component	0.71368	1	46	1352	818	22835	Si017612m.g,Si014578m.g,Si010315m.g,Si008131m.g,Si007874m.g,Si025205m.g,Si023261m.g,Si000747m.g,Si020160m.g,Si023291m.g,Si011173m.g,Si001176m.g,Si025320m.g,Si008078m.g,Si012790m.g,Si039625m.g,Si004124m.g,Si032779m.g,Si015654m.g,Si006590m.g,Si010782m.g,Si019350m.g,Si007930m.g,Si038731m.g,Si020324m.g,Si018434m.g,Si006785m.g,Si002515m.g,Si019372m.g,Si002803m.g,Si023266m.g,Si040008m.g,Si003970m.g,Si0…
GO:0005578	proteinaceous extracellular matrix	cellular_component	0.72108	1	5	1352	96	22835	Si031170m.g,Si003061m.g,Si003742m.g,Si033577m.g,Si017095m.g
GO:0008023	transcription elongation factor complex	cellular_component	0.72128	1	1	1352	22	22835	Si001176m.g
GO:0009539	photosystem II reaction center	cellular_component	0.72235	1	2	1352	43	22835	Si038774m.g,Si023016m.g
GO:0030118	clathrin coat	cellular_component	0.73893	1	1	1352	27	22835	Si037365m.g
GO:0031988	membrane-bounded vesicle	cellular_component	0.7417	1	4	1352	99	22835	Si037365m.g,Si035083m.g,Si021155m.g,Si007221m.g
GO:0005929	cilium	cellular_component	0.74388	1	3	1352	64	22835	Si003690m.g,Si014978m.g,Si002989m.g
GO:0033646	host intracellular part	cellular_component	0.74688	1	8	1352	163	22835	Si023291m.g,Si021994m.g,Si012814m.g,Si002517m.g,Si000395m.g,Si034860m.g,Si003776m.g,Si011184m.g
GO:0043656	intracellular region of host	cellular_component	0.74688	1	8	1352	163	22835	Si011184m.g,Si003776m.g,Si021994m.g,Si012814m.g,Si034860m.g,Si000395m.g,Si002517m.g,Si023291m.g
GO:0030658	transport vesicle membrane	cellular_component	0.77292	1	2	1352	58	22835	Si035083m.g,Si037365m.g
GO:0005887	integral component of plasma membrane	cellular_component	0.7731	1	2	1352	50	22835	Si039199m.g,Si008194m.g
GO:0005876	spindle microtubule	cellular_component	0.77513	1	1	1352	26	22835	Si018237m.g
GO:0015629	actin cytoskeleton	cellular_component	0.77633	1	2	1352	57	22835	Si002989m.g,Si013320m.g
GO:0031226	intrinsic component of plasma membrane	cellular_component	0.78469	1	2	1352	51	22835	Si008194m.g,Si039199m.g
GO:0031410	cytoplasmic vesicle	cellular_component	0.78689	1	4	1352	104	22835	Si037365m.g,Si035083m.g,Si021155m.g,Si007221m.g
GO:0009523	photosystem II	cellular_component	0.7888	1	5	1352	107	22835	Si038774m.g,Si016376m.g,Si023016m.g,Si040245m.g,Si011308m.g
GO:0044459	plasma membrane part	cellular_component	0.78925	1	5	1352	123	22835	Si022316m.g,Si039199m.g,Si003690m.g,Si037365m.g,Si008194m.g
GO:0016272	prefoldin complex	cellular_component	0.79215	1	1	1352	25	22835	Si031689m.g
GO:0005618	cell wall	cellular_component	0.79447	1	5	1352	104	22835	Si030594m.g,Si030204m.g,Si010719m.g,Si030380m.g,Si010315m.g
GO:0031300	intrinsic component of organelle membrane	cellular_component	0.79831	1	4	1352	95	22835	Si008078m.g,Si023013m.g,Si027091m.g,Si011054m.g
GO:0031301	integral component of organelle membrane	cellular_component	0.79831	1	4	1352	95	22835	Si008078m.g,Si023013m.g,Si027091m.g,Si011054m.g
GO:0031012	extracellular matrix	cellular_component	0.79909	1	5	1352	106	22835	Si017095m.g,Si033577m.g,Si003742m.g,Si003061m.g,Si031170m.g
GO:0033176	proton-transporting V-type ATPase complex	cellular_component	0.80233	1	2	1352	57	22835	Si011184m.g,Si005163m.g
GO:0019031	viral envelope	cellular_component	0.80317	1	5	1352	126	22835	Si002515m.g,Si029117m.g,Si039625m.g,Si034050m.g,Si016103m.g
GO:0036338	viral membrane	cellular_component	0.80317	1	5	1352	126	22835	Si039625m.g,Si034050m.g,Si016103m.g,Si002515m.g,Si029117m.g
GO:0016592	mediator complex	cellular_component	0.80338	1	6	1352	133	22835	Si010315m.g,Si015654m.g,Si009922m.g,Si004124m.g,Si017774m.g,Si002515m.g
GO:0098800	inner mitochondrial membrane protein complex	cellular_component	0.81051	1	3	1352	75	22835	Si013753m.g,Si007551m.g,Si009284m.g
GO:0031982	vesicle	cellular_component	0.81191	1	4	1352	108	22835	Si035083m.g,Si021155m.g,Si007221m.g,Si037365m.g
GO:1902495	transmembrane transporter complex	cellular_component	0.81499	1	1	1352	28	22835	Si003690m.g
GO:1990351	transporter complex	cellular_component	0.81499	1	1	1352	28	22835	Si003690m.g
GO:0005785	signal recognition particle receptor complex	cellular_component	0.82319	1	1	1352	27	22835	Si002983m.g
GO:0000145	exocyst	cellular_component	0.82344	1	2	1352	59	22835	Si008838m.g,Si035729m.g
GO:0030120	vesicle coat	cellular_component	0.8243	1	2	1352	68	22835	Si035083m.g,Si037365m.g
GO:0030135	coated vesicle	cellular_component	0.8243	1	2	1352	68	22835	Si035083m.g,Si037365m.g
GO:0030662	coated vesicle membrane	cellular_component	0.8243	1	2	1352	68	22835	Si035083m.g,Si037365m.g
GO:0030659	cytoplasmic vesicle membrane	cellular_component	0.83358	1	2	1352	69	22835	Si035083m.g,Si037365m.g
GO:0005635	nuclear envelope	cellular_component	0.83712	1	1	1352	36	22835	Si008078m.g
GO:0071203	WASH complex	cellular_component	0.84331	1	1	1352	30	22835	Si023557m.g
GO:0000786	nucleosome	cellular_component	0.844	1	2	1352	54	22835	Si036160m.g,Si012106m.g
GO:0019866	organelle inner membrane	cellular_component	0.84769	1	5	1352	127	22835	Si013753m.g,Si008078m.g,Si009284m.g,Si007551m.g,Si019403m.g
GO:0005791	rough endoplasmic reticulum	cellular_component	0.85311	1	1	1352	30	22835	Si002983m.g
GO:0030867	rough endoplasmic reticulum membrane	cellular_component	0.85311	1	1	1352	30	22835	Si002983m.g
GO:0032993	protein-DNA complex	cellular_component	0.85817	1	2	1352	56	22835	Si036160m.g,Si012106m.g
GO:0012506	vesicle membrane	cellular_component	0.8597	1	2	1352	73	22835	Si035083m.g,Si037365m.g
GO:0000785	chromatin	cellular_component	0.86131	1	2	1352	57	22835	Si012106m.g,Si036160m.g
GO:0012507	ER to Golgi transport vesicle membrane	cellular_component	0.86231	1	1	1352	42	22835	Si035083m.g
GO:0030127	COPII vesicle coat	cellular_component	0.86231	1	1	1352	42	22835	Si035083m.g
GO:0030134	ER to Golgi transport vesicle	cellular_component	0.86231	1	1	1352	42	22835	Si035083m.g
GO:0005742	mitochondrial outer membrane translocase complex	cellular_component	0.8629	1	1	1352	33	22835	Si022514m.g
GO:0005669	transcription factor TFIID complex	cellular_component	0.86321	1	1	1352	32	22835	Si035217m.g
GO:0005801	cis-Golgi network	cellular_component	0.86797	1	1	1352	32	22835	Si000959m.g
GO:0044815	DNA packaging complex	cellular_component	0.86949	1	2	1352	58	22835	Si036160m.g,Si012106m.g
GO:0005882	intermediate filament	cellular_component	0.8867	1	2	1352	63	22835	Si014978m.g,Si031009m.g
GO:0045111	intermediate filament cytoskeleton	cellular_component	0.8867	1	2	1352	63	22835	Si014978m.g,Si031009m.g
GO:0000778	condensed nuclear chromosome kinetochore	cellular_component	0.88903	1	1	1352	37	22835	Si018237m.g
GO:0000780	condensed nuclear chromosome, centromeric region	cellular_component	0.88903	1	1	1352	37	22835	Si018237m.g
GO:0000942	condensed nuclear chromosome outer kinetochore	cellular_component	0.88903	1	1	1352	37	22835	Si018237m.g
GO:0042729	DASH complex	cellular_component	0.88903	1	1	1352	37	22835	Si018237m.g
GO:0098799	outer mitochondrial membrane protein complex	cellular_component	0.88911	1	1	1352	36	22835	Si022514m.g
GO:0098798	mitochondrial protein complex	cellular_component	0.89055	1	4	1352	111	22835	Si007551m.g,Si009284m.g,Si013753m.g,Si022514m.g
GO:0098797	plasma membrane protein complex	cellular_component	0.89121	1	2	1352	72	22835	Si037365m.g,Si003690m.g
GO:0044433	cytoplasmic vesicle part	cellular_component	0.89368	1	2	1352	78	22835	Si037365m.g,Si035083m.g
GO:0030176	integral component of endoplasmic reticulum membrane	cellular_component	0.89564	1	2	1352	63	22835	Si011054m.g,Si027091m.g
GO:0031227	intrinsic component of endoplasmic reticulum membrane	cellular_component	0.89564	1	2	1352	63	22835	Si027091m.g,Si011054m.g
GO:0019013	viral nucleocapsid	cellular_component	0.89748	1	1	1352	36	22835	Si026274m.g
GO:0005886	plasma membrane	cellular_component	0.91437	1	13	1352	309	22835	Si035628m.g,Si008194m.g,Si016376m.g,Si011400m.g,Si033923m.g,Si040384m.g,Si007326m.g,Si022316m.g,Si039199m.g,Si026397m.g,Si003690m.g,Si037365m.g,Si010070m.g
GO:0005743	mitochondrial inner membrane	cellular_component	0.91472	1	4	1352	121	22835	Si007551m.g,Si009284m.g,Si019403m.g,Si013753m.g
GO:0044455	mitochondrial membrane part	cellular_component	0.91497	1	4	1352	120	22835	Si013753m.g,Si022514m.g,Si007551m.g,Si009284m.g
GO:0042995	cell projection	cellular_component	0.91518	1	3	1352	93	22835	Si003690m.g,Si014978m.g,Si002989m.g
GO:0071944	cell periphery	cellular_component	0.9169	1	29	1352	616	22835	Si022316m.g,Si007326m.g,Si040384m.g,Si039199m.g,Si030321m.g,Si013894m.g,Si010315m.g,Si003690m.g,Si030594m.g,Si037365m.g,Si003806m.g,Si018252m.g,Si030380m.g,Si030204m.g,Si008194m.g,Si016376m.g,Si033923m.g,Si026892m.g,Si008838m.g,Si002065m.g,Si026397m.g,Si010070m.g,Si035729m.g,Si035628m.g,Si026809m.g,Si004283m.g,Si014478m.g,Si010719m.g,Si011400m.g
GO:0016591	DNA-directed RNA polymerase II, holoenzyme	cellular_component	0.91821	1	3	1352	96	22835	Si001176m.g,Si035217m.g,Si023261m.g
GO:0098687	chromosomal region	cellular_component	0.92313	1	5	1352	136	22835	Si002091m.g,Si018237m.g,Si022323m.g,Si010561m.g,Si007978m.g
GO:0032040	small-subunit processome	cellular_component	0.92879	1	2	1352	73	22835	Si034732m.g,Si038583m.g
GO:0019898	extrinsic component of membrane	cellular_component	0.9351	1	2	1352	69	22835	Si011308m.g,Si040245m.g
GO:0000794	condensed nuclear chromosome	cellular_component	0.93741	1	1	1352	46	22835	Si018237m.g
GO:0030684	preribosome	cellular_component	0.94186	1	2	1352	77	22835	Si038583m.g,Si034732m.g
GO:0044423	virion part	cellular_component	0.94553	1	19	1352	454	22835	Si033286m.g,Si016103m.g,Si030874m.g,Si005852m.g,Si034050m.g,Si026583m.g,Si026274m.g,Si018765m.g,Si029705m.g,Si002515m.g,Si001730m.g,Si025227m.g,Si039625m.g,Si035001m.g,Si029117m.g,Si018024m.g,Si035392m.g,Si039308m.g,Si026293m.g
GO:0000428	DNA-directed RNA polymerase complex	cellular_component	0.94707	1	3	1352	105	22835	Si035217m.g,Si023261m.g,Si001176m.g
GO:0030880	RNA polymerase complex	cellular_component	0.94707	1	3	1352	105	22835	Si035217m.g,Si023261m.g,Si001176m.g
GO:0055029	nuclear DNA-directed RNA polymerase complex	cellular_component	0.94707	1	3	1352	105	22835	Si001176m.g,Si035217m.g,Si023261m.g
GO:0005634	nucleus	cellular_component	0.94798	1	104	1352	2021	22835	Si011823m.g,Si003289m.g,Si030560m.g,Si017774m.g,Si003822m.g,Si024232m.g,Si029646m.g,Si002989m.g,Si007892m.g,Si007373m.g,Si040008m.g,Si002618m.g,Si006785m.g,Si015864m.g,Si019372m.g,Si002803m.g,Si022323m.g,Si031602m.g,Si032292m.g,Si025300m.g,Si015173m.g,Si025148m.g,Si037255m.g,Si028501m.g,Si013050m.g,Si018237m.g,Si009922m.g,Si011433m.g,Si002091m.g,Si037452m.g,Si036388m.g,Si030056m.g,Si007475m.g,Si0…
GO:0005577	fibrinogen complex	cellular_component	0.94942	1	1	1352	52	22835	Si034038m.g
GO:0000775	chromosome, centromeric region	cellular_component	0.95129	1	4	1352	126	22835	Si002091m.g,Si007978m.g,Si022323m.g,Si018237m.g
GO:0033177	proton-transporting two-sector ATPase complex, proton-transporting domain	cellular_component	0.9536	1	2	1352	80	22835	Si011184m.g,Si005163m.g
GO:0000228	nuclear chromosome	cellular_component	0.95703	1	2	1352	83	22835	Si018237m.g,Si025300m.g
GO:0044448	cell cortex part	cellular_component	0.95755	1	2	1352	88	22835	Si035729m.g,Si008838m.g
GO:0000940	condensed chromosome outer kinetochore	cellular_component	0.95759	1	1	1352	52	22835	Si018237m.g
GO:0000776	kinetochore	cellular_component	0.9588	1	2	1352	80	22835	Si007978m.g,Si018237m.g
GO:0000777	condensed chromosome kinetochore	cellular_component	0.96319	1	1	1352	54	22835	Si018237m.g
GO:0000779	condensed chromosome, centromeric region	cellular_component	0.96319	1	1	1352	54	22835	Si018237m.g
GO:0005938	cell cortex	cellular_component	0.96626	1	2	1352	94	22835	Si035729m.g,Si008838m.g
GO:0019012	virion	cellular_component	0.96804	1	22	1352	542	22835	Si033286m.g,Si034050m.g,Si030874m.g,Si005852m.g,Si016103m.g,Si029705m.g,Si002515m.g,Si018765m.g,Si040245m.g,Si026583m.g,Si026274m.g,Si039625m.g,Si025227m.g,Si035001m.g,Si001730m.g,Si018024m.g,Si029117m.g,Si006246m.g,Si039308m.g,Si035392m.g,Si039529m.g,Si026293m.g
GO:0044421	extracellular region part	cellular_component	0.96924	1	6	1352	189	22835	Si033577m.g,Si003742m.g,Si017095m.g,Si031170m.g,Si034038m.g,Si003061m.g
GO:0044429	mitochondrial part	cellular_component	0.97142	1	9	1352	258	22835	Si022514m.g,Si008651m.g,Si014739m.g,Si002989m.g,Si026901m.g,Si013753m.g,Si009284m.g,Si007551m.g,Si019403m.g
GO:0005741	mitochondrial outer membrane	cellular_component	0.97361	1	2	1352	88	22835	Si014739m.g,Si022514m.g
GO:0031968	organelle outer membrane	cellular_component	0.97361	1	2	1352	88	22835	Si022514m.g,Si014739m.g
GO:0061695	transferase complex, transferring phosphorus-containing groups	cellular_component	0.97868	1	3	1352	125	22835	Si035217m.g,Si023261m.g,Si001176m.g
GO:0098805	whole membrane	cellular_component	0.97929	1	5	1352	195	22835	Si029685m.g,Si037365m.g,Si035083m.g,Si014739m.g,Si022514m.g
GO:0005654	nucleoplasm	cellular_component	0.97976	1	9	1352	272	22835	Si017774m.g,Si023261m.g,Si035217m.g,Si015654m.g,Si009922m.g,Si004124m.g,Si002515m.g,Si001176m.g,Si010315m.g
GO:0044451	nucleoplasm part	cellular_component	0.97976	1	9	1352	272	22835	Si002515m.g,Si010315m.g,Si001176m.g,Si035217m.g,Si023261m.g,Si017774m.g,Si015654m.g,Si009922m.g,Si004124m.g
GO:0012505	endomembrane system	cellular_component	0.98191	1	16	1352	448	22835	Si008078m.g,Si002580m.g,Si026381m.g,Si002983m.g,Si035083m.g,Si008326m.g,Si023013m.g,Si027091m.g,Si035385m.g,Si037365m.g,Si011054m.g,Si029685m.g,Si004731m.g,Si007221m.g,Si031945m.g,Si016920m.g
GO:0090575	RNA polymerase II transcription factor complex	cellular_component	0.98281	1	1	1352	69	22835	Si035217m.g
GO:0019028	viral capsid	cellular_component	0.98479	1	11	1352	326	22835	Si025227m.g,Si035001m.g,Si001730m.g,Si005852m.g,Si030874m.g,Si039308m.g,Si018765m.g,Si029705m.g,Si026583m.g,Si026293m.g,Si026274m.g
GO:0044454	nuclear chromosome part	cellular_component	0.98547	1	1	1352	71	22835	Si018237m.g
GO:0030117	membrane coat	cellular_component	0.98571	1	2	1352	143	22835	Si035083m.g,Si037365m.g
GO:0048475	coated membrane	cellular_component	0.98571	1	2	1352	143	22835	Si035083m.g,Si037365m.g
GO:0031966	mitochondrial membrane	cellular_component	0.98581	1	6	1352	211	22835	Si022514m.g,Si014739m.g,Si013753m.g,Si007551m.g,Si009284m.g,Si019403m.g
GO:0044798	nuclear transcription factor complex	cellular_component	0.98593	1	1	1352	72	22835	Si035217m.g
GO:0019867	outer membrane	cellular_component	0.98611	1	5	1352	184	22835	Si025148m.g,Si022514m.g,Si014739m.g,Si030321m.g,Si008743m.g
GO:0005694	chromosome	cellular_component	0.98619	1	9	1352	282	22835	Si036160m.g,Si018237m.g,Si007978m.g,Si025300m.g,Si022323m.g,Si010561m.g,Si012106m.g,Si002091m.g,Si008651m.g
GO:0000793	condensed chromosome	cellular_component	0.98726	1	1	1352	72	22835	Si018237m.g
GO:0043233	organelle lumen	cellular_component	0.98794	1	14	1352	401	22835	Si001176m.g,Si010315m.g,Si008651m.g,Si002515m.g,Si002989m.g,Si004124m.g,Si026901m.g,Si009922m.g,Si018237m.g,Si015654m.g,Si017774m.g,Si025300m.g,Si035217m.g,Si023261m.g
GO:0070013	intracellular organelle lumen	cellular_component	0.98794	1	14	1352	401	22835	Si002989m.g,Si015654m.g,Si009922m.g,Si026901m.g,Si018237m.g,Si004124m.g,Si017774m.g,Si035217m.g,Si023261m.g,Si025300m.g,Si001176m.g,Si010315m.g,Si008651m.g,Si002515m.g
GO:0005819	spindle	cellular_component	0.98866	1	1	1352	76	22835	Si018237m.g
GO:0005840	ribosome	cellular_component	0.98888	1	20	1352	490	22835	Si024260m.g,Si037316m.g,Si026901m.g,Si013562m.g,Si014363m.g,Si017251m.g,Si033140m.g,Si002989m.g,Si017312m.g,Si023304m.g,Si039832m.g,Si022316m.g,Si022741m.g,Si028727m.g,Si004050m.g,Si037330m.g,Si031444m.g,Si030836m.g,Si021621m.g,Si007516m.g
GO:0044427	chromosomal part	cellular_component	0.9898	1	7	1352	238	22835	Si007978m.g,Si010561m.g,Si012106m.g,Si036160m.g,Si022323m.g,Si018237m.g,Si002091m.g
GO:0005739	mitochondrion	cellular_component	0.98996	1	14	1352	393	22835	Si007551m.g,Si009284m.g,Si019403m.g,Si026901m.g,Si005864m.g,Si013753m.g,Si014739m.g,Si002989m.g,Si039698m.g,Si002711m.g,Si008651m.g,Si022514m.g,Si011849m.g,Si004041m.g
GO:0031974	membrane-enclosed lumen	cellular_component	0.99177	1	14	1352	412	22835	Si002515m.g,Si008651m.g,Si010315m.g,Si001176m.g,Si023261m.g,Si035217m.g,Si025300m.g,Si017774m.g,Si009922m.g,Si018237m.g,Si026901m.g,Si015654m.g,Si004124m.g,Si002989m.g
GO:0005856	cytoskeleton	cellular_component	0.99182	1	7	1352	259	22835	Si031009m.g,Si030558m.g,Si007465m.g,Si013320m.g,Si002989m.g,Si014978m.g,Si018237m.g
GO:0016021	integral component of membrane	cellular_component	0.99208	1	111	1352	2347	22835	Si002855m.g,Si016122m.g,Si016411m.g,Si015724m.g,Si022316m.g,Si040384m.g,Si035320m.g,Si024417m.g,Si022014m.g,Si033099m.g,Si019459m.g,Si020228m.g,Si038484m.g,Si025154m.g,Si000607m.g,Si028282m.g,Si007086m.g,Si012106m.g,Si012679m.g,Si032510m.g,Si034725m.g,Si022164m.g,Si027617m.g,Si033322m.g,Si006120m.g,Si000604m.g,Si012642m.g,Si004176m.g,Si027185m.g,Si016921m.g,Si026274m.g,Si002515m.g,Si035093m.g,Si0…
GO:0005667	transcription factor complex	cellular_component	0.99228	1	1	1352	81	22835	Si035217m.g
GO:0044422	organelle part	cellular_component	0.9936	1	79	1352	1732	22835	Si030836m.g,Si011173m.g,Si022514m.g,Si012106m.g,Si032779m.g,Si004124m.g,Si010782m.g,Si006590m.g,Si013320m.g,Si038731m.g,Si019350m.g,Si007930m.g,Si026901m.g,Si013753m.g,Si023261m.g,Si000747m.g,Si010561m.g,Si002580m.g,Si036160m.g,Si032058m.g,Si035083m.g,Si035217m.g,Si020324m.g,Si018434m.g,Si002515m.g,Si029685m.g,Si023266m.g,Si007978m.g,Si014739m.g,Si031945m.g,Si007240m.g,Si003970m.g,Si030068m.g,Si0…
GO:0044446	intracellular organelle part	cellular_component	0.99371	1	78	1352	1713	22835	Si022514m.g,Si012106m.g,Si030836m.g,Si011173m.g,Si006590m.g,Si010782m.g,Si004124m.g,Si032779m.g,Si007930m.g,Si019350m.g,Si038731m.g,Si013320m.g,Si013753m.g,Si026901m.g,Si000747m.g,Si023261m.g,Si010561m.g,Si002580m.g,Si035083m.g,Si032058m.g,Si036160m.g,Si035217m.g,Si018434m.g,Si020324m.g,Si029685m.g,Si002515m.g,Si014739m.g,Si007978m.g,Si031945m.g,Si023266m.g,Si030068m.g,Si003970m.g,Si007240m.g,Si0…
GO:0098796	membrane protein complex	cellular_component	0.994	1	22	1352	637	22835	Si022514m.g,Si002983m.g,Si005163m.g,Si011184m.g,Si035083m.g,Si027134m.g,Si033322m.g,Si007551m.g,Si028385m.g,Si032260m.g,Si029685m.g,Si040245m.g,Si003690m.g,Si037365m.g,Si015549m.g,Si011308m.g,Si013753m.g,Si038774m.g,Si016376m.g,Si028295m.g,Si009284m.g,Si023016m.g
GO:0031975	envelope	cellular_component	0.99436	1	8	1352	288	22835	Si019403m.g,Si007551m.g,Si009284m.g,Si013753m.g,Si014739m.g,Si030321m.g,Si008078m.g,Si022514m.g
GO:0005740	mitochondrial envelope	cellular_component	0.99439	1	6	1352	232	22835	Si022514m.g,Si014739m.g,Si013753m.g,Si009284m.g,Si007551m.g,Si019403m.g
GO:0044430	cytoskeletal part	cellular_component	0.99446	1	6	1352	243	22835	Si007465m.g,Si013320m.g,Si031009m.g,Si018237m.g,Si014978m.g,Si002989m.g
GO:0005615	extracellular space	cellular_component	0.99498	1	1	1352	93	22835	Si034038m.g
GO:0005789	endoplasmic reticulum membrane	cellular_component	0.9952	1	4	1352	185	22835	Si027091m.g,Si002983m.g,Si011054m.g,Si004731m.g
GO:0031224	intrinsic component of membrane	cellular_component	0.99526	1	111	1352	2382	22835	Si008078m.g,Si023973m.g,Si035362m.g,Si028154m.g,Si026293m.g,Si032792m.g,Si034931m.g,Si008326m.g,Si011357m.g,Si021837m.g,Si013775m.g,Si025147m.g,Si032403m.g,Si023013m.g,Si030014m.g,Si007326m.g,Si039199m.g,Si011054m.g,Si003690m.g,Si028044m.g,Si016918m.g,Si026289m.g,Si038941m.g,Si026294m.g,Si017879m.g,Si019403m.g,Si006229m.g,Si026397m.g,Si029430m.g,Si004002m.g,Si022943m.g,Si034804m.g,Si009922m.g,Si0…
GO:0016469	proton-transporting two-sector ATPase complex	cellular_component	0.99527	1	2	1352	129	22835	Si011184m.g,Si005163m.g
GO:0031967	organelle envelope	cellular_component	0.99536	1	7	1352	268	22835	Si013753m.g,Si008078m.g,Si022514m.g,Si014739m.g,Si007551m.g,Si009284m.g,Si019403m.g
GO:0042175	nuclear outer membrane-endoplasmic reticulum membrane network	cellular_component	0.99582	1	4	1352	189	22835	Si004731m.g,Si011054m.g,Si002983m.g,Si027091m.g
GO:0015630	microtubule cytoskeleton	cellular_component	0.99623	1	2	1352	130	22835	Si018237m.g,Si007465m.g
GO:0031981	nuclear lumen	cellular_component	0.99637	1	11	1352	371	22835	Si010315m.g,Si001176m.g,Si002515m.g,Si018237m.g,Si009922m.g,Si015654m.g,Si004124m.g,Si023261m.g,Si035217m.g,Si025300m.g,Si017774m.g
GO:0044432	endoplasmic reticulum part	cellular_component	0.99666	1	4	1352	192	22835	Si004731m.g,Si011054m.g,Si002983m.g,Si027091m.g
GO:0043234	protein complex	cellular_component	0.99704	1	85	1352	1916	22835	Si005163m.g,Si002580m.g,Si034038m.g,Si008838m.g,Si010667m.g,Si035217m.g,Si036160m.g,Si027134m.g,Si035729m.g,Si035083m.g,Si011184m.g,Si032058m.g,Si002515m.g,Si040245m.g,Si029685m.g,Si020324m.g,Si032260m.g,Si018434m.g,Si003970m.g,Si007240m.g,Si030068m.g,Si038774m.g,Si016376m.g,Si007978m.g,Si023266m.g,Si011173m.g,Si012106m.g,Si022514m.g,Si013320m.g,Si019350m.g,Si007930m.g,Si033322m.g,Si038731m.g,Si0…
GO:0005783	endoplasmic reticulum	cellular_component	0.99806	1	6	1352	258	22835	Si004731m.g,Si002983m.g,Si011054m.g,Si016920m.g,Si035385m.g,Si027091m.g
GO:0098588	bounding membrane of organelle	cellular_component	0.99819	1	11	1352	405	22835	Si035083m.g,Si031945m.g,Si014739m.g,Si022514m.g,Si023013m.g,Si002983m.g,Si011054m.g,Si004731m.g,Si029685m.g,Si027091m.g,Si037365m.g
GO:0031090	organelle membrane	cellular_component	0.99873	1	16	1352	539	22835	Si009284m.g,Si019403m.g,Si013753m.g,Si031945m.g,Si014739m.g,Si027091m.g,Si037365m.g,Si011054m.g,Si004731m.g,Si029685m.g,Si023013m.g,Si007551m.g,Si035083m.g,Si002983m.g,Si022514m.g,Si008078m.g
GO:0016020	membrane	cellular_component	0.99883	1	231	1352	4787	22835	Si008194m.g,Si009421m.g,Si018470m.g,Si030200m.g,Si026535m.g,Si014978m.g,Si022297m.g,Si038580m.g,Si007892m.g,Si002989m.g,Si006785m.g,Si026788m.g,Si035855m.g,Si004731m.g,Si004749m.g,Si025300m.g,Si007551m.g,Si007603m.g,Si033401m.g,Si018237m.g,Si022401m.g,Si022943m.g,Si002983m.g,Si015751m.g,Si029856m.g,Si026397m.g,Si019403m.g,Si006229m.g,Si009284m.g,Si017879m.g,Si038941m.g,Si013471m.g,Si013722m.g,Si0…
GO:0043231	intracellular membrane-bounded organelle	cellular_component	0.99892	1	134	1352	2860	22835	Si006785m.g,Si015864m.g,Si004731m.g,Si031602m.g,Si022323m.g,Si032292m.g,Si011823m.g,Si024232m.g,Si003822m.g,Si003289m.g,Si017774m.g,Si002618m.g,Si007892m.g,Si002989m.g,Si037452m.g,Si002091m.g,Si002983m.g,Si036343m.g,Si007404m.g,Si007551m.g,Si025300m.g,Si018237m.g,Si011433m.g,Si011054m.g,Si032202m.g,Si031554m.g,Si014578m.g,Si008131m.g,Si023013m.g,Si009284m.g,Si025205m.g,Si019403m.g,Si012790m.g,Si0…
GO:0043227	membrane-bounded organelle	cellular_component	0.99897	1	134	1352	2863	22835	Si021840m.g,Si002580m.g,Si012092m.g,Si030943m.g,Si035083m.g,Si032058m.g,Si005864m.g,Si036160m.g,Si011165m.g,Si039629m.g,Si002515m.g,Si020324m.g,Si030874m.g,Si007240m.g,Si023266m.g,Si014445m.g,Si031238m.g,Si004041m.g,Si012106m.g,Si011173m.g,Si007930m.g,Si039490m.g,Si010782m.g,Si032779m.g,Si027185m.g,Si027107m.g,Si013753m.g,Si002983m.g,Si002091m.g,Si037452m.g,Si007404m.g,Si036343m.g,Si025300m.g,Si0…
GO:0030529	ribonucleoprotein complex	cellular_component	0.9994	1	23	1352	659	22835	Si038583m.g,Si024260m.g,Si037316m.g,Si026901m.g,Si013562m.g,Si014363m.g,Si017251m.g,Si002989m.g,Si033140m.g,Si017312m.g,Si023304m.g,Si039832m.g,Si022316m.g,Si022741m.g,Si028727m.g,Si004050m.g,Si034732m.g,Si037330m.g,Si028735m.g,Si030836m.g,Si031444m.g,Si021621m.g,Si007516m.g
GO:0044425	membrane part	cellular_component	0.99954	1	130	1352	2925	22835	Si013909m.g,Si027134m.g,Si008056m.g,Si035083m.g,Si035909m.g,Si005163m.g,Si035160m.g,Si000846m.g,Si040245m.g,Si002515m.g,Si016921m.g,Si026274m.g,Si025323m.g,Si006120m.g,Si027185m.g,Si038484m.g,Si012679m.g,Si032510m.g,Si012106m.g,Si024417m.g,Si020228m.g,Si019459m.g,Si013753m.g,Si033099m.g,Si022316m.g,Si040384m.g,Si016411m.g,Si007551m.g,Si033401m.g,Si022943m.g,Si002983m.g,Si026397m.g,Si008194m.g,Si0…
GO:0043232	intracellular non-membrane-bounded organelle	cellular_component	0.99971	1	37	1352	1000	22835	Si017312m.g,Si007465m.g,Si039832m.g,Si023304m.g,Si022323m.g,Si022741m.g,Si024041m.g,Si014978m.g,Si013562m.g,Si007978m.g,Si002989m.g,Si002091m.g,Si031444m.g,Si010561m.g,Si007516m.g,Si025300m.g,Si033401m.g,Si018237m.g,Si036160m.g,Si022943m.g,Si030558m.g,Si022316m.g,Si024260m.g,Si037316m.g,Si026901m.g,Si014363m.g,Si017251m.g,Si033140m.g,Si004050m.g,Si008651m.g,Si037330m.g,Si021621m.g,Si030836m.g,Si0…
GO:0043228	non-membrane-bounded organelle	cellular_component	0.99984	1	37	1352	1024	22835	Si013320m.g,Si031009m.g,Si028727m.g,Si004050m.g,Si037330m.g,Si008651m.g,Si021621m.g,Si030836m.g,Si012106m.g,Si024260m.g,Si026901m.g,Si037316m.g,Si033140m.g,Si017251m.g,Si014363m.g,Si030558m.g,Si022316m.g,Si025300m.g,Si033401m.g,Si036160m.g,Si018237m.g,Si022943m.g,Si002091m.g,Si031444m.g,Si007516m.g,Si010561m.g,Si024041m.g,Si014978m.g,Si002989m.g,Si007978m.g,Si013562m.g,Si039832m.g,Si023304m.g,Si0…
GO:0032991	macromolecular complex	cellular_component	0.99995	1	107	1352	2519	22835	Si035217m.g,Si036160m.g,Si035729m.g,Si027134m.g,Si011184m.g,Si035083m.g,Si032058m.g,Si002580m.g,Si005163m.g,Si034038m.g,Si034732m.g,Si008838m.g,Si007516m.g,Si010667m.g,Si003970m.g,Si007240m.g,Si030068m.g,Si016376m.g,Si038774m.g,Si007978m.g,Si023266m.g,Si013562m.g,Si002515m.g,Si039832m.g,Si023304m.g,Si040245m.g,Si029685m.g,Si020324m.g,Si018434m.g,Si032260m.g,Si013320m.g,Si019350m.g,Si007930m.g,Si0…
GO:0043229	intracellular organelle	cellular_component	0.99996	1	162	1352	3560	22835	Si014578m.g,Si023013m.g,Si008131m.g,Si032202m.g,Si031554m.g,Si011054m.g,Si019403m.g,Si025205m.g,Si009284m.g,Si020160m.g,Si014344m.g,Si023603m.g,Si025180m.g,Si001176m.g,Si012790m.g,Si008651m.g,Si021155m.g,Si015696m.g,Si015654m.g,Si013775m.g,Si031009m.g,Si022741m.g,Si022323m.g,Si031602m.g,Si032292m.g,Si006785m.g,Si015864m.g,Si007465m.g,Si004731m.g,Si014978m.g,Si002989m.g,Si007892m.g,Si002618m.g,Si0…
GO:0043226	organelle	cellular_component	0.99998	1	163	1352	3603	22835	Si007221m.g,Si018252m.g,Si017251m.g,Si007874m.g,Si013918m.g,Si017612m.g,Si010315m.g,Si039625m.g,Si008326m.g,Si002711m.g,Si026381m.g,Si023291m.g,Si018481m.g,Si025320m.g,Si000959m.g,Si008078m.g,Si012017m.g,Si024041m.g,Si030560m.g,Si029646m.g,Si040008m.g,Si007373m.g,Si027091m.g,Si017312m.g,Si019372m.g,Si037365m.g,Si002803m.g,Si011849m.g,Si037255m.g,Si025148m.g,Si015173m.g,Si009922m.g,Si013050m.g,Si0…
GO:0044444	cytoplasmic part	cellular_component	1	1	55	1352	1625	22835	Si035729m.g,Si005864m.g,Si035083m.g,Si007551m.g,Si031444m.g,Si008838m.g,Si010667m.g,Si023557m.g,Si007516m.g,Si039698m.g,Si002580m.g,Si002983m.g,Si013562m.g,Si002989m.g,Si031945m.g,Si014739m.g,Si016920m.g,Si016376m.g,Si022741m.g,Si011849m.g,Si030913m.g,Si035385m.g,Si017312m.g,Si027091m.g,Si023304m.g,Si037365m.g,Si039832m.g,Si011165m.g,Si029685m.g,Si004731m.g,Si021155m.g,Si028727m.g,Si008326m.g,Si0…
GO:0005575	cellular_component	cellular_component	1	1	446	1352	9244	22835	Si025227m.g,Si030583m.g,Si010782m.g,Si013320m.g,Si006120m.g,Si006246m.g,Si029117m.g,Si039490m.g,Si011173m.g,Si015570m.g,Si012679m.g,Si032510m.g,Si003946m.g,Si004041m.g,Si037330m.g,Si019459m.g,Si035206m.g,Si024417m.g,Si040384m.g,Si039876m.g,Si012311m.g,Si026572m.g,Si033051m.g,Si027134m.g,Si014478m.g,Si035083m.g,Si019638m.g,Si029831m.g,Si020680m.g,Si002517m.g,Si025955m.g,Si012092m.g,Si035355m.g,Si0…
GO:0044424	intracellular part	cellular_component	1	1	189	1352	4469	22835	Si018237m.g,Si011433m.g,Si022943m.g,Si025300m.g,Si007551m.g,Si033401m.g,Si036343m.g,Si028735m.g,Si030193m.g,Si007404m.g,Si002091m.g,Si037452m.g,Si002983m.g,Si010412m.g,Si014978m.g,Si007892m.g,Si002989m.g,Si002618m.g,Si011823m.g,Si003822m.g,Si003289m.g,Si017774m.g,Si024232m.g,Si022741m.g,Si022323m.g,Si031602m.g,Si032292m.g,Si035836m.g,Si006785m.g,Si015864m.g,Si007465m.g,Si004731m.g,Si015696m.g,Si0…
GO:0005622	intracellular	cellular_component	1	1	194	1352	4622	22835	Si039700m.g,Si017472m.g,Si015696m.g,Si015654m.g,Si021155m.g,Si031009m.g,Si028385m.g,Si013775m.g,Si025180m.g,Si001176m.g,Si023603m.g,Si014344m.g,Si020160m.g,Si008651m.g,Si012790m.g,Si015549m.g,Si009284m.g,Si019403m.g,Si025205m.g,Si008131m.g,Si017705m.g,Si023013m.g,Si014578m.g,Si011054m.g,Si031554m.g,Si032202m.g,Si022943m.g,Si011433m.g,Si018237m.g,Si033401m.g,Si007551m.g,Si025300m.g,Si007404m.g,Si0…
GO:0005623	cell	cellular_component	1	1	218	1352	5090	22835	Si017124m.g,Si030913m.g,Si032260m.g,Si018434m.g,Si039832m.g,Si035385m.g,Si029685m.g,Si003806m.g,Si032014m.g,Si031945m.g,Si007978m.g,Si017995m.g,Si014739m.g,Si013562m.g,Si003970m.g,Si016920m.g,Si030068m.g,Si026892m.g,Si018139m.g,Si016376m.g,Si038774m.g,Si008838m.g,Si007516m.g,Si010667m.g,Si039246m.g,Si039698m.g,Si010070m.g,Si027110m.g,Si035217m.g,Si030594m.g,Si030558m.g,Si026901m.g,Si014363m.g,Si0…
GO:0044464	cell part	cellular_component	1	1	218	1352	5090	22835	Si023557m.g,Si031444m.g,Si030056m.g,Si007475m.g,Si017936m.g,Si036388m.g,Si039957m.g,Si009922m.g,Si028501m.g,Si026809m.g,Si013050m.g,Si015173m.g,Si025148m.g,Si037255m.g,Si011849m.g,Si002803m.g,Si027091m.g,Si019372m.g,Si017312m.g,Si037365m.g,Si007373m.g,Si040008m.g,Si011308m.g,Si029646m.g,Si030560m.g,Si024041m.g,Si023016m.g,Si025320m.g,Si008078m.g,Si000959m.g,Si012017m.g,Si018481m.g,Si023291m.g,Si0…
GO:0005737	cytoplasm	cellular_component	1	1	67	1352	2093	22835	Si023013m.g,Si017705m.g,Si011054m.g,Si017251m.g,Si007221m.g,Si019403m.g,Si009284m.g,Si023603m.g,Si008651m.g,Si026381m.g,Si002711m.g,Si017472m.g,Si008326m.g,Si021155m.g,Si014220m.g,Si011849m.g,Si022741m.g,Si004731m.g,Si037365m.g,Si017312m.g,Si027091m.g,Si002989m.g,Si010412m.g,Si007404m.g,Si023557m.g,Si017936m.g,Si031444m.g,Si030193m.g,Si002983m.g,Si018237m.g,Si007551m.g,Si022316m.g,Si033140m.g,Si0…
GO:0016757	transferase activity, transferring glycosyl groups	molecular_function	3.9666e-18	1.8274e-14	107	1352	745	22835	Si016809m.g,Si009917m.g,Si030380m.g,Si019365m.g,Si010049m.g,Si009942m.g,Si025036m.g,Si009413m.g,Si001572m.g,Si008671m.g,Si030594m.g,Si027686m.g,Si004522m.g,Si004375m.g,Si001251m.g,Si009868m.g,Si001241m.g,Si001232m.g,Si032241m.g,Si008226m.g,Si024741m.g,Si000604m.g,Si027617m.g,Si028282m.g,Si029630m.g,Si039845m.g,Si013755m.g,Si017473m.g,Si001341m.g,Si024978m.g,Si033706m.g,Si007978m.g,Si006299m.g,Si0…
GO:0016758	transferase activity, transferring hexosyl groups	molecular_function	4.5233e-16	1.0419e-12	84	1352	545	22835	Si006173m.g,Si012699m.g,Si013668m.g,Si033256m.g,Si029646m.g,Si016917m.g,Si013651m.g,Si017031m.g,Si029697m.g,Si019585m.g,Si006350m.g,Si035584m.g,Si029717m.g,Si001348m.g,Si010366m.g,Si035407m.g,Si022401m.g,Si001302m.g,Si027452m.g,Si004749m.g,Si010315m.g,Si027901m.g,Si015196m.g,Si029293m.g,Si029755m.g,Si001332m.g,Si029740m.g,Si032267m.g,Si008078m.g,Si029756m.g,Si006344m.g,Si013705m.g,Si024733m.g,Si0…
GO:0020037	heme binding	molecular_function	2.2377e-09	3.4364e-06	77	1352	598	22835	Si026217m.g,Si035460m.g,Si035139m.g,Si036567m.g,Si006924m.g,Si033355m.g,Si020132m.g,Si035138m.g,Si006253m.g,Si039832m.g,Si035156m.g,Si009826m.g,Si027759m.g,Si000988m.g,Si021838m.g,Si023403m.g,Si011925m.g,Si010487m.g,Si036439m.g,Si039698m.g,Si020718m.g,Si012270m.g,Si035159m.g,Si033242m.g,Si039491m.g,Si011748m.g,Si035064m.g,Si011734m.g,Si000914m.g,Si020698m.g,Si009775m.g,Si033366m.g,Si032300m.g,Si0…
GO:0046906	tetrapyrrole binding	molecular_function	3.7588e-09	4.3292e-06	77	1352	605	22835	Si029490m.g,Si011770m.g,Si030295m.g,Si019910m.g,Si013542m.g,Si019998m.g,Si019506m.g,Si035280m.g,Si012085m.g,Si024161m.g,Si001050m.g,Si035243m.g,Si026247m.g,Si006929m.g,Si017675m.g,Si033224m.g,Si036602m.g,Si038861m.g,Si010609m.g,Si001126m.g,Si035135m.g,Si001958m.g,Si038912m.g,Si029491m.g,Si013734m.g,Si039828m.g,Si026194m.g,Si035281m.g,Si035202m.g,Si001087m.g,Si029312m.g,Si038989m.g,Si032731m.g,Si0…
GO:0016740	transferase activity	molecular_function	1.6983e-08	1.5648e-05	335	1352	4663	22835	Si020144m.g,Si029685m.g,Si016987m.g,Si012801m.g,Si018434m.g,Si010229m.g,Si009188m.g,Si013562m.g,Si008040m.g,Si024144m.g,Si010070m.g,Si009333m.g,Si013966m.g,Si020900m.g,Si029711m.g,Si029654m.g,Si020070m.g,Si006213m.g,Si030594m.g,Si030558m.g,Si006334m.g,Si019365m.g,Si000747m.g,Si009942m.g,Si039880m.g,Si015304m.g,Si032996m.g,Si026132m.g,Si007949m.g,Si007471m.g,Si017473m.g,Si029630m.g,Si032241m.g,Si0…
GO:0005506	iron ion binding	molecular_function	2.3334e-08	1.7917e-05	62	1352	474	22835	Si001098m.g,Si012313m.g,Si029548m.g,Si035230m.g,Si002499m.g,Si033224m.g,Si001101m.g,Si013427m.g,Si035634m.g,Si029484m.g,Si029504m.g,Si035161m.g,Si026247m.g,Si035159m.g,Si035243m.g,Si033242m.g,Si035064m.g,Si039491m.g,Si024161m.g,Si001050m.g,Si012270m.g,Si012085m.g,Si035280m.g,Si009775m.g,Si019998m.g,Si019506m.g,Si033366m.g,Si032300m.g,Si013542m.g,Si009889m.g,Si000914m.g,Si019910m.g,Si011770m.g,Si0…
GO:0016705	oxidoreductase activity, acting on paired donors, with incorporation or reduction of molecular oxygen	molecular_function	7.6966e-08	5.0654e-05	63	1352	506	22835	Si029491m.g,Si038912m.g,Si029574m.g,Si026217m.g,Si035460m.g,Si013734m.g,Si026194m.g,Si035281m.g,Si035202m.g,Si035139m.g,Si020132m.g,Si005192m.g,Si035138m.g,Si001126m.g,Si006473m.g,Si033355m.g,Si035135m.g,Si006253m.g,Si038989m.g,Si029312m.g,Si035156m.g,Si009826m.g,Si032731m.g,Si027759m.g,Si021838m.g,Si000988m.g,Si015173m.g,Si039698m.g,Si035909m.g,Si001087m.g,Si035280m.g,Si012085m.g,Si012270m.g,Si0…
GO:0016491	oxidoreductase activity	molecular_function	1.5588e-06	0.00079794	198	1352	2349	22835	Si011734m.g,Si002802m.g,Si037985m.g,Si020698m.g,Si009775m.g,Si025958m.g,Si006728m.g,Si040872m.g,Si009889m.g,Si033366m.g,Si004257m.g,Si012270m.g,Si026901m.g,Si035159m.g,Si026121m.g,Si035064m.g,Si039491m.g,Si033242m.g,Si011748m.g,Si034860m.g,Si022514m.g,Si035161m.g,Si013427m.g,Si013528m.g,Si001101m.g,Si001725m.g,Si026118m.g,Si035138m.g,Si005192m.g,Si032594m.g,Si039832m.g,Si033915m.g,Si036233m.g,Si0…
GO:0003824	catalytic activity	molecular_function	1.9296e-06	0.00088897	729	1352	11291	22835	Si019837m.g,Si009826m.g,Si022729m.g,Si021994m.g,Si010491m.g,Si029887m.g,Si031963m.g,Si019095m.g,Si016909m.g,Si024978m.g,Si026217m.g,Si030068m.g,Si038774m.g,Si005192m.g,Si026118m.g,Si035385m.g,Si001259m.g,Si024819m.g,Si004522m.g,Si013528m.g,Si012543m.g,Si028282m.g,Si022514m.g,Si039845m.g,Si013427m.g,Si016435m.g,Si026901m.g,Si002102m.g,Si002396m.g,Si034482m.g,Si020698m.g,Si033366m.g,Si034390m.g,Si0…
GO:0003674	molecular_function	molecular_function	4.6324e-05	0.019401	1232	1352	20227	22835	Si015505m.g,Si018024m.g,Si016468m.g,Si004176m.g,Si020234m.g,Si030836m.g,Si012204m.g,Si017095m.g,Si003458m.g,Si019365m.g,Si009942m.g,Si011670m.g,Si015304m.g,Si026082m.g,Si022014m.g,Si039972m.g,Si026337m.g,Si006728m.g,Si007359m.g,Si035217m.g,Si007394m.g,Si019974m.g,Si022059m.g,Si020718m.g,Si039698m.g,Si031096m.g,Si006831m.g,Si036439m.g,Si022580m.g,Si033331m.g,Si036287m.g,Si009333m.g,Si035460m.g,Si0…
GO:0016747	transferase activity, transferring acyl groups other than amino-acyl groups	molecular_function	8.9896e-05	0.034512	43	1352	379	22835	Si005051m.g,Si015654m.g,Si006486m.g,Si006484m.g,Si010495m.g,Si039409m.g,Si013702m.g,Si025253m.g,Si006428m.g,Si011978m.g,Si007949m.g,Si015688m.g,Si007820m.g,Si035658m.g,Si009992m.g,Si024246m.g,Si015549m.g,Si006334m.g,Si010159m.g,Si001194m.g,Si017094m.g,Si040180m.g,Si033316m.g,Si026367m.g,Si040239m.g,Si001730m.g,Si006213m.g,Si026328m.g,Si029887m.g,Si001213m.g,Si017936m.g,Si013685m.g,Si035525m.g,Si0…
GO:0004869	cysteine-type endopeptidase inhibitor activity	molecular_function	0.00011806	0.041838	6	1352	13	22835	Si027571m.g,Si027134m.g,Si024721m.g,Si028385m.g,Si011292m.g,Si028295m.g
GO:0001071	nucleic acid binding transcription factor activity	molecular_function	0.00026234	0.071093	83	1352	912	22835	Si024916m.g,Si030429m.g,Si015283m.g,Si007221m.g,Si010703m.g,Si038001m.g,Si030869m.g,Si031001m.g,Si031009m.g,Si000395m.g,Si013775m.g,Si022933m.g,Si021155m.g,Si025307m.g,Si023291m.g,Si008587m.g,Si003289m.g,Si002846m.g,Si007892m.g,Si020138m.g,Si002989m.g,Si014978m.g,Si007144m.g,Si037095m.g,Si037255m.g,Si002862m.g,Si018237m.g,Si013050m.g,Si030998m.g,Si002983m.g,Si036388m.g,Si010813m.g,Si003782m.g,Si0…
GO:0003700	transcription factor activity, sequence-specific DNA binding	molecular_function	0.00026234	0.071093	83	1352	912	22835	Si014978m.g,Si007892m.g,Si020138m.g,Si002989m.g,Si002846m.g,Si003289m.g,Si008587m.g,Si037095m.g,Si007144m.g,Si013050m.g,Si018237m.g,Si002862m.g,Si037255m.g,Si030056m.g,Si003053m.g,Si003782m.g,Si010813m.g,Si036388m.g,Si030998m.g,Si002983m.g,Si007221m.g,Si015283m.g,Si030429m.g,Si024916m.g,Si031001m.g,Si030869m.g,Si038001m.g,Si010703m.g,Si025307m.g,Si022933m.g,Si021155m.g,Si013775m.g,Si000395m.g,Si0…
GO:0004857	enzyme inhibitor activity	molecular_function	0.00030498	0.078057	31	1352	256	22835	Si022580m.g,Si012418m.g,Si004041m.g,Si025106m.g,Si002711m.g,Si002235m.g,Si034038m.g,Si018442m.g,Si032399m.g,Si027134m.g,Si027185m.g,Si027571m.g,Si023665m.g,Si028218m.g,Si028385m.g,Si025955m.g,Si007279m.g,Si024722m.g,Si034783m.g,Si028053m.g,Si011849m.g,Si028970m.g,Si018423m.g,Si026572m.g,Si011292m.g,Si023361m.g,Si011721m.g,Si024721m.g,Si019520m.g,Si005195m.g,Si028295m.g
GO:0047746	chlorophyllase activity	molecular_function	0.00036949	0.085111	11	1352	51	22835	Si030333m.g,Si006704m.g,Si030583m.g,Si030607m.g,Si032992m.g,Si014968m.g,Si030397m.g,Si013984m.g,Si002225m.g,Si030352m.g,Si026572m.g
GO:0005509	calcium ion binding	molecular_function	0.0014613	0.18625	37	1352	385	22835	Si016248m.g,Si011661m.g,Si027337m.g,Si011308m.g,Si036171m.g,Si004028m.g,Si027588m.g,Si019368m.g,Si003061m.g,Si026533m.g,Si035139m.g,Si028133m.g,Si040245m.g,Si027629m.g,Si033577m.g,Si022119m.g,Si003742m.g,Si018572m.g,Si007899m.g,Si031651m.g,Si031170m.g,Si014102m.g,Si031429m.g,Si037762m.g,Si011148m.g,Si026021m.g,Si038988m.g,Si026095m.g,Si008671m.g,Si031635m.g,Si027448m.g,Si027643m.g,Si027598m.g,Si0…
GO:0016746	transferase activity, transferring acyl groups	molecular_function	0.0014958	0.18625	46	1352	480	22835	Si035525m.g,Si013685m.g,Si017936m.g,Si001213m.g,Si029887m.g,Si026328m.g,Si001730m.g,Si006213m.g,Si040239m.g,Si032146m.g,Si011922m.g,Si008463m.g,Si029685m.g,Si007465m.g,Si035912m.g,Si019514m.g,Si030651m.g,Si035307m.g,Si010275m.g,Si008643m.g,Si009992m.g,Si007820m.g,Si035658m.g,Si007949m.g,Si015688m.g,Si011978m.g,Si025253m.g,Si006428m.g,Si013130m.g,Si013702m.g,Si039409m.g,Si010495m.g,Si006486m.g,Si0…
GO:0008107	galactoside 2-alpha-L-fucosyltransferase activity	molecular_function	0.0017215	0.20335	6	1352	22	22835	Si008778m.g,Si007978m.g,Si019585m.g,Si008742m.g,Si029293m.g,Si017473m.g
GO:0031127	alpha-(1,2)-fucosyltransferase activity	molecular_function	0.0017215	0.20335	6	1352	22	22835	Si008778m.g,Si007978m.g,Si019585m.g,Si008742m.g,Si029293m.g,Si017473m.g
GO:0004672	protein kinase activity	molecular_function	0.003333	0.30109	101	1352	1563	22835	Si004921m.g,Si020144m.g,Si003906m.g,Si004602m.g,Si024978m.g,Si024350m.g,Si008040m.g,Si009439m.g,Si025844m.g,Si009248m.g,Si029250m.g,Si005163m.g,Si033273m.g,Si039327m.g,Si010070m.g,Si016452m.g,Si009333m.g,Si029831m.g,Si034512m.g,Si000584m.g,Si031963m.g,Si019239m.g,Si019837m.g,Si036160m.g,Si021826m.g,Si004228m.g,Si039962m.g,Si032575m.g,Si027448m.g,Si038583m.g,Si034482m.g,Si039880m.g,Si029121m.g,Si0…
GO:0016684	oxidoreductase activity, acting on peroxide as acceptor	molecular_function	0.004333	0.35646	24	1352	208	22835	Si036602m.g,Si030754m.g,Si017675m.g,Si010487m.g,Si027715m.g,Si036439m.g,Si020718m.g,Si006929m.g,Si031051m.g,Si022514m.g,Si011925m.g,Si036567m.g,Si039828m.g,Si011748m.g,Si027337m.g,Si001958m.g,Si039832m.g,Si030295m.g,Si011734m.g,Si006924m.g,Si026095m.g,Si010609m.g,Si038861m.g,Si020698m.g
GO:0008417	fucosyltransferase activity	molecular_function	0.00605	0.44242	6	1352	28	22835	Si008778m.g,Si019585m.g,Si007978m.g,Si029293m.g,Si008742m.g,Si017473m.g
GO:0004866	endopeptidase inhibitor activity	molecular_function	0.006815	0.45853	14	1352	106	22835	Si022580m.g,Si028053m.g,Si002235m.g,Si018423m.g,Si011292m.g,Si026572m.g,Si027571m.g,Si027134m.g,Si011721m.g,Si024721m.g,Si028385m.g,Si028218m.g,Si023665m.g,Si028295m.g
GO:0061135	endopeptidase regulator activity	molecular_function	0.006815	0.45853	14	1352	106	22835	Si022580m.g,Si028053m.g,Si018423m.g,Si002235m.g,Si026572m.g,Si011292m.g,Si027134m.g,Si027571m.g,Si024721m.g,Si011721m.g,Si023665m.g,Si028385m.g,Si028218m.g,Si028295m.g
GO:0015238	drug transmembrane transporter activity	molecular_function	0.0072216	0.45853	11	1352	76	22835	Si035320m.g,Si029641m.g,Si003776m.g,Si038840m.g,Si039556m.g,Si034905m.g,Si035355m.g,Si017022m.g,Si035251m.g,Si001176m.g,Si010002m.g
GO:0090484	drug transporter activity	molecular_function	0.0072216	0.45853	11	1352	76	22835	Si017022m.g,Si010002m.g,Si001176m.g,Si035251m.g,Si035355m.g,Si034905m.g,Si039556m.g,Si003776m.g,Si038840m.g,Si029641m.g,Si035320m.g
GO:0030414	peptidase inhibitor activity	molecular_function	0.0073087	0.45853	15	1352	118	22835	Si028295m.g,Si023665m.g,Si028218m.g,Si028385m.g,Si024721m.g,Si011721m.g,Si027134m.g,Si027571m.g,Si011292m.g,Si026572m.g,Si018423m.g,Si002235m.g,Si034783m.g,Si028053m.g,Si022580m.g
GO:0061134	peptidase regulator activity	molecular_function	0.0073087	0.45853	15	1352	118	22835	Si034783m.g,Si028053m.g,Si022580m.g,Si026572m.g,Si011292m.g,Si018423m.g,Si002235m.g,Si024721m.g,Si011721m.g,Si027134m.g,Si027571m.g,Si028295m.g,Si023665m.g,Si028385m.g,Si028218m.g
GO:0004601	peroxidase activity	molecular_function	0.0078183	0.4608	22	1352	193	22835	Si011925m.g,Si022514m.g,Si020718m.g,Si006929m.g,Si010487m.g,Si027715m.g,Si036439m.g,Si017675m.g,Si036602m.g,Si020698m.g,Si038861m.g,Si010609m.g,Si006924m.g,Si011734m.g,Si030295m.g,Si026095m.g,Si039832m.g,Si001958m.g,Si027337m.g,Si039828m.g,Si011748m.g,Si036567m.g
GO:0043167	ion binding	molecular_function	0.0079945	0.4608	413	1352	6929	22835	Si009333m.g,Si031096m.g,Si039698m.g,Si006831m.g,Si010070m.g,Si028248m.g,Si035156m.g,Si040182m.g,Si013579m.g,Si035138m.g,Si010229m.g,Si018434m.g,Si033915m.g,Si007367m.g,Si016231m.g,Si020144m.g,Si035460m.g,Si008040m.g,Si009188m.g,Si018139m.g,Si026533m.g,Si017095m.g,Si012585m.g,Si026897m.g,Si007219m.g,Si007471m.g,Si012642m.g,Si006590m.g,Si004176m.g,Si025330m.g,Si023353m.g,Si038872m.g,Si019350m.g,Si0…
GO:0004568	chitinase activity	molecular_function	0.0098473	0.53808	5	1352	20	22835	Si022522m.g,Si010776m.g,Si020916m.g,Si010959m.g,Si003564m.g
GO:0030246	carbohydrate binding	molecular_function	0.0099544	0.53808	24	1352	279	22835	Si038872m.g,Si034512m.g,Si021474m.g,Si000714m.g,Si027598m.g,Si004176m.g,Si021155m.g,Si038989m.g,Si000551m.g,Si016452m.g,Si007888m.g,Si032294m.g,Si019368m.g,Si029111m.g,Si034482m.g,Si038534m.g,Si008194m.g,Si021476m.g,Si016248m.g,Si011661m.g,Si021370m.g,Si028133m.g,Si028044m.g,Si026021m.g
GO:0022804	active transmembrane transporter activity	molecular_function	0.010093	0.53808	25	1352	303	22835	Si029641m.g,Si016918m.g,Si022014m.g,Si031945m.g,Si038840m.g,Si003776m.g,Si035320m.g,Si009188m.g,Si017879m.g,Si035251m.g,Si010002m.g,Si016411m.g,Si017022m.g,Si002515m.g,Si016122m.g,Si039556m.g,Si013918m.g,Si019107m.g,Si032403m.g,Si000395m.g,Si025955m.g,Si035355m.g,Si001176m.g,Si012106m.g,Si034905m.g
GO:0043531	ADP binding	molecular_function	0.010125	0.53808	32	1352	512	22835	Si013135m.g,Si027599m.g,Si013255m.g,Si013130m.g,Si013146m.g,Si027507m.g,Si004821m.g,Si026082m.g,Si025946m.g,Si016103m.g,Si025958m.g,Si034144m.g,Si013133m.g,Si025955m.g,Si028056m.g,Si009237m.g,Si011283m.g,Si032502m.g,Si027615m.g,Si021185m.g,Si015284m.g,Si034038m.g,Si026264m.g,Si026075m.g,Si012235m.g,Si000219m.g,Si027691m.g,Si009188m.g,Si028053m.g,Si028970m.g,Si024938m.g,Si028297m.g
GO:0016662	oxidoreductase activity, acting on other nitrogenous compounds as donors, cytochrome as acceptor	molecular_function	0.011301	0.585	2	1352	4	22835	Si026901m.g,Si011721m.g
GO:0042279	nitrite reductase (cytochrome, ammonia-forming) activity	molecular_function	0.011301	0.585	2	1352	4	22835	Si026901m.g,Si011721m.g
GO:0004842	ubiquitin-protein transferase activity	molecular_function	0.013679	0.68794	39	1352	448	22835	Si032058m.g,Si028501m.g,Si025148m.g,Si007475m.g,Si023266m.g,Si013562m.g,Si040008m.g,Si020151m.g,Si030068m.g,Si003822m.g,Si024232m.g,Si003970m.g,Si007240m.g,Si010229m.g,Si018434m.g,Si020324m.g,Si002803m.g,Si006785m.g,Si019372m.g,Si006590m.g,Si010782m.g,Si032779m.g,Si039625m.g,Si007930m.g,Si019350m.g,Si038731m.g,Si025320m.g,Si020160m.g,Si011173m.g,Si023291m.g,Si013440m.g,Si012790m.g,Si000162m.g,Si0…
GO:0019787	ubiquitin-like protein transferase activity	molecular_function	0.013679	0.68794	39	1352	448	22835	Si025205m.g,Si000747m.g,Si000162m.g,Si007874m.g,Si014578m.g,Si017612m.g,Si008131m.g,Si019350m.g,Si007930m.g,Si038731m.g,Si039625m.g,Si032779m.g,Si006590m.g,Si010782m.g,Si012790m.g,Si013440m.g,Si020160m.g,Si023291m.g,Si011173m.g,Si025320m.g,Si003970m.g,Si007240m.g,Si003822m.g,Si030068m.g,Si024232m.g,Si020151m.g,Si023266m.g,Si040008m.g,Si013562m.g,Si006785m.g,Si019372m.g,Si002803m.g,Si020324m.g,Si0…
GO:0043565	sequence-specific DNA binding	molecular_function	0.013738	0.68794	42	1352	480	22835	Si008342m.g,Si017095m.g,Si015101m.g,Si023456m.g,Si036565m.g,Si004720m.g,Si038381m.g,Si022702m.g,Si034202m.g,Si031009m.g,Si013320m.g,Si025307m.g,Si022933m.g,Si030794m.g,Si007019m.g,Si002203m.g,Si038001m.g,Si002659m.g,Si005106m.g,Si030429m.g,Si024816m.g,Si002983m.g,Si002580m.g,Si010813m.g,Si036388m.g,Si003782m.g,Si010561m.g,Si030056m.g,Si002862m.g,Si027982m.g,Si018237m.g,Si038955m.g,Si003289m.g,Si0…
GO:0016209	antioxidant activity	molecular_function	0.01469	0.71958	26	1352	255	22835	Si034860m.g,Si011748m.g,Si039828m.g,Si036567m.g,Si027337m.g,Si039832m.g,Si001958m.g,Si038861m.g,Si020698m.g,Si010609m.g,Si026095m.g,Si011734m.g,Si006924m.g,Si030295m.g,Si017675m.g,Si030754m.g,Si036602m.g,Si031051m.g,Si006929m.g,Si020718m.g,Si036439m.g,Si027715m.g,Si010487m.g,Si011925m.g,Si001322m.g,Si022514m.g
GO:0016668	oxidoreductase activity, acting on a sulfur group of donors, NAD(P) as acceptor	molecular_function	0.015323	0.72776	5	1352	25	22835	Si034860m.g,Si004983m.g,Si001322m.g,Si028236m.g,Si032743m.g
GO:0047134	protein-disulfide reductase activity	molecular_function	0.015323	0.72776	5	1352	25	22835	Si034860m.g,Si004983m.g,Si032743m.g,Si028236m.g,Si001322m.g
GO:0046872	metal ion binding	molecular_function	0.01953	0.87024	221	1352	3366	22835	Si007219m.g,Si026897m.g,Si013427m.g,Si035161m.g,Si023353m.g,Si038731m.g,Si019350m.g,Si001101m.g,Si004176m.g,Si012642m.g,Si006590m.g,Si009889m.g,Si033366m.g,Si037164m.g,Si009775m.g,Si027448m.g,Si039491m.g,Si035064m.g,Si033242m.g,Si031170m.g,Si000747m.g,Si035159m.g,Si031429m.g,Si026121m.g,Si031651m.g,Si012270m.g,Si039698m.g,Si018572m.g,Si003765m.g,Si040182m.g,Si021994m.g,Si028248m.g,Si035156m.g,Si0…
GO:0004556	alpha-amylase activity	molecular_function	0.019645	0.87024	4	1352	18	22835	Si022119m.g,Si008671m.g,Si027629m.g,Si013755m.g
GO:0016661	oxidoreductase activity, acting on other nitrogenous compounds as donors	molecular_function	0.022211	0.91885	2	1352	5	22835	Si026901m.g,Si011721m.g
GO:0098809	nitrite reductase activity	molecular_function	0.022211	0.91885	2	1352	5	22835	Si026901m.g,Si011721m.g
GO:0043169	cation binding	molecular_function	0.023967	0.91885	221	1352	3388	22835	Si025205m.g,Si035243m.g,Si012085m.g,Si035280m.g,Si021370m.g,Si013542m.g,Si027990m.g,Si031635m.g,Si023013m.g,Si008131m.g,Si034050m.g,Si004972m.g,Si011770m.g,Si038988m.g,Si014578m.g,Si022296m.g,Si003556m.g,Si002499m.g,Si006071m.g,Si021155m.g,Si015696m.g,Si027643m.g,Si035634m.g,Si026349m.g,Si018133m.g,Si001165m.g,Si012790m.g,Si006295m.g,Si004368m.g,Si026247m.g,Si020160m.g,Si015580m.g,Si003822m.g,Si0…
GO:0004553	hydrolase activity, hydrolyzing O-glycosyl compounds	molecular_function	0.024463	0.91885	44	1352	552	22835	Si013130m.g,Si001544m.g,Si013755m.g,Si026897m.g,Si002273m.g,Si035445m.g,Si012639m.g,Si022492m.g,Si028218m.g,Si000491m.g,Si003564m.g,Si010315m.g,Si010776m.g,Si008671m.g,Si030594m.g,Si013645m.g,Si030380m.g,Si021476m.g,Si022522m.g,Si002396m.g,Si011148m.g,Si016909m.g,Si002065m.g,Si026720m.g,Si027629m.g,Si038989m.g,Si010719m.g,Si010671m.g,Si031032m.g,Si021474m.g,Si022119m.g,Si003802m.g,Si015679m.g,Si0…
GO:0031704	apelin receptor binding	molecular_function	0.025851	0.9452	2	1352	4	22835	Si032731m.g,Si037137m.g
GO:0015297	antiporter activity	molecular_function	0.026298	0.95398	14	1352	140	22835	Si039556m.g,Si013918m.g,Si034905m.g,Si035355m.g,Si017022m.g,Si012106m.g,Si035251m.g,Si010002m.g,Si001176m.g,Si035320m.g,Si029641m.g,Si003776m.g,Si038840m.g,Si022014m.g
GO:0016773	phosphotransferase activity, alcohol group as acceptor	molecular_function	0.02743	0.97299	107	1352	1801	22835	Si007888m.g,Si016158m.g,Si015751m.g,Si029856m.g,Si013791m.g,Si006008m.g,Si032294m.g,Si010766m.g,Si005183m.g,Si028361m.g,Si025300m.g,Si034648m.g,Si009922m.g,Si028133m.g,Si025888m.g,Si017312m.g,Si008831m.g,Si005852m.g,Si002284m.g,Si023016m.g,Si027588m.g,Si019368m.g,Si029111m.g,Si026535m.g,Si011661m.g,Si016248m.g,Si000341m.g,Si026100m.g,Si026620m.g,Si008651m.g,Si028750m.g,Si015377m.g,Si016500m.g,Si0…
GO:0016301	kinase activity	molecular_function	0.028465	0.99347	111	1352	1884	22835	Si029831m.g,Si034512m.g,Si000584m.g,Si031963m.g,Si019239m.g,Si019837m.g,Si021826m.g,Si036160m.g,Si009248m.g,Si029250m.g,Si005163m.g,Si033273m.g,Si010070m.g,Si039327m.g,Si016452m.g,Si009333m.g,Si009188m.g,Si003906m.g,Si004602m.g,Si024978m.g,Si024350m.g,Si008040m.g,Si025844m.g,Si009439m.g,Si004921m.g,Si020144m.g,Si000714m.g,Si025330m.g,Si038872m.g,Si028727m.g,Si004176m.g,Si012642m.g,Si003953m.g,Si0…
GO:0008509	anion transmembrane transporter activity	molecular_function	0.02888	0.99966	11	1352	107	22835	Si035427m.g,Si027634m.g,Si021837m.g,Si026149m.g,Si006108m.g,Si034804m.g,Si035093m.g,Si000607m.g,Si035362m.g,Si035377m.g,Si034783m.g
GO:0042626	ATPase activity, coupled to transmembrane movement of substances	molecular_function	0.036222	1	8	1352	97	22835	Si019107m.g,Si016918m.g,Si017879m.g,Si032403m.g,Si009188m.g,Si016411m.g,Si016122m.g,Si002515m.g
GO:0043492	ATPase activity, coupled to movement of substances	molecular_function	0.036222	1	8	1352	97	22835	Si016918m.g,Si019107m.g,Si032403m.g,Si009188m.g,Si017879m.g,Si016411m.g,Si016122m.g,Si002515m.g
GO:0005507	copper ion binding	molecular_function	0.036346	1	15	1352	149	22835	Si015580m.g,Si026118m.g,Si027990m.g,Si038020m.g,Si031445m.g,Si021370m.g,Si028248m.g,Si003983m.g,Si034916m.g,Si013050m.g,Si020176m.g,Si026153m.g,Si006071m.g,Si028115m.g,Si026121m.g
GO:0001664	G-protein coupled receptor binding	molecular_function	0.038189	1	3	1352	12	22835	Si032731m.g,Si037137m.g,Si038988m.g
GO:0009055	electron carrier activity	molecular_function	0.038258	1	26	1352	288	22835	Si020176m.g,Si003362m.g,Si038045m.g,Si007075m.g,Si003262m.g,Si015505m.g,Si019095m.g,Si018744m.g,Si001322m.g,Si004117m.g,Si038977m.g,Si038020m.g,Si030840m.g,Si007426m.g,Si029491m.g,Si012451m.g,Si014102m.g,Si034860m.g,Si018470m.g,Si038013m.g,Si002802m.g,Si002770m.g,Si033381m.g,Si033915m.g,Si031445m.g,Si031554m.g
GO:0015399	primary active transmembrane transporter activity	molecular_function	0.039195	1	9	1352	115	22835	Si016411m.g,Si016122m.g,Si002515m.g,Si016918m.g,Si019107m.g,Si000395m.g,Si009188m.g,Si032403m.g,Si017879m.g
GO:0015405	P-P-bond-hydrolysis-driven transmembrane transporter activity	molecular_function	0.039195	1	9	1352	115	22835	Si016918m.g,Si019107m.g,Si032403m.g,Si000395m.g,Si009188m.g,Si017879m.g,Si016411m.g,Si016122m.g,Si002515m.g
GO:0000990	transcription factor activity, core RNA polymerase binding	molecular_function	0.051295	1	5	1352	38	22835	Si030558m.g,Si014376m.g,Si037095m.g,Si030334m.g,Si015399m.g
GO:0000996	core DNA-dependent RNA polymerase binding promoter specificity activity	molecular_function	0.051295	1	5	1352	38	22835	Si030334m.g,Si015399m.g,Si037095m.g,Si014376m.g,Si030558m.g
GO:0016987	sigma factor activity	molecular_function	0.051295	1	5	1352	38	22835	Si014376m.g,Si030558m.g,Si030334m.g,Si015399m.g,Si037095m.g
GO:0071253	connexin binding	molecular_function	0.05322	1	2	1352	6	22835	Si008326m.g,Si026381m.g
GO:0016830	carbon-carbon lyase activity	molecular_function	0.054394	1	13	1352	134	22835	Si035392m.g,Si019458m.g,Si017705m.g,Si026232m.g,Si026211m.g,Si013579m.g,Si030794m.g,Si013647m.g,Si020701m.g,Si019732m.g,Si011357m.g,Si032351m.g,Si015803m.g
GO:0030234	enzyme regulator activity	molecular_function	0.055076	1	36	1352	456	22835	Si007279m.g,Si028385m.g,Si028218m.g,Si017472m.g,Si027185m.g,Si018442m.g,Si002235m.g,Si025106m.g,Si002711m.g,Si004041m.g,Si028295m.g,Si024721m.g,Si023361m.g,Si026572m.g,Si018423m.g,Si025955m.g,Si007394m.g,Si023665m.g,Si027571m.g,Si032399m.g,Si027134m.g,Si034038m.g,Si012418m.g,Si022580m.g,Si036974m.g,Si019520m.g,Si005195m.g,Si011721m.g,Si011292m.g,Si011849m.g,Si028053m.g,Si028970m.g,Si034783m.g,Si0…
GO:0016798	hydrolase activity, acting on glycosyl bonds	molecular_function	0.056632	1	45	1352	598	22835	Si030380m.g,Si021476m.g,Si022522m.g,Si002396m.g,Si011148m.g,Si003564m.g,Si010315m.g,Si008671m.g,Si010776m.g,Si013645m.g,Si030594m.g,Si012639m.g,Si022492m.g,Si028218m.g,Si000491m.g,Si013130m.g,Si013755m.g,Si001544m.g,Si026897m.g,Si035445m.g,Si002273m.g,Si004560m.g,Si010294m.g,Si028172m.g,Si008194m.g,Si034912m.g,Si026379m.g,Si000314m.g,Si037095m.g,Si034783m.g,Si010959m.g,Si020916m.g,Si024819m.g,Si0…
GO:0016831	carboxy-lyase activity	molecular_function	0.0569	1	10	1352	96	22835	Si011357m.g,Si020701m.g,Si032351m.g,Si015803m.g,Si026232m.g,Si013579m.g,Si026211m.g,Si035392m.g,Si019458m.g,Si013647m.g
GO:0003847	1-alkyl-2-acetylglycerophosphocholine esterase activity	molecular_function	0.058017	1	2	1352	6	22835	Si030607m.g,Si002989m.g
GO:0016625	oxidoreductase activity, acting on the aldehyde or oxo group of donors, iron-sulfur protein as acceptor	molecular_function	0.058508	1	1	1352	1	22835	Si009584m.g
GO:0015098	molybdate ion transmembrane transporter activity	molecular_function	0.058795	1	3	1352	15	22835	Si035427m.g,Si021837m.g,Si035093m.g
GO:0015291	secondary active transmembrane transporter activity	molecular_function	0.059951	1	15	1352	171	22835	Si035251m.g,Si010002m.g,Si001176m.g,Si012106m.g,Si017022m.g,Si035355m.g,Si013918m.g,Si034905m.g,Si039556m.g,Si031945m.g,Si022014m.g,Si038840m.g,Si003776m.g,Si029641m.g,Si035320m.g
GO:0005342	organic acid transmembrane transporter activity	molecular_function	0.061967	1	6	1352	51	22835	Si027634m.g,Si026149m.g,Si006108m.g,Si035377m.g,Si034804m.g,Si034783m.g
GO:0046943	carboxylic acid transmembrane transporter activity	molecular_function	0.061967	1	6	1352	51	22835	Si006108m.g,Si026149m.g,Si027634m.g,Si034783m.g,Si034804m.g,Si035377m.g
GO:0045735	nutrient reservoir activity	molecular_function	0.062676	1	10	1352	87	22835	Si035634m.g,Si004012m.g,Si027692m.g,Si039049m.g,Si014415m.g,Si014984m.g,Si002865m.g,Si014414m.g,Si010878m.g,Si035151m.g
GO:0004883	glucocorticoid receptor activity	molecular_function	0.064486	1	1	1352	1	22835	Si027599m.g
GO:0050664	oxidoreductase activity, acting on NAD(P)H, oxygen as acceptor	molecular_function	0.064506	1	2	1352	12	22835	Si026095m.g,Si027337m.g
GO:0016820	hydrolase activity, acting on acid anhydrides, catalyzing transmembrane movement of substances	molecular_function	0.065306	1	10	1352	138	22835	Si039698m.g,Si016122m.g,Si002515m.g,Si016411m.g,Si017879m.g,Si009188m.g,Si032403m.g,Si019107m.g,Si016918m.g,Si015696m.g
GO:0004126	cytidine deaminase activity	molecular_function	0.068217	1	1	1352	1	22835	Si002312m.g
GO:0016158	3-phytase activity	molecular_function	0.068287	1	1	1352	1	22835	Si024184m.g
GO:0009378	four-way junction helicase activity	molecular_function	0.070294	1	14	1352	202	22835	Si008123m.g,Si039603m.g,Si032502m.g,Si025946m.g,Si001133m.g,Si035304m.g,Si029464m.g,Si025958m.g,Si029456m.g,Si021840m.g,Si027507m.g,Si032220m.g,Si028970m.g,Si008743m.g
GO:0032559	adenyl ribonucleotide binding	molecular_function	0.07137	1	172	1352	3214	22835	Si016248m.g,Si000341m.g,Si011661m.g,Si001133m.g,Si029111m.g,Si018867m.g,Si026535m.g,Si024938m.g,Si028970m.g,Si002284m.g,Si025300m.g,Si011283m.g,Si003262m.g,Si015284m.g,Si029856m.g,Si030193m.g,Si005183m.g,Si021185m.g,Si015751m.g,Si013722m.g,Si038534m.g,Si017879m.g,Si039199m.g,Si032220m.g,Si028044m.g,Si019531m.g,Si021370m.g,Si003874m.g,Si029464m.g,Si015696m.g,Si011933m.g,Si021155m.g,Si027634m.g,Si0…
GO:0046914	transition metal ion binding	molecular_function	0.077718	1	146	1352	2244	22835	Si018131m.g,Si038020m.g,Si008342m.g,Si011173m.g,Si029484m.g,Si029504m.g,Si001098m.g,Si029548m.g,Si035230m.g,Si012313m.g,Si007930m.g,Si032779m.g,Si028115m.g,Si010782m.g,Si032300m.g,Si023361m.g,Si000914m.g,Si015083m.g,Si031462m.g,Si000162m.g,Si005163m.g,Si002938m.g,Si000988m.g,Si027759m.g,Si021838m.g,Si035083m.g,Si032058m.g,Si002567m.g,Si006253m.g,Si027432m.g,Si020324m.g,Si020132m.g,Si033355m.g,Si0…
GO:0016160	amylase activity	molecular_function	0.078403	1	4	1352	29	22835	Si022119m.g,Si008671m.g,Si027629m.g,Si013755m.g
GO:0030554	adenyl nucleotide binding	molecular_function	0.082229	1	173	1352	3242	22835	Si009188m.g,Si027691m.g,Si024978m.g,Si024350m.g,Si008040m.g,Si016231m.g,Si020144m.g,Si031963m.g,Si028056m.g,Si013133m.g,Si019837m.g,Si019107m.g,Si029250m.g,Si016452m.g,Si010070m.g,Si009333m.g,Si034482m.g,Si039880m.g,Si016435m.g,Si015304m.g,Si002102m.g,Si004821m.g,Si026082m.g,Si032996m.g,Si016122m.g,Si004228m.g,Si027448m.g,Si025958m.g,Si032575m.g,Si016103m.g,Si025330m.g,Si027599m.g,Si038872m.g,Si0…
GO:0046527	glucosyltransferase activity	molecular_function	0.084178	1	6	1352	80	22835	Si009413m.g,Si013755m.g,Si027629m.g,Si008671m.g,Si025907m.g,Si022119m.g
GO:0015171	amino acid transmembrane transporter activity	molecular_function	0.084373	1	5	1352	41	22835	Si006108m.g,Si026149m.g,Si034783m.g,Si034804m.g,Si035377m.g
GO:0008514	organic anion transmembrane transporter activity	molecular_function	0.086354	1	6	1352	56	22835	Si034804m.g,Si034783m.g,Si035377m.g,Si026149m.g,Si006108m.g,Si027634m.g
GO:0004474	malate synthase activity	molecular_function	0.086482	1	1	1352	2	22835	Si009755m.g
GO:0008373	sialyltransferase activity	molecular_function	0.087905	1	2	1352	8	22835	Si010021m.g,Si027686m.g
GO:0071855	neuropeptide receptor binding	molecular_function	0.089914	1	2	1352	8	22835	Si037137m.g,Si032731m.g
GO:0003933	GTP cyclohydrolase activity	molecular_function	0.093854	1	1	1352	2	22835	Si007868m.g
GO:0016814	hydrolase activity, acting on carbon-nitrogen (but not peptide) bonds, in cyclic amidines	molecular_function	0.098493	1	3	1352	21	22835	Si002312m.g,Si007868m.g,Si032502m.g
GO:0008641	small protein activating enzyme activity	molecular_function	0.10136	1	4	1352	31	22835	Si001725m.g,Si010201m.g,Si040872m.g,Si009857m.g
GO:0015343	siderophore transmembrane transporter activity	molecular_function	0.10295	1	1	1352	3	22835	Si016208m.g
GO:0015603	iron chelate transmembrane transporter activity	molecular_function	0.10295	1	1	1352	3	22835	Si016208m.g
GO:0042927	siderophore transporter activity	molecular_function	0.10295	1	1	1352	3	22835	Si016208m.g
GO:0016877	ligase activity, forming carbon-sulfur bonds	molecular_function	0.10759	1	4	1352	32	22835	Si009857m.g,Si040872m.g,Si001725m.g,Si010201m.g
GO:0015197	peptide transporter activity	molecular_function	0.11224	1	1	1352	2	22835	Si027634m.g
GO:0015198	oligopeptide transporter activity	molecular_function	0.11224	1	1	1352	2	22835	Si027634m.g
GO:0015558	p-aminobenzoyl-glutamate uptake transmembrane transporter activity	molecular_function	0.11224	1	1	1352	2	22835	Si027634m.g
GO:0015563	uptake transmembrane transporter activity	molecular_function	0.11224	1	1	1352	2	22835	Si027634m.g
GO:0015569	p-aminobenzoyl-glutamate transmembrane transporter activity	molecular_function	0.11224	1	1	1352	2	22835	Si027634m.g
GO:0035673	oligopeptide transmembrane transporter activity	molecular_function	0.11224	1	1	1352	2	22835	Si027634m.g
GO:0042887	amide transmembrane transporter activity	molecular_function	0.11224	1	1	1352	2	22835	Si027634m.g
GO:0042936	dipeptide transporter activity	molecular_function	0.11224	1	1	1352	2	22835	Si027634m.g
GO:0071916	dipeptide transmembrane transporter activity	molecular_function	0.11224	1	1	1352	2	22835	Si027634m.g
GO:0072349	modified amino acid transmembrane transporter activity	molecular_function	0.11224	1	1	1352	2	22835	Si027634m.g
GO:0004190	aspartic-type endopeptidase activity	molecular_function	0.11312	1	15	1352	168	22835	Si001181m.g,Si029862m.g,Si016914m.g,Si032703m.g,Si013775m.g,Si032647m.g,Si000604m.g,Si029722m.g,Si010103m.g,Si029652m.g,Si021977m.g,Si008029m.g,Si029685m.g,Si026381m.g,Si006292m.g
GO:0070001	aspartic-type peptidase activity	molecular_function	0.11312	1	15	1352	168	22835	Si013775m.g,Si000604m.g,Si032647m.g,Si029722m.g,Si010103m.g,Si029862m.g,Si001181m.g,Si016914m.g,Si032703m.g,Si029685m.g,Si006292m.g,Si026381m.g,Si029652m.g,Si021977m.g,Si008029m.g
GO:0043168	anion binding	molecular_function	0.11351	1	214	1352	3945	22835	Si016158m.g,Si007888m.g,Si032294m.g,Si010766m.g,Si028361m.g,Si013791m.g,Si006008m.g,Si026211m.g,Si006350m.g,Si008123m.g,Si034648m.g,Si014415m.g,Si024711m.g,Si005795m.g,Si009922m.g,Si004494m.g,Si017312m.g,Si025888m.g,Si008831m.g,Si028133m.g,Si036182m.g,Si005852m.g,Si008743m.g,Si000219m.g,Si030560m.g,Si019368m.g,Si027588m.g,Si023016m.g,Si012235m.g,Si026100m.g,Si032527m.g,Si035392m.g,Si021094m.g,Si0…
GO:0015103	inorganic anion transmembrane transporter activity	molecular_function	0.11833	1	5	1352	50	22835	Si000607m.g,Si035362m.g,Si035427m.g,Si035093m.g,Si021837m.g
GO:0004022	alcohol dehydrogenase (NAD) activity	molecular_function	0.12209	1	1	1352	2	22835	Si028044m.g
GO:0019799	tubulin N-acetyltransferase activity	molecular_function	0.126	1	1	1352	2	22835	Si007465m.g
GO:0004476	mannose-6-phosphate isomerase activity	molecular_function	0.12646	1	1	1352	2	22835	Si026349m.g
GO:0043548	phosphatidylinositol 3-kinase binding	molecular_function	0.12678	1	3	1352	24	22835	Si018405m.g,Si033316m.g,Si007603m.g
GO:0071949	FAD binding	molecular_function	0.12703	1	9	1352	100	22835	Si001641m.g,Si035909m.g,Si040872m.g,Si005192m.g,Si006473m.g,Si001725m.g,Si017363m.g,Si029574m.g,Si004257m.g
GO:0019238	cyclohydrolase activity	molecular_function	0.1278	1	2	1352	13	22835	Si007868m.g,Si032502m.g
GO:0004635	phosphoribosyl-AMP cyclohydrolase activity	molecular_function	0.12802	1	1	1352	3	22835	Si032502m.g
GO:0001871	pattern binding	molecular_function	0.13257	1	12	1352	162	22835	Si000551m.g,Si028133m.g,Si028044m.g,Si026021m.g,Si019368m.g,Si000714m.g,Si004176m.g,Si027598m.g,Si038989m.g,Si021155m.g,Si016248m.g,Si011661m.g
GO:0030247	polysaccharide binding	molecular_function	0.13257	1	12	1352	162	22835	Si028044m.g,Si028133m.g,Si000551m.g,Si026021m.g,Si000714m.g,Si019368m.g,Si016248m.g,Si011661m.g,Si021155m.g,Si038989m.g,Si027598m.g,Si004176m.g
GO:0016984	ribulose-bisphosphate carboxylase activity	molecular_function	0.13267	1	1	1352	2	22835	Si019458m.g
GO:0004555	alpha,alpha-trehalase activity	molecular_function	0.13354	1	1	1352	3	22835	Si013130m.g
GO:0015927	trehalase activity	molecular_function	0.13354	1	1	1352	3	22835	Si013130m.g
GO:0005134	interleukin-2 receptor binding	molecular_function	0.13584	1	1	1352	4	22835	Si025946m.g
GO:0000981	RNA polymerase II transcription factor activity, sequence-specific DNA binding	molecular_function	0.14174	1	3	1352	24	22835	Si037255m.g,Si013775m.g,Si021155m.g
GO:0052689	carboxylic ester hydrolase activity	molecular_function	0.14612	1	14	1352	163	22835	Si026572m.g,Si002225m.g,Si030352m.g,Si030204m.g,Si014968m.g,Si013984m.g,Si030397m.g,Si030333m.g,Si017768m.g,Si030583m.g,Si006704m.g,Si030607m.g,Si002989m.g,Si032992m.g
GO:0097367	carbohydrate derivative binding	molecular_function	0.1553	1	185	1352	3507	22835	Si032294m.g,Si010766m.g,Si028361m.g,Si006008m.g,Si013791m.g,Si006350m.g,Si016158m.g,Si007888m.g,Si023511m.g,Si005795m.g,Si009922m.g,Si008123m.g,Si034648m.g,Si014415m.g,Si024711m.g,Si005852m.g,Si008743m.g,Si017312m.g,Si025888m.g,Si008831m.g,Si028133m.g,Si012235m.g,Si030560m.g,Si000219m.g,Si019368m.g,Si027588m.g,Si023016m.g,Si015101m.g,Si021094m.g,Si012017m.g,Si028750m.g,Si026100m.g,Si003922m.g,Si0…
GO:0004640	phosphoribosylanthranilate isomerase activity	molecular_function	0.15631	1	1	1352	3	22835	Si014924m.g
GO:0004133	glycogen debranching enzyme activity	molecular_function	0.1574	1	1	1352	4	22835	Si027452m.g
GO:0004134	4-alpha-glucanotransferase activity	molecular_function	0.1574	1	1	1352	4	22835	Si027452m.g
GO:0004970	ionotropic glutamate receptor activity	molecular_function	0.1604	1	3	1352	30	22835	Si016208m.g,Si020680m.g,Si026533m.g
GO:0008066	glutamate receptor activity	molecular_function	0.1604	1	3	1352	30	22835	Si016208m.g,Si026533m.g,Si020680m.g
GO:0008289	lipid binding	molecular_function	0.16566	1	14	1352	192	22835	Si000747m.g,Si014635m.g,Si037255m.g,Si039071m.g,Si034202m.g,Si004913m.g,Si027599m.g,Si023261m.g,Si014102m.g,Si013775m.g,Si032527m.g,Si039248m.g,Si036287m.g,Si028908m.g
GO:0005234	extracellular-glutamate-gated ion channel activity	molecular_function	0.16606	1	2	1352	20	22835	Si020680m.g,Si016208m.g
GO:0030151	molybdenum ion binding	molecular_function	0.16706	1	2	1352	15	22835	Si030516m.g,Si016274m.g
GO:0047355	CDP-glycerol glycerophosphotransferase activity	molecular_function	0.16759	1	1	1352	3	22835	Si026482m.g
GO:0000166	nucleotide binding	molecular_function	0.16861	1	210	1352	3950	22835	Si028970m.g,Si002284m.g,Si009256m.g,Si024938m.g,Si029111m.g,Si026535m.g,Si018867m.g,Si022226m.g,Si001133m.g,Si016248m.g,Si000341m.g,Si011661m.g,Si015751m.g,Si002983m.g,Si005183m.g,Si021185m.g,Si029856m.g,Si015284m.g,Si030193m.g,Si020217m.g,Si003262m.g,Si025300m.g,Si011283m.g,Si019531m.g,Si021370m.g,Si028044m.g,Si032220m.g,Si034050m.g,Si039199m.g,Si017879m.g,Si013471m.g,Si038534m.g,Si013722m.g,Si0…
GO:1901265	nucleoside phosphate binding	molecular_function	0.16861	1	210	1352	3950	22835	Si016452m.g,Si006831m.g,Si010070m.g,Si031096m.g,Si029250m.g,Si009333m.g,Si028056m.g,Si031963m.g,Si019107m.g,Si020701m.g,Si013133m.g,Si019837m.g,Si020144m.g,Si016231m.g,Si005192m.g,Si027691m.g,Si009188m.g,Si008040m.g,Si024978m.g,Si024350m.g,Si007471m.g,Si027507m.g,Si012585m.g,Si038872m.g,Si001725m.g,Si000491m.g,Si025330m.g,Si027599m.g,Si012642m.g,Si004176m.g,Si013528m.g,Si027686m.g,Si027448m.g,Si0…
GO:0042030	ATPase inhibitor activity	molecular_function	0.16966	1	3	1352	24	22835	Si002711m.g,Si004041m.g,Si011849m.g
GO:0005524	ATP binding	molecular_function	0.17101	1	154	1352	2956	22835	Si002284m.g,Si001133m.g,Si000341m.g,Si016248m.g,Si011661m.g,Si029111m.g,Si026535m.g,Si018867m.g,Si005183m.g,Si021185m.g,Si029856m.g,Si015284m.g,Si030193m.g,Si015751m.g,Si003262m.g,Si025300m.g,Si032220m.g,Si039199m.g,Si019531m.g,Si021370m.g,Si028044m.g,Si013722m.g,Si017879m.g,Si038534m.g,Si001664m.g,Si024498m.g,Si015377m.g,Si016500m.g,Si026620m.g,Si008651m.g,Si029456m.g,Si029464m.g,Si003874m.g,Si0…
GO:0004859	phospholipase inhibitor activity	molecular_function	0.17562	1	1	1352	4	22835	Si025955m.g
GO:0055102	lipase inhibitor activity	molecular_function	0.17562	1	1	1352	4	22835	Si025955m.g
GO:0008236	serine-type peptidase activity	molecular_function	0.17838	1	27	1352	385	22835	Si026293m.g,Si009437m.g,Si028958m.g,Si024051m.g,Si034366m.g,Si000372m.g,Si016705m.g,Si036343m.g,Si022053m.g,Si025071m.g,Si006704m.g,Si022059m.g,Si015355m.g,Si013726m.g,Si034390m.g,Si026572m.g,Si003341m.g,Si005954m.g,Si030352m.g,Si002225m.g,Si030397m.g,Si024906m.g,Si013984m.g,Si000747m.g,Si001435m.g,Si009918m.g,Si029641m.g
GO:0017171	serine hydrolase activity	molecular_function	0.17838	1	27	1352	385	22835	Si009437m.g,Si026293m.g,Si016705m.g,Si036343m.g,Si028958m.g,Si024051m.g,Si034366m.g,Si000372m.g,Si006704m.g,Si025071m.g,Si015355m.g,Si022059m.g,Si013726m.g,Si022053m.g,Si003341m.g,Si005954m.g,Si034390m.g,Si026572m.g,Si030352m.g,Si002225m.g,Si001435m.g,Si024906m.g,Si013984m.g,Si030397m.g,Si000747m.g,Si029641m.g,Si009918m.g
GO:0015930	glutamate synthase activity	molecular_function	0.18026	1	2	1352	14	22835	Si010412m.g,Si022752m.g
GO:0051499	D-aminoacyl-tRNA deacylase activity	molecular_function	0.1818	1	1	1352	3	22835	Si017768m.g
GO:0018112	proline racemase activity	molecular_function	0.18194	1	1	1352	3	22835	Si026119m.g
GO:0016667	oxidoreductase activity, acting on a sulfur group of donors	molecular_function	0.18258	1	11	1352	126	22835	Si003362m.g,Si028236m.g,Si034860m.g,Si032743m.g,Si002802m.g,Si001322m.g,Si003113m.g,Si018744m.g,Si019095m.g,Si004983m.g,Si030840m.g
GO:0032553	ribonucleotide binding	molecular_function	0.18399	1	181	1352	3466	22835	Si012585m.g,Si027507m.g,Si007471m.g,Si012642m.g,Si004176m.g,Si025330m.g,Si027599m.g,Si038872m.g,Si000491m.g,Si016103m.g,Si016122m.g,Si004228m.g,Si025958m.g,Si027448m.g,Si032575m.g,Si039880m.g,Si015304m.g,Si016435m.g,Si026901m.g,Si002102m.g,Si032996m.g,Si004821m.g,Si026082m.g,Si034482m.g,Si009333m.g,Si031096m.g,Si029250m.g,Si016452m.g,Si010070m.g,Si013133m.g,Si019837m.g,Si019107m.g,Si028056m.g,Si0…
GO:0050380	undecaprenyl-diphosphatase activity	molecular_function	0.1847	1	1	1352	3	22835	Si008357m.g
GO:0036094	small molecule binding	molecular_function	0.18679	1	214	1352	4030	22835	Si029831m.g,Si032502m.g,Si034512m.g,Si009237m.g,Si025955m.g,Si000584m.g,Si019239m.g,Si027882m.g,Si034144m.g,Si021826m.g,Si036160m.g,Si035909m.g,Si009248m.g,Si026264m.g,Si033273m.g,Si021840m.g,Si015648m.g,Si005163m.g,Si039327m.g,Si034038m.g,Si034732m.g,Si030943m.g,Si027615m.g,Si003906m.g,Si004602m.g,Si031238m.g,Si026398m.g,Si029574m.g,Si026075m.g,Si009439m.g,Si025844m.g,Si040245m.g,Si028297m.g,Si0…
GO:0008083	growth factor activity	molecular_function	0.18762	1	4	1352	42	22835	Si025946m.g,Si010366m.g,Si011661m.g,Si037985m.g
GO:0008948	oxaloacetate decarboxylase activity	molecular_function	0.18882	1	2	1352	14	22835	Si032351m.g,Si011357m.g
GO:0001948	glycoprotein binding	molecular_function	0.18906	1	1	1352	3	22835	Si017095m.g
GO:0043394	proteoglycan binding	molecular_function	0.18906	1	1	1352	3	22835	Si017095m.g
GO:0043395	heparan sulfate proteoglycan binding	molecular_function	0.18906	1	1	1352	3	22835	Si017095m.g
GO:0047869	dimethylpropiothetin dethiomethylase activity	molecular_function	0.19234	1	1	1352	3	22835	Si030574m.g
GO:0008519	ammonium transmembrane transporter activity	molecular_function	0.19249	1	2	1352	13	22835	Si004697m.g,Si004390m.g
GO:0008556	potassium-transporting ATPase activity	molecular_function	0.19251	1	1	1352	3	22835	Si002515m.g
GO:0000014	single-stranded DNA endodeoxyribonuclease activity	molecular_function	0.19255	1	1	1352	3	22835	Si026901m.g
GO:0005230	extracellular ligand-gated ion channel activity	molecular_function	0.19401	1	3	1352	32	22835	Si026533m.g,Si020680m.g,Si016208m.g
GO:0050660	flavin adenine dinucleotide binding	molecular_function	0.2035	1	16	1352	213	22835	Si001641m.g,Si040872m.g,Si005192m.g,Si006473m.g,Si013532m.g,Si013471m.g,Si017363m.g,Si029574m.g,Si004257m.g,Si035909m.g,Si006831m.g,Si027882m.g,Si020217m.g,Si001725m.g,Si013528m.g,Si020701m.g
GO:0001882	nucleoside binding	molecular_function	0.2038	1	177	1352	3419	22835	Si000714m.g,Si028727m.g,Si000551m.g,Si008342m.g,Si003953m.g,Si012106m.g,Si013130m.g,Si013146m.g,Si038583m.g,Si029121m.g,Si017645m.g,Si039962m.g,Si016411m.g,Si019239m.g,Si025955m.g,Si000584m.g,Si034512m.g,Si032502m.g,Si009237m.g,Si029831m.g,Si034144m.g,Si021826m.g,Si036160m.g,Si034038m.g,Si034732m.g,Si039327m.g,Si033273m.g,Si026264m.g,Si005163m.g,Si021840m.g,Si009248m.g,Si027615m.g,Si030943m.g,Si0…
GO:0035091	phosphatidylinositol binding	molecular_function	0.20549	1	2	1352	18	22835	Si039248m.g,Si004913m.g
GO:0010181	FMN binding	molecular_function	0.20611	1	5	1352	49	22835	Si015648m.g,Si022226m.g,Si014415m.g,Si031096m.g,Si001933m.g
GO:0051920	peroxiredoxin activity	molecular_function	0.20934	1	2	1352	15	22835	Si031051m.g,Si030754m.g
GO:0000334	3-hydroxyanthranilate 3,4-dioxygenase activity	molecular_function	0.20963	1	1	1352	4	22835	Si035634m.g
GO:0005231	excitatory extracellular ligand-gated ion channel activity	molecular_function	0.21508	1	2	1352	22	22835	Si020680m.g,Si016208m.g
GO:0004714	transmembrane receptor protein tyrosine kinase activity	molecular_function	0.21728	1	1	1352	4	22835	Si039199m.g
GO:0003707	steroid hormone receptor activity	molecular_function	0.21775	1	3	1352	29	22835	Si013775m.g,Si027599m.g,Si037255m.g
GO:0005496	steroid binding	molecular_function	0.21775	1	3	1352	29	22835	Si027599m.g,Si013775m.g,Si037255m.g
GO:0001883	purine nucleoside binding	molecular_function	0.22246	1	176	1352	3415	22835	Si012235m.g,Si030560m.g,Si000219m.g,Si019368m.g,Si027588m.g,Si023016m.g,Si008743m.g,Si005852m.g,Si028133m.g,Si025888m.g,Si008831m.g,Si017312m.g,Si005795m.g,Si009922m.g,Si034648m.g,Si008123m.g,Si024711m.g,Si013791m.g,Si006008m.g,Si010766m.g,Si032294m.g,Si028361m.g,Si006350m.g,Si016158m.g,Si007888m.g,Si013150m.g,Si035304m.g,Si018252m.g,Si021786m.g,Si016918m.g,Si024906m.g,Si034741m.g,Si024916m.g,Si0…
GO:0032549	ribonucleoside binding	molecular_function	0.22246	1	176	1352	3415	22835	Si003953m.g,Si000551m.g,Si008342m.g,Si013130m.g,Si013146m.g,Si012106m.g,Si000714m.g,Si028727m.g,Si039962m.g,Si017645m.g,Si016411m.g,Si038583m.g,Si029121m.g,Si033273m.g,Si026264m.g,Si021840m.g,Si005163m.g,Si009248m.g,Si034038m.g,Si034732m.g,Si039327m.g,Si030943m.g,Si027615m.g,Si009237m.g,Si034512m.g,Si032502m.g,Si029831m.g,Si019239m.g,Si000584m.g,Si025955m.g,Si036160m.g,Si034144m.g,Si021826m.g,Si0…
GO:0032550	purine ribonucleoside binding	molecular_function	0.22246	1	176	1352	3415	22835	Si006350m.g,Si006008m.g,Si013791m.g,Si010766m.g,Si032294m.g,Si028361m.g,Si007888m.g,Si016158m.g,Si009922m.g,Si005795m.g,Si024711m.g,Si034648m.g,Si008123m.g,Si008743m.g,Si005852m.g,Si028133m.g,Si025888m.g,Si008831m.g,Si017312m.g,Si012235m.g,Si023016m.g,Si030560m.g,Si019368m.g,Si027588m.g,Si000219m.g,Si028750m.g,Si012017m.g,Si015101m.g,Si021094m.g,Si026100m.g,Si003922m.g,Si032403m.g,Si013135m.g,Si0…
GO:0030170	pyridoxal phosphate binding	molecular_function	0.22647	1	9	1352	112	22835	Si026132m.g,Si030516m.g,Si015803m.g,Si026232m.g,Si013579m.g,Si026211m.g,Si035392m.g,Si013647m.g,Si036182m.g
GO:0008883	glutamyl-tRNA reductase activity	molecular_function	0.22874	1	1	1352	4	22835	Si038282m.g
GO:0032555	purine ribonucleotide binding	molecular_function	0.2291	1	176	1352	3419	22835	Si028625m.g,Si009152m.g,Si026021m.g,Si026891m.g,Si024916m.g,Si025946m.g,Si034741m.g,Si024906m.g,Si016918m.g,Si021786m.g,Si018252m.g,Si035304m.g,Si013150m.g,Si026100m.g,Si028750m.g,Si015101m.g,Si021094m.g,Si012017m.g,Si032403m.g,Si013135m.g,Si039603m.g,Si003922m.g,Si008831m.g,Si025888m.g,Si017312m.g,Si028133m.g,Si005852m.g,Si008743m.g,Si023016m.g,Si030560m.g,Si019368m.g,Si000219m.g,Si027588m.g,Si0…
GO:0016651	oxidoreductase activity, acting on NAD(P)H	molecular_function	0.23107	1	10	1352	135	22835	Si026095m.g,Si032743m.g,Si001322m.g,Si004983m.g,Si028236m.g,Si032914m.g,Si027337m.g,Si003841m.g,Si034860m.g,Si000395m.g
GO:0004252	serine-type endopeptidase activity	molecular_function	0.23491	1	12	1352	183	22835	Si024906m.g,Si013726m.g,Si015355m.g,Si026293m.g,Si034390m.g,Si003341m.g,Si009437m.g,Si028958m.g,Si034366m.g,Si000372m.g,Si036343m.g,Si016705m.g
GO:0004565	beta-galactosidase activity	molecular_function	0.23675	1	2	1352	20	22835	Si001544m.g,Si035445m.g
GO:0015035	protein disulfide oxidoreductase activity	molecular_function	0.23976	1	7	1352	77	22835	Si019095m.g,Si018744m.g,Si003362m.g,Si002802m.g,Si001322m.g,Si034860m.g,Si030840m.g
GO:0015036	disulfide oxidoreductase activity	molecular_function	0.23976	1	7	1352	77	22835	Si030840m.g,Si034860m.g,Si002802m.g,Si003362m.g,Si001322m.g,Si019095m.g,Si018744m.g
GO:0004315	3-oxoacyl-[acyl-carrier-protein] synthase activity	molecular_function	0.24275	1	5	1352	54	22835	Si019514m.g,Si009992m.g,Si010275m.g,Si001213m.g,Si040239m.g
GO:0016682	oxidoreductase activity, acting on diphenols and related substances as donors, oxygen as acceptor	molecular_function	0.24453	1	2	1352	16	22835	Si010566m.g,Si000772m.g
GO:0004150	dihydroneopterin aldolase activity	molecular_function	0.24587	1	1	1352	4	22835	Si030794m.g
GO:0098772	molecular function regulator	molecular_function	0.24724	1	39	1352	593	22835	Si018423m.g,Si023361m.g,Si026572m.g,Si009972m.g,Si024721m.g,Si028295m.g,Si004041m.g,Si002235m.g,Si002711m.g,Si025106m.g,Si027185m.g,Si018442m.g,Si017472m.g,Si028385m.g,Si028218m.g,Si007279m.g,Si022323m.g,Si029291m.g,Si024722m.g,Si028053m.g,Si028970m.g,Si011849m.g,Si034783m.g,Si011292m.g,Si005195m.g,Si019520m.g,Si011721m.g,Si036974m.g,Si030384m.g,Si022580m.g,Si012418m.g,Si034038m.g,Si027571m.g,Si0…
GO:0015662	ATPase activity, coupled to transmembrane movement of ions, phosphorylative mechanism	molecular_function	0.24747	1	1	1352	4	22835	Si002515m.g
GO:0017076	purine nucleotide binding	molecular_function	0.26261	1	177	1352	3455	22835	Si017645m.g,Si039962m.g,Si016411m.g,Si038583m.g,Si029121m.g,Si008342m.g,Si000551m.g,Si003953m.g,Si012106m.g,Si013146m.g,Si013130m.g,Si000714m.g,Si028727m.g,Si004921m.g,Si039629m.g,Si040245m.g,Si028297m.g,Si028053m.g,Si029291m.g,Si026075m.g,Si025844m.g,Si009439m.g,Si003906m.g,Si004602m.g,Si031238m.g,Si026398m.g,Si034732m.g,Si034038m.g,Si039327m.g,Si009248m.g,Si026264m.g,Si033273m.g,Si005163m.g,Si0…
GO:0042623	ATPase activity, coupled	molecular_function	0.26438	1	9	1352	165	22835	Si002515m.g,Si016122m.g,Si021840m.g,Si016411m.g,Si009188m.g,Si032403m.g,Si017879m.g,Si016918m.g,Si019107m.g
GO:0004312	fatty acid synthase activity	molecular_function	0.26613	1	5	1352	56	22835	Si040239m.g,Si001213m.g,Si019514m.g,Si009992m.g,Si010275m.g
GO:0022857	transmembrane transporter activity	molecular_function	0.26738	1	75	1352	1252	22835	Si007326m.g,Si035251m.g,Si010002m.g,Si039556m.g,Si013918m.g,Si016918m.g,Si006229m.g,Si026294m.g,Si026289m.g,Si017879m.g,Si001176m.g,Si035362m.g,Si028154m.g,Si026293m.g,Si015696m.g,Si011357m.g,Si038282m.g,Si008326m.g,Si021837m.g,Si000395m.g,Si027634m.g,Si032403m.g,Si034783m.g,Si035855m.g,Si016208m.g,Si038580m.g,Si009421m.g,Si035427m.g,Si026149m.g,Si034303m.g,Si029430m.g,Si034804m.g,Si037985m.g,Si0…
GO:0016833	oxo-acid-lyase activity	molecular_function	0.27559	1	2	1352	17	22835	Si019732m.g,Si017705m.g
GO:0016157	sucrose synthase activity	molecular_function	0.2772	1	1	1352	11	22835	Si025907m.g
GO:0016846	carbon-sulfur lyase activity	molecular_function	0.27965	1	3	1352	29	22835	Si031444m.g,Si029291m.g,Si030574m.g
GO:0018580	nitronate monooxygenase activity	molecular_function	0.28562	1	2	1352	17	22835	Si014220m.g,Si010412m.g
GO:0019955	cytokine binding	molecular_function	0.28973	1	1	1352	6	22835	Si032241m.g
GO:0019825	oxygen binding	molecular_function	0.29007	1	1	1352	6	22835	Si023403m.g
GO:0005215	transporter activity	molecular_function	0.29199	1	93	1352	1558	22835	Si034303m.g,Si026448m.g,Si029430m.g,Si018237m.g,Si034804m.g,Si034783m.g,Si035855m.g,Si009682m.g,Si016208m.g,Si038580m.g,Si009421m.g,Si035427m.g,Si026149m.g,Si001176m.g,Si035362m.g,Si028154m.g,Si026293m.g,Si015696m.g,Si011357m.g,Si038282m.g,Si008326m.g,Si021837m.g,Si027634m.g,Si000395m.g,Si025147m.g,Si032403m.g,Si007326m.g,Si010002m.g,Si035251m.g,Si039556m.g,Si013918m.g,Si016918m.g,Si022896m.g,Si0…
GO:0016762	xyloglucan:xyloglucosyl transferase activity	molecular_function	0.29656	1	4	1352	41	22835	Si030594m.g,Si030380m.g,Si010315m.g,Si010719m.g
GO:0003779	actin binding	molecular_function	0.29829	1	29	1352	439	22835	Si031554m.g,Si031445m.g,Si024104m.g,Si032594m.g,Si017415m.g,Si033242m.g,Si008040m.g,Si033788m.g,Si022824m.g,Si010166m.g,Si031172m.g,Si018252m.g,Si031440m.g,Si037850m.g,Si001165m.g,Si033263m.g,Si013791m.g,Si003782m.g,Si006289m.g,Si001739m.g,Si004749m.g,Si013775m.g,Si039957m.g,Si020234m.g,Si039700m.g,Si018237m.g,Si004375m.g,Si026948m.g,Si011027m.g
GO:0030410	nicotianamine synthase activity	molecular_function	0.29978	1	1	1352	6	22835	Si030392m.g
GO:0008899	homoserine O-succinyltransferase activity	molecular_function	0.29986	1	1	1352	5	22835	Si017936m.g
GO:0016750	O-succinyltransferase activity	molecular_function	0.29986	1	1	1352	5	22835	Si017936m.g
GO:0004860	protein kinase inhibitor activity	molecular_function	0.3011	1	2	1352	20	22835	Si034038m.g,Si027185m.g
GO:0019210	kinase inhibitor activity	molecular_function	0.3011	1	2	1352	20	22835	Si034038m.g,Si027185m.g
GO:0005310	dicarboxylic acid transmembrane transporter activity	molecular_function	0.3015	1	1	1352	8	22835	Si027634m.g
GO:0047661	amino-acid racemase activity	molecular_function	0.30781	1	1	1352	6	22835	Si026119m.g
GO:0034593	phosphatidylinositol bisphosphate phosphatase activity	molecular_function	0.31066	1	1	1352	8	22835	Si019531m.g
GO:0034596	phosphatidylinositol phosphate 4-phosphatase activity	molecular_function	0.31066	1	1	1352	8	22835	Si019531m.g
GO:0034597	phosphatidylinositol-4,5-bisphosphate 4-phosphatase activity	molecular_function	0.31066	1	1	1352	8	22835	Si019531m.g
GO:0052866	phosphatidylinositol phosphate phosphatase activity	molecular_function	0.31066	1	1	1352	8	22835	Si019531m.g
GO:0004097	catechol oxidase activity	molecular_function	0.31375	1	1	1352	6	22835	Si000772m.g
GO:0004655	porphobilinogen synthase activity	molecular_function	0.31527	1	1	1352	6	22835	Si026379m.g
GO:0004879	RNA polymerase II transcription factor activity, ligand-activated sequence-specific DNA binding	molecular_function	0.31532	1	2	1352	20	22835	Si037255m.g,Si013775m.g
GO:0004882	androgen receptor activity	molecular_function	0.31532	1	2	1352	20	22835	Si037255m.g,Si013775m.g
GO:0098531	transcription factor activity, direct ligand regulated sequence-specific DNA binding	molecular_function	0.31532	1	2	1352	20	22835	Si013775m.g,Si037255m.g
GO:0046789	host cell surface receptor binding	molecular_function	0.32992	1	1	1352	10	22835	Si016103m.g
GO:0004427	inorganic diphosphatase activity	molecular_function	0.33051	1	2	1352	24	22835	Si035206m.g,Si000395m.g
GO:0031625	ubiquitin protein ligase binding	molecular_function	0.3347	1	1	1352	9	22835	Si018591m.g
GO:0044389	ubiquitin-like protein ligase binding	molecular_function	0.3347	1	1	1352	9	22835	Si018591m.g
GO:0004115	3',5'-cyclic-AMP phosphodiesterase activity	molecular_function	0.34754	1	1	1352	6	22835	Si017880m.g
GO:0046812	host cell surface binding	molecular_function	0.35102	1	1	1352	11	22835	Si016103m.g
GO:0010309	acireductone dioxygenase [iron(II)-requiring] activity	molecular_function	0.3529	1	2	1352	18	22835	Si035634m.g,Si014415m.g
GO:0043115	precorrin-2 dehydrogenase activity	molecular_function	0.35584	1	4	1352	49	22835	Si040872m.g,Si001725m.g,Si029574m.g,Si009857m.g
GO:0017025	TBP-class protein binding	molecular_function	0.35755	1	2	1352	19	22835	Si006949m.g,Si022741m.g
GO:0003678	DNA helicase activity	molecular_function	0.35951	1	17	1352	340	22835	Si029456m.g,Si027507m.g,Si021840m.g,Si021185m.g,Si017148m.g,Si000491m.g,Si008123m.g,Si039603m.g,Si032502m.g,Si029464m.g,Si025958m.g,Si032220m.g,Si028970m.g,Si008743m.g,Si025946m.g,Si035304m.g,Si001133m.g
GO:0015105	arsenite transmembrane transporter activity	molecular_function	0.35955	1	1	1352	8	22835	Si035362m.g
GO:0004506	squalene monooxygenase activity	molecular_function	0.37115	1	1	1352	8	22835	Si035909m.g
GO:0003697	single-stranded DNA binding	molecular_function	0.37267	1	3	1352	37	22835	Si000491m.g,Si027507m.g,Si010366m.g
GO:0016756	glutathione gamma-glutamylcysteinyltransferase activity	molecular_function	0.37967	1	1	1352	9	22835	Si013130m.g
GO:0047465	N-acylglucosamine-6-phosphate 2-epimerase activity	molecular_function	0.37976	1	1	1352	7	22835	Si020701m.g
GO:0009916	alternative oxidase activity	molecular_function	0.38477	1	1	1352	8	22835	Si010566m.g
GO:0005516	calmodulin binding	molecular_function	0.40017	1	5	1352	76	22835	Si028295m.g,Si028385m.g,Si013989m.g,Si006484m.g,Si027134m.g
GO:0003911	DNA ligase (NAD+) activity	molecular_function	0.40027	1	1	1352	9	22835	Si000747m.g
GO:0016709	oxidoreductase activity, acting on paired donors, with incorporation or reduction of molecular oxygen, NAD(P)H as one donor, and incorporation of one atom of oxygen	molecular_function	0.40125	1	4	1352	52	22835	Si029574m.g,Si035909m.g,Si001725m.g,Si040872m.g
GO:0005543	phospholipid binding	molecular_function	0.4025	1	4	1352	60	22835	Si014102m.g,Si032527m.g,Si004913m.g,Si039248m.g
GO:0016772	transferase activity, transferring phosphorus-containing groups	molecular_function	0.40461	1	127	1352	2437	22835	Si028044m.g,Si028625m.g,Si021370m.g,Si009152m.g,Si019531m.g,Si039199m.g,Si026021m.g,Si038534m.g,Si024916m.g,Si024906m.g,Si021786m.g,Si016918m.g,Si035304m.g,Si013150m.g,Si013722m.g,Si031014m.g,Si008651m.g,Si026620m.g,Si026100m.g,Si016705m.g,Si016500m.g,Si018628m.g,Si028750m.g,Si015377m.g,Si024498m.g,Si021094m.g,Si001664m.g,Si027634m.g,Si032403m.g,Si004003m.g,Si000185m.g,Si003922m.g,Si011933m.g,Si0…
GO:0016810	hydrolase activity, acting on carbon-nitrogen (but not peptide) bonds	molecular_function	0.40656	1	5	1352	72	22835	Si032502m.g,Si007868m.g,Si002312m.g,Si010315m.g,Si017469m.g
GO:0016701	oxidoreductase activity, acting on single donors with incorporation of molecular oxygen	molecular_function	0.41696	1	6	1352	88	22835	Si010412m.g,Si003946m.g,Si014220m.g,Si000219m.g,Si035634m.g,Si014415m.g
GO:0016855	racemase and epimerase activity, acting on amino acids and derivatives	molecular_function	0.41709	1	1	1352	9	22835	Si026119m.g
GO:0036361	racemase activity, acting on amino acids and derivatives	molecular_function	0.41709	1	1	1352	9	22835	Si026119m.g
GO:0047325	inositol tetrakisphosphate 1-kinase activity	molecular_function	0.41774	1	1	1352	8	22835	Si017645m.g
GO:0051765	inositol tetrakisphosphate kinase activity	molecular_function	0.41774	1	1	1352	8	22835	Si017645m.g
GO:0052725	inositol-1,3,4-trisphosphate 6-kinase activity	molecular_function	0.41774	1	1	1352	8	22835	Si017645m.g
GO:0052726	inositol-1,3,4-trisphosphate 5-kinase activity	molecular_function	0.41774	1	1	1352	8	22835	Si017645m.g
GO:0015925	galactosidase activity	molecular_function	0.4197	1	2	1352	28	22835	Si035445m.g,Si001544m.g
GO:0030248	cellulose binding	molecular_function	0.42018	1	1	1352	9	22835	Si038989m.g
GO:0042162	telomeric DNA binding	molecular_function	0.42205	1	1	1352	8	22835	Si010561m.g
GO:0009678	hydrogen-translocating pyrophosphatase activity	molecular_function	0.42318	1	1	1352	14	22835	Si000395m.g
GO:0015276	ligand-gated ion channel activity	molecular_function	0.42383	1	4	1352	60	22835	Si026533m.g,Si020680m.g,Si016208m.g,Si007326m.g
GO:0022834	ligand-gated channel activity	molecular_function	0.42383	1	4	1352	60	22835	Si020680m.g,Si026533m.g,Si007326m.g,Si016208m.g
GO:0019901	protein kinase binding	molecular_function	0.42436	1	3	1352	37	22835	Si010990m.g,Si014978m.g,Si011027m.g
GO:0033897	ribonuclease T2 activity	molecular_function	0.43286	1	1	1352	8	22835	Si030905m.g
GO:0005092	GDP-dissociation inhibitor activity	molecular_function	0.43361	1	1	1352	8	22835	Si017472m.g
GO:0005094	Rho GDP-dissociation inhibitor activity	molecular_function	0.43361	1	1	1352	8	22835	Si017472m.g
GO:0008061	chitin binding	molecular_function	0.43701	1	2	1352	25	22835	Si010776m.g,Si026608m.g
GO:0019900	kinase binding	molecular_function	0.44022	1	3	1352	38	22835	Si014978m.g,Si011027m.g,Si010990m.g
GO:0004175	endopeptidase activity	molecular_function	0.44082	1	36	1352	598	22835	Si026293m.g,Si006292m.g,Si026381m.g,Si029828m.g,Si034366m.g,Si000372m.g,Si016705m.g,Si010103m.g,Si013775m.g,Si000604m.g,Si008316m.g,Si016914m.g,Si032703m.g,Si013939m.g,Si013726m.g,Si015355m.g,Si034390m.g,Si008029m.g,Si022523m.g,Si024906m.g,Si032647m.g,Si017379m.g,Si009437m.g,Si021977m.g,Si028958m.g,Si026522m.g,Si036343m.g,Si029722m.g,Si029862m.g,Si029685m.g,Si013968m.g,Si003341m.g,Si026545m.g,Si0…
GO:0016861	intramolecular oxidoreductase activity, interconverting aldoses and ketoses	molecular_function	0.44154	1	2	1352	25	22835	Si026349m.g,Si014924m.g
GO:0004367	glycerol-3-phosphate dehydrogenase [NAD+] activity	molecular_function	0.44222	1	1	1352	10	22835	Si025958m.g
GO:0016748	succinyltransferase activity	molecular_function	0.44471	1	1	1352	10	22835	Si017936m.g
GO:0035639	purine ribonucleoside triphosphate binding	molecular_function	0.4469	1	158	1352	3177	22835	Si029856m.g,Si015284m.g,Si030193m.g,Si005183m.g,Si021185m.g,Si015751m.g,Si002983m.g,Si025300m.g,Si003262m.g,Si002284m.g,Si016248m.g,Si000341m.g,Si011661m.g,Si001133m.g,Si029111m.g,Si018867m.g,Si026535m.g,Si015377m.g,Si016500m.g,Si001664m.g,Si024498m.g,Si029456m.g,Si026620m.g,Si008651m.g,Si029464m.g,Si003874m.g,Si021155m.g,Si015696m.g,Si011933m.g,Si027634m.g,Si013255m.g,Si000185m.g,Si004003m.g,Si0…
GO:0003885	D-arabinono-1,4-lactone oxidase activity	molecular_function	0.45311	1	1	1352	10	22835	Si013471m.g
GO:0016899	oxidoreductase activity, acting on the CH-OH group of donors, oxygen as acceptor	molecular_function	0.45311	1	1	1352	10	22835	Si013471m.g
GO:0030515	snoRNA binding	molecular_function	0.45462	1	1	1352	10	22835	Si028735m.g
GO:0051766	inositol trisphosphate kinase activity	molecular_function	0.45783	1	1	1352	9	22835	Si017645m.g
GO:0016702	oxidoreductase activity, acting on single donors with incorporation of molecular oxygen, incorporation of two atoms of oxygen	molecular_function	0.46347	1	4	1352	61	22835	Si000219m.g,Si014415m.g,Si035634m.g,Si003946m.g
GO:0070851	growth factor receptor binding	molecular_function	0.46362	1	1	1352	12	22835	Si025946m.g
GO:0015459	potassium channel regulator activity	molecular_function	0.46377	1	1	1352	10	22835	Si030384m.g
GO:0019870	potassium channel inhibitor activity	molecular_function	0.46377	1	1	1352	10	22835	Si030384m.g
GO:0008131	primary amine oxidase activity	molecular_function	0.46651	1	1	1352	11	22835	Si021370m.g
GO:0000988	transcription factor activity, protein binding	molecular_function	0.46698	1	12	1352	201	22835	Si017774m.g,Si035217m.g,Si030334m.g,Si004124m.g,Si015654m.g,Si009922m.g,Si030558m.g,Si014376m.g,Si002515m.g,Si010315m.g,Si037095m.g,Si015399m.g
GO:0016703	oxidoreductase activity, acting on single donors with incorporation of molecular oxygen, incorporation of one atom of oxygen (internal monooxygenases or internal mixed function oxidases)	molecular_function	0.46824	1	2	1352	25	22835	Si014220m.g,Si010412m.g
GO:0015081	sodium ion transmembrane transporter activity	molecular_function	0.47063	1	3	1352	45	22835	Si013918m.g,Si032351m.g,Si011357m.g
GO:0016887	ATPase activity	molecular_function	0.47153	1	27	1352	583	22835	Si016918m.g,Si035304m.g,Si001133m.g,Si009188m.g,Si017879m.g,Si008743m.g,Si016411m.g,Si032220m.g,Si040245m.g,Si016231m.g,Si016122m.g,Si028297m.g,Si002515m.g,Si034144m.g,Si029464m.g,Si005795m.g,Si019107m.g,Si032403m.g,Si024711m.g,Si032502m.g,Si008123m.g,Si000491m.g,Si039603m.g,Si021185m.g,Si029456m.g,Si027507m.g,Si021840m.g
GO:0019887	protein kinase regulator activity	molecular_function	0.47238	1	2	1352	28	22835	Si027185m.g,Si034038m.g
GO:0015116	sulfate transmembrane transporter activity	molecular_function	0.47573	1	1	1352	13	22835	Si000607m.g
GO:1901682	sulfur compound transmembrane transporter activity	molecular_function	0.47573	1	1	1352	13	22835	Si000607m.g
GO:0016638	oxidoreductase activity, acting on the CH-NH2 group of donors	molecular_function	0.47862	1	3	1352	46	22835	Si021370m.g,Si022752m.g,Si010412m.g
GO:0060590	ATPase regulator activity	molecular_function	0.48226	1	4	1352	58	22835	Si011849m.g,Si004041m.g,Si029291m.g,Si002711m.g
GO:0008013	beta-catenin binding	molecular_function	0.48327	1	1	1352	13	22835	Si002587m.g
GO:0004867	serine-type endopeptidase inhibitor activity	molecular_function	0.49014	1	5	1352	74	22835	Si022580m.g,Si028053m.g,Si023665m.g,Si002235m.g,Si026572m.g
GO:0005199	structural constituent of cell wall	molecular_function	0.49175	1	1	1352	11	22835	Si025147m.g
GO:0004499	N,N-dimethylaniline monooxygenase activity	molecular_function	0.49625	1	3	1352	42	22835	Si001725m.g,Si040872m.g,Si029574m.g
GO:0048037	cofactor binding	molecular_function	0.49725	1	49	1352	791	22835	Si036182m.g,Si002515m.g,Si036558m.g,Si006473m.g,Si005192m.g,Si013579m.g,Si030639m.g,Si022226m.g,Si035990m.g,Si036233m.g,Si032014m.g,Si029574m.g,Si006831m.g,Si031096m.g,Si035909m.g,Si015648m.g,Si009857m.g,Si026211m.g,Si027882m.g,Si020217m.g,Si014415m.g,Si030516m.g,Si020701m.g,Si015818m.g,Si021370m.g,Si040872m.g,Si013647m.g,Si001641m.g,Si015117m.g,Si013532m.g,Si017888m.g,Si017363m.g,Si013471m.g,Si0…
GO:0019239	deaminase activity	molecular_function	0.49906	1	1	1352	12	22835	Si002312m.g
GO:0030337	DNA polymerase processivity factor activity	molecular_function	0.4996	1	3	1352	46	22835	Si022323m.g,Si036974m.g,Si007394m.g
GO:0004425	indole-3-glycerol-phosphate synthase activity	molecular_function	0.50092	1	1	1352	10	22835	Si020701m.g
GO:0004713	protein tyrosine kinase activity	molecular_function	0.50224	1	1	1352	12	22835	Si039199m.g
GO:0005375	copper ion transmembrane transporter activity	molecular_function	0.50305	1	1	1352	10	22835	Si002855m.g
GO:0097159	organic cyclic compound binding	molecular_function	0.50585	1	422	1352	7662	22835	Si007219m.g,Si007471m.g,Si030836m.g,Si012204m.g,Si022437m.g,Si012585m.g,Si017095m.g,Si025330m.g,Si000491m.g,Si038381m.g,Si038872m.g,Si027686m.g,Si004176m.g,Si012642m.g,Si009889m.g,Si002203m.g,Si039972m.g,Si030558m.g,Si025958m.g,Si040872m.g,Si011734m.g,Si003458m.g,Si011748m.g,Si039491m.g,Si015803m.g,Si015304m.g,Si039880m.g,Si024816m.g,Si026082m.g,Si032996m.g,Si004257m.g,Si031651m.g,Si004821m.g,Si0…
GO:1901363	heterocyclic compound binding	molecular_function	0.50585	1	422	1352	7662	22835	Si003765m.g,Si016452m.g,Si029250m.g,Si019107m.g,Si009826m.g,Si020701m.g,Si013133m.g,Si019837m.g,Si028056m.g,Si031963m.g,Si029887m.g,Si023403m.g,Si040117m.g,Si005192m.g,Si026217m.g,Si024978m.g,Si024350m.g,Si032014m.g,Si030068m.g,Si015596m.g,Si027691m.g,Si035139m.g,Si022514m.g,Si035161m.g,Si027507m.g,Si005439m.g,Si013528m.g,Si001101m.g,Si020241m.g,Si022702m.g,Si001725m.g,Si027599m.g,Si016103m.g,Si0…
GO:0005213	structural constituent of chorion	molecular_function	0.50725	1	5	1352	76	22835	Si002065m.g,Si004283m.g,Si018252m.g,Si026892m.g,Si003806m.g
GO:0016854	racemase and epimerase activity	molecular_function	0.50811	1	2	1352	30	22835	Si020701m.g,Si026119m.g
GO:0004861	cyclin-dependent protein serine/threonine kinase inhibitor activity	molecular_function	0.50984	1	1	1352	10	22835	Si027185m.g
GO:0009982	pseudouridine synthase activity	molecular_function	0.51774	1	2	1352	28	22835	Si029887m.g,Si016705m.g
GO:0017150	tRNA dihydrouridine synthase activity	molecular_function	0.52091	1	1	1352	11	22835	Si020701m.g
GO:0008677	2-dehydropantoate 2-reductase activity	molecular_function	0.52133	1	3	1352	43	22835	Si001725m.g,Si040872m.g,Si009857m.g
GO:0004497	monooxygenase activity	molecular_function	0.52242	1	6	1352	93	22835	Si014220m.g,Si040872m.g,Si001725m.g,Si035909m.g,Si010412m.g,Si029574m.g
GO:0016765	transferase activity, transferring alkyl or aryl (other than methyl) groups	molecular_function	0.52746	1	6	1352	94	22835	Si010412m.g,Si012543m.g,Si030661m.g,Si004002m.g,Si024711m.g,Si030392m.g
GO:0051536	iron-sulfur cluster binding	molecular_function	0.53965	1	9	1352	155	22835	Si033915m.g,Si000607m.g,Si029491m.g,Si002499m.g,Si034860m.g,Si009584m.g,Si014102m.g,Si003841m.g,Si003262m.g
GO:0051540	metal cluster binding	molecular_function	0.53965	1	9	1352	155	22835	Si002499m.g,Si029491m.g,Si003262m.g,Si003841m.g,Si034860m.g,Si009584m.g,Si014102m.g,Si000607m.g,Si033915m.g
GO:0033743	peptide-methionine (R)-S-oxide reductase activity	molecular_function	0.54362	1	1	1352	11	22835	Si003113m.g
GO:0045156	electron transporter, transferring electrons within the cyclic electron transport pathway of photosynthesis activity	molecular_function	0.5456	1	1	1352	12	22835	Si012451m.g
GO:0015079	potassium ion transmembrane transporter activity	molecular_function	0.54765	1	6	1352	113	22835	Si009421m.g,Si002515m.g,Si024417m.g,Si034303m.g,Si027185m.g,Si035251m.g
GO:0061630	ubiquitin protein ligase activity	molecular_function	0.55548	1	4	1352	64	22835	Si023291m.g,Si014578m.g,Si017612m.g,Si025148m.g
GO:0061659	ubiquitin-like protein ligase activity	molecular_function	0.55548	1	4	1352	64	22835	Si017612m.g,Si014578m.g,Si023291m.g,Si025148m.g
GO:0004114	3',5'-cyclic-nucleotide phosphodiesterase activity	molecular_function	0.5573	1	1	1352	12	22835	Si017880m.g
GO:0003755	peptidyl-prolyl cis-trans isomerase activity	molecular_function	0.56183	1	2	1352	29	22835	Si038614m.g,Si017820m.g
GO:0016859	cis-trans isomerase activity	molecular_function	0.56183	1	2	1352	29	22835	Si038614m.g,Si017820m.g
GO:0003909	DNA ligase activity	molecular_function	0.56238	1	1	1352	16	22835	Si000747m.g
GO:0030291	protein serine/threonine kinase inhibitor activity	molecular_function	0.5624	1	1	1352	12	22835	Si027185m.g
GO:0004616	phosphogluconate dehydrogenase (decarboxylating) activity	molecular_function	0.5637	1	3	1352	46	22835	Si030293m.g,Si009857m.g,Si026483m.g
GO:0016892	endoribonuclease activity, producing 3'-phosphomonoesters	molecular_function	0.57429	1	1	1352	13	22835	Si030905m.g
GO:0009036	Type II site-specific deoxyribonuclease activity	molecular_function	0.57592	1	1	1352	14	22835	Si000607m.g
GO:0015666	restriction endodeoxyribonuclease activity	molecular_function	0.57592	1	1	1352	14	22835	Si000607m.g
GO:0015298	solute:cation antiporter activity	molecular_function	0.57911	1	3	1352	61	22835	Si012106m.g,Si022014m.g,Si013918m.g
GO:0015299	solute:proton antiporter activity	molecular_function	0.57911	1	3	1352	61	22835	Si013918m.g,Si012106m.g,Si022014m.g
GO:0004789	thiamine-phosphate diphosphorylase activity	molecular_function	0.57959	1	1	1352	13	22835	Si010412m.g
GO:0035251	UDP-glucosyltransferase activity	molecular_function	0.58141	1	2	1352	62	22835	Si025907m.g,Si009413m.g
GO:0004520	endodeoxyribonuclease activity	molecular_function	0.58143	1	2	1352	33	22835	Si000607m.g,Si026901m.g
GO:0008080	N-acetyltransferase activity	molecular_function	0.58154	1	5	1352	86	22835	Si029685m.g,Si008463m.g,Si007465m.g,Si035658m.g,Si010495m.g
GO:0034212	peptide N-acetyltransferase activity	molecular_function	0.58245	1	1	1352	16	22835	Si007465m.g
GO:0061733	peptide-lysine-N-acetyltransferase activity	molecular_function	0.58245	1	1	1352	16	22835	Si007465m.g
GO:0046983	protein dimerization activity	molecular_function	0.58316	1	30	1352	489	22835	Si022171m.g,Si004494m.g,Si011759m.g,Si026639m.g,Si012497m.g,Si029291m.g,Si012213m.g,Si031900m.g,Si015526m.g,Si023118m.g,Si020208m.g,Si007221m.g,Si026576m.g,Si016248m.g,Si014772m.g,Si010736m.g,Si038653m.g,Si010739m.g,Si010685m.g,Si021621m.g,Si038231m.g,Si026548m.g,Si010468m.g,Si002517m.g,Si013966m.g,Si004720m.g,Si018237m.g,Si022274m.g,Si038282m.g,Si020234m.g
GO:0004144	diacylglycerol O-acyltransferase activity	molecular_function	0.58587	1	1	1352	15	22835	Si015549m.g
GO:0016411	acylglycerol O-acyltransferase activity	molecular_function	0.58587	1	1	1352	15	22835	Si015549m.g
GO:0016860	intramolecular oxidoreductase activity	molecular_function	0.59303	1	2	1352	34	22835	Si014924m.g,Si026349m.g
GO:0016538	cyclin-dependent protein serine/threonine kinase regulator activity	molecular_function	0.59647	1	1	1352	13	22835	Si027185m.g
GO:0004112	cyclic-nucleotide phosphodiesterase activity	molecular_function	0.59764	1	1	1352	14	22835	Si017880m.g
GO:0016894	endonuclease activity, active with either ribo- or deoxyribonucleic acids and producing 3'-phosphomonoesters	molecular_function	0.60334	1	1	1352	14	22835	Si030905m.g
GO:0046912	transferase activity, transferring acyl groups, acyl groups converted into alkyl on transfer	molecular_function	0.60567	1	1	1352	18	22835	Si009755m.g
GO:0003857	3-hydroxyacyl-CoA dehydrogenase activity	molecular_function	0.60701	1	4	1352	68	22835	Si037042m.g,Si004257m.g,Si001641m.g,Si020208m.g
GO:0050661	NADP binding	molecular_function	0.60798	1	4	1352	69	22835	Si040872m.g,Si001725m.g,Si038282m.g,Si029574m.g
GO:0016151	nickel cation binding	molecular_function	0.61127	1	3	1352	53	22835	Si032403m.g,Si018131m.g,Si002938m.g
GO:0019899	enzyme binding	molecular_function	0.61239	1	4	1352	79	22835	Si014978m.g,Si018591m.g,Si011027m.g,Si010990m.g
GO:0004020	adenylylsulfate kinase activity	molecular_function	0.61817	1	2	1352	46	22835	Si016122m.g,Si032403m.g
GO:0004017	adenylate kinase activity	molecular_function	0.62175	1	1	1352	17	22835	Si000747m.g
GO:0008374	O-acyltransferase activity	molecular_function	0.62333	1	3	1352	53	22835	Si035912m.g,Si017936m.g,Si015549m.g
GO:0005544	calcium-dependent phospholipid binding	molecular_function	0.62527	1	1	1352	15	22835	Si014102m.g
GO:0019199	transmembrane receptor protein kinase activity	molecular_function	0.62597	1	1	1352	17	22835	Si039199m.g
GO:0004197	cysteine-type endopeptidase activity	molecular_function	0.62757	1	8	1352	136	22835	Si008316m.g,Si017379m.g,Si013939m.g,Si026545m.g,Si029828m.g,Si013968m.g,Si022523m.g,Si026522m.g
GO:0008982	protein-N(PI)-phosphohistidine-sugar phosphotransferase activity	molecular_function	0.6289	1	1	1352	18	22835	Si025955m.g
GO:0003724	RNA helicase activity	molecular_function	0.6335	1	8	1352	177	22835	Si032220m.g,Si027507m.g,Si021840m.g,Si029456m.g,Si035304m.g,Si001133m.g,Si029464m.g,Si039603m.g
GO:0004185	serine-type carboxypeptidase activity	molecular_function	0.63386	1	4	1352	66	22835	Si001435m.g,Si022059m.g,Si009918m.g,Si022053m.g
GO:0070569	uridylyltransferase activity	molecular_function	0.63487	1	1	1352	16	22835	Si024886m.g
GO:0016410	N-acyltransferase activity	molecular_function	0.63751	1	5	1352	93	22835	Si029685m.g,Si008463m.g,Si010495m.g,Si035658m.g,Si007465m.g
GO:0050662	coenzyme binding	molecular_function	0.63892	1	39	1352	659	22835	Si037042m.g,Si013528m.g,Si038282m.g,Si027686m.g,Si001725m.g,Si001933m.g,Si026710m.g,Si024818m.g,Si004257m.g,Si026483m.g,Si017363m.g,Si013471m.g,Si013051m.g,Si030293m.g,Si013532m.g,Si017888m.g,Si040872m.g,Si001641m.g,Si015117m.g,Si020701m.g,Si015818m.g,Si020217m.g,Si027882m.g,Si014415m.g,Si009857m.g,Si006831m.g,Si031096m.g,Si035909m.g,Si015648m.g,Si036233m.g,Si032014m.g,Si029574m.g,Si022226m.g,Si0…
GO:0016627	oxidoreductase activity, acting on the CH-CH group of donors	molecular_function	0.64018	1	8	1352	138	22835	Si020701m.g,Si037969m.g,Si010412m.g,Si029574m.g,Si001725m.g,Si014220m.g,Si009857m.g,Si040872m.g
GO:0000772	mating pheromone activity	molecular_function	0.64041	1	1	1352	18	22835	Si032956m.g
GO:0016641	oxidoreductase activity, acting on the CH-NH2 group of donors, oxygen as acceptor	molecular_function	0.64255	1	1	1352	17	22835	Si021370m.g
GO:0004888	transmembrane signaling receptor activity	molecular_function	0.64642	1	6	1352	127	22835	Si020680m.g,Si017291m.g,Si026533m.g,Si005815m.g,Si039199m.g,Si016208m.g
GO:0005088	Ras guanyl-nucleotide exchange factor activity	molecular_function	0.65673	1	1	1352	18	22835	Si035358m.g
GO:0005089	Rho guanyl-nucleotide exchange factor activity	molecular_function	0.65673	1	1	1352	18	22835	Si035358m.g
GO:0003950	NAD+ ADP-ribosyltransferase activity	molecular_function	0.65688	1	1	1352	20	22835	Si035001m.g
GO:0005351	sugar:proton symporter activity	molecular_function	0.65913	1	1	1352	16	22835	Si031945m.g
GO:0015295	solute:proton symporter activity	molecular_function	0.65913	1	1	1352	16	22835	Si031945m.g
GO:0048038	quinone binding	molecular_function	0.6605	1	1	1352	19	22835	Si021370m.g
GO:0005102	receptor binding	molecular_function	0.66229	1	16	1352	315	22835	Si008282m.g,Si018405m.g,Si033316m.g,Si037137m.g,Si032956m.g,Si037985m.g,Si038988m.g,Si016103m.g,Si002736m.g,Si025946m.g,Si011661m.g,Si010366m.g,Si034038m.g,Si018718m.g,Si032731m.g,Si007603m.g
GO:0004180	carboxypeptidase activity	molecular_function	0.66845	1	4	1352	70	22835	Si001435m.g,Si009918m.g,Si022053m.g,Si022059m.g
GO:0016832	aldehyde-lyase activity	molecular_function	0.66988	1	1	1352	18	22835	Si030794m.g
GO:0031683	G-protein beta/gamma-subunit complex binding	molecular_function	0.67002	1	3	1352	67	22835	Si032403m.g,Si016122m.g,Si026891m.g
GO:0004872	receptor activity	molecular_function	0.6749	1	10	1352	217	22835	Si016208m.g,Si020680m.g,Si027599m.g,Si013775m.g,Si017291m.g,Si026533m.g,Si037255m.g,Si039199m.g,Si016046m.g,Si005815m.g
GO:0016886	ligase activity, forming phosphoric ester bonds	molecular_function	0.67632	1	1	1352	22	22835	Si000747m.g
GO:0051213	dioxygenase activity	molecular_function	0.67853	1	4	1352	83	22835	Si003946m.g,Si035634m.g,Si014415m.g,Si000219m.g
GO:0019207	kinase regulator activity	molecular_function	0.67881	1	2	1352	40	22835	Si034038m.g,Si027185m.g
GO:0005126	cytokine receptor binding	molecular_function	0.67962	1	1	1352	20	22835	Si025946m.g
GO:0016759	cellulose synthase activity	molecular_function	0.68394	1	1	1352	35	22835	Si009413m.g
GO:0016760	cellulose synthase (UDP-forming) activity	molecular_function	0.68394	1	1	1352	35	22835	Si009413m.g
GO:0098519	nucleotide phosphatase activity, acting on free nucleotides	molecular_function	0.69023	1	3	1352	87	22835	Si021185m.g,Si025946m.g,Si032502m.g
GO:0004161	dimethylallyltranstransferase activity	molecular_function	0.69138	1	1	1352	19	22835	Si024711m.g
GO:0038023	signaling receptor activity	molecular_function	0.69151	1	9	1352	201	22835	Si027599m.g,Si020680m.g,Si017291m.g,Si013775m.g,Si026533m.g,Si037255m.g,Si016208m.g,Si005815m.g,Si039199m.g
GO:0005179	hormone activity	molecular_function	0.69618	1	5	1352	103	22835	Si018718m.g,Si002736m.g,Si008282m.g,Si032731m.g,Si037137m.g
GO:0016857	racemase and epimerase activity, acting on carbohydrates and derivatives	molecular_function	0.69702	1	1	1352	21	22835	Si020701m.g
GO:0004003	ATP-dependent DNA helicase activity	molecular_function	0.70087	1	1	1352	23	22835	Si021840m.g
GO:0019829	cation-transporting ATPase activity	molecular_function	0.706	1	1	1352	18	22835	Si002515m.g
GO:0042625	ATPase activity, coupled to transmembrane movement of ions	molecular_function	0.706	1	1	1352	18	22835	Si002515m.g
GO:0016679	oxidoreductase activity, acting on diphenols and related substances as donors	molecular_function	0.7072	1	3	1352	59	22835	Si000772m.g,Si037985m.g,Si010566m.g
GO:0016628	oxidoreductase activity, acting on the CH-CH group of donors, NAD or NADP as acceptor	molecular_function	0.70932	1	4	1352	76	22835	Si040872m.g,Si001725m.g,Si029574m.g,Si009857m.g
GO:0005186	pheromone activity	molecular_function	0.70938	1	1	1352	21	22835	Si032956m.g
GO:0016671	oxidoreductase activity, acting on a sulfur group of donors, disulfide as acceptor	molecular_function	0.71428	1	1	1352	18	22835	Si003113m.g
GO:0016791	phosphatase activity	molecular_function	0.71445	1	10	1352	223	22835	Si004153m.g,Si009630m.g,Si032502m.g,Si025946m.g,Si029117m.g,Si021994m.g,Si017919m.g,Si021185m.g,Si024184m.g,Si019531m.g
GO:0051539	4 iron, 4 sulfur cluster binding	molecular_function	0.71572	1	1	1352	25	22835	Si034860m.g
GO:0005402	cation:sugar symporter activity	molecular_function	0.71584	1	1	1352	20	22835	Si031945m.g
GO:0070008	serine-type exopeptidase activity	molecular_function	0.72019	1	5	1352	98	22835	Si022059m.g,Si022053m.g,Si009918m.g,Si001435m.g,Si024906m.g
GO:0015385	sodium:proton antiporter activity	molecular_function	0.72724	1	1	1352	22	22835	Si013918m.g
GO:0016597	amino acid binding	molecular_function	0.73064	1	3	1352	62	22835	Si022171m.g,Si004494m.g,Si012213m.g
GO:0016763	transferase activity, transferring pentosyl groups	molecular_function	0.73088	1	2	1352	47	22835	Si014529m.g,Si035001m.g
GO:0015095	magnesium ion transmembrane transporter activity	molecular_function	0.73515	1	1	1352	20	22835	Si022316m.g
GO:0017080	sodium channel regulator activity	molecular_function	0.73907	1	1	1352	23	22835	Si009972m.g
GO:0019871	sodium channel inhibitor activity	molecular_function	0.73907	1	1	1352	23	22835	Si009972m.g
GO:0016407	acetyltransferase activity	molecular_function	0.7393	1	5	1352	103	22835	Si029685m.g,Si008463m.g,Si010495m.g,Si007465m.g,Si035658m.g
GO:0003899	DNA-directed RNA polymerase activity	molecular_function	0.73999	1	8	1352	163	22835	Si028000m.g,Si030558m.g,Si027432m.g,Si018628m.g,Si016705m.g,Si034912m.g,Si003061m.g,Si018619m.g
GO:0070011	peptidase activity, acting on L-amino acid peptides	molecular_function	0.74325	1	54	1352	979	22835	Si017379m.g,Si032647m.g,Si024906m.g,Si013984m.g,Si000747m.g,Si030352m.g,Si022523m.g,Si008029m.g,Si034390m.g,Si026572m.g,Si013726m.g,Si015355m.g,Si016914m.g,Si013939m.g,Si032703m.g,Si013775m.g,Si000604m.g,Si008316m.g,Si013702m.g,Si010103m.g,Si016705m.g,Si000372m.g,Si034366m.g,Si024051m.g,Si026293m.g,Si006292m.g,Si029828m.g,Si026381m.g,Si029641m.g,Si001181m.g,Si025844m.g,Si009918m.g,Si001435m.g,Si0…
GO:0003729	mRNA binding	molecular_function	0.74616	1	1	1352	22	22835	Si005439m.g
GO:0044822	poly(A) RNA binding	molecular_function	0.74616	1	1	1352	22	22835	Si005439m.g
GO:0008375	acetylglucosaminyltransferase activity	molecular_function	0.74672	1	3	1352	61	22835	Si012699m.g,Si004749m.g,Si022401m.g
GO:0005085	guanyl-nucleotide exchange factor activity	molecular_function	0.7521	1	1	1352	29	22835	Si035358m.g
GO:0003993	acid phosphatase activity	molecular_function	0.76083	1	2	1352	45	22835	Si009630m.g,Si021994m.g
GO:0004386	helicase activity	molecular_function	0.76152	1	17	1352	435	22835	Si032502m.g,Si039603m.g,Si000491m.g,Si008123m.g,Si017148m.g,Si029464m.g,Si027507m.g,Si021840m.g,Si029456m.g,Si021185m.g,Si025946m.g,Si035304m.g,Si001133m.g,Si025958m.g,Si008743m.g,Si028970m.g,Si032220m.g
GO:0004674	protein serine/threonine kinase activity	molecular_function	0.76599	1	6	1352	153	22835	Si009922m.g,Si028361m.g,Si009333m.g,Si028044m.g,Si038583m.g,Si004921m.g
GO:0016780	phosphotransferase activity, for other substituted phosphate groups	molecular_function	0.76755	1	1	1352	22	22835	Si026482m.g
GO:0051119	sugar transmembrane transporter activity	molecular_function	0.7681	1	1	1352	24	22835	Si031945m.g
GO:0016888	endodeoxyribonuclease activity, producing 5'-phosphomonoesters	molecular_function	0.76937	1	1	1352	25	22835	Si000607m.g
GO:0004488	methylenetetrahydrofolate dehydrogenase (NADP+) activity	molecular_function	0.77264	1	1	1352	24	22835	Si002515m.g
GO:0060089	molecular transducer activity	molecular_function	0.77525	1	15	1352	337	22835	Si026891m.g,Si039199m.g,Si016046m.g,Si022437m.g,Si016122m.g,Si033051m.g,Si005815m.g,Si016208m.g,Si017291m.g,Si013775m.g,Si032403m.g,Si020680m.g,Si027599m.g,Si037255m.g,Si026533m.g
GO:0031406	carboxylic acid binding	molecular_function	0.77646	1	3	1352	68	22835	Si012213m.g,Si022171m.g,Si004494m.g
GO:0043177	organic acid binding	molecular_function	0.77646	1	3	1352	68	22835	Si012213m.g,Si022171m.g,Si004494m.g
GO:0005451	monovalent cation:proton antiporter activity	molecular_function	0.77655	1	1	1352	26	22835	Si013918m.g
GO:0015491	cation:cation antiporter activity	molecular_function	0.77655	1	1	1352	26	22835	Si013918m.g
GO:0001076	transcription factor activity, RNA polymerase II transcription factor binding	molecular_function	0.78071	1	6	1352	129	22835	Si017774m.g,Si002515m.g,Si010315m.g,Si004124m.g,Si009922m.g,Si015654m.g
GO:0001104	RNA polymerase II transcription cofactor activity	molecular_function	0.78071	1	6	1352	129	22835	Si010315m.g,Si009922m.g,Si015654m.g,Si004124m.g,Si017774m.g,Si002515m.g
GO:0004659	prenyltransferase activity	molecular_function	0.78138	1	2	1352	47	22835	Si004002m.g,Si024711m.g
GO:0019201	nucleotide kinase activity	molecular_function	0.78265	1	2	1352	53	22835	Si000747m.g,Si035304m.g
GO:0015144	carbohydrate transmembrane transporter activity	molecular_function	0.78317	1	2	1352	49	22835	Si031945m.g,Si025955m.g
GO:1901476	carbohydrate transporter activity	molecular_function	0.78317	1	2	1352	49	22835	Si025955m.g,Si031945m.g
GO:0004871	signal transducer activity	molecular_function	0.78766	1	14	1352	321	22835	Si017291m.g,Si032403m.g,Si013775m.g,Si020680m.g,Si027599m.g,Si037255m.g,Si026533m.g,Si016208m.g,Si016122m.g,Si033051m.g,Si005815m.g,Si026891m.g,Si039199m.g,Si022437m.g
GO:0008171	O-methyltransferase activity	molecular_function	0.78874	1	5	1352	102	22835	Si014344m.g,Si026576m.g,Si026548m.g,Si026639m.g,Si013966m.g
GO:0060589	nucleoside-triphosphatase regulator activity	molecular_function	0.79405	1	5	1352	114	22835	Si002711m.g,Si029291m.g,Si011849m.g,Si017472m.g,Si004041m.g
GO:0015293	symporter activity	molecular_function	0.80039	1	1	1352	27	22835	Si031945m.g
GO:0015294	solute:cation symporter activity	molecular_function	0.80039	1	1	1352	27	22835	Si031945m.g
GO:0008026	ATP-dependent helicase activity	molecular_function	0.80435	1	1	1352	36	22835	Si021840m.g
GO:0070035	purine NTP-dependent helicase activity	molecular_function	0.80435	1	1	1352	36	22835	Si021840m.g
GO:0004519	endonuclease activity	molecular_function	0.81661	1	6	1352	136	22835	Si030905m.g,Si018470m.g,Si000607m.g,Si032341m.g,Si026901m.g,Si005268m.g
GO:0008092	cytoskeletal protein binding	molecular_function	0.81745	1	30	1352	612	22835	Si017415m.g,Si033242m.g,Si033788m.g,Si008040m.g,Si022824m.g,Si010166m.g,Si018252m.g,Si031172m.g,Si031554m.g,Si031445m.g,Si024104m.g,Si032594m.g,Si006289m.g,Si001739m.g,Si013775m.g,Si004749m.g,Si039957m.g,Si020234m.g,Si035083m.g,Si039700m.g,Si018237m.g,Si026948m.g,Si004375m.g,Si011027m.g,Si031440m.g,Si001165m.g,Si037850m.g,Si033263m.g,Si003782m.g,Si013791m.g
GO:0005217	intracellular ligand-gated ion channel activity	molecular_function	0.81767	1	1	1352	26	22835	Si007326m.g
GO:0005218	intracellular ligand-gated calcium channel activity	molecular_function	0.81767	1	1	1352	26	22835	Si007326m.g
GO:0005219	ryanodine-sensitive calcium-release channel activity	molecular_function	0.81767	1	1	1352	26	22835	Si007326m.g
GO:0015278	calcium-release channel activity	molecular_function	0.81767	1	1	1352	26	22835	Si007326m.g
GO:0004930	G-protein coupled receptor activity	molecular_function	0.81805	1	2	1352	59	22835	Si017291m.g,Si005815m.g
GO:0008233	peptidase activity	molecular_function	0.81953	1	56	1352	1049	22835	Si029862m.g,Si006704m.g,Si025071m.g,Si022059m.g,Si022053m.g,Si029722m.g,Si036343m.g,Si026522m.g,Si028958m.g,Si021977m.g,Si009437m.g,Si029641m.g,Si001181m.g,Si025844m.g,Si009918m.g,Si001435m.g,Si030397m.g,Si033923m.g,Si011100m.g,Si029652m.g,Si002225m.g,Si003341m.g,Si026545m.g,Si005954m.g,Si029685m.g,Si013968m.g,Si002828m.g,Si015355m.g,Si013726m.g,Si016914m.g,Si013939m.g,Si032703m.g,Si013775m.g,Si0…
GO:0030983	mismatched DNA binding	molecular_function	0.81982	1	1	1352	34	22835	Si006350m.g
GO:0016646	oxidoreductase activity, acting on the CH-NH group of donors, NAD or NADP as acceptor	molecular_function	0.82727	1	1	1352	30	22835	Si002515m.g
GO:0000989	transcription factor activity, transcription factor binding	molecular_function	0.83081	1	7	1352	163	22835	Si017774m.g,Si002515m.g,Si035217m.g,Si010315m.g,Si004124m.g,Si009922m.g,Si015654m.g
GO:0003712	transcription cofactor activity	molecular_function	0.83081	1	7	1352	163	22835	Si035217m.g,Si002515m.g,Si017774m.g,Si009922m.g,Si015654m.g,Si004124m.g,Si010315m.g
GO:0015926	glucosidase activity	molecular_function	0.83118	1	1	1352	30	22835	Si037095m.g
GO:0016614	oxidoreductase activity, acting on CH-OH group of donors	molecular_function	0.83137	1	20	1352	386	22835	Si015818m.g,Si037042m.g,Si001725m.g,Si026710m.g,Si009857m.g,Si032014m.g,Si004257m.g,Si026483m.g,Si030293m.g,Si020208m.g,Si013471m.g,Si013051m.g,Si030639m.g,Si006473m.g,Si001641m.g,Si015117m.g,Si036558m.g,Si028044m.g,Si040872m.g,Si025958m.g
GO:0003682	chromatin binding	molecular_function	0.83421	1	2	1352	57	22835	Si002091m.g,Si022323m.g
GO:0016776	phosphotransferase activity, phosphate group as acceptor	molecular_function	0.83625	1	1	1352	29	22835	Si000747m.g
GO:0022836	gated channel activity	molecular_function	0.84438	1	6	1352	148	22835	Si007326m.g,Si027185m.g,Si016208m.g,Si020680m.g,Si024417m.g,Si026533m.g
GO:0016853	isomerase activity	molecular_function	0.84789	1	11	1352	237	22835	Si029887m.g,Si014924m.g,Si026119m.g,Si020701m.g,Si011165m.g,Si017820m.g,Si012672m.g,Si017526m.g,Si026349m.g,Si016705m.g,Si038614m.g
GO:0005047	signal recognition particle binding	molecular_function	0.85427	1	1	1352	30	22835	Si002983m.g
GO:0016903	oxidoreductase activity, acting on the aldehyde or oxo group of donors	molecular_function	0.85483	1	3	1352	76	22835	Si009584m.g,Si013051m.g,Si038282m.g
GO:0016829	lyase activity	molecular_function	0.85597	1	21	1352	418	22835	Si035392m.g,Si026232m.g,Si026211m.g,Si031444m.g,Si030574m.g,Si032351m.g,Si003841m.g,Si020701m.g,Si019732m.g,Si011357m.g,Si013647m.g,Si030794m.g,Si019458m.g,Si017705m.g,Si029291m.g,Si013579m.g,Si015803m.g,Si026379m.g,Si031651m.g,Si026132m.g,Si028223m.g
GO:0004127	cytidylate kinase activity	molecular_function	0.85601	1	1	1352	36	22835	Si035304m.g
GO:0008194	UDP-glycosyltransferase activity	molecular_function	0.85729	1	5	1352	149	22835	Si025907m.g,Si004749m.g,Si012699m.g,Si022401m.g,Si009413m.g
GO:0016866	intramolecular transferase activity	molecular_function	0.85731	1	2	1352	56	22835	Si016705m.g,Si029887m.g
GO:0000774	adenyl-nucleotide exchange factor activity	molecular_function	0.85916	1	1	1352	30	22835	Si029291m.g
GO:0008378	galactosyltransferase activity	molecular_function	0.86071	1	1	1352	32	22835	Si019638m.g
GO:0016616	oxidoreductase activity, acting on the CH-OH group of donors, NAD or NADP as acceptor	molecular_function	0.86453	1	18	1352	359	22835	Si013051m.g,Si030293m.g,Si020208m.g,Si004257m.g,Si026483m.g,Si032014m.g,Si025958m.g,Si040872m.g,Si001641m.g,Si015117m.g,Si036558m.g,Si028044m.g,Si030639m.g,Si001725m.g,Si026710m.g,Si015818m.g,Si037042m.g,Si009857m.g
GO:0016755	transferase activity, transferring amino-acyl groups	molecular_function	0.86546	1	1	1352	35	22835	Si013130m.g
GO:0003854	3-beta-hydroxy-delta5-steroid dehydrogenase activity	molecular_function	0.86833	1	7	1352	150	22835	Si015818m.g,Si032014m.g,Si030639m.g,Si013051m.g,Si026710m.g,Si036558m.g,Si015117m.g
GO:0016229	steroid dehydrogenase activity	molecular_function	0.86833	1	7	1352	150	22835	Si032014m.g,Si030639m.g,Si015818m.g,Si036558m.g,Si015117m.g,Si013051m.g,Si026710m.g
GO:0033764	steroid dehydrogenase activity, acting on the CH-OH group of donors, NAD or NADP as acceptor	molecular_function	0.86833	1	7	1352	150	22835	Si015117m.g,Si036558m.g,Si026710m.g,Si013051m.g,Si032014m.g,Si030639m.g,Si015818m.g
GO:0042578	phosphoric ester hydrolase activity	molecular_function	0.86987	1	11	1352	285	22835	Si024184m.g,Si021185m.g,Si017919m.g,Si019531m.g,Si017880m.g,Si009630m.g,Si004153m.g,Si029117m.g,Si021994m.g,Si032502m.g,Si025946m.g
GO:0008094	DNA-dependent ATPase activity	molecular_function	0.8703	1	1	1352	40	22835	Si021840m.g
GO:0008238	exopeptidase activity	molecular_function	0.87888	1	5	1352	127	22835	Si022059m.g,Si022053m.g,Si009918m.g,Si001435m.g,Si024906m.g
GO:0008565	protein transporter activity	molecular_function	0.88171	1	2	1352	61	22835	Si018237m.g,Si026448m.g
GO:0005249	voltage-gated potassium channel activity	molecular_function	0.88208	1	2	1352	62	22835	Si024417m.g,Si027185m.g
GO:0031072	heat shock protein binding	molecular_function	0.88345	1	1	1352	32	22835	Si010611m.g
GO:0005262	calcium channel activity	molecular_function	0.89278	1	1	1352	34	22835	Si007326m.g
GO:0019205	nucleobase-containing compound kinase activity	molecular_function	0.89541	1	2	1352	68	22835	Si000747m.g,Si035304m.g
GO:0008121	ubiquinol-cytochrome-c reductase activity	molecular_function	0.89607	1	1	1352	36	22835	Si037985m.g
GO:0016681	oxidoreductase activity, acting on diphenols and related substances as donors, cytochrome as acceptor	molecular_function	0.89607	1	1	1352	36	22835	Si037985m.g
GO:0015085	calcium ion transmembrane transporter activity	molecular_function	0.90009	1	1	1352	35	22835	Si007326m.g
GO:0005216	ion channel activity	molecular_function	0.90284	1	8	1352	213	22835	Si024417m.g,Si020680m.g,Si013909m.g,Si026533m.g,Si027185m.g,Si016208m.g,Si007326m.g,Si024243m.g
GO:0022838	substrate-specific channel activity	molecular_function	0.90284	1	8	1352	213	22835	Si024243m.g,Si007326m.g,Si016208m.g,Si027185m.g,Si026533m.g,Si013909m.g,Si020680m.g,Si024417m.g
GO:0016620	oxidoreductase activity, acting on the aldehyde or oxo group of donors, NAD or NADP as acceptor	molecular_function	0.90676	1	2	1352	60	22835	Si038282m.g,Si013051m.g
GO:0030955	potassium ion binding	molecular_function	0.90778	1	2	1352	67	22835	Si027185m.g,Si024417m.g
GO:0031420	alkali metal ion binding	molecular_function	0.90778	1	2	1352	67	22835	Si027185m.g,Si024417m.g
GO:0003774	motor activity	molecular_function	0.90947	1	2	1352	105	22835	Si002989m.g,Si013320m.g
GO:0015267	channel activity	molecular_function	0.9121	1	8	1352	216	22835	Si024417m.g,Si020680m.g,Si026533m.g,Si013909m.g,Si027185m.g,Si016208m.g,Si007326m.g,Si024243m.g
GO:0022803	passive transmembrane transporter activity	molecular_function	0.9121	1	8	1352	216	22835	Si007326m.g,Si024243m.g,Si024417m.g,Si020680m.g,Si013909m.g,Si026533m.g,Si027185m.g,Si016208m.g
GO:0022843	voltage-gated cation channel activity	molecular_function	0.91597	1	2	1352	68	22835	Si024417m.g,Si027185m.g
GO:0003924	GTPase activity	molecular_function	0.91975	1	15	1352	413	22835	Si002983m.g,Si016231m.g,Si040245m.g,Si016122m.g,Si021185m.g,Si016411m.g,Si026891m.g,Si009188m.g,Si032502m.g,Si032403m.g,Si005795m.g,Si016918m.g,Si026901m.g,Si034144m.g,Si031238m.g
GO:0045502	dynein binding	molecular_function	0.92296	1	2	1352	70	22835	Si018237m.g,Si021621m.g
GO:0043021	ribonucleoprotein complex binding	molecular_function	0.92326	1	1	1352	39	22835	Si002983m.g
GO:0004719	protein-L-isoaspartate (D-aspartate) O-methyltransferase activity	molecular_function	0.93108	1	1	1352	42	22835	Si014344m.g
GO:0003743	translation initiation factor activity	molecular_function	0.93109	1	2	1352	69	22835	Si008465m.g,Si032166m.g
GO:0008408	3'-5' exonuclease activity	molecular_function	0.93146	1	1	1352	46	22835	Si002776m.g
GO:0008146	sulfotransferase activity	molecular_function	0.93154	1	1	1352	39	22835	Si030334m.g
GO:0051287	NAD binding	molecular_function	0.93299	1	7	1352	181	22835	Si040872m.g,Si013051m.g,Si030293m.g,Si026483m.g,Si009857m.g,Si029574m.g,Si027686m.g
GO:0005267	potassium channel activity	molecular_function	0.93694	1	2	1352	75	22835	Si024417m.g,Si027185m.g
GO:0008081	phosphoric diester hydrolase activity	molecular_function	0.93927	1	1	1352	51	22835	Si017880m.g
GO:1901681	sulfur compound binding	molecular_function	0.9415	1	1	1352	51	22835	Si017095m.g
GO:0042803	protein homodimerization activity	molecular_function	0.94159	1	3	1352	99	22835	Si018237m.g,Si029291m.g,Si021621m.g
GO:0004536	deoxyribonuclease activity	molecular_function	0.94207	1	2	1352	77	22835	Si026901m.g,Si000607m.g
GO:0015077	monovalent inorganic cation transmembrane transporter activity	molecular_function	0.94672	1	16	1352	407	22835	Si037985m.g,Si035251m.g,Si002515m.g,Si004697m.g,Si004390m.g,Si013918m.g,Si022014m.g,Si024417m.g,Si009421m.g,Si034303m.g,Si012106m.g,Si005163m.g,Si027185m.g,Si011357m.g,Si011184m.g,Si032351m.g
GO:0004673	protein histidine kinase activity	molecular_function	0.94879	1	1	1352	62	22835	Si012642m.g
GO:0016775	phosphotransferase activity, nitrogenous group as acceptor	molecular_function	0.94879	1	1	1352	62	22835	Si012642m.g
GO:0051087	chaperone binding	molecular_function	0.949	1	1	1352	46	22835	Si029291m.g
GO:0005244	voltage-gated ion channel activity	molecular_function	0.94918	1	2	1352	82	22835	Si027185m.g,Si024417m.g
GO:0022832	voltage-gated channel activity	molecular_function	0.94918	1	2	1352	82	22835	Si027185m.g,Si024417m.g
GO:0005261	cation channel activity	molecular_function	0.95236	1	4	1352	128	22835	Si024417m.g,Si013909m.g,Si027185m.g,Si007326m.g
GO:0030599	pectinesterase activity	molecular_function	0.95434	1	1	1352	46	22835	Si030204m.g
GO:0004650	polygalacturonase activity	molecular_function	0.95443	1	1	1352	47	22835	Si028218m.g
GO:0010340	carboxyl-O-methyltransferase activity	molecular_function	0.95505	1	1	1352	50	22835	Si014344m.g
GO:0051998	protein carboxyl O-methyltransferase activity	molecular_function	0.95505	1	1	1352	50	22835	Si014344m.g
GO:0043566	structure-specific DNA binding	molecular_function	0.9554	1	4	1352	130	22835	Si000491m.g,Si027507m.g,Si010366m.g,Si006350m.g
GO:0016782	transferase activity, transferring sulfur-containing groups	molecular_function	0.95729	1	1	1352	47	22835	Si030334m.g
GO:0030695	GTPase regulator activity	molecular_function	0.95762	1	1	1352	57	22835	Si017472m.g
GO:0015075	ion transmembrane transporter activity	molecular_function	0.95794	1	38	1352	857	22835	Si034783m.g,Si002515m.g,Si004697m.g,Si035093m.g,Si031945m.g,Si016208m.g,Si026149m.g,Si006108m.g,Si026533m.g,Si035427m.g,Si009421m.g,Si001214m.g,Si034303m.g,Si035377m.g,Si005163m.g,Si011184m.g,Si034804m.g,Si032351m.g,Si013909m.g,Si020680m.g,Si035251m.g,Si022316m.g,Si007326m.g,Si037985m.g,Si004390m.g,Si013918m.g,Si002855m.g,Si022014m.g,Si024417m.g,Si012106m.g,Si024243m.g,Si035362m.g,Si000607m.g,Si0…
GO:0034061	DNA polymerase activity	molecular_function	0.95842	1	2	1352	90	22835	Si023511m.g,Si032014m.g
GO:0016817	hydrolase activity, acting on acid anhydrides	molecular_function	0.95951	1	52	1352	1302	22835	Si029464m.g,Si015696m.g,Si001241m.g,Si008357m.g,Si032403m.g,Si013320m.g,Si000395m.g,Si039603m.g,Si000491m.g,Si017148m.g,Si012017m.g,Si012585m.g,Si027507m.g,Si029456m.g,Si026901m.g,Si016918m.g,Si035304m.g,Si025946m.g,Si035206m.g,Si017879m.g,Si026891m.g,Si032220m.g,Si016411m.g,Si016122m.g,Si025958m.g,Si034144m.g,Si019107m.g,Si005795m.g,Si032502m.g,Si024711m.g,Si008123m.g,Si030943m.g,Si021185m.g,Si0…
GO:0016645	oxidoreductase activity, acting on the CH-NH group of donors	molecular_function	0.95954	1	1	1352	53	22835	Si002515m.g
GO:0016462	pyrophosphatase activity	molecular_function	0.96585	1	40	1352	1085	22835	Si024711m.g,Si032502m.g,Si008123m.g,Si034144m.g,Si019107m.g,Si005795m.g,Si021840m.g,Si002983m.g,Si021185m.g,Si009188m.g,Si031238m.g,Si002989m.g,Si001133m.g,Si002515m.g,Si028297m.g,Si016231m.g,Si040245m.g,Si008743m.g,Si028970m.g,Si032403m.g,Si013320m.g,Si000395m.g,Si039603m.g,Si000491m.g,Si017148m.g,Si029464m.g,Si008357m.g,Si027507m.g,Si029456m.g,Si025946m.g,Si035206m.g,Si017879m.g,Si016918m.g,Si0…
GO:0016874	ligase activity	molecular_function	0.96759	1	8	1352	260	22835	Si001725m.g,Si000747m.g,Si034741m.g,Si012106m.g,Si009857m.g,Si030193m.g,Si040872m.g,Si010201m.g
GO:0016818	hydrolase activity, acting on acid anhydrides, in phosphorus-containing anhydrides	molecular_function	0.96788	1	46	1352	1196	22835	Si008357m.g,Si015696m.g,Si029464m.g,Si017148m.g,Si000491m.g,Si039603m.g,Si000395m.g,Si032403m.g,Si013320m.g,Si012585m.g,Si012017m.g,Si029456m.g,Si027507m.g,Si035304m.g,Si026901m.g,Si016918m.g,Si017879m.g,Si035206m.g,Si025946m.g,Si032220m.g,Si016411m.g,Si026891m.g,Si025958m.g,Si016122m.g,Si005795m.g,Si019107m.g,Si034144m.g,Si008123m.g,Si032502m.g,Si024711m.g,Si021185m.g,Si030943m.g,Si002983m.g,Si0…
GO:0034062	RNA polymerase activity	molecular_function	0.97015	1	8	1352	237	22835	Si034912m.g,Si003061m.g,Si018619m.g,Si028000m.g,Si030558m.g,Si027432m.g,Si016705m.g,Si018628m.g
GO:0008200	ion channel inhibitor activity	molecular_function	0.97352	1	2	1352	95	22835	Si030384m.g,Si009972m.g
GO:0016248	channel inhibitor activity	molecular_function	0.97352	1	2	1352	95	22835	Si009972m.g,Si030384m.g
GO:0030674	protein binding, bridging	molecular_function	0.97452	1	1	1352	62	22835	Si034038m.g
GO:0060090	binding, bridging	molecular_function	0.97452	1	1	1352	62	22835	Si034038m.g
GO:0022891	substrate-specific transmembrane transporter activity	molecular_function	0.9749	1	39	1352	904	22835	Si016208m.g,Si031945m.g,Si006108m.g,Si026533m.g,Si026149m.g,Si001214m.g,Si009421m.g,Si035427m.g,Si034783m.g,Si035093m.g,Si002515m.g,Si004697m.g,Si034804m.g,Si011184m.g,Si013909m.g,Si032351m.g,Si025955m.g,Si020680m.g,Si035377m.g,Si034303m.g,Si005163m.g,Si022014m.g,Si024417m.g,Si035251m.g,Si037985m.g,Si007326m.g,Si022316m.g,Si002855m.g,Si013918m.g,Si004390m.g,Si038282m.g,Si027185m.g,Si011357m.g,Si0…
GO:0051082	unfolded protein binding	molecular_function	0.97523	1	3	1352	117	22835	Si010611m.g,Si031689m.g,Si023539m.g
GO:0008134	transcription factor binding	molecular_function	0.97751	1	5	1352	198	22835	Si022741m.g,Si018237m.g,Si021621m.g,Si006949m.g,Si009188m.g
GO:0005488	binding	molecular_function	0.97759	1	758	1352	13873	22835	Si039629m.g,Si023188m.g,Si002567m.g,Si004921m.g,Si020324m.g,Si006473m.g,Si031900m.g,Si033355m.g,Si036567m.g,Si008277m.g,Si007240m.g,Si020151m.g,Si022554m.g,Si011818m.g,Si036171m.g,Si002776m.g,Si015648m.g,Si021840m.g,Si002517m.g,Si029831m.g,Si025955m.g,Si027759m.g,Si027629m.g,Si003362m.g,Si009630m.g,Si035083m.g,Si026639m.g,Si033051m.g,Si028908m.g,Si004263m.g,Si015083m.g,Si000914m.g,Si035206m.g,Si0…
GO:0016875	ligase activity, forming carbon-oxygen bonds	molecular_function	0.97769	1	2	1352	108	22835	Si012106m.g,Si034741m.g
GO:0016876	ligase activity, forming aminoacyl-tRNA and related compounds	molecular_function	0.97769	1	2	1352	108	22835	Si012106m.g,Si034741m.g
GO:0008237	metallopeptidase activity	molecular_function	0.97827	1	2	1352	109	22835	Si025844m.g,Si011100m.g
GO:0008234	cysteine-type peptidase activity	molecular_function	0.97847	1	10	1352	275	22835	Si026522m.g,Si022523m.g,Si026545m.g,Si029828m.g,Si013968m.g,Si017379m.g,Si013939m.g,Si008316m.g,Si013702m.g,Si033923m.g
GO:0046873	metal ion transmembrane transporter activity	molecular_function	0.97895	1	14	1352	384	22835	Si038282m.g,Si016208m.g,Si011357m.g,Si027185m.g,Si032351m.g,Si024417m.g,Si009421m.g,Si035251m.g,Si034303m.g,Si007326m.g,Si022316m.g,Si013918m.g,Si002855m.g,Si002515m.g
GO:0005515	protein binding	molecular_function	0.98014	1	318	1352	6342	22835	Si033242m.g,Si031170m.g,Si001543m.g,Si016435m.g,Si027448m.g,Si016122m.g,Si016103m.g,Si024104m.g,Si027599m.g,Si038930m.g,Si031440m.g,Si038893m.g,Si027507m.g,Si004350m.g,Si024787m.g,Si024243m.g,Si021621m.g,Si016376m.g,Si027691m.g,Si030068m.g,Si029757m.g,Si003970m.g,Si024978m.g,Si008282m.g,Si004196m.g,Si017124m.g,Si032594m.g,Si028056m.g,Si021843m.g,Si013133m.g,Si029250m.g,Si034621m.g,Si019095m.g,Si0…
GO:0016247	channel regulator activity	molecular_function	0.98088	1	2	1352	102	22835	Si030384m.g,Si009972m.g
GO:0017111	nucleoside-triphosphatase activity	molecular_function	0.98088	1	37	1352	1054	22835	Si008123m.g,Si024711m.g,Si032502m.g,Si019107m.g,Si005795m.g,Si034144m.g,Si002983m.g,Si021840m.g,Si021185m.g,Si009188m.g,Si002989m.g,Si001133m.g,Si031238m.g,Si028297m.g,Si002515m.g,Si040245m.g,Si016231m.g,Si028970m.g,Si008743m.g,Si039603m.g,Si017148m.g,Si000491m.g,Si013320m.g,Si032403m.g,Si029464m.g,Si027507m.g,Si029456m.g,Si017879m.g,Si025946m.g,Si035304m.g,Si026901m.g,Si016918m.g,Si025958m.g,Si0…
GO:0016836	hydro-lyase activity	molecular_function	0.98166	1	2	1352	93	22835	Si026379m.g,Si028223m.g
GO:0004521	endoribonuclease activity	molecular_function	0.98267	1	1	1352	67	22835	Si030905m.g
GO:0016788	hydrolase activity, acting on ester bonds	molecular_function	0.98519	1	44	1352	1006	22835	Si030583m.g,Si029117m.g,Si024498m.g,Si000607m.g,Si018133m.g,Si032992m.g,Si032341m.g,Si017768m.g,Si026901m.g,Si013984m.g,Si000747m.g,Si025946m.g,Si035206m.g,Si005268m.g,Si030352m.g,Si017919m.g,Si019531m.g,Si026572m.g,Si006760m.g,Si000571m.g,Si009630m.g,Si006704m.g,Si005016m.g,Si021994m.g,Si032502m.g,Si021185m.g,Si017880m.g,Si039026m.g,Si017624m.g,Si002989m.g,Si002776m.g,Si030607m.g,Si004153m.g,Si0…
[truncated: 39 more rows]

## Sheet: YG2T vs An04T Down DEG
GO_accession	Description	Term_type	Over_represented_pValue	Corrected_pValue	DEG_item	DEG_list	Bg_item	Bg_list	Gene_names
GO:0016310	phosphorylation	biological_process	2.7225e-08	7.3779e-06	97	685	1600	22835	Si009474m.g,Si016723m.g,Si028769m.g,Si004938m.g,Si016282m.g,Si024736m.g,Si028383m.g,Si027609m.g,Si026480m.g,Si000152m.g,Si012655m.g,Si005844m.g,Si034782m.g,Si035094m.g,Si025356m.g,Si012054m.g,Si028428m.g,Si028810m.g,Si009325m.g,Si000125m.g,Si029221m.g,Si038599m.g,Si031029m.g,Si021124m.g,Si025970m.g,Si027373m.g,Si026329m.g,Si026388m.g,Si028033m.g,Si010128m.g,Si027766m.g,Si029138m.g,Si026304m.g,Si0…
GO:0006468	protein phosphorylation	biological_process	2.9038e-07	7.0408e-05	88	685	1470	22835	Si021304m.g,Si009539m.g,Si015282m.g,Si020913m.g,Si010471m.g,Si024551m.g,Si026334m.g,Si031890m.g,Si039907m.g,Si005939m.g,Si026704m.g,Si005902m.g,Si026630m.g,Si028002m.g,Si009318m.g,Si033334m.g,Si009820m.g,Si026386m.g,Si025927m.g,Si040482m.g,Si005874m.g,Si027968m.g,Si013207m.g,Si026120m.g,Si009322m.g,Si025921m.g,Si029197m.g,Si005875m.g,Si016448m.g,Si033108m.g,Si015242m.g,Si026458m.g,Si000257m.g,Si0…
GO:0006796	phosphate-containing compound metabolic process	biological_process	8.5792e-07	0.00017966	110	685	2066	22835	Si001276m.g,Si000405m.g,Si028840m.g,Si000257m.g,Si001681m.g,Si004688m.g,Si026458m.g,Si033108m.g,Si015242m.g,Si016448m.g,Si013516m.g,Si005875m.g,Si029197m.g,Si025921m.g,Si009322m.g,Si025890m.g,Si027515m.g,Si027542m.g,Si009175m.g,Si034629m.g,Si032285m.g,Si009240m.g,Si027658m.g,Si009185m.g,Si009533m.g,Si027555m.g,Si016766m.g,Si026201m.g,Si004315m.g,Si009460m.g,Si005902m.g,Si026704m.g,Si027302m.g,Si0…
GO:0006793	phosphorus metabolic process	biological_process	8.9876e-07	0.00018003	110	685	2068	22835	Si013516m.g,Si005875m.g,Si009322m.g,Si029197m.g,Si025921m.g,Si004688m.g,Si026458m.g,Si015242m.g,Si033108m.g,Si016448m.g,Si028840m.g,Si000257m.g,Si001681m.g,Si001276m.g,Si000405m.g,Si026201m.g,Si004315m.g,Si009460m.g,Si016766m.g,Si027555m.g,Si009175m.g,Si034629m.g,Si032285m.g,Si027658m.g,Si009240m.g,Si009185m.g,Si009533m.g,Si025890m.g,Si027515m.g,Si027542m.g,Si029922m.g,Si021304m.g,Si009539m.g,Si0…
GO:0043412	macromolecule modification	biological_process	7.9938e-06	0.001364	115	685	2264	22835	Si016723m.g,Si028769m.g,Si009474m.g,Si005789m.g,Si000152m.g,Si012655m.g,Si016282m.g,Si028383m.g,Si024736m.g,Si029076m.g,Si027609m.g,Si000125m.g,Si000687m.g,Si034782m.g,Si005844m.g,Si035094m.g,Si028428m.g,Si025356m.g,Si012054m.g,Si028810m.g,Si009325m.g,Si021124m.g,Si025970m.g,Si028033m.g,Si010128m.g,Si027766m.g,Si027373m.g,Si036315m.g,Si026329m.g,Si026388m.g,Si009875m.g,Si029138m.g,Si021677m.g,Si0…
GO:0006464	cellular protein modification process	biological_process	2.9294e-05	0.0044986	103	685	2028	22835	Si005902m.g,Si013851m.g,Si026704m.g,Si005939m.g,Si031890m.g,Si039907m.g,Si026334m.g,Si024551m.g,Si010471m.g,Si020913m.g,Si016357m.g,Si012669m.g,Si015282m.g,Si009539m.g,Si021304m.g,Si026120m.g,Si013207m.g,Si027968m.g,Si005874m.g,Si040482m.g,Si025927m.g,Si026386m.g,Si009820m.g,Si033334m.g,Si006423m.g,Si009318m.g,Si028002m.g,Si026630m.g,Si001276m.g,Si000405m.g,Si033984m.g,Si013681m.g,Si028840m.g,Si0…
GO:0036211	protein modification process	biological_process	2.9294e-05	0.0044986	103	685	2028	22835	Si017357m.g,Si016569m.g,Si013152m.g,Si000145m.g,Si027029m.g,Si025867m.g,Si035106m.g,Si001756m.g,Si019075m.g,Si028617m.g,Si028033m.g,Si027766m.g,Si010128m.g,Si026329m.g,Si027373m.g,Si026388m.g,Si029138m.g,Si029220m.g,Si021677m.g,Si026304m.g,Si033307m.g,Si008347m.g,Si000125m.g,Si000687m.g,Si005844m.g,Si034782m.g,Si035094m.g,Si025356m.g,Si012054m.g,Si028428m.g,Si028810m.g,Si009325m.g,Si025970m.g,Si0…
GO:0016052	carbohydrate catabolic process	biological_process	0.0002277	0.030853	11	685	90	22835	Si010312m.g,Si029432m.g,Si039110m.g,Si009191m.g,Si031029m.g,Si012980m.g,Si026480m.g,Si031419m.g,Si029221m.g,Si016723m.g,Si027302m.g
GO:0044267	cellular protein metabolic process	biological_process	0.00036247	0.045133	130	685	3026	22835	Si013851m.g,Si026334m.g,Si026106m.g,Si039907m.g,Si031890m.g,Si016357m.g,Si015282m.g,Si010471m.g,Si005958m.g,Si009539m.g,Si005874m.g,Si026386m.g,Si031144m.g,Si009328m.g,Si033334m.g,Si028002m.g,Si026630m.g,Si000257m.g,Si028840m.g,Si006125m.g,Si013681m.g,Si016448m.g,Si005746m.g,Si017854m.g,Si033108m.g,Si025921m.g,Si005875m.g,Si025890m.g,Si027658m.g,Si009533m.g,Si034629m.g,Si008383m.g,Si030439m.g,Si0…
GO:0030417	nicotianamine metabolic process	biological_process	0.00059966	0.069066	3	685	6	22835	Si027545m.g,Si038599m.g,Si039983m.g
GO:0030418	nicotianamine biosynthetic process	biological_process	0.00059966	0.069066	3	685	6	22835	Si039983m.g,Si027545m.g,Si038599m.g
GO:0072351	tricarboxylic acid biosynthetic process	biological_process	0.00099005	0.10607	3	685	7	22835	Si039983m.g,Si038599m.g,Si027545m.g
GO:0009132	nucleoside diphosphate metabolic process	biological_process	0.0019991	0.20932	8	685	72	22835	Si029221m.g,Si027302m.g,Si013516m.g,Si039110m.g,Si010312m.g,Si026480m.g,Si031419m.g,Si031029m.g
GO:0006497	protein lipidation	biological_process	0.0025721	0.24687	6	685	42	22835	Si028810m.g,Si006423m.g,Si012669m.g,Si025867m.g,Si009175m.g,Si009185m.g
GO:0006506	GPI anchor biosynthetic process	biological_process	0.0025721	0.24687	6	685	42	22835	Si009185m.g,Si009175m.g,Si006423m.g,Si012669m.g,Si025867m.g,Si028810m.g
GO:0006661	phosphatidylinositol biosynthetic process	biological_process	0.0025721	0.24687	6	685	42	22835	Si028810m.g,Si012669m.g,Si025867m.g,Si006423m.g,Si009175m.g,Si009185m.g
GO:0042158	lipoprotein biosynthetic process	biological_process	0.0025721	0.24687	6	685	42	22835	Si006423m.g,Si012669m.g,Si025867m.g,Si028810m.g,Si009185m.g,Si009175m.g
GO:0006505	GPI anchor metabolic process	biological_process	0.0032727	0.28229	9	685	96	22835	Si028810m.g,Si009175m.g,Si039666m.g,Si009185m.g,Si004688m.g,Si006423m.g,Si012669m.g,Si025867m.g,Si029922m.g
GO:0006096	glycolytic process	biological_process	0.0034027	0.28229	7	685	59	22835	Si031419m.g,Si026480m.g,Si031029m.g,Si027302m.g,Si039110m.g,Si029221m.g,Si010312m.g
GO:0006757	ATP generation from ADP	biological_process	0.0034027	0.28229	7	685	59	22835	Si027302m.g,Si026480m.g,Si031419m.g,Si031029m.g,Si039110m.g,Si010312m.g,Si029221m.g
GO:0009135	purine nucleoside diphosphate metabolic process	biological_process	0.0034027	0.28229	7	685	59	22835	Si039110m.g,Si029221m.g,Si010312m.g,Si031419m.g,Si026480m.g,Si031029m.g,Si027302m.g
GO:0009179	purine ribonucleoside diphosphate metabolic process	biological_process	0.0034027	0.28229	7	685	59	22835	Si027302m.g,Si026480m.g,Si031419m.g,Si031029m.g,Si039110m.g,Si010312m.g,Si029221m.g
GO:0009185	ribonucleoside diphosphate metabolic process	biological_process	0.0034027	0.28229	7	685	59	22835	Si029221m.g,Si010312m.g,Si039110m.g,Si031029m.g,Si026480m.g,Si031419m.g,Si027302m.g
GO:0046031	ADP metabolic process	biological_process	0.0034027	0.28229	7	685	59	22835	Si010312m.g,Si029221m.g,Si039110m.g,Si027302m.g,Si031029m.g,Si026480m.g,Si031419m.g
GO:0071705	nitrogen compound transport	biological_process	0.0034314	0.28229	13	685	179	22835	Si015309m.g,Si000982m.g,Si013228m.g,Si031091m.g,Si022210m.g,Si001036m.g,Si016569m.g,Si013219m.g,Si034452m.g,Si020859m.g,Si009732m.g,Si009240m.g,Si001029m.g
GO:0045017	glycerolipid biosynthetic process	biological_process	0.0037563	0.30247	7	685	61	22835	Si009175m.g,Si026502m.g,Si009185m.g,Si028810m.g,Si025867m.g,Si012669m.g,Si006423m.g
GO:0046474	glycerophospholipid biosynthetic process	biological_process	0.0038079	0.30247	6	685	46	22835	Si009175m.g,Si009185m.g,Si028810m.g,Si025867m.g,Si012669m.g,Si006423m.g
GO:0006090	pyruvate metabolic process	biological_process	0.004023	0.31414	7	685	61	22835	Si027302m.g,Si031419m.g,Si026480m.g,Si031029m.g,Si039110m.g,Si029221m.g,Si010312m.g
GO:0006820	anion transport	biological_process	0.0053174	0.39512	14	685	199	22835	Si012669m.g,Si000982m.g,Si005638m.g,Si014285m.g,Si015309m.g,Si034596m.g,Si000570m.g,Si001036m.g,Si013733m.g,Si001029m.g,Si020859m.g,Si009732m.g,Si009240m.g,Si009852m.g
GO:0044724	single-organism carbohydrate catabolic process	biological_process	0.0057327	0.41266	7	685	65	22835	Si039110m.g,Si029221m.g,Si010312m.g,Si027302m.g,Si026480m.g,Si031419m.g,Si031029m.g
GO:0006165	nucleoside diphosphate phosphorylation	biological_process	0.006507	0.44753	7	685	69	22835	Si029221m.g,Si010312m.g,Si039110m.g,Si027302m.g,Si031029m.g,Si026480m.g,Si031419m.g
GO:0046939	nucleotide phosphorylation	biological_process	0.006507	0.44753	7	685	69	22835	Si031029m.g,Si026480m.g,Si031419m.g,Si027302m.g,Si029221m.g,Si010312m.g,Si039110m.g
GO:1903509	liposaccharide metabolic process	biological_process	0.0065084	0.44753	10	685	127	22835	Si028810m.g,Si000687m.g,Si009175m.g,Si009185m.g,Si039666m.g,Si004688m.g,Si012669m.g,Si025867m.g,Si006423m.g,Si029922m.g
GO:0006643	membrane lipid metabolic process	biological_process	0.0071313	0.47494	10	685	128	22835	Si028810m.g,Si039666m.g,Si009185m.g,Si002175m.g,Si009175m.g,Si006423m.g,Si012669m.g,Si025867m.g,Si004688m.g,Si029922m.g
GO:0072350	tricarboxylic acid metabolic process	biological_process	0.0072163	0.47494	4	685	22	22835	Si005789m.g,Si038599m.g,Si027545m.g,Si039983m.g
GO:0015711	organic anion transport	biological_process	0.0086084	0.55082	10	685	131	22835	Si005638m.g,Si012669m.g,Si000982m.g,Si015309m.g,Si001036m.g,Si020859m.g,Si009732m.g,Si009240m.g,Si001029m.g,Si009852m.g
GO:0006865	amino acid transport	biological_process	0.0090137	0.56257	7	685	74	22835	Si020859m.g,Si001029m.g,Si009732m.g,Si009240m.g,Si015309m.g,Si001036m.g,Si000982m.g
GO:0009309	amine biosynthetic process	biological_process	0.0092335	0.56257	3	685	14	22835	Si039983m.g,Si027545m.g,Si038599m.g
GO:0042401	cellular biogenic amine biosynthetic process	biological_process	0.0092335	0.56257	3	685	14	22835	Si027545m.g,Si038599m.g,Si039983m.g
GO:0006664	glycolipid metabolic process	biological_process	0.0093021	0.56257	9	685	114	22835	Si006423m.g,Si012669m.g,Si025867m.g,Si004688m.g,Si029922m.g,Si028810m.g,Si039666m.g,Si009185m.g,Si009175m.g
GO:0019538	protein metabolic process	biological_process	0.0096142	0.56257	147	685	3853	22835	Si040363m.g,Si009322m.g,Si029197m.g,Si015242m.g,Si011218m.g,Si004688m.g,Si026458m.g,Si033984m.g,Si001276m.g,Si000405m.g,Si026201m.g,Si011564m.g,Si004315m.g,Si016766m.g,Si021092m.g,Si032285m.g,Si009175m.g,Si009185m.g,Si009240m.g,Si027515m.g,Si027542m.g,Si021304m.g,Si026717m.g,Si020913m.g,Si029190m.g,Si012669m.g,Si000296m.g,Si016286m.g,Si027534m.g,Si038343m.g,Si024551m.g,Si015011m.g,Si026704m.g,Si0…
GO:0046488	phosphatidylinositol metabolic process	biological_process	0.010566	0.57681	10	685	129	22835	Si009185m.g,Si039666m.g,Si009175m.g,Si009425m.g,Si028810m.g,Si029922m.g,Si025867m.g,Si012669m.g,Si006423m.g,Si004688m.g
GO:0007016	cytoskeletal anchoring at plasma membrane	biological_process	0.010569	0.57681	2	685	5	22835	Si029197m.g,Si009240m.g
GO:0046486	glycerolipid metabolic process	biological_process	0.010611	0.57681	11	685	150	22835	Si006423m.g,Si025867m.g,Si012669m.g,Si004688m.g,Si029922m.g,Si026502m.g,Si028810m.g,Si039666m.g,Si009185m.g,Si009425m.g,Si009175m.g
GO:0009247	glycolipid biosynthetic process	biological_process	0.011154	0.59067	6	685	58	22835	Si028810m.g,Si025867m.g,Si012669m.g,Si006423m.g,Si009175m.g,Si009185m.g
GO:0046467	membrane lipid biosynthetic process	biological_process	0.011154	0.59067	6	685	58	22835	Si028810m.g,Si012669m.g,Si025867m.g,Si006423m.g,Si009175m.g,Si009185m.g
GO:0006720	isoprenoid metabolic process	biological_process	0.011773	0.60941	8	685	100	22835	Si029927m.g,Si015389m.g,Si015621m.g,Si029527m.g,Si009820m.g,Si029318m.g,Si022125m.g,Si017037m.g
GO:0008299	isoprenoid biosynthetic process	biological_process	0.011773	0.60941	8	685	100	22835	Si017037m.g,Si022125m.g,Si029318m.g,Si009820m.g,Si029527m.g,Si015621m.g,Si015389m.g,Si029927m.g
GO:0044260	cellular macromolecule metabolic process	biological_process	0.012855	0.65805	239	685	6720	22835	Si009820m.g,Si025927m.g,Si017637m.g,Si027968m.g,Si017048m.g,Si040482m.g,Si031409m.g,Si026120m.g,Si013207m.g,Si016436m.g,Si025862m.g,Si001527m.g,Si006423m.g,Si009318m.g,Si008041m.g,Si015763m.g,Si024551m.g,Si038343m.g,Si016286m.g,Si013219m.g,Si031454m.g,Si006809m.g,Si005939m.g,Si005902m.g,Si028226m.g,Si026704m.g,Si015448m.g,Si009243m.g,Si039117m.g,Si021304m.g,Si012669m.g,Si000296m.g,Si029190m.g,Si0…
GO:0006650	glycerophospholipid metabolic process	biological_process	0.013585	0.68028	10	685	135	22835	Si028810m.g,Si039666m.g,Si009185m.g,Si009425m.g,Si009175m.g,Si006423m.g,Si012669m.g,Si025867m.g,Si004688m.g,Si029922m.g
GO:0003333	amino acid transmembrane transport	biological_process	0.015564	0.74479	6	685	66	22835	Si001036m.g,Si015309m.g,Si000982m.g,Si001029m.g,Si020859m.g,Si009732m.g
GO:0098656	anion transmembrane transport	biological_process	0.015564	0.74479	6	685	66	22835	Si020859m.g,Si009732m.g,Si001029m.g,Si015309m.g,Si001036m.g,Si000982m.g
GO:1903825	organic acid transmembrane transport	biological_process	0.015564	0.74479	6	685	66	22835	Si001036m.g,Si015309m.g,Si000982m.g,Si001029m.g,Si020859m.g,Si009732m.g
GO:0042157	lipoprotein metabolic process	biological_process	0.016301	0.75855	7	685	85	22835	Si009175m.g,Si027534m.g,Si009185m.g,Si028810m.g,Si006423m.g,Si012669m.g,Si025867m.g
GO:0019362	pyridine nucleotide metabolic process	biological_process	0.01676	0.7645	7	685	81	22835	Si039110m.g,Si010312m.g,Si029221m.g,Si026480m.g,Si031419m.g,Si031029m.g,Si027302m.g
GO:0046496	nicotinamide nucleotide metabolic process	biological_process	0.01676	0.7645	7	685	81	22835	Si027302m.g,Si031029m.g,Si026480m.g,Si031419m.g,Si010312m.g,Si029221m.g,Si039110m.g
GO:0032507	maintenance of protein location in cell	biological_process	0.021533	0.9171	3	685	19	22835	Si027373m.g,Si029197m.g,Si009240m.g
GO:0045185	maintenance of protein location	biological_process	0.021533	0.9171	3	685	19	22835	Si027373m.g,Si009240m.g,Si029197m.g
GO:0051651	maintenance of location in cell	biological_process	0.021533	0.9171	3	685	19	22835	Si027373m.g,Si029197m.g,Si009240m.g
GO:0015849	organic acid transport	biological_process	0.021698	0.9171	9	685	130	22835	Si005638m.g,Si000982m.g,Si012669m.g,Si015309m.g,Si001036m.g,Si020859m.g,Si001029m.g,Si009732m.g,Si009240m.g
GO:0046942	carboxylic acid transport	biological_process	0.021698	0.9171	9	685	130	22835	Si020859m.g,Si009240m.g,Si009732m.g,Si001029m.g,Si001036m.g,Si015309m.g,Si005638m.g,Si000982m.g,Si012669m.g
GO:0002128	tRNA nucleoside ribose methylation	biological_process	0.022556	0.92863	1	685	1	22835	Si026854m.g
GO:0006400	tRNA modification	biological_process	0.023654	0.92863	12	685	180	22835	Si028963m.g,Si026854m.g,Si025862m.g,Si029366m.g,Si034190m.g,Si015448m.g,Si009875m.g,Si014165m.g,Si026704m.g,Si025833m.g,Si036315m.g,Si027260m.g
GO:0009251	glucan catabolic process	biological_process	0.023701	0.92863	2	685	7	22835	Si016723m.g,Si029432m.g
GO:0030245	cellulose catabolic process	biological_process	0.023701	0.92863	2	685	7	22835	Si016723m.g,Si029432m.g
GO:0044247	cellular polysaccharide catabolic process	biological_process	0.023701	0.92863	2	685	7	22835	Si029432m.g,Si016723m.g
GO:0051275	beta-glucan catabolic process	biological_process	0.023701	0.92863	2	685	7	22835	Si029432m.g,Si016723m.g
GO:0044255	cellular lipid metabolic process	biological_process	0.023766	0.92863	26	685	552	22835	Si002175m.g,Si029527m.g,Si029318m.g,Si029927m.g,Si015389m.g,Si017037m.g,Si029922m.g,Si006012m.g,Si026297m.g,Si001632m.g,Si004688m.g,Si012669m.g,Si009425m.g,Si015621m.g,Si000687m.g,Si009175m.g,Si009820m.g,Si039666m.g,Si009185m.g,Si028810m.g,Si026288m.g,Si026502m.g,Si022125m.g,Si006423m.g,Si002262m.g,Si025867m.g
GO:0072524	pyridine-containing compound metabolic process	biological_process	0.025008	0.94607	7	685	89	22835	Si039110m.g,Si010312m.g,Si029221m.g,Si027302m.g,Si026480m.g,Si031419m.g,Si031029m.g
GO:0035434	copper ion transmembrane transport	biological_process	0.025464	0.94607	2	685	10	22835	Si022042m.g,Si022162m.g
GO:0044237	cellular metabolic process	biological_process	0.026917	0.97064	288	685	8427	22835	Si029927m.g,Si038290m.g,Si035178m.g,Si031890m.g,Si010471m.g,Si016357m.g,Si029366m.g,Si025833m.g,Si026625m.g,Si005874m.g,Si025875m.g,Si031144m.g,Si034768m.g,Si027433m.g,Si036219m.g,Si028002m.g,Si018224m.g,Si026031m.g,Si002175m.g,Si013681m.g,Si001681m.g,Si025947m.g,Si000257m.g,Si001632m.g,Si033108m.g,Si005746m.g,Si006237m.g,Si000651m.g,Si032737m.g,Si025890m.g,Si027555m.g,Si030439m.g,Si021273m.g,Si0…
GO:0006420	arginyl-tRNA aminoacylation	biological_process	0.026968	0.97064	2	685	9	22835	Si005746m.g,Si031144m.g
GO:0015700	arsenite transport	biological_process	0.028383	0.98339	2	685	8	22835	Si014285m.g,Si013733m.g
GO:0044723	single-organism carbohydrate metabolic process	biological_process	0.035085	1	22	685	440	22835	Si026297m.g,Si009430m.g,Si026480m.g,Si026220m.g,Si016357m.g,Si025930m.g,Si014165m.g,Si028764m.g,Si027302m.g,Si036315m.g,Si039110m.g,Si010312m.g,Si031419m.g,Si037200m.g,Si031029m.g,Si013849m.g,Si028963m.g,Si009666m.g,Si000687m.g,Si029221m.g,Si000059m.g,Si026288m.g
GO:0032787	monocarboxylic acid metabolic process	biological_process	0.035251	1	16	685	309	22835	Si027545m.g,Si029221m.g,Si009820m.g,Si031419m.g,Si031029m.g,Si038599m.g,Si002262m.g,Si039110m.g,Si010312m.g,Si039983m.g,Si027302m.g,Si006059m.g,Si026480m.g,Si001632m.g,Si017037m.g,Si006012m.g
GO:0005975	carbohydrate metabolic process	biological_process	0.035641	1	43	685	1011	22835	Si001775m.g,Si026288m.g,Si039110m.g,Si009666m.g,Si028963m.g,Si013849m.g,Si012980m.g,Si026575m.g,Si036315m.g,Si028764m.g,Si014165m.g,Si009191m.g,Si002402m.g,Si036978m.g,Si028069m.g,Si029432m.g,Si026297m.g,Si001233m.g,Si013558m.g,Si000059m.g,Si029221m.g,Si000687m.g,Si027171m.g,Si000941m.g,Si001092m.g,Si010312m.g,Si038599m.g,Si009328m.g,Si037200m.g,Si031029m.g,Si031419m.g,Si011852m.g,Si016723m.g,Si0…
GO:0008654	phospholipid biosynthetic process	biological_process	0.037865	1	6	685	80	22835	Si028810m.g,Si006423m.g,Si012669m.g,Si025867m.g,Si009175m.g,Si009185m.g
GO:0006733	oxidoreduction coenzyme metabolic process	biological_process	0.0402	1	7	685	98	22835	Si029221m.g,Si010312m.g,Si039110m.g,Si031029m.g,Si031419m.g,Si026480m.g,Si027302m.g
GO:0048511	rhythmic process	biological_process	0.042323	1	2	685	12	22835	Si014151m.g,Si005939m.g
GO:0016108	tetraterpenoid metabolic process	biological_process	0.042925	1	5	685	64	22835	Si029927m.g,Si017037m.g,Si029527m.g,Si029318m.g,Si009820m.g
GO:0016109	tetraterpenoid biosynthetic process	biological_process	0.042925	1	5	685	64	22835	Si029927m.g,Si029527m.g,Si017037m.g,Si029318m.g,Si009820m.g
GO:0016116	carotenoid metabolic process	biological_process	0.042925	1	5	685	64	22835	Si029527m.g,Si017037m.g,Si009820m.g,Si029318m.g,Si029927m.g
GO:0016117	carotenoid biosynthetic process	biological_process	0.042925	1	5	685	64	22835	Si029318m.g,Si009820m.g,Si017037m.g,Si029527m.g,Si029927m.g
GO:0009432	SOS response	biological_process	0.043473	1	3	685	25	22835	Si015763m.g,Si013220m.g,Si013199m.g
GO:0005976	polysaccharide metabolic process	biological_process	0.043786	1	10	685	160	22835	Si027171m.g,Si028764m.g,Si000059m.g,Si025930m.g,Si016723m.g,Si000687m.g,Si012980m.g,Si026220m.g,Si026886m.g,Si029432m.g
GO:0018142	protein-DNA covalent cross-linking	biological_process	0.044221	1	1	685	2	22835	Si004688m.g
GO:0044275	cellular carbohydrate catabolic process	biological_process	0.045112	1	2	685	10	22835	Si029432m.g,Si016723m.g
GO:0000272	polysaccharide catabolic process	biological_process	0.045958	1	3	685	23	22835	Si016723m.g,Si029432m.g,Si012980m.g
GO:0043170	macromolecule metabolic process	biological_process	0.047579	1	257	685	7532	22835	Si031890m.g,Si029927m.g,Si038290m.g,Si026886m.g,Si029366m.g,Si016357m.g,Si010471m.g,Si034768m.g,Si031144m.g,Si025875m.g,Si026625m.g,Si005874m.g,Si025833m.g,Si018224m.g,Si028002m.g,Si036219m.g,Si027433m.g,Si020926m.g,Si025947m.g,Si000257m.g,Si002175m.g,Si013681m.g,Si026031m.g,Si032737m.g,Si000651m.g,Si005746m.g,Si033108m.g,Si001632m.g,Si006237m.g,Si025890m.g,Si026315m.g,Si021273m.g,Si030439m.g,Si0…
GO:0051235	maintenance of location	biological_process	0.049121	1	3	685	27	22835	Si027373m.g,Si009240m.g,Si029197m.g
GO:0008152	metabolic process	biological_process	0.04965	1	393	685	12099	22835	Si005939m.g,Si026704m.g,Si038343m.g,Si016286m.g,Si013219m.g,Si027534m.g,Si006809m.g,Si000296m.g,Si012669m.g,Si032755m.g,Si026717m.g,Si020913m.g,Si009941m.g,Si009430m.g,Si039117m.g,Si027545m.g,Si027968m.g,Si017048m.g,Si026370m.g,Si026120m.g,Si031409m.g,Si013207m.g,Si009877m.g,Si025927m.g,Si009425m.g,Si017637m.g,Si001527m.g,Si016436m.g,Si025862m.g,Si000405m.g,Si014165m.g,Si033984m.g,Si026575m.g,Si0…
GO:0010024	phytochromobilin biosynthetic process	biological_process	0.049916	1	1	685	2	22835	Si002405m.g
GO:0051202	phytochromobilin metabolic process	biological_process	0.049916	1	1	685	2	22835	Si002405m.g
GO:0014074	response to purine-containing compound	biological_process	0.051964	1	1	685	2	22835	Si031484m.g
GO:0033198	response to ATP	biological_process	0.051964	1	1	685	2	22835	Si031484m.g
GO:0046683	response to organophosphorus	biological_process	0.051964	1	1	685	2	22835	Si031484m.g
GO:0006644	phospholipid metabolic process	biological_process	0.052064	1	10	685	173	22835	Si009425m.g,Si009175m.g,Si039666m.g,Si009185m.g,Si028810m.g,Si029922m.g,Si004688m.g,Si006423m.g,Si012669m.g,Si025867m.g
GO:0008610	lipid biosynthetic process	biological_process	0.057003	1	21	685	489	22835	Si025867m.g,Si002262m.g,Si006423m.g,Si022125m.g,Si036613m.g,Si026502m.g,Si035094m.g,Si028810m.g,Si009185m.g,Si009820m.g,Si000687m.g,Si015621m.g,Si009175m.g,Si006030m.g,Si012669m.g,Si017037m.g,Si015389m.g,Si029927m.g,Si016723m.g,Si029318m.g,Si029527m.g
GO:0019354	siroheme biosynthetic process	biological_process	0.057118	1	4	685	49	22835	Si029527m.g,Si009820m.g,Si006894m.g,Si035178m.g
GO:0046156	siroheme metabolic process	biological_process	0.057118	1	4	685	49	22835	Si035178m.g,Si029527m.g,Si006894m.g,Si009820m.g
GO:0008033	tRNA processing	biological_process	0.057491	1	17	685	341	22835	Si015448m.g,Si029366m.g,Si034190m.g,Si017037m.g,Si026854m.g,Si029527m.g,Si036315m.g,Si029927m.g,Si026704m.g,Si013851m.g,Si014165m.g,Si009875m.g,Si025862m.g,Si028963m.g,Si009820m.g,Si027260m.g,Si025833m.g
GO:0034220	ion transmembrane transport	biological_process	0.057841	1	14	685	279	22835	Si000982m.g,Si013849m.g,Si015309m.g,Si031985m.g,Si012185m.g,Si031484m.g,Si001036m.g,Si020859m.g,Si009732m.g,Si001029m.g,Si039907m.g,Si022162m.g,Si022042m.g,Si034300m.g
GO:0006695	cholesterol biosynthetic process	biological_process	0.057953	1	1	685	2	22835	Si035094m.g
GO:0016126	sterol biosynthetic process	biological_process	0.057953	1	1	685	2	22835	Si035094m.g
GO:1902653	secondary alcohol biosynthetic process	biological_process	0.057953	1	1	685	2	22835	Si035094m.g
GO:0030488	tRNA methylation	biological_process	0.060636	1	2	685	14	22835	Si026854m.g,Si029366m.g
GO:0019074	viral RNA genome packaging	biological_process	0.063019	1	1	685	2	22835	Si021304m.g
GO:0046148	pigment biosynthetic process	biological_process	0.063735	1	7	685	116	22835	Si029318m.g,Si006894m.g,Si009820m.g,Si029527m.g,Si017037m.g,Si035178m.g,Si029927m.g
GO:0006629	lipid metabolic process	biological_process	0.064149	1	36	685	911	22835	Si039666m.g,Si009820m.g,Si009425m.g,Si015621m.g,Si000687m.g,Si035094m.g,Si030771m.g,Si028810m.g,Si026371m.g,Si026502m.g,Si030772m.g,Si006423m.g,Si017111m.g,Si016723m.g,Si029318m.g,Si029527m.g,Si015389m.g,Si029927m.g,Si017037m.g,Si029922m.g,Si012669m.g,Si006030m.g,Si009185m.g,Si009175m.g,Si026288m.g,Si036613m.g,Si025981m.g,Si025867m.g,Si002262m.g,Si022125m.g,Si030055m.g,Si002175m.g,Si006012m.g,Si0…
GO:0051186	cofactor metabolic process	biological_process	0.066175	1	17	685	371	22835	Si031029m.g,Si031419m.g,Si022125m.g,Si010312m.g,Si039110m.g,Si018269m.g,Si009820m.g,Si006894m.g,Si029221m.g,Si006030m.g,Si026480m.g,Si014005m.g,Si027302m.g,Si035178m.g,Si038343m.g,Si002405m.g,Si029527m.g
GO:0032259	methylation	biological_process	0.066881	1	8	685	133	22835	Si009422m.g,Si029366m.g,Si026854m.g,Si007420m.g,Si028963m.g,Si036263m.g,Si013681m.g,Si013851m.g
GO:0006811	ion transport	biological_process	0.067098	1	41	685	1037	22835	Si034596m.g,Si031091m.g,Si016570m.g,Si019599m.g,Si000982m.g,Si021228m.g,Si013849m.g,Si015309m.g,Si009732m.g,Si009240m.g,Si001029m.g,Si022162m.g,Si034300m.g,Si000570m.g,Si038373m.g,Si028478m.g,Si025277m.g,Si017842m.g,Si020859m.g,Si002175m.g,Si022042m.g,Si031484m.g,Si001036m.g,Si031985m.g,Si012185m.g,Si005638m.g,Si014285m.g,Si035625m.g,Si013372m.g,Si028628m.g,Si027419m.g,Si006030m.g,Si012669m.g,Si0…
GO:0017148	negative regulation of translation	biological_process	0.069591	1	3	685	33	22835	Si026717m.g,Si009240m.g,Si027348m.g
GO:0034249	negative regulation of cellular amide metabolic process	biological_process	0.069591	1	3	685	33	22835	Si026717m.g,Si027348m.g,Si009240m.g
GO:0009246	enterobacterial common antigen biosynthetic process	biological_process	0.069803	1	1	685	2	22835	Si025930m.g
GO:0036065	fucosylation	biological_process	0.069803	1	1	685	2	22835	Si025930m.g
GO:0046378	enterobacterial common antigen metabolic process	biological_process	0.069803	1	1	685	2	22835	Si025930m.g
GO:0008360	regulation of cell shape	biological_process	0.070462	1	1	685	3	22835	Si038473m.g
GO:0006900	membrane budding	biological_process	0.071064	1	1	685	2	22835	Si025921m.g
GO:0006901	vesicle coating	biological_process	0.071064	1	1	685	2	22835	Si025921m.g
GO:0007212	dopamine receptor signaling pathway	biological_process	0.071064	1	1	685	2	22835	Si025921m.g
GO:0048268	clathrin coat assembly	biological_process	0.071064	1	1	685	2	22835	Si025921m.g
GO:0033014	tetrapyrrole biosynthetic process	biological_process	0.072315	1	8	685	148	22835	Si029527m.g,Si006894m.g,Si009820m.g,Si002405m.g,Si018269m.g,Si035178m.g,Si013156m.g,Si036733m.g
GO:1901135	carbohydrate derivative metabolic process	biological_process	0.073828	1	25	685	596	22835	Si029922m.g,Si012669m.g,Si016357m.g,Si004938m.g,Si017215m.g,Si026480m.g,Si004688m.g,Si025930m.g,Si016286m.g,Si027302m.g,Si010312m.g,Si039110m.g,Si006423m.g,Si025867m.g,Si031029m.g,Si031419m.g,Si014136m.g,Si039666m.g,Si009185m.g,Si029221m.g,Si033343m.g,Si000687m.g,Si009175m.g,Si028810m.g,Si009644m.g
GO:0055114	oxidation-reduction process	biological_process	0.074779	1	79	685	2289	22835	Si008041m.g,Si009820m.g,Si014032m.g,Si027545m.g,Si004353m.g,Si015540m.g,Si026886m.g,Si008639m.g,Si020913m.g,Si006030m.g,Si030593m.g,Si030597m.g,Si002405m.g,Si029318m.g,Si035178m.g,Si029927m.g,Si006269m.g,Si013632m.g,Si036613m.g,Si038146m.g,Si001082m.g,Si020867m.g,Si026842m.g,Si028963m.g,Si006684m.g,Si003147m.g,Si027662m.g,Si013516m.g,Si016999m.g,Si035169m.g,Si006237m.g,Si001632m.g,Si029518m.g,Si0…
GO:0006783	heme biosynthetic process	biological_process	0.075403	1	4	685	54	22835	Si009820m.g,Si006894m.g,Si029527m.g,Si035178m.g
GO:0009186	deoxyribonucleoside diphosphate metabolic process	biological_process	0.075741	1	1	685	3	22835	Si013516m.g
GO:0006399	tRNA metabolic process	biological_process	0.076434	1	21	685	452	22835	Si029527m.g,Si036315m.g,Si009875m.g,Si014165m.g,Si026704m.g,Si013851m.g,Si029927m.g,Si015448m.g,Si034190m.g,Si029366m.g,Si017037m.g,Si007513m.g,Si026854m.g,Si005746m.g,Si009820m.g,Si034103m.g,Si031144m.g,Si027260m.g,Si025833m.g,Si025862m.g,Si028963m.g
GO:0071704	organic substance metabolic process	biological_process	0.076649	1	319	685	9639	22835	Si039117m.g,Si009430m.g,Si000296m.g,Si012669m.g,Si032755m.g,Si026717m.g,Si020913m.g,Si038343m.g,Si006809m.g,Si013219m.g,Si027534m.g,Si016286m.g,Si005939m.g,Si026704m.g,Si016436m.g,Si025862m.g,Si001527m.g,Si009425m.g,Si017637m.g,Si025927m.g,Si017048m.g,Si027545m.g,Si027968m.g,Si013207m.g,Si026120m.g,Si031409m.g,Si026370m.g,Si029197m.g,Si002402m.g,Si013516m.g,Si026854m.g,Si006733m.g,Si015242m.g,Si0…
GO:0006405	RNA export from nucleus	biological_process	0.080262	1	2	685	14	22835	Si013219m.g,Si034452m.g
GO:0009116	nucleoside metabolic process	biological_process	0.080768	1	12	685	248	22835	Si027302m.g,Si009644m.g,Si029221m.g,Si033343m.g,Si016286m.g,Si017215m.g,Si004938m.g,Si031029m.g,Si026480m.g,Si031419m.g,Si010312m.g,Si039110m.g
GO:0009451	RNA modification	biological_process	0.080803	1	13	685	250	22835	Si026854m.g,Si028963m.g,Si029076m.g,Si015448m.g,Si025862m.g,Si029366m.g,Si034190m.g,Si036315m.g,Si014165m.g,Si009875m.g,Si026704m.g,Si025833m.g,Si027260m.g
GO:0043484	regulation of RNA splicing	biological_process	0.081759	1	1	685	3	22835	Si006809m.g
GO:0048024	regulation of mRNA splicing, via spliceosome	biological_process	0.081759	1	1	685	3	22835	Si006809m.g
GO:0050684	regulation of mRNA processing	biological_process	0.081759	1	1	685	3	22835	Si006809m.g
GO:1903311	regulation of mRNA metabolic process	biological_process	0.081759	1	1	685	3	22835	Si006809m.g
GO:0006281	DNA repair	biological_process	0.083762	1	24	685	507	22835	Si013220m.g,Si000651m.g,Si006030m.g,Si029190m.g,Si025919m.g,Si025947m.g,Si025930m.g,Si015763m.g,Si013219m.g,Si026031m.g,Si026704m.g,Si022118m.g,Si025867m.g,Si009317m.g,Si039441m.g,Si015701m.g,Si037200m.g,Si013199m.g,Si030643m.g,Si025875m.g,Si027935m.g,Si027455m.g,Si017048m.g,Si025833m.g
GO:0007264	small GTPase mediated signal transduction	biological_process	0.084308	1	10	685	194	22835	Si025883m.g,Si025877m.g,Si027454m.g,Si034190m.g,Si025862m.g,Si023140m.g,Si025876m.g,Si017842m.g,Si016561m.g,Si029900m.g
GO:0018342	protein prenylation	biological_process	0.084776	1	2	685	16	22835	Si021677m.g,Si000687m.g
GO:0097354	prenylation	biological_process	0.084776	1	2	685	16	22835	Si021677m.g,Si000687m.g
GO:0009758	carbohydrate utilization	biological_process	0.085176	1	1	685	2	22835	Si015448m.g
GO:0030258	lipid modification	biological_process	0.085213	1	4	685	54	22835	Si026297m.g,Si006012m.g,Si009425m.g,Si026288m.g
GO:0006576	cellular biogenic amine metabolic process	biological_process	0.085885	1	5	685	74	22835	Si039983m.g,Si039441m.g,Si038599m.g,Si027545m.g,Si027454m.g
GO:0044106	cellular amine metabolic process	biological_process	0.085885	1	5	685	74	22835	Si039441m.g,Si039983m.g,Si038599m.g,Si027545m.g,Si027454m.g
GO:1901657	glycosyl compound metabolic process	biological_process	0.086474	1	12	685	251	22835	Si004938m.g,Si017215m.g,Si026480m.g,Si031419m.g,Si031029m.g,Si039110m.g,Si010312m.g,Si027302m.g,Si009644m.g,Si016286m.g,Si033343m.g,Si029221m.g
GO:0033013	tetrapyrrole metabolic process	biological_process	0.08809	1	10	685	211	22835	Si009820m.g,Si006894m.g,Si002405m.g,Si029527m.g,Si014005m.g,Si018269m.g,Si035178m.g,Si013156m.g,Si033202m.g,Si036733m.g
GO:0006457	protein folding	biological_process	0.088174	1	7	685	132	22835	Si006125m.g,Si018328m.g,Si016286m.g,Si010380m.g,Si018099m.g,Si008383m.g,Si000296m.g
GO:0019318	hexose metabolic process	biological_process	0.089547	1	4	685	54	22835	Si009430m.g,Si009666m.g,Si013849m.g,Si037200m.g
GO:0008285	negative regulation of cell proliferation	biological_process	0.089918	1	1	685	4	22835	Si040644m.g
GO:0044264	cellular polysaccharide metabolic process	biological_process	0.091565	1	8	685	137	22835	Si029432m.g,Si026220m.g,Si000059m.g,Si025930m.g,Si016723m.g,Si000687m.g,Si027171m.g,Si028764m.g
GO:0006721	terpenoid metabolic process	biological_process	0.092576	1	5	685	77	22835	Si029318m.g,Si009820m.g,Si017037m.g,Si029527m.g,Si029927m.g
GO:0016114	terpenoid biosynthetic process	biological_process	0.092576	1	5	685	77	22835	Si009820m.g,Si029318m.g,Si029527m.g,Si017037m.g,Si029927m.g
GO:0044710	single-organism metabolic process	biological_process	0.093949	1	158	685	4628	22835	Si030643m.g,Si035397m.g,Si037896m.g,Si029494m.g,Si025981m.g,Si005043m.g,Si013570m.g,Si025867m.g,Si026481m.g,Si013849m.g,Si039441m.g,Si006059m.g,Si035226m.g,Si036315m.g,Si030595m.g,Si010340m.g,Si009411m.g,Si013199m.g,Si033343m.g,Si009893m.g,Si035094m.g,Si028810m.g,Si009653m.g,Si030578m.g,Si026502m.g,Si038599m.g,Si016723m.g,Si013156m.g,Si013220m.g,Si005789m.g,Si010065m.g,Si007513m.g,Si002920m.g,Si0…
GO:0034470	ncRNA processing	biological_process	0.094356	1	19	685	423	22835	Si029527m.g,Si036315m.g,Si013851m.g,Si026704m.g,Si029927m.g,Si014165m.g,Si009875m.g,Si015448m.g,Si017037m.g,Si029366m.g,Si034190m.g,Si026854m.g,Si007997m.g,Si009820m.g,Si027260m.g,Si025833m.g,Si031985m.g,Si025862m.g,Si028963m.g
GO:0019229	regulation of vasoconstriction	biological_process	0.094863	1	1	685	3	22835	Si029527m.g
GO:0042310	vasoconstriction	biological_process	0.094863	1	1	685	3	22835	Si029527m.g
GO:0034219	carbohydrate transmembrane transport	biological_process	0.097447	1	1	685	3	22835	Si022210m.g
GO:0055085	transmembrane transport	biological_process	0.097458	1	42	685	1048	22835	Si035143m.g,Si020859m.g,Si022042m.g,Si002175m.g,Si031484m.g,Si001036m.g,Si029432m.g,Si019545m.g,Si001029m.g,Si009732m.g,Si016891m.g,Si022162m.g,Si034300m.g,Si000069m.g,Si000265m.g,Si013571m.g,Si038373m.g,Si022331m.g,Si019790m.g,Si021228m.g,Si000982m.g,Si013849m.g,Si015309m.g,Si025353m.g,Si039907m.g,Si021254m.g,Si036196m.g,Si019708m.g,Si027817m.g,Si021907m.g,Si026220m.g,Si019199m.g,Si035625m.g,Si0…
GO:0050708	regulation of protein secretion	biological_process	0.098939	1	1	685	3	22835	Si016569m.g
GO:0051046	regulation of secretion	biological_process	0.098939	1	1	685	3	22835	Si016569m.g
GO:1903530	regulation of secretion by cell	biological_process	0.098939	1	1	685	3	22835	Si016569m.g
GO:0006825	copper ion transport	biological_process	0.099825	1	2	685	21	22835	Si022042m.g,Si022162m.g
GO:0042168	heme metabolic process	biological_process	0.10154	1	4	685	60	22835	Si029527m.g,Si009820m.g,Si006894m.g,Si035178m.g
GO:0034508	centromere complex assembly	biological_process	0.1042	1	3	685	42	22835	Si022331m.g,Si037200m.g,Si016434m.g
GO:0051273	beta-glucan metabolic process	biological_process	0.1053	1	5	685	62	22835	Si026220m.g,Si028764m.g,Si000059m.g,Si016723m.g,Si029432m.g
GO:0006974	cellular response to DNA damage stimulus	biological_process	0.10702	1	25	685	558	22835	Si022118m.g,Si009317m.g,Si025867m.g,Si037200m.g,Si015701m.g,Si039441m.g,Si013199m.g,Si027935m.g,Si025875m.g,Si030643m.g,Si017048m.g,Si027455m.g,Si025833m.g,Si013220m.g,Si000651m.g,Si006030m.g,Si025919m.g,Si029190m.g,Si025930m.g,Si025947m.g,Si015763m.g,Si011231m.g,Si013219m.g,Si026704m.g,Si026031m.g
GO:0009877	nodulation	biological_process	0.10735	1	3	685	39	22835	Si028963m.g,Si036315m.g,Si014165m.g
GO:0009991	response to extracellular stimulus	biological_process	0.10894	1	3	685	37	22835	Si015763m.g,Si013220m.g,Si013199m.g
GO:0031668	cellular response to extracellular stimulus	biological_process	0.10894	1	3	685	37	22835	Si013220m.g,Si015763m.g,Si013199m.g
GO:0071496	cellular response to external stimulus	biological_process	0.10894	1	3	685	37	22835	Si013220m.g,Si015763m.g,Si013199m.g
GO:0006259	DNA metabolic process	biological_process	0.10922	1	47	685	1169	22835	Si011260m.g,Si005789m.g,Si015448m.g,Si014506m.g,Si013220m.g,Si029190m.g,Si025919m.g,Si006030m.g,Si013219m.g,Si026334m.g,Si025930m.g,Si013671m.g,Si015763m.g,Si026704m.g,Si025862m.g,Si009979m.g,Si032277m.g,Si018224m.g,Si037200m.g,Si031029m.g,Si015701m.g,Si036219m.g,Si017637m.g,Si025875m.g,Si013199m.g,Si000954m.g,Si025833m.g,Si027455m.g,Si017048m.g,Si032268m.g,Si006237m.g,Si004688m.g,Si000651m.g,Si0…
GO:0051168	nuclear export	biological_process	0.1105	1	2	685	17	22835	Si034452m.g,Si013219m.g
GO:0034660	ncRNA metabolic process	biological_process	0.11145	1	23	685	534	22835	Si031985m.g,Si025862m.g,Si028963m.g,Si009820m.g,Si031144m.g,Si027260m.g,Si034103m.g,Si025833m.g,Si015448m.g,Si029366m.g,Si034190m.g,Si017037m.g,Si026854m.g,Si007513m.g,Si007997m.g,Si005746m.g,Si029527m.g,Si036315m.g,Si029927m.g,Si026704m.g,Si013851m.g,Si014165m.g,Si009875m.g
GO:0009308	amine metabolic process	biological_process	0.1123	1	6	685	104	22835	Si009411m.g,Si027454m.g,Si027545m.g,Si038599m.g,Si039441m.g,Si039983m.g
GO:0032269	negative regulation of cellular protein metabolic process	biological_process	0.11312	1	4	685	65	22835	Si026717m.g,Si011218m.g,Si027348m.g,Si009240m.g
GO:0051248	negative regulation of protein metabolic process	biological_process	0.11312	1	4	685	65	22835	Si026717m.g,Si011218m.g,Si009240m.g,Si027348m.g
GO:0010243	response to organonitrogen compound	biological_process	0.11456	1	1	685	4	22835	Si031484m.g
GO:0071229	cellular response to acid chemical	biological_process	0.1166	1	1	685	4	22835	Si028383m.g
GO:0006112	energy reserve metabolic process	biological_process	0.11745	1	1	685	4	22835	Si030578m.g
GO:0006091	generation of precursor metabolites and energy	biological_process	0.1191	1	12	685	260	22835	Si029221m.g,Si027302m.g,Si006059m.g,Si035397m.g,Si039110m.g,Si010312m.g,Si030578m.g,Si005789m.g,Si031419m.g,Si026480m.g,Si031029m.g,Si004938m.g
GO:0044238	primary metabolic process	biological_process	0.11935	1	303	685	9215	22835	Si024353m.g,Si009191m.g,Si029138m.g,Si029220m.g,Si006059m.g,Si009875m.g,Si011693m.g,Si028033m.g,Si039441m.g,Si028617m.g,Si013152m.g,Si022331m.g,Si025981m.g,Si030643m.g,Si007513m.g,Si029076m.g,Si026480m.g,Si004317m.g,Si013220m.g,Si000152m.g,Si011260m.g,Si027407m.g,Si026096m.g,Si028769m.g,Si038599m.g,Si011852m.g,Si014437m.g,Si034207m.g,Si000941m.g,Si026026m.g,Si021124m.g,Si005844m.g,Si035094m.g,Si0…
GO:0008203	cholesterol metabolic process	biological_process	0.12066	1	1	685	4	22835	Si035094m.g
GO:1902652	secondary alcohol metabolic process	biological_process	0.12066	1	1	685	4	22835	Si035094m.g
GO:0030243	cellulose metabolic process	biological_process	0.12393	1	4	685	48	22835	Si028764m.g,Si026220m.g,Si016723m.g,Si029432m.g
GO:0006403	RNA localization	biological_process	0.1299	1	3	685	42	22835	Si013219m.g,Si034452m.g,Si016569m.g
GO:0050657	nucleic acid transport	biological_process	0.1299	1	3	685	42	22835	Si013219m.g,Si034452m.g,Si016569m.g
GO:0050658	RNA transport	biological_process	0.1299	1	3	685	42	22835	Si034452m.g,Si013219m.g,Si016569m.g
GO:0051236	establishment of RNA localization	biological_process	0.1299	1	3	685	42	22835	Si013219m.g,Si034452m.g,Si016569m.g
GO:0006006	glucose metabolic process	biological_process	0.13371	1	2	685	20	22835	Si013849m.g,Si009666m.g
GO:0006426	glycyl-tRNA aminoacylation	biological_process	0.135	1	1	685	4	22835	Si005746m.g
GO:0015931	nucleobase-containing compound transport	biological_process	0.13714	1	3	685	43	22835	Si016569m.g,Si013219m.g,Si034452m.g
GO:0009233	menaquinone metabolic process	biological_process	0.13734	1	1	685	4	22835	Si022125m.g
GO:0009234	menaquinone biosynthetic process	biological_process	0.13734	1	1	685	4	22835	Si022125m.g
GO:0042440	pigment metabolic process	biological_process	0.13834	1	8	685	173	22835	Si017037m.g,Si014005m.g,Si035178m.g,Si029927m.g,Si006894m.g,Si029318m.g,Si009820m.g,Si029527m.g
GO:0033554	cellular response to stress	biological_process	0.14266	1	25	685	581	22835	Si013220m.g,Si000651m.g,Si006030m.g,Si025919m.g,Si029190m.g,Si025947m.g,Si025930m.g,Si015763m.g,Si011231m.g,Si013219m.g,Si026704m.g,Si026031m.g,Si022118m.g,Si009317m.g,Si025867m.g,Si015701m.g,Si037200m.g,Si039441m.g,Si013199m.g,Si027935m.g,Si025875m.g,Si030643m.g,Si017048m.g,Si027455m.g,Si025833m.g
GO:0002097	tRNA wobble base modification	biological_process	0.14337	1	1	685	5	22835	Si009875m.g
GO:0002098	tRNA wobble uridine modification	biological_process	0.14337	1	1	685	5	22835	Si009875m.g
GO:0019042	viral latency	biological_process	0.14367	1	1	685	4	22835	Si027205m.g
GO:0006732	coenzyme metabolic process	biological_process	0.15348	1	10	685	217	22835	Si038343m.g,Si029221m.g,Si027302m.g,Si039110m.g,Si010312m.g,Si006030m.g,Si022125m.g,Si026480m.g,Si031419m.g,Si031029m.g
GO:0007008	outer mitochondrial membrane organization	biological_process	0.15443	1	1	685	5	22835	Si000265m.g
GO:0045040	protein import into mitochondrial outer membrane	biological_process	0.15443	1	1	685	5	22835	Si000265m.g
GO:0090151	establishment of protein localization to mitochondrial membrane	biological_process	0.15443	1	1	685	5	22835	Si000265m.g
GO:0046836	glycolipid transport	biological_process	0.15509	1	1	685	7	22835	Si014506m.g
GO:0006004	fucose metabolic process	biological_process	0.15545	1	1	685	6	22835	Si037200m.g
GO:1901698	response to nitrogen compound	biological_process	0.15559	1	1	685	6	22835	Si031484m.g
GO:0006260	DNA replication	biological_process	0.15839	1	18	685	449	22835	Si017637m.g,Si025862m.g,Si021273m.g,Si018224m.g,Si038146m.g,Si031029m.g,Si026541m.g,Si016677m.g,Si002175m.g,Si013671m.g,Si026031m.g,Si011260m.g,Si014506m.g,Si015448m.g,Si004688m.g,Si032268m.g,Si029190m.g,Si006237m.g
GO:0022604	regulation of cell morphogenesis	biological_process	0.1613	1	1	685	6	22835	Si038473m.g
GO:0005996	monosaccharide metabolic process	biological_process	0.16154	1	4	685	66	22835	Si009430m.g,Si009666m.g,Si037200m.g,Si013849m.g
GO:0010558	negative regulation of macromolecule biosynthetic process	biological_process	0.16165	1	4	685	72	22835	Si000405m.g,Si026717m.g,Si009240m.g,Si027348m.g
GO:0031327	negative regulation of cellular biosynthetic process	biological_process	0.16165	1	4	685	72	22835	Si026717m.g,Si000405m.g,Si027348m.g,Si009240m.g
GO:0051172	negative regulation of nitrogen compound metabolic process	biological_process	0.16165	1	4	685	72	22835	Si000405m.g,Si026717m.g,Si009240m.g,Si027348m.g
GO:2000113	negative regulation of cellular macromolecule biosynthetic process	biological_process	0.16165	1	4	685	72	22835	Si026717m.g,Si000405m.g,Si027348m.g,Si009240m.g
GO:0019064	fusion of virus membrane with host plasma membrane	biological_process	0.16187	1	2	685	20	22835	Si030643m.g,Si013342m.g
GO:0039663	membrane fusion involved in viral entry into host cell	biological_process	0.16187	1	2	685	20	22835	Si030643m.g,Si013342m.g
GO:0044800	multi-organism membrane fusion	biological_process	0.16187	1	2	685	20	22835	Si030643m.g,Si013342m.g
GO:0044803	multi-organism membrane organization	biological_process	0.16187	1	2	685	20	22835	Si030643m.g,Si013342m.g
GO:0046034	ATP metabolic process	biological_process	0.1638	1	8	685	171	22835	Si027302m.g,Si029221m.g,Si031029m.g,Si031419m.g,Si026480m.g,Si004938m.g,Si010312m.g,Si039110m.g
GO:0006415	translational termination	biological_process	0.16395	1	2	685	27	22835	Si028383m.g,Si022201m.g
GO:0015743	malate transport	biological_process	0.16436	1	2	685	24	22835	Si005638m.g,Si012669m.g
GO:0010629	negative regulation of gene expression	biological_process	0.16727	1	5	685	94	22835	Si000405m.g,Si026717m.g,Si016077m.g,Si009240m.g,Si027348m.g
GO:0006308	DNA catabolic process	biological_process	0.16854	1	1	685	7	22835	Si026334m.g
GO:0009890	negative regulation of biosynthetic process	biological_process	0.17657	1	4	685	74	22835	Si027348m.g,Si009240m.g,Si026717m.g,Si000405m.g
GO:1901264	carbohydrate derivative transport	biological_process	0.18189	1	1	685	8	22835	Si014506m.g
GO:0009235	cobalamin metabolic process	biological_process	0.18203	1	3	685	50	22835	Si018269m.g,Si033202m.g,Si013156m.g
GO:0031324	negative regulation of cellular metabolic process	biological_process	0.18284	1	5	685	104	22835	Si009240m.g,Si027348m.g,Si000405m.g,Si011218m.g,Si026717m.g
GO:0006542	glutamine biosynthetic process	biological_process	0.18625	1	1	685	6	22835	Si022118m.g
GO:0009584	detection of visible light	biological_process	0.1878	1	1	685	5	22835	Si033984m.g
GO:0018298	protein-chromophore linkage	biological_process	0.1878	1	1	685	5	22835	Si033984m.g
GO:0006396	RNA processing	biological_process	0.18935	1	27	685	701	22835	Si028142m.g,Si027260m.g,Si009820m.g,Si025833m.g,Si019379m.g,Si025862m.g,Si031985m.g,Si008041m.g,Si034695m.g,Si036219m.g,Si028963m.g,Si029527m.g,Si007134m.g,Si006809m.g,Si009875m.g,Si014165m.g,Si026704m.g,Si013851m.g,Si029927m.g,Si036315m.g,Si029366m.g,Si034190m.g,Si039117m.g,Si017037m.g,Si015448m.g,Si007997m.g,Si026854m.g
GO:0010605	negative regulation of macromolecule metabolic process	biological_process	0.18935	1	6	685	128	22835	Si027348m.g,Si009240m.g,Si016077m.g,Si026717m.g,Si011218m.g,Si000405m.g
GO:0016050	vesicle organization	biological_process	0.18973	1	1	685	6	22835	Si025921m.g
GO:0044712	single-organism catabolic process	biological_process	0.18991	1	10	685	237	22835	Si027302m.g,Si006059m.g,Si014005m.g,Si029221m.g,Si031029m.g,Si026480m.g,Si031419m.g,Si010312m.g,Si006012m.g,Si039110m.g
GO:0034755	iron ion transmembrane transport	biological_process	0.19173	1	1	685	7	22835	Si013849m.g
GO:0015740	C4-dicarboxylate transport	biological_process	0.19241	1	2	685	26	22835	Si012669m.g,Si005638m.g
GO:0009144	purine nucleoside triphosphate metabolic process	biological_process	0.19317	1	8	685	181	22835	Si027302m.g,Si029221m.g,Si031029m.g,Si031419m.g,Si026480m.g,Si004938m.g,Si010312m.g,Si039110m.g
GO:0009199	ribonucleoside triphosphate metabolic process	biological_process	0.19317	1	8	685	181	22835	Si029221m.g,Si027302m.g,Si039110m.g,Si010312m.g,Si026480m.g,Si031419m.g,Si031029m.g,Si004938m.g
GO:0009205	purine ribonucleoside triphosphate metabolic process	biological_process	0.19317	1	8	685	181	22835	Si039110m.g,Si010312m.g,Si031419m.g,Si026480m.g,Si031029m.g,Si004938m.g,Si029221m.g,Si027302m.g
GO:0006471	protein ADP-ribosylation	biological_process	0.19411	1	1	685	6	22835	Si016357m.g
GO:0016051	carbohydrate biosynthetic process	biological_process	0.19574	1	9	685	191	22835	Si036315m.g,Si014165m.g,Si028764m.g,Si000059m.g,Si025930m.g,Si000687m.g,Si028963m.g,Si013849m.g,Si026220m.g
GO:0003013	circulatory system process	biological_process	0.19576	1	1	685	7	22835	Si029527m.g
GO:0003018	vascular process in circulatory system	biological_process	0.19576	1	1	685	7	22835	Si029527m.g
GO:0008015	blood circulation	biological_process	0.19576	1	1	685	7	22835	Si029527m.g
GO:0035150	regulation of tube size	biological_process	0.19576	1	1	685	7	22835	Si029527m.g
GO:0050880	regulation of blood vessel size	biological_process	0.19576	1	1	685	7	22835	Si029527m.g
GO:1903522	regulation of blood circulation	biological_process	0.19576	1	1	685	7	22835	Si029527m.g
GO:0019637	organophosphate metabolic process	biological_process	0.19762	1	21	685	547	22835	Si009175m.g,Si009425m.g,Si029221m.g,Si009185m.g,Si039666m.g,Si028810m.g,Si039110m.g,Si010312m.g,Si031419m.g,Si031029m.g,Si025867m.g,Si006423m.g,Si016286m.g,Si038343m.g,Si027302m.g,Si013516m.g,Si029922m.g,Si026480m.g,Si004688m.g,Si004938m.g,Si012669m.g
GO:0051382	kinetochore assembly	biological_process	0.19799	1	2	685	31	22835	Si037200m.g,Si022331m.g
GO:0051383	kinetochore organization	biological_process	0.19799	1	2	685	31	22835	Si022331m.g,Si037200m.g
GO:0032065	cortical protein anchoring	biological_process	0.20256	1	1	685	6	22835	Si027373m.g
GO:0010821	regulation of mitochondrion organization	biological_process	0.20362	1	1	685	8	22835	Si006894m.g
GO:0010822	positive regulation of mitochondrion organization	biological_process	0.20362	1	1	685	8	22835	Si006894m.g
GO:0090199	regulation of release of cytochrome c from mitochondria	biological_process	0.20362	1	1	685	8	22835	Si006894m.g
GO:0090200	positive regulation of release of cytochrome c from mitochondria	biological_process	0.20362	1	1	685	8	22835	Si006894m.g
GO:0097193	intrinsic apoptotic signaling pathway	biological_process	0.20362	1	1	685	8	22835	Si006894m.g
GO:2001233	regulation of apoptotic signaling pathway	biological_process	0.20362	1	1	685	8	22835	Si006894m.g
GO:2001235	positive regulation of apoptotic signaling pathway	biological_process	0.20362	1	1	685	8	22835	Si006894m.g
GO:0001510	RNA methylation	biological_process	0.20416	1	3	685	50	22835	Si028963m.g,Si026854m.g,Si029366m.g
GO:0046165	alcohol biosynthetic process	biological_process	0.20515	1	1	685	8	22835	Si035094m.g
GO:0009126	purine nucleoside monophosphate metabolic process	biological_process	0.20728	1	8	685	182	22835	Si026480m.g,Si031419m.g,Si031029m.g,Si004938m.g,Si039110m.g,Si010312m.g,Si027302m.g,Si029221m.g
GO:0009167	purine ribonucleoside monophosphate metabolic process	biological_process	0.20728	1	8	685	182	22835	Si004938m.g,Si031419m.g,Si026480m.g,Si031029m.g,Si039110m.g,Si010312m.g,Si027302m.g,Si029221m.g
GO:0042278	purine nucleoside metabolic process	biological_process	0.21138	1	9	685	211	22835	Si026480m.g,Si031419m.g,Si031029m.g,Si004938m.g,Si039110m.g,Si010312m.g,Si027302m.g,Si016286m.g,Si029221m.g
GO:0046128	purine ribonucleoside metabolic process	biological_process	0.21138	1	9	685	211	22835	Si027302m.g,Si016286m.g,Si029221m.g,Si004938m.g,Si026480m.g,Si031419m.g,Si031029m.g,Si039110m.g,Si010312m.g
GO:0048523	negative regulation of cellular process	biological_process	0.21294	1	7	685	168	22835	Si000405m.g,Si011218m.g,Si026717m.g,Si016077m.g,Si009240m.g,Si040644m.g,Si027348m.g
GO:0009141	nucleoside triphosphate metabolic process	biological_process	0.21337	1	8	685	186	22835	Si039110m.g,Si010312m.g,Si031419m.g,Si026480m.g,Si031029m.g,Si004938m.g,Si029221m.g,Si027302m.g
GO:0044057	regulation of system process	biological_process	0.21377	1	1	685	8	22835	Si029527m.g
GO:0006635	fatty acid beta-oxidation	biological_process	0.21461	1	1	685	6	22835	Si006012m.g
GO:0009062	fatty acid catabolic process	biological_process	0.21461	1	1	685	6	22835	Si006012m.g
GO:0019395	fatty acid oxidation	biological_process	0.21461	1	1	685	6	22835	Si006012m.g
GO:0034440	lipid oxidation	biological_process	0.21461	1	1	685	6	22835	Si006012m.g
GO:0072329	monocarboxylic acid catabolic process	biological_process	0.21461	1	1	685	6	22835	Si006012m.g
GO:0006073	cellular glucan metabolic process	biological_process	0.21706	1	6	685	119	22835	Si000059m.g,Si016723m.g,Si029432m.g,Si028764m.g,Si027171m.g,Si026220m.g
GO:0044042	glucan metabolic process	biological_process	0.21706	1	6	685	119	22835	Si028764m.g,Si027171m.g,Si026220m.g,Si029432m.g,Si000059m.g,Si016723m.g
GO:0034227	tRNA thio-modification	biological_process	0.21907	1	1	685	8	22835	Si009875m.g
GO:1902578	single-organism localization	biological_process	0.22088	1	76	685	2196	22835	Si016723m.g,Si009852m.g,Si013733m.g,Si014506m.g,Si029092m.g,Si024736m.g,Si035625m.g,Si031985m.g,Si016894m.g,Si010134m.g,Si021112m.g,Si028052m.g,Si020859m.g,Si022042m.g,Si027373m.g,Si031484m.g,Si029432m.g,Si025277m.g,Si017842m.g,Si009732m.g,Si001029m.g,Si022162m.g,Si034300m.g,Si000069m.g,Si038373m.g,Si016569m.g,Si000265m.g,Si034596m.g,Si022331m.g,Si019599m.g,Si019790m.g,Si021228m.g,Si013849m.g,Si0…
GO:0009161	ribonucleoside monophosphate metabolic process	biological_process	0.22119	1	8	685	185	22835	Si031419m.g,Si026480m.g,Si031029m.g,Si004938m.g,Si039110m.g,Si010312m.g,Si027302m.g,Si029221m.g
GO:0042710	biofilm formation	biological_process	0.22295	1	1	685	8	22835	Si028383m.g
GO:0009119	ribonucleoside metabolic process	biological_process	0.22472	1	9	685	215	22835	Si010312m.g,Si039110m.g,Si004938m.g,Si031029m.g,Si031419m.g,Si026480m.g,Si029221m.g,Si016286m.g,Si027302m.g
GO:0060966	regulation of gene silencing by RNA	biological_process	0.22497	1	1	685	7	22835	Si016077m.g
GO:0060967	negative regulation of gene silencing by RNA	biological_process	0.22497	1	1	685	7	22835	Si016077m.g
GO:0060968	regulation of gene silencing	biological_process	0.22497	1	1	685	7	22835	Si016077m.g
GO:0060969	negative regulation of gene silencing	biological_process	0.22497	1	1	685	7	22835	Si016077m.g
GO:0019069	viral capsid assembly	biological_process	0.22564	1	2	685	32	22835	Si028478m.g,Si026368m.g
GO:0006979	response to oxidative stress	biological_process	0.226	1	7	685	191	22835	Si030597m.g,Si020695m.g,Si022667m.g,Si017077m.g,Si030595m.g,Si014032m.g,Si030593m.g
GO:0006672	ceramide metabolic process	biological_process	0.22612	1	1	685	10	22835	Si002175m.g
GO:0007006	mitochondrial membrane organization	biological_process	0.23038	1	1	685	8	22835	Si000265m.g
GO:0018143	nucleic acid-protein covalent cross-linking	biological_process	0.23064	1	1	685	10	22835	Si004688m.g
GO:0030260	entry into host cell	biological_process	0.23196	1	2	685	26	22835	Si030643m.g,Si013342m.g
GO:0044409	entry into host	biological_process	0.23196	1	2	685	26	22835	Si030643m.g,Si013342m.g
GO:0046718	viral entry into host cell	biological_process	0.23196	1	2	685	26	22835	Si030643m.g,Si013342m.g
GO:0051806	entry into cell of other organism involved in symbiotic interaction	biological_process	0.23196	1	2	685	26	22835	Si013342m.g,Si030643m.g
GO:0051828	entry into other organism involved in symbiotic interaction	biological_process	0.23196	1	2	685	26	22835	Si013342m.g,Si030643m.g
[truncated: 1,483 more rows]
