# Supplementary material for: Integrative analyses of transcriptomics and metabolomics upon seed germination of foxtail millet in response to salinity
Source: Sci Rep. 2020 Aug 12;10:13660. doi: 10.1038/s41598-020-70520-1 (PMC7423953; doi:10.1038/s41598-020-70520-1)
Supplement: Supplementary file 6 — Supplementary Table S6. [file 41598_2020_70520_MOESM6_ESM.xlsx]

## Sheet: YG2T vs YG2C down.DEG_KEGG
##Databases: KEGG PATHWAY
##Statistical test method: hypergeometric test / Fisher's exact test
##FDR correction method: Benjamini and Hochberg
#Term	Database	ID	Input number	Background number	P-Value	Corrected P-Value	Input	KEGG_ID/KO	Entrez_ID	Hyperlink
Ribosome	KEGG PATHWAY	sita03010	91	323	4.22947e-08	4.86389e-06	Si002931m.g|Si007333m.g|Si018321m.g|Si030036m.g|Si014663m.g|Si003172m.g|Si031128m.g|Si011216m.g|Si018544m.g|Si031121m.g|Si010932m.g|Si031080m.g|Si018417m.g|Si002981m.g|Si002930m.g|Si031110m.g|Si011205m.g|Si003071m.g|Si023631m.g|Si002874m.g|Si002825m.g|Si037026m.g|Si014673m.g|Si030867m.g|Si037955m.g|Si003337m.g|Si023578m.g|Si007119m.g|Si014438m.g|Si026942m.g|Si003023m.g|Si017606m.g|Si037440m.g|Si0…	sita:101767741|sita:101758521|sita:101763816|sita:101764131|sita:101773837|sita:101753830|sita:101770365|sita:101783049|sita:101785290|sita:101755079|sita:101785449|sita:101759799|sita:101772178|sita:101768968|sita:101765699|sita:101770080|sita:101776413|sita:101783790|sita:101785268|sita:101773539|sita:101776512|sita:101762170|sita:101767765|sita:101774396|sita:101763372|sita:101783779|sita:1017…	101767741|101758521|101763816|101764131|101773837|101753830|101770365|101783049|101785290|101755079|101785449|101759799|101772178|101768968|101765699|101770080|101776413|101783790|101785268|101773539|101776512|101762170|101767765|101774396|101763372|101783779|101771599|101784578|101759799|101759021|101776379|101773010|101769317|101774295|101782633|101761560|101760766|101784158|101776281|101758224…	http://www.genome.jp/kegg-bin/show_pathway?sita03010/sita:101756740%09red/sita:101752532%09red/sita:101782184%09red/sita:101780782%09red/sita:101771599%09red/sita:101770613%09red/sita:101760245%09red/sita:101763816%09red/sita:101776413%09red/sita:101769317%09red/sita:101759799%09red/sita:101781725%09red/sita:101783790%09red/sita:101773837%09red/sita:101773836%09red/sita:101767351%09red/sita:10178…
Photosynthesis - antenna proteins	KEGG PATHWAY	sita00196	13	15	1.12616e-05	0.000647543	Si030845m.g|Si010905m.g|Si026725m.g|Si014351m.g|Si037076m.g|Si006996m.g|Si030702m.g|Si030861m.g|Si030730m.g|Si030808m.g|Si024648m.g|Si002579m.g|Si007049m.g	sita:101780217|sita:101767264|sita:101776711|sita:101768994|sita:101782406|sita:101784575|sita:101783042|sita:101759407|sita:101756821|sita:101753185|sita:101764833|sita:101767618|sita:101782960|	101780217|101767264|101776711|101768994|101782406|101784575|101783042|101759407|101756821|101753185|101764833|101767618|101782960|	http://www.genome.jp/kegg-bin/show_pathway?sita00196/sita:101764833%09red/sita:101767264%09red/sita:101768994%09red/sita:101756821%09red/sita:101776711%09red/sita:101759407%09red/sita:101767618%09red/sita:101782960%09red/sita:101783042%09red/sita:101753185%09red/sita:101784575%09red/sita:101780217%09red/sita:101782406%09red
Spliceosome	KEGG PATHWAY	sita03040	53	186	2.18544e-05	0.000837752	Si019252m.g|Si022120m.g|Si034604m.g|Si006017m.g|Si038000m.g|Si036711m.g|Si006216m.g|Si007200m.g|Si013165m.g|Si010889m.g|Si031706m.g|Si014248m.g|Si003259m.g|Si029056m.g|Si028718m.g|Si005747m.g|Si036219m.g|Si033596m.g|Si037569m.g|Si023709m.g|Si016063m.g|Si032662m.g|Si006124m.g|Si026708m.g|Si009358m.g|Si037135m.g|Si034612m.g|Si002387m.g|Si004716m.g|Si016686m.g|Si034402m.g|Si000619m.g|Si018851m.g|Si0…	sita:101783000|sita:101760091|sita:101764060|sita:101775662|sita:101782551|sita:101755803|sita:101781604|sita:101770536|sita:101756394|sita:101784118|sita:101752518|sita:101753852|sita:101767621|sita:101756757|sita:101771162|sita:101763658|sita:101754181|sita:101767138|sita:101760799|sita:101785173|sita:101772985|sita:101768205|sita:101764601|sita:101769447|sita:101761035|sita:101772434|sita:1017…	101783000|101760091|101764060|101775662|101782551|101755803|101781604|101770536|101756394|101784118|101752518|101753852|101767621|101756757|101771162|101763658|101754181|101767138|101760799|101785173|101772985|101768205|101764601|101769447|101761035|101772434|101764302|101766798|101753694|101762610|101765937|101756252|101776784|101785030|101780617|101777845|101754471|101774711|101773686|101785219…	http://www.genome.jp/kegg-bin/show_pathway?sita03040/sita:101752518%09red/sita:101769447%09red/sita:101781581%09red/sita:101754471%09red/sita:101754181%09red/sita:101758144%09red/sita:101784118%09red/sita:101775662%09red/sita:101785219%09red/sita:101764601%09red/sita:101753852%09red/sita:101776662%09red/sita:101770536%09red/sita:101767621%09red/sita:101772985%09red/sita:101785030%09red/sita:10178…
Protein processing in endoplasmic reticulum	KEGG PATHWAY	sita04141	49	213	0.00267097	0.0767903	Si010075m.g|Si017275m.g|Si037240m.g|Si013347m.g|Si009794m.g|Si010416m.g|Si011036m.g|Si035859m.g|Si037687m.g|Si018487m.g|Si035864m.g|Si016270m.g|Si034604m.g|Si003202m.g|Si040864m.g|Si009975m.g|Si017322m.g|Si034612m.g|Si001030m.g|Si005877m.g|Si018171m.g|Si028990m.g|Si004066m.g|Si030020m.g|Si000619m.g|Si016582m.g|Si003246m.g|Si007428m.g|Si004989m.g|Si003151m.g|Si037449m.g|Si035705m.g|Si000742m.g|Si0…	sita:101756561|sita:101785685|sita:101770422|sita:101760053|sita:101770357|sita:101755755|sita:101765743|sita:101776188|sita:101765808|sita:101757734|sita:101762146|sita:101769927|sita:101764060|sita:101776503|sita:101774614|sita:101773724|sita:101783812|sita:101764302|sita:101777610|sita:101762306|sita:101758975|sita:101763050|sita:101773385|sita:101784921|sita:101756252|sita:101775309|sita:1017…	101756561|101785685|101770422|101760053|101770357|101755755|101765743|101776188|101765808|101757734|101762146|101769927|101764060|101776503|101774614|101773724|101783812|101764302|101777610|101762306|101758975|101763050|101773385|101784921|101756252|101775309|101778020|101784577|101764333|101776097|101755796|101762276|101777457|101777678|101766980|101786441|101785219|101776908|101760053|101781145…	http://www.genome.jp/kegg-bin/show_pathway?sita04141/sita:101785219%09red/sita:101781145%09red/sita:101769528%09red/sita:101777610%09red/sita:101763050%09red/sita:101784921%09red/sita:101776503%09red/sita:101786826%09red/sita:101777457%09red/sita:101782212%09red/sita:101774614%09red/sita:101776097%09red/sita:101762276%09red/sita:101764333%09red/sita:101777678%09red/sita:101777729%09red/sita:10177…
Starch and sucrose metabolism	KEGG PATHWAY	sita00500	43	195	0.008736	0.200928	Si001247m.g|Si029644m.g|Si001129m.g|Si034713m.g|Si005514m.g|Si034768m.g|Si028815m.g|Si021617m.g|Si016887m.g|Si001323m.g|Si000306m.g|Si029329m.g|Si000942m.g|Si009687m.g|Si034293m.g|Si034299m.g|Si005900m.g|Si013662m.g|Si021103m.g|Si005845m.g|Si000786m.g|Si029123m.g|Si028839m.g|Si013564m.g|Si028860m.g|Si016492m.g|Si040878m.g|Si013574m.g|Si001164m.g|Si000575m.g|Si006038m.g|Si009882m.g|Si006283m.g|Si0…	sita:101768820|sita:101764402|sita:101756109|sita:101765386|sita:101783253|sita:101770526|sita:101760349|sita:101782504|sita:101769910|sita:101775414|sita:101786613|sita:101763600|sita:101781495|sita:101768057|sita:101784175|sita:101761472|sita:101763655|sita:101780186|sita:101778895|sita:101754478|sita:101775308|sita:101765484|sita:101781159|sita:101756274|sita:101766992|sita:101785561|sita:1017…	101768820|101764402|101756109|101765386|101783253|101770526|101760349|101782504|101769910|101775414|101786613|101763600|101781495|101768057|101784175|101761472|101763655|101780186|101778895|101754478|101775308|101765484|101781159|101756274|101766992|101785561|101777735|101759783|101754626|101770565|101758779|101776688|101769477|101766064|101773974|101773502|101768584|101759626|101783222|101779998…	http://www.genome.jp/kegg-bin/show_pathway?sita00500/sita:101779998%09red/sita:101769910%09red/sita:101766992%09red/sita:101763600%09red/sita:101765386%09red/sita:101777735%09red/sita:101765484%09red/sita:101785561%09red/sita:101759626%09red/sita:101770526%09red/sita:101773974%09red/sita:101780186%09red/sita:101775414%09red/sita:101764402%09red/sita:101783222%09red/sita:101758779%09red/sita:10176…
Base excision repair	KEGG PATHWAY	sita03410	13	39	0.010569	0.202572	Si009239m.g|Si010308m.g|Si001051m.g|Si022091m.g|Si009711m.g|Si031288m.g|Si000754m.g|Si014160m.g|Si031130m.g|Si001057m.g|Si016357m.g|Si021968m.g|Si029380m.g	sita:101784259|sita:101782624|sita:101752597|sita:101762550|sita:101757364|sita:101760620|sita:101778678|sita:101782624|sita:101755070|sita:101757727|sita:101777747|sita:101768756|sita:101786800|	101784259|101782624|101752597|101762550|101757364|101760620|101778678|101782624|101755070|101757727|101777747|101768756|101786800|	http://www.genome.jp/kegg-bin/show_pathway?sita03410/sita:101768756%09red/sita:101778678%09red/sita:101786800%09red/sita:101777747%09red/sita:101752597%09red/sita:101757727%09red/sita:101762550%09red/sita:101782624%09red/sita:101755070%09red/sita:101784259%09red/sita:101757364%09red/sita:101760620%09red
Purine metabolism	KEGG PATHWAY	sita00230	37	166	0.0124384	0.204344	Si036901m.g|Si031288m.g|Si010934m.g|Si029294m.g|Si013247m.g|Si011067m.g|Si031248m.g|Si029593m.g|Si001282m.g|Si033895m.g|Si013366m.g|Si001051m.g|Si039110m.g|Si022361m.g|Si026337m.g|Si038640m.g|Si035380m.g|Si026215m.g|Si037527m.g|Si023103m.g|Si030216m.g|Si009239m.g|Si030438m.g|Si022341m.g|Si016221m.g|Si040878m.g|Si037339m.g|Si026339m.g|Si031442m.g|Si030174m.g|Si010055m.g|Si037640m.g|Si006219m.g|Si0…	sita:101760001|sita:101760620|sita:101763742|sita:101759129|sita:101770061|sita:101775203|sita:101753046|sita:101780050|sita:101769230|sita:101784162|sita:101763558|sita:101752597|sita:101782013|sita:101760265|sita:101769705|sita:101758146|sita:101759604|sita:101756994|sita:101778392|sita:101781699|sita:101759935|sita:101784259|sita:101785596|sita:101757143|sita:101764375|sita:101777735|sita:1017…	101760001|101760620|101763742|101759129|101770061|101775203|101753046|101780050|101769230|101784162|101763558|101752597|101782013|101760265|101769705|101758146|101759604|101756994|101778392|101781699|101759935|101784259|101785596|101757143|101764375|101777735|101753098|101770111|101769946|101774259|101786001|101779985|101771220|101773563|101771655|101754909|101752892|	http://www.genome.jp/kegg-bin/show_pathway?sita00230/sita:101778392%09red/sita:101757143%09red/sita:101771655%09red/sita:101763742%09red/sita:101760265%09red/sita:101758146%09red/sita:101760001%09red/sita:101784259%09red/sita:101764375%09red/sita:101769230%09red/sita:101769705%09red/sita:101770061%09red/sita:101784162%09red/sita:101759935%09red/sita:101771220%09red/sita:101756994%09red/sita:10175…
Ribosome biogenesis in eukaryotes	KEGG PATHWAY	sita03008	22	88	0.0177068	0.254536	Si009386m.g|Si034924m.g|Si031248m.g|Si005901m.g|Si035065m.g|Si026191m.g|Si034881m.g|Si006171m.g|Si007249m.g|Si006011m.g|Si009786m.g|Si029271m.g|Si034781m.g|Si035005m.g|Si009841m.g|Si029320m.g|Si034104m.g|Si033972m.g|Si013699m.g|Si034926m.g|Si019218m.g|Si000792m.g	sita:101777938|sita:101762024|sita:101753046|sita:101777022|sita:101752574|sita:101754282|sita:101780655|sita:101772287|sita:101763509|sita:101763105|sita:101779281|sita:101778598|sita:101782809|sita:101752989|sita:101776692|sita:101785718|sita:101755250|sita:101764870|sita:101760047|sita:101762445|sita:101784899|sita:101761770|	101777938|101762024|101753046|101777022|101752574|101754282|101780655|101772287|101763509|101763105|101779281|101778598|101782809|101752989|101776692|101785718|101755250|101764870|101760047|101762445|101784899|101761770|	http://www.genome.jp/kegg-bin/show_pathway?sita03008/sita:101760047%09red/sita:101755250%09red/sita:101762445%09red/sita:101752989%09red/sita:101777022%09red/sita:101778598%09red/sita:101763509%09red/sita:101780655%09red/sita:101764870%09red/sita:101762024%09red/sita:101752574%09red/sita:101782809%09red/sita:101754282%09red/sita:101785718%09red/sita:101777938%09red/sita:101763105%09red/sita:10177…
Homologous recombination	KEGG PATHWAY	sita03440	15	55	0.0256749	0.328068	Si009239m.g|Si001051m.g|Si021256m.g|Si020965m.g|Si026598m.g|Si016138m.g|Si003599m.g|Si034205m.g|Si002818m.g|Si013251m.g|Si016108m.g|Si035870m.g|Si003439m.g|Si026112m.g|Si033019m.g	sita:101784259|sita:101752597|sita:101786034|sita:101781575|sita:101763885|sita:101759362|sita:101753815|sita:101779590|sita:101782984|sita:101779590|sita:101763296|sita:101759179|sita:101767472|sita:101760261|sita:101783851|	101784259|101752597|101786034|101781575|101763885|101759362|101753815|101779590|101782984|101779590|101763296|101759179|101767472|101760261|101783851|	http://www.genome.jp/kegg-bin/show_pathway?sita03440/sita:101763296%09red/sita:101759362%09red/sita:101753815%09red/sita:101782984%09red/sita:101752597%09red/sita:101779590%09red/sita:101786034%09red/sita:101763885%09red/sita:101759179%09red/sita:101760261%09red/sita:101784259%09red/sita:101767472%09red/sita:101783851%09red/sita:101781575%09red
ABC transporters	KEGG PATHWAY	sita02010	9	29	0.0424902	0.488637	Si000074m.g|Si016162m.g|Si009196m.g|Si000071m.g|Si016123m.g|Si000069m.g|Si000070m.g|Si000078m.g|Si016117m.g	sita:101753131|sita:101754118|sita:101758192|sita:101754892|sita:101776399|sita:101753826|sita:101783382|sita:101780555|sita:101783809|	101753131|101754118|101758192|101754892|101776399|101753826|101783382|101780555|101783809|	http://www.genome.jp/kegg-bin/show_pathway?sita02010/sita:101754892%09red/sita:101776399%09red/sita:101758192%09red/sita:101753826%09red/sita:101783382%09red/sita:101783809%09red/sita:101753131%09red/sita:101780555%09red/sita:101754118%09red
Photosynthesis	KEGG PATHWAY	sita00195	18	81	0.0675444	0.691869	Si031478m.g|Si002174m.g|Si023570m.g|Si017921m.g|Si031101m.g|Si020704m.g|Si017629m.g|Si007114m.g|Si002811m.g|Si002574m.g|Si037323m.g|Si031456m.g|Si014626m.g|Si011251m.g|Si037485m.g|Si037195m.g|Si011260m.g|Si017591m.g	sita:101755060|sita:101771243|sita:101785215|sita:101778821|sita:101754665|sita:101753687|sita:101769250|sita:101777440|sita:101784482|sita:101764210|sita:101783492|sita:101779542|sita:101752738|sita:101759541|sita:101770956|sita:101779739|sita:101771677|sita:101763545|	101755060|101771243|101785215|101778821|101754665|101753687|101769250|101777440|101784482|101764210|101783492|101779542|101752738|101759541|101770956|101779739|101771677|101763545|	http://www.genome.jp/kegg-bin/show_pathway?sita00195/sita:101755060%09red/sita:101754665%09red/sita:101778821%09red/sita:101770956%09red/sita:101753687%09red/sita:101784482%09red/sita:101763545%09red/sita:101759541%09red/sita:101785215%09red/sita:101783492%09red/sita:101779542%09red/sita:101771243%09red/sita:101769250%09red/sita:101777440%09red/sita:101764210%09red/sita:101771677%09red/sita:10175…
DNA replication	KEGG PATHWAY	sita03030	13	54	0.0721951	0.691869	Si009239m.g|Si021224m.g|Si001051m.g|Si021256m.g|Si036332m.g|Si031288m.g|Si010536m.g|Si012060m.g|Si003439m.g|Si021342m.g|Si002818m.g|Si021313m.g|Si025993m.g	sita:101784259|sita:101761710|sita:101752597|sita:101786034|sita:101753640|sita:101760620|sita:101780069|sita:101784643|sita:101767472|sita:101770663|sita:101782984|sita:101779306|sita:101777809|	101784259|101761710|101752597|101786034|101753640|101760620|101780069|101784643|101767472|101770663|101782984|101779306|101777809|	http://www.genome.jp/kegg-bin/show_pathway?sita03030/sita:101767472%09red/sita:101777809%09red/sita:101752597%09red/sita:101786034%09red/sita:101761710%09red/sita:101753640%09red/sita:101770663%09red/sita:101784643%09red/sita:101779306%09red/sita:101784259%09red/sita:101780069%09red/sita:101782984%09red/sita:101760620%09red
mRNA surveillance pathway	KEGG PATHWAY	sita03015	21	108	0.128721	0.996468	Si019252m.g|Si029725m.g|Si014248m.g|Si036704m.g|Si029056m.g|Si000838m.g|Si009867m.g|Si037519m.g|Si009206m.g|Si037569m.g|Si007307m.g|Si016856m.g|Si030831m.g|Si029724m.g|Si011090m.g|Si001179m.g|Si029150m.g|Si007283m.g|Si001145m.g|Si029550m.g|Si040536m.g	sita:101783000|sita:101769825|sita:101753852|sita:101769460|sita:101756757|sita:101784207|sita:101770619|sita:101768004|sita:101768463|sita:101760799|sita:101767449|sita:101786486|sita:101785030|sita:101766561|sita:101766173|sita:101756915|sita:101772489|sita:101777845|sita:101752870|sita:101786253|sita:101758768|	101783000|101769825|101753852|101769460|101756757|101784207|101770619|101768004|101768463|101760799|101767449|101786486|101785030|101766561|101766173|101756915|101772489|101777845|101752870|101786253|101758768|	http://www.genome.jp/kegg-bin/show_pathway?sita03015/sita:101786486%09red/sita:101767449%09red/sita:101770619%09red/sita:101766561%09red/sita:101784207%09red/sita:101786253%09red/sita:101756915%09red/sita:101785030%09red/sita:101769825%09red/sita:101772489%09red/sita:101758768%09red/sita:101768004%09red/sita:101760799%09red/sita:101777845%09red/sita:101766173%09red/sita:101756757%09red/sita:10175…
Glycine, serine and threonine metabolism	KEGG PATHWAY	sita00260	15	73	0.135559	0.996468	Si010230m.g|Si035263m.g|Si009915m.g|Si011242m.g|Si034791m.g|Si016543m.g|Si035240m.g|Si018557m.g|Si009411m.g|Si004098m.g|Si013592m.g|Si035539m.g|Si012713m.g|Si001653m.g|Si009681m.g	sita:101773028|sita:101763794|sita:101763461|sita:101781831|sita:101754060|sita:101784250|sita:101758360|sita:101756656|sita:101784250|sita:101754874|sita:101780729|sita:101784978|sita:101785039|sita:101760312|sita:101756978|	101773028|101763794|101763461|101781831|101754060|101784250|101758360|101756656|101784250|101754874|101780729|101784978|101785039|101760312|101756978|	http://www.genome.jp/kegg-bin/show_pathway?sita00260/sita:101773028%09red/sita:101763794%09red/sita:101756656%09red/sita:101781831%09red/sita:101758360%09red/sita:101785039%09red/sita:101763461%09red/sita:101754874%09red/sita:101784978%09red/sita:101754060%09red/sita:101784250%09red/sita:101760312%09red/sita:101780729%09red/sita:101756978%09red
Fructose and mannose metabolism	KEGG PATHWAY	sita00051	12	57	0.152233	0.996468	Si000128m.g|Si026480m.g|Si001323m.g|Si029684m.g|Si030636m.g|Si010432m.g|Si040878m.g|Si006294m.g|Si001333m.g|Si001129m.g|Si001164m.g|Si016669m.g	sita:101762411|sita:101754815|sita:101775414|sita:101775749|sita:101773317|sita:101759266|sita:101777735|sita:101753659|sita:101772314|sita:101756109|sita:101754626|sita:101779385|	101762411|101754815|101775414|101775749|101773317|101759266|101777735|101753659|101772314|101756109|101754626|101779385|	http://www.genome.jp/kegg-bin/show_pathway?sita00051/sita:101753659%09red/sita:101775414%09red/sita:101775749%09red/sita:101759266%09red/sita:101772314%09red/sita:101756109%09red/sita:101777735%09red/sita:101754815%09red/sita:101773317%09red/sita:101754626%09red/sita:101779385%09red/sita:101762411%09red
Monoterpenoid biosynthesis	KEGG PATHWAY	sita00902	5	18	0.154381	0.996468	Si011999m.g|Si030478m.g|Si010655m.g|Si040226m.g|Si038540m.g	sita:101778190|sita:101763464|sita:101758035|sita:101758858|sita:101786803|	101778190|101763464|101758035|101758858|101786803|	http://www.genome.jp/kegg-bin/show_pathway?sita00902/sita:101786803%09red/sita:101758858%09red/sita:101763464%09red/sita:101758035%09red/sita:101778190%09red
Galactose metabolism	KEGG PATHWAY	sita00052	14	69	0.154674	0.996468	Si035904m.g|Si000128m.g|Si001323m.g|Si009687m.g|Si025961m.g|Si016887m.g|Si029987m.g|Si013295m.g|Si021617m.g|Si013967m.g|Si001129m.g|Si001164m.g|Si036484m.g|Si028815m.g	sita:101786040|sita:101762411|sita:101775414|sita:101768057|sita:101754435|sita:101769910|sita:101756166|sita:101782741|sita:101782504|sita:101759107|sita:101756109|sita:101754626|sita:101769741|sita:101760349|	101786040|101762411|101775414|101768057|101754435|101769910|101756166|101782741|101782504|101759107|101756109|101754626|101769741|101760349|	http://www.genome.jp/kegg-bin/show_pathway?sita00052/sita:101759107%09red/sita:101760349%09red/sita:101775414%09red/sita:101782741%09red/sita:101756166%09red/sita:101769910%09red/sita:101756109%09red/sita:101768057%09red/sita:101782504%09red/sita:101754626%09red/sita:101754435%09red/sita:101786040%09red/sita:101762411%09red/sita:101769741%09red
Ascorbate and aldarate metabolism	KEGG PATHWAY	sita00053	9	40	0.155969	0.996468	Si010452m.g|Si016950m.g|Si026158m.g|Si017077m.g|Si013662m.g|Si010652m.g|Si010467m.g|Si037039m.g|Si009692m.g	sita:101786781|sita:101758567|sita:101769296|sita:101780973|sita:101780186|sita:101776821|sita:101775209|sita:101785092|sita:101756029|	101786781|101758567|101769296|101780973|101780186|101776821|101775209|101785092|101756029|	http://www.genome.jp/kegg-bin/show_pathway?sita00053/sita:101780973%09red/sita:101785092%09red/sita:101756029%09red/sita:101776821%09red/sita:101780186%09red/sita:101786781%09red/sita:101769296%09red/sita:101758567%09red/sita:101775209%09red
Amino sugar and nucleotide sugar metabolism	KEGG PATHWAY	sita00520	24	139	0.234023	0.996756	Si029644m.g|Si001129m.g|Si034768m.g|Si010432m.g|Si002419m.g|Si001323m.g|Si019226m.g|Si021738m.g|Si029123m.g|Si010125m.g|Si002330m.g|Si013662m.g|Si028860m.g|Si021402m.g|Si013574m.g|Si013967m.g|Si001333m.g|Si001164m.g|Si029946m.g|Si013390m.g|Si034554m.g|Si034827m.g|Si016867m.g|Si010650m.g	sita:101764402|sita:101756109|sita:101770526|sita:101759266|sita:101780958|sita:101775414|sita:101768755|sita:101773345|sita:101765484|sita:101758452|sita:101779615|sita:101780186|sita:101766992|sita:101768755|sita:101759783|sita:101759107|sita:101772314|sita:101754626|sita:101780455|sita:101773974|sita:101767588|sita:101774847|sita:101765711|sita:101777380|	101764402|101756109|101770526|101759266|101780958|101775414|101768755|101773345|101765484|101758452|101779615|101780186|101766992|101768755|101759783|101759107|101772314|101754626|101780455|101773974|101767588|101774847|101765711|101777380|	http://www.genome.jp/kegg-bin/show_pathway?sita00520/sita:101768755%09red/sita:101766992%09red/sita:101779615%09red/sita:101765484%09red/sita:101770526%09red/sita:101773974%09red/sita:101777380%09red/sita:101775414%09red/sita:101765711%09red/sita:101780455%09red/sita:101773345%09red/sita:101767588%09red/sita:101780186%09red/sita:101759107%09red/sita:101780958%09red/sita:101759266%09red/sita:10177…
Glycosphingolipid biosynthesis - globo series	KEGG PATHWAY	sita00603	3	12	0.290256	0.996756	Si035904m.g|Si029987m.g|Si021738m.g	sita:101786040|sita:101756166|sita:101773345|	101786040|101756166|101773345|	http://www.genome.jp/kegg-bin/show_pathway?sita00603/sita:101773345%09red/sita:101756166%09red/sita:101786040%09red
One carbon pool by folate	KEGG PATHWAY	sita00670	4	18	0.296932	0.996756	Si035240m.g|Si013439m.g|Si010230m.g|Si029294m.g	sita:101758360|sita:101752892|sita:101773028|sita:101759129|	101758360|101752892|101773028|101759129|	http://www.genome.jp/kegg-bin/show_pathway?sita00670/sita:101773028%09red/sita:101758360%09red/sita:101752892%09red/sita:101759129%09red
Carbon fixation in photosynthetic organisms	KEGG PATHWAY	sita00710	14	81	0.305165	0.996756	Si013632m.g|Si010442m.g|Si026480m.g|Si010261m.g|Si017390m.g|Si030636m.g|Si023466m.g|Si014034m.g|Si035707m.g|Si023437m.g|Si010287m.g|Si023465m.g|Si001775m.g|Si008821m.g	sita:101754520|sita:101765343|sita:101754815|sita:101774537|sita:101764636|sita:101773317|sita:101763225|sita:101768835|sita:101752582|sita:101768770|sita:101762778|sita:101763632|sita:101753539|sita:101763911|	101754520|101765343|101754815|101774537|101764636|101773317|101763225|101768835|101752582|101768770|101762778|101763632|101753539|101763911|	http://www.genome.jp/kegg-bin/show_pathway?sita00710/sita:101768770%09red/sita:101752582%09red/sita:101754520%09red/sita:101763225%09red/sita:101763632%09red/sita:101753539%09red/sita:101762778%09red/sita:101763911%09red/sita:101765343%09red/sita:101754815%09red/sita:101774537%09red/sita:101773317%09red/sita:101768835%09red/sita:101764636%09red
Cyanoamino acid metabolism	KEGG PATHWAY	sita00460	11	62	0.308734	0.996756	Si009882m.g|Si001247m.g|Si006283m.g|Si021785m.g|Si013564m.g|Si010368m.g|Si005514m.g|Si035240m.g|Si034989m.g|Si000575m.g|Si035308m.g	sita:101776688|sita:101768820|sita:101769477|sita:101766064|sita:101756274|sita:101779131|sita:101783253|sita:101758360|sita:101779998|sita:101770565|sita:101781059|	101776688|101768820|101769477|101766064|101756274|101779131|101783253|101758360|101779998|101770565|101781059|	http://www.genome.jp/kegg-bin/show_pathway?sita00460/sita:101779998%09red/sita:101769477%09red/sita:101779131%09red/sita:101783253%09red/sita:101770565%09red/sita:101756274%09red/sita:101781059%09red/sita:101768820%09red/sita:101766064%09red/sita:101758360%09red/sita:101776688%09red
Sulfur metabolism	KEGG PATHWAY	sita00920	7	37	0.314112	0.996756	Si030438m.g|Si010368m.g|Si006788m.g|Si003115m.g|Si013470m.g|Si006949m.g|Si037527m.g	sita:101785596|sita:101779131|sita:101753657|sita:101769774|sita:101759651|sita:101785643|sita:101778392|	101785596|101779131|101753657|101769774|101759651|101785643|101778392|	http://www.genome.jp/kegg-bin/show_pathway?sita00920/sita:101778392%09red/sita:101785643%09red/sita:101759651%09red/sita:101753657%09red/sita:101769774%09red/sita:101779131%09red/sita:101785596%09red
RNA transport	KEGG PATHWAY	sita03013	28	174	0.320443	0.996756	Si019252m.g|Si035026m.g|Si009206m.g|Si037241m.g|Si028849m.g|Si015575m.g|Si000916m.g|Si039407m.g|Si014248m.g|Si030814m.g|Si040132m.g|Si029056m.g|Si037422m.g|Si017177m.g|Si037569m.g|Si029150m.g|Si017923m.g|Si004881m.g|Si002563m.g|Si020999m.g|Si030831m.g|Si021171m.g|Si007283m.g|Si018316m.g|Si021685m.g|Si034448m.g|Si018257m.g|Si016076m.g	sita:101783000|sita:101785491|sita:101768463|sita:101753261|sita:101760068|sita:101760338|sita:101756645|sita:101763787|sita:101753852|sita:101753192|sita:101765405|sita:101756757|sita:101779334|sita:101775019|sita:101760799|sita:101772489|sita:101776377|sita:101772044|sita:101759753|sita:101760372|sita:101785030|sita:101768905|sita:101777845|sita:101764367|sita:101785754|sita:101753504|sita:1017…	101783000|101785491|101768463|101753261|101760068|101760338|101756645|101763787|101753852|101753192|101765405|101756757|101779334|101775019|101760799|101772489|101776377|101772044|101759753|101760372|101785030|101768905|101777845|101764367|101785754|101753504|101775977|101758831|	http://www.genome.jp/kegg-bin/show_pathway?sita03013/sita:101772489%09red/sita:101753852%09red/sita:101753504%09red/sita:101776377%09red/sita:101785030%09red/sita:101785754%09red/sita:101760372%09red/sita:101765405%09red/sita:101758831%09red/sita:101763787%09red/sita:101753261%09red/sita:101777845%09red/sita:101760338%09red/sita:101759753%09red/sita:101756645%09red/sita:101764367%09red/sita:10177…
Pyrimidine metabolism	KEGG PATHWAY	sita00240	22	137	0.350094	0.996756	Si031288m.g|Si010934m.g|Si013247m.g|Si011067m.g|Si000703m.g|Si001282m.g|Si001051m.g|Si026337m.g|Si003169m.g|Si015656m.g|Si018467m.g|Si023103m.g|Si030216m.g|Si009239m.g|Si007749m.g|Si016221m.g|Si037339m.g|Si026339m.g|Si031442m.g|Si010055m.g|Si037640m.g|Si007108m.g	sita:101760620|sita:101763742|sita:101770061|sita:101775203|sita:101769502|sita:101769230|sita:101752597|sita:101769705|sita:101769386|sita:101784907|sita:101753293|sita:101781699|sita:101759935|sita:101784259|sita:101755955|sita:101764375|sita:101753098|sita:101770111|sita:101769946|sita:101786001|sita:101779985|sita:101777840|	101760620|101763742|101770061|101775203|101769502|101769230|101752597|101769705|101769386|101784907|101753293|101781699|101759935|101784259|101755955|101764375|101753098|101770111|101769946|101786001|101779985|101777840|	http://www.genome.jp/kegg-bin/show_pathway?sita00240/sita:101769502%09red/sita:101763742%09red/sita:101784259%09red/sita:101764375%09red/sita:101769230%09red/sita:101769705%09red/sita:101770061%09red/sita:101759935%09red/sita:101752597%09red/sita:101786001%09red/sita:101784907%09red/sita:101777840%09red/sita:101753293%09red/sita:101775203%09red/sita:101769946%09red/sita:101779985%09red/sita:10175…
Brassinosteroid biosynthesis	KEGG PATHWAY	sita00905	3	15	0.399158	0.996756	Si023313m.g|Si010072m.g|Si001130m.g	sita:101764830|sita:101768860|sita:101767613|	101764830|101768860|101767613|	http://www.genome.jp/kegg-bin/show_pathway?sita00905/sita:101764830%09red/sita:101768860%09red/sita:101767613%09red
Histidine metabolism	KEGG PATHWAY	sita00340	3	15	0.399158	0.996756	Si022755m.g|Si034855m.g|Si017033m.g	sita:101769584|sita:101781742|sita:101764221|	101769584|101781742|101764221|	http://www.genome.jp/kegg-bin/show_pathway?sita00340/sita:101769584%09red/sita:101781742%09red/sita:101764221%09red
Valine, leucine and isoleucine biosynthesis	KEGG PATHWAY	sita00290	3	15	0.399158	0.996756	Si034791m.g|Si017046m.g|Si036293m.g	sita:101754060|sita:101771128|sita:101762712|	101754060|101771128|101762712|	http://www.genome.jp/kegg-bin/show_pathway?sita00290/sita:101762712%09red/sita:101771128%09red/sita:101754060%09red
Nucleotide excision repair	KEGG PATHWAY	sita03420	10	62	0.420671	0.996756	Si009239m.g|Si001051m.g|Si021256m.g|Si036332m.g|Si031288m.g|Si010536m.g|Si003439m.g|Si013263m.g|Si000085m.g|Si017560m.g	sita:101784259|sita:101752597|sita:101786034|sita:101753640|sita:101760620|sita:101780069|sita:101767472|sita:101786097|sita:101764751|sita:101761391|	101784259|101752597|101786034|101753640|101760620|101780069|101767472|101786097|101764751|101761391|	http://www.genome.jp/kegg-bin/show_pathway?sita03420/sita:101767472%09red/sita:101764751%09red/sita:101752597%09red/sita:101786097%09red/sita:101786034%09red/sita:101753640%09red/sita:101784259%09red/sita:101780069%09red/sita:101761391%09red/sita:101760620%09red
Endocytosis	KEGG PATHWAY	sita04144	20	130	0.426705	0.996756	Si023204m.g|Si015598m.g|Si031041m.g|Si006867m.g|Si023184m.g|Si034604m.g|Si021434m.g|Si037450m.g|Si035091m.g|Si034266m.g|Si016830m.g|Si017787m.g|Si007235m.g|Si000619m.g|Si028928m.g|Si034612m.g|Si031016m.g|Si003069m.g|Si037391m.g|Si002796m.g	sita:101777414|sita:101769530|sita:101784637|sita:101784852|sita:101783076|sita:101764060|sita:101785219|sita:101782015|sita:101754197|sita:101770418|sita:101785678|sita:101775162|sita:101786978|sita:101756252|sita:101781413|sita:101764302|sita:101756424|sita:101774077|sita:101758773|sita:101765827|	101777414|101769530|101784637|101784852|101783076|101764060|101785219|101782015|101754197|101770418|101785678|101775162|101786978|101756252|101781413|101764302|101756424|101774077|101758773|101765827|	http://www.genome.jp/kegg-bin/show_pathway?sita04144/sita:101756424%09red/sita:101774077%09red/sita:101785219%09red/sita:101769530%09red/sita:101786978%09red/sita:101777414%09red/sita:101764060%09red/sita:101765827%09red/sita:101783076%09red/sita:101764302%09red/sita:101758773%09red/sita:101782015%09red/sita:101775162%09red/sita:101781413%09red/sita:101785678%09red/sita:101770418%09red/sita:10175…
Linoleic acid metabolism	KEGG PATHWAY	sita00591	3	16	0.434632	0.996756	Si034175m.g|Si021204m.g|Si000274m.g	sita:101755932|sita:101785224|sita:101758142|	101755932|101785224|101758142|	http://www.genome.jp/kegg-bin/show_pathway?sita00591/sita:101755932%09red/sita:101758142%09red/sita:101785224%09red
Nicotinate and nicotinamide metabolism	KEGG PATHWAY	sita00760	3	16	0.434632	0.996756	Si018170m.g|Si030747m.g|Si016595m.g	sita:101765724|sita:101781676|sita:101768425|	101765724|101781676|101768425|	http://www.genome.jp/kegg-bin/show_pathway?sita00760/sita:101768425%09red/sita:101765724%09red/sita:101781676%09red
Porphyrin and chlorophyll metabolism	KEGG PATHWAY	sita00860	7	43	0.443374	0.996756	Si006879m.g|Si001632m.g|Si017037m.g|Si009191m.g|Si034376m.g|Si035107m.g|Si002405m.g	sita:101760280|sita:101773118|sita:101784760|sita:101786123|sita:101755926|sita:101762832|sita:101767227|	101760280|101773118|101784760|101786123|101755926|101762832|101767227|	http://www.genome.jp/kegg-bin/show_pathway?sita00860/sita:101773118%09red/sita:101760280%09red/sita:101755926%09red/sita:101786123%09red/sita:101784760%09red/sita:101762832%09red/sita:101767227%09red
Alanine, aspartate and glutamate metabolism	KEGG PATHWAY	sita00250	8	50	0.448432	0.996756	Si035263m.g|Si016595m.g|Si015656m.g|Si034835m.g|Si035905m.g|Si035539m.g|Si009908m.g|Si035380m.g	sita:101763794|sita:101768425|sita:101784907|sita:101764329|sita:101778373|sita:101784978|sita:101777099|sita:101759604|	101763794|101768425|101784907|101764329|101778373|101784978|101777099|101759604|	http://www.genome.jp/kegg-bin/show_pathway?sita00250/sita:101777099%09red/sita:101763794%09red/sita:101768425%09red/sita:101764329%09red/sita:101784978%09red/sita:101778373%09red/sita:101784907%09red/sita:101759604%09red
Citrate cycle (TCA cycle)	KEGG PATHWAY	sita00020	8	50	0.448432	0.996756	Si010442m.g|Si009915m.g|Si017316m.g|Si034721m.g|Si009245m.g|Si026415m.g|Si009681m.g|Si001653m.g	sita:101765343|sita:101763461|sita:101772328|sita:101755114|sita:101773722|sita:101784412|sita:101756978|sita:101760312|	101765343|101763461|101772328|101755114|101773722|101784412|101756978|101760312|	http://www.genome.jp/kegg-bin/show_pathway?sita00020/sita:101772328%09red/sita:101755114%09red/sita:101756978%09red/sita:101773722%09red/sita:101763461%09red/sita:101784412%09red/sita:101765343%09red/sita:101760312%09red
Aminoacyl-tRNA biosynthesis	KEGG PATHWAY	sita00970	9	59	0.489805	0.996756	Si005842m.g|Si013351m.g|Si016336m.g|Si021163m.g|Si037926m.g|Si034346m.g|Si021775m.g|Si017189m.g|Si021014m.g	sita:101761747|sita:101775450|sita:101754242|sita:101776314|sita:101768375|sita:101774582|sita:101769315|sita:101758292|sita:101773202|	101761747|101775450|101754242|101776314|101768375|101774582|101769315|101758292|101773202|	http://www.genome.jp/kegg-bin/show_pathway?sita00970/sita:101774582%09red/sita:101776314%09red/sita:101768375%09red/sita:101754242%09red/sita:101769315%09red/sita:101761747%09red/sita:101758292%09red/sita:101775450%09red/sita:101773202%09red
Plant-pathogen interaction	KEGG PATHWAY	sita04626	28	191	0.494537	0.996756	Si031495m.g|Si013347m.g|Si025972m.g|Si028990m.g|Si030254m.g|Si028867m.g|Si000940m.g|Si000229m.g|Si032296m.g|Si021667m.g|Si009970m.g|Si028085m.g|Si001812m.g|Si013219m.g|Si029431m.g|Si025955m.g|Si040145m.g|Si031904m.g|Si005877m.g|Si027736m.g|Si013561m.g|Si001973m.g|Si013346m.g|Si026024m.g|Si009497m.g|Si021237m.g|Si009791m.g|Si013283m.g	sita:101773595|sita:101760053|sita:101764826|sita:101763050|sita:101753178|sita:101773170|sita:101763140|sita:101781497|sita:101782884|sita:101772409|sita:101779799|sita:101765605|sita:101773397|sita:101774904|sita:101771813|sita:101776993|sita:101785913|sita:101763862|sita:101762306|sita:101771580|sita:101766980|sita:101753279|sita:101760053|sita:101767283|sita:101782212|sita:101786826|sita:1017…	101773595|101760053|101764826|101763050|101753178|101773170|101763140|101781497|101782884|101772409|101779799|101765605|101773397|101774904|101771813|101776993|101785913|101763862|101762306|101771580|101766980|101753279|101760053|101767283|101782212|101786826|101753182|101769528|	http://www.genome.jp/kegg-bin/show_pathway?sita04626/sita:101773170%09red/sita:101773397%09red/sita:101782884%09red/sita:101769528%09red/sita:101753182%09red/sita:101763050%09red/sita:101786826%09red/sita:101763140%09red/sita:101782212%09red/sita:101785913%09red/sita:101772409%09red/sita:101781497%09red/sita:101760053%09red/sita:101763862%09red/sita:101766980%09red/sita:101779799%09red/sita:10175…
Riboflavin metabolism	KEGG PATHWAY	sita00740	2	11	0.500218	0.996756	Si036098m.g|Si036479m.g	sita:101762852|sita:101753664|	101762852|101753664|	http://www.genome.jp/kegg-bin/show_pathway?sita00740/sita:101753664%09red/sita:101762852%09red
Carotenoid biosynthesis	KEGG PATHWAY	sita00906	5	32	0.505459	0.996756	Si004644m.g|Si006539m.g|Si021888m.g|Si039851m.g|Si009605m.g	sita:101767759|sita:101786849|sita:101759707|sita:101778945|sita:101764126|	101767759|101786849|101759707|101778945|101764126|	http://www.genome.jp/kegg-bin/show_pathway?sita00906/sita:101778945%09red/sita:101786849%09red/sita:101767759%09red/sita:101759707%09red/sita:101764126%09red
Mismatch repair	KEGG PATHWAY	sita03430	6	39	0.50628	0.996756	Si003439m.g|Si021256m.g|Si036332m.g|Si010536m.g|Si002818m.g|Si001051m.g	sita:101767472|sita:101786034|sita:101753640|sita:101780069|sita:101782984|sita:101752597|	101767472|101786034|101753640|101780069|101782984|101752597|	http://www.genome.jp/kegg-bin/show_pathway?sita03430/sita:101752597%09red/sita:101786034%09red/sita:101753640%09red/sita:101767472%09red/sita:101780069%09red/sita:101782984%09red
Glyoxylate and dicarboxylate metabolism	KEGG PATHWAY	sita00630	9	60	0.508163	0.996756	Si010442m.g|Si023466m.g|Si023437m.g|Si035240m.g|Si018557m.g|Si010403m.g|Si004098m.g|Si023465m.g|Si029923m.g	sita:101765343|sita:101763225|sita:101768770|sita:101758360|sita:101756656|sita:101783973|sita:101754874|sita:101763632|sita:101764932|	101765343|101763225|101768770|101758360|101756656|101783973|101754874|101763632|101764932|	http://www.genome.jp/kegg-bin/show_pathway?sita00630/sita:101768770%09red/sita:101763225%09red/sita:101756656%09red/sita:101763632%09red/sita:101764932%09red/sita:101765343%09red/sita:101754874%09red/sita:101758360%09red/sita:101783973%09red
Carbon metabolism	KEGG PATHWAY	sita01200	36	248	0.50817	0.996756	Si000128m.g|Si026480m.g|Si001129m.g|Si010368m.g|Si023465m.g|Si009245m.g|Si032698m.g|Si006949m.g|Si014034m.g|Si001323m.g|Si001653m.g|Si008821m.g|Si038640m.g|Si039110m.g|Si017316m.g|Si006788m.g|Si034721m.g|Si023437m.g|Si035240m.g|Si010287m.g|Si034791m.g|Si010230m.g|Si009915m.g|Si030636m.g|Si010261m.g|Si009681m.g|Si036978m.g|Si001164m.g|Si013632m.g|Si010442m.g|Si017390m.g|Si011242m.g|Si023466m.g|Si0…	sita:101762411|sita:101754815|sita:101756109|sita:101779131|sita:101763632|sita:101773722|sita:101781826|sita:101785643|sita:101768835|sita:101775414|sita:101760312|sita:101763911|sita:101758146|sita:101782013|sita:101772328|sita:101753657|sita:101755114|sita:101768770|sita:101758360|sita:101762778|sita:101754060|sita:101773028|sita:101763461|sita:101773317|sita:101774537|sita:101756978|sita:1017…	101762411|101754815|101756109|101779131|101763632|101773722|101781826|101785643|101768835|101775414|101760312|101763911|101758146|101782013|101772328|101753657|101755114|101768770|101758360|101762778|101754060|101773028|101763461|101773317|101774537|101756978|101757563|101754626|101754520|101765343|101764636|101781831|101763225|101752582|101752734|101753539|	http://www.genome.jp/kegg-bin/show_pathway?sita01200/sita:101772328%09red/sita:101755114%09red/sita:101756978%09red/sita:101763911%09red/sita:101753657%09red/sita:101754060%09red/sita:101763225%09red/sita:101775414%09red/sita:101763461%09red/sita:101765343%09red/sita:101774537%09red/sita:101768835%09red/sita:101760312%09red/sita:101779131%09red/sita:101782013%09red/sita:101762411%09red/sita:10177…
Proteasome	KEGG PATHWAY	sita03050	9	61	0.526316	0.996756	Si017286m.g|Si037289m.g|Si003599m.g|Si006523m.g|Si002675m.g|Si006597m.g|Si017174m.g|Si002214m.g|Si006488m.g	sita:101756948|sita:101784443|sita:101753815|sita:101770959|sita:101775302|sita:101753930|sita:101770572|sita:101762056|sita:101770948|	101756948|101784443|101753815|101770959|101775302|101753930|101770572|101762056|101770948|	http://www.genome.jp/kegg-bin/show_pathway?sita03050/sita:101753815%09red/sita:101770572%09red/sita:101784443%09red/sita:101770959%09red/sita:101770948%09red/sita:101762056%09red/sita:101775302%09red/sita:101753930%09red/sita:101756948%09red
C5-Branched dibasic acid metabolism	KEGG PATHWAY	sita00660	1	5	0.553797	0.996756	Si017046m.g	sita:101771128|	101771128|	http://www.genome.jp/kegg-bin/show_pathway?sita00660/sita:101771128%09red
Isoquinoline alkaloid biosynthesis	KEGG PATHWAY	sita00950	4	27	0.559218	0.996756	Si016543m.g|Si024060m.g|Si009411m.g|Si035134m.g	sita:101784250|sita:101771724|sita:101784250|sita:101783343|	101784250|101771724|101784250|101783343|	http://www.genome.jp/kegg-bin/show_pathway?sita00950/sita:101784250%09red/sita:101783343%09red/sita:101771724%09red
Glycerolipid metabolism	KEGG PATHWAY	sita00561	9	63	0.561884	0.996756	Si035904m.g|Si029987m.g|Si035897m.g|Si035558m.g|Si022242m.g|Si035467m.g|Si004098m.g|Si021348m.g|Si001229m.g	sita:101786040|sita:101756166|sita:101779471|sita:101764872|sita:101783877|sita:101772957|sita:101754874|sita:101754449|sita:101763139|	101786040|101756166|101779471|101764872|101783877|101772957|101754874|101754449|101763139|	http://www.genome.jp/kegg-bin/show_pathway?sita00561/sita:101754449%09red/sita:101786040%09red/sita:101764872%09red/sita:101756166%09red/sita:101783877%09red/sita:101754874%09red/sita:101763139%09red/sita:101772957%09red/sita:101779471%09red
Circadian rhythm - plant	KEGG PATHWAY	sita04712	7	50	0.587464	0.996756	Si002989m.g|Si018524m.g|Si020286m.g|Si034368m.g|Si007366m.g|Si013398m.g|Si014685m.g	sita:101778144|sita:101760850|sita:101763569|sita:101754198|sita:101767043|sita:101764638|sita:101764638|	101778144|101760850|101763569|101754198|101767043|101764638|101764638|	http://www.genome.jp/kegg-bin/show_pathway?sita04712/sita:101763569%09red/sita:101778144%09red/sita:101764638%09red/sita:101754198%09red/sita:101760850%09red/sita:101767043%09red
Other glycan degradation	KEGG PATHWAY	sita00511	3	21	0.596724	0.996756	Si010336m.g|Si029623m.g|Si021738m.g	sita:101761688|sita:101777223|sita:101773345|	101761688|101777223|101773345|	http://www.genome.jp/kegg-bin/show_pathway?sita00511/sita:101761688%09red/sita:101773345%09red/sita:101777223%09red
Plant hormone signal transduction	KEGG PATHWAY	sita04075	33	237	0.599561	0.996756	Si036949m.g|Si034118m.g|Si018749m.g|Si007209m.g|Si034616m.g|Si030980m.g|Si000117m.g|Si039599m.g|Si002548m.g|Si035110m.g|Si031255m.g|Si017953m.g|Si036015m.g|Si031037m.g|Si038745m.g|Si022106m.g|Si022946m.g|Si010177m.g|Si002618m.g|Si030248m.g|Si039304m.g|Si036531m.g|Si000815m.g|Si023069m.g|Si023273m.g|Si022975m.g|Si023590m.g|Si030072m.g|Si000805m.g|Si026295m.g|Si021589m.g|Si022448m.g|Si023136m.g	sita:101764848|sita:101781866|sita:101786498|sita:101773098|sita:101784320|sita:101761171|sita:101765569|sita:101752830|sita:101772308|sita:101760676|sita:101782623|sita:101776797|sita:101766228|sita:101777785|sita:101786707|sita:101782105|sita:101786423|sita:101781674|sita:101776224|sita:101777916|sita:101753242|sita:101763654|sita:101754901|sita:101757803|sita:101769572|sita:101766475|sita:1017…	101764848|101781866|101786498|101773098|101784320|101761171|101765569|101752830|101772308|101760676|101782623|101776797|101766228|101777785|101786707|101782105|101786423|101781674|101776224|101777916|101753242|101763654|101754901|101757803|101769572|101766475|101782248|101760884|101779619|101757255|101786550|101765115|101783329|	http://www.genome.jp/kegg-bin/show_pathway?sita04075/sita:101772308%09red/sita:101761171%09red/sita:101777785%09red/sita:101765569%09red/sita:101779619%09red/sita:101757803%09red/sita:101782623%09red/sita:101753242%09red/sita:101754901%09red/sita:101786707%09red/sita:101783329%09red/sita:101760884%09red/sita:101781866%09red/sita:101752830%09red/sita:101765115%09red/sita:101786423%09red/sita:10176…
alpha-Linolenic acid metabolism	KEGG PATHWAY	sita00592	7	51	0.606547	0.996756	Si019840m.g|Si021204m.g|Si010393m.g|Si006012m.g|Si006698m.g|Si013880m.g|Si039894m.g	sita:101760590|sita:101785224|sita:101757769|sita:101761473|sita:101762697|sita:101780587|sita:101784451|	101760590|101785224|101757769|101761473|101762697|101780587|101784451|	http://www.genome.jp/kegg-bin/show_pathway?sita00592/sita:101780587%09red/sita:101757769%09red/sita:101785224%09red/sita:101784451%09red/sita:101762697%09red/sita:101761473%09red/sita:101760590%09red
Limonene and pinene degradation	KEGG PATHWAY	sita00903	1	6	0.609965	0.996756	Si006263m.g	sita:101771480|	101771480|	http://www.genome.jp/kegg-bin/show_pathway?sita00903/sita:101771480%09red
RNA degradation	KEGG PATHWAY	sita03018	15	111	0.631559	0.996756	Si000128m.g|Si034915m.g|Si009386m.g|Si034887m.g|Si010616m.g|Si006135m.g|Si023091m.g|Si016221m.g|Si029041m.g|Si034537m.g|Si021450m.g|Si037242m.g|Si029150m.g|Si016700m.g|Si029255m.g	sita:101762411|sita:101774600|sita:101777938|sita:101759993|sita:101760071|sita:101756075|sita:101786816|sita:101764375|sita:101772769|sita:101758908|sita:101764975|sita:101768506|sita:101772489|sita:101761781|sita:101758589|	101762411|101774600|101777938|101759993|101760071|101756075|101786816|101764375|101772769|101758908|101764975|101768506|101772489|101761781|101758589|	http://www.genome.jp/kegg-bin/show_pathway?sita03018/sita:101777938%09red/sita:101761781%09red/sita:101774600%09red/sita:101786816%09red/sita:101758589%09red/sita:101756075%09red/sita:101768506%09red/sita:101772489%09red/sita:101764975%09red/sita:101764375%09red/sita:101772769%09red/sita:101762411%09red/sita:101759993%09red/sita:101758908%09red/sita:101760071%09red
Inositol phosphate metabolism	KEGG PATHWAY	sita00562	7	53	0.643259	0.996756	Si030636m.g|Si034590m.g|Si035091m.g|Si005671m.g|Si026152m.g|Si035780m.g|Si037039m.g	sita:101773317|sita:101773790|sita:101754197|sita:101766004|sita:101784131|sita:101775806|sita:101785092|	101773317|101773790|101754197|101766004|101784131|101775806|101785092|	http://www.genome.jp/kegg-bin/show_pathway?sita00562/sita:101775806%09red/sita:101785092%09red/sita:101766004%09red/sita:101784131%09red/sita:101773317%09red/sita:101754197%09red/sita:101773790%09red
Butanoate metabolism	KEGG PATHWAY	sita00650	3	23	0.652427	0.996756	Si009908m.g|Si017571m.g|Si017046m.g	sita:101777099|sita:101752734|sita:101771128|	101777099|101752734|101771128|	http://www.genome.jp/kegg-bin/show_pathway?sita00650/sita:101777099%09red/sita:101752734%09red/sita:101771128%09red
Glycosphingolipid biosynthesis - ganglio series	KEGG PATHWAY	sita00604	1	7	0.659067	0.996756	Si021738m.g	sita:101773345|	101773345|	http://www.genome.jp/kegg-bin/show_pathway?sita00604/sita:101773345%09red
Phagosome	KEGG PATHWAY	sita04145	10	79	0.696982	0.996756	Si007040m.g|Si018396m.g|Si022175m.g|Si009794m.g|Si022048m.g|Si040864m.g|Si004989m.g|Si005671m.g|Si023233m.g|Si035705m.g	sita:101773238|sita:101783804|sita:101777678|sita:101770357|sita:101776854|sita:101774614|sita:101764333|sita:101766004|sita:101754971|sita:101762276|	101773238|101783804|101777678|101770357|101776854|101774614|101764333|101766004|101754971|101762276|	http://www.genome.jp/kegg-bin/show_pathway?sita04145/sita:101783804%09red/sita:101774614%09red/sita:101764333%09red/sita:101766004%09red/sita:101762276%09red/sita:101777678%09red/sita:101754971%09red/sita:101773238%09red/sita:101770357%09red/sita:101776854%09red
Tropane, piperidine and pyridine alkaloid biosynthesis	KEGG PATHWAY	sita00960	3	25	0.702393	0.996756	Si016543m.g|Si026762m.g|Si009411m.g	sita:101784250|sita:101753624|sita:101784250|	101784250|101753624|101784250|	http://www.genome.jp/kegg-bin/show_pathway?sita00960/sita:101784250%09red/sita:101753624%09red
Fatty acid biosynthesis	KEGG PATHWAY	sita00061	6	49	0.706443	0.996756	Si000590m.g|Si030207m.g|Si001758m.g|Si026044m.g|Si015973m.g|Si010296m.g	sita:101784059|sita:101763044|sita:101763005|sita:101761049|sita:101766275|sita:101754797|	101784059|101763044|101763005|101761049|101766275|101754797|	http://www.genome.jp/kegg-bin/show_pathway?sita00061/sita:101761049%09red/sita:101766275%09red/sita:101754797%09red/sita:101784059%09red/sita:101763044%09red/sita:101763005%09red
Folate biosynthesis	KEGG PATHWAY	sita00790	2	17	0.710041	0.996756	Si000970m.g|Si026336m.g	sita:101784334|sita:101770243|	101784334|101770243|	http://www.genome.jp/kegg-bin/show_pathway?sita00790/sita:101784334%09red/sita:101770243%09red
Selenocompound metabolism	KEGG PATHWAY	sita00450	2	18	0.736791	0.996756	Si016336m.g|Si007749m.g	sita:101754242|sita:101755955|	101754242|101755955|	http://www.genome.jp/kegg-bin/show_pathway?sita00450/sita:101755955%09red/sita:101754242%09red
Sesquiterpenoid and triterpenoid biosynthesis	KEGG PATHWAY	sita00909	1	9	0.739513	0.996756	Si009658m.g	sita:101771563|	101771563|	http://www.genome.jp/kegg-bin/show_pathway?sita00909/sita:101771563%09red
Zeatin biosynthesis	KEGG PATHWAY	sita00908	3	27	0.746681	0.996756	Si022046m.g|Si000960m.g|Si001018m.g	sita:101780512|sita:101780557|sita:101754232|	101780512|101780557|101754232|	http://www.genome.jp/kegg-bin/show_pathway?sita00908/sita:101754232%09red/sita:101780512%09red/sita:101780557%09red
Degradation of aromatic compounds	KEGG PATHWAY	sita01220	1	10	0.772314	0.996756	Si032698m.g	sita:101781826|	101781826|	http://www.genome.jp/kegg-bin/show_pathway?sita01220/sita:101781826%09red
beta-Alanine metabolism	KEGG PATHWAY	sita00410	4	37	0.775929	0.996756	Si016543m.g|Si009411m.g|Si009908m.g|Si009973m.g	sita:101784250|sita:101784250|sita:101777099|sita:101768863|	101784250|101784250|101777099|101768863|	http://www.genome.jp/kegg-bin/show_pathway?sita00410/sita:101777099%09red/sita:101784250%09red/sita:101768863%09red
Tryptophan metabolism	KEGG PATHWAY	sita00380	3	29	0.785534	0.996756	Si012015m.g|Si003842m.g|Si009245m.g	sita:101761418|sita:101766944|sita:101773722|	101761418|101766944|101773722|	http://www.genome.jp/kegg-bin/show_pathway?sita00380/sita:101773722%09red/sita:101761418%09red/sita:101766944%09red
Tyrosine metabolism	KEGG PATHWAY	sita00350	5	46	0.786047	0.996756	Si016543m.g|Si024060m.g|Si009411m.g|Si032698m.g|Si035134m.g	sita:101784250|sita:101771724|sita:101784250|sita:101781826|sita:101783343|	101784250|101771724|101784250|101781826|101783343|	http://www.genome.jp/kegg-bin/show_pathway?sita00350/sita:101784250%09red/sita:101783343%09red/sita:101781826%09red/sita:101771724%09red
Lysine degradation	KEGG PATHWAY	sita00310	4	38	0.79207	0.996756	Si015003m.g|Si015166m.g|Si028728m.g|Si009245m.g	sita:101771013|sita:101769810|sita:101783431|sita:101773722|	101771013|101769810|101783431|101773722|	http://www.genome.jp/kegg-bin/show_pathway?sita00310/sita:101773722%09red/sita:101771013%09red/sita:101783431%09red/sita:101769810%09red
Phosphatidylinositol signaling system	KEGG PATHWAY	sita04070	7	63	0.794057	0.996756	Si021348m.g|Si035091m.g|Si005671m.g|Si026152m.g|Si001229m.g|Si035780m.g|Si037039m.g	sita:101754449|sita:101754197|sita:101766004|sita:101784131|sita:101763139|sita:101775806|sita:101785092|	101754449|101754197|101766004|101784131|101763139|101775806|101785092|	http://www.genome.jp/kegg-bin/show_pathway?sita04070/sita:101754449%09red/sita:101775806%09red/sita:101785092%09red/sita:101766004%09red/sita:101784131%09red/sita:101763139%09red/sita:101754197%09red
RNA polymerase	KEGG PATHWAY	sita03020	6	55	0.796199	0.996756	Si031442m.g|Si037640m.g|Si013247m.g|Si011067m.g|Si037339m.g|Si030216m.g	sita:101769946|sita:101779985|sita:101770061|sita:101775203|sita:101753098|sita:101759935|	101769946|101779985|101770061|101775203|101753098|101759935|	http://www.genome.jp/kegg-bin/show_pathway?sita03020/sita:101759935%09red/sita:101779985%09red/sita:101770061%09red/sita:101775203%09red/sita:101769946%09red/sita:101753098%09red
Flavonoid biosynthesis	KEGG PATHWAY	sita00941	3	31	0.819314	0.996756	Si013051m.g|Si019109m.g|Si022356m.g	sita:101761298|sita:101754899|sita:101777126|	101761298|101754899|101777126|	http://www.genome.jp/kegg-bin/show_pathway?sita00941/sita:101761298%09red/sita:101754899%09red/sita:101777126%09red
Ubiquinone and other terpenoid-quinone biosynthesis	KEGG PATHWAY	sita00130	4	40	0.821539	0.996756	Si020026m.g|Si022533m.g|Si016767m.g|Si031510m.g	sita:101764913|sita:101777009|sita:101766826|sita:101756828|	101764913|101777009|101766826|101756828|	http://www.genome.jp/kegg-bin/show_pathway?sita00130/sita:101756828%09red/sita:101777009%09red/sita:101766826%09red/sita:101764913%09red
Biosynthesis of secondary metabolites	KEGG PATHWAY	sita01110	146	1092	0.822942	0.996756	Si001247m.g|Si040875m.g|Si017037m.g|Si040258m.g|Si010432m.g|Si022125m.g|Si026480m.g|Si009411m.g|Si010403m.g|Si029593m.g|Si029762m.g|Si033895m.g|Si000306m.g|Si002053m.g|Si006879m.g|Si001958m.g|Si025809m.g|Si010422m.g|Si010547m.g|Si006263m.g|Si005900m.g|Si004098m.g|Si002304m.g|Si019109m.g|Si040211m.g|Si017046m.g|Si013564m.g|Si026215m.g|Si034590m.g|Si018128m.g|Si026762m.g|Si008492m.g|Si039851m.g|Si0…	sita:101768820|sita:101776911|sita:101784760|sita:101775939|sita:101759266|sita:101761340|sita:101754815|sita:101784250|sita:101783973|sita:101780050|sita:101769026|sita:101784162|sita:101786613|sita:101778806|sita:101760280|sita:101757720|sita:101782944|sita:101766030|sita:101757113|sita:101771480|sita:101763655|sita:101754874|sita:101779092|sita:101754899|sita:101783621|sita:101771128|sita:1017…	101768820|101776911|101784760|101775939|101759266|101761340|101754815|101784250|101783973|101780050|101769026|101784162|101786613|101778806|101760280|101757720|101782944|101766030|101757113|101771480|101763655|101754874|101779092|101754899|101783621|101771128|101756274|101756994|101773790|101756378|101753624|101766368|101778945|101756919|101773722|101785039|101781699|101760312|101780958|101779998…	http://www.genome.jp/kegg-bin/show_pathway?sita01110/sita:101773118%09red/sita:101754966%09red/sita:101754899%09red/sita:101763911%09red/sita:101765484%09red/sita:101754060%09red/sita:101784250%09red/sita:101773790%09red/sita:101758858%09red/sita:101777009%09red/sita:101784760%09red/sita:101781742%09red/sita:101754923%09red/sita:101756008%09red/sita:101781059%09red/sita:101756803%09red/sita:10176…
Non-homologous end-joining	KEGG PATHWAY	sita03450	1	12	0.826051	0.996756	Si016108m.g	sita:101763296|	101763296|	http://www.genome.jp/kegg-bin/show_pathway?sita03450/sita:101763296%09red
Regulation of autophagy	KEGG PATHWAY	sita04140	3	32	0.834435	0.996756	Si021995m.g|Si026369m.g|Si005356m.g	sita:101786950|sita:101758744|sita:101776111|	101786950|101758744|101776111|	http://www.genome.jp/kegg-bin/show_pathway?sita04140/sita:101786950%09red/sita:101758744%09red/sita:101776111%09red
Metabolic pathways	KEGG PATHWAY	sita01100	266	1956	0.840122	0.996756	Si040875m.g|Si001247m.g|Si029644m.g|Si026480m.g|Si010393m.g|Si022695m.g|Si031288m.g|Si006698m.g|Si040258m.g|Si010432m.g|Si035707m.g|Si005514m.g|Si000703m.g|Si009411m.g|Si010403m.g|Si029593m.g|Si029762m.g|Si002579m.g|Si033895m.g|Si000306m.g|Si036452m.g|Si006879m.g|Si023570m.g|Si001051m.g|Si000942m.g|Si022361m.g|Si003169m.g|Si026725m.g|Si006788m.g|Si010547m.g|Si006263m.g|Si021348m.g|Si005900m.g|Si0…	sita:101776911|sita:101768820|sita:101764402|sita:101754815|sita:101757769|sita:101754966|sita:101760620|sita:101762697|sita:101775939|sita:101759266|sita:101752582|sita:101783253|sita:101769502|sita:101784250|sita:101783973|sita:101780050|sita:101769026|sita:101767618|sita:101784162|sita:101786613|sita:101779189|sita:101760280|sita:101785215|sita:101752597|sita:101781495|sita:101760265|sita:1017…	101776911|101768820|101764402|101754815|101757769|101754966|101760620|101762697|101775939|101759266|101752582|101783253|101769502|101784250|101783973|101780050|101769026|101767618|101784162|101786613|101779189|101760280|101785215|101752597|101781495|101760265|101769386|101776711|101753657|101757113|101771480|101754449|101763655|101754874|101764872|101784978|101754899|101783621|101775308|101785596…	http://www.genome.jp/kegg-bin/show_pathway?sita01100/sita:101768770%09red/sita:101757769%09red/sita:101757720%09red/sita:101754966%09red/sita:101754899%09red/sita:101754478%09red/sita:101784259%09red/sita:101779542%09red/sita:101752734%09red/sita:101784250%09red/sita:101773790%09red/sita:101763225%09red/sita:101759935%09red/sita:101764402%09red/sita:101752597%09red/sita:101763545%09red/sita:10176…
Diterpenoid biosynthesis	KEGG PATHWAY	sita00904	2	23	0.840833	0.996756	Si025809m.g|Si040211m.g	sita:101782944|sita:101783621|	101782944|101783621|	http://www.genome.jp/kegg-bin/show_pathway?sita00904/sita:101783621%09red/sita:101782944%09red
Phenylpropanoid biosynthesis	KEGG PATHWAY	sita00940	30	250	0.852515	0.996756	Si014105m.g|Si001247m.g|Si040875m.g|Si002134m.g|Si006847m.g|Si030428m.g|Si010455m.g|Si002053m.g|Si001958m.g|Si021785m.g|Si010422m.g|Si010547m.g|Si005514m.g|Si013626m.g|Si001988m.g|Si016767m.g|Si034989m.g|Si013564m.g|Si010449m.g|Si036541m.g|Si006833m.g|Si000575m.g|Si009882m.g|Si006283m.g|Si002216m.g|Si030527m.g|Si002248m.g|Si039188m.g|Si022557m.g|Si035308m.g	sita:101761528|sita:101768820|sita:101776911|sita:101759894|sita:101785020|sita:101772496|sita:101786111|sita:101778806|sita:101757720|sita:101766064|sita:101766030|sita:101757113|sita:101783253|sita:101782190|sita:101756919|sita:101766826|sita:101779998|sita:101756274|sita:101776008|sita:101763258|sita:101774598|sita:101770565|sita:101776688|sita:101769477|sita:101772567|sita:101775750|sita:1017…	101761528|101768820|101776911|101759894|101785020|101772496|101786111|101778806|101757720|101766064|101766030|101757113|101783253|101782190|101756919|101766826|101779998|101756274|101776008|101763258|101774598|101770565|101776688|101769477|101772567|101775750|101765161|101782429|101763346|101781059|	http://www.genome.jp/kegg-bin/show_pathway?sita00940/sita:101756919%09red/sita:101757720%09red/sita:101779998%09red/sita:101765161%09red/sita:101766826%09red/sita:101782429%09red/sita:101774598%09red/sita:101766030%09red/sita:101772567%09red/sita:101759894%09red/sita:101781059%09red/sita:101776008%09red/sita:101776911%09red/sita:101769477%09red/sita:101782190%09red/sita:101757113%09red/sita:10177…
Biotin metabolism	KEGG PATHWAY	sita00780	2	24	0.856534	0.996756	Si015973m.g|Si030207m.g	sita:101766275|sita:101763044|	101766275|101763044|	http://www.genome.jp/kegg-bin/show_pathway?sita00780/sita:101766275%09red/sita:101763044%09red
Pentose phosphate pathway	KEGG PATHWAY	sita00030	5	52	0.86033	0.996756	Si036978m.g|Si038640m.g|Si000128m.g|Si026480m.g|Si008821m.g	sita:101757563|sita:101758146|sita:101762411|sita:101754815|sita:101763911|	101757563|101758146|101762411|101754815|101763911|	http://www.genome.jp/kegg-bin/show_pathway?sita00030/sita:101763911%09red/sita:101762411%09red/sita:101757563%09red/sita:101758146%09red/sita:101754815%09red
Glycolysis / Gluconeogenesis	KEGG PATHWAY	sita00010	15	135	0.862263	0.996756	Si000128m.g|Si026480m.g|Si001323m.g|Si039110m.g|Si022695m.g|Si009915m.g|Si030636m.g|Si014034m.g|Si032698m.g|Si011242m.g|Si002304m.g|Si001129m.g|Si001164m.g|Si001653m.g|Si009681m.g	sita:101762411|sita:101754815|sita:101775414|sita:101782013|sita:101754966|sita:101763461|sita:101773317|sita:101768835|sita:101781826|sita:101781831|sita:101779092|sita:101756109|sita:101754626|sita:101760312|sita:101756978|	101762411|101754815|101775414|101782013|101754966|101763461|101773317|101768835|101781826|101781831|101779092|101756109|101754626|101760312|101756978|	http://www.genome.jp/kegg-bin/show_pathway?sita00010/sita:101775414%09red/sita:101781831%09red/sita:101754966%09red/sita:101756109%09red/sita:101763461%09red/sita:101754815%09red/sita:101773317%09red/sita:101768835%09red/sita:101781826%09red/sita:101760312%09red/sita:101779092%09red/sita:101782013%09red/sita:101756978%09red/sita:101762411%09red/sita:101754626%09red
Glutathione metabolism	KEGG PATHWAY	sita00480	13	119	0.862592	0.996756	Si037246m.g|Si010452m.g|Si002907m.g|Si037344m.g|Si010652m.g|Si037370m.g|Si010934m.g|Si017077m.g|Si037390m.g|Si024691m.g|Si001282m.g|Si010467m.g|Si037373m.g	sita:101766913|sita:101786781|sita:101781774|sita:101759868|sita:101776821|sita:101759060|sita:101763742|sita:101780973|sita:101766640|sita:101784425|sita:101769230|sita:101775209|sita:101766234|	101766913|101786781|101781774|101759868|101776821|101759060|101763742|101780973|101766640|101784425|101769230|101775209|101766234|	http://www.genome.jp/kegg-bin/show_pathway?sita00480/sita:101766640%09red/sita:101763742%09red/sita:101759060%09red/sita:101776821%09red/sita:101780973%09red/sita:101786781%09red/sita:101766234%09red/sita:101784425%09red/sita:101781774%09red/sita:101769230%09red/sita:101775209%09red/sita:101759868%09red/sita:101766913%09red
Stilbenoid, diarylheptanoid and gingerol biosynthesis	KEGG PATHWAY	sita00945	1	14	0.867112	0.996756	Si006263m.g	sita:101771480|	101771480|	http://www.genome.jp/kegg-bin/show_pathway?sita00945/sita:101771480%09red
Valine, leucine and isoleucine degradation	KEGG PATHWAY	sita00280	4	44	0.870143	0.996756	Si009681m.g|Si001653m.g|Si036293m.g|Si009915m.g	sita:101756978|sita:101760312|sita:101762712|sita:101763461|	101756978|101760312|101762712|101763461|	http://www.genome.jp/kegg-bin/show_pathway?sita00280/sita:101760312%09red/sita:101762712%09red/sita:101763461%09red/sita:101756978%09red
Pantothenate and CoA biosynthesis	KEGG PATHWAY	sita00770	2	25	0.870806	0.996756	Si017046m.g|Si036293m.g	sita:101771128|sita:101762712|	101771128|101762712|	http://www.genome.jp/kegg-bin/show_pathway?sita00770/sita:101762712%09red/sita:101771128%09red
Fatty acid degradation	KEGG PATHWAY	sita00071	4	46	0.889851	0.996756	Si000590m.g|Si032698m.g|Si006012m.g|Si026044m.g	sita:101784059|sita:101781826|sita:101761473|sita:101761049|	101784059|101781826|101761473|101761049|	http://www.genome.jp/kegg-bin/show_pathway?sita00071/sita:101761049%09red/sita:101781826%09red/sita:101761473%09red/sita:101784059%09red
Ether lipid metabolism	KEGG PATHWAY	sita00565	2	27	0.895503	0.996756	Si034266m.g|Si006250m.g	sita:101770418|sita:101780677|	101770418|101780677|	http://www.genome.jp/kegg-bin/show_pathway?sita00565/sita:101780677%09red/sita:101770418%09red
Oxidative phosphorylation	KEGG PATHWAY	sita00190	15	141	0.897262	0.996756	Si000533m.g|Si031765m.g|Si030946m.g|Si018247m.g|Si007403m.g|Si014548m.g|Si005404m.g|Si037946m.g|Si022898m.g|Si034721m.g|Si037485m.g|Si032210m.g|Si036888m.g|Si029406m.g|Si021111m.g	sita:101763014|sita:101755889|sita:101755473|sita:101766276|sita:101754187|sita:101780192|sita:101759215|sita:101775674|sita:101764430|sita:101755114|sita:101770956|sita:101775808|sita:101772827|sita:101778871|sita:101755662|	101763014|101755889|101755473|101766276|101754187|101780192|101759215|101775674|101764430|101755114|101770956|101775808|101772827|101778871|101755662|	http://www.genome.jp/kegg-bin/show_pathway?sita00190/sita:101755114%09red/sita:101772827%09red/sita:101755889%09red/sita:101763014%09red/sita:101754187%09red/sita:101775808%09red/sita:101770956%09red/sita:101755662%09red/sita:101766276%09red/sita:101780192%09red/sita:101778871%09red/sita:101755473%09red/sita:101775674%09red/sita:101759215%09red/sita:101764430%09red
Arachidonic acid metabolism	KEGG PATHWAY	sita00590	1	16	0.898485	0.996756	Si037733m.g	sita:101759466|	101759466|	http://www.genome.jp/kegg-bin/show_pathway?sita00590/sita:101759466%09red
Glycosaminoglycan degradation	KEGG PATHWAY	sita00531	1	16	0.898485	0.996756	Si021738m.g	sita:101773345|	101773345|	http://www.genome.jp/kegg-bin/show_pathway?sita00531/sita:101773345%09red
Lysine biosynthesis	KEGG PATHWAY	sita00300	1	17	0.911275	0.996756	Si029762m.g	sita:101769026|	101769026|	http://www.genome.jp/kegg-bin/show_pathway?sita00300/sita:101769026%09red
Taurine and hypotaurine metabolism	KEGG PATHWAY	sita00430	1	17	0.911275	0.996756	Si009908m.g	sita:101777099|	101777099|	http://www.genome.jp/kegg-bin/show_pathway?sita00430/sita:101777099%09red
Phenylalanine, tyrosine and tryptophan biosynthesis	KEGG PATHWAY	sita00400	4	51	0.928069	0.996756	Si030944m.g|Si021763m.g|Si040258m.g|Si018128m.g	sita:101775600|sita:101771065|sita:101775939|sita:101756378|	101775600|101771065|101775939|101756378|	http://www.genome.jp/kegg-bin/show_pathway?sita00400/sita:101775939%09red/sita:101775600%09red/sita:101771065%09red/sita:101756378%09red
Protein export	KEGG PATHWAY	sita03060	5	61	0.930504	0.996756	Si009778m.g|Si011301m.g|Si009750m.g|Si004989m.g|Si016582m.g	sita:101773390|sita:101772624|sita:101771233|sita:101764333|sita:101775309|	101773390|101772624|101771233|101764333|101775309|	http://www.genome.jp/kegg-bin/show_pathway?sita03060/sita:101771233%09red/sita:101773390%09red/sita:101772624%09red/sita:101775309%09red/sita:101764333%09red
Sphingolipid metabolism	KEGG PATHWAY	sita00600	2	32	0.939317	0.996756	Si035904m.g|Si029987m.g	sita:101786040|sita:101756166|	101786040|101756166|	http://www.genome.jp/kegg-bin/show_pathway?sita00600/sita:101756166%09red/sita:101786040%09red
Propanoate metabolism	KEGG PATHWAY	sita00640	1	20	0.940768	0.996756	Si017316m.g	sita:101772328|	101772328|	http://www.genome.jp/kegg-bin/show_pathway?sita00640/sita:101772328%09red
Pentose and glucuronate interconversions	KEGG PATHWAY	sita00040	4	54	0.944801	0.996756	Si000786m.g|Si029684m.g|Si013662m.g|Si000942m.g	sita:101775308|sita:101775749|sita:101780186|sita:101781495|	101775308|101775749|101780186|101781495|	http://www.genome.jp/kegg-bin/show_pathway?sita00040/sita:101781495%09red/sita:101775308%09red/sita:101775749%09red/sita:101780186%09red
SNARE interactions in vesicular transport	KEGG PATHWAY	sita04130	2	33	0.945673	0.996756	Si030643m.g|Si014665m.g	sita:101757102|sita:101760343|	101757102|101760343|	http://www.genome.jp/kegg-bin/show_pathway?sita04130/sita:101760343%09red/sita:101757102%09red
Pyruvate metabolism	KEGG PATHWAY	sita00620	7	83	0.946298	0.996756	Si013632m.g|Si010442m.g|Si039110m.g|Si009915m.g|Si009681m.g|Si001653m.g|Si014184m.g	sita:101754520|sita:101765343|sita:101782013|sita:101763461|sita:101756978|sita:101760312|sita:101778296|	101754520|101765343|101782013|101763461|101756978|101760312|101778296|	http://www.genome.jp/kegg-bin/show_pathway?sita00620/sita:101754520%09red/sita:101756978%09red/sita:101778296%09red/sita:101763461%09red/sita:101765343%09red/sita:101760312%09red/sita:101782013%09red
Cysteine and methionine metabolism	KEGG PATHWAY	sita00270	8	94	0.952929	0.996756	Si010442m.g|Si028691m.g|Si010368m.g|Si006788m.g|Si033890m.g|Si008492m.g|Si006949m.g|Si017837m.g	sita:101765343|sita:101778313|sita:101779131|sita:101753657|sita:101774591|sita:101766368|sita:101785643|sita:101756803|	101765343|101778313|101779131|101753657|101774591|101766368|101785643|101756803|	http://www.genome.jp/kegg-bin/show_pathway?sita00270/sita:101756803%09red/sita:101785643%09red/sita:101774591%09red/sita:101765343%09red/sita:101753657%09red/sita:101779131%09red/sita:101778313%09red/sita:101766368%09red
Phenylalanine metabolism	KEGG PATHWAY	sita00360	19	190	0.95463	0.996756	Si014105m.g|Si040875m.g|Si002134m.g|Si001958m.g|Si016767m.g|Si010422m.g|Si016543m.g|Si010547m.g|Si002216m.g|Si036541m.g|Si009411m.g|Si002053m.g|Si030527m.g|Si002248m.g|Si039188m.g|Si001988m.g|Si006833m.g|Si022557m.g|Si030428m.g	sita:101761528|sita:101776911|sita:101759894|sita:101757720|sita:101766826|sita:101766030|sita:101784250|sita:101757113|sita:101772567|sita:101763258|sita:101784250|sita:101778806|sita:101775750|sita:101765161|sita:101782429|sita:101756919|sita:101774598|sita:101763346|sita:101772496|	101761528|101776911|101759894|101757720|101766826|101766030|101784250|101757113|101772567|101763258|101784250|101778806|101775750|101765161|101782429|101756919|101774598|101763346|101772496|	http://www.genome.jp/kegg-bin/show_pathway?sita00360/sita:101775750%09red/sita:101756919%09red/sita:101778806%09red/sita:101782429%09red/sita:101763346%09red/sita:101757720%09red/sita:101761528%09red/sita:101763258%09red/sita:101765161%09red/sita:101766826%09red/sita:101757113%09red/sita:101774598%09red/sita:101766030%09red/sita:101772567%09red/sita:101776911%09red/sita:101759894%09red/sita:10178…
Biosynthesis of unsaturated fatty acids	KEGG PATHWAY	sita01040	3	47	0.959915	0.996756	Si001758m.g|Si010296m.g|Si006012m.g	sita:101763005|sita:101754797|sita:101761473|	101763005|101754797|101761473|	http://www.genome.jp/kegg-bin/show_pathway?sita01040/sita:101754797%09red/sita:101761473%09red/sita:101763005%09red
Arginine and proline metabolism	KEGG PATHWAY	sita00330	5	68	0.961214	0.996756	Si009973m.g|Si036452m.g|Si010376m.g|Si029301m.g|Si035905m.g	sita:101768863|sita:101779189|sita:101760066|sita:101773856|sita:101778373|	101768863|101779189|101760066|101773856|101778373|	http://www.genome.jp/kegg-bin/show_pathway?sita00330/sita:101779189%09red/sita:101760066%09red/sita:101768863%09red/sita:101778373%09red/sita:101773856%09red
Fatty acid metabolism	KEGG PATHWAY	sita01212	7	88	0.963172	0.996756	Si000590m.g|Si030207m.g|Si001758m.g|Si006012m.g|Si026044m.g|Si015973m.g|Si010296m.g	sita:101784059|sita:101763044|sita:101763005|sita:101761473|sita:101761049|sita:101766275|sita:101754797|	101784059|101763044|101763005|101761473|101761049|101766275|101754797|	http://www.genome.jp/kegg-bin/show_pathway?sita01212/sita:101761049%09red/sita:101766275%09red/sita:101754797%09red/sita:101784059%09red/sita:101763044%09red/sita:101763005%09red/sita:101761473%09red
Glycerophospholipid metabolism	KEGG PATHWAY	sita00564	8	98	0.964803	0.996756	Si040766m.g|Si006250m.g|Si021348m.g|Si022242m.g|Si036072m.g|Si001229m.g|Si035645m.g|Si034266m.g	sita:101758092|sita:101780677|sita:101754449|sita:101783877|sita:101768515|sita:101763139|sita:101783091|sita:101770418|	101758092|101780677|101754449|101783877|101768515|101763139|101783091|101770418|	http://www.genome.jp/kegg-bin/show_pathway?sita00564/sita:101754449%09red/sita:101780677%09red/sita:101783091%09red/sita:101768515%09red/sita:101758092%09red/sita:101783877%09red/sita:101770418%09red/sita:101763139%09red
Cutin, suberine and wax biosynthesis	KEGG PATHWAY	sita00073	1	24	0.965446	0.996756	Si016567m.g	sita:101775847|	101775847|	http://www.genome.jp/kegg-bin/show_pathway?sita00073/sita:101775847%09red
2-Oxocarboxylic acid metabolism	KEGG PATHWAY	sita01210	3	49	0.967223	0.996756	Si017046m.g|Si029301m.g|Si036293m.g	sita:101771128|sita:101773856|sita:101762712|	101771128|101773856|101762712|	http://www.genome.jp/kegg-bin/show_pathway?sita01210/sita:101762712%09red/sita:101771128%09red/sita:101773856%09red
Biosynthesis of amino acids	KEGG PATHWAY	sita01230	24	242	0.973116	0.996756	Si000128m.g|Si026480m.g|Si029301m.g|Si010368m.g|Si021763m.g|Si040258m.g|Si006949m.g|Si014034m.g|Si029762m.g|Si034855m.g|Si008821m.g|Si039110m.g|Si006788m.g|Si038640m.g|Si035240m.g|Si036293m.g|Si034791m.g|Si012713m.g|Si030944m.g|Si017046m.g|Si030636m.g|Si018128m.g|Si011242m.g|Si022755m.g	sita:101762411|sita:101754815|sita:101773856|sita:101779131|sita:101771065|sita:101775939|sita:101785643|sita:101768835|sita:101769026|sita:101781742|sita:101763911|sita:101782013|sita:101753657|sita:101758146|sita:101758360|sita:101762712|sita:101754060|sita:101785039|sita:101775600|sita:101771128|sita:101773317|sita:101756378|sita:101781831|sita:101769584|	101762411|101754815|101773856|101779131|101771065|101775939|101785643|101768835|101769026|101781742|101763911|101782013|101753657|101758146|101758360|101762712|101754060|101785039|101775600|101771128|101773317|101756378|101781831|101769584|	http://www.genome.jp/kegg-bin/show_pathway?sita01230/sita:101763911%09red/sita:101753657%09red/sita:101769026%09red/sita:101754060%09red/sita:101775600%09red/sita:101769584%09red/sita:101773856%09red/sita:101785039%09red/sita:101781742%09red/sita:101768835%09red/sita:101779131%09red/sita:101782013%09red/sita:101762411%09red/sita:101762712%09red/sita:101775939%09red/sita:101758146%09red/sita:10175…
Peroxisome	KEGG PATHWAY	sita04146	7	93	0.975088	0.996756	Si000590m.g|Si035397m.g|Si006012m.g|Si026044m.g|Si030630m.g|Si029923m.g|Si037598m.g	sita:101784059|sita:101786980|sita:101761473|sita:101761049|sita:101763578|sita:101764932|sita:101763792|	101784059|101786980|101761473|101761049|101763578|101764932|101763792|	http://www.genome.jp/kegg-bin/show_pathway?sita04146/sita:101761049%09red/sita:101786980%09red/sita:101763792%09red/sita:101764932%09red/sita:101763578%09red/sita:101784059%09red/sita:101761473%09red
Terpenoid backbone biosynthesis	KEGG PATHWAY	sita00900	4	65	0.980093	0.996756	Si022125m.g|Si017037m.g|Si009658m.g|Si013486m.g	sita:101761340|sita:101784760|sita:101771563|sita:101754923|	101761340|101784760|101771563|101754923|	http://www.genome.jp/kegg-bin/show_pathway?sita00900/sita:101771563%09red/sita:101761340%09red/sita:101784760%09red/sita:101754923%09red
N-Glycan biosynthesis	KEGG PATHWAY	sita00510	2	42	0.980394	0.996756	Si022434m.g|Si000820m.g	sita:101755522|sita:101765286|	101755522|101765286|	http://www.genome.jp/kegg-bin/show_pathway?sita00510/sita:101765286%09red/sita:101755522%09red
Steroid biosynthesis	KEGG PATHWAY	sita00100	2	44	0.984442	0.996756	Si030398m.g|Si006158m.g	sita:101756008|sita:101757042|	101756008|101757042|	http://www.genome.jp/kegg-bin/show_pathway?sita00100/sita:101757042%09red/sita:101756008%09red
Nitrogen metabolism	KEGG PATHWAY	sita00910	1	33	0.98973	0.996756	Si035905m.g	sita:101778373|	101778373|	http://www.genome.jp/kegg-bin/show_pathway?sita00910/sita:101778373%09red
Basal transcription factors	KEGG PATHWAY	sita03022	2	52	0.993916	0.996756	Si035096m.g|Si034500m.g	sita:101759194|sita:101765259|	101759194|101765259|	http://www.genome.jp/kegg-bin/show_pathway?sita03022/sita:101765259%09red/sita:101759194%09red
Ubiquitin mediated proteolysis	KEGG PATHWAY	sita04120	9	138	0.996756	0.996756	Si039721m.g|Si020286m.g|Si007428m.g|Si030199m.g|Si013362m.g|Si003246m.g|Si016445m.g|Si021179m.g|Si018607m.g	sita:101757948|sita:101763569|sita:101784577|sita:101770900|sita:101764930|sita:101778020|sita:101780726|sita:101767028|sita:101785004|	101757948|101763569|101784577|101770900|101764930|101778020|101780726|101767028|101785004|	http://www.genome.jp/kegg-bin/show_pathway?sita04120/sita:101763569%09red/sita:101757948%09red/sita:101764930%09red/sita:101778020%09red/sita:101770900%09red/sita:101767028%09red/sita:101780726%09red/sita:101784577%09red/sita:101785004%09red
--------------------
#Term	Database	ID	Input number	Background number	P-Value	Corrected P-Value	Input	KEGG_ID/KO	Entrez_ID	Hyperlink
--------------------
#Term	Database	ID	Input number	Background number	P-Value	Corrected P-Value	Input	KEGG_ID/KO	Entrez_ID	Hyperlink
--------------------

## Sheet: YG2T vs YG2C_up.DEG_KEGG
##Databases: KEGG PATHWAY
##Statistical test method: hypergeometric test / Fisher's exact test
##FDR correction method: Benjamini and Hochberg
#Term	Database	ID	Input number	Background number	P-Value	Corrected P-Value	Input	KEGG_ID/KO	Entrez_ID	Hyperlink
Phenylpropanoid biosynthesis	KEGG PATHWAY	sita00940	86	250	5.59e-10	6.54e-08	Si017811m.g|Si008457m.g|Si034944m.g|Si010609m.g|Si011978m.g|Si012753m.g|Si008433m.g|Si009939m.g|Si020102m.g|Si026617m.g|Si025162m.g|Si029565m.g|Si030007m.g|Si036566m.g|Si022114m.g|Si022667m.g|Si036496m.g|Si030597m.g|Si032112m.g|Si032721m.g|Si013489m.g|Si010429m.g|Si030289m.g|Si020707m.g|Si030339m.g|Si029509m.g|Si011734m.g|Si016467m.g|Si035033m.g|Si010419m.g|Si022669m.g|Si006869m.g|Si006880m.g|Si0…	sita:101757067|sita:101775807|sita:101769729|sita:101779806|sita:101755357|sita:101775205|sita:101774322|sita:101780746|sita:101773011|sita:101764963|sita:101763748|sita:101765746|sita:101758441|sita:101753387|sita:101768416|sita:101781049|sita:101766490|sita:101777113|sita:101760480|sita:101784113|sita:101776259|sita:101783292|sita:101756551|sita:101755294|sita:101776699|sita:101784519|sita:1017…	101757067|101775807|101769729|101779806|101755357|101775205|101774322|101780746|101773011|101764963|101763748|101765746|101758441|101753387|101768416|101781049|101766490|101777113|101760480|101784113|101776259|101783292|101756551|101755294|101776699|101784519|101774929|101780720|101781746|101766856|101763208|101786716|101770951|101777526|101779898|101784113|101758359|101753438|101772606|101785869…	http://www.genome.jp/kegg-bin/show_pathway?sita00940/sita:101756652%09red/sita:101753438%09red/sita:101784783%09red/sita:101780746%09red/sita:101756766%09red/sita:101779898%09red/sita:101756102%09red/sita:101775962%09red/sita:101783292%09red/sita:101773011%09red/sita:101754194%09red/sita:101786865%09red/sita:101784519%09red/sita:101777786%09red/sita:101782224%09red/sita:101768416%09red/sita:10177…
Phenylalanine metabolism	KEGG PATHWAY	sita00360	62	190	6.43e-07	3.69e-05	Si019982m.g|Si017811m.g|Si006919m.g|Si016442m.g|Si008457m.g|Si017824m.g|Si030339m.g|Si006490m.g|Si020718m.g|Si025196m.g|Si036611m.g|Si013489m.g|Si011734m.g|Si002014m.g|Si030179m.g|Si035033m.g|Si032112m.g|Si026401m.g|Si031051m.g|Si008174m.g|Si036567m.g|Si017751m.g|Si010609m.g|Si008158m.g|Si010419m.g|Si030595m.g|Si019256m.g|Si020707m.g|Si034944m.g|Si026617m.g|Si025162m.g|Si006869m.g|Si017693m.g|Si0…	sita:101756254|sita:101757067|sita:101756766|sita:101757997|sita:101775807|sita:101768840|sita:101776699|sita:101784980|sita:101756102|sita:101764555|sita:101758359|sita:101776259|sita:101774929|sita:101778284|sita:101758456|sita:101781746|sita:101760480|sita:101785339|sita:101757638|sita:101786325|sita:101759461|sita:101756531|sita:101779806|sita:101759739|sita:101766856|sita:101778334|sita:1017…	101756254|101757067|101756766|101757997|101775807|101768840|101776699|101784980|101756102|101764555|101758359|101776259|101774929|101778284|101758456|101781746|101760480|101785339|101757638|101786325|101759461|101756531|101779806|101759739|101766856|101778334|101756652|101755294|101769729|101764963|101763748|101786716|101779763|101780720|101782279|101777526|101779898|101755781|101785869|101758864…	http://www.genome.jp/kegg-bin/show_pathway?sita00360/sita:101756652%09red/sita:101756766%09red/sita:101760480%09red/sita:101776237%09red/sita:101779898%09red/sita:101756102%09red/sita:101755781%09red/sita:101763748%09red/sita:101776301%09red/sita:101782224%09red/sita:101768416%09red/sita:101759264%09red/sita:101785339%09red/sita:101769729%09red/sita:101776259%09red/sita:101759739%09red/sita:10178…
Glutathione metabolism	KEGG PATHWAY	sita00480	45	119	9.46e-07	3.69e-05	Si002764m.g|Si023158m.g|Si016879m.g|Si023186m.g|Si037383m.g|Si004833m.g|Si037137m.g|Si038574m.g|Si014193m.g|Si030665m.g|Si037321m.g|Si031035m.g|Si002748m.g|Si037387m.g|Si002815m.g|Si002716m.g|Si004001m.g|Si004350m.g|Si023188m.g|Si031046m.g|Si026861m.g|Si002802m.g|Si006330m.g|Si007180m.g|Si002820m.g|Si030121m.g|Si016930m.g|Si037319m.g|Si037213m.g|Si002783m.g|Si037271m.g|Si038125m.g|Si036810m.g|Si0…	sita:101776918|sita:101783067|sita:101780583|sita:101782651|sita:101758247|sita:101767217|sita:101765948|sita:101783765|sita:101753441|sita:101760080|sita:101757428|sita:101761945|sita:101776513|sita:101757829|sita:101777608|sita:101767617|sita:101773133|sita:101773133|sita:101783868|sita:101756971|sita:101786937|sita:101778030|sita:101785640|sita:101758250|sita:101775016|sita:101759806|sita:1017…	101776918|101783067|101780583|101782651|101758247|101767217|101765948|101783765|101753441|101760080|101757428|101761945|101776513|101757829|101777608|101767617|101773133|101773133|101783868|101756971|101786937|101778030|101785640|101758250|101775016|101759806|101783950|101785634|101784448|101775422|101763376|101765264|101782260|101776517|101785132|101776115|101765264|101767877|101760610|101767763…	http://www.genome.jp/kegg-bin/show_pathway?sita00480/sita:101783067%09red/sita:101776115%09red/sita:101784448%09red/sita:101773133%09red/sita:101756971%09red/sita:101761158%09red/sita:101785132%09red/sita:101763376%09red/sita:101764756%09red/sita:101767217%09red/sita:101780583%09red/sita:101765264%09red/sita:101757829%09red/sita:101785634%09red/sita:101778030%09red/sita:101758250%09red/sita:10176…
Biosynthesis of secondary metabolites	KEGG PATHWAY	sita01110	225	1092	1.5e-05	0.000434393	Si017380m.g|Si017751m.g|Si008457m.g|Si010480m.g|Si017147m.g|Si022300m.g|Si017253m.g|Si034948m.g|Si011978m.g|Si010827m.g|Si030179m.g|Si017811m.g|Si026401m.g|Si036155m.g|Si026679m.g|Si021993m.g|Si029992m.g|Si032235m.g|Si012646m.g|Si030597m.g|Si016771m.g|Si019533m.g|Si009939m.g|Si006588m.g|Si020102m.g|Si026617m.g|Si025162m.g|Si020675m.g|Si029565m.g|Si021510m.g|Si030007m.g|Si001132m.g|Si004002m.g|Si0…	sita:101784500|sita:101756531|sita:101775807|sita:101762712|sita:101777905|sita:101764145|sita:101769241|sita:101771740|sita:101755357|sita:101763181|sita:101758456|sita:101757067|sita:101785339|sita:101784324|sita:101783869|sita:101784144|sita:101760477|sita:101770902|sita:101758858|sita:101777113|sita:101771119|sita:101769096|sita:101780746|sita:101771478|sita:101773011|sita:101764963|sita:1017…	101784500|101756531|101775807|101762712|101777905|101764145|101769241|101771740|101755357|101763181|101758456|101757067|101785339|101784324|101783869|101784144|101760477|101770902|101758858|101777113|101771119|101769096|101780746|101771478|101773011|101764963|101763748|101781905|101765746|101757538|101758441|101776903|101781099|101758858|101763587|101753387|101768416|101781049|101784673|101764401…	http://www.genome.jp/kegg-bin/show_pathway?sita01110/sita:101756766%09red/sita:101784688%09red/sita:101770139%09red/sita:101771478%09red/sita:101756171%09red/sita:101779898%09red/sita:101756186%09red/sita:101773011%09red/sita:101776903%09red/sita:101773953%09red/sita:101766113%09red/sita:101769729%09red/sita:101754944%09red/sita:101784601%09red/sita:101759739%09red/sita:101763548%09red/sita:10176…
Nitrogen metabolism	KEGG PATHWAY	sita00910	19	33	1.86e-05	0.000434393	Si020228m.g|Si014238m.g|Si036352m.g|Si019545m.g|Si002140m.g|Si004444m.g|Si016715m.g|Si038168m.g|Si019646m.g|Si000006m.g|Si001397m.g|Si016891m.g|Si036280m.g|Si016894m.g|Si019373m.g|Si003882m.g|Si013224m.g|Si019202m.g|Si028677m.g	sita:101768294|sita:101763973|sita:101757176|sita:101767080|sita:101779266|sita:101776791|sita:101777206|sita:101775389|sita:101760744|sita:101785947|sita:101752872|sita:101768294|sita:101754854|sita:101760340|sita:101769781|sita:101779266|sita:101760744|sita:101768698|sita:101766581|	101768294|101763973|101757176|101767080|101779266|101776791|101777206|101775389|101760744|101785947|101752872|101768294|101754854|101760340|101769781|101779266|101760744|101768698|101766581|	http://www.genome.jp/kegg-bin/show_pathway?sita00910/sita:101769781%09red/sita:101775389%09red/sita:101785947%09red/sita:101766581%09red/sita:101760340%09red/sita:101767080%09red/sita:101752872%09red/sita:101754854%09red/sita:101777206%09red/sita:101763973%09red/sita:101760744%09red/sita:101757176%09red/sita:101768294%09red/sita:101776791%09red/sita:101779266%09red/sita:101768698%09red
Cutin, suberine and wax biosynthesis	KEGG PATHWAY	sita00073	11	24	0.00424128	0.082705	Si000914m.g|Si026351m.g|Si013616m.g|Si012313m.g|Si013591m.g|Si034638m.g|Si020195m.g|Si004010m.g|Si009766m.g|Si029585m.g|Si038675m.g	sita:101759222|sita:101765226|sita:101774781|sita:101772770|sita:101775451|sita:101765133|sita:101757229|sita:101781378|sita:101786122|sita:101757496|sita:101764887|	101759222|101765226|101774781|101772770|101775451|101765133|101757229|101781378|101786122|101757496|101764887|	http://www.genome.jp/kegg-bin/show_pathway?sita00073/sita:101759222%09red/sita:101757496%09red/sita:101781378%09red/sita:101765226%09red/sita:101757229%09red/sita:101786122%09red/sita:101772770%09red/sita:101774781%09red/sita:101765133%09red/sita:101775451%09red/sita:101764887%09red
Tropane, piperidine and pyridine alkaloid biosynthesis	KEGG PATHWAY	sita00960	11	25	0.00538984	0.0900874	Si006517m.g|Si026401m.g|Si016442m.g|Si026384m.g|Si006490m.g|Si002514m.g|Si028032m.g|Si027548m.g|Si026370m.g|Si002515m.g|Si027412m.g	sita:101758101|sita:101785339|sita:101757997|sita:101755781|sita:101784980|sita:101766395|sita:101754834|sita:101755235|sita:101782097|sita:101766810|sita:101777545|	101758101|101785339|101757997|101755781|101784980|101766395|101754834|101755235|101782097|101766810|101777545|	http://www.genome.jp/kegg-bin/show_pathway?sita00960/sita:101754834%09red/sita:101766810%09red/sita:101766395%09red/sita:101757997%09red/sita:101782097%09red/sita:101755781%09red/sita:101784980%09red/sita:101777545%09red/sita:101755235%09red/sita:101785339%09red/sita:101758101%09red
Flavonoid biosynthesis	KEGG PATHWAY	sita00941	12	31	0.00827637	0.121042	Si029887m.g|Si009992m.g|Si005186m.g|Si036958m.g|Si017742m.g|Si009939m.g|Si022114m.g|Si011922m.g|Si013787m.g|Si011978m.g|Si010275m.g|Si006486m.g	sita:101760763|sita:101774247|sita:101769770|sita:101769182|sita:101780580|sita:101780746|sita:101768416|sita:101783722|sita:101753438|sita:101755357|sita:101774247|sita:101777158|	101760763|101774247|101769770|101769182|101780580|101780746|101768416|101783722|101753438|101755357|101774247|101777158|	http://www.genome.jp/kegg-bin/show_pathway?sita00941/sita:101777158%09red/sita:101753438%09red/sita:101780580%09red/sita:101774247%09red/sita:101768416%09red/sita:101783722%09red/sita:101760763%09red/sita:101769770%09red/sita:101755357%09red/sita:101769182%09red/sita:101780746%09red
Stilbenoid, diarylheptanoid and gingerol biosynthesis	KEGG PATHWAY	sita00945	7	14	0.0151745	0.197268	Si029887m.g|Si029992m.g|Si022114m.g|Si009939m.g|Si013787m.g|Si011978m.g|Si006486m.g	sita:101760763|sita:101760477|sita:101768416|sita:101780746|sita:101753438|sita:101755357|sita:101777158|	101760763|101760477|101768416|101780746|101753438|101755357|101777158|	http://www.genome.jp/kegg-bin/show_pathway?sita00945/sita:101777158%09red/sita:101753438%09red/sita:101780746%09red/sita:101760477%09red/sita:101760763%09red/sita:101768416%09red/sita:101755357%09red
Metabolic pathways	KEGG PATHWAY	sita01100	331	1956	0.0310113	0.362833	Si014629m.g|Si030121m.g|Si017380m.g|Si016879m.g|Si001641m.g|Si017751m.g|Si008457m.g|Si010480m.g|Si017147m.g|Si022300m.g|Si026237m.g|Si034948m.g|Si000006m.g|Si014981m.g|Si011978m.g|Si001153m.g|Si006820m.g|Si030179m.g|Si036352m.g|Si017811m.g|Si036937m.g|Si026401m.g|Si016171m.g|Si001160m.g|Si021993m.g|Si017639m.g|Si022926m.g|Si009713m.g|Si004760m.g|Si009939m.g|Si006588m.g|Si020102m.g|Si000852m.g|Si0…	sita:101767252|sita:101759806|sita:101784500|sita:101780583|sita:101775690|sita:101756531|sita:101775807|sita:101762712|sita:101777905|sita:101764145|sita:101777961|sita:101771740|sita:101785947|sita:101776659|sita:101755357|sita:101760848|sita:101764065|sita:101758456|sita:101757176|sita:101757067|sita:101757665|sita:101785339|sita:101756273|sita:101759630|sita:101784144|sita:101768692|sita:1017…	101767252|101759806|101784500|101780583|101775690|101756531|101775807|101762712|101777905|101764145|101777961|101771740|101785947|101776659|101755357|101760848|101764065|101758456|101757176|101757067|101757665|101785339|101756273|101759630|101784144|101768692|101764298|101756146|101780829|101780746|101771478|101773011|101757458|101756145|101764963|101763748|101770971|101775894|101781905|101784504…	http://www.genome.jp/kegg-bin/show_pathway?sita01100/sita:101756766%09red/sita:101754475%09red/sita:101757458%09red/sita:101779417%09red/sita:101771478%09red/sita:101756171%09red/sita:101779898%09red/sita:19526795%09red/sita:101755781%09red/sita:101773431%09red/sita:101773011%09red/sita:101760480%09red/sita:101755663%09red/sita:101776903%09red/sita:101760848%09red/sita:101754272%09red/sita:101779…
Isoquinoline alkaloid biosynthesis	KEGG PATHWAY	sita00950	9	27	0.0412677	0.399473	Si013579m.g|Si006517m.g|Si013647m.g|Si016442m.g|Si026384m.g|Si026401m.g|Si006490m.g|Si026370m.g|Si015746m.g	sita:101764227|sita:101758101|sita:101762761|sita:101757997|sita:101755781|sita:101785339|sita:101784980|sita:101782097|sita:101780238|	101764227|101758101|101762761|101757997|101755781|101785339|101784980|101782097|101780238|	http://www.genome.jp/kegg-bin/show_pathway?sita00950/sita:101762761%09red/sita:101780238%09red/sita:101757997%09red/sita:101782097%09red/sita:101755781%09red/sita:101784980%09red/sita:101764227%09red/sita:101785339%09red/sita:101758101%09red
Tyrosine metabolism	KEGG PATHWAY	sita00350	13	46	0.0424251	0.399473	Si013579m.g|Si006517m.g|Si006403m.g|Si036155m.g|Si016442m.g|Si026384m.g|Si026401m.g|Si006490m.g|Si035943m.g|Si026370m.g|Si013647m.g|Si015746m.g|Si023229m.g	sita:101764227|sita:101758101|sita:101760684|sita:101784324|sita:101757997|sita:101755781|sita:101785339|sita:101784980|sita:101757561|sita:101782097|sita:101762761|sita:101780238|sita:101771704|	101764227|101758101|101760684|101784324|101757997|101755781|101785339|101784980|101757561|101782097|101762761|101780238|101771704|	http://www.genome.jp/kegg-bin/show_pathway?sita00350/sita:101762761%09red/sita:101784324%09red/sita:101771704%09red/sita:101760684%09red/sita:101757997%09red/sita:101782097%09red/sita:101755781%09red/sita:101784980%09red/sita:101757561%09red/sita:101764227%09red/sita:101780238%09red/sita:101785339%09red/sita:101758101%09red
Plant-pathogen interaction	KEGG PATHWAY	sita04626	40	191	0.0443859	0.399473	Si019416m.g|Si000276m.g|Si004028m.g|Si023155m.g|Si011148m.g|Si034847m.g|Si039896m.g|Si003074m.g|Si009314m.g|Si002029m.g|Si023527m.g|Si025924m.g|Si026871m.g|Si021634m.g|Si026940m.g|Si026386m.g|Si010314m.g|Si031309m.g|Si023383m.g|Si003742m.g|Si037762m.g|Si028304m.g|Si001863m.g|Si005193m.g|Si037738m.g|Si002102m.g|Si025939m.g|Si031297m.g|Si009282m.g|Si008124m.g|Si025913m.g|Si016805m.g|Si026897m.g|Si0…	sita:101778508|sita:101765982|sita:101754754|sita:101770130|sita:101752934|sita:101779715|sita:101770281|sita:101755982|sita:101758739|sita:101760023|sita:101779305|sita:101765222|sita:101755959|sita:101782795|sita:101785755|sita:101755215|sita:101782894|sita:101774383|sita:101772794|sita:101756789|sita:101777573|sita:101767283|sita:101753693|sita:101783150|sita:101772680|sita:101779512|sita:1017…	101778508|101765982|101754754|101770130|101752934|101779715|101770281|101755982|101758739|101760023|101779305|101765222|101755959|101782795|101785755|101755215|101782894|101774383|101772794|101756789|101777573|101767283|101753693|101783150|101772680|101779512|101769569|101773986|101778462|101767194|101783603|101763712|101766186|101784551|101769718|101754750|101786171|101770145|101756379|101785755|	http://www.genome.jp/kegg-bin/show_pathway?sita04626/sita:101782894%09red/sita:101756789%09red/sita:101784551%09red/sita:101779305%09red/sita:101755215%09red/sita:101774383%09red/sita:101779715%09red/sita:101777573%09red/sita:101770145%09red/sita:101754750%09red/sita:101765222%09red/sita:101754754%09red/sita:101758739%09red/sita:101753693%09red/sita:101752934%09red/sita:101755959%09red/sita:10177…
Glyoxylate and dicarboxylate metabolism	KEGG PATHWAY	sita00630	15	60	0.0651743	0.485465	Si029341m.g|Si019771m.g|Si036280m.g|Si039683m.g|Si028677m.g|Si017002m.g|Si020845m.g|Si001397m.g|Si036404m.g|Si009755m.g|Si026483m.g|Si016999m.g|Si016771m.g|Si036352m.g|Si001588m.g	sita:101774000|sita:101763714|sita:101754854|sita:101772844|sita:101766581|sita:101786364|sita:19526795|sita:101752872|sita:101779206|sita:101786533|sita:101779031|sita:101775718|sita:101771119|sita:101757176|sita:101752713|	101774000|101763714|101754854|101772844|101766581|101786364|19526795|101752872|101779206|101786533|101779031|101775718|101771119|101757176|101752713|	http://www.genome.jp/kegg-bin/show_pathway?sita00630/sita:101779031%09red/sita:101772844%09red/sita:19526795%09red/sita:101766581%09red/sita:101763714%09red/sita:101786533%09red/sita:101786364%09red/sita:101754854%09red/sita:101774000%09red/sita:101779206%09red/sita:101752872%09red/sita:101752713%09red/sita:101757176%09red/sita:101771119%09red/sita:101775718%09red
Ubiquinone and other terpenoid-quinone biosynthesis	KEGG PATHWAY	sita00130	11	40	0.0672262	0.485465	Si006517m.g|Si013489m.g|Si013502m.g|Si035033m.g|Si026384m.g|Si026401m.g|Si002133m.g|Si022114m.g|Si017380m.g|Si026370m.g|Si034944m.g	sita:101758101|sita:101776259|sita:101755048|sita:101781746|sita:101755781|sita:101785339|sita:101784601|sita:101768416|sita:101784500|sita:101782097|sita:101769729|	101758101|101776259|101755048|101781746|101755781|101785339|101784601|101768416|101784500|101782097|101769729|	http://www.genome.jp/kegg-bin/show_pathway?sita00130/sita:101776259%09red/sita:101784601%09red/sita:101769729%09red/sita:101784500%09red/sita:101782097%09red/sita:101755781%09red/sita:101758101%09red/sita:101768416%09red/sita:101785339%09red/sita:101781746%09red/sita:101755048%09red
Taurine and hypotaurine metabolism	KEGG PATHWAY	sita00430	6	17	0.0739263	0.485465	Si000659m.g|Si036684m.g|Si014993m.g|Si031187m.g|Si022810m.g|Si005068m.g	sita:101785132|sita:101757668|sita:101758980|sita:101758980|sita:101757668|sita:101759093|	101785132|101757668|101758980|101758980|101757668|101759093|	http://www.genome.jp/kegg-bin/show_pathway?sita00430/sita:101757668%09red/sita:101785132%09red/sita:101758980%09red/sita:101759093%09red
Cyanoamino acid metabolism	KEGG PATHWAY	sita00460	15	62	0.0786359	0.485465	Si032721m.g|Si000659m.g|Si009910m.g|Si029565m.g|Si035064m.g|Si033459m.g|Si029509m.g|Si009871m.g|Si001397m.g|Si029542m.g|Si021753m.g|Si020102m.g|Si019228m.g|Si012753m.g|Si035156m.g	sita:101784113|sita:101785132|sita:101777786|sita:101765746|sita:101784688|sita:101784113|sita:101784519|sita:101777643|sita:101752872|sita:101765089|sita:101765240|sita:101773011|sita:101772606|sita:101775205|sita:101783611|	101784113|101785132|101777786|101765746|101784688|101784113|101784519|101777643|101752872|101765089|101765240|101773011|101772606|101775205|101783611|	http://www.genome.jp/kegg-bin/show_pathway?sita00460/sita:101784688%09red/sita:101777643%09red/sita:101772606%09red/sita:101765240%09red/sita:101765089%09red/sita:101773011%09red/sita:101784113%09red/sita:101783611%09red/sita:101784519%09red/sita:101777786%09red/sita:101752872%09red/sita:101785132%09red/sita:101775205%09red/sita:101765746%09red
Thiamine metabolism	KEGG PATHWAY	sita00730	5	13	0.0792041	0.485465	Si005388m.g|Si034631m.g|Si006473m.g|Si029067m.g|Si022926m.g	sita:101768422|sita:101761078|sita:101752840|sita:101761672|sita:101764298|	101768422|101761078|101752840|101761672|101764298|	http://www.genome.jp/kegg-bin/show_pathway?sita00730/sita:101761672%09red/sita:101752840%09red/sita:101761078%09red/sita:101768422%09red/sita:101764298%09red
Plant hormone signal transduction	KEGG PATHWAY	sita04075	46	237	0.0805429	0.485465	Si009598m.g|Si012732m.g|Si028213m.g|Si022243m.g|Si019300m.g|Si031297m.g|Si014861m.g|Si018378m.g|Si001708m.g|Si007457m.g|Si008300m.g|Si012071m.g|Si022513m.g|Si024914m.g|Si026421m.g|Si036309m.g|Si013648m.g|Si021468m.g|Si029606m.g|Si000732m.g|Si000698m.g|Si031309m.g|Si006063m.g|Si006417m.g|Si023438m.g|Si007390m.g|Si016376m.g|Si037738m.g|Si001105m.g|Si000758m.g|Si017107m.g|Si011311m.g|Si000531m.g|Si0…	sita:101785999|sita:101771171|sita:101754048|sita:101754855|sita:101765988|sita:101773986|sita:101755908|sita:101754623|sita:101768564|sita:101759064|sita:101784182|sita:101755080|sita:101755384|sita:101759288|sita:101755908|sita:101758084|sita:101785286|sita:101752806|sita:101763586|sita:101786612|sita:101757582|sita:101774383|sita:101758377|sita:101774191|sita:101784697|sita:101760537|sita:1017…	101785999|101771171|101754048|101754855|101765988|101773986|101755908|101754623|101768564|101759064|101784182|101755080|101755384|101759288|101755908|101758084|101785286|101752806|101763586|101786612|101757582|101774383|101758377|101774191|101784697|101760537|101763745|101772680|101765438|101755570|101757883|101784781|101768804|101771249|101776714|101774796|101775125|101784919|101762648|101768483…	http://www.genome.jp/kegg-bin/show_pathway?sita04075/sita:101763745%09red/sita:101784781%09red/sita:101757582%09red/sita:101757883%09red/sita:101758084%09red/sita:101762648%09red/sita:101763586%09red/sita:101774383%09red/sita:101754048%09red/sita:101784182%09red/sita:101775125%09red/sita:101786686%09red/sita:101759288%09red/sita:101760537%09red/sita:101774191%09red/sita:101781296%09red/sita:10175…
Zeatin biosynthesis	KEGG PATHWAY	sita00908	8	27	0.0829856	0.485465	Si019278m.g|Si001019m.g|Si010038m.g|Si039092m.g|Si020675m.g|Si010032m.g|Si010040m.g|Si010045m.g	sita:101764621|sita:101779751|sita:101758033|sita:101759571|sita:101781905|sita:101778864|sita:101777646|sita:101764819|	101764621|101779751|101758033|101759571|101781905|101778864|101777646|101764819|	http://www.genome.jp/kegg-bin/show_pathway?sita00908/sita:101764819%09red/sita:101781905%09red/sita:101779751%09red/sita:101777646%09red/sita:101758033%09red/sita:101759571%09red/sita:101764621%09red/sita:101778864%09red
Diterpenoid biosynthesis	KEGG PATHWAY	sita00904	7	23	0.0927033	0.51649	Si013615m.g|Si029001m.g|Si011690m.g|Si012158m.g|Si006218m.g|Si029247m.g|Si001832m.g	sita:101759375|sita:101768451|sita:101756825|sita:101760479|sita:101770285|sita:101769132|sita:101753273|	101759375|101768451|101756825|101760479|101770285|101769132|101753273|	http://www.genome.jp/kegg-bin/show_pathway?sita00904/sita:101759375%09red/sita:101760479%09red/sita:101769132%09red/sita:101756825%09red/sita:101770285%09red/sita:101753273%09red/sita:101768451%09red
Photosynthesis	KEGG PATHWAY	sita00195	18	81	0.0994199	0.528733	Si020735m.g|Si012451m.g|Si040270m.g|Si008469m.g|Si020853m.g|Si018775m.g|Si023534m.g|Si008552m.g|Si024707m.g|Si038243m.g|Si020848m.g|Si020785m.g|Si020824m.g|Si020855m.g|Si037249m.g|Si020878m.g|Si020885m.g|Si020893m.g	sita:19526818|sita:19526747|sita:19526776|sita:19526756|sita:19526756|sita:19526753|sita:101783336|sita:19526754|sita:19526818|sita:19526773|sita:19526780|sita:101772712|sita:19526747|sita:19526753|sita:19526780|sita:19526819|sita:19526805|sita:19526781|	19526818|19526747|19526776|19526756|19526756|19526753|101783336|19526754|19526818|19526773|19526780|101772712|19526747|19526753|19526780|19526819|19526805|19526781|	http://www.genome.jp/kegg-bin/show_pathway?sita00195/sita:19526776%09red/sita:19526747%09red/sita:19526819%09red/sita:19526773%09red/sita:101783336%09red/sita:19526753%09red/sita:101772712%09red/sita:19526754%09red/sita:19526780%09red/sita:19526756%09red/sita:19526805%09red/sita:19526781%09red/sita:19526818%09red
Galactose metabolism	KEGG PATHWAY	sita00052	15	69	0.139087	0.707528	Si021569m.g|Si005909m.g|Si009543m.g|Si016754m.g|Si021993m.g|Si017526m.g|Si005835m.g|Si025212m.g|Si029000m.g|Si010433m.g|Si021760m.g|Si000380m.g|Si000952m.g|Si008020m.g|Si009995m.g	sita:101781847|sita:101771733|sita:101769822|sita:101784073|sita:101784144|sita:101765583|sita:101772138|sita:101755663|sita:101759525|sita:101769952|sita:101756322|sita:101762997|sita:101756917|sita:101763493|sita:101768461|	101781847|101771733|101769822|101784073|101784144|101765583|101772138|101755663|101759525|101769952|101756322|101762997|101756917|101763493|101768461|	http://www.genome.jp/kegg-bin/show_pathway?sita00052/sita:101784144%09red/sita:101784073%09red/sita:101763493%09red/sita:101772138%09red/sita:101759525%09red/sita:101755663%09red/sita:101756917%09red/sita:101765583%09red/sita:101771733%09red/sita:101781847%09red/sita:101769952%09red/sita:101768461%09red/sita:101756322%09red/sita:101769822%09red/sita:101762997%09red
Monoterpenoid biosynthesis	KEGG PATHWAY	sita00902	5	18	0.180316	0.879038	Si017888m.g|Si010661m.g|Si017884m.g|Si012646m.g|Si011437m.g	sita:101784079|sita:101759259|sita:101785153|sita:101758858|sita:101758858|	101784079|101759259|101785153|101758858|101758858|	http://www.genome.jp/kegg-bin/show_pathway?sita00902/sita:101758858%09red/sita:101784079%09red/sita:101759259%09red/sita:101785153%09red
Phenylalanine, tyrosine and tryptophan biosynthesis	KEGG PATHWAY	sita00400	11	51	0.191682	0.897072	Si006490m.g|Si006517m.g|Si026401m.g|Si013587m.g|Si029964m.g|Si026384m.g|Si010798m.g|Si014244m.g|Si036040m.g|Si026370m.g|Si018043m.g	sita:101784980|sita:101758101|sita:101785339|sita:101761273|sita:101765082|sita:101755781|sita:101786397|sita:101785830|sita:101767199|sita:101782097|sita:101784063|	101784980|101758101|101785339|101761273|101765082|101755781|101786397|101785830|101767199|101782097|101784063|	http://www.genome.jp/kegg-bin/show_pathway?sita00400/sita:101761273%09red/sita:101785830%09red/sita:101784063%09red/sita:101782097%09red/sita:101755781%09red/sita:101784980%09red/sita:101786397%09red/sita:101765082%09red/sita:101767199%09red/sita:101785339%09red/sita:101758101%09red
Degradation of aromatic compounds	KEGG PATHWAY	sita01220	3	10	0.242704	1	Si035943m.g|Si022114m.g|Si036155m.g	sita:101757561|sita:101768416|sita:101784324|	101757561|101768416|101784324|	http://www.genome.jp/kegg-bin/show_pathway?sita01220/sita:101784324%09red/sita:101757561%09red/sita:101768416%09red
Amino sugar and nucleotide sugar metabolism	KEGG PATHWAY	sita00520	25	139	0.255037	1	Si018531m.g|Si029311m.g|Si026076m.g|Si010838m.g|Si030681m.g|Si010827m.g|Si010671m.g|Si010816m.g|Si026675m.g|Si021993m.g|Si032235m.g|Si026679m.g|Si010980m.g|Si015818m.g|Si010776m.g|Si020916m.g|Si026681m.g|Si033231m.g|Si002395m.g|Si002240m.g|Si029545m.g|Si010959m.g|Si030675m.g|Si024048m.g|Si024695m.g	sita:101752740|sita:101754944|sita:101779026|sita:101764401|sita:101775196|sita:101763181|sita:101762236|sita:101763988|sita:101786936|sita:101784144|sita:101770902|sita:101783869|sita:101762773|sita:101784504|sita:101763587|sita:101766109|sita:101784278|sita:101765881|sita:101773953|sita:101758553|sita:101755337|sita:101762375|sita:101774788|sita:101777858|sita:101771071|	101752740|101754944|101779026|101764401|101775196|101763181|101762236|101763988|101786936|101784144|101770902|101783869|101762773|101784504|101763587|101766109|101784278|101765881|101773953|101758553|101755337|101762375|101774788|101777858|101771071|	http://www.genome.jp/kegg-bin/show_pathway?sita00520/sita:101779026%09red/sita:101755337%09red/sita:101770902%09red/sita:101763587%09red/sita:101773953%09red/sita:101784278%09red/sita:101754944%09red/sita:101784144%09red/sita:101764401%09red/sita:101771071%09red/sita:101762375%09red/sita:101763988%09red/sita:101762773%09red/sita:101752740%09red/sita:101784504%09red/sita:101765881%09red/sita:10177…
Valine, leucine and isoleucine degradation	KEGG PATHWAY	sita00280	9	44	0.263836	1	Si025771m.g|Si015389m.g|Si001588m.g|Si010480m.g|Si028223m.g|Si017147m.g|Si000673m.g|Si006820m.g|Si016807m.g	sita:101773219|sita:101778463|sita:101752713|sita:101762712|sita:101781697|sita:101777905|sita:101773389|sita:101764065|sita:101755454|	101773219|101778463|101752713|101762712|101781697|101777905|101773389|101764065|101755454|	http://www.genome.jp/kegg-bin/show_pathway?sita00280/sita:101773389%09red/sita:101755454%09red/sita:101777905%09red/sita:101762712%09red/sita:101764065%09red/sita:101773219%09red/sita:101752713%09red/sita:101778463%09red/sita:101781697%09red
Arachidonic acid metabolism	KEGG PATHWAY	sita00590	4	16	0.268728	1	Si026861m.g|Si000659m.g|Si004997m.g|Si036946m.g	sita:101786937|sita:101785132|sita:101759757|sita:101756741|	101786937|101785132|101759757|101756741|	http://www.genome.jp/kegg-bin/show_pathway?sita00590/sita:101756741%09red/sita:101785132%09red/sita:101786937%09red/sita:101759757%09red
alpha-Linolenic acid metabolism	KEGG PATHWAY	sita00592	10	51	0.284586	1	Si006530m.g|Si007825m.g|Si001933m.g|Si017147m.g|Si036946m.g|Si016973m.g|Si026043m.g|Si006652m.g|Si026575m.g|Si022226m.g	sita:101774257|sita:101765277|sita:101763536|sita:101777905|sita:101756741|sita:101777323|sita:101769443|sita:101764189|sita:101759156|sita:101760095|	101774257|101765277|101763536|101777905|101756741|101777323|101769443|101764189|101759156|101760095|	http://www.genome.jp/kegg-bin/show_pathway?sita00592/sita:101777323%09red/sita:101756741%09red/sita:101769443%09red/sita:101777905%09red/sita:101765277%09red/sita:101764189%09red/sita:101760095%09red/sita:101774257%09red/sita:101759156%09red/sita:101763536%09red
Cysteine and methionine metabolism	KEGG PATHWAY	sita00270	17	94	0.298296	1	Si024931m.g|Si030502m.g|Si002331m.g|Si006517m.g|Si026384m.g|Si026401m.g|Si006490m.g|Si001369m.g|Si026669m.g|Si030501m.g|Si024237m.g|Si017049m.g|Si026370m.g|Si002323m.g|Si019533m.g|Si017639m.g|Si022552m.g	sita:101781850|sita:101781542|sita:101774345|sita:101758101|sita:101755781|sita:101785339|sita:101784980|sita:101759620|sita:101766733|sita:101780742|sita:101758233|sita:101776126|sita:101782097|sita:101766113|sita:101769096|sita:101768692|sita:101756742|	101781850|101781542|101774345|101758101|101755781|101785339|101784980|101759620|101766733|101780742|101758233|101776126|101782097|101766113|101769096|101768692|101756742|	http://www.genome.jp/kegg-bin/show_pathway?sita00270/sita:101769096%09red/sita:101780742%09red/sita:101756742%09red/sita:101766113%09red/sita:101766733%09red/sita:101782097%09red/sita:101755781%09red/sita:101784980%09red/sita:101758233%09red/sita:101776126%09red/sita:101781850%09red/sita:101768692%09red/sita:101774345%09red/sita:101781542%09red/sita:101785339%09red/sita:101758101%09red/sita:10175…
Folate biosynthesis	KEGG PATHWAY	sita00790	4	17	0.300104	1	Si014629m.g|Si022538m.g|Si018781m.g|Si026996m.g	sita:101767252|sita:101782252|sita:101763959|sita:101773590|	101767252|101782252|101763959|101773590|	http://www.genome.jp/kegg-bin/show_pathway?sita00790/sita:101763959%09red/sita:101767252%09red/sita:101773590%09red/sita:101782252%09red
Fatty acid degradation	KEGG PATHWAY	sita00071	9	46	0.301446	1	Si006530m.g|Si001588m.g|Si009525m.g|Si017147m.g|Si006033m.g|Si026043m.g|Si035943m.g|Si036155m.g|Si016807m.g	sita:101774257|sita:101752713|sita:101772503|sita:101777905|sita:101765538|sita:101769443|sita:101757561|sita:101784324|sita:101755454|	101774257|101752713|101772503|101777905|101765538|101769443|101757561|101784324|101755454|	http://www.genome.jp/kegg-bin/show_pathway?sita00071/sita:101784324%09red/sita:101769443%09red/sita:101755454%09red/sita:101777905%09red/sita:101774257%09red/sita:101757561%09red/sita:101765538%09red/sita:101752713%09red/sita:101772503%09red
Glycosphingolipid biosynthesis - ganglio series	KEGG PATHWAY	sita00604	2	7	0.339259	1	Si024695m.g|Si029311m.g	sita:101771071|sita:101754944|	101771071|101754944|	http://www.genome.jp/kegg-bin/show_pathway?sita00604/sita:101754944%09red/sita:101771071%09red
Glycerolipid metabolism	KEGG PATHWAY	sita00561	11	63	0.390378	1	Si025097m.g|Si004594m.g|Si024872m.g|Si001160m.g|Si013527m.g|Si036946m.g|Si017737m.g|Si026175m.g|Si006465m.g|Si000943m.g|Si016807m.g	sita:101764153|sita:101770971|sita:101779717|sita:101759630|sita:101785157|sita:101756741|sita:101778980|sita:101762131|sita:101754473|sita:101771762|sita:101755454|	101764153|101770971|101779717|101759630|101785157|101756741|101778980|101762131|101754473|101771762|101755454|	http://www.genome.jp/kegg-bin/show_pathway?sita00561/sita:101756741%09red/sita:101771762%09red/sita:101755454%09red/sita:101754473%09red/sita:101785157%09red/sita:101764153%09red/sita:101762131%09red/sita:101779717%09red/sita:101770971%09red/sita:101759630%09red/sita:101778980%09red
Propanoate metabolism	KEGG PATHWAY	sita00640	4	20	0.395601	1	Si019533m.g|Si028223m.g|Si017639m.g|Si001588m.g	sita:101769096|sita:101781697|sita:101768692|sita:101752713|	101769096|101781697|101768692|101752713|	http://www.genome.jp/kegg-bin/show_pathway?sita00640/sita:101769096%09red/sita:101752713%09red/sita:101768692%09red/sita:101781697%09red
Other glycan degradation	KEGG PATHWAY	sita00511	4	21	0.427162	1	Si040042m.g|Si035391m.g|Si024695m.g|Si029311m.g	sita:101755941|sita:101755534|sita:101771071|sita:101754944|	101755941|101755534|101771071|101754944|	http://www.genome.jp/kegg-bin/show_pathway?sita00511/sita:101754944%09red/sita:101771071%09red/sita:101755534%09red/sita:101755941%09red
Brassinosteroid biosynthesis	KEGG PATHWAY	sita00905	3	15	0.433419	1	Si016905m.g|Si035549m.g|Si032899m.g	sita:101757340|sita:101770408|sita:101762660|	101757340|101770408|101762660|	http://www.genome.jp/kegg-bin/show_pathway?sita00905/sita:101757340%09red/sita:101770408%09red/sita:101762660%09red
Peroxisome	KEGG PATHWAY	sita04146	15	93	0.464633	1	Si006530m.g|Si002434m.g|Si013616m.g|Si001641m.g|Si013591m.g|Si009525m.g|Si017147m.g|Si036451m.g|Si006033m.g|Si029585m.g|Si001298m.g|Si026043m.g|Si004257m.g|Si017732m.g|Si016999m.g	sita:101774257|sita:101782993|sita:101774781|sita:101775690|sita:101775451|sita:101772503|sita:101777905|sita:101778654|sita:101765538|sita:101757496|sita:101779082|sita:101769443|sita:101776497|sita:101781935|sita:101775718|	101774257|101782993|101774781|101775690|101775451|101772503|101777905|101778654|101765538|101757496|101779082|101769443|101776497|101781935|101775718|	http://www.genome.jp/kegg-bin/show_pathway?sita04146/sita:101757496%09red/sita:101782993%09red/sita:101769443%09red/sita:101777905%09red/sita:101775690%09red/sita:101781935%09red/sita:101774257%09red/sita:101778654%09red/sita:101765538%09red/sita:101776497%09red/sita:101774781%09red/sita:101775451%09red/sita:101772503%09red/sita:101775718%09red/sita:101779082%09red
Glycosaminoglycan degradation	KEGG PATHWAY	sita00531	3	16	0.470062	1	Si009392m.g|Si024695m.g|Si029311m.g	sita:101779417|sita:101771071|sita:101754944|	101779417|101771071|101754944|	http://www.genome.jp/kegg-bin/show_pathway?sita00531/sita:101754944%09red/sita:101771071%09red/sita:101779417%09red
Arginine and proline metabolism	KEGG PATHWAY	sita00330	11	68	0.479379	1	Si021951m.g|Si005192m.g|Si030121m.g|Si036280m.g|Si006490m.g|Si035226m.g|Si000348m.g|Si020039m.g|Si016654m.g|Si036352m.g|Si016807m.g	sita:101753618|sita:101782987|sita:101759806|sita:101754854|sita:101784980|sita:101770424|sita:101775420|sita:101782181|sita:101763965|sita:101757176|sita:101755454|	101753618|101782987|101759806|101754854|101784980|101770424|101775420|101782181|101763965|101757176|101755454|	http://www.genome.jp/kegg-bin/show_pathway?sita00330/sita:101759806%09red/sita:101755454%09red/sita:101782181%09red/sita:101784980%09red/sita:101775420%09red/sita:101754854%09red/sita:101782987%09red/sita:101763965%09red/sita:101757176%09red/sita:101753618%09red/sita:101770424%09red
Synthesis and degradation of ketone bodies	KEGG PATHWAY	sita00072	2	10	0.485467	1	Si001588m.g|Si015389m.g	sita:101752713|sita:101778463|	101752713|101778463|	http://www.genome.jp/kegg-bin/show_pathway?sita00072/sita:101752713%09red/sita:101778463%09red
Glycolysis / Gluconeogenesis	KEGG PATHWAY	sita00010	21	135	0.50463	1	Si000952m.g|Si009995m.g|Si036155m.g|Si034404m.g|Si021510m.g|Si021993m.g|Si017526m.g|Si012885m.g|Si034948m.g|Si008790m.g|Si017840m.g|Si030212m.g|Si010433m.g|Si021760m.g|Si035943m.g|Si026726m.g|Si022310m.g|Si019533m.g|Si017639m.g|Si000757m.g|Si016807m.g	sita:101756917|sita:101768461|sita:101784324|sita:101783767|sita:101757538|sita:101784144|sita:101765583|sita:101756171|sita:101771740|sita:101763108|sita:101771518|sita:101777642|sita:101769952|sita:101756322|sita:101757561|sita:101755772|sita:101756186|sita:101769096|sita:101768692|sita:101775698|sita:101755454|	101756917|101768461|101784324|101783767|101757538|101784144|101765583|101756171|101771740|101763108|101771518|101777642|101769952|101756322|101757561|101755772|101756186|101769096|101768692|101775698|101755454|	http://www.genome.jp/kegg-bin/show_pathway?sita00010/sita:101784144%09red/sita:101784324%09red/sita:101777642%09red/sita:101769096%09red/sita:101755454%09red/sita:101755772%09red/sita:101756917%09red/sita:101756186%09red/sita:101756171%09red/sita:101763108%09red/sita:101757538%09red/sita:101757561%09red/sita:101765583%09red/sita:101769952%09red/sita:101756322%09red/sita:101768692%09red/sita:10176…
Alanine, aspartate and glutamate metabolism	KEGG PATHWAY	sita00250	8	50	0.509464	1	Si036280m.g|Si006490m.g|Si006899m.g|Si004760m.g|Si036352m.g|Si034620m.g|Si021521m.g|Si000006m.g	sita:101754854|sita:101784980|sita:101755813|sita:101780829|sita:101757176|sita:101773925|sita:101782389|sita:101785947|	101754854|101784980|101755813|101780829|101757176|101773925|101782389|101785947|	http://www.genome.jp/kegg-bin/show_pathway?sita00250/sita:101773925%09red/sita:101755813%09red/sita:101780829%09red/sita:101782389%09red/sita:101784980%09red/sita:101785947%09red/sita:101754854%09red/sita:101757176%09red
Starch and sucrose metabolism	KEGG PATHWAY	sita00500	30	195	0.515255	1	Si027629m.g|Si029154m.g|Si029509m.g|Si013755m.g|Si033152m.g|Si012753m.g|Si021569m.g|Si009910m.g|Si021753m.g|Si016754m.g|Si021993m.g|Si022119m.g|Si008671m.g|Si020102m.g|Si032721m.g|Si015818m.g|Si029565m.g|Si033459m.g|Si025212m.g|Si019799m.g|Si019228m.g|Si032762m.g|Si002240m.g|Si029545m.g|Si028904m.g|Si009543m.g|Si012639m.g|Si009871m.g|Si035044m.g|Si029542m.g	sita:101774437|sita:101754475|sita:101784519|sita:101767247|sita:101754272|sita:101775205|sita:101781847|sita:101777786|sita:101765240|sita:101784073|sita:101784144|sita:101785335|sita:101783371|sita:101773011|sita:101784113|sita:101784504|sita:101765746|sita:101784113|sita:101755663|sita:101773163|sita:101772606|sita:101767129|sita:101758553|sita:101755337|sita:101771019|sita:101769822|sita:1017…	101774437|101754475|101784519|101767247|101754272|101775205|101781847|101777786|101765240|101784073|101784144|101785335|101783371|101773011|101784113|101784504|101765746|101784113|101755663|101773163|101772606|101767129|101758553|101755337|101771019|101769822|101782643|101777643|101754065|101765089|	http://www.genome.jp/kegg-bin/show_pathway?sita00500/sita:101754475%09red/sita:101755337%09red/sita:101773011%09red/sita:101784504%09red/sita:101785335%09red/sita:101754065%09red/sita:101777786%09red/sita:101781847%09red/sita:101782643%09red/sita:101767129%09red/sita:101784144%09red/sita:101784073%09red/sita:101765240%09red/sita:101765089%09red/sita:101755663%09red/sita:101769822%09red/sita:10177…
Biotin metabolism	KEGG PATHWAY	sita00780	4	24	0.518577	1	Si000852m.g|Si014981m.g|Si039816m.g|Si035765m.g	sita:101757458|sita:101776659|sita:101768379|sita:101752965|	101757458|101776659|101768379|101752965|	http://www.genome.jp/kegg-bin/show_pathway?sita00780/sita:101752965%09red/sita:101757458%09red/sita:101776659%09red/sita:101768379%09red
Glycosylphosphatidylinositol(GPI)-anchor biosynthesis	KEGG PATHWAY	sita00563	4	24	0.518577	1	Si015363m.g|Si039913m.g|Si024276m.g|Si000224m.g	sita:101771939|sita:101763918|sita:101764551|sita:101771105|	101771939|101763918|101764551|101771105|	http://www.genome.jp/kegg-bin/show_pathway?sita00563/sita:101771105%09red/sita:101771939%09red/sita:101764551%09red/sita:101763918%09red
Lysine degradation	KEGG PATHWAY	sita00310	6	38	0.536601	1	Si001588m.g|Si001641m.g|Si016171m.g|Si004257m.g|Si016807m.g|Si002161m.g	sita:101752713|sita:101775690|sita:101756273|sita:101776497|sita:101755454|sita:101768690|	101752713|101775690|101756273|101776497|101755454|101768690|	http://www.genome.jp/kegg-bin/show_pathway?sita00310/sita:101755454%09red/sita:101776497%09red/sita:101775690%09red/sita:101756273%09red/sita:101752713%09red/sita:101768690%09red
Glycerophospholipid metabolism	KEGG PATHWAY	sita00564	15	98	0.539045	1	Si025097m.g|Si022433m.g|Si004153m.g|Si028941m.g|Si004594m.g|Si001160m.g|Si039666m.g|Si001555m.g|Si036946m.g|Si032348m.g|Si026237m.g|Si013527m.g|Si026175m.g|Si024872m.g|Si000943m.g	sita:101764153|sita:101775635|sita:101772309|sita:101758031|sita:101770971|sita:101759630|sita:101786570|sita:101772301|sita:101756741|sita:101768864|sita:101777961|sita:101785157|sita:101762131|sita:101779717|sita:101771762|	101764153|101775635|101772309|101758031|101770971|101759630|101786570|101772301|101756741|101768864|101777961|101785157|101762131|101779717|101771762|	http://www.genome.jp/kegg-bin/show_pathway?sita00564/sita:101756741%09red/sita:101786570%09red/sita:101771762%09red/sita:101772309%09red/sita:101768864%09red/sita:101785157%09red/sita:101764153%09red/sita:101762131%09red/sita:101772301%09red/sita:101758031%09red/sita:101777961%09red/sita:101775635%09red/sita:101779717%09red/sita:101770971%09red/sita:101759630%09red
Terpenoid backbone biosynthesis	KEGG PATHWAY	sita00900	10	65	0.542961	1	Si010027m.g|Si001588m.g|Si016429m.g|Si006248m.g|Si004002m.g|Si012543m.g|Si015621m.g|Si019865m.g|Si029067m.g|Si015389m.g	sita:101778469|sita:101752713|sita:101757740|sita:101764876|sita:101781099|sita:101762590|sita:101771388|sita:101777901|sita:101761672|sita:101778463|	101778469|101752713|101757740|101764876|101781099|101762590|101771388|101777901|101761672|101778463|	http://www.genome.jp/kegg-bin/show_pathway?sita00900/sita:101777901%09red/sita:101757740%09red/sita:101764876%09red/sita:101762590%09red/sita:101771388%09red/sita:101752713%09red/sita:101778463%09red/sita:101781099%09red/sita:101778469%09red/sita:101761672%09red
Pentose phosphate pathway	KEGG PATHWAY	sita00030	8	52	0.54985	1	Si000952m.g|Si007319m.g|Si016930m.g|Si006330m.g|Si006588m.g|Si021760m.g|Si022310m.g|Si009995m.g	sita:101756917|sita:101759996|sita:101783950|sita:101785640|sita:101771478|sita:101756322|sita:101756186|sita:101768461|	101756917|101759996|101783950|101785640|101771478|101756322|101756186|101768461|	http://www.genome.jp/kegg-bin/show_pathway?sita00030/sita:101785640%09red/sita:101771478%09red/sita:101756186%09red/sita:101756917%09red/sita:101756322%09red/sita:101783950%09red/sita:101768461%09red/sita:101759996%09red
Glycosphingolipid biosynthesis - globo series	KEGG PATHWAY	sita00603	2	12	0.571088	1	Si024695m.g|Si029311m.g	sita:101771071|sita:101754944|	101771071|101754944|	http://www.genome.jp/kegg-bin/show_pathway?sita00603/sita:101754944%09red/sita:101771071%09red
Sulfur relay system	KEGG PATHWAY	sita04122	2	12	0.571088	1	Si010201m.g|Si018781m.g	sita:101759807|sita:101763959|	101759807|101763959|	http://www.genome.jp/kegg-bin/show_pathway?sita04122/sita:101763959%09red/sita:101759807%09red
Lipoic acid metabolism	KEGG PATHWAY	sita00785	1	5	0.573858	1	Si037203m.g	sita:101756619|	101756619|	http://www.genome.jp/kegg-bin/show_pathway?sita00785/sita:101756619%09red
Oxidative phosphorylation	KEGG PATHWAY	sita00190	21	141	0.578483	1	Si020857m.g|Si020760m.g|Si020767m.g|Si000395m.g|Si012647m.g|Si020841m.g|Si020765m.g|Si016404m.g|Si020859m.g|Si020779m.g|Si040270m.g|Si038243m.g|Si020751m.g|Si020734m.g|Si028836m.g|Si020754m.g|Si011715m.g|Si020781m.g|Si020747m.g|Si023285m.g|Si020749m.g	sita:19526869|sita:19526789|sita:19526851|sita:101768410|sita:101761445|sita:101783248|sita:19526856|sita:101763159|sita:19526854|sita:19526869|sita:19526776|sita:19526773|sita:19526851|sita:101769901|sita:101762504|sita:19526847|sita:19526856|sita:19526788|sita:101757060|sita:101781043|sita:19526788|	19526869|19526789|19526851|101768410|101761445|101783248|19526856|101763159|19526854|19526869|19526776|19526773|19526851|101769901|101762504|19526847|19526856|19526788|101757060|101781043|19526788|	http://www.genome.jp/kegg-bin/show_pathway?sita00190/sita:19526776%09red/sita:19526869%09red/sita:101783248%09red/sita:19526773%09red/sita:101757060%09red/sita:19526788%09red/sita:101768410%09red/sita:19526856%09red/sita:19526854%09red/sita:19526789%09red/sita:101769901%09red/sita:19526851%09red/sita:101763159%09red/sita:101762504%09red/sita:101761445%09red/sita:101781043%09red/sita:19526847%09red
SNARE interactions in vesicular transport	KEGG PATHWAY	sita04130	5	33	0.57876	1	Si039496m.g|Si014290m.g|Si010687m.g|Si031529m.g|Si019107m.g	sita:101763640|sita:101774509|sita:101754813|sita:101754477|sita:101767904|	101763640|101774509|101754813|101754477|101767904|	http://www.genome.jp/kegg-bin/show_pathway?sita04130/sita:101754813%09red/sita:101754477%09red/sita:101763640%09red/sita:101767904%09red/sita:101774509%09red
Fatty acid elongation	KEGG PATHWAY	sita00062	6	40	0.582122	1	Si038953m.g|Si001213m.g|Si035121m.g|Si035360m.g|Si021739m.g|Si035040m.g	sita:101759056|sita:101753278|sita:101786446|sita:101761757|sita:101778092|sita:101770835|	101759056|101753278|101786446|101761757|101778092|101770835|	http://www.genome.jp/kegg-bin/show_pathway?sita00062/sita:101786446%09red/sita:101759056%09red/sita:101770835%09red/sita:101761757%09red/sita:101778092%09red/sita:101753278%09red
Biosynthesis of unsaturated fatty acids	KEGG PATHWAY	sita01040	7	47	0.585487	1	Si006530m.g|Si040106m.g|Si039816m.g|Si017147m.g|Si001818m.g|Si017485m.g|Si026043m.g	sita:101774257|sita:101783507|sita:101768379|sita:101777905|sita:101760033|sita:101783555|sita:101769443|	101774257|101783507|101768379|101777905|101760033|101783555|101769443|	http://www.genome.jp/kegg-bin/show_pathway?sita01040/sita:101760033%09red/sita:101777905%09red/sita:101769443%09red/sita:101783507%09red/sita:101774257%09red/sita:101783555%09red/sita:101768379%09red
Limonene and pinene degradation	KEGG PATHWAY	sita00903	1	6	0.630347	1	Si016807m.g	sita:101755454|	101755454|	http://www.genome.jp/kegg-bin/show_pathway?sita00903/sita:101755454%09red
Circadian rhythm - plant	KEGG PATHWAY	sita04712	7	50	0.64448	1	Si016922m.g|Si027279m.g|Si009992m.g|Si000698m.g|Si000107m.g|Si011922m.g|Si010275m.g	sita:101766271|sita:101780635|sita:101774247|sita:101757582|sita:101766656|sita:101783722|sita:101774247|	101766271|101780635|101774247|101757582|101766656|101783722|101774247|	http://www.genome.jp/kegg-bin/show_pathway?sita04712/sita:101766656%09red/sita:101766271%09red/sita:101783722%09red/sita:101757582%09red/sita:101780635%09red/sita:101774247%09red
ABC transporters	KEGG PATHWAY	sita02010	4	29	0.653241	1	Si016411m.g|Si003344m.g|Si016918m.g|Si034414m.g	sita:101765168|sita:101781364|sita:101765168|sita:101769203|	101765168|101781364|101765168|101769203|	http://www.genome.jp/kegg-bin/show_pathway?sita02010/sita:101781364%09red/sita:101769203%09red/sita:101765168%09red
Tryptophan metabolism	KEGG PATHWAY	sita00380	4	29	0.653241	1	Si001588m.g|Si016999m.g|Si026842m.g|Si016807m.g	sita:101752713|sita:101775718|sita:101761589|sita:101755454|	101752713|101775718|101761589|101755454|	http://www.genome.jp/kegg-bin/show_pathway?sita00380/sita:101775718%09red/sita:101761589%09red/sita:101752713%09red/sita:101755454%09red
Steroid biosynthesis	KEGG PATHWAY	sita00100	6	44	0.665691	1	Si026653m.g|Si001098m.g|Si002262m.g|Si026280m.g|Si016614m.g|Si036946m.g	sita:101758336|sita:101770311|sita:101762442|sita:101784673|sita:101786482|sita:101756741|	101758336|101770311|101762442|101784673|101786482|101756741|	http://www.genome.jp/kegg-bin/show_pathway?sita00100/sita:101756741%09red/sita:101784673%09red/sita:101758336%09red/sita:101762442%09red/sita:101770311%09red/sita:101786482%09red
beta-Alanine metabolism	KEGG PATHWAY	sita00410	5	37	0.669992	1	Si016442m.g|Si005192m.g|Si028223m.g|Si035226m.g|Si016807m.g	sita:101757997|sita:101782987|sita:101781697|sita:101770424|sita:101755454|	101757997|101782987|101781697|101770424|101755454|	http://www.genome.jp/kegg-bin/show_pathway?sita00410/sita:101782987%09red/sita:101757997%09red/sita:101770424%09red/sita:101755454%09red/sita:101781697%09red
Vitamin B6 metabolism	KEGG PATHWAY	sita00750	1	7	0.679351	1	Si020701m.g	sita:101764753|	101764753|	http://www.genome.jp/kegg-bin/show_pathway?sita00750/sita:101764753%09red
Carbon metabolism	KEGG PATHWAY	sita01200	35	248	0.697164	1	Si024931m.g|Si021993m.g|Si001588m.g|Si007319m.g|Si017002m.g|Si006490m.g|Si034948m.g|Si009755m.g|Si026726m.g|Si022310m.g|Si012885m.g|Si021600m.g|Si036155m.g|Si000808m.g|Si020845m.g|Si030212m.g|Si000952m.g|Si026483m.g|Si021760m.g|Si016771m.g|Si022552m.g|Si019771m.g|Si006588m.g|Si010358m.g|Si016930m.g|Si006330m.g|Si028223m.g|Si001397m.g|Si029341m.g|Si002331m.g|Si034404m.g|Si023677m.g|Si008790m.g|Si0…	sita:101781850|sita:101784144|sita:101752713|sita:101759996|sita:101786364|sita:101784980|sita:101771740|sita:101786533|sita:101755772|sita:101756186|sita:101756171|sita:101782922|sita:101784324|sita:101757986|sita:19526795|sita:101777642|sita:101756917|sita:101779031|sita:101756322|sita:101771119|sita:101756742|sita:101763714|sita:101771478|sita:101754268|sita:101783950|sita:101785640|sita:10178…	101781850|101784144|101752713|101759996|101786364|101784980|101771740|101786533|101755772|101756186|101756171|101782922|101784324|101757986|19526795|101777642|101756917|101779031|101756322|101771119|101756742|101763714|101771478|101754268|101783950|101785640|101781697|101752872|101774000|101774345|101783767|101760933|101763108|101762755|101768461|	http://www.genome.jp/kegg-bin/show_pathway?sita01200/sita:101756742%09red/sita:101771478%09red/sita:101756171%09red/sita:19526795%09red/sita:101786533%09red/sita:101756917%09red/sita:101774345%09red/sita:101784144%09red/sita:101757986%09red/sita:101756186%09red/sita:101781697%09red/sita:101756322%09red/sita:101752872%09red/sita:101762755%09red/sita:101771740%09red/sita:101759996%09red/sita:101779…
Linoleic acid metabolism	KEGG PATHWAY	sita00591	2	16	0.709919	1	Si034141m.g|Si036946m.g	sita:101757274|sita:101756741|	101757274|101756741|	http://www.genome.jp/kegg-bin/show_pathway?sita00591/sita:101756741%09red/sita:101757274%09red
Nicotinate and nicotinamide metabolism	KEGG PATHWAY	sita00760	2	16	0.709919	1	Si027231m.g|Si009713m.g	sita:101775865|sita:101756146|	101775865|101756146|	http://www.genome.jp/kegg-bin/show_pathway?sita00760/sita:101756146%09red/sita:101775865%09red
Pyruvate metabolism	KEGG PATHWAY	sita00620	11	83	0.716416	1	Si021600m.g|Si030212m.g|Si034404m.g|Si000808m.g|Si001588m.g|Si023677m.g|Si008790m.g|Si019533m.g|Si009755m.g|Si017639m.g|Si016807m.g	sita:101782922|sita:101777642|sita:101783767|sita:101757986|sita:101752713|sita:101760933|sita:101763108|sita:101769096|sita:101786533|sita:101768692|sita:101755454|	101782922|101777642|101783767|101757986|101752713|101760933|101763108|101769096|101786533|101768692|101755454|	http://www.genome.jp/kegg-bin/show_pathway?sita00620/sita:101769096%09red/sita:101777642%09red/sita:101760933%09red/sita:101755454%09red/sita:101757986%09red/sita:101786533%09red/sita:101763108%09red/sita:101752713%09red/sita:101768692%09red/sita:101782922%09red/sita:101783767%09red
2-Oxocarboxylic acid metabolism	KEGG PATHWAY	sita01210	6	49	0.754061	1	Si021951m.g|Si010358m.g|Si010480m.g|Si017002m.g|Si006490m.g|Si016771m.g	sita:101753618|sita:101754268|sita:101762712|sita:101786364|sita:101784980|sita:101771119|	101753618|101754268|101762712|101786364|101784980|101771119|	http://www.genome.jp/kegg-bin/show_pathway?sita01210/sita:101762712%09red/sita:101784980%09red/sita:101754268%09red/sita:101786364%09red/sita:101771119%09red/sita:101753618%09red
Sesquiterpenoid and triterpenoid biosynthesis	KEGG PATHWAY	sita00909	1	9	0.758741	1	Si015660m.g	sita:101778298|	101778298|	http://www.genome.jp/kegg-bin/show_pathway?sita00909/sita:101778298%09red
Fructose and mannose metabolism	KEGG PATHWAY	sita00051	7	57	0.761195	1	Si013965m.g|Si000952m.g|Si002240m.g|Si021993m.g|Si021760m.g|Si022310m.g|Si009995m.g	sita:101760873|sita:101756917|sita:101758553|sita:101784144|sita:101756322|sita:101756186|sita:101768461|	101760873|101756917|101758553|101784144|101756322|101756186|101768461|	http://www.genome.jp/kegg-bin/show_pathway?sita00051/sita:101784144%09red/sita:101758553%09red/sita:101756186%09red/sita:101756917%09red/sita:101760873%09red/sita:101756322%09red/sita:101768461%09red
Citrate cycle (TCA cycle)	KEGG PATHWAY	sita00020	6	50	0.769505	1	Si034404m.g|Si010358m.g|Si008790m.g|Si017002m.g|Si016771m.g|Si030212m.g	sita:101783767|sita:101754268|sita:101763108|sita:101786364|sita:101771119|sita:101777642|	101783767|101754268|101763108|101786364|101771119|101777642|	http://www.genome.jp/kegg-bin/show_pathway?sita00020/sita:101777642%09red/sita:101763108%09red/sita:101786364%09red/sita:101771119%09red/sita:101754268%09red/sita:101783767%09red
Ether lipid metabolism	KEGG PATHWAY	sita00565	3	27	0.7791	1	Si036946m.g|Si028941m.g|Si026237m.g	sita:101756741|sita:101758031|sita:101777961|	101756741|101758031|101777961|	http://www.genome.jp/kegg-bin/show_pathway?sita00565/sita:101758031%09red/sita:101777961%09red/sita:101756741%09red
Porphyrin and chlorophyll metabolism	KEGG PATHWAY	sita00860	5	43	0.780376	1	Si000476m.g|Si001132m.g|Si008723m.g|Si022300m.g|Si036423m.g	sita:101763548|sita:101776903|sita:101764063|sita:101764145|sita:101760397|	101763548|101776903|101764063|101764145|101760397|	http://www.genome.jp/kegg-bin/show_pathway?sita00860/sita:101760397%09red/sita:101764145%09red/sita:101764063%09red/sita:101763548%09red/sita:101776903%09red
Biosynthesis of amino acids	KEGG PATHWAY	sita01230	32	242	0.80525	1	Si013587m.g|Si024931m.g|Si036352m.g|Si010480m.g|Si017002m.g|Si006490m.g|Si034948m.g|Si018043m.g|Si000348m.g|Si036040m.g|Si026726m.g|Si012885m.g|Si021951m.g|Si026401m.g|Si000006m.g|Si016771m.g|Si006588m.g|Si021760m.g|Si022552m.g|Si035771m.g|Si000952m.g|Si010358m.g|Si029964m.g|Si026384m.g|Si006517m.g|Si002331m.g|Si014244m.g|Si010798m.g|Si036280m.g|Si013423m.g|Si026370m.g|Si009995m.g	sita:101761273|sita:101781850|sita:101757176|sita:101762712|sita:101786364|sita:101784980|sita:101771740|sita:101784063|sita:101775420|sita:101767199|sita:101755772|sita:101756171|sita:101753618|sita:101785339|sita:101785947|sita:101771119|sita:101771478|sita:101756322|sita:101756742|sita:101766781|sita:101756917|sita:101754268|sita:101765082|sita:101755781|sita:101758101|sita:101774345|sita:1017…	101761273|101781850|101757176|101762712|101786364|101784980|101771740|101784063|101775420|101767199|101755772|101756171|101753618|101785339|101785947|101771119|101771478|101756322|101756742|101766781|101756917|101754268|101765082|101755781|101758101|101774345|101785830|101786397|101754854|101762755|101782097|101768461|	http://www.genome.jp/kegg-bin/show_pathway?sita01230/sita:101761273%09red/sita:101756742%09red/sita:101771478%09red/sita:101756171%09red/sita:101756917%09red/sita:101774345%09red/sita:101785339%09red/sita:101786397%09red/sita:101765082%09red/sita:101785830%09red/sita:101755781%09red/sita:101753618%09red/sita:101756322%09red/sita:101762755%09red/sita:101757176%09red/sita:101771740%09red/sita:10178…
Sulfur metabolism	KEGG PATHWAY	sita00920	4	37	0.810859	1	Si002444m.g|Si024931m.g|Si002331m.g|Si022552m.g	sita:101785668|sita:101781850|sita:101774345|sita:101756742|	101785668|101781850|101774345|101756742|	http://www.genome.jp/kegg-bin/show_pathway?sita00920/sita:101774345%09red/sita:101756742%09red/sita:101785668%09red/sita:101781850%09red
Fatty acid metabolism	KEGG PATHWAY	sita01212	10	88	0.852651	1	Si006530m.g|Si040106m.g|Si001588m.g|Si039816m.g|Si009525m.g|Si017147m.g|Si001818m.g|Si006033m.g|Si017485m.g|Si026043m.g	sita:101774257|sita:101783507|sita:101752713|sita:101768379|sita:101772503|sita:101777905|sita:101760033|sita:101765538|sita:101783555|sita:101769443|	101774257|101783507|101752713|101768379|101772503|101777905|101760033|101765538|101783555|101769443|	http://www.genome.jp/kegg-bin/show_pathway?sita01212/sita:101760033%09red/sita:101769443%09red/sita:101777905%09red/sita:101783507%09red/sita:101774257%09red/sita:101765538%09red/sita:101752713%09red/sita:101783555%09red/sita:101772503%09red/sita:101768379%09red
Glycine, serine and threonine metabolism	KEGG PATHWAY	sita00260	8	73	0.857947	1	Si001641m.g|Si016442m.g|Si039683m.g|Si034948m.g|Si013423m.g|Si004257m.g|Si026726m.g|Si012885m.g	sita:101775690|sita:101757997|sita:101772844|sita:101771740|sita:101762755|sita:101776497|sita:101755772|sita:101756171|	101775690|101757997|101772844|101771740|101762755|101776497|101755772|101756171|	http://www.genome.jp/kegg-bin/show_pathway?sita00260/sita:101772844%09red/sita:101755772%09red/sita:101776497%09red/sita:101757997%09red/sita:101756171%09red/sita:101775690%09red/sita:101762755%09red/sita:101771740%09red
Fatty acid biosynthesis	KEGG PATHWAY	sita00061	5	49	0.859876	1	Si039816m.g|Si040106m.g|Si006033m.g|Si009525m.g|Si001818m.g	sita:101768379|sita:101783507|sita:101765538|sita:101772503|sita:101760033|	101768379|101783507|101765538|101772503|101760033|	http://www.genome.jp/kegg-bin/show_pathway?sita00061/sita:101765538%09red/sita:101772503%09red/sita:101760033%09red/sita:101768379%09red/sita:101783507%09red
Regulation of autophagy	KEGG PATHWAY	sita04140	3	32	0.860599	1	Si013269m.g|Si000183m.g|Si029846m.g	sita:101768837|sita:101764897|sita:101754539|	101768837|101764897|101754539|	http://www.genome.jp/kegg-bin/show_pathway?sita04140/sita:101768837%09red/sita:101754539%09red/sita:101764897%09red
Sphingolipid metabolism	KEGG PATHWAY	sita00600	3	32	0.860599	1	Si001153m.g|Si017389m.g|Si008837m.g	sita:101760848|sita:101781523|sita:101759312|	101760848|101781523|101759312|	http://www.genome.jp/kegg-bin/show_pathway?sita00600/sita:101760848%09red/sita:101759312%09red/sita:101781523%09red
Butanoate metabolism	KEGG PATHWAY	sita00650	2	23	0.862324	1	Si001588m.g|Si015389m.g	sita:101752713|sita:101778463|	101752713|101778463|	http://www.genome.jp/kegg-bin/show_pathway?sita00650/sita:101752713%09red/sita:101778463%09red
N-Glycan biosynthesis	KEGG PATHWAY	sita00510	4	42	0.875645	1	Si029936m.g|Si016778m.g|Si019298m.g|Si001564m.g	sita:101775894|sita:101780167|sita:101784521|sita:101768406|	101775894|101780167|101784521|101768406|	http://www.genome.jp/kegg-bin/show_pathway?sita00510/sita:101780167%09red/sita:101784521%09red/sita:101768406%09red/sita:101775894%09red
Pantothenate and CoA biosynthesis	KEGG PATHWAY	sita00770	2	25	0.889871	1	Si010480m.g|Si010769m.g	sita:101762712|sita:101774145|	101762712|101774145|	http://www.genome.jp/kegg-bin/show_pathway?sita00770/sita:101762712%09red/sita:101774145%09red
Histidine metabolism	KEGG PATHWAY	sita00340	1	15	0.897266	1	Si016807m.g	sita:101755454|	101755454|	http://www.genome.jp/kegg-bin/show_pathway?sita00340/sita:101755454%09red
Valine, leucine and isoleucine biosynthesis	KEGG PATHWAY	sita00290	1	15	0.897266	1	Si010480m.g	sita:101762712|	101762712|	http://www.genome.jp/kegg-bin/show_pathway?sita00290/sita:101762712%09red
Inositol phosphate metabolism	KEGG PATHWAY	sita00562	5	53	0.898222	1	Si013269m.g|Si006965m.g|Si036435m.g|Si013119m.g|Si026237m.g	sita:101768837|sita:101786191|sita:101760267|sita:101753149|sita:101777961|	101768837|101786191|101760267|101753149|101777961|	http://www.genome.jp/kegg-bin/show_pathway?sita00562/sita:101768837%09red/sita:101753149%09red/sita:101777961%09red/sita:101786191%09red/sita:101760267%09red
Carbon fixation in photosynthetic organisms	KEGG PATHWAY	sita00710	8	81	0.917289	1	Si021600m.g|Si019771m.g|Si034404m.g|Si000808m.g|Si023677m.g|Si006490m.g|Si020845m.g|Si022310m.g	sita:101782922|sita:101763714|sita:101783767|sita:101757986|sita:101760933|sita:101784980|sita:19526795|sita:101756186|	101782922|101763714|101783767|101757986|101760933|101784980|19526795|101756186|	http://www.genome.jp/kegg-bin/show_pathway?sita00710/sita:101763714%09red/sita:101760933%09red/sita:19526795%09red/sita:101757986%09red/sita:101756186%09red/sita:101784980%09red/sita:101782922%09red/sita:101783767%09red
Lysine biosynthesis	KEGG PATHWAY	sita00300	1	17	0.922718	1	Si035771m.g	sita:101766781|	101766781|	http://www.genome.jp/kegg-bin/show_pathway?sita00300/sita:101766781%09red
One carbon pool by folate	KEGG PATHWAY	sita00670	1	18	0.932972	1	Si036404m.g	sita:101779206|	101779206|	http://www.genome.jp/kegg-bin/show_pathway?sita00670/sita:101779206%09red
Selenocompound metabolism	KEGG PATHWAY	sita00450	1	18	0.932972	1	Si025273m.g	sita:101760501|	101760501|	http://www.genome.jp/kegg-bin/show_pathway?sita00450/sita:101760501%09red
Ascorbate and aldarate metabolism	KEGG PATHWAY	sita00053	3	40	0.936851	1	Si006965m.g|Si014193m.g|Si016807m.g	sita:101786191|sita:101753441|sita:101755454|	101786191|101753441|101755454|	http://www.genome.jp/kegg-bin/show_pathway?sita00053/sita:101753441%09red/sita:101755454%09red/sita:101786191%09red
Protein export	KEGG PATHWAY	sita03060	5	61	0.94847	1	Si008607m.g|Si030023m.g|Si008066m.g|Si020479m.g|Si009018m.g	sita:101764333|sita:101785850|sita:101774853|sita:101773390|sita:101766776|	101764333|101785850|101774853|101773390|101766776|	http://www.genome.jp/kegg-bin/show_pathway?sita03060/sita:101785850%09red/sita:101766776%09red/sita:101774853%09red/sita:101773390%09red/sita:101764333%09red
Basal transcription factors	KEGG PATHWAY	sita03022	4	52	0.94998	1	Si025458m.g|Si014047m.g|Si025019m.g|Si022741m.g	sita:101777488|sita:101778837|sita:101777563|sita:101753362|	101777488|101778837|101777563|101753362|	http://www.genome.jp/kegg-bin/show_pathway?sita03022/sita:101778837%09red/sita:101777563%09red/sita:101777488%09red/sita:101753362%09red
Carotenoid biosynthesis	KEGG PATHWAY	sita00906	2	32	0.950881	1	Si036937m.g|Si013619m.g	sita:101757665|sita:101777633|	101757665|101777633|	http://www.genome.jp/kegg-bin/show_pathway?sita00906/sita:101777633%09red/sita:101757665%09red
Phosphatidylinositol signaling system	KEGG PATHWAY	sita04070	5	63	0.956862	1	Si013269m.g|Si037762m.g|Si023527m.g|Si036435m.g|Si013119m.g	sita:101768837|sita:101777573|sita:101779305|sita:101760267|sita:101753149|	101768837|101777573|101779305|101760267|101753149|	http://www.genome.jp/kegg-bin/show_pathway?sita04070/sita:101768837%09red/sita:101777573%09red/sita:101753149%09red/sita:101779305%09red/sita:101760267%09red
Pentose and glucuronate interconversions	KEGG PATHWAY	sita00040	4	54	0.958708	1	Si020339m.g|Si013965m.g|Si019799m.g|Si016807m.g	sita:101759715|sita:101760873|sita:101773163|sita:101755454|	101759715|101760873|101773163|101755454|	http://www.genome.jp/kegg-bin/show_pathway?sita00040/sita:101760873%09red/sita:101773163%09red/sita:101755454%09red/sita:101759715%09red
Phagosome	KEGG PATHWAY	sita04145	6	79	0.976128	1	Si012647m.g|Si013269m.g|Si013119m.g|Si008607m.g|Si023140m.g|Si009018m.g	sita:101761445|sita:101768837|sita:101753149|sita:101764333|sita:101770253|sita:101766776|	101761445|101768837|101753149|101764333|101770253|101766776|	http://www.genome.jp/kegg-bin/show_pathway?sita04145/sita:101766776%09red/sita:101770253%09red/sita:101764333%09red/sita:101753149%09red/sita:101768837%09red/sita:101761445%09red
Base excision repair	KEGG PATHWAY	sita03410	2	39	0.978758	1	Si033255m.g|Si018143m.g	sita:101773431|sita:101765866|	101773431|101765866|	http://www.genome.jp/kegg-bin/show_pathway?sita03410/sita:101765866%09red/sita:101773431%09red
RNA degradation	KEGG PATHWAY	sita03018	8	111	0.9924	1	Si016665m.g|Si031498m.g|Si032161m.g|Si013168m.g|Si033831m.g|Si021760m.g|Si000952m.g|Si009995m.g	sita:101786378|sita:101778212|sita:101786129|sita:101758007|sita:101754582|sita:101756322|sita:101756917|sita:101768461|	101786378|101778212|101786129|101758007|101754582|101756322|101756917|101768461|	http://www.genome.jp/kegg-bin/show_pathway?sita03018/sita:101786129%09red/sita:101754582%09red/sita:101756917%09red/sita:101786378%09red/sita:101758007%09red/sita:101756322%09red/sita:101768461%09red/sita:101778212%09red
Nucleotide excision repair	KEGG PATHWAY	sita03420	3	62	0.994311	1	Si033255m.g|Si014047m.g|Si025458m.g	sita:101773431|sita:101778837|sita:101777488|	101773431|101778837|101777488|	http://www.genome.jp/kegg-bin/show_pathway?sita03420/sita:101778837%09red/sita:101773431%09red/sita:101777488%09red
Ribosome biogenesis in eukaryotes	KEGG PATHWAY	sita03008	5	88	0.996162	1	Si018350m.g|Si002537m.g|Si002844m.g|Si013168m.g|Si005247m.g	sita:101767889|sita:101769362|sita:101756369|sita:101758007|sita:101754124|	101767889|101769362|101756369|101758007|101754124|	http://www.genome.jp/kegg-bin/show_pathway?sita03008/sita:101758007%09red/sita:101754124%09red/sita:101756369%09red/sita:101767889%09red/sita:101769362%09red
Mismatch repair	KEGG PATHWAY	sita03430	1	39	0.996637	1	Si033255m.g	sita:101773431|	101773431|	http://www.genome.jp/kegg-bin/show_pathway?sita03430/sita:101773431%09red
Aminoacyl-tRNA biosynthesis	KEGG PATHWAY	sita00970	2	59	0.99826	1	Si017014m.g|Si000476m.g	sita:101753967|sita:101763548|	101753967|101763548|	http://www.genome.jp/kegg-bin/show_pathway?sita00970/sita:101753967%09red/sita:101763548%09red
Ubiquitin mediated proteolysis	KEGG PATHWAY	sita04120	8	138	0.999376	1	Si040664m.g|Si021028m.g|Si030439m.g|Si037060m.g|Si032579m.g|Si023551m.g|Si001971m.g|Si038308m.g	sita:101753909|sita:101757544|sita:101786798|sita:101765663|sita:101753761|sita:101769713|sita:101767081|sita:101753352|	101753909|101757544|101786798|101765663|101753761|101769713|101767081|101753352|	http://www.genome.jp/kegg-bin/show_pathway?sita04120/sita:101786798%09red/sita:101757544%09red/sita:101753761%09red/sita:101767081%09red/sita:101753909%09red/sita:101769713%09red/sita:101765663%09red/sita:101753352%09red
Endocytosis	KEGG PATHWAY	sita04144	7	130	0.999521	1	Si028941m.g|Si024977m.g|Si028356m.g|Si011097m.g|Si001099m.g|Si023140m.g|Si001096m.g	sita:101758031|sita:101771441|sita:101775632|sita:101786947|sita:101770439|sita:101770253|sita:101757586|	101758031|101771441|101775632|101786947|101770439|101770253|101757586|	http://www.genome.jp/kegg-bin/show_pathway?sita04144/sita:101786947%09red/sita:101770253%09red/sita:101757586%09red/sita:101771441%09red/sita:101770439%09red/sita:101758031%09red/sita:101775632%09red
DNA replication	KEGG PATHWAY	sita03030	1	54	0.999605	1	Si033255m.g	sita:101773431|	101773431|	http://www.genome.jp/kegg-bin/show_pathway?sita03030/sita:101773431%09red
Homologous recombination	KEGG PATHWAY	sita03440	1	55	0.999657	1	Si033255m.g	sita:101773431|	101773431|	http://www.genome.jp/kegg-bin/show_pathway?sita03440/sita:101773431%09red
RNA polymerase	KEGG PATHWAY	sita03020	1	55	0.999657	1	Si011757m.g	sita:101784400|	101784400|	http://www.genome.jp/kegg-bin/show_pathway?sita03020/sita:101784400%09red
Protein processing in endoplasmic reticulum	KEGG PATHWAY	sita04141	13	213	0.999932	1	Si019729m.g|Si031104m.g|Si029375m.g|Si013290m.g|Si014289m.g|Si038308m.g|Si008607m.g|Si034784m.g|Si023551m.g|Si024087m.g|Si028356m.g|Si032579m.g|Si009018m.g	sita:101777615|sita:101759404|sita:101766024|sita:101769397|sita:101764644|sita:101753352|sita:101764333|sita:101770154|sita:101769713|sita:101776179|sita:101775632|sita:101753761|sita:101766776|	101777615|101759404|101766024|101769397|101764644|101753352|101764333|101770154|101769713|101776179|101775632|101753761|101766776|	http://www.genome.jp/kegg-bin/show_pathway?sita04141/sita:101776179%09red/sita:101766776%09red/sita:101764644%09red/sita:101766024%09red/sita:101764333%09red/sita:101753761%09red/sita:101769397%09red/sita:101759404%09red/sita:101775632%09red/sita:101769713%09red/sita:101777615%09red/sita:101753352%09red/sita:101770154%09red
mRNA surveillance pathway	KEGG PATHWAY	sita03015	3	108	0.999979	1	Si015365m.g|Si002227m.g|Si022183m.g	sita:101775041|sita:101777876|sita:101776581|	101775041|101777876|101776581|	http://www.genome.jp/kegg-bin/show_pathway?sita03015/sita:101775041%09red/sita:101776581%09red/sita:101777876%09red
RNA transport	KEGG PATHWAY	sita03013	8	174	0.999984	1	Si039705m.g|Si005565m.g|Si002844m.g|Si021455m.g|Si038056m.g|Si020593m.g|Si030042m.g|Si035271m.g	sita:101761606|sita:101786649|sita:101756369|sita:101771067|sita:101761606|sita:101786649|sita:101786823|sita:101772153|	101761606|101786649|101756369|101771067|101761606|101786649|101786823|101772153|	http://www.genome.jp/kegg-bin/show_pathway?sita03013/sita:101786649%09red/sita:101756369%09red/sita:101772153%09red/sita:101761606%09red/sita:101771067%09red/sita:101786823%09red
Pyrimidine metabolism	KEGG PATHWAY	sita00240	4	137	0.999997	1	Si027231m.g|Si011757m.g|Si004760m.g|Si033255m.g	sita:101775865|sita:101784400|sita:101780829|sita:101773431|	101775865|101784400|101780829|101773431|	http://www.genome.jp/kegg-bin/show_pathway?sita00240/sita:101784400%09red/sita:101773431%09red/sita:101775865%09red/sita:101780829%09red
Purine metabolism	KEGG PATHWAY	sita00230	6	166	0.999997	1	Si028940m.g|Si004198m.g|Si011757m.g|Si033255m.g|Si006588m.g|Si002358m.g	sita:101752649|sita:101771655|sita:101784400|sita:101773431|sita:101771478|sita:101785812|	101752649|101771655|101784400|101773431|101771478|101785812|	http://www.genome.jp/kegg-bin/show_pathway?sita00230/sita:101773431%09red/sita:101771655%09red/sita:101771478%09red/sita:101785812%09red/sita:101784400%09red/sita:101752649%09red
Ribosome	KEGG PATHWAY	sita03010	11	323	1	1	Si026830m.g|Si031449m.g|Si020828m.g|Si038129m.g|Si020748m.g|Si020881m.g|Si023377m.g|Si020787m.g|Si033061m.g|Si005611m.g|Si020833m.g	sita:101755232|sita:101755752|sita:19526810|sita:101773494|sita:19526868|sita:19526784|sita:101770807|sita:19526812|sita:101786656|sita:101757165|sita:19526748|	101755232|101755752|19526810|101773494|19526868|19526784|101770807|19526812|101786656|101757165|19526748|	http://www.genome.jp/kegg-bin/show_pathway?sita03010/sita:101770807%09red/sita:101786656%09red/sita:19526748%09red/sita:19526868%09red/sita:101773494%09red/sita:101755752%09red/sita:19526784%09red/sita:19526810%09red/sita:19526812%09red/sita:101757165%09red/sita:101755232%09red
Spliceosome	KEGG PATHWAY	sita03040	2	186	1	1	Si030439m.g|Si028356m.g	sita:101786798|sita:101775632|	101786798|101775632|	http://www.genome.jp/kegg-bin/show_pathway?sita03040/sita:101775632%09red/sita:101786798%09red
--------------------
#Term	Database	ID	Input number	Background number	P-Value	Corrected P-Value	Input	KEGG_ID/KO	Entrez_ID	Hyperlink
--------------------
#Term	Database	ID	Input number	Background number	P-Value	Corrected P-Value	Input	KEGG_ID/KO	Entrez_ID	Hyperlink
--------------------
