# Supplementary material for: Integrative analyses of transcriptomics and metabolomics upon seed germination of foxtail millet in response to salinity
Source: Sci Rep. 2020 Aug 12;10:13660. doi: 10.1038/s41598-020-70520-1 (PMC7423953; doi:10.1038/s41598-020-70520-1)
Supplement: Supplementary file 7 — Supplementary Table S7. [file 41598_2020_70520_MOESM7_ESM.xlsx]

## Sheet: An04T vs An04C_up.DEG_KEGG
##Databases: KEGG PATHWAY
##Statistical test method: hypergeometric test / Fisher's exact test
##FDR correction method: Benjamini and Hochberg
#Term	Database	ID	Input number	Background number	P-Value	Corrected P-Value	Input	KEGG_ID/KO	Entrez_ID	Hyperlink
Phenylpropanoid biosynthesis	KEGG PATHWAY	sita00940	86	250	3.52019e-06	0.000422422	Si017811m.g|Si034944m.g|Si010609m.g|Si013961m.g|Si022700m.g|Si012753m.g|Si013531m.g|Si008433m.g|Si008660m.g|Si020102m.g|Si026617m.g|Si016475m.g|Si025162m.g|Si030007m.g|Si036566m.g|Si022114m.g|Si022667m.g|Si036496m.g|Si030597m.g|Si032112m.g|Si011978m.g|Si032721m.g|Si013489m.g|Si010429m.g|Si030339m.g|Si029509m.g|Si011734m.g|Si016467m.g|Si030403m.g|Si035033m.g|Si010419m.g|Si022669m.g|Si006869m.g|Si0…	sita:101757067|sita:101769729|sita:101779806|sita:101785020|sita:101780647|sita:101775205|sita:101764384|sita:101774322|sita:101756027|sita:101773011|sita:101764963|sita:101781925|sita:101763748|sita:101758441|sita:101753387|sita:101768416|sita:101781049|sita:101766490|sita:101777113|sita:101760480|sita:101755357|sita:101784113|sita:101776259|sita:101783292|sita:101776699|sita:101784519|sita:1017…	101757067|101769729|101779806|101785020|101780647|101775205|101764384|101774322|101756027|101773011|101764963|101781925|101763748|101758441|101753387|101768416|101781049|101766490|101777113|101760480|101755357|101784113|101776259|101783292|101776699|101784519|101774929|101780720|101784783|101781746|101766856|101763208|101786716|101777526|101779898|101785869|101758359|101753438|101784113|101764064…	http://www.genome.jp/kegg-bin/show_pathway?sita00940/sita:101756652%09red/sita:101753438%09red/sita:101784783%09red/sita:101776237%09red/sita:101756766%09red/sita:101779898%09red/sita:101775962%09red/sita:101783292%09red/sita:101773011%09red/sita:101760480%09red/sita:101781346%09red/sita:101780647%09red/sita:101776301%09red/sita:101755700%09red/sita:101768416%09red/sita:101755357%09red/sita:10176…
Phenylalanine metabolism	KEGG PATHWAY	sita00360	68	190	1.29349e-05	0.000776097	Si013489m.g|Si022693m.g|Si006919m.g|Si032112m.g|Si017250m.g|Si017824m.g|Si030339m.g|Si006490m.g|Si025196m.g|Si006893m.g|Si010606m.g|Si011734m.g|Si030295m.g|Si017811m.g|Si016467m.g|Si026401m.g|Si031051m.g|Si008174m.g|Si016442m.g|Si035033m.g|Si036487m.g|Si008158m.g|Si010419m.g|Si030595m.g|Si019256m.g|Si030214m.g|Si034944m.g|Si026617m.g|Si016475m.g|Si025162m.g|Si006869m.g|Si030179m.g|Si006946m.g|Si0…	sita:101776259|sita:101780248|sita:101756766|sita:101760480|sita:101760319|sita:101768840|sita:101776699|sita:101784980|sita:101764555|sita:101783109|sita:101764549|sita:101774929|sita:101782224|sita:101757067|sita:101780720|sita:101785339|sita:101757638|sita:101786325|sita:101757997|sita:101781746|sita:101764064|sita:101759739|sita:101766856|sita:101778334|sita:101756652|sita:101758864|sita:1017…	101776259|101780248|101756766|101760480|101760319|101768840|101776699|101784980|101764555|101783109|101764549|101774929|101782224|101757067|101780720|101785339|101757638|101786325|101757997|101781746|101764064|101759739|101766856|101778334|101756652|101758864|101769729|101764963|101781925|101763748|101786716|101758456|101782279|101777526|101780319|101756300|101779806|101779898|101755781|101785869…	http://www.genome.jp/kegg-bin/show_pathway?sita00360/sita:101756652%09red/sita:101756766%09red/sita:101760480%09red/sita:101769729%09red/sita:101779898%09red/sita:101775962%09red/sita:101778334%09red/sita:101763748%09red/sita:101781346%09red/sita:101783109%09red/sita:101755700%09red/sita:101768416%09red/sita:101764549%09red/sita:101755352%09red/sita:101759739%09red/sita:101775512%09red/sita:10177…
Plant-pathogen interaction	KEGG PATHWAY	sita04626	62	191	0.000288247	0.0115299	Si010314m.g|Si019416m.g|Si000276m.g|Si027948m.g|Si016825m.g|Si014387m.g|Si025941m.g|Si023155m.g|Si031242m.g|Si011148m.g|Si034847m.g|Si039755m.g|Si023228m.g|Si003074m.g|Si025945m.g|Si031297m.g|Si024895m.g|Si009314m.g|Si002029m.g|Si002102m.g|Si023527m.g|Si008124m.g|Si025924m.g|Si026871m.g|Si002788m.g|Si021634m.g|Si039120m.g|Si027436m.g|Si000906m.g|Si026386m.g|Si010743m.g|Si022446m.g|Si031470m.g|Si0…	sita:101782894|sita:101778508|sita:101765982|sita:101770504|sita:101766392|sita:101784904|sita:101771580|sita:101770130|sita:101773576|sita:101752934|sita:101779715|sita:101770145|sita:101769718|sita:101755982|sita:101762665|sita:101773986|sita:101761337|sita:101758739|sita:101760023|sita:101779512|sita:101779305|sita:101767194|sita:101765222|sita:101755959|sita:101771643|sita:101782795|sita:1017…	101782894|101778508|101765982|101770504|101766392|101784904|101771580|101770130|101773576|101752934|101779715|101770145|101769718|101755982|101762665|101773986|101761337|101758739|101760023|101779512|101779305|101767194|101765222|101755959|101771643|101782795|101778508|101767964|101782717|101755215|101785196|101765366|101770611|101774383|101755959|101781011|101772794|101756789|101771580|101767283…	http://www.genome.jp/kegg-bin/show_pathway?sita04626/sita:101773037%09red/sita:101761337%09red/sita:101756789%09red/sita:101771643%09red/sita:101770611%09red/sita:101769067%09red/sita:101779305%09red/sita:101785196%09red/sita:101776669%09red/sita:101755215%09red/sita:101774383%09red/sita:101753693%09red/sita:101761983%09red/sita:101767964%09red/sita:101770145%09red/sita:101766392%09red/sita:10176…
Biosynthesis of secondary metabolites	KEGG PATHWAY	sita01110	261	1092	0.000396325	0.0118898	Si009944m.g|Si017380m.g|Si022477m.g|Si027453m.g|Si020675m.g|Si010480m.g|Si017147m.g|Si022300m.g|Si010838m.g|Si034948m.g|Si010357m.g|Si013961m.g|Si010827m.g|Si016825m.g|Si030295m.g|Si017811m.g|Si010192m.g|Si026401m.g|Si036155m.g|Si035017m.g|Si039451m.g|Si026679m.g|Si021993m.g|Si029992m.g|Si032235m.g|Si030597m.g|Si035174m.g|Si019533m.g|Si020102m.g|Si030293m.g|Si026617m.g|Si016475m.g|Si025162m.g|Si0…	sita:101770094|sita:101784500|sita:101782923|sita:101782231|sita:101781905|sita:101762712|sita:101777905|sita:101764145|sita:101764401|sita:101771740|sita:101784789|sita:101785020|sita:101763181|sita:101766392|sita:101782224|sita:101757067|sita:101781418|sita:101785339|sita:101784324|sita:101775939|sita:101760683|sita:101783869|sita:101784144|sita:101760477|sita:101770902|sita:101777113|sita:1017…	101770094|101784500|101782923|101782231|101781905|101762712|101777905|101764145|101764401|101771740|101784789|101785020|101763181|101766392|101782224|101757067|101781418|101785339|101784324|101775939|101760683|101783869|101784144|101760477|101770902|101777113|101770139|101769096|101773011|101756145|101764963|101781925|101763748|101773865|101765018|101781172|101757538|101758441|101776903|101778298…	http://www.genome.jp/kegg-bin/show_pathway?sita01110/sita:101756766%09red/sita:101784688%09red/sita:101769729%09red/sita:101756171%09red/sita:101761273%09red/sita:101756186%09red/sita:101773011%09red/sita:101781346%09red/sita:101783611%09red/sita:101776903%09red/sita:101773953%09red/sita:101766113%09red/sita:101775512%09red/sita:101757067%09red/sita:101784886%09red/sita:101784601%09red/sita:10175…
Nitrogen metabolism	KEGG PATHWAY	sita00910	18	33	0.000609519	0.0138432	Si020228m.g|Si019373m.g|Si036352m.g|Si019545m.g|Si002140m.g|Si016894m.g|Si016715m.g|Si038168m.g|Si019646m.g|Si001397m.g|Si016891m.g|Si036280m.g|Si014238m.g|Si004444m.g|Si003882m.g|Si013224m.g|Si019202m.g|Si000006m.g	sita:101768294|sita:101769781|sita:101757176|sita:101767080|sita:101779266|sita:101760340|sita:101777206|sita:101775389|sita:101760744|sita:101752872|sita:101768294|sita:101754854|sita:101763973|sita:101776791|sita:101779266|sita:101760744|sita:101768698|sita:101785947|	101768294|101769781|101757176|101767080|101779266|101760340|101777206|101775389|101760744|101752872|101768294|101754854|101763973|101776791|101779266|101760744|101768698|101785947|	http://www.genome.jp/kegg-bin/show_pathway?sita00910/sita:101769781%09red/sita:101775389%09red/sita:101785947%09red/sita:101760340%09red/sita:101767080%09red/sita:101752872%09red/sita:101754854%09red/sita:101777206%09red/sita:101763973%09red/sita:101760744%09red/sita:101757176%09red/sita:101768294%09red/sita:101776791%09red/sita:101779266%09red/sita:101768698%09red
Glutathione metabolism	KEGG PATHWAY	sita00480	42	119	0.000692161	0.0138432	Si023158m.g|Si016879m.g|Si023186m.g|Si037383m.g|Si004833m.g|Si038574m.g|Si014193m.g|Si015523m.g|Si037321m.g|Si031035m.g|Si002748m.g|Si002815m.g|Si002716m.g|Si004001m.g|Si023191m.g|Si031046m.g|Si026861m.g|Si002802m.g|Si037285m.g|Si002833m.g|Si009666m.g|Si032178m.g|Si002820m.g|Si002747m.g|Si008602m.g|Si030121m.g|Si026816m.g|Si016930m.g|Si037319m.g|Si023188m.g|Si002783m.g|Si014896m.g|Si038125m.g|Si0…	sita:101783067|sita:101780583|sita:101782651|sita:101758247|sita:101767217|sita:101783765|sita:101753441|sita:101757755|sita:101757428|sita:101761945|sita:101776513|sita:101777608|sita:101767617|sita:101773133|sita:101783467|sita:101756971|sita:101786937|sita:101778030|sita:101761477|sita:101764756|sita:101778188|sita:101759806|sita:101775016|sita:101779885|sita:101783950|sita:101759806|sita:1017…	101783067|101780583|101782651|101758247|101767217|101783765|101753441|101757755|101757428|101761945|101776513|101777608|101767617|101773133|101783467|101756971|101786937|101778030|101761477|101764756|101778188|101759806|101775016|101779885|101783950|101759806|101773452|101783950|101785634|101783868|101775422|101761238|101765264|101782260|101785132|101776115|101765264|101760610|101767763|101762159…	http://www.genome.jp/kegg-bin/show_pathway?sita00480/sita:101761238%09red/sita:101775422%09red/sita:101776115%09red/sita:101773133%09red/sita:101756971%09red/sita:101785132%09red/sita:101762159%09red/sita:101764756%09red/sita:101767217%09red/sita:101780583%09red/sita:101765264%09red/sita:101785634%09red/sita:101778030%09red/sita:101759463%09red/sita:101767763%09red/sita:101761477%09red/sita:10176…
Cutin, suberine and wax biosynthesis	KEGG PATHWAY	sita00073	12	24	0.00807913	0.138499	Si015780m.g|Si013616m.g|Si012313m.g|Si029577m.g|Si013591m.g|Si036584m.g|Si034638m.g|Si029585m.g|Si009766m.g|Si029318m.g|Si026351m.g|Si038675m.g	sita:101759104|sita:101774781|sita:101772770|sita:101770622|sita:101775451|sita:101758789|sita:101765133|sita:101757496|sita:101786122|sita:101785441|sita:101765226|sita:101764887|	101759104|101774781|101772770|101770622|101775451|101758789|101765133|101757496|101786122|101785441|101765226|101764887|	http://www.genome.jp/kegg-bin/show_pathway?sita00073/sita:101757496%09red/sita:101759104%09red/sita:101764887%09red/sita:101770622%09red/sita:101786122%09red/sita:101758789%09red/sita:101765226%09red/sita:101772770%09red/sita:101785441%09red/sita:101774781%09red/sita:101765133%09red/sita:101775451%09red
Ubiquinone and other terpenoid-quinone biosynthesis	KEGG PATHWAY	sita00130	16	40	0.0125191	0.187786	Si006517m.g|Si013489m.g|Si017380m.g|Si026401m.g|Si032850m.g|Si035033m.g|Si026384m.g|Si034892m.g|Si002133m.g|Si022114m.g|Si013502m.g|Si026370m.g|Si034944m.g|Si019044m.g|Si016880m.g|Si013531m.g	sita:101758101|sita:101776259|sita:101784500|sita:101785339|sita:101756828|sita:101781746|sita:101755781|sita:101781346|sita:101784601|sita:101768416|sita:101755048|sita:101782097|sita:101769729|sita:101780975|sita:101768416|sita:101764384|	101758101|101776259|101784500|101785339|101756828|101781746|101755781|101781346|101784601|101768416|101755048|101782097|101769729|101780975|101768416|101764384|	http://www.genome.jp/kegg-bin/show_pathway?sita00130/sita:101756828%09red/sita:101784601%09red/sita:101769729%09red/sita:101776259%09red/sita:101784500%09red/sita:101781746%09red/sita:101755781%09red/sita:101780975%09red/sita:101781346%09red/sita:101758101%09red/sita:101768416%09red/sita:101785339%09red/sita:101782097%09red/sita:101755048%09red/sita:101764384%09red
Tropane, piperidine and pyridine alkaloid biosynthesis	KEGG PATHWAY	sita00960	11	25	0.0216617	0.288822	Si006517m.g|Si026401m.g|Si017250m.g|Si016442m.g|Si026384m.g|Si006490m.g|Si002514m.g|Si028032m.g|Si026370m.g|Si002515m.g|Si026761m.g	sita:101758101|sita:101785339|sita:101760319|sita:101757997|sita:101755781|sita:101784980|sita:101766395|sita:101754834|sita:101782097|sita:101766810|sita:101753624|	101758101|101785339|101760319|101757997|101755781|101784980|101766395|101754834|101782097|101766810|101753624|	http://www.genome.jp/kegg-bin/show_pathway?sita00960/sita:101754834%09red/sita:101766810%09red/sita:101766395%09red/sita:101757997%09red/sita:101782097%09red/sita:101755781%09red/sita:101784980%09red/sita:101753624%09red/sita:101785339%09red/sita:101758101%09red/sita:101760319%09red
Isoquinoline alkaloid biosynthesis	KEGG PATHWAY	sita00950	11	27	0.032048	0.351588	Si013579m.g|Si006517m.g|Si013647m.g|Si039999m.g|Si017250m.g|Si016442m.g|Si026384m.g|Si026401m.g|Si006490m.g|Si026370m.g|Si015746m.g	sita:101764227|sita:101758101|sita:101762761|sita:101765018|sita:101760319|sita:101757997|sita:101755781|sita:101785339|sita:101784980|sita:101782097|sita:101780238|	101764227|101758101|101762761|101765018|101760319|101757997|101755781|101785339|101784980|101782097|101780238|	http://www.genome.jp/kegg-bin/show_pathway?sita00950/sita:101762761%09red/sita:101765018%09red/sita:101780238%09red/sita:101757997%09red/sita:101782097%09red/sita:101755781%09red/sita:101784980%09red/sita:101764227%09red/sita:101785339%09red/sita:101758101%09red/sita:101760319%09red
Tyrosine metabolism	KEGG PATHWAY	sita00350	16	46	0.0322289	0.351588	Si013579m.g|Si006517m.g|Si006403m.g|Si036155m.g|Si039999m.g|Si017250m.g|Si016442m.g|Si026384m.g|Si026401m.g|Si006490m.g|Si035943m.g|Si026370m.g|Si018280m.g|Si013647m.g|Si015746m.g|Si023229m.g	sita:101764227|sita:101758101|sita:101760684|sita:101784324|sita:101765018|sita:101760319|sita:101757997|sita:101755781|sita:101785339|sita:101784980|sita:101757561|sita:101782097|sita:101786228|sita:101762761|sita:101780238|sita:101771704|	101764227|101758101|101760684|101784324|101765018|101760319|101757997|101755781|101785339|101784980|101757561|101782097|101786228|101762761|101780238|101771704|	http://www.genome.jp/kegg-bin/show_pathway?sita00350/sita:101762761%09red/sita:101784324%09red/sita:101765018%09red/sita:101771704%09red/sita:101760684%09red/sita:101757997%09red/sita:101782097%09red/sita:101755781%09red/sita:101784980%09red/sita:101757561%09red/sita:101764227%09red/sita:101780238%09red/sita:101786228%09red/sita:101785339%09red/sita:101758101%09red/sita:101760319%09red
Other glycan degradation	KEGG PATHWAY	sita00511	9	21	0.0404622	0.404622	Si029311m.g|Si040042m.g|Si021693m.g|Si028854m.g|Si037248m.g|Si035391m.g|Si034056m.g|Si021395m.g|Si024695m.g	sita:101754944|sita:101755941|sita:101758619|sita:101773845|sita:101755534|sita:101755534|sita:101775393|sita:101767820|sita:101771071|	101754944|101755941|101758619|101773845|101755534|101755534|101775393|101767820|101771071|	http://www.genome.jp/kegg-bin/show_pathway?sita00511/sita:101754944%09red/sita:101775393%09red/sita:101755941%09red/sita:101755534%09red/sita:101758619%09red/sita:101771071%09red/sita:101767820%09red/sita:101773845%09red
Flavonoid biosynthesis	KEGG PATHWAY	sita00941	11	31	0.0624777	0.576717	Si010500m.g|Si009992m.g|Si005186m.g|Si036958m.g|Si017742m.g|Si009991m.g|Si022114m.g|Si013787m.g|Si010275m.g|Si016880m.g|Si011978m.g	sita:101758729|sita:101774247|sita:101769770|sita:101769182|sita:101780580|sita:101774247|sita:101768416|sita:101753438|sita:101774247|sita:101768416|sita:101755357|	101758729|101774247|101769770|101769182|101780580|101774247|101768416|101753438|101774247|101768416|101755357|	http://www.genome.jp/kegg-bin/show_pathway?sita00941/sita:101753438%09red/sita:101780580%09red/sita:101774247%09red/sita:101769770%09red/sita:101758729%09red/sita:101768416%09red/sita:101755357%09red/sita:101769182%09red
Taurine and hypotaurine metabolism	KEGG PATHWAY	sita00430	7	17	0.0767281	0.650763	Si000659m.g|Si022947m.g|Si036684m.g|Si014993m.g|Si031187m.g|Si022810m.g|Si005068m.g	sita:101785132|sita:101763212|sita:101757668|sita:101758980|sita:101758980|sita:101757668|sita:101759093|	101785132|101763212|101757668|101758980|101758980|101757668|101759093|	http://www.genome.jp/kegg-bin/show_pathway?sita00430/sita:101757668%09red/sita:101758980%09red/sita:101763212%09red/sita:101759093%09red/sita:101785132%09red
Glycosphingolipid biosynthesis - ganglio series	KEGG PATHWAY	sita00604	4	7	0.0848887	0.650763	Si021693m.g|Si021395m.g|Si024695m.g|Si029311m.g	sita:101758619|sita:101767820|sita:101771071|sita:101754944|	101758619|101767820|101771071|101754944|	http://www.genome.jp/kegg-bin/show_pathway?sita00604/sita:101754944%09red/sita:101767820%09red/sita:101758619%09red/sita:101771071%09red
Metabolic pathways	KEGG PATHWAY	sita01100	400	1956	0.0867684	0.650763	Si020675m.g|Si029394m.g|Si017147m.g|Si029154m.g|Si022360m.g|Si011978m.g|Si020875m.g|Si013531m.g|Si036155m.g|Si035017m.g|Si008660m.g|Si022926m.g|Si004760m.g|Si004594m.g|Si039999m.g|Si021510m.g|Si001153m.g|Si001564m.g|Si001208m.g|Si000598m.g|Si026206m.g|Si017742m.g|Si020779m.g|Si036280m.g|Si013243m.g|Si010429m.g|Si016825m.g|Si010291m.g|Si018775m.g|Si036352m.g|Si012885m.g|Si016467m.g|Si020878m.g|Si0…	sita:101781905|sita:101779414|sita:101777905|sita:101754475|sita:101764038|sita:101755357|sita:19526814|sita:101764384|sita:101784324|sita:101775939|sita:101756027|sita:101764298|sita:101780829|sita:101770971|sita:101765018|sita:101757538|sita:101760848|sita:101768406|sita:101762477|sita:101759225|sita:101780488|sita:101780580|sita:19526869|sita:101754854|sita:101765726|sita:101783292|sita:101766…	101781905|101779414|101777905|101754475|101764038|101755357|19526814|101764384|101784324|101775939|101756027|101764298|101780829|101770971|101765018|101757538|101760848|101768406|101762477|101759225|101780488|101780580|19526869|101754854|101765726|101783292|101766392|101768063|19526753|101757176|101756171|101780720|19526819|19526805|101786716|101759806|101757740|101756549|101752965|101758359|1017…	http://www.genome.jp/kegg-bin/show_pathway?sita01100/sita:101756766%09red/sita:101757458%09red/sita:101763918%09red/sita:101782389%09red/sita:101773011%09red/sita:101754065%09red/sita:101779717%09red/sita:101784601%09red/sita:101766113%09red/sita:101767580%09red/sita:101755894%09red/sita:101773086%09red/sita:101771388%09red/sita:101781172%09red/sita:101777113%09red/sita:101782279%09red/sita:10177…
Oxidative phosphorylation	KEGG PATHWAY	sita00190	35	141	0.098706	0.696748	Si000395m.g|Si020882m.g|Si020859m.g|Si020747m.g|Si020764m.g|Si020734m.g|Si020779m.g|Si020841m.g|Si020851m.g|Si016404m.g|Si008420m.g|Si020863m.g|Si038243m.g|Si020749m.g|Si034107m.g|Si032812m.g|Si020872m.g|Si037582m.g|Si020765m.g|Si020825m.g|Si020867m.g|Si020751m.g|Si027411m.g|Si020857m.g|Si020760m.g|Si020767m.g|Si034109m.g|Si040270m.g|Si034532m.g|Si039733m.g|Si028836m.g|Si020754m.g|Si011715m.g|Si0…	sita:101768410|sita:19526776|sita:19526854|sita:101757060|sita:101769224|sita:101769901|sita:19526869|sita:101783248|sita:19526851|sita:101763159|sita:101752996|sita:19526855|sita:19526773|sita:19526788|sita:101778509|sita:101773865|sita:19526847|sita:101770274|sita:19526856|sita:19526789|sita:19526856|sita:19526851|sita:19526853|sita:19526869|sita:19526789|sita:19526851|sita:101770435|sita:19526…	101768410|19526776|19526854|101757060|101769224|101769901|19526869|101783248|19526851|101763159|101752996|19526855|19526773|19526788|101778509|101773865|19526847|101770274|19526856|19526789|19526856|19526851|19526853|19526869|19526789|19526851|101770435|19526776|101761622|19526775|101762504|19526847|19526856|19526788|101783248|	http://www.genome.jp/kegg-bin/show_pathway?sita00190/sita:101761622%09red/sita:101763159%09red/sita:101768410%09red/sita:101770274%09red/sita:19526869%09red/sita:101757060%09red/sita:101770435%09red/sita:19526847%09red/sita:101783248%09red/sita:101769901%09red/sita:101778509%09red/sita:19526788%09red/sita:19526789%09red/sita:101773865%09red/sita:101752996%09red/sita:19526776%09red/sita:19526775%0…
Diterpenoid biosynthesis	KEGG PATHWAY	sita00904	8	23	0.110924	0.714466	Si006269m.g|Si009385m.g|Si002030m.g|Si029001m.g|Si006218m.g|Si038735m.g|Si011690m.g|Si029247m.g	sita:101770692|sita:101772220|sita:101766800|sita:101768451|sita:101770285|sita:101784049|sita:101756825|sita:101769132|	101770692|101772220|101766800|101768451|101770285|101784049|101756825|101769132|	http://www.genome.jp/kegg-bin/show_pathway?sita00904/sita:101770692%09red/sita:101766800%09red/sita:101784049%09red/sita:101769132%09red/sita:101756825%09red/sita:101772220%09red/sita:101770285%09red/sita:101768451%09red
Glycolysis / Gluconeogenesis	KEGG PATHWAY	sita00010	33	135	0.120364	0.714466	Si009944m.g|Si027794m.g|Si027453m.g|Si034948m.g|Si031419m.g|Si026726m.g|Si022310m.g|Si012885m.g|Si000757m.g|Si016807m.g|Si029228m.g|Si036155m.g|Si026854m.g|Si021993m.g|Si019533m.g|Si021760m.g|Si027613m.g|Si017840m.g|Si009995m.g|Si021510m.g|Si027314m.g|Si035941m.g|Si010312m.g|Si009556m.g|Si035943m.g|Si017639m.g|Si040147m.g|Si024615m.g|Si034404m.g|Si034932m.g|Si026206m.g|Si008790m.g|Si000952m.g	sita:101770094|sita:101756171|sita:101782231|sita:101771740|sita:101769537|sita:101755772|sita:101756186|sita:101756171|sita:101775698|sita:101755454|sita:101781146|sita:101784324|sita:101775234|sita:101784144|sita:101769096|sita:101756322|sita:101757916|sita:101771518|sita:101768461|sita:101757538|sita:101757519|sita:101770545|sita:101754815|sita:101760769|sita:101757561|sita:101768692|sita:1017…	101770094|101756171|101782231|101771740|101769537|101755772|101756186|101756171|101775698|101755454|101781146|101784324|101775234|101784144|101769096|101756322|101757916|101771518|101768461|101757538|101757519|101770545|101754815|101760769|101757561|101768692|101759873|101762411|101783767|101754303|101780488|101763108|101756917|	http://www.genome.jp/kegg-bin/show_pathway?sita00010/sita:101781146%09red/sita:101756171%09red/sita:101757538%09red/sita:101756917%09red/sita:101759873%09red/sita:101757561%09red/sita:101757519%09red/sita:101784144%09red/sita:101782231%09red/sita:101756186%09red/sita:101756322%09red/sita:101762411%09red/sita:101771740%09red/sita:101760769%09red/sita:101769096%09red/sita:101769537%09red/sita:10175…
Glycosaminoglycan degradation	KEGG PATHWAY	sita00531	6	16	0.127558	0.714466	Si029311m.g|Si021693m.g|Si027940m.g|Si009392m.g|Si021395m.g|Si024695m.g	sita:101754944|sita:101758619|sita:101769170|sita:101779417|sita:101767820|sita:101771071|	101754944|101758619|101769170|101779417|101767820|101771071|	http://www.genome.jp/kegg-bin/show_pathway?sita00531/sita:101754944%09red/sita:101779417%09red/sita:101758619%09red/sita:101771071%09red/sita:101767820%09red/sita:101769170%09red
Photosynthesis	KEGG PATHWAY	sita00195	21	81	0.131385	0.714466	Si020735m.g|Si040270m.g|Si008469m.g|Si020824m.g|Si018775m.g|Si023534m.g|Si008552m.g|Si024707m.g|Si020882m.g|Si039733m.g|Si020853m.g|Si020893m.g|Si020785m.g|Si020878m.g|Si020874m.g|Si020848m.g|Si020855m.g|Si037249m.g|Si020875m.g|Si020885m.g|Si038243m.g	sita:19526818|sita:19526776|sita:19526756|sita:19526747|sita:19526753|sita:101783336|sita:19526754|sita:19526818|sita:19526776|sita:19526775|sita:19526756|sita:19526781|sita:101772712|sita:19526819|sita:19526805|sita:19526780|sita:19526753|sita:19526780|sita:19526814|sita:19526805|sita:19526773|	19526818|19526776|19526756|19526747|19526753|101783336|19526754|19526818|19526776|19526775|19526756|19526781|101772712|19526819|19526805|19526780|19526753|19526780|19526814|19526805|19526773|	http://www.genome.jp/kegg-bin/show_pathway?sita00195/sita:19526776%09red/sita:19526775%09red/sita:19526819%09red/sita:19526805%09red/sita:19526814%09red/sita:101783336%09red/sita:19526753%09red/sita:101772712%09red/sita:19526747%09red/sita:19526780%09red/sita:19526756%09red/sita:19526754%09red/sita:19526773%09red/sita:19526781%09red/sita:19526818%09red
Fatty acid degradation	KEGG PATHWAY	sita00071	13	46	0.140186	0.714466	Si017689m.g|Si012434m.g|Si001588m.g|Si009525m.g|Si017147m.g|Si000465m.g|Si006033m.g|Si026043m.g|Si021398m.g|Si035943m.g|Si005814m.g|Si036155m.g|Si016807m.g	sita:101757736|sita:101777462|sita:101752713|sita:101772503|sita:101777905|sita:101777462|sita:101765538|sita:101769443|sita:101758749|sita:101757561|sita:101786184|sita:101784324|sita:101755454|	101757736|101777462|101752713|101772503|101777905|101777462|101765538|101769443|101758749|101757561|101786184|101784324|101755454|	http://www.genome.jp/kegg-bin/show_pathway?sita00071/sita:101784324%09red/sita:101769443%09red/sita:101757736%09red/sita:101755454%09red/sita:101777905%09red/sita:101757561%09red/sita:101758749%09red/sita:101765538%09red/sita:101752713%09red/sita:101777462%09red/sita:101772503%09red/sita:101786184%09red
alpha-Linolenic acid metabolism	KEGG PATHWAY	sita00592	14	51	0.148188	0.714466	Si034131m.g|Si017689m.g|Si012434m.g|Si007825m.g|Si001933m.g|Si017147m.g|Si010392m.g|Si000465m.g|Si026043m.g|Si013194m.g|Si006652m.g|Si007929m.g|Si026575m.g|Si005814m.g	sita:101783519|sita:101757736|sita:101777462|sita:101765277|sita:101763536|sita:101777905|sita:101756695|sita:101777462|sita:101769443|sita:101778990|sita:101764189|sita:101782832|sita:101759156|sita:101786184|	101783519|101757736|101777462|101765277|101763536|101777905|101756695|101777462|101769443|101778990|101764189|101782832|101759156|101786184|	http://www.genome.jp/kegg-bin/show_pathway?sita00592/sita:101757736%09red/sita:101769443%09red/sita:101777905%09red/sita:101765277%09red/sita:101764189%09red/sita:101778990%09red/sita:101756695%09red/sita:101783519%09red/sita:101782832%09red/sita:101777462%09red/sita:101759156%09red/sita:101763536%09red/sita:101786184%09red
Galactose metabolism	KEGG PATHWAY	sita00052	18	69	0.148633	0.714466	Si031983m.g|Si021569m.g|Si021395m.g|Si024615m.g|Si005909m.g|Si009543m.g|Si022477m.g|Si016754m.g|Si021993m.g|Si030450m.g|Si025212m.g|Si000952m.g|Si021760m.g|Si029000m.g|Si029907m.g|Si009995m.g|Si000380m.g|Si040147m.g	sita:101754535|sita:101781847|sita:101767820|sita:101762411|sita:101771733|sita:101769822|sita:101782923|sita:101784073|sita:101784144|sita:101766584|sita:101755663|sita:101756917|sita:101756322|sita:101759525|sita:101783050|sita:101768461|sita:101762997|sita:101759873|	101754535|101781847|101767820|101762411|101771733|101769822|101782923|101784073|101784144|101766584|101755663|101756917|101756322|101759525|101783050|101768461|101762997|101759873|	http://www.genome.jp/kegg-bin/show_pathway?sita00052/sita:101754535%09red/sita:101784144%09red/sita:101784073%09red/sita:101759525%09red/sita:101766584%09red/sita:101756917%09red/sita:101755663%09red/sita:101759873%09red/sita:101767820%09red/sita:101783050%09red/sita:101781847%09red/sita:101768461%09red/sita:101756322%09red/sita:101762411%09red/sita:101771733%09red/sita:101769822%09red/sita:10178…
Thiamine metabolism	KEGG PATHWAY	sita00730	5	13	0.148847	0.714466	Si034631m.g|Si022926m.g|Si006473m.g|Si004056m.g|Si029067m.g	sita:101761078|sita:101764298|sita:101752840|sita:101782163|sita:101761672|	101761078|101764298|101752840|101782163|101761672|	http://www.genome.jp/kegg-bin/show_pathway?sita00730/sita:101761672%09red/sita:101782163%09red/sita:101752840%09red/sita:101761078%09red/sita:101764298%09red
Cysteine and methionine metabolism	KEGG PATHWAY	sita00270	23	94	0.170277	0.758113	Si024931m.g|Si017250m.g|Si006490m.g|Si026669m.g|Si023814m.g|Si026401m.g|Si039451m.g|Si019533m.g|Si040281m.g|Si022552m.g|Si034939m.g|Si022729m.g|Si010824m.g|Si001369m.g|Si026384m.g|Si026370m.g|Si017639m.g|Si006517m.g|Si030501m.g|Si023849m.g|Si017049m.g|Si024237m.g|Si002323m.g	sita:101781850|sita:101760319|sita:101784980|sita:101766733|sita:101774971|sita:101785339|sita:101760683|sita:101769096|sita:101753646|sita:101756742|sita:101783207|sita:101781172|sita:101756549|sita:101759620|sita:101755781|sita:101782097|sita:101768692|sita:101758101|sita:101780742|sita:101756742|sita:101776126|sita:101758233|sita:101766113|	101781850|101760319|101784980|101766733|101774971|101785339|101760683|101769096|101753646|101756742|101783207|101781172|101756549|101759620|101755781|101782097|101768692|101758101|101780742|101756742|101776126|101758233|101766113|	http://www.genome.jp/kegg-bin/show_pathway?sita00270/sita:101756742%09red/sita:101768692%09red/sita:101774971%09red/sita:101766733%09red/sita:101785339%09red/sita:101760683%09red/sita:101766113%09red/sita:101783207%09red/sita:101755781%09red/sita:101781172%09red/sita:101760319%09red/sita:101769096%09red/sita:101782097%09red/sita:101753646%09red/sita:101784980%09red/sita:101758233%09red/sita:10177…
Degradation of aromatic compounds	KEGG PATHWAY	sita01220	4	10	0.174808	0.758113	Si035943m.g|Si022114m.g|Si016880m.g|Si036155m.g	sita:101757561|sita:101768416|sita:101768416|sita:101784324|	101757561|101768416|101768416|101784324|	http://www.genome.jp/kegg-bin/show_pathway?sita01220/sita:101784324%09red/sita:101757561%09red/sita:101768416%09red
Stilbenoid, diarylheptanoid and gingerol biosynthesis	KEGG PATHWAY	sita00945	5	14	0.176893	0.758113	Si013787m.g|Si029992m.g|Si022114m.g|Si016880m.g|Si011978m.g	sita:101753438|sita:101760477|sita:101768416|sita:101768416|sita:101755357|	101753438|101760477|101768416|101768416|101755357|	http://www.genome.jp/kegg-bin/show_pathway?sita00945/sita:101760477%09red/sita:101755357%09red/sita:101753438%09red/sita:101768416%09red
Amino sugar and nucleotide sugar metabolism	KEGG PATHWAY	sita00520	32	139	0.193247	0.799642	Si029311m.g|Si022477m.g|Si026076m.g|Si010838m.g|Si030681m.g|Si010827m.g|Si020182m.g|Si029228m.g|Si010671m.g|Si010816m.g|Si026675m.g|Si021993m.g|Si032235m.g|Si026679m.g|Si034569m.g|Si016213m.g|Si015818m.g|Si021715m.g|Si021693m.g|Si010776m.g|Si026681m.g|Si028387m.g|Si002395m.g|Si010980m.g|Si029545m.g|Si031983m.g|Si010959m.g|Si034932m.g|Si036322m.g|Si030675m.g|Si024048m.g|Si024695m.g	sita:101754944|sita:101782923|sita:101779026|sita:101764401|sita:101775196|sita:101763181|sita:101768755|sita:101781146|sita:101762236|sita:101763988|sita:101786936|sita:101784144|sita:101770902|sita:101783869|sita:101761879|sita:101784886|sita:101784504|sita:101758763|sita:101758619|sita:101763587|sita:101784278|sita:101784278|sita:101773953|sita:101762773|sita:101755337|sita:101754535|sita:1017…	101754944|101782923|101779026|101764401|101775196|101763181|101768755|101781146|101762236|101763988|101786936|101784144|101770902|101783869|101761879|101784886|101784504|101758763|101758619|101763587|101784278|101784278|101773953|101762773|101755337|101754535|101762375|101754303|101765546|101774788|101777858|101771071|	http://www.genome.jp/kegg-bin/show_pathway?sita00520/sita:101779026%09red/sita:101768755%09red/sita:101781146%09red/sita:101755337%09red/sita:101770902%09red/sita:101763587%09red/sita:101773953%09red/sita:101784278%09red/sita:101754944%09red/sita:101784886%09red/sita:101754535%09red/sita:101784144%09red/sita:101764401%09red/sita:101758619%09red/sita:101771071%09red/sita:101762375%09red/sita:10176…
Alanine, aspartate and glutamate metabolism	KEGG PATHWAY	sita00250	13	50	0.200306	0.801224	Si013768m.g|Si035074m.g|Si036280m.g|Si008525m.g|Si017250m.g|Si006490m.g|Si006899m.g|Si004760m.g|Si036352m.g|Si027163m.g|Si034620m.g|Si021521m.g|Si000006m.g	sita:101766283|sita:101784434|sita:101754854|sita:101780829|sita:101760319|sita:101784980|sita:101755813|sita:101780829|sita:101757176|sita:101767913|sita:101773925|sita:101782389|sita:101785947|	101766283|101784434|101754854|101780829|101760319|101784980|101755813|101780829|101757176|101767913|101773925|101782389|101785947|	http://www.genome.jp/kegg-bin/show_pathway?sita00250/sita:101773925%09red/sita:101755813%09red/sita:101766283%09red/sita:101780829%09red/sita:101782389%09red/sita:101784980%09red/sita:101784434%09red/sita:101754854%09red/sita:101785947%09red/sita:101757176%09red/sita:101767913%09red/sita:101760319%09red
ABC transporters	KEGG PATHWAY	sita02010	8	29	0.232509	0.877931	Si016918m.g|Si000076m.g|Si014932m.g|Si033899m.g|Si034414m.g|Si021112m.g|Si003344m.g|Si000394m.g	sita:101765168|sita:101786476|sita:101779246|sita:101775131|sita:101769203|sita:101786476|sita:101781364|sita:101781364|	101765168|101786476|101779246|101775131|101769203|101786476|101781364|101781364|	http://www.genome.jp/kegg-bin/show_pathway?sita02010/sita:101775131%09red/sita:101765168%09red/sita:101781364%09red/sita:101769203%09red/sita:101779246%09red/sita:101786476%09red
Pentose phosphate pathway	KEGG PATHWAY	sita00030	13	52	0.234115	0.877931	Si008602m.g|Si029228m.g|Si024615m.g|Si010312m.g|Si034932m.g|Si016930m.g|Si035941m.g|Si001538m.g|Si000952m.g|Si021760m.g|Si009666m.g|Si022310m.g|Si009995m.g	sita:101783950|sita:101781146|sita:101762411|sita:101754815|sita:101754303|sita:101783950|sita:101770545|sita:101753964|sita:101756917|sita:101756322|sita:101778188|sita:101756186|sita:101768461|	101783950|101781146|101762411|101754815|101754303|101783950|101770545|101753964|101756917|101756322|101778188|101756186|101768461|	http://www.genome.jp/kegg-bin/show_pathway?sita00030/sita:101753964%09red/sita:101781146%09red/sita:101754303%09red/sita:101770545%09red/sita:101756186%09red/sita:101756917%09red/sita:101754815%09red/sita:101756322%09red/sita:101783950%09red/sita:101768461%09red/sita:101762411%09red/sita:101778188%09red
Glycosphingolipid biosynthesis - globo series	KEGG PATHWAY	sita00603	4	12	0.246881	0.89775	Si029907m.g|Si024695m.g|Si021693m.g|Si029311m.g	sita:101783050|sita:101771071|sita:101758619|sita:101754944|	101783050|101771071|101758619|101754944|	http://www.genome.jp/kegg-bin/show_pathway?sita00603/sita:101754944%09red/sita:101771071%09red/sita:101783050%09red/sita:101758619%09red
Folate biosynthesis	KEGG PATHWAY	sita00790	5	17	0.270554	0.954896	Si017411m.g|Si022538m.g|Si026222m.g|Si018781m.g|Si026996m.g	sita:101752610|sita:101782252|sita:101778216|sita:101763959|sita:101773590|	101752610|101782252|101778216|101763959|101773590|	http://www.genome.jp/kegg-bin/show_pathway?sita00790/sita:101778216%09red/sita:101763959%09red/sita:101752610%09red/sita:101773590%09red/sita:101782252%09red
Zeatin biosynthesis	KEGG PATHWAY	sita00908	7	27	0.297477	1	Si019278m.g|Si021761m.g|Si001019m.g|Si020675m.g|Si010032m.g|Si010040m.g|Si010045m.g	sita:101764621|sita:101777262|sita:101779751|sita:101781905|sita:101778864|sita:101777646|sita:101764819|	101764621|101777262|101779751|101781905|101778864|101777646|101764819|	http://www.genome.jp/kegg-bin/show_pathway?sita00908/sita:101764819%09red/sita:101781905%09red/sita:101779751%09red/sita:101777646%09red/sita:101777262%09red/sita:101764621%09red/sita:101778864%09red
Regulation of autophagy	KEGG PATHWAY	sita04140	8	32	0.305784	1	Si001146m.g|Si015923m.g|Si034776m.g|Si029846m.g|Si007611m.g|Si013269m.g|Si009859m.g|Si016844m.g	sita:101778029|sita:101768837|sita:101763923|sita:101754539|sita:101757426|sita:101768837|sita:101776144|sita:101759098|	101778029|101768837|101763923|101754539|101757426|101768837|101776144|101759098|	http://www.genome.jp/kegg-bin/show_pathway?sita04140/sita:101776144%09red/sita:101757426%09red/sita:101778029%09red/sita:101754539%09red/sita:101763923%09red/sita:101768837%09red/sita:101759098%09red
Biotin metabolism	KEGG PATHWAY	sita00780	6	24	0.346735	1	Si039816m.g|Si035765m.g|Si000852m.g|Si010048m.g|Si014981m.g|Si035664m.g	sita:101768379|sita:101752965|sita:101757458|sita:101768198|sita:101776659|sita:101780932|	101768379|101752965|101757458|101768198|101776659|101780932|	http://www.genome.jp/kegg-bin/show_pathway?sita00780/sita:101768198%09red/sita:101768379%09red/sita:101757458%09red/sita:101752965%09red/sita:101776659%09red/sita:101780932%09red
Arginine and proline metabolism	KEGG PATHWAY	sita00330	15	68	0.348732	1	Si035474m.g|Si036801m.g|Si030121m.g|Si000348m.g|Si016825m.g|Si030586m.g|Si017250m.g|Si006490m.g|Si035226m.g|Si036280m.g|Si020039m.g|Si032178m.g|Si016654m.g|Si036352m.g|Si016807m.g	sita:101786037|sita:101783088|sita:101759806|sita:101775420|sita:101766392|sita:101769812|sita:101760319|sita:101784980|sita:101770424|sita:101754854|sita:101782181|sita:101759806|sita:101763965|sita:101757176|sita:101755454|	101786037|101783088|101759806|101775420|101766392|101769812|101760319|101784980|101770424|101754854|101782181|101759806|101763965|101757176|101755454|	http://www.genome.jp/kegg-bin/show_pathway?sita00330/sita:101759806%09red/sita:101766392%09red/sita:101786037%09red/sita:101770424%09red/sita:101782181%09red/sita:101784980%09red/sita:101775420%09red/sita:101783088%09red/sita:101754854%09red/sita:101763965%09red/sita:101769812%09red/sita:101757176%09red/sita:101760319%09red/sita:101755454%09red
Carbon metabolism	KEGG PATHWAY	sita01200	50	248	0.384241	1	Si009944m.g|Si027794m.g|Si035074m.g|Si001588m.g|Si000808m.g|Si027453m.g|Si017250m.g|Si024931m.g|Si006490m.g|Si034948m.g|Si032812m.g|Si009755m.g|Si026726m.g|Si022310m.g|Si012885m.g|Si013768m.g|Si021600m.g|Si035769m.g|Si029228m.g|Si036155m.g|Si024907m.g|Si023849m.g|Si026854m.g|Si021993m.g|Si020845m.g|Si016771m.g|Si000160m.g|Si021760m.g|Si027613m.g|Si027163m.g|Si022552m.g|Si008602m.g|Si019771m.g|Si0…	sita:101770094|sita:101756171|sita:101784434|sita:101752713|sita:101757986|sita:101782231|sita:101760319|sita:101781850|sita:101784980|sita:101771740|sita:101773865|sita:101786533|sita:101755772|sita:101756186|sita:101756171|sita:101766283|sita:101782922|sita:101780931|sita:101781146|sita:101784324|sita:101772838|sita:101756742|sita:101775234|sita:101784144|sita:19526795|sita:101771119|sita:10176…	101770094|101756171|101784434|101752713|101757986|101782231|101760319|101781850|101784980|101771740|101773865|101786533|101755772|101756186|101756171|101766283|101782922|101780931|101781146|101784324|101772838|101756742|101775234|101784144|19526795|101771119|101764894|101756322|101757916|101767913|101756742|101783950|101763714|101756917|101783950|101757519|101770545|101754815|101760769|101752872|…	http://www.genome.jp/kegg-bin/show_pathway?sita01200/sita:101756742%09red/sita:101781146%09red/sita:101756171%09red/sita:19526795%09red/sita:101786533%09red/sita:101756917%09red/sita:101782922%09red/sita:101772838%09red/sita:101757519%09red/sita:101784144%09red/sita:101782231%09red/sita:101757986%09red/sita:101756186%09red/sita:101756322%09red/sita:101752872%09red/sita:101762411%09red/sita:101771…
Fatty acid elongation	KEGG PATHWAY	sita00062	9	40	0.384565	1	Si010192m.g|Si038953m.g|Si016703m.g|Si035121m.g|Si037904m.g|Si023197m.g|Si021739m.g|Si035145m.g|Si035040m.g	sita:101781418|sita:101759056|sita:101754757|sita:101786446|sita:101759056|sita:101782661|sita:101778092|sita:101756089|sita:101770835|	101781418|101759056|101754757|101786446|101759056|101782661|101778092|101756089|101770835|	http://www.genome.jp/kegg-bin/show_pathway?sita00062/sita:101786446%09red/sita:101754757%09red/sita:101759056%09red/sita:101756089%09red/sita:101770835%09red/sita:101781418%09red/sita:101778092%09red/sita:101782661%09red
Arachidonic acid metabolism	KEGG PATHWAY	sita00590	4	16	0.402271	1	Si004997m.g|Si026861m.g|Si000659m.g|Si015313m.g	sita:101759757|sita:101786937|sita:101785132|sita:101759757|	101759757|101786937|101785132|101759757|	http://www.genome.jp/kegg-bin/show_pathway?sita00590/sita:101785132%09red/sita:101786937%09red/sita:101759757%09red
Cyanoamino acid metabolism	KEGG PATHWAY	sita00460	13	62	0.426106	1	Si032721m.g|Si000659m.g|Si035064m.g|Si008660m.g|Si033459m.g|Si029509m.g|Si001092m.g|Si009871m.g|Si001397m.g|Si021753m.g|Si020102m.g|Si012753m.g|Si035156m.g	sita:101784113|sita:101785132|sita:101784688|sita:101756027|sita:101784113|sita:101784519|sita:101783253|sita:101777643|sita:101752872|sita:101765240|sita:101773011|sita:101775205|sita:101783611|	101784113|101785132|101784688|101756027|101784113|101784519|101783253|101777643|101752872|101765240|101773011|101775205|101783611|	http://www.genome.jp/kegg-bin/show_pathway?sita00460/sita:101784688%09red/sita:101777643%09red/sita:101756027%09red/sita:101783253%09red/sita:101765240%09red/sita:101773011%09red/sita:101784113%09red/sita:101783611%09red/sita:101784519%09red/sita:101752872%09red/sita:101785132%09red/sita:101775205%09red
Peroxisome	KEGG PATHWAY	sita04146	19	93	0.4322	1	Si013768m.g|Si002434m.g|Si017732m.g|Si015780m.g|Si013160m.g|Si013616m.g|Si029577m.g|Si013591m.g|Si026043m.g|Si009525m.g|Si017147m.g|Si009287m.g|Si036451m.g|Si006033m.g|Si029585m.g|Si030105m.g|Si021398m.g|Si005814m.g|Si016999m.g	sita:101766283|sita:101782993|sita:101781935|sita:101759104|sita:101768044|sita:101774781|sita:101770622|sita:101775451|sita:101769443|sita:101772503|sita:101777905|sita:101755486|sita:101778654|sita:101765538|sita:101757496|sita:101755083|sita:101758749|sita:101786184|sita:101775718|	101766283|101782993|101781935|101759104|101768044|101774781|101770622|101775451|101769443|101772503|101777905|101755486|101778654|101765538|101757496|101755083|101758749|101786184|101775718|	http://www.genome.jp/kegg-bin/show_pathway?sita04146/sita:101755083%09red/sita:101769443%09red/sita:101759104%09red/sita:101766283%09red/sita:101777905%09red/sita:101757496%09red/sita:101781935%09red/sita:101770622%09red/sita:101768044%09red/sita:101758749%09red/sita:101755486%09red/sita:101765538%09red/sita:101782993%09red/sita:101774781%09red/sita:101775451%09red/sita:101772503%09red/sita:10177…
Sphingolipid metabolism	KEGG PATHWAY	sita00600	7	32	0.437073	1	Si017389m.g|Si028854m.g|Si001208m.g|Si001153m.g|Si029907m.g|Si021395m.g|Si008837m.g	sita:101781523|sita:101773845|sita:101762477|sita:101760848|sita:101783050|sita:101767820|sita:101759312|	101781523|101773845|101762477|101760848|101783050|101767820|101759312|	http://www.genome.jp/kegg-bin/show_pathway?sita00600/sita:101781523%09red/sita:101762477%09red/sita:101760848%09red/sita:101767820%09red/sita:101783050%09red/sita:101759312%09red/sita:101773845%09red
Glycine, serine and threonine metabolism	KEGG PATHWAY	sita00260	15	73	0.441149	1	Si013768m.g|Si034939m.g|Si027794m.g|Si009944m.g|Si039683m.g|Si026854m.g|Si016442m.g|Si027314m.g|Si010373m.g|Si034948m.g|Si027613m.g|Si026726m.g|Si027453m.g|Si012885m.g|Si027163m.g	sita:101766283|sita:101783207|sita:101756171|sita:101770094|sita:101772844|sita:101775234|sita:101757997|sita:101757519|sita:101785445|sita:101771740|sita:101757916|sita:101755772|sita:101782231|sita:101756171|sita:101767913|	101766283|101783207|101756171|101770094|101772844|101775234|101757997|101757519|101785445|101771740|101757916|101755772|101782231|101756171|101767913|	http://www.genome.jp/kegg-bin/show_pathway?sita00260/sita:101757519%09red/sita:101766283%09red/sita:101755772%09red/sita:101783207%09red/sita:101757997%09red/sita:101756171%09red/sita:101757916%09red/sita:101782231%09red/sita:101767913%09red/sita:101775234%09red/sita:101785445%09red/sita:101771740%09red/sita:101770094%09red/sita:101772844%09red
Glycerolipid metabolism	KEGG PATHWAY	sita00561	13	63	0.446159	1	Si025097m.g|Si021762m.g|Si024872m.g|Si034427m.g|Si004594m.g|Si001160m.g|Si017737m.g|Si026175m.g|Si006465m.g|Si029907m.g|Si021782m.g|Si000943m.g|Si016807m.g	sita:101764153|sita:101759157|sita:101779717|sita:101779858|sita:101770971|sita:101759630|sita:101778980|sita:101762131|sita:101754473|sita:101783050|sita:101757809|sita:101771762|sita:101755454|	101764153|101759157|101779717|101779858|101770971|101759630|101778980|101762131|101754473|101783050|101757809|101771762|101755454|	http://www.genome.jp/kegg-bin/show_pathway?sita00561/sita:101771762%09red/sita:101755454%09red/sita:101754473%09red/sita:101764153%09red/sita:101762131%09red/sita:101783050%09red/sita:101779858%09red/sita:101757809%09red/sita:101779717%09red/sita:101770971%09red/sita:101759157%09red/sita:101759630%09red/sita:101778980%09red
Monoterpenoid biosynthesis	KEGG PATHWAY	sita00902	4	18	0.478766	1	Si010661m.g|Si010436m.g|Si017888m.g|Si017884m.g	sita:101759259|sita:101760072|sita:101784079|sita:101785153|	101759259|101760072|101784079|101785153|	http://www.genome.jp/kegg-bin/show_pathway?sita00902/sita:101760072%09red/sita:101784079%09red/sita:101759259%09red/sita:101785153%09red
Valine, leucine and isoleucine degradation	KEGG PATHWAY	sita00280	9	44	0.481985	1	Si035769m.g|Si035966m.g|Si001588m.g|Si010480m.g|Si017147m.g|Si000673m.g|Si006820m.g|Si016807m.g|Si015389m.g	sita:101780931|sita:101776890|sita:101752713|sita:101762712|sita:101777905|sita:101773389|sita:101764065|sita:101755454|sita:101778463|	101780931|101776890|101752713|101762712|101777905|101773389|101764065|101755454|101778463|	http://www.genome.jp/kegg-bin/show_pathway?sita00280/sita:101773389%09red/sita:101755454%09red/sita:101777905%09red/sita:101762712%09red/sita:101764065%09red/sita:101752713%09red/sita:101778463%09red/sita:101776890%09red/sita:101780931%09red
Glyoxylate and dicarboxylate metabolism	KEGG PATHWAY	sita00630	12	60	0.490388	1	Si013768m.g|Si019771m.g|Si036280m.g|Si001588m.g|Si039683m.g|Si020845m.g|Si001397m.g|Si009755m.g|Si036352m.g|Si027163m.g|Si016771m.g|Si016999m.g	sita:101766283|sita:101763714|sita:101754854|sita:101752713|sita:101772844|sita:19526795|sita:101752872|sita:101786533|sita:101757176|sita:101767913|sita:101771119|sita:101775718|	101766283|101763714|101754854|101752713|101772844|19526795|101752872|101786533|101757176|101767913|101771119|101775718|	http://www.genome.jp/kegg-bin/show_pathway?sita00630/sita:101772844%09red/sita:101766283%09red/sita:19526795%09red/sita:101763714%09red/sita:101786533%09red/sita:101754854%09red/sita:101752713%09red/sita:101752872%09red/sita:101757176%09red/sita:101771119%09red/sita:101775718%09red/sita:101767913%09red
Circadian rhythm - plant	KEGG PATHWAY	sita04712	10	50	0.500216	1	Si016922m.g|Si029202m.g|Si009992m.g|Si000698m.g|Si012154m.g|Si000107m.g|Si009991m.g|Si027279m.g|Si016507m.g|Si010275m.g	sita:101766271|sita:101766989|sita:101774247|sita:101757582|sita:101759255|sita:101766656|sita:101774247|sita:101780635|sita:101754779|sita:101774247|	101766271|101766989|101774247|101757582|101759255|101766656|101774247|101780635|101754779|101774247|	http://www.genome.jp/kegg-bin/show_pathway?sita04712/sita:101759255%09red/sita:101757582%09red/sita:101780635%09red/sita:101766989%09red/sita:101754779%09red/sita:101766656%09red/sita:101766271%09red/sita:101774247%09red
Fructose and mannose metabolism	KEGG PATHWAY	sita00051	11	57	0.537625	1	Si013965m.g|Si024615m.g|Si010312m.g|Si036322m.g|Si021993m.g|Si035941m.g|Si013428m.g|Si000952m.g|Si021760m.g|Si022310m.g|Si009995m.g	sita:101760873|sita:101762411|sita:101754815|sita:101765546|sita:101784144|sita:101770545|sita:101760195|sita:101756917|sita:101756322|sita:101756186|sita:101768461|	101760873|101762411|101754815|101765546|101784144|101770545|101760195|101756917|101756322|101756186|101768461|	http://www.genome.jp/kegg-bin/show_pathway?sita00051/sita:101784144%09red/sita:101765546%09red/sita:101770545%09red/sita:101756186%09red/sita:101756917%09red/sita:101754815%09red/sita:101760873%09red/sita:101756322%09red/sita:101760195%09red/sita:101768461%09red/sita:101762411%09red
Pantothenate and CoA biosynthesis	KEGG PATHWAY	sita00770	5	25	0.538206	1	Si035966m.g|Si014187m.g|Si010769m.g|Si010480m.g|Si026543m.g	sita:101776890|sita:101767098|sita:101774145|sita:101762712|sita:101771128|	101776890|101767098|101774145|101762712|101771128|	http://www.genome.jp/kegg-bin/show_pathway?sita00770/sita:101776890%09red/sita:101774145%09red/sita:101767098%09red/sita:101762712%09red/sita:101771128%09red
Plant hormone signal transduction	KEGG PATHWAY	sita04075	45	237	0.538262	1	Si003831m.g|Si030028m.g|Si022196m.g|Si016376m.g|Si036041m.g|Si029213m.g|Si022243m.g|Si019300m.g|Si031297m.g|Si023526m.g|Si022513m.g|Si026421m.g|Si031242m.g|Si001105m.g|Si013648m.g|Si007844m.g|Si014861m.g|Si021291m.g|Si000732m.g|Si000698m.g|Si031309m.g|Si006417m.g|Si007390m.g|Si018569m.g|Si001292m.g|Si012732m.g|Si037738m.g|Si021541m.g|Si036309m.g|Si000758m.g|Si029013m.g|Si017107m.g|Si011311m.g|Si0…	sita:101776931|sita:101784240|sita:101780784|sita:101763745|sita:101775125|sita:101762648|sita:101754855|sita:101765988|sita:101773986|sita:101768762|sita:101755384|sita:101755908|sita:101773576|sita:101765438|sita:101785286|sita:101784189|sita:101755908|sita:101781042|sita:101786612|sita:101757582|sita:101774383|sita:101774191|sita:101760537|sita:101780971|sita:101771904|sita:101771171|sita:1017…	101776931|101784240|101780784|101763745|101775125|101762648|101754855|101765988|101773986|101768762|101755384|101755908|101773576|101765438|101785286|101784189|101755908|101781042|101786612|101757582|101774383|101774191|101760537|101780971|101771904|101771171|101772680|101774165|101758084|101755570|101754395|101757883|101784781|101768804|101775649|101774796|101781779|101778753|101758063|101755257…	http://www.genome.jp/kegg-bin/show_pathway?sita04075/sita:101763745%09red/sita:101784781%09red/sita:101780784%09red/sita:101757883%09red/sita:101758084%09red/sita:101762648%09red/sita:101755257%09red/sita:101771904%09red/sita:101774383%09red/sita:101774796%09red/sita:101775125%09red/sita:101775649%09red/sita:101784189%09red/sita:101786686%09red/sita:101754395%09red/sita:101780602%09red/sita:10176…
Sesquiterpenoid and triterpenoid biosynthesis	KEGG PATHWAY	sita00909	2	9	0.546288	1	Si014845m.g|Si015660m.g	sita:101778298|sita:101778298|	101778298|101778298|	http://www.genome.jp/kegg-bin/show_pathway?sita00909/sita:101778298%09red
Propanoate metabolism	KEGG PATHWAY	sita00640	4	20	0.551127	1	Si035769m.g|Si019533m.g|Si017639m.g|Si001588m.g	sita:101780931|sita:101769096|sita:101768692|sita:101752713|	101780931|101769096|101768692|101752713|	http://www.genome.jp/kegg-bin/show_pathway?sita00640/sita:101769096%09red/sita:101752713%09red/sita:101768692%09red/sita:101780931%09red
Biosynthesis of unsaturated fatty acids	KEGG PATHWAY	sita01040	9	47	0.552611	1	Si010192m.g|Si040106m.g|Si039816m.g|Si017147m.g|Si001818m.g|Si023197m.g|Si017485m.g|Si026043m.g|Si005814m.g	sita:101781418|sita:101783507|sita:101768379|sita:101777905|sita:101760033|sita:101782661|sita:101783555|sita:101769443|sita:101786184|	101781418|101783507|101768379|101777905|101760033|101782661|101783555|101769443|101786184|	http://www.genome.jp/kegg-bin/show_pathway?sita01040/sita:101760033%09red/sita:101777905%09red/sita:101769443%09red/sita:101783507%09red/sita:101781418%09red/sita:101768379%09red/sita:101783555%09red/sita:101782661%09red/sita:101786184%09red
Brassinosteroid biosynthesis	KEGG PATHWAY	sita00905	3	15	0.568659	1	Si006192m.g|Si016905m.g|Si032899m.g	sita:101770155|sita:101757340|sita:101762660|	101770155|101757340|101762660|	http://www.genome.jp/kegg-bin/show_pathway?sita00905/sita:101762660%09red/sita:101757340%09red/sita:101770155%09red
Valine, leucine and isoleucine biosynthesis	KEGG PATHWAY	sita00290	3	15	0.568659	1	Si010480m.g|Si035966m.g|Si026543m.g	sita:101762712|sita:101776890|sita:101771128|	101762712|101776890|101771128|	http://www.genome.jp/kegg-bin/show_pathway?sita00290/sita:101776890%09red/sita:101771128%09red/sita:101762712%09red
Porphyrin and chlorophyll metabolism	KEGG PATHWAY	sita00860	8	43	0.585402	1	Si035147m.g|Si010291m.g|Si001132m.g|Si000476m.g|Si036423m.g|Si007047m.g|Si022300m.g|Si008723m.g	sita:101766370|sita:101768063|sita:101776903|sita:101763548|sita:101760397|sita:101764063|sita:101764145|sita:101764063|	101766370|101768063|101776903|101763548|101760397|101764063|101764145|101764063|	http://www.genome.jp/kegg-bin/show_pathway?sita00860/sita:101764145%09red/sita:101763548%09red/sita:101768063%09red/sita:101760397%09red/sita:101764063%09red/sita:101766370%09red/sita:101776903%09red
Carbon fixation in photosynthetic organisms	KEGG PATHWAY	sita00710	15	81	0.585945	1	Si021600m.g|Si035074m.g|Si010312m.g|Si034404m.g|Si000808m.g|Si023677m.g|Si024907m.g|Si017250m.g|Si035941m.g|Si006490m.g|Si020845m.g|Si000160m.g|Si019771m.g|Si027163m.g|Si022310m.g	sita:101782922|sita:101784434|sita:101754815|sita:101783767|sita:101757986|sita:101760933|sita:101772838|sita:101760319|sita:101770545|sita:101784980|sita:19526795|sita:101764894|sita:101763714|sita:101767913|sita:101756186|	101782922|101784434|101754815|101783767|101757986|101760933|101772838|101760319|101770545|101784980|19526795|101764894|101763714|101767913|101756186|	http://www.genome.jp/kegg-bin/show_pathway?sita00710/sita:101772838%09red/sita:101763714%09red/sita:101757986%09red/sita:101760933%09red/sita:101782922%09red/sita:19526795%09red/sita:101770545%09red/sita:101756186%09red/sita:101784980%09red/sita:101754815%09red/sita:101784434%09red/sita:101767913%09red/sita:101760319%09red/sita:101764894%09red/sita:101783767%09red
Biosynthesis of amino acids	KEGG PATHWAY	sita01230	45	242	0.589559	1	Si013587m.g|Si027794m.g|Si035074m.g|Si036352m.g|Si009944m.g|Si027453m.g|Si010480m.g|Si024931m.g|Si006490m.g|Si034948m.g|Si031419m.g|Si000348m.g|Si026726m.g|Si012885m.g|Si026401m.g|Si000006m.g|Si035017m.g|Si039451m.g|Si026854m.g|Si010373m.g|Si016771m.g|Si029964m.g|Si021760m.g|Si027613m.g|Si027163m.g|Si022552m.g|Si034939m.g|Si035771m.g|Si035966m.g|Si000952m.g|Si017250m.g|Si027314m.g|Si026543m.g|Si0…	sita:101761273|sita:101756171|sita:101784434|sita:101757176|sita:101770094|sita:101782231|sita:101762712|sita:101781850|sita:101784980|sita:101771740|sita:101769537|sita:101775420|sita:101755772|sita:101756171|sita:101785339|sita:101785947|sita:101775939|sita:101760683|sita:101775234|sita:101785445|sita:101771119|sita:101765082|sita:101756322|sita:101757916|sita:101767913|sita:101756742|sita:1017…	101761273|101756171|101784434|101757176|101770094|101782231|101762712|101781850|101784980|101771740|101769537|101775420|101755772|101756171|101785339|101785947|101775939|101760683|101775234|101785445|101771119|101765082|101756322|101757916|101767913|101756742|101783207|101766781|101776890|101756917|101760319|101757519|101771128|101760769|101755781|101758101|101762411|101754815|101780488|101753964…	http://www.genome.jp/kegg-bin/show_pathway?sita01230/sita:101761273%09red/sita:101756742%09red/sita:101753964%09red/sita:101771119%09red/sita:101756171%09red/sita:101784789%09red/sita:101756917%09red/sita:101785445%09red/sita:101785339%09red/sita:101760683%09red/sita:101785947%09red/sita:101783207%09red/sita:101755781%09red/sita:101756322%09red/sita:101762411%09red/sita:101771740%09red/sita:10176…
Synthesis and degradation of ketone bodies	KEGG PATHWAY	sita00072	2	10	0.595572	1	Si001588m.g|Si015389m.g	sita:101752713|sita:101778463|	101752713|101778463|	http://www.genome.jp/kegg-bin/show_pathway?sita00072/sita:101752713%09red/sita:101778463%09red
2-Oxocarboxylic acid metabolism	KEGG PATHWAY	sita01210	9	49	0.59746	1	Si034939m.g|Si035966m.g|Si017250m.g|Si010480m.g|Si006490m.g|Si026543m.g|Si016771m.g|Si035074m.g|Si027163m.g	sita:101783207|sita:101776890|sita:101760319|sita:101762712|sita:101784980|sita:101771128|sita:101771119|sita:101784434|sita:101767913|	101783207|101776890|101760319|101762712|101784980|101771128|101771119|101784434|101767913|	http://www.genome.jp/kegg-bin/show_pathway?sita01210/sita:101771128%09red/sita:101783207%09red/sita:101762712%09red/sita:101784980%09red/sita:101784434%09red/sita:101767913%09red/sita:101776890%09red/sita:101771119%09red/sita:101760319%09red
Linoleic acid metabolism	KEGG PATHWAY	sita00591	3	16	0.607189	1	Si013194m.g|Si034141m.g|Si034131m.g	sita:101778990|sita:101757274|sita:101783519|	101778990|101757274|101783519|	http://www.genome.jp/kegg-bin/show_pathway?sita00591/sita:101778990%09red/sita:101783519%09red/sita:101757274%09red
Fatty acid metabolism	KEGG PATHWAY	sita01212	16	88	0.612365	1	Si017689m.g|Si023197m.g|Si001588m.g|Si009525m.g|Si017147m.g|Si040106m.g|Si001818m.g|Si000465m.g|Si006033m.g|Si017485m.g|Si039816m.g|Si026043m.g|Si021398m.g|Si010048m.g|Si005814m.g|Si012434m.g	sita:101757736|sita:101782661|sita:101752713|sita:101772503|sita:101777905|sita:101783507|sita:101760033|sita:101777462|sita:101765538|sita:101783555|sita:101768379|sita:101769443|sita:101758749|sita:101768198|sita:101786184|sita:101777462|	101757736|101782661|101752713|101772503|101777905|101783507|101760033|101777462|101765538|101783555|101768379|101769443|101758749|101768198|101786184|101777462|	http://www.genome.jp/kegg-bin/show_pathway?sita01212/sita:101768198%09red/sita:101769443%09red/sita:101782661%09red/sita:101760033%09red/sita:101783555%09red/sita:101777905%09red/sita:101783507%09red/sita:101768379%09red/sita:101758749%09red/sita:101765538%09red/sita:101752713%09red/sita:101777462%09red/sita:101757736%09red/sita:101772503%09red/sita:101786184%09red
Pyruvate metabolism	KEGG PATHWAY	sita00620	15	83	0.619808	1	Si021600m.g|Si001588m.g|Si034404m.g|Si000808m.g|Si023677m.g|Si026206m.g|Si009556m.g|Si008790m.g|Si019533m.g|Si009755m.g|Si000160m.g|Si024907m.g|Si016807m.g|Si017639m.g|Si031419m.g	sita:101782922|sita:101752713|sita:101783767|sita:101757986|sita:101760933|sita:101780488|sita:101760769|sita:101763108|sita:101769096|sita:101786533|sita:101764894|sita:101772838|sita:101755454|sita:101768692|sita:101769537|	101782922|101752713|101783767|101757986|101760933|101780488|101760769|101763108|101769096|101786533|101764894|101772838|101755454|101768692|101769537|	http://www.genome.jp/kegg-bin/show_pathway?sita00620/sita:101772838%09red/sita:101769096%09red/sita:101769537%09red/sita:101760933%09red/sita:101764894%09red/sita:101757986%09red/sita:101786533%09red/sita:101763108%09red/sita:101782922%09red/sita:101780488%09red/sita:101768692%09red/sita:101752713%09red/sita:101783767%09red/sita:101760769%09red/sita:101755454%09red
Phenylalanine, tyrosine and tryptophan biosynthesis	KEGG PATHWAY	sita00400	9	51	0.640017	1	Si013587m.g|Si006517m.g|Si026401m.g|Si035017m.g|Si029964m.g|Si017250m.g|Si026384m.g|Si006490m.g|Si026370m.g	sita:101761273|sita:101758101|sita:101785339|sita:101775939|sita:101765082|sita:101760319|sita:101755781|sita:101784980|sita:101782097|	101761273|101758101|101785339|101775939|101765082|101760319|101755781|101784980|101782097|	http://www.genome.jp/kegg-bin/show_pathway?sita00400/sita:101761273%09red/sita:101765082%09red/sita:101782097%09red/sita:101755781%09red/sita:101784980%09red/sita:101775939%09red/sita:101785339%09red/sita:101758101%09red/sita:101760319%09red
Lysine biosynthesis	KEGG PATHWAY	sita00300	3	17	0.643351	1	Si034939m.g|Si035771m.g|Si010357m.g	sita:101783207|sita:101766781|sita:101784789|	101783207|101766781|101784789|	http://www.genome.jp/kegg-bin/show_pathway?sita00300/sita:101783207%09red/sita:101766781%09red/sita:101784789%09red
C5-Branched dibasic acid metabolism	KEGG PATHWAY	sita00660	1	5	0.649428	1	Si026543m.g	sita:101771128|	101771128|	http://www.genome.jp/kegg-bin/show_pathway?sita00660/sita:101771128%09red
Sulfur relay system	KEGG PATHWAY	sita04122	2	12	0.681792	1	Si018781m.g|Si038146m.g	sita:101763959|sita:101774702|	101763959|101774702|	http://www.genome.jp/kegg-bin/show_pathway?sita04122/sita:101763959%09red/sita:101774702%09red
Terpenoid backbone biosynthesis	KEGG PATHWAY	sita00900	11	65	0.691565	1	Si001588m.g|Si016429m.g|Si006248m.g|Si015621m.g|Si002409m.g|Si001697m.g|Si019865m.g|Si012637m.g|Si029067m.g|Si012939m.g|Si015389m.g	sita:101752713|sita:101757740|sita:101764876|sita:101771388|sita:101776634|sita:101762054|sita:101777901|sita:101778737|sita:101761672|sita:101764000|sita:101778463|	101752713|101757740|101764876|101771388|101776634|101762054|101777901|101778737|101761672|101764000|101778463|	http://www.genome.jp/kegg-bin/show_pathway?sita00900/sita:101777901%09red/sita:101764000%09red/sita:101757740%09red/sita:101764876%09red/sita:101776634%09red/sita:101762054%09red/sita:101771388%09red/sita:101752713%09red/sita:101778463%09red/sita:101761672%09red/sita:101778737%09red
Limonene and pinene degradation	KEGG PATHWAY	sita00903	1	6	0.705636	1	Si016807m.g	sita:101755454|	101755454|	http://www.genome.jp/kegg-bin/show_pathway?sita00903/sita:101755454%09red
Lysine degradation	KEGG PATHWAY	sita00310	6	38	0.728839	1	Si032668m.g|Si016710m.g|Si001588m.g|Si016171m.g|Si016807m.g|Si002161m.g	sita:101756273|sita:101777337|sita:101752713|sita:101756273|sita:101755454|sita:101768690|	101756273|101777337|101752713|101756273|101755454|101768690|	http://www.genome.jp/kegg-bin/show_pathway?sita00310/sita:101756273%09red/sita:101752713%09red/sita:101755454%09red/sita:101777337%09red/sita:101768690%09red
Vitamin B6 metabolism	KEGG PATHWAY	sita00750	1	7	0.752836	1	Si022360m.g	sita:101764038|	101764038|	http://www.genome.jp/kegg-bin/show_pathway?sita00750/sita:101764038%09red
Phosphatidylinositol signaling system	KEGG PATHWAY	sita04070	10	63	0.75325	1	Si019684m.g|Si034427m.g|Si019333m.g|Si015923m.g|Si023527m.g|Si036435m.g|Si020982m.g|Si013119m.g|Si013269m.g|Si027436m.g	sita:101757463|sita:101779858|sita:101764096|sita:101768837|sita:101779305|sita:101760267|sita:101785334|sita:101753149|sita:101768837|sita:101767964|	101757463|101779858|101764096|101768837|101779305|101760267|101785334|101753149|101768837|101767964|	http://www.genome.jp/kegg-bin/show_pathway?sita04070/sita:101757463%09red/sita:101753149%09red/sita:101779305%09red/sita:101764096%09red/sita:101768837%09red/sita:101785334%09red/sita:101779858%09red/sita:101760267%09red/sita:101767964%09red
Glycerophospholipid metabolism	KEGG PATHWAY	sita00564	16	98	0.756707	1	Si025097m.g|Si022433m.g|Si021025m.g|Si024872m.g|Si034427m.g|Si004594m.g|Si001160m.g|Si002521m.g|Si029394m.g|Si026237m.g|Si005597m.g|Si026175m.g|Si034036m.g|Si000943m.g|Si015067m.g|Si021782m.g	sita:101764153|sita:101775635|sita:101776856|sita:101779717|sita:101779858|sita:101770971|sita:101759630|sita:101784477|sita:101779414|sita:101777961|sita:101784345|sita:101762131|sita:101767580|sita:101771762|sita:101756659|sita:101757809|	101764153|101775635|101776856|101779717|101779858|101770971|101759630|101784477|101779414|101777961|101784345|101762131|101767580|101771762|101756659|101757809|	http://www.genome.jp/kegg-bin/show_pathway?sita00564/sita:101771762%09red/sita:101775635%09red/sita:101767580%09red/sita:101779414%09red/sita:101756659%09red/sita:101764153%09red/sita:101784477%09red/sita:101762131%09red/sita:101779858%09red/sita:101777961%09red/sita:101757809%09red/sita:101784345%09red/sita:101779717%09red/sita:101776856%09red/sita:101770971%09red/sita:101759630%09red
Inositol phosphate metabolism	KEGG PATHWAY	sita00562	8	53	0.782751	1	Si019333m.g|Si015923m.g|Si036435m.g|Si026237m.g|Si020982m.g|Si013119m.g|Si013269m.g|Si019684m.g	sita:101764096|sita:101768837|sita:101760267|sita:101777961|sita:101785334|sita:101753149|sita:101768837|sita:101757463|	101764096|101768837|101760267|101777961|101785334|101753149|101768837|101757463|	http://www.genome.jp/kegg-bin/show_pathway?sita00562/sita:101757463%09red/sita:101753149%09red/sita:101764096%09red/sita:101768837%09red/sita:101785334%09red/sita:101777961%09red/sita:101760267%09red
Tryptophan metabolism	KEGG PATHWAY	sita00380	4	29	0.798036	1	Si001588m.g|Si016999m.g|Si026842m.g|Si016807m.g	sita:101752713|sita:101775718|sita:101761589|sita:101755454|	101752713|101775718|101761589|101755454|	http://www.genome.jp/kegg-bin/show_pathway?sita00380/sita:101761589%09red/sita:101752713%09red/sita:101775718%09red/sita:101755454%09red
Nicotinate and nicotinamide metabolism	KEGG PATHWAY	sita00760	2	16	0.808983	1	Si000598m.g|Si009713m.g	sita:101759225|sita:101756146|	101759225|101756146|	http://www.genome.jp/kegg-bin/show_pathway?sita00760/sita:101756146%09red/sita:101759225%09red
Butanoate metabolism	KEGG PATHWAY	sita00650	3	23	0.810536	1	Si026543m.g|Si001588m.g|Si015389m.g	sita:101771128|sita:101752713|sita:101778463|	101771128|101752713|101778463|	http://www.genome.jp/kegg-bin/show_pathway?sita00650/sita:101771128%09red/sita:101752713%09red/sita:101778463%09red
Starch and sucrose metabolism	KEGG PATHWAY	sita00500	32	195	0.812393	1	Si021993m.g|Si013243m.g|Si027629m.g|Si029154m.g|Si029509m.g|Si016303m.g|Si033152m.g|Si012753m.g|Si021569m.g|Si029228m.g|Si009543m.g|Si016754m.g|Si008660m.g|Si036641m.g|Si022119m.g|Si020102m.g|Si032721m.g|Si015818m.g|Si021715m.g|Si005783m.g|Si004903m.g|Si033459m.g|Si025212m.g|Si032762m.g|Si029545m.g|Si017283m.g|Si028904m.g|Si034932m.g|Si001092m.g|Si009871m.g|Si035044m.g|Si021753m.g	sita:101784144|sita:101765726|sita:101774437|sita:101754475|sita:101784519|sita:101768584|sita:101754272|sita:101775205|sita:101781847|sita:101781146|sita:101769822|sita:101784073|sita:101756027|sita:101773086|sita:101785335|sita:101773011|sita:101784113|sita:101784504|sita:101758763|sita:101759319|sita:101777473|sita:101784113|sita:101755663|sita:101767129|sita:101755337|sita:101776395|sita:1017…	101784144|101765726|101774437|101754475|101784519|101768584|101754272|101775205|101781847|101781146|101769822|101784073|101756027|101773086|101785335|101773011|101784113|101784504|101758763|101759319|101777473|101784113|101755663|101767129|101755337|101776395|101771019|101754303|101783253|101777643|101754065|101765240|	http://www.genome.jp/kegg-bin/show_pathway?sita00500/sita:101754475%09red/sita:101781146%09red/sita:101755337%09red/sita:101776395%09red/sita:101784504%09red/sita:101785335%09red/sita:101754065%09red/sita:101781847%09red/sita:101767129%09red/sita:101784144%09red/sita:101784073%09red/sita:101765240%09red/sita:101755663%09red/sita:101769822%09red/sita:101773086%09red/sita:101754303%09red/sita:10177…
Fatty acid biosynthesis	KEGG PATHWAY	sita00061	7	49	0.815034	1	Si040106m.g|Si039816m.g|Si009525m.g|Si001818m.g|Si006033m.g|Si010048m.g|Si021398m.g	sita:101783507|sita:101768379|sita:101772503|sita:101760033|sita:101765538|sita:101768198|sita:101758749|	101783507|101768379|101772503|101760033|101765538|101768198|101758749|	http://www.genome.jp/kegg-bin/show_pathway?sita00061/sita:101768198%09red/sita:101760033%09red/sita:101768379%09red/sita:101783507%09red/sita:101765538%09red/sita:101772503%09red/sita:101758749%09red
Sulfur metabolism	KEGG PATHWAY	sita00920	5	37	0.82534	1	Si039451m.g|Si024931m.g|Si002444m.g|Si023849m.g|Si022552m.g	sita:101760683|sita:101781850|sita:101785668|sita:101756742|sita:101756742|	101760683|101781850|101785668|101756742|101756742|	http://www.genome.jp/kegg-bin/show_pathway?sita00920/sita:101756742%09red/sita:101760683%09red/sita:101781850%09red/sita:101785668%09red
Glycosylphosphatidylinositol(GPI)-anchor biosynthesis	KEGG PATHWAY	sita00563	3	24	0.830764	1	Si015363m.g|Si039913m.g|Si000224m.g	sita:101771939|sita:101763918|sita:101771105|	101771939|101763918|101771105|	http://www.genome.jp/kegg-bin/show_pathway?sita00563/sita:101771105%09red/sita:101763918%09red/sita:101771939%09red
Carotenoid biosynthesis	KEGG PATHWAY	sita00906	4	32	0.850839	1	Si010649m.g|Si036937m.g|Si017109m.g|Si013619m.g	sita:101757118|sita:101757665|sita:101782596|sita:101777633|	101757118|101757665|101782596|101777633|	http://www.genome.jp/kegg-bin/show_pathway?sita00906/sita:101777633%09red/sita:101782596%09red/sita:101757118%09red/sita:101757665%09red
Selenocompound metabolism	KEGG PATHWAY	sita00450	2	18	0.853764	1	Si025273m.g|Si039451m.g	sita:101760501|sita:101760683|	101760501|101760683|	http://www.genome.jp/kegg-bin/show_pathway?sita00450/sita:101760501%09red/sita:101760683%09red
Ubiquitin mediated proteolysis	KEGG PATHWAY	sita04120	21	138	0.86195	1	Si002384m.g|Si013264m.g|Si005171m.g|Si021028m.g|Si030815m.g|Si030439m.g|Si017105m.g|Si025512m.g|Si040664m.g|Si006280m.g|Si037060m.g|Si004756m.g|Si032579m.g|Si009242m.g|Si023551m.g|Si001971m.g|Si020966m.g|Si025290m.g|Si016507m.g|Si033202m.g|Si035170m.g	sita:101767222|sita:101772209|sita:101757739|sita:101757544|sita:101786798|sita:101786798|sita:101782034|sita:101765922|sita:101753909|sita:101761751|sita:101765663|sita:101770307|sita:101753761|sita:101760896|sita:101769713|sita:101767081|sita:101774848|sita:101755388|sita:101754779|sita:101786798|sita:101775541|	101767222|101772209|101757739|101757544|101786798|101786798|101782034|101765922|101753909|101761751|101765663|101770307|101753761|101760896|101769713|101767081|101774848|101755388|101754779|101786798|101775541|	http://www.genome.jp/kegg-bin/show_pathway?sita04120/sita:101757739%09red/sita:101786798%09red/sita:101757544%09red/sita:101753761%09red/sita:101767081%09red/sita:101782034%09red/sita:101775541%09red/sita:101754779%09red/sita:101772209%09red/sita:101755388%09red/sita:101769713%09red/sita:101770307%09red/sita:101761751%09red/sita:101767222%09red/sita:101765663%09red/sita:101760896%09red/sita:10176…
SNARE interactions in vesicular transport	KEGG PATHWAY	sita04130	4	33	0.865623	1	Si039496m.g|Si022756m.g|Si038046m.g|Si019512m.g	sita:101763640|sita:101774443|sita:101754477|sita:101768275|	101763640|101774443|101754477|101768275|	http://www.genome.jp/kegg-bin/show_pathway?sita04130/sita:101774443%09red/sita:101768275%09red/sita:101754477%09red/sita:101763640%09red
Riboflavin metabolism	KEGG PATHWAY	sita00740	1	11	0.877165	1	Si028519m.g	sita:101781299|	101781299|	http://www.genome.jp/kegg-bin/show_pathway?sita00740/sita:101781299%09red
Pentose and glucuronate interconversions	KEGG PATHWAY	sita00040	7	54	0.877635	1	Si013965m.g|Si021618m.g|Si020339m.g|Si036641m.g|Si004903m.g|Si004466m.g|Si016807m.g	sita:101760873|sita:101775926|sita:101759715|sita:101773086|sita:101777473|sita:101773695|sita:101755454|	101760873|101775926|101759715|101773086|101777473|101773695|101755454|	http://www.genome.jp/kegg-bin/show_pathway?sita00040/sita:101773086%09red/sita:101755454%09red/sita:101777473%09red/sita:101760873%09red/sita:101775926%09red/sita:101759715%09red/sita:101773695%09red
Ether lipid metabolism	KEGG PATHWAY	sita00565	3	27	0.880652	1	Si021025m.g|Si034036m.g|Si026237m.g	sita:101776856|sita:101767580|sita:101777961|	101776856|101767580|101777961|	http://www.genome.jp/kegg-bin/show_pathway?sita00565/sita:101776856%09red/sita:101777961%09red/sita:101767580%09red
Non-homologous end-joining	KEGG PATHWAY	sita03450	1	12	0.896869	1	Si009208m.g	sita:101760644|	101760644|	http://www.genome.jp/kegg-bin/show_pathway?sita03450/sita:101760644%09red
beta-Alanine metabolism	KEGG PATHWAY	sita00410	4	37	0.912806	1	Si035769m.g|Si016442m.g|Si035226m.g|Si016807m.g	sita:101780931|sita:101757997|sita:101770424|sita:101755454|	101780931|101757997|101770424|101755454|	http://www.genome.jp/kegg-bin/show_pathway?sita00410/sita:101757997%09red/sita:101780931%09red/sita:101770424%09red/sita:101755454%09red
Aminoacyl-tRNA biosynthesis	KEGG PATHWAY	sita00970	7	59	0.921529	1	Si017014m.g|Si004348m.g|Si035693m.g|Si000476m.g|Si016198m.g|Si034103m.g|Si015090m.g	sita:101753967|sita:101766985|sita:101756353|sita:101763548|sita:101773004|sita:101786442|sita:101772753|	101753967|101766985|101756353|101763548|101773004|101786442|101772753|	http://www.genome.jp/kegg-bin/show_pathway?sita00970/sita:101753967%09red/sita:101786442%09red/sita:101763548%09red/sita:101773004%09red/sita:101766985%09red/sita:101772753%09red/sita:101756353%09red
Histidine metabolism	KEGG PATHWAY	sita00340	1	15	0.938969	1	Si016807m.g	sita:101755454|	101755454|	http://www.genome.jp/kegg-bin/show_pathway?sita00340/sita:101755454%09red
Steroid biosynthesis	KEGG PATHWAY	sita00100	4	44	0.961073	1	Si016614m.g|Si002262m.g|Si026653m.g|Si026280m.g	sita:101786482|sita:101762442|sita:101758336|sita:101784673|	101786482|101762442|101758336|101784673|	http://www.genome.jp/kegg-bin/show_pathway?sita00100/sita:101784673%09red/sita:101762442%09red/sita:101786482%09red/sita:101758336%09red
One carbon pool by folate	KEGG PATHWAY	sita00670	1	18	0.963888	1	Si026222m.g	sita:101778216|	101778216|	http://www.genome.jp/kegg-bin/show_pathway?sita00670/sita:101778216%09red
Protein export	KEGG PATHWAY	sita03060	6	61	0.968147	1	Si008066m.g|Si020479m.g|Si019987m.g|Si030023m.g|Si018460m.g|Si008607m.g	sita:101774853|sita:101773390|sita:101779598|sita:101785850|sita:101778572|sita:101764333|	101774853|101773390|101779598|101785850|101778572|101764333|	http://www.genome.jp/kegg-bin/show_pathway?sita03060/sita:101764333%09red/sita:101778572%09red/sita:101779598%09red/sita:101785850%09red/sita:101773390%09red/sita:101774853%09red
Ascorbate and aldarate metabolism	KEGG PATHWAY	sita00053	3	40	0.977123	1	Si013590m.g|Si014193m.g|Si016807m.g	sita:101785289|sita:101753441|sita:101755454|	101785289|101753441|101755454|	http://www.genome.jp/kegg-bin/show_pathway?sita00053/sita:101785289%09red/sita:101753441%09red/sita:101755454%09red
Phagosome	KEGG PATHWAY	sita04145	8	79	0.977332	1	Si019987m.g|Si015923m.g|Si013269m.g|Si013119m.g|Si023140m.g|Si008607m.g|Si035680m.g|Si020982m.g	sita:101779598|sita:101768837|sita:101768837|sita:101753149|sita:101770253|sita:101764333|sita:101763383|sita:101785334|	101779598|101768837|101768837|101753149|101770253|101764333|101763383|101785334|	http://www.genome.jp/kegg-bin/show_pathway?sita04145/sita:101770253%09red/sita:101764333%09red/sita:101753149%09red/sita:101779598%09red/sita:101763383%09red/sita:101768837%09red/sita:101785334%09red
Citrate cycle (TCA cycle)	KEGG PATHWAY	sita00020	4	50	0.981281	1	Si032812m.g|Si008790m.g|Si016771m.g|Si034404m.g	sita:101773865|sita:101763108|sita:101771119|sita:101783767|	101773865|101763108|101771119|101783767|	http://www.genome.jp/kegg-bin/show_pathway?sita00020/sita:101773865%09red/sita:101771119%09red/sita:101763108%09red/sita:101783767%09red
Endocytosis	KEGG PATHWAY	sita04144	15	130	0.981349	1	Si021025m.g|Si013264m.g|Si001096m.g|Si036961m.g|Si024977m.g|Si000670m.g|Si034604m.g|Si026329m.g|Si028356m.g|Si011097m.g|Si016080m.g|Si037659m.g|Si001099m.g|Si023140m.g|Si034036m.g	sita:101776856|sita:101772209|sita:101757586|sita:101771197|sita:101771441|sita:101779890|sita:101764060|sita:101786299|sita:101775632|sita:101786947|sita:101755441|sita:101764442|sita:101770439|sita:101770253|sita:101767580|	101776856|101772209|101757586|101771197|101771441|101779890|101764060|101786299|101775632|101786947|101755441|101764442|101770439|101770253|101767580|	http://www.genome.jp/kegg-bin/show_pathway?sita04144/sita:101786947%09red/sita:101770253%09red/sita:101755441%09red/sita:101767580%09red/sita:101757586%09red/sita:101764060%09red/sita:101771441%09red/sita:101770439%09red/sita:101772209%09red/sita:101779890%09red/sita:101776856%09red/sita:101786299%09red/sita:101764442%09red/sita:101771197%09red/sita:101775632%09red
N-Glycan biosynthesis	KEGG PATHWAY	sita00510	3	42	0.982524	1	Si016778m.g|Si019298m.g|Si001564m.g	sita:101780167|sita:101784521|sita:101768406|	101780167|101784521|101768406|	http://www.genome.jp/kegg-bin/show_pathway?sita00510/sita:101780167%09red/sita:101784521%09red/sita:101768406%09red
Ribosome biogenesis in eukaryotes	KEGG PATHWAY	sita03008	8	88	0.991015	1	Si028775m.g|Si010931m.g|Si002537m.g|Si002844m.g|Si013168m.g|Si005247m.g|Si018350m.g|Si005407m.g	sita:101785175|sita:101769673|sita:101769362|sita:101756369|sita:101758007|sita:101754124|sita:101767889|sita:101754124|	101785175|101769673|101769362|101756369|101758007|101754124|101767889|101754124|	http://www.genome.jp/kegg-bin/show_pathway?sita03008/sita:101785175%09red/sita:101756369%09red/sita:101769362%09red/sita:101769673%09red/sita:101758007%09red/sita:101754124%09red/sita:101767889%09red
RNA degradation	KEGG PATHWAY	sita03018	11	111	0.991608	1	Si016665m.g|Si011212m.g|Si024615m.g|Si034361m.g|Si032161m.g|Si031498m.g|Si013168m.g|Si033831m.g|Si021760m.g|Si000952m.g|Si009995m.g	sita:101786378|sita:101772769|sita:101762411|sita:101770158|sita:101786129|sita:101778212|sita:101758007|sita:101754582|sita:101756322|sita:101756917|sita:101768461|	101786378|101772769|101762411|101770158|101786129|101778212|101758007|101754582|101756322|101756917|101768461|	http://www.genome.jp/kegg-bin/show_pathway?sita03018/sita:101786129%09red/sita:101754582%09red/sita:101756917%09red/sita:101786378%09red/sita:101770158%09red/sita:101758007%09red/sita:101772769%09red/sita:101756322%09red/sita:101768461%09red/sita:101778212%09red/sita:101762411%09red
Base excision repair	KEGG PATHWAY	sita03410	2	39	0.993212	1	Si033171m.g|Si018143m.g	sita:101776015|sita:101765866|	101776015|101765866|	http://www.genome.jp/kegg-bin/show_pathway?sita03410/sita:101765866%09red/sita:101776015%09red
Basal transcription factors	KEGG PATHWAY	sita03022	3	52	0.995646	1	Si014047m.g|Si025019m.g|Si025458m.g	sita:101778837|sita:101777563|sita:101777488|	101778837|101777563|101777488|	http://www.genome.jp/kegg-bin/show_pathway?sita03022/sita:101778837%09red/sita:101777563%09red/sita:101777488%09red
Nucleotide excision repair	KEGG PATHWAY	sita03420	4	62	0.99603	1	Si016431m.g|Si014047m.g|Si034079m.g|Si025458m.g	sita:101786762|sita:101778837|sita:101771882|sita:101777488|	101786762|101778837|101771882|101777488|	http://www.genome.jp/kegg-bin/show_pathway?sita03420/sita:101778837%09red/sita:101771882%09red/sita:101777488%09red/sita:101786762%09red
RNA polymerase	KEGG PATHWAY	sita03020	3	55	0.997164	1	Si036964m.g|Si011757m.g|Si008205m.g	sita:101754887|sita:101784400|sita:101766580|	101754887|101784400|101766580|	http://www.genome.jp/kegg-bin/show_pathway?sita03020/sita:101784400%09red/sita:101766580%09red/sita:101754887%09red
mRNA surveillance pathway	KEGG PATHWAY	sita03015	9	108	0.997602	1	Si016836m.g|Si006958m.g|Si002227m.g|Si022183m.g|Si016516m.g|Si005973m.g|Si000067m.g|Si028720m.g|Si029038m.g	sita:101761912|sita:101762976|sita:101777876|sita:101776581|sita:101779504|sita:101768533|sita:101783541|sita:101757641|sita:101760232|	101761912|101762976|101777876|101776581|101779504|101768533|101783541|101757641|101760232|	http://www.genome.jp/kegg-bin/show_pathway?sita03015/sita:101760232%09red/sita:101768533%09red/sita:101777876%09red/sita:101776581%09red/sita:101757641%09red/sita:101761912%09red/sita:101783541%09red/sita:101762976%09red/sita:101779504%09red
Mismatch repair	KEGG PATHWAY	sita03430	1	39	0.999086	1	Si016431m.g	sita:101786762|	101786762|	http://www.genome.jp/kegg-bin/show_pathway?sita03430/sita:101786762%09red
RNA transport	KEGG PATHWAY	sita03013	16	174	0.999332	1	Si017880m.g|Si028775m.g|Si020594m.g|Si039705m.g|Si005565m.g|Si002844m.g|Si020593m.g|Si019811m.g|Si038056m.g|Si033272m.g|Si023662m.g|Si021455m.g|Si035029m.g|Si030042m.g|Si035271m.g|Si030677m.g	sita:101759898|sita:101785175|sita:101786649|sita:101761606|sita:101786649|sita:101756369|sita:101786649|sita:101759898|sita:101761606|sita:101775210|sita:101759160|sita:101771067|sita:101784961|sita:101786823|sita:101772153|sita:101761364|	101759898|101785175|101786649|101761606|101786649|101756369|101786649|101759898|101761606|101775210|101759160|101771067|101784961|101786823|101772153|101761364|	http://www.genome.jp/kegg-bin/show_pathway?sita03013/sita:101786649%09red/sita:101784961%09red/sita:101756369%09red/sita:101772153%09red/sita:101761606%09red/sita:101759160%09red/sita:101785175%09red/sita:101771067%09red/sita:101761364%09red/sita:101759898%09red/sita:101775210%09red/sita:101786823%09red
Protein processing in endoplasmic reticulum	KEGG PATHWAY	sita04141	20	213	0.999727	1	Si026891m.g|Si013290m.g|Si031104m.g|Si006280m.g|Si019987m.g|Si004250m.g|Si032579m.g|Si034604m.g|Si035518m.g|Si037325m.g|Si008607m.g|Si005912m.g|Si028356m.g|Si016751m.g|Si023551m.g|Si024087m.g|Si013235m.g|Si009202m.g|Si026329m.g|Si025290m.g	sita:101768489|sita:101769397|sita:101759404|sita:101761751|sita:101779598|sita:101775557|sita:101753761|sita:101764060|sita:101774705|sita:101761597|sita:101764333|sita:101766492|sita:101775632|sita:101759781|sita:101769713|sita:101776179|sita:101767236|sita:101756420|sita:101786299|sita:101755388|	101768489|101769397|101759404|101761751|101779598|101775557|101753761|101764060|101774705|101761597|101764333|101766492|101775632|101759781|101769713|101776179|101767236|101756420|101786299|101755388|	http://www.genome.jp/kegg-bin/show_pathway?sita04141/sita:101776179%09red/sita:101753761%09red/sita:101756420%09red/sita:101764333%09red/sita:101764060%09red/sita:101774705%09red/sita:101761597%09red/sita:101766492%09red/sita:101759404%09red/sita:101755388%09red/sita:101769713%09red/sita:101768489%09red/sita:101761751%09red/sita:101779598%09red/sita:101786299%09red/sita:101775557%09red/sita:10175…
Proteasome	KEGG PATHWAY	sita03050	2	61	0.999788	1	Si005670m.g|Si014449m.g	sita:101759999|sita:101767925|	101759999|101767925|	http://www.genome.jp/kegg-bin/show_pathway?sita03050/sita:101759999%09red/sita:101767925%09red
DNA replication	KEGG PATHWAY	sita03030	1	54	0.999934	1	Si016431m.g	sita:101786762|	101786762|	http://www.genome.jp/kegg-bin/show_pathway?sita03030/sita:101786762%09red
Homologous recombination	KEGG PATHWAY	sita03440	1	55	0.999945	1	Si004005m.g	sita:101755856|	101755856|	http://www.genome.jp/kegg-bin/show_pathway?sita03440/sita:101755856%09red
Pyrimidine metabolism	KEGG PATHWAY	sita00240	8	137	0.999974	1	Si036941m.g|Si036964m.g|Si038490m.g|Si026222m.g|Si004760m.g|Si008205m.g|Si008525m.g|Si011757m.g	sita:101783511|sita:101754887|sita:101783511|sita:101778216|sita:101780829|sita:101766580|sita:101780829|sita:101784400|	101783511|101754887|101783511|101778216|101780829|101766580|101780829|101784400|	http://www.genome.jp/kegg-bin/show_pathway?sita00240/sita:101778216%09red/sita:101754887%09red/sita:101780829%09red/sita:101766580%09red/sita:101784400%09red/sita:101783511%09red
Purine metabolism	KEGG PATHWAY	sita00230	11	166	0.99998	1	Si036964m.g|Si026206m.g|Si028940m.g|Si004198m.g|Si009556m.g|Si011757m.g|Si031419m.g|Si008205m.g|Si010505m.g|Si021494m.g|Si002358m.g	sita:101754887|sita:101780488|sita:101752649|sita:101771655|sita:101760769|sita:101784400|sita:101769537|sita:101766580|sita:101755894|sita:101784157|sita:101785812|	101754887|101780488|101752649|101771655|101760769|101784400|101769537|101766580|101755894|101784157|101785812|	http://www.genome.jp/kegg-bin/show_pathway?sita00230/sita:101769537%09red/sita:101771655%09red/sita:101785812%09red/sita:101754887%09red/sita:101766580%09red/sita:101755894%09red/sita:101784400%09red/sita:101780488%09red/sita:101752649%09red/sita:101760769%09red/sita:101784157%09red
Spliceosome	KEGG PATHWAY	sita03040	13	186	0.999986	1	Si028356m.g|Si005976m.g|Si030815m.g|Si030439m.g|Si034604m.g|Si026329m.g|Si013079m.g|Si000841m.g|Si035381m.g|Si035750m.g|Si026849m.g|Si033202m.g|Si014508m.g	sita:101775632|sita:101752692|sita:101786798|sita:101786798|sita:101764060|sita:101786299|sita:101769468|sita:101773131|sita:101754467|sita:101754467|sita:101764245|sita:101786798|sita:101764907|	101775632|101752692|101786798|101786798|101764060|101786299|101769468|101773131|101754467|101754467|101764245|101786798|101764907|	http://www.genome.jp/kegg-bin/show_pathway?sita03040/sita:101764245%09red/sita:101754467%09red/sita:101786798%09red/sita:101764060%09red/sita:101773131%09red/sita:101775632%09red/sita:101786299%09red/sita:101769468%09red/sita:101752692%09red/sita:101764907%09red
Ribosome	KEGG PATHWAY	sita03010	12	323	1	1	Si026830m.g|Si031449m.g|Si032820m.g|Si020828m.g|Si020748m.g|Si020881m.g|Si023377m.g|Si008213m.g|Si020787m.g|Si033061m.g|Si005611m.g|Si020833m.g	sita:101755232|sita:101755752|sita:101780696|sita:19526810|sita:19526868|sita:19526784|sita:101770807|sita:19526748|sita:19526812|sita:101786656|sita:101757165|sita:19526748|	101755232|101755752|101780696|19526810|19526868|19526784|101770807|19526748|19526812|101786656|101757165|19526748|	http://www.genome.jp/kegg-bin/show_pathway?sita03010/sita:101770807%09red/sita:101786656%09red/sita:19526748%09red/sita:19526868%09red/sita:101755752%09red/sita:19526784%09red/sita:101780696%09red/sita:19526810%09red/sita:19526812%09red/sita:101757165%09red/sita:101755232%09red

## Sheet: An04T vs An04C down.DEG_KEGG
##Databases: KEGG PATHWAY
##Statistical test method: hypergeometric test / Fisher's exact test
##FDR correction method: Benjamini and Hochberg
#Term	Database	ID	Input number	Background number	P-Value	Corrected P-Value	Input	KEGG_ID/KO	Entrez_ID	Hyperlink
Ribosome	KEGG PATHWAY	sita03010	238	323	2.16846e-45	2.5371e-43	Si015044m.g|Si002931m.g|Si023909m.g|Si007333m.g|Si004351m.g|Si031121m.g|Si037636m.g|Si018321m.g|Si012352m.g|Si039494m.g|Si023497m.g|Si030036m.g|Si031080m.g|Si018430m.g|Si003304m.g|Si038471m.g|Si027003m.g|Si003172m.g|Si031128m.g|Si007499m.g|Si004822m.g|Si011216m.g|Si023314m.g|Si037932m.g|Si014310m.g|Si038809m.g|Si039576m.g|Si011004m.g|Si010932m.g|Si018526m.g|Si020648m.g|Si036474m.g|Si018417m.g|Si0…	sita:101785419|sita:101767741|sita:101778493|sita:101758521|sita:101758534|sita:101755079|sita:101772415|sita:101763816|sita:101761165|sita:101752552|sita:101758224|sita:101764131|sita:101759799|sita:101772541|sita:101763254|sita:101764710|sita:101783326|sita:101753830|sita:101770365|sita:101775526|sita:101768656|sita:101783049|sita:101781992|sita:101764338|sita:101767373|sita:101763924|sita:1017…	101785419|101767741|101778493|101758521|101758534|101755079|101772415|101763816|101761165|101752552|101758224|101764131|101759799|101772541|101763254|101764710|101783326|101753830|101770365|101775526|101768656|101783049|101781992|101764338|101767373|101763924|101778797|101774535|101785449|101765613|101765315|101768656|101772178|101768968|101759409|101772116|101784873|101782954|101766940|101765699…	http://www.genome.jp/kegg-bin/show_pathway?sita03010/sita:101780782%09red/sita:101761330%09red/sita:101753562%09red/sita:101769655%09red/sita:101764338%09red/sita:101773010%09red/sita:101769317%09red/sita:101753207%09red/sita:101773958%09red/sita:101780658%09red/sita:101770365%09red/sita:101780142%09red/sita:101777693%09red/sita:101783479%09red/sita:101763782%09red/sita:101771783%09red/sita:10177…
DNA replication	KEGG PATHWAY	sita03030	29	54	0.00010332	0.00604423	Si021224m.g|Si031288m.g|Si021342m.g|Si002818m.g|Si000033m.g|Si018115m.g|Si010697m.g|Si003439m.g|Si012060m.g|Si010548m.g|Si034699m.g|Si003302m.g|Si009239m.g|Si021256m.g|Si014445m.g|Si000286m.g|Si021313m.g|Si018534m.g|Si025993m.g|Si018063m.g|Si010810m.g|Si036332m.g|Si021465m.g|Si010536m.g|Si013180m.g|Si003260m.g|Si016456m.g|Si007383m.g|Si036481m.g	sita:101761710|sita:101760620|sita:101770663|sita:101782984|sita:101761388|sita:101771789|sita:101766032|sita:101767472|sita:101784643|sita:101771026|sita:101774060|sita:101778285|sita:101784259|sita:101786034|sita:101781643|sita:101760715|sita:101779306|sita:101759764|sita:101777809|sita:101786380|sita:101766440|sita:101753640|sita:101775496|sita:101780069|sita:101760461|sita:101781223|sita:1017…	101761710|101760620|101770663|101782984|101761388|101771789|101766032|101767472|101784643|101771026|101774060|101778285|101784259|101786034|101781643|101760715|101779306|101759764|101777809|101786380|101766440|101753640|101775496|101780069|101760461|101781223|101754382|101761088|101757814|	http://www.genome.jp/kegg-bin/show_pathway?sita03030/sita:101775496%09red/sita:101779306%09red/sita:101784259%09red/sita:101780069%09red/sita:101766440%09red/sita:101777809%09red/sita:101771789%09red/sita:101784643%09red/sita:101766032%09red/sita:101782984%09red/sita:101760620%09red/sita:101761088%09red/sita:101761388%09red/sita:101753640%09red/sita:101770663%09red/sita:101786380%09red/sita:10175…
Photosynthesis - antenna proteins	KEGG PATHWAY	sita00196	13	15	0.000387157	0.0150991	Si030845m.g|Si010905m.g|Si026725m.g|Si014351m.g|Si037076m.g|Si006996m.g|Si030808m.g|Si030861m.g|Si030730m.g|Si002579m.g|Si024648m.g|Si030702m.g|Si007049m.g	sita:101780217|sita:101767264|sita:101776711|sita:101768994|sita:101782406|sita:101784575|sita:101753185|sita:101759407|sita:101756821|sita:101767618|sita:101764833|sita:101783042|sita:101782960|	101780217|101767264|101776711|101768994|101782406|101784575|101753185|101759407|101756821|101767618|101764833|101783042|101782960|	http://www.genome.jp/kegg-bin/show_pathway?sita00196/sita:101764833%09red/sita:101767264%09red/sita:101768994%09red/sita:101756821%09red/sita:101776711%09red/sita:101759407%09red/sita:101767618%09red/sita:101782960%09red/sita:101783042%09red/sita:101782406%09red/sita:101784575%09red/sita:101780217%09red/sita:101753185%09red
Base excision repair	KEGG PATHWAY	sita03410	16	39	0.023556	0.577994	Si009239m.g|Si010308m.g|Si029380m.g|Si032477m.g|Si014445m.g|Si031288m.g|Si014160m.g|Si009711m.g|Si013180m.g|Si001897m.g|Si036481m.g|Si001057m.g|Si031130m.g|Si021968m.g|Si018115m.g|Si022091m.g	sita:101784259|sita:101782624|sita:101786800|sita:101786800|sita:101781643|sita:101760620|sita:101782624|sita:101757364|sita:101760461|sita:101752873|sita:101757814|sita:101757727|sita:101755070|sita:101768756|sita:101771789|sita:101762550|	101784259|101782624|101786800|101786800|101781643|101760620|101782624|101757364|101760461|101752873|101757814|101757727|101755070|101768756|101771789|101762550|	http://www.genome.jp/kegg-bin/show_pathway?sita03410/sita:101768756%09red/sita:101786800%09red/sita:101757727%09red/sita:101771789%09red/sita:101762550%09red/sita:101782624%09red/sita:101755070%09red/sita:101784259%09red/sita:101760461%09red/sita:101781643%09red/sita:101752873%09red/sita:101757364%09red/sita:101760620%09red/sita:101757814%09red
Spliceosome	KEGG PATHWAY	sita03040	54	186	0.0278123	0.577994	Si019252m.g|Si011381m.g|Si037445m.g|Si003449m.g|Si030830m.g|Si038000m.g|Si036711m.g|Si006216m.g|Si023742m.g|Si027581m.g|Si037569m.g|Si031706m.g|Si023768m.g|Si014248m.g|Si003259m.g|Si011439m.g|Si029056m.g|Si018870m.g|Si033596m.g|Si022530m.g|Si023709m.g|Si014567m.g|Si032662m.g|Si006124m.g|Si018681m.g|Si014141m.g|Si031575m.g|Si037135m.g|Si034612m.g|Si010889m.g|Si017871m.g|Si026708m.g|Si000619m.g|Si0…	sita:101783000|sita:101769681|sita:101780528|sita:101757502|sita:101764245|sita:101782551|sita:101755803|sita:101781604|sita:101773205|sita:101778901|sita:101760799|sita:101752518|sita:101783736|sita:101753852|sita:101767621|sita:101776421|sita:101756757|sita:101776784|sita:101767138|sita:101775097|sita:101785173|sita:101759099|sita:101768205|sita:101764601|sita:101760317|sita:101770737|sita:1017…	101783000|101769681|101780528|101757502|101764245|101782551|101755803|101781604|101773205|101778901|101760799|101752518|101783736|101753852|101767621|101776421|101756757|101776784|101767138|101775097|101785173|101759099|101768205|101764601|101760317|101770737|101785173|101772434|101764302|101784118|101755311|101769447|101756252|101776784|101765137|101785030|101780617|101754471|101756253|101755277…	http://www.genome.jp/kegg-bin/show_pathway?sita03040/sita:101752518%09red/sita:101769447%09red/sita:101781581%09red/sita:101754471%09red/sita:101778901%09red/sita:101760091%09red/sita:101784118%09red/sita:101770737%09red/sita:101755311%09red/sita:101764601%09red/sita:101755277%09red/sita:101775949%09red/sita:101753852%09red/sita:101767621%09red/sita:101785030%09red/sita:101766798%09red/sita:10178…
Starch and sucrose metabolism	KEGG PATHWAY	sita00500	56	195	0.0296407	0.577994	Si001247m.g|Si029644m.g|Si029123m.g|Si001129m.g|Si034713m.g|Si005514m.g|Si004089m.g|Si021785m.g|Si015000m.g|Si013704m.g|Si000314m.g|Si032583m.g|Si016887m.g|Si035034m.g|Si001323m.g|Si000306m.g|Si029329m.g|Si035440m.g|Si034983m.g|Si009687m.g|Si004149m.g|Si022230m.g|Si035308m.g|Si030089m.g|Si034299m.g|Si005900m.g|Si013662m.g|Si005845m.g|Si000786m.g|Si012687m.g|Si028839m.g|Si028860m.g|Si034110m.g|Si0…	sita:101768820|sita:101764402|sita:101765484|sita:101756109|sita:101765386|sita:101783253|sita:101781781|sita:101766064|sita:101773817|sita:101768040|sita:101772162|sita:101761684|sita:101769910|sita:101764057|sita:101775414|sita:101786613|sita:101763600|sita:101763112|sita:101761744|sita:101768057|sita:101753428|sita:101767019|sita:101781059|sita:101786924|sita:101761472|sita:101763655|sita:1017…	101768820|101764402|101765484|101756109|101765386|101783253|101781781|101766064|101773817|101768040|101772162|101761684|101769910|101764057|101775414|101786613|101763600|101763112|101761744|101768057|101753428|101767019|101781059|101786924|101761472|101763655|101780186|101754478|101775308|101768855|101781159|101766992|101760963|101773817|101777735|101767262|101759783|101761271|101754817|101754626…	http://www.genome.jp/kegg-bin/show_pathway?sita00500/sita:101778906%09red/sita:101779998%09red/sita:101769910%09red/sita:101766992%09red/sita:101757589%09red/sita:101763600%09red/sita:101768040%09red/sita:101754478%09red/sita:101754817%09red/sita:101765484%09red/sita:101761271%09red/sita:101760963%09red/sita:101761684%09red/sita:101773974%09red/sita:101773502%09red/sita:101773817%09red/sita:10177…
Ribosome biogenesis in eukaryotes	KEGG PATHWAY	sita03008	28	88	0.0434459	0.726166	Si029137m.g|Si034881m.g|Si034924m.g|Si000792m.g|Si026888m.g|Si007431m.g|Si018432m.g|Si006171m.g|Si035065m.g|Si007249m.g|Si033972m.g|Si007354m.g|Si009786m.g|Si026191m.g|Si034781m.g|Si035005m.g|Si009841m.g|Si017895m.g|Si036194m.g|Si029320m.g|Si034104m.g|Si006011m.g|Si038422m.g|Si014174m.g|Si018596m.g|Si034926m.g|Si019218m.g|Si031248m.g	sita:101763576|sita:101780655|sita:101762024|sita:101761770|sita:101783998|sita:101766363|sita:101754124|sita:101772287|sita:101752574|sita:101763509|sita:101764870|sita:101757289|sita:101779281|sita:101754282|sita:101782809|sita:101752989|sita:101776692|sita:101762213|sita:101759045|sita:101785718|sita:101755250|sita:101763105|sita:101776057|sita:101771787|sita:101784496|sita:101762445|sita:1017…	101763576|101780655|101762024|101761770|101783998|101766363|101754124|101772287|101752574|101763509|101764870|101757289|101779281|101754282|101782809|101752989|101776692|101762213|101759045|101785718|101755250|101763105|101776057|101771787|101784496|101762445|101784899|101753046|	http://www.genome.jp/kegg-bin/show_pathway?sita03008/sita:101763509%09red/sita:101757289%09red/sita:101755250%09red/sita:101762445%09red/sita:101776057%09red/sita:101752989%09red/sita:101754124%09red/sita:101771787%09red/sita:101762213%09red/sita:101759045%09red/sita:101780655%09red/sita:101766363%09red/sita:101764870%09red/sita:101762024%09red/sita:101783998%09red/sita:101752574%09red/sita:10176…
Homologous recombination	KEGG PATHWAY	sita03440	19	55	0.0499301	0.730227	Si009239m.g|Si018063m.g|Si003439m.g|Si010810m.g|Si014445m.g|Si026598m.g|Si020965m.g|Si003599m.g|Si034205m.g|Si013180m.g|Si003260m.g|Si016108m.g|Si021256m.g|Si002818m.g|Si003302m.g|Si026112m.g|Si007383m.g|Si034699m.g|Si033019m.g	sita:101784259|sita:101786380|sita:101767472|sita:101766440|sita:101781643|sita:101763885|sita:101781575|sita:101753815|sita:101779590|sita:101760461|sita:101781223|sita:101763296|sita:101786034|sita:101782984|sita:101778285|sita:101760261|sita:101761088|sita:101774060|sita:101783851|	101784259|101786380|101767472|101766440|101781643|101763885|101781575|101753815|101779590|101760461|101781223|101763296|101786034|101782984|101778285|101760261|101761088|101774060|101783851|	http://www.genome.jp/kegg-bin/show_pathway?sita03440/sita:101763296%09red/sita:101753815%09red/sita:101782984%09red/sita:101774060%09red/sita:101779590%09red/sita:101786034%09red/sita:101778285%09red/sita:101763885%09red/sita:101781223%09red/sita:101760261%09red/sita:101784259%09red/sita:101760461%09red/sita:101767472%09red/sita:101786380%09red/sita:101783851%09red/sita:101766440%09red/sita:10178…
Citrate cycle (TCA cycle)	KEGG PATHWAY	sita00020	17	50	0.0674931	0.806419	Si010442m.g|Si032453m.g|Si017316m.g|Si009915m.g|Si030465m.g|Si022137m.g|Si034721m.g|Si035817m.g|Si026415m.g|Si010046m.g|Si009681m.g|Si022146m.g|Si013827m.g|Si036762m.g|Si001653m.g|Si036550m.g|Si002110m.g	sita:101765343|sita:101758928|sita:101772328|sita:101763461|sita:101759813|sita:101771458|sita:101755114|sita:101777006|sita:101784412|sita:101769555|sita:101756978|sita:101758485|sita:101774368|sita:101783096|sita:101760312|sita:101760275|sita:101760979|	101765343|101758928|101772328|101763461|101759813|101771458|101755114|101777006|101784412|101769555|101756978|101758485|101774368|101783096|101760312|101760275|101760979|	http://www.genome.jp/kegg-bin/show_pathway?sita00020/sita:101783096%09red/sita:101772328%09red/sita:101777006%09red/sita:101759813%09red/sita:101756978%09red/sita:101760275%09red/sita:101774368%09red/sita:101763461%09red/sita:101784412%09red/sita:101765343%09red/sita:101758928%09red/sita:101760979%09red/sita:101760312%09red/sita:101769555%09red/sita:101771458%09red/sita:101758485%09red/sita:10175…
Mismatch repair	KEGG PATHWAY	sita03430	14	39	0.0689247	0.806419	Si018063m.g|Si003439m.g|Si010810m.g|Si014445m.g|Si036332m.g|Si010536m.g|Si010548m.g|Si018115m.g|Si003260m.g|Si021256m.g|Si002818m.g|Si007383m.g|Si034699m.g|Si003302m.g	sita:101786380|sita:101767472|sita:101766440|sita:101781643|sita:101753640|sita:101780069|sita:101771026|sita:101771789|sita:101781223|sita:101786034|sita:101782984|sita:101761088|sita:101774060|sita:101778285|	101786380|101767472|101766440|101781643|101753640|101780069|101771026|101771789|101781223|101786034|101782984|101761088|101774060|101778285|	http://www.genome.jp/kegg-bin/show_pathway?sita03430/sita:101774060%09red/sita:101771789%09red/sita:101786034%09red/sita:101778285%09red/sita:101753640%09red/sita:101781223%09red/sita:101767472%09red/sita:101780069%09red/sita:101771026%09red/sita:101786380%09red/sita:101782984%09red/sita:101766440%09red/sita:101781643%09red/sita:101761088%09red
Purine metabolism	KEGG PATHWAY	sita00230	45	166	0.0874763	0.93043	Si036901m.g|Si029182m.g|Si004603m.g|Si022341m.g|Si037339m.g|Si010934m.g|Si029294m.g|Si011067m.g|Si002397m.g|Si031248m.g|Si029593m.g|Si000033m.g|Si033895m.g|Si029361m.g|Si022361m.g|Si026337m.g|Si026747m.g|Si012824m.g|Si026339m.g|Si031288m.g|Si023103m.g|Si030216m.g|Si009239m.g|Si030438m.g|Si014445m.g|Si014836m.g|Si026215m.g|Si016221m.g|Si040878m.g|Si021817m.g|Si006219m.g|Si035380m.g|Si031442m.g|Si0…	sita:101760001|sita:101767113|sita:101768963|sita:101757143|sita:101753098|sita:101763742|sita:101759129|sita:101775203|sita:101758684|sita:101753046|sita:101780050|sita:101761388|sita:101784162|sita:101769537|sita:101760265|sita:101769705|sita:101771045|sita:101759958|sita:101770111|sita:101760620|sita:101781699|sita:101759935|sita:101784259|sita:101785596|sita:101781643|sita:101780577|sita:1017…	101760001|101767113|101768963|101757143|101753098|101763742|101759129|101775203|101758684|101753046|101780050|101761388|101784162|101769537|101760265|101769705|101771045|101759958|101770111|101760620|101781699|101759935|101784259|101785596|101781643|101780577|101756994|101764375|101777735|101757394|101771220|101759604|101769946|101786001|101779985|101775496|101761561|101766493|101760622|101773563…	http://www.genome.jp/kegg-bin/show_pathway?sita00230/sita:101756177%09red/sita:101757143%09red/sita:101771655%09red/sita:101763742%09red/sita:101775496%09red/sita:101760265%09red/sita:101760001%09red/sita:101784259%09red/sita:101784708%09red/sita:101764375%09red/sita:101769705%09red/sita:101784162%09red/sita:101757394%09red/sita:101759935%09red/sita:101771220%09red/sita:101756994%09red/sita:10175…
Photosynthesis	KEGG PATHWAY	sita00195	23	81	0.135457	0.999799	Si031478m.g|Si002574m.g|Si037323m.g|Si023570m.g|Si031101m.g|Si011251m.g|Si007114m.g|Si037566m.g|Si031456m.g|Si014624m.g|Si002174m.g|Si020704m.g|Si023254m.g|Si014601m.g|Si017591m.g|Si003335m.g|Si037655m.g|Si002811m.g|Si023619m.g|Si014626m.g|Si037485m.g|Si011260m.g|Si020386m.g	sita:101755060|sita:101764210|sita:101783492|sita:101785215|sita:101754665|sita:101759541|sita:101777440|sita:101769456|sita:101779542|sita:101786886|sita:101771243|sita:101753687|sita:101786300|sita:101766967|sita:101763545|sita:101778150|sita:101785087|sita:101784482|sita:101774285|sita:101752738|sita:101770956|sita:101771677|sita:101771660|	101755060|101764210|101783492|101785215|101754665|101759541|101777440|101769456|101779542|101786886|101771243|101753687|101786300|101766967|101763545|101778150|101785087|101784482|101774285|101752738|101770956|101771677|101771660|	http://www.genome.jp/kegg-bin/show_pathway?sita00195/sita:101786886%09red/sita:101785215%09red/sita:101755060%09red/sita:101779542%09red/sita:101778150%09red/sita:101784482%09red/sita:101763545%09red/sita:101759541%09red/sita:101783492%09red/sita:101771243%09red/sita:101771660%09red/sita:101769456%09red/sita:101785087%09red/sita:101770956%09red/sita:101774285%09red/sita:101766967%09red/sita:10175…
Protein processing in endoplasmic reticulum	KEGG PATHWAY	sita04141	54	213	0.138685	0.999799	Si010075m.g|Si018487m.g|Si017560m.g|Si013347m.g|Si003160m.g|Si009794m.g|Si010416m.g|Si018240m.g|Si002731m.g|Si011036m.g|Si037449m.g|Si034879m.g|Si019729m.g|Si035864m.g|Si037240m.g|Si003202m.g|Si017275m.g|Si009975m.g|Si018518m.g|Si018542m.g|Si039380m.g|Si034612m.g|Si031276m.g|Si001030m.g|Si018312m.g|Si018171m.g|Si028990m.g|Si004066m.g|Si030020m.g|Si016582m.g|Si040864m.g|Si013283m.g|Si004989m.g|Si0…	sita:101756561|sita:101757734|sita:101761391|sita:101760053|sita:101777313|sita:101770357|sita:101755755|sita:101765577|sita:101775696|sita:101765743|sita:101755796|sita:101782825|sita:101777615|sita:101762146|sita:101770422|sita:101776503|sita:101785685|sita:101773724|sita:101756927|sita:101772869|sita:101763393|sita:101764302|sita:101783437|sita:101777610|sita:101761516|sita:101758975|sita:1017…	101756561|101757734|101761391|101760053|101777313|101770357|101755755|101765577|101775696|101765743|101755796|101782825|101777615|101762146|101770422|101776503|101785685|101773724|101756927|101772869|101763393|101764302|101783437|101777610|101761516|101758975|101763050|101773385|101784921|101775309|101774614|101769528|101764333|101776097|101765808|101762276|101762306|101766952|101766980|101786441…	http://www.genome.jp/kegg-bin/show_pathway?sita04141/sita:101785219%09red/sita:101781145%09red/sita:101769528%09red/sita:101766952%09red/sita:101783437%09red/sita:101763050%09red/sita:101777729%09red/sita:101777615%09red/sita:101776503%09red/sita:101786826%09red/sita:101782212%09red/sita:101765577%09red/sita:101766651%09red/sita:101776097%09red/sita:101763393%09red/sita:101762276%09red/sita:10176…
Brassinosteroid biosynthesis	KEGG PATHWAY	sita00905	6	15	0.147904	0.999799	Si023296m.g|Si005161m.g|Si009928m.g|Si035274m.g|Si023313m.g|Si010072m.g	sita:101764830|sita:101781904|sita:101768081|sita:101770693|sita:101764830|sita:101768860|	101764830|101781904|101768081|101770693|101764830|101768860|	http://www.genome.jp/kegg-bin/show_pathway?sita00905/sita:101770693%09red/sita:101781904%09red/sita:101764830%09red/sita:101768860%09red/sita:101768081%09red
Valine, leucine and isoleucine biosynthesis	KEGG PATHWAY	sita00290	6	15	0.147904	0.999799	Si000752m.g|Si017046m.g|Si034791m.g|Si013458m.g|Si036293m.g|Si035973m.g	sita:101766659|sita:101771128|sita:101754060|sita:101783283|sita:101762712|sita:101764742|	101766659|101771128|101754060|101783283|101762712|101764742|	http://www.genome.jp/kegg-bin/show_pathway?sita00290/sita:101771128%09red/sita:101783283%09red/sita:101762712%09red/sita:101766659%09red/sita:101764742%09red/sita:101754060%09red
Nucleotide excision repair	KEGG PATHWAY	sita03420	18	62	0.152622	0.999799	Si009239m.g|Si018063m.g|Si003439m.g|Si010810m.g|Si014445m.g|Si036332m.g|Si031288m.g|Si010536m.g|Si010548m.g|Si013180m.g|Si018115m.g|Si003260m.g|Si017560m.g|Si021256m.g|Si013263m.g|Si007383m.g|Si034699m.g|Si003302m.g	sita:101784259|sita:101786380|sita:101767472|sita:101766440|sita:101781643|sita:101753640|sita:101760620|sita:101780069|sita:101771026|sita:101760461|sita:101771789|sita:101781223|sita:101761391|sita:101786034|sita:101786097|sita:101761088|sita:101774060|sita:101778285|	101784259|101786380|101767472|101766440|101781643|101753640|101760620|101780069|101771026|101760461|101771789|101781223|101761391|101786034|101786097|101761088|101774060|101778285|	http://www.genome.jp/kegg-bin/show_pathway?sita03420/sita:101767472%09red/sita:101774060%09red/sita:101786097%09red/sita:101786034%09red/sita:101778285%09red/sita:101753640%09red/sita:101771789%09red/sita:101781223%09red/sita:101784259%09red/sita:101760461%09red/sita:101780069%09red/sita:101761391%09red/sita:101760620%09red/sita:101771026%09red/sita:101786380%09red/sita:101766440%09red/sita:10178…
Oxidative phosphorylation	KEGG PATHWAY	sita00190	36	141	0.185472	0.999799	Si031765m.g|Si017927m.g|Si023647m.g|Si040009m.g|Si022898m.g|Si021111m.g|Si027870m.g|Si000682m.g|Si018247m.g|Si034721m.g|Si018610m.g|Si013827m.g|Si039369m.g|Si031139m.g|Si014756m.g|Si002781m.g|Si000533m.g|Si031487m.g|Si030946m.g|Si037946m.g|Si036593m.g|Si011436m.g|Si029406m.g|Si014143m.g|Si037947m.g|Si007403m.g|Si014548m.g|Si005404m.g|Si037847m.g|Si005913m.g|Si037759m.g|Si013208m.g|Si038197m.g|Si0…	sita:101755889|sita:101776523|sita:101780641|sita:101779731|sita:101764430|sita:101755662|sita:101779432|sita:101763014|sita:101766276|sita:101755114|sita:101765304|sita:101774368|sita:101768523|sita:101756301|sita:101768444|sita:101764344|sita:101763014|sita:101768322|sita:101755473|sita:101775674|sita:101775808|sita:101774658|sita:101778871|sita:101771541|sita:101778640|sita:101754187|sita:1017…	101755889|101776523|101780641|101779731|101764430|101755662|101779432|101763014|101766276|101755114|101765304|101774368|101768523|101756301|101768444|101764344|101763014|101768322|101755473|101775674|101775808|101774658|101778871|101771541|101778640|101754187|101780192|101759215|101756479|101761609|101775130|101763833|101759587|101770956|101772827|101775808|	http://www.genome.jp/kegg-bin/show_pathway?sita00190/sita:101754187%09red/sita:101779432%09red/sita:101763833%09red/sita:101774658%09red/sita:101779731%09red/sita:101776523%09red/sita:101778640%09red/sita:101763014%09red/sita:101765304%09red/sita:101771541%09red/sita:101761609%09red/sita:101755662%09red/sita:101766276%09red/sita:101756301%09red/sita:101756479%09red/sita:101778871%09red/sita:10175…
Ascorbate and aldarate metabolism	KEGG PATHWAY	sita00053	12	40	0.188928	0.999799	Si037167m.g|Si010452m.g|Si016950m.g|Si026158m.g|Si023037m.g|Si009984m.g|Si013662m.g|Si010652m.g|Si012068m.g|Si010467m.g|Si037039m.g|Si009692m.g	sita:101760004|sita:101786781|sita:101758567|sita:101769296|sita:101762145|sita:101782764|sita:101780186|sita:101776821|sita:101757506|sita:101775209|sita:101785092|sita:101756029|	101760004|101786781|101758567|101769296|101762145|101782764|101780186|101776821|101757506|101775209|101785092|101756029|	http://www.genome.jp/kegg-bin/show_pathway?sita00053/sita:101785092%09red/sita:101756029%09red/sita:101760004%09red/sita:101780186%09red/sita:101786781%09red/sita:101769296%09red/sita:101757506%09red/sita:101758567%09red/sita:101775209%09red/sita:101762145%09red/sita:101782764%09red/sita:101776821%09red
Pyrimidine metabolism	KEGG PATHWAY	sita00240	34	137	0.234599	0.999799	Si029182m.g|Si004603m.g|Si031288m.g|Si010934m.g|Si011067m.g|Si030955m.g|Si011181m.g|Si000033m.g|Si026337m.g|Si003169m.g|Si015656m.g|Si037463m.g|Si018467m.g|Si023103m.g|Si030216m.g|Si009239m.g|Si007749m.g|Si014445m.g|Si014836m.g|Si016221m.g|Si037339m.g|Si026339m.g|Si030460m.g|Si031442m.g|Si010055m.g|Si037640m.g|Si021465m.g|Si031560m.g|Si038730m.g|Si031745m.g|Si002312m.g|Si013180m.g|Si007108m.g|Si0…	sita:101767113|sita:101768963|sita:101760620|sita:101763742|sita:101775203|sita:101763869|sita:101759124|sita:101761388|sita:101769705|sita:101769386|sita:101784907|sita:101764341|sita:101753293|sita:101781699|sita:101759935|sita:101784259|sita:101755955|sita:101781643|sita:101780577|sita:101764375|sita:101753098|sita:101770111|sita:101758995|sita:101769946|sita:101786001|sita:101779985|sita:1017…	101767113|101768963|101760620|101763742|101775203|101763869|101759124|101761388|101769705|101769386|101784907|101764341|101753293|101781699|101759935|101784259|101755955|101781643|101780577|101764375|101753098|101770111|101758995|101769946|101786001|101779985|101775496|101761561|101766493|101760622|101753281|101760461|101777840|101771581|	http://www.genome.jp/kegg-bin/show_pathway?sita00240/sita:101763742%09red/sita:101775496%09red/sita:101784259%09red/sita:101764375%09red/sita:101769705%09red/sita:101760620%09red/sita:101759935%09red/sita:101786001%09red/sita:101784907%09red/sita:101777840%09red/sita:101781643%09red/sita:101779985%09red/sita:101753293%09red/sita:101760622%09red/sita:101775203%09red/sita:101769946%09red/sita:10176…
Plant hormone signal transduction	KEGG PATHWAY	sita04075	56	237	0.257141	0.999799	Si034118m.g|Si036949m.g|Si018749m.g|Si036504m.g|Si031430m.g|Si007209m.g|Si000713m.g|Si034616m.g|Si030980m.g|Si002618m.g|Si014923m.g|Si039599m.g|Si035200m.g|Si002548m.g|Si035110m.g|Si026295m.g|Si038745m.g|Si007373m.g|Si031037m.g|Si017953m.g|Si037305m.g|Si022946m.g|Si016630m.g|Si021121m.g|Si038911m.g|Si019196m.g|Si035069m.g|Si011287m.g|Si001263m.g|Si030248m.g|Si039304m.g|Si032202m.g|Si019067m.g|Si0…	sita:101781866|sita:101764848|sita:101786498|sita:101770000|sita:101757107|sita:101773098|sita:101768288|sita:101784320|sita:101761171|sita:101776224|sita:101763152|sita:101752830|sita:101773653|sita:101772308|sita:101760676|sita:101757255|sita:101786707|sita:101781735|sita:101777785|sita:101776797|sita:101785631|sita:101786423|sita:101785953|sita:101781038|sita:101776079|sita:101782724|sita:1017…	101781866|101764848|101786498|101770000|101757107|101773098|101768288|101784320|101761171|101776224|101763152|101752830|101773653|101772308|101760676|101757255|101786707|101781735|101777785|101776797|101785631|101786423|101785953|101781038|101776079|101782724|101770275|101771557|101763688|101777916|101753242|101761427|101767771|101771394|101754901|101757803|101778982|101778576|101769572|101766475…	http://www.genome.jp/kegg-bin/show_pathway?sita04075/sita:101785097%09red/sita:101771394%09red/sita:101772308%09red/sita:101765569%09red/sita:101778576%09red/sita:101757107%09red/sita:101761171%09red/sita:101777785%09red/sita:101763688%09red/sita:101768288%09red/sita:101770279%09red/sita:101782724%09red/sita:101770275%09red/sita:101763152%09red/sita:101753242%09red/sita:101784621%09red/sita:10178…
Carotenoid biosynthesis	KEGG PATHWAY	sita00906	9	32	0.284017	0.999799	Si009605m.g|Si000944m.g|Si006539m.g|Si021888m.g|Si039851m.g|Si024703m.g|Si004644m.g|Si020040m.g|Si010081m.g	sita:101764126|sita:101764899|sita:101786849|sita:101759707|sita:101778945|sita:101770668|sita:101767759|sita:101783411|sita:101754003|	101764126|101764899|101786849|101759707|101778945|101770668|101767759|101783411|101754003|	http://www.genome.jp/kegg-bin/show_pathway?sita00906/sita:101770668%09red/sita:101786849%09red/sita:101764899%09red/sita:101764126%09red/sita:101754003%09red/sita:101759707%09red/sita:101783411%09red/sita:101767759%09red/sita:101778945%09red
Phenylpropanoid biosynthesis	KEGG PATHWAY	sita00940	58	250	0.293574	0.999799	Si001247m.g|Si039828m.g|Si006847m.g|Si006871m.g|Si022620m.g|Si004089m.g|Si017675m.g|Si036439m.g|Si026536m.g|Si005514m.g|Si030428m.g|Si010487m.g|Si010455m.g|Si001958m.g|Si002134m.g|Si010572m.g|Si036119m.g|Si021785m.g|Si002252m.g|Si026639m.g|Si015115m.g|Si017780m.g|Si010547m.g|Si036480m.g|Si030497m.g|Si013626m.g|Si015292m.g|Si001988m.g|Si016767m.g|Si002156m.g|Si009882m.g|Si034989m.g|Si010449m.g|Si0…	sita:101768820|sita:101783234|sita:101785020|sita:101776354|sita:101759025|sita:101781781|sita:101760583|sita:101776191|sita:101772386|sita:101783253|sita:101772496|sita:101782497|sita:101786111|sita:101757720|sita:101759894|sita:101755213|sita:101763664|sita:101766064|sita:101757315|sita:101761321|sita:101784359|sita:101758680|sita:101757113|sita:101765668|sita:101778311|sita:101782190|sita:1017…	101768820|101783234|101785020|101776354|101759025|101781781|101760583|101776191|101772386|101783253|101772496|101782497|101786111|101757720|101759894|101755213|101763664|101766064|101757315|101761321|101784359|101758680|101757113|101765668|101778311|101782190|101753568|101756919|101766826|101777590|101776688|101779998|101776008|101779210|101778806|101769477|101754287|101778785|101761446|101774598…	http://www.genome.jp/kegg-bin/show_pathway?sita00940/sita:101756919%09red/sita:101757720%09red/sita:101779998%09red/sita:101753568%09red/sita:101778785%09red/sita:101757317%09red/sita:101763664%09red/sita:101766826%09red/sita:101756505%09red/sita:101755213%09red/sita:101778311%09red/sita:101784359%09red/sita:101757315%09red/sita:101781781%09red/sita:101765668%09red/sita:101782429%09red/sita:10177…
Biotin metabolism	KEGG PATHWAY	sita00780	7	24	0.294079	0.999799	Si006383m.g|Si030207m.g|Si006939m.g|Si015973m.g|Si013951m.g|Si016494m.g|Si014119m.g	sita:101783757|sita:101763044|sita:101774116|sita:101766275|sita:101774372|sita:101776939|sita:101756226|	101783757|101763044|101774116|101766275|101774372|101776939|101756226|	http://www.genome.jp/kegg-bin/show_pathway?sita00780/sita:101774372%09red/sita:101756226%09red/sita:101766275%09red/sita:101776939%09red/sita:101763044%09red/sita:101783757%09red/sita:101774116%09red
Linoleic acid metabolism	KEGG PATHWAY	sita00591	5	16	0.302234	0.999799	Si039038m.g|Si003946m.g|Si021204m.g|Si000274m.g|Si034175m.g	sita:101770528|sita:101757730|sita:101785224|sita:101758142|sita:101755932|	101770528|101757730|101785224|101758142|101755932|	http://www.genome.jp/kegg-bin/show_pathway?sita00591/sita:101755932%09red/sita:101758142%09red/sita:101770528%09red/sita:101757730%09red/sita:101785224%09red
Glycosphingolipid biosynthesis - globo series	KEGG PATHWAY	sita00603	4	12	0.303948	0.999799	Si035904m.g|Si029987m.g|Si021738m.g|Si034794m.g	sita:101786040|sita:101756166|sita:101773345|sita:101762979|	101786040|101756166|101773345|101762979|	http://www.genome.jp/kegg-bin/show_pathway?sita00603/sita:101762979%09red/sita:101773345%09red/sita:101756166%09red/sita:101786040%09red
ABC transporters	KEGG PATHWAY	sita02010	8	29	0.316993	0.999799	Si009197m.g|Si016162m.g|Si009196m.g|Si000071m.g|Si000069m.g|Si000070m.g|Si000078m.g|Si016117m.g	sita:101773725|sita:101754118|sita:101758192|sita:101754892|sita:101753826|sita:101783382|sita:101780555|sita:101783809|	101773725|101754118|101758192|101754892|101753826|101783382|101780555|101783809|	http://www.genome.jp/kegg-bin/show_pathway?sita02010/sita:101754892%09red/sita:101758192%09red/sita:101753826%09red/sita:101783382%09red/sita:101783809%09red/sita:101773725%09red/sita:101780555%09red/sita:101754118%09red
Amino sugar and nucleotide sugar metabolism	KEGG PATHWAY	sita00520	32	139	0.371628	0.999799	Si029644m.g|Si001129m.g|Si010432m.g|Si000314m.g|Si031303m.g|Si035034m.g|Si001323m.g|Si019226m.g|Si010200m.g|Si021738m.g|Si029123m.g|Si010125m.g|Si035440m.g|Si034794m.g|Si030089m.g|Si002330m.g|Si013662m.g|Si035930m.g|Si028860m.g|Si026349m.g|Si001773m.g|Si038035m.g|Si013574m.g|Si029187m.g|Si001164m.g|Si013390m.g|Si021402m.g|Si021011m.g|Si034827m.g|Si016867m.g|Si017115m.g|Si010650m.g	sita:101764402|sita:101756109|sita:101759266|sita:101772162|sita:101761686|sita:101764057|sita:101775414|sita:101768755|sita:101765772|sita:101773345|sita:101765484|sita:101758452|sita:101763112|sita:101762979|sita:101786924|sita:101779615|sita:101780186|sita:101768534|sita:101766992|sita:101752538|sita:101759361|sita:101763112|sita:101759783|sita:101754817|sita:101754626|sita:101773974|sita:1017…	101764402|101756109|101759266|101772162|101761686|101764057|101775414|101768755|101765772|101773345|101765484|101758452|101763112|101762979|101786924|101779615|101780186|101768534|101766992|101752538|101759361|101763112|101759783|101754817|101754626|101773974|101768755|101778906|101774847|101765711|101760727|101777380|	http://www.genome.jp/kegg-bin/show_pathway?sita00520/sita:101778906%09red/sita:101768755%09red/sita:101766992%09red/sita:101773345%09red/sita:101752538%09red/sita:101772162%09red/sita:101779615%09red/sita:101765772%09red/sita:101768534%09red/sita:101762979%09red/sita:101773974%09red/sita:101777380%09red/sita:101759361%09red/sita:101775414%09red/sita:101764402%09red/sita:101786924%09red/sita:10176…
One carbon pool by folate	KEGG PATHWAY	sita00670	5	18	0.377413	0.999799	Si035240m.g|Si001981m.g|Si026132m.g|Si010230m.g|Si029294m.g	sita:101758360|sita:101765162|sita:101760495|sita:101773028|sita:101759129|	101758360|101765162|101760495|101773028|101759129|	http://www.genome.jp/kegg-bin/show_pathway?sita00670/sita:101773028%09red/sita:101758360%09red/sita:101759129%09red/sita:101760495%09red/sita:101765162%09red
Isoquinoline alkaloid biosynthesis	KEGG PATHWAY	sita00950	7	27	0.386125	0.999799	Si035134m.g|Si016543m.g|Si026211m.g|Si026232m.g|Si024060m.g|Si035392m.g|Si021823m.g	sita:101783343|sita:101784250|sita:101771186|sita:101780238|sita:101771724|sita:101763102|sita:101771186|	101783343|101784250|101771186|101780238|101771724|101763102|101771186|	http://www.genome.jp/kegg-bin/show_pathway?sita00950/sita:101780238%09red/sita:101763102%09red/sita:101783343%09red/sita:101771724%09red/sita:101784250%09red/sita:101771186%09red
Stilbenoid, diarylheptanoid and gingerol biosynthesis	KEGG PATHWAY	sita00945	4	14	0.3904	0.999799	Si015292m.g|Si006263m.g|Si006848m.g|Si006486m.g	sita:101753568|sita:101771480|sita:101778785|sita:101777158|	101753568|101771480|101778785|101777158|	http://www.genome.jp/kegg-bin/show_pathway?sita00945/sita:101777158%09red/sita:101753568%09red/sita:101771480%09red/sita:101778785%09red
Galactose metabolism	KEGG PATHWAY	sita00052	16	69	0.420296	0.999799	Si035904m.g|Si012687m.g|Si029987m.g|Si001164m.g|Si001323m.g|Si009687m.g|Si025961m.g|Si016887m.g|Si013295m.g|Si009691m.g|Si034348m.g|Si001129m.g|Si039523m.g|Si036484m.g|Si012672m.g|Si017115m.g	sita:101786040|sita:101768855|sita:101756166|sita:101754626|sita:101775414|sita:101768057|sita:101754435|sita:101769910|sita:101782741|sita:101767262|sita:101763493|sita:101756109|sita:101769741|sita:101769741|sita:101771020|sita:101760727|	101786040|101768855|101756166|101754626|101775414|101768057|101754435|101769910|101782741|101767262|101763493|101756109|101769741|101769741|101771020|101760727|	http://www.genome.jp/kegg-bin/show_pathway?sita00052/sita:101775414%09red/sita:101782741%09red/sita:101767262%09red/sita:101763493%09red/sita:101756166%09red/sita:101756109%09red/sita:101760727%09red/sita:101768057%09red/sita:101769910%09red/sita:101754626%09red/sita:101768855%09red/sita:101754435%09red/sita:101786040%09red/sita:101771020%09red/sita:101769741%09red
Limonene and pinene degradation	KEGG PATHWAY	sita00903	2	6	0.422191	0.999799	Si006263m.g|Si009984m.g	sita:101771480|sita:101782764|	101771480|101782764|	http://www.genome.jp/kegg-bin/show_pathway?sita00903/sita:101782764%09red/sita:101771480%09red
Phenylalanine metabolism	KEGG PATHWAY	sita00360	42	190	0.435524	0.999799	Si039828m.g|Si036480m.g|Si006871m.g|Si022620m.g|Si017675m.g|Si036439m.g|Si030428m.g|Si010487m.g|Si001958m.g|Si002134m.g|Si010572m.g|Si036119m.g|Si002252m.g|Si017780m.g|Si010547m.g|Si030495m.g|Si030497m.g|Si002156m.g|Si015292m.g|Si001988m.g|Si016767m.g|Si038861m.g|Si002053m.g|Si027715m.g|Si022622m.g|Si006833m.g|Si001913m.g|Si020698m.g|Si036556m.g|Si017767m.g|Si001945m.g|Si002076m.g|Si016543m.g|Si0…	sita:101783234|sita:101765668|sita:101776354|sita:101759025|sita:101760583|sita:101776191|sita:101772496|sita:101782497|sita:101757720|sita:101759894|sita:101755213|sita:101763664|sita:101757315|sita:101758680|sita:101757113|sita:101761446|sita:101778311|sita:101777590|sita:101753568|sita:101756919|sita:101766826|sita:101779210|sita:101778806|sita:101754287|sita:101763613|sita:101774598|sita:1017…	101783234|101765668|101776354|101759025|101760583|101776191|101772496|101782497|101757720|101759894|101755213|101763664|101757315|101758680|101757113|101761446|101778311|101777590|101753568|101756919|101766826|101779210|101778806|101754287|101763613|101774598|101757317|101755294|101783643|101769255|101786070|101785533|101784250|101772567|101764497|101756505|101775750|101765161|101782429|101779463…	http://www.genome.jp/kegg-bin/show_pathway?sita00360/sita:101756919%09red/sita:101757720%09red/sita:101753568%09red/sita:101757315%09red/sita:101757317%09red/sita:101763664%09red/sita:101766826%09red/sita:101756505%09red/sita:101755213%09red/sita:101784250%09red/sita:101778311%09red/sita:101782429%09red/sita:101776191%09red/sita:101785533%09red/sita:101774598%09red/sita:101772567%09red/sita:10177…
Pantothenate and CoA biosynthesis	KEGG PATHWAY	sita00770	6	25	0.466928	0.999799	Si000752m.g|Si017046m.g|Si013458m.g|Si002982m.g|Si036293m.g|Si035973m.g	sita:101766659|sita:101771128|sita:101783283|sita:101771111|sita:101762712|sita:101764742|	101766659|101771128|101783283|101771111|101762712|101764742|	http://www.genome.jp/kegg-bin/show_pathway?sita00770/sita:101771128%09red/sita:101783283%09red/sita:101762712%09red/sita:101766659%09red/sita:101764742%09red/sita:101771111%09red
Glycosphingolipid biosynthesis - ganglio series	KEGG PATHWAY	sita00604	2	7	0.486002	0.999799	Si021738m.g|Si034794m.g	sita:101773345|sita:101762979|	101773345|101762979|	http://www.genome.jp/kegg-bin/show_pathway?sita00604/sita:101762979%09red/sita:101773345%09red
Vitamin B6 metabolism	KEGG PATHWAY	sita00750	2	7	0.486002	0.999799	Si017919m.g|Si027491m.g	sita:101785402|sita:101764753|	101785402|101764753|	http://www.genome.jp/kegg-bin/show_pathway?sita00750/sita:101764753%09red/sita:101785402%09red
Fatty acid biosynthesis	KEGG PATHWAY	sita00061	11	49	0.487716	0.999799	Si006383m.g|Si014119m.g|Si030207m.g|Si006939m.g|Si001758m.g|Si026044m.g|Si015973m.g|Si013951m.g|Si016494m.g|Si036043m.g|Si010296m.g	sita:101783757|sita:101756226|sita:101763044|sita:101774116|sita:101763005|sita:101761049|sita:101766275|sita:101774372|sita:101776939|sita:101785376|sita:101754797|	101783757|101756226|101763044|101774116|101763005|101761049|101766275|101774372|101776939|101785376|101754797|	http://www.genome.jp/kegg-bin/show_pathway?sita00061/sita:101761049%09red/sita:101774372%09red/sita:101756226%09red/sita:101766275%09red/sita:101785376%09red/sita:101754797%09red/sita:101776939%09red/sita:101763044%09red/sita:101783757%09red/sita:101763005%09red/sita:101774116%09red
Glycine, serine and threonine metabolism	KEGG PATHWAY	sita00260	16	73	0.49935	0.999799	Si012713m.g|Si010230m.g|Si011100m.g|Si009915m.g|Si026132m.g|Si034791m.g|Si016543m.g|Si035263m.g|Si035240m.g|Si018557m.g|Si004098m.g|Si013592m.g|Si035539m.g|Si011200m.g|Si001653m.g|Si009681m.g	sita:101785039|sita:101773028|sita:101782231|sita:101763461|sita:101760495|sita:101754060|sita:101784250|sita:101763794|sita:101758360|sita:101756656|sita:101754874|sita:101780729|sita:101784978|sita:101763998|sita:101760312|sita:101756978|	101785039|101773028|101782231|101763461|101760495|101754060|101784250|101763794|101758360|101756656|101754874|101780729|101784978|101763998|101760312|101756978|	http://www.genome.jp/kegg-bin/show_pathway?sita00260/sita:101773028%09red/sita:101758360%09red/sita:101763794%09red/sita:101756656%09red/sita:101756978%09red/sita:101782231%09red/sita:101784978%09red/sita:101785039%09red/sita:101763461%09red/sita:101754874%09red/sita:101754060%09red/sita:101760495%09red/sita:101784250%09red/sita:101760312%09red/sita:101780729%09red/sita:101763998%09red
Flavonoid biosynthesis	KEGG PATHWAY	sita00941	7	31	0.508773	0.999799	Si010521m.g|Si010526m.g|Si013051m.g|Si006848m.g|Si015292m.g|Si019109m.g|Si006486m.g	sita:101760635|sita:101758322|sita:101761298|sita:101778785|sita:101753568|sita:101754899|sita:101777158|	101760635|101758322|101761298|101778785|101753568|101754899|101777158|	http://www.genome.jp/kegg-bin/show_pathway?sita00941/sita:101777158%09red/sita:101753568%09red/sita:101778785%09red/sita:101758322%09red/sita:101754899%09red/sita:101760635%09red/sita:101761298%09red
Glyoxylate and dicarboxylate metabolism	KEGG PATHWAY	sita00630	13	60	0.523282	0.999799	Si010442m.g|Si026132m.g|Si023466m.g|Si023465m.g|Si002110m.g|Si035240m.g|Si018557m.g|Si004098m.g|Si010412m.g|Si029923m.g|Si011200m.g|Si032453m.g|Si036550m.g	sita:101765343|sita:101760495|sita:101763225|sita:101763632|sita:101760979|sita:101758360|sita:101756656|sita:101754874|sita:101770781|sita:101764932|sita:101763998|sita:101758928|sita:101760275|	101765343|101760495|101763225|101763632|101760979|101758360|101756656|101754874|101770781|101764932|101763998|101758928|101760275|	http://www.genome.jp/kegg-bin/show_pathway?sita00630/sita:101763225%09red/sita:101756656%09red/sita:101763632%09red/sita:101760275%09red/sita:101770781%09red/sita:101765343%09red/sita:101764932%09red/sita:101758928%09red/sita:101760979%09red/sita:101754874%09red/sita:101760495%09red/sita:101758360%09red/sita:101763998%09red
Tyrosine metabolism	KEGG PATHWAY	sita00350	10	46	0.529274	0.999799	Si035134m.g|Si017508m.g|Si016543m.g|Si026211m.g|Si026232m.g|Si017353m.g|Si024060m.g|Si032698m.g|Si035392m.g|Si021823m.g	sita:101783343|sita:101766550|sita:101784250|sita:101771186|sita:101780238|sita:101764497|sita:101771724|sita:101781826|sita:101763102|sita:101771186|	101783343|101766550|101784250|101771186|101780238|101764497|101771724|101781826|101763102|101771186|	http://www.genome.jp/kegg-bin/show_pathway?sita00350/sita:101780238%09red/sita:101763102%09red/sita:101771724%09red/sita:101766550%09red/sita:101781826%09red/sita:101783343%09red/sita:101784250%09red/sita:101764497%09red/sita:101771186%09red
Ether lipid metabolism	KEGG PATHWAY	sita00565	6	27	0.531981	0.999799	Si006250m.g|Si025978m.g|Si039038m.g|Si001000m.g|Si019245m.g|Si034266m.g	sita:101780677|sita:101770249|sita:101770528|sita:101755304|sita:101759004|sita:101770418|	101780677|101770249|101770528|101755304|101759004|101770418|	http://www.genome.jp/kegg-bin/show_pathway?sita00565/sita:101780677%09red/sita:101770249%09red/sita:101759004%09red/sita:101770418%09red/sita:101755304%09red/sita:101770528%09red
Monoterpenoid biosynthesis	KEGG PATHWAY	sita00902	4	18	0.554975	0.999799	Si011999m.g|Si016840m.g|Si010655m.g|Si030478m.g	sita:101778190|sita:101783156|sita:101758035|sita:101763464|	101778190|101783156|101758035|101763464|	http://www.genome.jp/kegg-bin/show_pathway?sita00902/sita:101778190%09red/sita:101783156%09red/sita:101758035%09red/sita:101763464%09red
Butanoate metabolism	KEGG PATHWAY	sita00650	5	23	0.559243	0.999799	Si029736m.g|Si009908m.g|Si017571m.g|Si017046m.g|Si035565m.g	sita:101778463|sita:101777099|sita:101752734|sita:101771128|sita:101757046|	101778463|101777099|101752734|101771128|101757046|	http://www.genome.jp/kegg-bin/show_pathway?sita00650/sita:101777099%09red/sita:101752734%09red/sita:101771128%09red/sita:101757046%09red/sita:101778463%09red
Diterpenoid biosynthesis	KEGG PATHWAY	sita00904	5	23	0.559243	0.999799	Si040211m.g|Si022380m.g|Si036235m.g|Si026267m.g|Si025809m.g	sita:101783621|sita:101759758|sita:101760262|sita:101783481|sita:101782944|	101783621|101759758|101760262|101783481|101782944|	http://www.genome.jp/kegg-bin/show_pathway?sita00904/sita:101783621%09red/sita:101783481%09red/sita:101760262%09red/sita:101759758%09red/sita:101782944%09red
Cyanoamino acid metabolism	KEGG PATHWAY	sita00460	13	62	0.565603	0.999799	Si009882m.g|Si001247m.g|Si006283m.g|Si026132m.g|Si021785m.g|Si010368m.g|Si005514m.g|Si008640m.g|Si004089m.g|Si035240m.g|Si007876m.g|Si034989m.g|Si035308m.g	sita:101776688|sita:101768820|sita:101769477|sita:101760495|sita:101766064|sita:101779131|sita:101783253|sita:101763110|sita:101781781|sita:101758360|sita:101771875|sita:101779998|sita:101781059|	101776688|101768820|101769477|101760495|101766064|101779131|101783253|101763110|101781781|101758360|101771875|101779998|101781059|	http://www.genome.jp/kegg-bin/show_pathway?sita00460/sita:101781781%09red/sita:101779998%09red/sita:101781059%09red/sita:101760495%09red/sita:101763110%09red/sita:101769477%09red/sita:101783253%09red/sita:101771875%09red/sita:101779131%09red/sita:101768820%09red/sita:101766064%09red/sita:101758360%09red/sita:101776688%09red
Pyruvate metabolism	KEGG PATHWAY	sita00620	17	83	0.596901	0.999799	Si013632m.g|Si010442m.g|Si029361m.g|Si009915m.g|Si014185m.g|Si034922m.g|Si022137m.g|Si002110m.g|Si035817m.g|Si010046m.g|Si009681m.g|Si002397m.g|Si036762m.g|Si001653m.g|Si009984m.g|Si036550m.g|Si014184m.g	sita:101754520|sita:101765343|sita:101769537|sita:101763461|sita:101777619|sita:101784708|sita:101771458|sita:101760979|sita:101777006|sita:101769555|sita:101756978|sita:101758684|sita:101783096|sita:101760312|sita:101782764|sita:101760275|sita:101778296|	101754520|101765343|101769537|101763461|101777619|101784708|101771458|101760979|101777006|101769555|101756978|101758684|101783096|101760312|101782764|101760275|101778296|	http://www.genome.jp/kegg-bin/show_pathway?sita00620/sita:101783096%09red/sita:101754520%09red/sita:101777006%09red/sita:101760979%09red/sita:101756978%09red/sita:101760275%09red/sita:101763461%09red/sita:101769537%09red/sita:101765343%09red/sita:101778296%09red/sita:101784708%09red/sita:101760312%09red/sita:101769555%09red/sita:101777619%09red/sita:101782764%09red/sita:101771458%09red/sita:10175…
Sesquiterpenoid and triterpenoid biosynthesis	KEGG PATHWAY	sita00909	2	9	0.599459	0.999799	Si035100m.g|Si009658m.g	sita:101777295|sita:101771563|	101777295|101771563|	http://www.genome.jp/kegg-bin/show_pathway?sita00909/sita:101771563%09red/sita:101777295%09red
Histidine metabolism	KEGG PATHWAY	sita00340	3	15	0.634609	0.999799	Si022755m.g|Si017033m.g|Si009984m.g	sita:101769584|sita:101764221|sita:101782764|	101769584|101764221|101782764|	http://www.genome.jp/kegg-bin/show_pathway?sita00340/sita:101782764%09red/sita:101769584%09red/sita:101764221%09red
Proteasome	KEGG PATHWAY	sita03050	12	61	0.644901	0.999799	Si022130m.g|Si017286m.g|Si037289m.g|Si003599m.g|Si030866m.g|Si022760m.g|Si006523m.g|Si002675m.g|Si006597m.g|Si017174m.g|Si002214m.g|Si006488m.g	sita:101775648|sita:101756948|sita:101784443|sita:101753815|sita:101758593|sita:101765824|sita:101770959|sita:101775302|sita:101753930|sita:101770572|sita:101762056|sita:101770948|	101775648|101756948|101784443|101753815|101758593|101765824|101770959|101775302|101753930|101770572|101762056|101770948|	http://www.genome.jp/kegg-bin/show_pathway?sita03050/sita:101753815%09red/sita:101770572%09red/sita:101784443%09red/sita:101770959%09red/sita:101758593%09red/sita:101770948%09red/sita:101762056%09red/sita:101775648%09red/sita:101765824%09red/sita:101775302%09red/sita:101753930%09red/sita:101756948%09red
RNA transport	KEGG PATHWAY	sita03013	35	174	0.646403	0.999799	Si019252m.g|Si035026m.g|Si013695m.g|Si009206m.g|Si007447m.g|Si028849m.g|Si039407m.g|Si000916m.g|Si034879m.g|Si014248m.g|Si000804m.g|Si014567m.g|Si040132m.g|Si029056m.g|Si037422m.g|Si000211m.g|Si017177m.g|Si037569m.g|Si009334m.g|Si022040m.g|Si004881m.g|Si002563m.g|Si021188m.g|Si030831m.g|Si021171m.g|Si002839m.g|Si022036m.g|Si022039m.g|Si021685m.g|Si034448m.g|Si037231m.g|Si021582m.g|Si018257m.g|Si0…	sita:101783000|sita:101785491|sita:101756390|sita:101768463|sita:101765402|sita:101760068|sita:101763787|sita:101756645|sita:101782825|sita:101753852|sita:101776511|sita:101759099|sita:101765405|sita:101756757|sita:101779334|sita:101775289|sita:101775019|sita:101760799|sita:101780346|sita:101783482|sita:101772044|sita:101759753|sita:101766888|sita:101785030|sita:101768905|sita:101759765|sita:1017…	101783000|101785491|101756390|101768463|101765402|101760068|101763787|101756645|101782825|101753852|101776511|101759099|101765405|101756757|101779334|101775289|101775019|101760799|101780346|101783482|101772044|101759753|101766888|101785030|101768905|101759765|101783482|101783482|101785754|101753504|101786714|101770391|101775977|101764367|101759898|	http://www.genome.jp/kegg-bin/show_pathway?sita03013/sita:101756390%09red/sita:101775289%09red/sita:101766888%09red/sita:101753852%09red/sita:101753504%09red/sita:101763787%09red/sita:101785030%09red/sita:101785754%09red/sita:101765405%09red/sita:101759765%09red/sita:101765402%09red/sita:101780346%09red/sita:101759898%09red/sita:101756757%09red/sita:101786714%09red/sita:101759753%09red/sita:10175…
Degradation of aromatic compounds	KEGG PATHWAY	sita01220	2	10	0.648675	0.999799	Si017508m.g|Si032698m.g	sita:101766550|sita:101781826|	101766550|101781826|	http://www.genome.jp/kegg-bin/show_pathway?sita01220/sita:101781826%09red/sita:101766550%09red
Synthesis and degradation of ketone bodies	KEGG PATHWAY	sita00072	2	10	0.648675	0.999799	Si029736m.g|Si035565m.g	sita:101778463|sita:101757046|	101778463|101757046|	http://www.genome.jp/kegg-bin/show_pathway?sita00072/sita:101757046%09red/sita:101778463%09red
Biosynthesis of unsaturated fatty acids	KEGG PATHWAY	sita01040	9	47	0.66737	0.999799	Si006939m.g|Si026445m.g|Si001758m.g|Si010296m.g|Si011848m.g|Si016494m.g|Si028031m.g|Si012763m.g|Si014119m.g	sita:101774116|sita:101785330|sita:101763005|sita:101754797|sita:101776425|sita:101776939|sita:101758878|sita:101768610|sita:101756226|	101774116|101785330|101763005|101754797|101776425|101776939|101758878|101768610|101756226|	http://www.genome.jp/kegg-bin/show_pathway?sita01040/sita:101776425%09red/sita:101756226%09red/sita:101754797%09red/sita:101758878%09red/sita:101785330%09red/sita:101776939%09red/sita:101763005%09red/sita:101768610%09red/sita:101774116%09red
Glycosaminoglycan degradation	KEGG PATHWAY	sita00531	3	16	0.672371	0.999799	Si001275m.g|Si021738m.g|Si034794m.g	sita:101767625|sita:101773345|sita:101762979|	101767625|101773345|101762979|	http://www.genome.jp/kegg-bin/show_pathway?sita00531/sita:101762979%09red/sita:101767625%09red/sita:101773345%09red
Sulfur metabolism	KEGG PATHWAY	sita00920	7	37	0.672575	0.999799	Si030438m.g|Si010368m.g|Si006788m.g|Si003115m.g|Si026686m.g|Si006949m.g|Si023691m.g	sita:101785596|sita:101779131|sita:101753657|sita:101769774|sita:101756177|sita:101785643|sita:101759164|	101785596|101779131|101753657|101769774|101756177|101785643|101759164|	http://www.genome.jp/kegg-bin/show_pathway?sita00920/sita:101756177%09red/sita:101785643%09red/sita:101759164%09red/sita:101753657%09red/sita:101769774%09red/sita:101779131%09red/sita:101785596%09red
C5-Branched dibasic acid metabolism	KEGG PATHWAY	sita00660	1	5	0.685472	0.999799	Si017046m.g	sita:101771128|	101771128|	http://www.genome.jp/kegg-bin/show_pathway?sita00660/sita:101771128%09red
Aminoacyl-tRNA biosynthesis	KEGG PATHWAY	sita00970	11	59	0.703319	0.999799	Si021512m.g|Si013351m.g|Si035606m.g|Si021163m.g|Si037926m.g|Si034346m.g|Si035365m.g|Si021775m.g|Si001981m.g|Si017189m.g|Si021014m.g	sita:101766469|sita:101775450|sita:101756760|sita:101776314|sita:101768375|sita:101774582|sita:101771335|sita:101769315|sita:101765162|sita:101758292|sita:101773202|	101766469|101775450|101756760|101776314|101768375|101774582|101771335|101769315|101765162|101758292|101773202|	http://www.genome.jp/kegg-bin/show_pathway?sita00970/sita:101774582%09red/sita:101776314%09red/sita:101756760%09red/sita:101765162%09red/sita:101768375%09red/sita:101766469%09red/sita:101771335%09red/sita:101769315%09red/sita:101758292%09red/sita:101775450%09red/sita:101773202%09red
Pentose and glucuronate interconversions	KEGG PATHWAY	sita00040	10	54	0.705909	0.999799	Si000786m.g|Si004722m.g|Si029684m.g|Si004149m.g|Si009984m.g|Si015000m.g|Si022230m.g|Si004863m.g|Si013662m.g|Si017115m.g	sita:101775308|sita:101773817|sita:101775749|sita:101753428|sita:101782764|sita:101773817|sita:101767019|sita:101757589|sita:101780186|sita:101760727|	101775308|101773817|101775749|101753428|101782764|101773817|101767019|101757589|101780186|101760727|	http://www.genome.jp/kegg-bin/show_pathway?sita00040/sita:101773817%09red/sita:101757589%09red/sita:101760727%09red/sita:101753428%09red/sita:101775749%09red/sita:101780186%09red/sita:101782764%09red/sita:101767019%09red/sita:101775308%09red
Lysine biosynthesis	KEGG PATHWAY	sita00300	3	17	0.707175	0.999799	Si029762m.g|Si006647m.g|Si022462m.g	sita:101769026|sita:101755410|sita:101786558|	101769026|101755410|101786558|	http://www.genome.jp/kegg-bin/show_pathway?sita00300/sita:101769026%09red/sita:101786558%09red/sita:101755410%09red
Valine, leucine and isoleucine degradation	KEGG PATHWAY	sita00280	8	44	0.713419	0.999799	Si029736m.g|Si009915m.g|Si009681m.g|Si036293m.g|Si035565m.g|Si035973m.g|Si001653m.g|Si009984m.g	sita:101778463|sita:101763461|sita:101756978|sita:101762712|sita:101757046|sita:101764742|sita:101760312|sita:101782764|	101778463|101763461|101756978|101762712|101757046|101764742|101760312|101782764|	http://www.genome.jp/kegg-bin/show_pathway?sita00280/sita:101764742%09red/sita:101757046%09red/sita:101756978%09red/sita:101762712%09red/sita:101763461%09red/sita:101760312%09red/sita:101778463%09red/sita:101782764%09red
RNA degradation	KEGG PATHWAY	sita03018	21	111	0.722939	0.999799	Si023768m.g|Si006135m.g|Si030850m.g|Si011439m.g|Si034887m.g|Si010775m.g|Si017435m.g|Si023091m.g|Si016221m.g|Si029041m.g|Si034537m.g|Si028872m.g|Si021450m.g|Si029182m.g|Si037242m.g|Si018385m.g|Si034915m.g|Si016700m.g|Si029255m.g|Si003474m.g|Si023775m.g	sita:101783736|sita:101756075|sita:101773858|sita:101776421|sita:101759993|sita:101781960|sita:101783405|sita:101786816|sita:101764375|sita:101772769|sita:101758908|sita:101754414|sita:101764975|sita:101767113|sita:101768506|sita:101768439|sita:101774600|sita:101761781|sita:101758589|sita:101756253|sita:101757263|	101783736|101756075|101773858|101776421|101759993|101781960|101783405|101786816|101764375|101772769|101758908|101754414|101764975|101767113|101768506|101768439|101774600|101761781|101758589|101756253|101757263|	http://www.genome.jp/kegg-bin/show_pathway?sita03018/sita:101768439%09red/sita:101758908%09red/sita:101774600%09red/sita:101776421%09red/sita:101786816%09red/sita:101758589%09red/sita:101761781%09red/sita:101756075%09red/sita:101783736%09red/sita:101768506%09red/sita:101773858%09red/sita:101754414%09red/sita:101764975%09red/sita:101781960%09red/sita:101764375%09red/sita:101757263%09red/sita:10177…
Non-homologous end-joining	KEGG PATHWAY	sita03450	2	12	0.73251	0.999799	Si016108m.g|Si036481m.g	sita:101763296|sita:101757814|	101763296|101757814|	http://www.genome.jp/kegg-bin/show_pathway?sita03450/sita:101763296%09red/sita:101757814%09red
Tryptophan metabolism	KEGG PATHWAY	sita00380	5	29	0.73555	0.999799	Si004227m.g|Si012015m.g|Si009984m.g|Si003842m.g|Si001052m.g	sita:101757867|sita:101761418|sita:101782764|sita:101766944|sita:101762186|	101757867|101761418|101782764|101766944|101762186|	http://www.genome.jp/kegg-bin/show_pathway?sita00380/sita:101757867%09red/sita:101761418%09red/sita:101782764%09red/sita:101766944%09red/sita:101762186%09red
alpha-Linolenic acid metabolism	KEGG PATHWAY	sita00592	9	51	0.747487	0.999799	Si019843m.g|Si019840m.g|Si021204m.g|Si039038m.g|Si010393m.g|Si006683m.g|Si024534m.g|Si017096m.g|Si013880m.g	sita:101782604|sita:101760590|sita:101785224|sita:101770528|sita:101757769|sita:101763914|sita:101762682|sita:101762057|sita:101780587|	101782604|101760590|101785224|101770528|101757769|101763914|101762682|101762057|101780587|	http://www.genome.jp/kegg-bin/show_pathway?sita00592/sita:101780587%09red/sita:101757769%09red/sita:101782604%09red/sita:101763914%09red/sita:101785224%09red/sita:101762057%09red/sita:101770528%09red/sita:101762682%09red/sita:101760590%09red
Fructose and mannose metabolism	KEGG PATHWAY	sita00051	10	57	0.759965	0.999799	Si001323m.g|Si029684m.g|Si030636m.g|Si010432m.g|Si026349m.g|Si040878m.g|Si006294m.g|Si001129m.g|Si001164m.g|Si016669m.g	sita:101775414|sita:101775749|sita:101773317|sita:101759266|sita:101752538|sita:101777735|sita:101753659|sita:101756109|sita:101754626|sita:101779385|	101775414|101775749|101773317|101759266|101752538|101777735|101753659|101756109|101754626|101779385|	http://www.genome.jp/kegg-bin/show_pathway?sita00051/sita:101753659%09red/sita:101775414%09red/sita:101752538%09red/sita:101775749%09red/sita:101759266%09red/sita:101756109%09red/sita:101777735%09red/sita:101773317%09red/sita:101754626%09red/sita:101779385%09red
Phagosome	KEGG PATHWAY	sita04145	14	79	0.77487	0.999799	Si007040m.g|Si023210m.g|Si018396m.g|Si002781m.g|Si009794m.g|Si022048m.g|Si040864m.g|Si004989m.g|Si001456m.g|Si023233m.g|Si001431m.g|Si018399m.g|Si035705m.g|Si039761m.g	sita:101773238|sita:101755916|sita:101783804|sita:101764344|sita:101770357|sita:101776854|sita:101774614|sita:101764333|sita:101768563|sita:101754971|sita:101768563|sita:101781634|sita:101762276|sita:101769078|	101773238|101755916|101783804|101764344|101770357|101776854|101774614|101764333|101768563|101754971|101768563|101781634|101762276|101769078|	http://www.genome.jp/kegg-bin/show_pathway?sita04145/sita:101783804%09red/sita:101774614%09red/sita:101769078%09red/sita:101754971%09red/sita:101764333%09red/sita:101781634%09red/sita:101762276%09red/sita:101764344%09red/sita:101773238%09red/sita:101770357%09red/sita:101755916%09red/sita:101776854%09red/sita:101768563%09red
Biosynthesis of secondary metabolites	KEGG PATHWAY	sita01110	220	1092	0.788639	0.999799	Si001247m.g|Si039828m.g|Si011100m.g|Si036480m.g|Si006871m.g|Si040258m.g|Si010432m.g|Si005514m.g|Si036235m.g|Si024703m.g|Si029762m.g|Si033895m.g|Si000306m.g|Si010200m.g|Si010081m.g|Si006879m.g|Si001958m.g|Si034794m.g|Si025809m.g|Si026639m.g|Si030497m.g|Si010547m.g|Si006263m.g|Si026132m.g|Si005900m.g|Si004098m.g|Si002304m.g|Si035973m.g|Si009882m.g|Si019109m.g|Si040211m.g|Si017046m.g|Si026232m.g|Si0…	sita:101768820|sita:101783234|sita:101782231|sita:101765668|sita:101776354|sita:101775939|sita:101759266|sita:101783253|sita:101760262|sita:101770668|sita:101769026|sita:101784162|sita:101786613|sita:101765772|sita:101754003|sita:101760280|sita:101757720|sita:101762979|sita:101782944|sita:101761321|sita:101778311|sita:101757113|sita:101771480|sita:101760495|sita:101763655|sita:101754874|sita:1017…	101768820|101783234|101782231|101765668|101776354|101775939|101759266|101783253|101760262|101770668|101769026|101784162|101786613|101765772|101754003|101760280|101757720|101762979|101782944|101761321|101778311|101757113|101771480|101760495|101763655|101754874|101779092|101764742|101776688|101754899|101783621|101771128|101780238|101783283|101758322|101773790|101756378|101783481|101753624|101766368…	http://www.genome.jp/kegg-bin/show_pathway?sita01110/sita:101769255%09red/sita:101753568%09red/sita:101754966%09red/sita:101758322%09red/sita:101754899%09red/sita:101763911%09red/sita:101763054%09red/sita:101765772%09red/sita:101758928%09red/sita:101768534%09red/sita:101754060%09red/sita:101784250%09red/sita:101773790%09red/sita:101782764%09red/sita:101758485%09red/sita:101770693%09red/sita:10177…
Terpenoid backbone biosynthesis	KEGG PATHWAY	sita00900	11	65	0.801106	0.999799	Si029736m.g|Si030661m.g|Si022312m.g|Si022131m.g|Si022881m.g|Si004002m.g|Si035565m.g|Si002470m.g|Si017062m.g|Si009658m.g|Si019431m.g	sita:101778463|sita:101772760|sita:101756726|sita:101785083|sita:101767431|sita:101781099|sita:101757046|sita:101765166|sita:101783413|sita:101771563|sita:101763054|	101778463|101772760|101756726|101785083|101767431|101781099|101757046|101765166|101783413|101771563|101763054|	http://www.genome.jp/kegg-bin/show_pathway?sita00900/sita:101771563%09red/sita:101772760%09red/sita:101785083%09red/sita:101757046%09red/sita:101765166%09red/sita:101763054%09red/sita:101778463%09red/sita:101781099%09red/sita:101783413%09red/sita:101756726%09red/sita:101767431%09red
RNA polymerase	KEGG PATHWAY	sita03020	9	55	0.81321	0.999799	Si031442m.g|Si037640m.g|Si004603m.g|Si014836m.g|Si031560m.g|Si031745m.g|Si037339m.g|Si011067m.g|Si030216m.g	sita:101769946|sita:101779985|sita:101768963|sita:101780577|sita:101761561|sita:101760622|sita:101753098|sita:101775203|sita:101759935|	101769946|101779985|101768963|101780577|101761561|101760622|101753098|101775203|101759935|	http://www.genome.jp/kegg-bin/show_pathway?sita03020/sita:101759935%09red/sita:101780577%09red/sita:101779985%09red/sita:101768963%09red/sita:101761561%09red/sita:101760622%09red/sita:101775203%09red/sita:101769946%09red/sita:101753098%09red
Other glycan degradation	KEGG PATHWAY	sita00511	3	21	0.818313	0.999799	Si029623m.g|Si021738m.g|Si034794m.g	sita:101777223|sita:101773345|sita:101762979|	101777223|101773345|101762979|	http://www.genome.jp/kegg-bin/show_pathway?sita00511/sita:101762979%09red/sita:101773345%09red/sita:101777223%09red
Circadian rhythm - plant	KEGG PATHWAY	sita04712	8	50	0.820859	0.999799	Si002989m.g|Si025116m.g|Si020105m.g|Si027589m.g|Si013398m.g|Si018524m.g|Si014685m.g|Si007366m.g	sita:101778144|sita:101757924|sita:101755721|sita:101754684|sita:101764638|sita:101760850|sita:101764638|sita:101767043|	101778144|101757924|101755721|101754684|101764638|101760850|101764638|101767043|	http://www.genome.jp/kegg-bin/show_pathway?sita04712/sita:101757924%09red/sita:101778144%09red/sita:101754684%09red/sita:101755721%09red/sita:101764638%09red/sita:101760850%09red/sita:101767043%09red
Fatty acid metabolism	KEGG PATHWAY	sita01212	15	88	0.821689	0.999799	Si006383m.g|Si014119m.g|Si030207m.g|Si006939m.g|Si012763m.g|Si001758m.g|Si026044m.g|Si015973m.g|Si011848m.g|Si013951m.g|Si016494m.g|Si028031m.g|Si036043m.g|Si026445m.g|Si010296m.g	sita:101783757|sita:101756226|sita:101763044|sita:101774116|sita:101768610|sita:101763005|sita:101761049|sita:101766275|sita:101776425|sita:101774372|sita:101776939|sita:101758878|sita:101785376|sita:101785330|sita:101754797|	101783757|101756226|101763044|101774116|101768610|101763005|101761049|101766275|101776425|101774372|101776939|101758878|101785376|101785330|101754797|	http://www.genome.jp/kegg-bin/show_pathway?sita01212/sita:101761049%09red/sita:101776425%09red/sita:101774372%09red/sita:101756226%09red/sita:101766275%09red/sita:101785376%09red/sita:101754797%09red/sita:101758878%09red/sita:101785330%09red/sita:101763044%09red/sita:101776939%09red/sita:101783757%09red/sita:101774116%09red/sita:101763005%09red/sita:101768610%09red
Ubiquinone and other terpenoid-quinone biosynthesis	KEGG PATHWAY	sita00130	6	40	0.840821	0.999799	Si022533m.g|Si028951m.g|Si017698m.g|Si031510m.g|Si017353m.g|Si016767m.g	sita:101777009|sita:101781411|sita:101778567|sita:101756828|sita:101764497|sita:101766826|	101777009|101781411|101778567|101756828|101764497|101766826|	http://www.genome.jp/kegg-bin/show_pathway?sita00130/sita:101756828%09red/sita:101781411%09red/sita:101777009%09red/sita:101766826%09red/sita:101778567%09red/sita:101764497%09red
Phosphatidylinositol signaling system	KEGG PATHWAY	sita04070	10	63	0.846296	0.999799	Si011008m.g|Si017645m.g|Si027608m.g|Si021348m.g|Si031635m.g|Si035091m.g|Si003061m.g|Si036431m.g|Si023544m.g|Si037039m.g	sita:101762370|sita:101772461|sita:101752789|sita:101754449|sita:101764260|sita:101754197|sita:101775710|sita:101767712|sita:101765144|sita:101785092|	101762370|101772461|101752789|101754449|101764260|101754197|101775710|101767712|101765144|101785092|	http://www.genome.jp/kegg-bin/show_pathway?sita04070/sita:101754449%09red/sita:101765144%09red/sita:101762370%09red/sita:101785092%09red/sita:101767712%09red/sita:101764260%09red/sita:101775710%09red/sita:101772461%09red/sita:101752789%09red/sita:101754197%09red
Arachidonic acid metabolism	KEGG PATHWAY	sita00590	2	16	0.849907	0.999799	Si039038m.g|Si037733m.g	sita:101770528|sita:101759466|	101770528|101759466|	http://www.genome.jp/kegg-bin/show_pathway?sita00590/sita:101770528%09red/sita:101759466%09red
Nicotinate and nicotinamide metabolism	KEGG PATHWAY	sita00760	2	16	0.849907	0.999799	Si030460m.g|Si030747m.g	sita:101758995|sita:101781676|	101758995|101781676|	http://www.genome.jp/kegg-bin/show_pathway?sita00760/sita:101781676%09red/sita:101758995%09red
Inositol phosphate metabolism	KEGG PATHWAY	sita00562	8	53	0.86142	0.999799	Si017645m.g|Si030636m.g|Si034590m.g|Si035091m.g|Si011008m.g|Si001000m.g|Si036431m.g|Si037039m.g	sita:101772461|sita:101773317|sita:101773790|sita:101754197|sita:101762370|sita:101755304|sita:101767712|sita:101785092|	101772461|101773317|101773790|101754197|101762370|101755304|101767712|101785092|	http://www.genome.jp/kegg-bin/show_pathway?sita00562/sita:101762370%09red/sita:101785092%09red/sita:101767712%09red/sita:101773317%09red/sita:101755304%09red/sita:101772461%09red/sita:101754197%09red/sita:101773790%09red
Carbon fixation in photosynthetic organisms	KEGG PATHWAY	sita00710	13	81	0.862179	0.999799	Si013632m.g|Si010442m.g|Si017390m.g|Si014034m.g|Si030636m.g|Si023466m.g|Si010261m.g|Si002110m.g|Si035707m.g|Si008821m.g|Si023465m.g|Si036550m.g|Si021917m.g	sita:101754520|sita:101765343|sita:101764636|sita:101768835|sita:101773317|sita:101763225|sita:101774537|sita:101760979|sita:101752582|sita:101763911|sita:101763632|sita:101760275|sita:101765234|	101754520|101765343|101764636|101768835|101773317|101763225|101774537|101760979|101752582|101763911|101763632|101760275|101765234|	http://www.genome.jp/kegg-bin/show_pathway?sita00710/sita:101752582%09red/sita:101763225%09red/sita:101765234%09red/sita:101763632%09red/sita:101760275%09red/sita:101763911%09red/sita:101754520%09red/sita:101765343%09red/sita:101774537%09red/sita:101773317%09red/sita:101768835%09red/sita:101760979%09red/sita:101764636%09red
Glycolysis / Gluconeogenesis	KEGG PATHWAY	sita00010	23	135	0.864307	0.999799	Si001129m.g|Si011100m.g|Si035817m.g|Si032698m.g|Si002397m.g|Si014034m.g|Si001323m.g|Si001653m.g|Si022137m.g|Si029361m.g|Si022695m.g|Si010046m.g|Si002304m.g|Si021917m.g|Si009915m.g|Si017508m.g|Si030636m.g|Si009681m.g|Si036762m.g|Si001164m.g|Si009984m.g|Si034922m.g|Si012672m.g	sita:101756109|sita:101782231|sita:101777006|sita:101781826|sita:101758684|sita:101768835|sita:101775414|sita:101760312|sita:101771458|sita:101769537|sita:101754966|sita:101769555|sita:101779092|sita:101765234|sita:101763461|sita:101766550|sita:101773317|sita:101756978|sita:101783096|sita:101754626|sita:101782764|sita:101784708|sita:101771020|	101756109|101782231|101777006|101781826|101758684|101768835|101775414|101760312|101771458|101769537|101754966|101769555|101779092|101765234|101763461|101766550|101773317|101756978|101783096|101754626|101782764|101784708|101771020|	http://www.genome.jp/kegg-bin/show_pathway?sita00010/sita:101756978%09red/sita:101754966%09red/sita:101771458%09red/sita:101784708%09red/sita:101782764%09red/sita:101783096%09red/sita:101775414%09red/sita:101777006%09red/sita:101782231%09red/sita:101763461%09red/sita:101768835%09red/sita:101760312%09red/sita:101769555%09red/sita:101769537%09red/sita:101756109%09red/sita:101781826%09red/sita:10177…
Folate biosynthesis	KEGG PATHWAY	sita00790	2	17	0.870794	0.999799	Si000970m.g|Si026336m.g	sita:101784334|sita:101770243|	101784334|101770243|	http://www.genome.jp/kegg-bin/show_pathway?sita00790/sita:101784334%09red/sita:101770243%09red
2-Oxocarboxylic acid metabolism	KEGG PATHWAY	sita01210	7	49	0.882419	0.999799	Si000752m.g|Si017046m.g|Si013458m.g|Si007876m.g|Si036293m.g|Si035973m.g|Si032453m.g	sita:101766659|sita:101771128|sita:101783283|sita:101771875|sita:101762712|sita:101764742|sita:101758928|	101766659|101771128|101783283|101771875|101762712|101764742|101758928|	http://www.genome.jp/kegg-bin/show_pathway?sita01210/sita:101771128%09red/sita:101783283%09red/sita:101766659%09red/sita:101762712%09red/sita:101771875%09red/sita:101758928%09red/sita:101764742%09red
Carbon metabolism	KEGG PATHWAY	sita01200	44	248	0.885873	0.999799	Si001129m.g|Si011100m.g|Si010368m.g|Si014034m.g|Si035817m.g|Si032698m.g|Si002397m.g|Si006949m.g|Si023465m.g|Si001323m.g|Si001653m.g|Si008821m.g|Si022137m.g|Si029361m.g|Si030733m.g|Si035240m.g|Si030465m.g|Si006788m.g|Si034721m.g|Si034727m.g|Si017316m.g|Si010046m.g|Si034791m.g|Si013827m.g|Si032453m.g|Si021917m.g|Si010230m.g|Si009915m.g|Si017508m.g|Si030636m.g|Si010261m.g|Si002110m.g|Si009681m.g|Si0…	sita:101756109|sita:101782231|sita:101779131|sita:101768835|sita:101777006|sita:101781826|sita:101758684|sita:101785643|sita:101763632|sita:101775414|sita:101760312|sita:101763911|sita:101771458|sita:101769537|sita:101773032|sita:101758360|sita:101759813|sita:101753657|sita:101755114|sita:101761612|sita:101772328|sita:101769555|sita:101754060|sita:101774368|sita:101758928|sita:101765234|sita:1017…	101756109|101782231|101779131|101768835|101777006|101781826|101758684|101785643|101763632|101775414|101760312|101763911|101771458|101769537|101773032|101758360|101759813|101753657|101755114|101761612|101772328|101769555|101754060|101774368|101758928|101765234|101773028|101763461|101766550|101773317|101774537|101760979|101756978|101783096|101754626|101760275|101754520|101765343|101764636|101760495…	http://www.genome.jp/kegg-bin/show_pathway?sita01200/sita:101772328%09red/sita:101755114%09red/sita:101773032%09red/sita:101756978%09red/sita:101763911%09red/sita:101753657%09red/sita:101771458%09red/sita:101758928%09red/sita:101784708%09red/sita:101754060%09red/sita:101783096%09red/sita:101763225%09red/sita:101775414%09red/sita:101777006%09red/sita:101759813%09red/sita:101782231%09red/sita:10177…
Protein export	KEGG PATHWAY	sita03060	9	61	0.886291	0.999799	Si009778m.g|Si011722m.g|Si011301m.g|Si016582m.g|Si009750m.g|Si007605m.g|Si002461m.g|Si004989m.g|Si037126m.g	sita:101773390|sita:101762651|sita:101772624|sita:101775309|sita:101771233|sita:101780670|sita:101755698|sita:101764333|sita:101780934|	101773390|101762651|101772624|101775309|101771233|101780670|101755698|101764333|101780934|	http://www.genome.jp/kegg-bin/show_pathway?sita03060/sita:101762651%09red/sita:101771233%09red/sita:101780670%09red/sita:101764333%09red/sita:101755698%09red/sita:101772624%09red/sita:101773390%09red/sita:101780934%09red/sita:101775309%09red
Steroid biosynthesis	KEGG PATHWAY	sita00100	6	44	0.893088	0.999799	Si030398m.g|Si035100m.g|Si006158m.g|Si036804m.g|Si034967m.g|Si002516m.g	sita:101756008|sita:101777295|sita:101757042|sita:101762442|sita:101752839|sita:101758336|	101756008|101777295|101757042|101762442|101752839|101758336|	http://www.genome.jp/kegg-bin/show_pathway?sita00100/sita:101758336%09red/sita:101757042%09red/sita:101762442%09red/sita:101777295%09red/sita:101752839%09red/sita:101756008%09red
Sphingolipid metabolism	KEGG PATHWAY	sita00600	4	32	0.897838	0.999799	Si035904m.g|Si002567m.g|Si029987m.g|Si010250m.g	sita:101786040|sita:101768829|sita:101756166|sita:101752771|	101786040|101768829|101756166|101752771|	http://www.genome.jp/kegg-bin/show_pathway?sita00600/sita:101752771%09red/sita:101768829%09red/sita:101756166%09red/sita:101786040%09red
Riboflavin metabolism	KEGG PATHWAY	sita00740	1	11	0.901131	0.999799	Si036098m.g	sita:101762852|	101762852|	http://www.genome.jp/kegg-bin/show_pathway?sita00740/sita:101762852%09red
SNARE interactions in vesicular transport	KEGG PATHWAY	sita04130	4	33	0.909487	0.999799	Si030643m.g|Si012549m.g|Si039624m.g|Si014665m.g	sita:101757102|sita:101775208|sita:101764990|sita:101760343|	101757102|101775208|101764990|101760343|	http://www.genome.jp/kegg-bin/show_pathway?sita04130/sita:101760343%09red/sita:101764990%09red/sita:101775208%09red/sita:101757102%09red
Glycerophospholipid metabolism	KEGG PATHWAY	sita00564	15	98	0.910399	0.999799	Si040766m.g|Si001085m.g|Si006250m.g|Si021348m.g|Si018530m.g|Si022242m.g|Si039038m.g|Si036072m.g|Si001000m.g|Si019245m.g|Si034266m.g|Si008212m.g|Si035645m.g|Si025978m.g|Si011008m.g	sita:101758092|sita:101784345|sita:101780677|sita:101754449|sita:101782590|sita:101783877|sita:101770528|sita:101768515|sita:101755304|sita:101759004|sita:101770418|sita:101778524|sita:101783091|sita:101770249|sita:101762370|	101758092|101784345|101780677|101754449|101782590|101783877|101770528|101768515|101755304|101759004|101770418|101778524|101783091|101770249|101762370|	http://www.genome.jp/kegg-bin/show_pathway?sita00564/sita:101754449%09red/sita:101778524%09red/sita:101780677%09red/sita:101762370%09red/sita:101770418%09red/sita:101783091%09red/sita:101770249%09red/sita:101768515%09red/sita:101759004%09red/sita:101758092%09red/sita:101783877%09red/sita:101770528%09red/sita:101755304%09red/sita:101784345%09red/sita:101782590%09red
Propanoate metabolism	KEGG PATHWAY	sita00640	2	20	0.918415	0.999799	Si017316m.g|Si030465m.g	sita:101772328|sita:101759813|	101772328|101759813|	http://www.genome.jp/kegg-bin/show_pathway?sita00640/sita:101772328%09red/sita:101759813%09red
Metabolic pathways	KEGG PATHWAY	sita01100	388	1956	0.920648	0.999799	Si017927m.g|Si031288m.g|Si026232m.g|Si000306m.g|Si010081m.g|Si026639m.g|Si006788m.g|Si004603m.g|Si006871m.g|Si000786m.g|Si028839m.g|Si004089m.g|Si000970m.g|Si036098m.g|Si026762m.g|Si008492m.g|Si001945m.g|Si039369m.g|Si016767m.g|Si022131m.g|Si021011m.g|Si006158m.g|Si017005m.g|Si038197m.g|Si030112m.g|Si022146m.g|Si000033m.g|Si010487m.g|Si008821m.g|Si030207m.g|Si015115m.g|Si031139m.g|Si009915m.g|Si0…	sita:101776523|sita:101760620|sita:101780238|sita:101786613|sita:101754003|sita:101761321|sita:101753657|sita:101768963|sita:101776354|sita:101775308|sita:101781159|sita:101781781|sita:101784334|sita:101762852|sita:101753624|sita:101766368|sita:101786070|sita:101768523|sita:101766826|sita:101785083|sita:101778906|sita:101757042|sita:101754909|sita:101759587|sita:101775600|sita:101758485|sita:1017…	101776523|101760620|101780238|101786613|101754003|101761321|101753657|101768963|101776354|101775308|101781159|101781781|101784334|101762852|101753624|101766368|101786070|101768523|101766826|101785083|101778906|101757042|101754909|101759587|101775600|101758485|101761388|101782497|101763911|101763044|101784359|101756301|101763461|101782590|101772461|101773563|101772567|101786849|101770418|101760001…	http://www.genome.jp/kegg-bin/show_pathway?sita01100/sita:101778906%09red/sita:101769255%09red/sita:101763914%09red/sita:101763911%09red/sita:101754060%09red/sita:101784162%09red/sita:101763225%09red/sita:101771541%09red/sita:101757867%09red/sita:101763545%09red/sita:101771111%09red/sita:101769555%09red/sita:101778871%09red/sita:101757042%09red/sita:101759129%09red/sita:101757046%09red/sita:10176…
Endocytosis	KEGG PATHWAY	sita04144	20	130	0.933074	0.999799	Si023204m.g|Si015598m.g|Si031041m.g|Si033970m.g|Si023184m.g|Si002796m.g|Si034266m.g|Si021434m.g|Si037450m.g|Si035091m.g|Si025202m.g|Si016830m.g|Si017787m.g|Si019245m.g|Si000619m.g|Si034612m.g|Si025978m.g|Si003069m.g|Si037391m.g|Si031642m.g	sita:101777414|sita:101769530|sita:101784637|sita:101780117|sita:101783076|sita:101765827|sita:101770418|sita:101785219|sita:101782015|sita:101754197|sita:101785219|sita:101785678|sita:101775162|sita:101759004|sita:101756252|sita:101764302|sita:101770249|sita:101774077|sita:101758773|sita:101777105|	101777414|101769530|101784637|101780117|101783076|101765827|101770418|101785219|101782015|101754197|101785219|101785678|101775162|101759004|101756252|101764302|101770249|101774077|101758773|101777105|	http://www.genome.jp/kegg-bin/show_pathway?sita04144/sita:101774077%09red/sita:101785219%09red/sita:101769530%09red/sita:101770418%09red/sita:101777414%09red/sita:101770249%09red/sita:101765827%09red/sita:101783076%09red/sita:101764302%09red/sita:101758773%09red/sita:101782015%09red/sita:101775162%09red/sita:101785678%09red/sita:101754197%09red/sita:101756252%09red/sita:101784637%09red/sita:10178…
mRNA surveillance pathway	KEGG PATHWAY	sita03015	16	108	0.93532	0.999799	Si011090m.g|Si019252m.g|Si014248m.g|Si014567m.g|Si040536m.g|Si029056m.g|Si000838m.g|Si009867m.g|Si037519m.g|Si009206m.g|Si037569m.g|Si021916m.g|Si021839m.g|Si030831m.g|Si001179m.g|Si001145m.g	sita:101766173|sita:101783000|sita:101753852|sita:101759099|sita:101758768|sita:101756757|sita:101784207|sita:101770619|sita:101768004|sita:101768463|sita:101760799|sita:101761989|sita:101765639|sita:101785030|sita:101756915|sita:101752870|	101766173|101783000|101753852|101759099|101758768|101756757|101784207|101770619|101768004|101768463|101760799|101761989|101765639|101785030|101756915|101752870|	http://www.genome.jp/kegg-bin/show_pathway?sita03015/sita:101784207%09red/sita:101785030%09red/sita:101770619%09red/sita:101761989%09red/sita:101756915%09red/sita:101765639%09red/sita:101758768%09red/sita:101768004%09red/sita:101760799%09red/sita:101766173%09red/sita:101756757%09red/sita:101753852%09red/sita:101752870%09red/sita:101768463%09red/sita:101759099%09red/sita:101783000%09red
Alanine, aspartate and glutamate metabolism	KEGG PATHWAY	sita00250	6	50	0.943777	0.999799	Si035263m.g|Si015656m.g|Si035905m.g|Si035539m.g|Si009908m.g|Si035380m.g	sita:101763794|sita:101784907|sita:101778373|sita:101784978|sita:101777099|sita:101759604|	101763794|101784907|101778373|101784978|101777099|101759604|	http://www.genome.jp/kegg-bin/show_pathway?sita00250/sita:101777099%09red/sita:101763794%09red/sita:101784978%09red/sita:101778373%09red/sita:101784907%09red/sita:101759604%09red
Glycerolipid metabolism	KEGG PATHWAY	sita00561	8	63	0.946204	0.999799	Si035904m.g|Si029987m.g|Si004098m.g|Si021348m.g|Si022242m.g|Si035467m.g|Si008212m.g|Si009984m.g	sita:101786040|sita:101756166|sita:101754874|sita:101754449|sita:101783877|sita:101772957|sita:101778524|sita:101782764|	101786040|101756166|101754874|101754449|101783877|101772957|101778524|101782764|	http://www.genome.jp/kegg-bin/show_pathway?sita00561/sita:101754449%09red/sita:101778524%09red/sita:101756166%09red/sita:101783877%09red/sita:101754874%09red/sita:101786040%09red/sita:101772957%09red/sita:101782764%09red
Cutin, suberine and wax biosynthesis	KEGG PATHWAY	sita00073	2	24	0.95666	0.999799	Si013605m.g|Si016567m.g	sita:101774378|sita:101775847|	101774378|101775847|	http://www.genome.jp/kegg-bin/show_pathway?sita00073/sita:101774378%09red/sita:101775847%09red
Regulation of autophagy	KEGG PATHWAY	sita04140	3	32	0.958662	0.999799	Si021995m.g|Si026369m.g|Si005356m.g	sita:101786950|sita:101758744|sita:101776111|	101786950|101758744|101776111|	http://www.genome.jp/kegg-bin/show_pathway?sita04140/sita:101786950%09red/sita:101758744%09red/sita:101776111%09red
Tropane, piperidine and pyridine alkaloid biosynthesis	KEGG PATHWAY	sita00960	2	25	0.963106	0.999799	Si026762m.g|Si016543m.g	sita:101753624|sita:101784250|	101753624|101784250|	http://www.genome.jp/kegg-bin/show_pathway?sita00960/sita:101784250%09red/sita:101753624%09red
Taurine and hypotaurine metabolism	KEGG PATHWAY	sita00430	1	17	0.96894	0.999799	Si009908m.g	sita:101777099|	101777099|	http://www.genome.jp/kegg-bin/show_pathway?sita00430/sita:101777099%09red
Zeatin biosynthesis	KEGG PATHWAY	sita00908	2	27	0.973344	0.999799	Si022046m.g|Si000960m.g	sita:101780512|sita:101780557|	101780512|101780557|	http://www.genome.jp/kegg-bin/show_pathway?sita00908/sita:101780512%09red/sita:101780557%09red
Selenocompound metabolism	KEGG PATHWAY	sita00450	1	18	0.974392	0.999799	Si007749m.g	sita:101755955|	101755955|	http://www.genome.jp/kegg-bin/show_pathway?sita00450/sita:101755955%09red
Porphyrin and chlorophyll metabolism	KEGG PATHWAY	sita00860	4	43	0.975103	0.999799	Si006879m.g|Si009191m.g|Si034376m.g|Si014020m.g	sita:101760280|sita:101786123|sita:101755926|sita:101779110|	101760280|101786123|101755926|101779110|	http://www.genome.jp/kegg-bin/show_pathway?sita00860/sita:101779110%09red/sita:101760280%09red/sita:101786123%09red/sita:101755926%09red
Ubiquitin mediated proteolysis	KEGG PATHWAY	sita04120	19	138	0.975964	0.999799	Si017877m.g|Si031387m.g|Si018518m.g|Si036795m.g|Si018607m.g|Si001289m.g|Si028779m.g|Si037298m.g|Si039721m.g|Si003062m.g|Si030199m.g|Si013362m.g|Si040206m.g|Si003246m.g|Si039380m.g|Si036953m.g|Si031276m.g|Si020089m.g|Si021179m.g	sita:101754109|sita:101765602|sita:101756927|sita:101778124|sita:101785004|sita:101766533|sita:101784654|sita:101760827|sita:101757948|sita:101754884|sita:101770900|sita:101764930|sita:101764181|sita:101778020|sita:101763393|sita:101779718|sita:101783437|sita:101758275|sita:101767028|	101754109|101765602|101756927|101778124|101785004|101766533|101784654|101760827|101757948|101754884|101770900|101764930|101764181|101778020|101763393|101779718|101783437|101758275|101767028|	http://www.genome.jp/kegg-bin/show_pathway?sita04120/sita:101757948%09red/sita:101764181%09red/sita:101756927%09red/sita:101754884%09red/sita:101758275%09red/sita:101763393%09red/sita:101784654%09red/sita:101764930%09red/sita:101760827%09red/sita:101778124%09red/sita:101778020%09red/sita:101770900%09red/sita:101767028%09red/sita:101783437%09red/sita:101779718%09red/sita:101785004%09red/sita:10175…
Phenylalanine, tyrosine and tryptophan biosynthesis	KEGG PATHWAY	sita00400	5	51	0.977652	0.999799	Si030944m.g|Si021763m.g|Si040258m.g|Si018128m.g|Si030112m.g	sita:101775600|sita:101771065|sita:101775939|sita:101756378|sita:101775600|	101775600|101771065|101775939|101756378|101775600|	http://www.genome.jp/kegg-bin/show_pathway?sita00400/sita:101756378%09red/sita:101775939%09red/sita:101775600%09red/sita:101771065%09red
Plant-pathogen interaction	KEGG PATHWAY	sita04626	28	191	0.978013	0.999799	Si028368m.g|Si013347m.g|Si006813m.g|Si011582m.g|Si003061m.g|Si025946m.g|Si014590m.g|Si028990m.g|Si031635m.g|Si028867m.g|Si023544m.g|Si000229m.g|Si032296m.g|Si005777m.g|Si009970m.g|Si020218m.g|Si031904m.g|Si005877m.g|Si027736m.g|Si027608m.g|Si025906m.g|Si013561m.g|Si013346m.g|Si003832m.g|Si009497m.g|Si021237m.g|Si009791m.g|Si013283m.g	sita:101779563|sita:101760053|sita:101764177|sita:101779799|sita:101775710|sita:101781713|sita:101782054|sita:101763050|sita:101764260|sita:101773170|sita:101765144|sita:101781497|sita:101782884|sita:101780132|sita:101779799|sita:101773037|sita:101763862|sita:101762306|sita:101771580|sita:101752789|sita:101771840|sita:101766980|sita:101760053|sita:101784336|sita:101782212|sita:101786826|sita:1017…	101779563|101760053|101764177|101779799|101775710|101781713|101782054|101763050|101764260|101773170|101765144|101781497|101782884|101780132|101779799|101773037|101763862|101762306|101771580|101752789|101771840|101766980|101760053|101784336|101782212|101786826|101753182|101769528|	http://www.genome.jp/kegg-bin/show_pathway?sita04626/sita:101773037%09red/sita:101765144%09red/sita:101773170%09red/sita:101771840%09red/sita:101779563%09red/sita:101752789%09red/sita:101782884%09red/sita:101769528%09red/sita:101753182%09red/sita:101763050%09red/sita:101786826%09red/sita:101784336%09red/sita:101779799%09red/sita:101764177%09red/sita:101782054%09red/sita:101781497%09red/sita:10176…
beta-Alanine metabolism	KEGG PATHWAY	sita00410	3	37	0.980066	0.999799	Si009908m.g|Si016543m.g|Si009984m.g	sita:101777099|sita:101784250|sita:101782764|	101777099|101784250|101782764|	http://www.genome.jp/kegg-bin/show_pathway?sita00410/sita:101777099%09red/sita:101784250%09red/sita:101782764%09red
Fatty acid degradation	KEGG PATHWAY	sita00071	4	46	0.983492	0.999799	Si017508m.g|Si032698m.g|Si009984m.g|Si026044m.g	sita:101766550|sita:101781826|sita:101782764|sita:101761049|	101766550|101781826|101782764|101761049|	http://www.genome.jp/kegg-bin/show_pathway?sita00071/sita:101761049%09red/sita:101781826%09red/sita:101782764%09red/sita:101766550%09red
Nitrogen metabolism	KEGG PATHWAY	sita00910	2	33	0.990146	0.999799	Si010817m.g|Si035905m.g	sita:101764398|sita:101778373|	101764398|101778373|	http://www.genome.jp/kegg-bin/show_pathway?sita00910/sita:101764398%09red/sita:101778373%09red
Glutathione metabolism	KEGG PATHWAY	sita00480	14	119	0.991266	0.999799	Si007233m.g|Si037167m.g|Si010452m.g|Si037246m.g|Si037344m.g|Si010652m.g|Si037370m.g|Si010934m.g|Si034727m.g|Si002907m.g|Si024691m.g|Si010467m.g|Si037373m.g|Si037390m.g	sita:101759727|sita:101760004|sita:101786781|sita:101766913|sita:101759868|sita:101776821|sita:101759060|sita:101763742|sita:101761612|sita:101781774|sita:101784425|sita:101775209|sita:101766234|sita:101766640|	101759727|101760004|101786781|101766913|101759868|101776821|101759060|101763742|101761612|101781774|101784425|101775209|101766234|101766640|	http://www.genome.jp/kegg-bin/show_pathway?sita00480/sita:101786781%09red/sita:101761612%09red/sita:101763742%09red/sita:101759060%09red/sita:101760004%09red/sita:101759727%09red/sita:101766913%09red/sita:101766640%09red/sita:101766234%09red/sita:101784425%09red/sita:101781774%09red/sita:101775209%09red/sita:101759868%09red/sita:101776821%09red
Cysteine and methionine metabolism	KEGG PATHWAY	sita00270	10	94	0.992081	0.999799	Si010442m.g|Si013650m.g|Si028691m.g|Si010368m.g|Si006788m.g|Si033890m.g|Si002110m.g|Si008492m.g|Si006949m.g|Si036550m.g	sita:101765343|sita:101786236|sita:101778313|sita:101779131|sita:101753657|sita:101774591|sita:101760979|sita:101766368|sita:101785643|sita:101760275|	101765343|101786236|101778313|101779131|101753657|101774591|101760979|101766368|101785643|101760275|	http://www.genome.jp/kegg-bin/show_pathway?sita00270/sita:101785643%09red/sita:101774591%09red/sita:101760275%09red/sita:101765343%09red/sita:101753657%09red/sita:101760979%09red/sita:101779131%09red/sita:101778313%09red/sita:101766368%09red/sita:101786236%09red
Lysine degradation	KEGG PATHWAY	sita00310	2	38	0.995778	0.999799	Si009984m.g|Si005858m.g	sita:101782764|sita:101776606|	101782764|101776606|	http://www.genome.jp/kegg-bin/show_pathway?sita00310/sita:101776606%09red/sita:101782764%09red
Fatty acid elongation	KEGG PATHWAY	sita00062	2	40	0.997004	0.999799	Si012763m.g|Si028031m.g	sita:101768610|sita:101758878|	101768610|101758878|	http://www.genome.jp/kegg-bin/show_pathway?sita00062/sita:101758878%09red/sita:101768610%09red
Pentose phosphate pathway	KEGG PATHWAY	sita00030	3	52	0.998044	0.999799	Si034727m.g|Si030733m.g|Si008821m.g	sita:101761612|sita:101773032|sita:101763911|	101761612|101773032|101763911|	http://www.genome.jp/kegg-bin/show_pathway?sita00030/sita:101763911%09red/sita:101773032%09red/sita:101761612%09red
Biosynthesis of amino acids	KEGG PATHWAY	sita01230	30	242	0.998991	0.999799	Si011100m.g|Si010368m.g|Si021763m.g|Si040258m.g|Si002397m.g|Si006949m.g|Si006647m.g|Si014034m.g|Si029762m.g|Si000752m.g|Si029361m.g|Si026132m.g|Si006788m.g|Si035240m.g|Si008821m.g|Si036293m.g|Si034791m.g|Si035973m.g|Si012713m.g|Si032453m.g|Si021917m.g|Si030944m.g|Si017046m.g|Si030636m.g|Si013458m.g|Si018128m.g|Si034922m.g|Si030112m.g|Si022755m.g|Si022462m.g	sita:101782231|sita:101779131|sita:101771065|sita:101775939|sita:101758684|sita:101785643|sita:101755410|sita:101768835|sita:101769026|sita:101766659|sita:101769537|sita:101760495|sita:101753657|sita:101758360|sita:101763911|sita:101762712|sita:101754060|sita:101764742|sita:101785039|sita:101758928|sita:101765234|sita:101775600|sita:101771128|sita:101773317|sita:101783283|sita:101756378|sita:1017…	101782231|101779131|101771065|101775939|101758684|101785643|101755410|101768835|101769026|101766659|101769537|101760495|101753657|101758360|101763911|101762712|101754060|101764742|101785039|101758928|101765234|101775600|101771128|101773317|101783283|101756378|101784708|101775600|101769584|101786558|	http://www.genome.jp/kegg-bin/show_pathway?sita01230/sita:101763911%09red/sita:101753657%09red/sita:101769026%09red/sita:101758928%09red/sita:101784708%09red/sita:101754060%09red/sita:101760495%09red/sita:101775600%09red/sita:101769584%09red/sita:101782231%09red/sita:101785039%09red/sita:101766659%09red/sita:101768835%09red/sita:101779131%09red/sita:101769537%09red/sita:101783283%09red/sita:10176…
Arginine and proline metabolism	KEGG PATHWAY	sita00330	4	68	0.999354	0.999799	Si003969m.g|Si010376m.g|Si009984m.g|Si035905m.g	sita:101780014|sita:101760066|sita:101782764|sita:101778373|	101780014|101760066|101782764|101778373|	http://www.genome.jp/kegg-bin/show_pathway?sita00330/sita:101780014%09red/sita:101760066%09red/sita:101782764%09red/sita:101778373%09red
Basal transcription factors	KEGG PATHWAY	sita03022	2	52	0.99963	0.999799	Si035096m.g|Si019341m.g	sita:101759194|sita:101773421|	101759194|101773421|	http://www.genome.jp/kegg-bin/show_pathway?sita03022/sita:101759194%09red/sita:101773421%09red
Peroxisome	KEGG PATHWAY	sita04146	6	93	0.999799	0.999799	Si013605m.g|Si010868m.g|Si026044m.g|Si030630m.g|Si010412m.g|Si029923m.g	sita:101774378|sita:101759959|sita:101761049|sita:101763578|sita:101770781|sita:101764932|	101774378|101759959|101761049|101763578|101770781|101764932|	http://www.genome.jp/kegg-bin/show_pathway?sita04146/sita:101761049%09red/sita:101764932%09red/sita:101770781%09red/sita:101763578%09red/sita:101774378%09red/sita:101759959%09red
--------------------
#Term	Database	ID	Input number	Background number	P-Value	Corrected P-Value	Input	KEGG_ID/KO	Entrez_ID	Hyperlink
--------------------
#Term	Database	ID	Input number	Background number	P-Value	Corrected P-Value	Input	KEGG_ID/KO	Entrez_ID	Hyperlink
--------------------
