# Supplementary material for: Integrative analyses of transcriptomics and metabolomics upon seed germination of foxtail millet in response to salinity
Source: Sci Rep. 2020 Aug 12;10:13660. doi: 10.1038/s41598-020-70520-1 (PMC7423953; doi:10.1038/s41598-020-70520-1)
Supplement: Supplementary file 8 — Supplementary Table S8. [file 41598_2020_70520_MOESM8_ESM.xlsx]

## Sheet: YG2C vs An04C_up.DEG_KEGG
##Databases: KEGG PATHWAY
##Statistical test method: hypergeometric test / Fisher's exact test
##FDR correction method: Benjamini and Hochberg
#Term	Database	ID	Input number	Background number	P-Value	Corrected P-Value	Input	KEGG_ID/KO	Entrez_ID	Hyperlink
Plant-pathogen interaction	KEGG PATHWAY	sita04626	29	191	6.59e-07	2.95e-05	Si014387m.g|Si023155m.g|Si011148m.g|Si034743m.g|Si025945m.g|Si031170m.g|Si025972m.g|Si037738m.g|Si028865m.g|Si026082m.g|Si025924m.g|Si004820m.g|Si027436m.g|Si000906m.g|Si010314m.g|Si028085m.g|Si003742m.g|Si021634m.g|Si025955m.g|Si028073m.g|Si002102m.g|Si003027m.g|Si009342m.g|Si026897m.g|Si027337m.g|Si023228m.g|Si013346m.g|Si009303m.g|Si009748m.g	sita:101784904|sita:101770130|sita:101752934|sita:101759574|sita:101762665|sita:101786003|sita:101764826|sita:101772680|sita:101786775|sita:101773873|sita:101765222|sita:101783123|sita:101767964|sita:101782717|sita:101782894|sita:101765605|sita:101756789|sita:101782795|sita:101776993|sita:101761052|sita:101779512|sita:101766811|sita:101778462|sita:101766186|sita:101755383|sita:101769718|sita:1017…	101784904|101770130|101752934|101759574|101762665|101786003|101764826|101772680|101786775|101773873|101765222|101783123|101767964|101782717|101782894|101765605|101756789|101782795|101776993|101761052|101779512|101766811|101778462|101766186|101755383|101769718|101760053|101778462|101771161|	http://www.genome.jp/kegg-bin/show_pathway?sita04626/sita:101782894%09red/sita:101756789%09red/sita:101766811%09red/sita:101773873%09red/sita:101767964%09red/sita:101776993%09red/sita:101765222%09red/sita:101783123%09red/sita:101784904%09red/sita:101755383%09red/sita:101752934%09red/sita:101786003%09red/sita:101760053%09red/sita:101778462%09red/sita:101769718%09red/sita:101765605%09red/sita:10177…
Phenylpropanoid biosynthesis	KEGG PATHWAY	sita00940	34	250	7.19e-07	2.95e-05	Si022693m.g|Si036602m.g|Si000898m.g|Si025196m.g|Si013961m.g|Si001126m.g|Si035908m.g|Si024527m.g|Si010429m.g|Si030293m.g|Si021753m.g|Si017751m.g|Si010609m.g|Si009896m.g|Si029509m.g|Si016880m.g|Si025162m.g|Si032721m.g|Si006946m.g|Si006484m.g|Si024819m.g|Si036611m.g|Si022667m.g|Si013531m.g|Si011925m.g|Si011748m.g|Si036487m.g|Si009584m.g|Si002047m.g|Si010431m.g|Si012779m.g|Si009871m.g|Si026639m.g|Si0…	sita:101780248|sita:101782535|sita:101753824|sita:101764555|sita:101785020|sita:101768416|sita:101780809|sita:101782271|sita:101783292|sita:101756145|sita:101765240|sita:101756531|sita:101779806|sita:101777376|sita:101784519|sita:101768416|sita:101763748|sita:101784113|sita:101782279|sita:101777570|sita:101775239|sita:101758359|sita:101781049|sita:101764384|sita:101785869|sita:101763195|sita:1017…	101780248|101782535|101753824|101764555|101785020|101768416|101780809|101782271|101783292|101756145|101765240|101756531|101779806|101777376|101784519|101768416|101763748|101784113|101782279|101777570|101775239|101758359|101781049|101764384|101785869|101763195|101764064|101775054|101775962|101765346|101755352|101777643|101761321|101782429|	http://www.genome.jp/kegg-bin/show_pathway?sita00940/sita:101780809%09red/sita:101775962%09red/sita:101783292%09red/sita:101763748%09red/sita:101768416%09red/sita:101777570%09red/sita:101755352%09red/sita:101782429%09red/sita:101765240%09red/sita:101765346%09red/sita:101782271%09red/sita:101780248%09red/sita:101763195%09red/sita:101782279%09red/sita:101756531%09red/sita:101784519%09red/sita:10175…
Biosynthesis of secondary metabolites	KEGG PATHWAY	sita01110	86	1092	3.68e-05	0.00100632	Si010838m.g|Si002419m.g|Si013961m.g|Si001126m.g|Si010827m.g|Si035908m.g|Si022693m.g|Si013531m.g|Si026639m.g|Si019533m.g|Si025162m.g|Si039999m.g|Si015660m.g|Si010776m.g|Si022667m.g|Si031983m.g|Si029316m.g|Si007904m.g|Si027794m.g|Si010429m.g|Si010431m.g|Si029509m.g|Si026726m.g|Si012885m.g|Si016703m.g|Si012313m.g|Si032235m.g|Si009896m.g|Si032178m.g|Si010275m.g|Si032721m.g|Si024886m.g|Si011925m.g|Si0…	sita:101764401|sita:101780958|sita:101785020|sita:101768416|sita:101763181|sita:101780809|sita:101780248|sita:101764384|sita:101761321|sita:101769096|sita:101763748|sita:101765018|sita:101778298|sita:101763587|sita:101781049|sita:101754535|sita:101766978|sita:101781613|sita:101756171|sita:101783292|sita:101765346|sita:101784519|sita:101755772|sita:101756171|sita:101754757|sita:101772770|sita:1017…	101764401|101780958|101785020|101768416|101763181|101780809|101780248|101764384|101761321|101769096|101763748|101765018|101778298|101763587|101781049|101754535|101766978|101781613|101756171|101783292|101765346|101784519|101755772|101756171|101754757|101772770|101770902|101777376|101759806|101774247|101784113|101760295|101785869|101758359|101770285|101785339|101763195|101764064|101774247|101761298…	http://www.genome.jp/kegg-bin/show_pathway?sita01110/sita:101780809%09red/sita:101766978%09red/sita:101756171%09red/sita:101759056%09red/sita:101766109%09red/sita:101783292%09red/sita:101769132%09red/sita:101763748%09red/sita:101763587%09red/sita:101765061%09red/sita:101784519%09red/sita:101763108%09red/sita:101768416%09red/sita:101784250%09red/sita:101777570%09red/sita:101755352%09red/sita:10176…
Flavonoid biosynthesis	KEGG PATHWAY	sita00941	9	31	8.92e-05	0.00149587	Si009992m.g|Si005186m.g|Si006484m.g|Si013051m.g|Si010275m.g|Si011922m.g|Si001126m.g|Si022356m.g|Si016880m.g	sita:101774247|sita:101769770|sita:101777570|sita:101761298|sita:101774247|sita:101783722|sita:101768416|sita:101777126|sita:101768416|	101774247|101769770|101777570|101761298|101774247|101783722|101768416|101777126|101768416|	http://www.genome.jp/kegg-bin/show_pathway?sita00941/sita:101777126%09red/sita:101774247%09red/sita:101768416%09red/sita:101783722%09red/sita:101769770%09red/sita:101761298%09red/sita:101777570%09red
Glutathione metabolism	KEGG PATHWAY	sita00480	18	119	9.12e-05	0.00149587	Si007233m.g|Si002801m.g|Si037265m.g|Si002716m.g|Si002748m.g|Si011751m.g|Si004833m.g|Si023188m.g|Si031003m.g|Si002802m.g|Si037285m.g|Si023191m.g|Si016879m.g|Si002815m.g|Si032178m.g|Si031032m.g|Si030840m.g|Si037288m.g	sita:101759727|sita:101776115|sita:101761093|sita:101767617|sita:101776513|sita:101773452|sita:101767217|sita:101783868|sita:101760610|sita:101778030|sita:101761477|sita:101783467|sita:101780583|sita:101777608|sita:101759806|sita:101758588|sita:101761158|sita:101759463|	101759727|101776115|101761093|101767617|101776513|101773452|101767217|101783868|101760610|101778030|101761477|101783467|101780583|101777608|101759806|101758588|101761158|101759463|	http://www.genome.jp/kegg-bin/show_pathway?sita00480/sita:101759806%09red/sita:101767617%09red/sita:101767217%09red/sita:101780583%09red/sita:101758588%09red/sita:101776115%09red/sita:101760610%09red/sita:101759727%09red/sita:101761093%09red/sita:101778030%09red/sita:101761158%09red/sita:101776513%09red/sita:101759463%09red/sita:101773452%09red/sita:101783467%09red/sita:101783868%09red/sita:10177…
Phenylalanine metabolism	KEGG PATHWAY	sita00360	22	190	0.000522564	0.00714171	Si022693m.g|Si016543m.g|Si036602m.g|Si025196m.g|Si001126m.g|Si026401m.g|Si017751m.g|Si010609m.g|Si016880m.g|Si025162m.g|Si006946m.g|Si011925m.g|Si036611m.g|Si022667m.g|Si013531m.g|Si011748m.g|Si036487m.g|Si009584m.g|Si002047m.g|Si010431m.g|Si012779m.g|Si039188m.g	sita:101780248|sita:101784250|sita:101782535|sita:101764555|sita:101768416|sita:101785339|sita:101756531|sita:101779806|sita:101768416|sita:101763748|sita:101782279|sita:101785869|sita:101758359|sita:101781049|sita:101764384|sita:101763195|sita:101764064|sita:101775054|sita:101775962|sita:101765346|sita:101755352|sita:101782429|	101780248|101784250|101782535|101764555|101768416|101785339|101756531|101779806|101768416|101763748|101782279|101785869|101758359|101781049|101764384|101763195|101764064|101775054|101775962|101765346|101755352|101782429|	http://www.genome.jp/kegg-bin/show_pathway?sita00360/sita:101785339%09red/sita:101782429%09red/sita:101755352%09red/sita:101785869%09red/sita:101765346%09red/sita:101763748%09red/sita:101768416%09red/sita:101764064%09red/sita:101779806%09red/sita:101758359%09red/sita:101764555%09red/sita:101781049%09red/sita:101775054%09red/sita:101780248%09red/sita:101775962%09red/sita:101763195%09red/sita:10178…
Starch and sucrose metabolism	KEGG PATHWAY	sita00500	21	195	0.00159825	0.0187224	Si032721m.g|Si029509m.g|Si030376m.g|Si021753m.g|Si030204m.g|Si024527m.g|Si000942m.g|Si016492m.g|Si027629m.g|Si036430m.g|Si039535m.g|Si025212m.g|Si009871m.g|Si013916m.g|Si009896m.g|Si021617m.g|Si029644m.g|Si024819m.g|Si013282m.g|Si035908m.g|Si016867m.g	sita:101784113|sita:101784519|sita:101755626|sita:101765240|sita:101776988|sita:101782271|sita:101781495|sita:101785561|sita:101774437|sita:101786844|sita:101757574|sita:101755663|sita:101777643|sita:101756806|sita:101777376|sita:101782504|sita:101764402|sita:101775239|sita:101768584|sita:101780809|sita:101765711|	101784113|101784519|101755626|101765240|101776988|101782271|101781495|101785561|101774437|101786844|101757574|101755663|101777643|101756806|101777376|101782504|101764402|101775239|101768584|101780809|101765711|	http://www.genome.jp/kegg-bin/show_pathway?sita00500/sita:101780809%09red/sita:101777643%09red/sita:101755626%09red/sita:101756806%09red/sita:101765240%09red/sita:101776988%09red/sita:101786844%09red/sita:101768584%09red/sita:101755663%09red/sita:101782504%09red/sita:101784519%09red/sita:101757574%09red/sita:101785561%09red/sita:101777376%09red/sita:101774437%09red/sita:101781495%09red/sita:10176…
Cyanoamino acid metabolism	KEGG PATHWAY	sita00460	10	62	0.00214782	0.0220152	Si032721m.g|Si024527m.g|Si021753m.g|Si024819m.g|Si029509m.g|Si009871m.g|Si009896m.g|Si007904m.g|Si035908m.g|Si035156m.g	sita:101784113|sita:101782271|sita:101765240|sita:101775239|sita:101784519|sita:101777643|sita:101777376|sita:101781613|sita:101780809|sita:101783611|	101784113|101782271|101765240|101775239|101784519|101777643|101777376|101781613|101780809|101783611|	http://www.genome.jp/kegg-bin/show_pathway?sita00460/sita:101780809%09red/sita:101777643%09red/sita:101765240%09red/sita:101784113%09red/sita:101783611%09red/sita:101781613%09red/sita:101784519%09red/sita:101782271%09red/sita:101777376%09red/sita:101775239%09red
Degradation of aromatic compounds	KEGG PATHWAY	sita01220	3	10	0.0217912	0.198542	Si035943m.g|Si016880m.g|Si001126m.g	sita:101757561|sita:101768416|sita:101768416|	101757561|101768416|101768416|	http://www.genome.jp/kegg-bin/show_pathway?sita01220/sita:101757561%09red/sita:101768416%09red
Amino sugar and nucleotide sugar metabolism	KEGG PATHWAY	sita00520	13	139	0.0304874	0.249996	Si031983m.g|Si029644m.g|Si010959m.g|Si024886m.g|Si026675m.g|Si010838m.g|Si010776m.g|Si032235m.g|Si002419m.g|Si020916m.g|Si010827m.g|Si016867m.g|Si010980m.g	sita:101754535|sita:101764402|sita:101762375|sita:101760295|sita:101786936|sita:101764401|sita:101763587|sita:101770902|sita:101780958|sita:101766109|sita:101763181|sita:101765711|sita:101762773|	101754535|101764402|101762375|101760295|101786936|101764401|101763587|101770902|101780958|101766109|101763181|101765711|101762773|	http://www.genome.jp/kegg-bin/show_pathway?sita00520/sita:101762773%09red/sita:101765711%09red/sita:101786936%09red/sita:101780958%09red/sita:101760295%09red/sita:101764401%09red/sita:101770902%09red/sita:101766109%09red/sita:101763587%09red/sita:101762375%09red/sita:101754535%09red/sita:101764402%09red/sita:101763181%09red
Stilbenoid, diarylheptanoid and gingerol biosynthesis	KEGG PATHWAY	sita00945	3	14	0.0449879	0.326545	Si006484m.g|Si016880m.g|Si001126m.g	sita:101777570|sita:101768416|sita:101768416|	101777570|101768416|101768416|	http://www.genome.jp/kegg-bin/show_pathway?sita00945/sita:101777570%09red/sita:101768416%09red
Tropane, piperidine and pyridine alkaloid biosynthesis	KEGG PATHWAY	sita00960	4	25	0.047787	0.326545	Si016543m.g|Si002514m.g|Si002515m.g|Si026401m.g	sita:101784250|sita:101766395|sita:101766810|sita:101785339|	101784250|101766395|101766810|101785339|	http://www.genome.jp/kegg-bin/show_pathway?sita00960/sita:101784250%09red/sita:101766810%09red/sita:101785339%09red/sita:101766395%09red
Zeatin biosynthesis	KEGG PATHWAY	sita00908	4	27	0.0587915	0.341963	Si001019m.g|Si010032m.g|Si035175m.g|Si010045m.g	sita:101779751|sita:101778864|sita:101777277|sita:101764819|	101779751|101778864|101777277|101764819|	http://www.genome.jp/kegg-bin/show_pathway?sita00908/sita:101764819%09red/sita:101779751%09red/sita:101777277%09red/sita:101778864%09red
Isoquinoline alkaloid biosynthesis	KEGG PATHWAY	sita00950	4	27	0.0587915	0.341963	Si015803m.g|Si026401m.g|Si016543m.g|Si039999m.g	sita:101765061|sita:101785339|sita:101784250|sita:101765018|	101765061|101785339|101784250|101765018|	http://www.genome.jp/kegg-bin/show_pathway?sita00950/sita:101784250%09red/sita:101765018%09red/sita:101785339%09red/sita:101765061%09red
Ubiquinone and other terpenoid-quinone biosynthesis	KEGG PATHWAY	sita00130	5	40	0.0625542	0.341963	Si009584m.g|Si026401m.g|Si013531m.g|Si016880m.g|Si001126m.g	sita:101775054|sita:101785339|sita:101764384|sita:101768416|sita:101768416|	101775054|101785339|101764384|101768416|101768416|	http://www.genome.jp/kegg-bin/show_pathway?sita00130/sita:101775054%09red/sita:101785339%09red/sita:101764384%09red/sita:101768416%09red
Galactose metabolism	KEGG PATHWAY	sita00052	7	69	0.0709261	0.363496	Si031983m.g|Si024886m.g|Si025961m.g|Si039535m.g|Si025212m.g|Si029000m.g|Si021617m.g	sita:101754535|sita:101760295|sita:101754435|sita:101757574|sita:101755663|sita:101759525|sita:101782504|	101754535|101760295|101754435|101757574|101755663|101759525|101782504|	http://www.genome.jp/kegg-bin/show_pathway?sita00052/sita:101754535%09red/sita:101760295%09red/sita:101759525%09red/sita:101755663%09red/sita:101782504%09red/sita:101757574%09red/sita:101754435%09red
Tyrosine metabolism	KEGG PATHWAY	sita00350	5	46	0.0957362	0.451088	Si015803m.g|Si035943m.g|Si016543m.g|Si039999m.g|Si026401m.g	sita:101765061|sita:101757561|sita:101784250|sita:101765018|sita:101785339|	101765061|101757561|101784250|101765018|101785339|	http://www.genome.jp/kegg-bin/show_pathway?sita00350/sita:101784250%09red/sita:101765018%09red/sita:101785339%09red/sita:101765061%09red/sita:101757561%09red
Nitrogen metabolism	KEGG PATHWAY	sita00910	4	33	0.0990194	0.451088	Si014238m.g|Si002140m.g|Si016274m.g|Si014201m.g	sita:101763973|sita:101779266|sita:101754380|sita:101763568|	101763973|101779266|101754380|101763568|	http://www.genome.jp/kegg-bin/show_pathway?sita00910/sita:101763973%09red/sita:101763568%09red/sita:101754380%09red/sita:101779266%09red
Diterpenoid biosynthesis	KEGG PATHWAY	sita00904	3	23	0.125925	0.543468	Si006218m.g|Si029247m.g|Si002030m.g	sita:101770285|sita:101769132|sita:101766800|	101770285|101769132|101766800|	http://www.genome.jp/kegg-bin/show_pathway?sita00904/sita:101770285%09red/sita:101769132%09red/sita:101766800%09red
ABC transporters	KEGG PATHWAY	sita02010	3	29	0.19605	0.803807	Si000074m.g|Si000394m.g|Si032403m.g	sita:101753131|sita:101781364|sita:101783981|	101753131|101781364|101783981|	http://www.genome.jp/kegg-bin/show_pathway?sita02010/sita:101781364%09red/sita:101783981%09red/sita:101753131%09red
Cysteine and methionine metabolism	KEGG PATHWAY	sita00270	7	94	0.209318	0.817339	Si026401m.g|Si039451m.g|Si010824m.g|Si001369m.g|Si019533m.g|Si002323m.g|Si039843m.g	sita:101785339|sita:101760683|sita:101756549|sita:101759620|sita:101769096|sita:101766113|sita:101760683|	101785339|101760683|101756549|101759620|101769096|101766113|101760683|	http://www.genome.jp/kegg-bin/show_pathway?sita00270/sita:101769096%09red/sita:101760683%09red/sita:101766113%09red/sita:101756549%09red/sita:101785339%09red/sita:101759620%09red
Sphingolipid metabolism	KEGG PATHWAY	sita00600	3	32	0.234049	0.847209	Si004913m.g|Si001208m.g|Si015854m.g	sita:101787004|sita:101762477|sita:101783018|	101787004|101762477|101783018|	http://www.genome.jp/kegg-bin/show_pathway?sita00600/sita:101762477%09red/sita:101787004%09red/sita:101783018%09red
SNARE interactions in vesicular transport	KEGG PATHWAY	sita04130	3	33	0.246999	0.847209	Si039496m.g|Si022756m.g|Si019107m.g	sita:101763640|sita:101774443|sita:101767904|	101763640|101774443|101767904|	http://www.genome.jp/kegg-bin/show_pathway?sita04130/sita:101774443%09red/sita:101763640%09red/sita:101767904%09red
Selenocompound metabolism	KEGG PATHWAY	sita00450	2	18	0.248138	0.847209	Si039451m.g|Si039843m.g	sita:101760683|sita:101760683|	101760683|101760683|	http://www.genome.jp/kegg-bin/show_pathway?sita00450/sita:101760683%09red
Circadian rhythm - plant	KEGG PATHWAY	sita04712	4	50	0.258296	0.847209	Si010275m.g|Si011922m.g|Si009992m.g|Si018524m.g	sita:101774247|sita:101783722|sita:101774247|sita:101760850|	101774247|101783722|101774247|101760850|	http://www.genome.jp/kegg-bin/show_pathway?sita04712/sita:101760850%09red/sita:101774247%09red/sita:101783722%09red
Pentose and glucuronate interconversions	KEGG PATHWAY	sita00040	4	54	0.301494	0.931028	Si004466m.g|Si030204m.g|Si000942m.g|Si024886m.g	sita:101773695|sita:101776988|sita:101781495|sita:101760295|	101773695|101776988|101781495|101760295|	http://www.genome.jp/kegg-bin/show_pathway?sita00040/sita:101776988%09red/sita:101781495%09red/sita:101773695%09red/sita:101760295%09red
Plant hormone signal transduction	KEGG PATHWAY	sita04075	14	237	0.316431	0.931028	Si036041m.g|Si000732m.g|Si029251m.g|Si003199m.g|Si032625m.g|Si006417m.g|Si040097m.g|Si012214m.g|Si011170m.g|Si016376m.g|Si028113m.g|Si037738m.g|Si010073m.g|Si015152m.g	sita:101775125|sita:101786612|sita:101752929|sita:101781779|sita:101774796|sita:101774191|sita:101773488|sita:101770794|sita:101759405|sita:101763745|sita:101777256|sita:101772680|sita:101780602|sita:101785430|	101775125|101786612|101752929|101781779|101774796|101774191|101773488|101770794|101759405|101763745|101777256|101772680|101780602|101785430|	http://www.genome.jp/kegg-bin/show_pathway?sita04075/sita:101763745%09red/sita:101770794%09red/sita:101777256%09red/sita:101785430%09red/sita:101752929%09red/sita:101773488%09red/sita:101759405%09red/sita:101774191%09red/sita:101780602%09red/sita:101774796%09red/sita:101781779%09red/sita:101786612%09red/sita:101775125%09red/sita:101772680%09red
Glycine, serine and threonine metabolism	KEGG PATHWAY	sita00260	5	73	0.317912	0.931028	Si027794m.g|Si016543m.g|Si026726m.g|Si010381m.g|Si012885m.g	sita:101756171|sita:101784250|sita:101755772|sita:101783710|sita:101756171|	101756171|101784250|101755772|101783710|101756171|	http://www.genome.jp/kegg-bin/show_pathway?sita00260/sita:101784250%09red/sita:101755772%09red/sita:101756171%09red/sita:101783710%09red
Fatty acid elongation	KEGG PATHWAY	sita00062	3	40	0.33957	0.960163	Si038953m.g|Si016703m.g|Si037904m.g	sita:101759056|sita:101754757|sita:101759056|	101759056|101754757|101759056|	http://www.genome.jp/kegg-bin/show_pathway?sita00062/sita:101754757%09red/sita:101759056%09red
Sesquiterpenoid and triterpenoid biosynthesis	KEGG PATHWAY	sita00909	1	9	0.387878	1	Si015660m.g	sita:101778298|	101778298|	http://www.genome.jp/kegg-bin/show_pathway?sita00909/sita:101778298%09red
Pyruvate metabolism	KEGG PATHWAY	sita00620	5	83	0.413872	1	Si019533m.g|Si008790m.g|Si004557m.g|Si007586m.g|Si026475m.g	sita:101769096|sita:101763108|sita:101754610|sita:101763108|sita:101773459|	101769096|101763108|101754610|101763108|101773459|	http://www.genome.jp/kegg-bin/show_pathway?sita00620/sita:101754610%09red/sita:101769096%09red/sita:101773459%09red/sita:101763108%09red
Sulfur relay system	KEGG PATHWAY	sita04122	1	12	0.471735	1	Si010201m.g	sita:101759807|	101759807|	http://www.genome.jp/kegg-bin/show_pathway?sita04122/sita:101759807%09red
Glycolysis / Gluconeogenesis	KEGG PATHWAY	sita00010	7	135	0.523635	1	Si027794m.g|Si007586m.g|Si008790m.g|Si019533m.g|Si035943m.g|Si026726m.g|Si012885m.g	sita:101756171|sita:101763108|sita:101763108|sita:101769096|sita:101757561|sita:101755772|sita:101756171|	101756171|101763108|101763108|101769096|101757561|101755772|101756171|	http://www.genome.jp/kegg-bin/show_pathway?sita00010/sita:101755772%09red/sita:101769096%09red/sita:101757561%09red/sita:101763108%09red/sita:101756171%09red
RNA polymerase	KEGG PATHWAY	sita03020	3	55	0.530071	1	Si018628m.g|Si018619m.g|Si028000m.g	sita:101763008|sita:101765044|sita:101770061|	101763008|101765044|101770061|	http://www.genome.jp/kegg-bin/show_pathway?sita03020/sita:101770061%09red/sita:101765044%09red/sita:101763008%09red
Valine, leucine and isoleucine biosynthesis	KEGG PATHWAY	sita00290	1	15	0.544123	1	Si035966m.g	sita:101776890|	101776890|	http://www.genome.jp/kegg-bin/show_pathway?sita00290/sita:101776890%09red
Brassinosteroid biosynthesis	KEGG PATHWAY	sita00905	1	15	0.544123	1	Si006192m.g	sita:101770155|	101770155|	http://www.genome.jp/kegg-bin/show_pathway?sita00905/sita:101770155%09red
Sulfur metabolism	KEGG PATHWAY	sita00920	2	37	0.563435	1	Si039451m.g|Si039843m.g	sita:101760683|sita:101760683|	101760683|101760683|	http://www.genome.jp/kegg-bin/show_pathway?sita00920/sita:101760683%09red
Linoleic acid metabolism	KEGG PATHWAY	sita00591	1	16	0.565981	1	Si013194m.g	sita:101778990|	101778990|	http://www.genome.jp/kegg-bin/show_pathway?sita00591/sita:101778990%09red
Arachidonic acid metabolism	KEGG PATHWAY	sita00590	1	16	0.565981	1	Si037733m.g	sita:101759466|	101759466|	http://www.genome.jp/kegg-bin/show_pathway?sita00590/sita:101759466%09red
Aminoacyl-tRNA biosynthesis	KEGG PATHWAY	sita00970	3	59	0.57568	1	Si033068m.g|Si015090m.g|Si000476m.g	sita:101753967|sita:101772753|sita:101763548|	101753967|101772753|101763548|	http://www.genome.jp/kegg-bin/show_pathway?sita00970/sita:101753967%09red/sita:101763548%09red/sita:101772753%09red
Folate biosynthesis	KEGG PATHWAY	sita00790	1	17	0.586792	1	Si017411m.g	sita:101752610|	101752610|	http://www.genome.jp/kegg-bin/show_pathway?sita00790/sita:101752610%09red
Lysine biosynthesis	KEGG PATHWAY	sita00300	1	17	0.586792	1	Si035771m.g	sita:101766781|	101766781|	http://www.genome.jp/kegg-bin/show_pathway?sita00300/sita:101766781%09red
Taurine and hypotaurine metabolism	KEGG PATHWAY	sita00430	1	17	0.586792	1	Si031187m.g	sita:101758980|	101758980|	http://www.genome.jp/kegg-bin/show_pathway?sita00430/sita:101758980%09red
Monoterpenoid biosynthesis	KEGG PATHWAY	sita00902	1	18	0.606608	1	Si017888m.g	sita:101784079|	101784079|	http://www.genome.jp/kegg-bin/show_pathway?sita00902/sita:101784079%09red
Porphyrin and chlorophyll metabolism	KEGG PATHWAY	sita00860	2	43	0.641842	1	Si000476m.g|Si002405m.g	sita:101763548|sita:101767227|	101763548|101767227|	http://www.genome.jp/kegg-bin/show_pathway?sita00860/sita:101767227%09red/sita:101763548%09red
Propanoate metabolism	KEGG PATHWAY	sita00640	1	20	0.643438	1	Si019533m.g	sita:101769096|	101769096|	http://www.genome.jp/kegg-bin/show_pathway?sita00640/sita:101769096%09red
Other glycan degradation	KEGG PATHWAY	sita00511	1	21	0.660542	1	Si015854m.g	sita:101783018|	101783018|	http://www.genome.jp/kegg-bin/show_pathway?sita00511/sita:101783018%09red
Metabolic pathways	KEGG PATHWAY	sita01100	95	1956	0.660556	1	Si029644m.g|Si016879m.g|Si001208m.g|Si013961m.g|Si001126m.g|Si035908m.g|Si022693m.g|Si013531m.g|Si000942m.g|Si039451m.g|Si019533m.g|Si025162m.g|Si039999m.g|Si031187m.g|Si022667m.g|Si031983m.g|Si029316m.g|Si013916m.g|Si037733m.g|Si027794m.g|Si010429m.g|Si005131m.g|Si027629m.g|Si029509m.g|Si021617m.g|Si026726m.g|Si012885m.g|Si039535m.g|Si018619m.g|Si009896m.g|Si032178m.g|Si010275m.g|Si032721m.g|Si0…	sita:101764402|sita:101780583|sita:101762477|sita:101785020|sita:101768416|sita:101780809|sita:101780248|sita:101764384|sita:101781495|sita:101760683|sita:101769096|sita:101763748|sita:101765018|sita:101758980|sita:101781049|sita:101754535|sita:101766978|sita:101756806|sita:101759466|sita:101756171|sita:101783292|sita:101763129|sita:101774437|sita:101784519|sita:101782504|sita:101755772|sita:1017…	101764402|101780583|101762477|101785020|101768416|101780809|101780248|101764384|101781495|101760683|101769096|101763748|101765018|101758980|101781049|101754535|101766978|101756806|101759466|101756171|101783292|101763129|101774437|101784519|101782504|101755772|101756171|101757574|101765044|101777376|101759806|101774247|101784113|101760295|101763008|101756549|101785869|101758359|101770285|101785339…	http://www.genome.jp/kegg-bin/show_pathway?sita01100/sita:101756171%09red/sita:101763008%09red/sita:101784250%09red/sita:101760683%09red/sita:101764402%09red/sita:101766113%09red/sita:101763548%09red/sita:101765240%09red/sita:101776988%09red/sita:101782271%09red/sita:101763195%09red/sita:101782279%09red/sita:101784519%09red/sita:101756806%09red/sita:101770285%09red/sita:101764555%09red/sita:10178…
Cutin, suberine and wax biosynthesis	KEGG PATHWAY	sita00073	1	24	0.707093	1	Si012313m.g	sita:101772770|	101772770|	http://www.genome.jp/kegg-bin/show_pathway?sita00073/sita:101772770%09red
2-Oxocarboxylic acid metabolism	KEGG PATHWAY	sita01210	2	49	0.708723	1	Si035966m.g|Si007904m.g	sita:101776890|sita:101781613|	101776890|101781613|	http://www.genome.jp/kegg-bin/show_pathway?sita01210/sita:101781613%09red/sita:101776890%09red
Citrate cycle (TCA cycle)	KEGG PATHWAY	sita00020	2	50	0.718797	1	Si008790m.g|Si007586m.g	sita:101763108|sita:101763108|	101763108|101763108|	http://www.genome.jp/kegg-bin/show_pathway?sita00020/sita:101763108%09red
Pantothenate and CoA biosynthesis	KEGG PATHWAY	sita00770	1	25	0.721148	1	Si035966m.g	sita:101776890|	101776890|	http://www.genome.jp/kegg-bin/show_pathway?sita00770/sita:101776890%09red
Glycerophospholipid metabolism	KEGG PATHWAY	sita00564	4	98	0.726282	1	Si005131m.g|Si001924m.g|Si021782m.g|Si023030m.g	sita:101763129|sita:101761779|sita:101757809|sita:101775091|	101763129|101761779|101757809|101775091|	http://www.genome.jp/kegg-bin/show_pathway?sita00564/sita:101763129%09red/sita:101775091%09red/sita:101757809%09red/sita:101761779%09red
Ether lipid metabolism	KEGG PATHWAY	sita00565	1	27	0.747271	1	Si005131m.g	sita:101763129|	101763129|	http://www.genome.jp/kegg-bin/show_pathway?sita00565/sita:101763129%09red
Homologous recombination	KEGG PATHWAY	sita03440	2	55	0.764849	1	Si026740m.g|Si000491m.g	sita:101760261|sita:101758816|	101760261|101758816|	http://www.genome.jp/kegg-bin/show_pathway?sita03440/sita:101758816%09red/sita:101760261%09red
Carotenoid biosynthesis	KEGG PATHWAY	sita00906	1	32	0.802383	1	Si029316m.g	sita:101766978|	101766978|	http://www.genome.jp/kegg-bin/show_pathway?sita00906/sita:101766978%09red
Protein export	KEGG PATHWAY	sita03060	2	61	0.811346	1	Si008607m.g|Si014889m.g	sita:101764333|sita:101782647|	101764333|101782647|	http://www.genome.jp/kegg-bin/show_pathway?sita03060/sita:101782647%09red/sita:101764333%09red
Terpenoid backbone biosynthesis	KEGG PATHWAY	sita00900	2	65	0.837612	1	Si019865m.g|Si012637m.g	sita:101777901|sita:101778737|	101777901|101778737|	http://www.genome.jp/kegg-bin/show_pathway?sita00900/sita:101777901%09red/sita:101778737%09red
beta-Alanine metabolism	KEGG PATHWAY	sita00410	1	37	0.845494	1	Si016543m.g	sita:101784250|	101784250|	http://www.genome.jp/kegg-bin/show_pathway?sita00410/sita:101784250%09red
Arginine and proline metabolism	KEGG PATHWAY	sita00330	2	68	0.855093	1	Si032178m.g|Si030586m.g	sita:101759806|sita:101769812|	101759806|101769812|	http://www.genome.jp/kegg-bin/show_pathway?sita00330/sita:101759806%09red/sita:101769812%09red
Biosynthesis of amino acids	KEGG PATHWAY	sita01230	9	242	0.855397	1	Si027794m.g|Si035966m.g|Si039451m.g|Si035771m.g|Si012885m.g|Si026401m.g|Si026726m.g|Si010381m.g|Si039843m.g	sita:101756171|sita:101776890|sita:101760683|sita:101766781|sita:101756171|sita:101785339|sita:101755772|sita:101783710|sita:101760683|	101756171|101776890|101760683|101766781|101756171|101785339|101755772|101783710|101760683|	http://www.genome.jp/kegg-bin/show_pathway?sita01230/sita:101760683%09red/sita:101756171%09red/sita:101755772%09red/sita:101766781%09red/sita:101783710%09red/sita:101776890%09red/sita:101785339%09red
Ascorbate and aldarate metabolism	KEGG PATHWAY	sita00053	1	40	0.866711	1	Si024886m.g	sita:101760295|	101760295|	http://www.genome.jp/kegg-bin/show_pathway?sita00053/sita:101760295%09red
Valine, leucine and isoleucine degradation	KEGG PATHWAY	sita00280	1	44	0.890546	1	Si035966m.g	sita:101776890|	101776890|	http://www.genome.jp/kegg-bin/show_pathway?sita00280/sita:101776890%09red
Fatty acid degradation	KEGG PATHWAY	sita00071	1	46	0.900816	1	Si035943m.g	sita:101757561|	101757561|	http://www.genome.jp/kegg-bin/show_pathway?sita00071/sita:101757561%09red
Pyrimidine metabolism	KEGG PATHWAY	sita00240	4	137	0.911091	1	Si026337m.g|Si018628m.g|Si018619m.g|Si028000m.g	sita:101769705|sita:101763008|sita:101765044|sita:101770061|	101769705|101763008|101765044|101770061|	http://www.genome.jp/kegg-bin/show_pathway?sita00240/sita:101770061%09red/sita:101765044%09red/sita:101769705%09red/sita:101763008%09red
alpha-Linolenic acid metabolism	KEGG PATHWAY	sita00592	1	51	0.922478	1	Si013194m.g	sita:101778990|	101778990|	http://www.genome.jp/kegg-bin/show_pathway?sita00592/sita:101778990%09red
Phenylalanine, tyrosine and tryptophan biosynthesis	KEGG PATHWAY	sita00400	1	51	0.922478	1	Si026401m.g	sita:101785339|	101785339|	http://www.genome.jp/kegg-bin/show_pathway?sita00400/sita:101785339%09red
Inositol phosphate metabolism	KEGG PATHWAY	sita00562	1	53	0.929757	1	Si005131m.g	sita:101763129|	101763129|	http://www.genome.jp/kegg-bin/show_pathway?sita00562/sita:101763129%09red
Glyoxylate and dicarboxylate metabolism	KEGG PATHWAY	sita00630	1	60	0.950264	1	Si026483m.g	sita:101779031|	101779031|	http://www.genome.jp/kegg-bin/show_pathway?sita00630/sita:101779031%09red
Protein processing in endoplasmic reticulum	KEGG PATHWAY	sita04141	6	213	0.954569	1	Si026891m.g|Si014889m.g|Si018171m.g|Si034604m.g|Si013346m.g|Si008607m.g	sita:101768489|sita:101782647|sita:101758975|sita:101764060|sita:101760053|sita:101764333|	101768489|101782647|101758975|101764060|101760053|101764333|	http://www.genome.jp/kegg-bin/show_pathway?sita04141/sita:101758975%09red/sita:101760053%09red/sita:101764333%09red/sita:101764060%09red/sita:101782647%09red/sita:101768489%09red
Endocytosis	KEGG PATHWAY	sita04144	3	130	0.957053	1	Si024977m.g|Si013264m.g|Si034604m.g	sita:101771441|sita:101772209|sita:101764060|	101771441|101772209|101764060|	http://www.genome.jp/kegg-bin/show_pathway?sita04144/sita:101764060%09red/sita:101771441%09red/sita:101772209%09red
Phosphatidylinositol signaling system	KEGG PATHWAY	sita04070	1	63	0.957107	1	Si027436m.g	sita:101767964|	101767964|	http://www.genome.jp/kegg-bin/show_pathway?sita04070/sita:101767964%09red
Glycerolipid metabolism	KEGG PATHWAY	sita00561	1	63	0.957107	1	Si021782m.g	sita:101757809|	101757809|	http://www.genome.jp/kegg-bin/show_pathway?sita00561/sita:101757809%09red
Carbon metabolism	KEGG PATHWAY	sita01200	7	248	0.964159	1	Si027794m.g|Si007586m.g|Si008790m.g|Si026483m.g|Si026726m.g|Si004557m.g|Si012885m.g	sita:101756171|sita:101763108|sita:101763108|sita:101779031|sita:101755772|sita:101754610|sita:101756171|	101756171|101763108|101763108|101779031|101755772|101754610|101756171|	http://www.genome.jp/kegg-bin/show_pathway?sita01200/sita:101755772%09red/sita:101754610%09red/sita:101779031%09red/sita:101763108%09red/sita:101756171%09red
Purine metabolism	KEGG PATHWAY	sita00230	4	166	0.965613	1	Si026337m.g|Si018628m.g|Si018619m.g|Si028000m.g	sita:101769705|sita:101763008|sita:101765044|sita:101770061|	101769705|101763008|101765044|101770061|	http://www.genome.jp/kegg-bin/show_pathway?sita00230/sita:101770061%09red/sita:101765044%09red/sita:101769705%09red/sita:101763008%09red
Ubiquitin mediated proteolysis	KEGG PATHWAY	sita04120	3	138	0.968036	1	Si013264m.g|Si022416m.g|Si002091m.g	sita:101772209|sita:101752546|sita:101767081|	101772209|101752546|101767081|	http://www.genome.jp/kegg-bin/show_pathway?sita04120/sita:101752546%09red/sita:101767081%09red/sita:101772209%09red
RNA transport	KEGG PATHWAY	sita03013	4	174	0.973883	1	Si015575m.g|Si017880m.g|Si028423m.g|Si039248m.g	sita:101760338|sita:101759898|sita:101756843|sita:101774945|	101760338|101759898|101756843|101774945|	http://www.genome.jp/kegg-bin/show_pathway?sita03013/sita:101760338%09red/sita:101774945%09red/sita:101756843%09red/sita:101759898%09red
Phagosome	KEGG PATHWAY	sita04145	1	79	0.980536	1	Si008607m.g	sita:101764333|	101764333|	http://www.genome.jp/kegg-bin/show_pathway?sita04145/sita:101764333%09red
Carbon fixation in photosynthetic organisms	KEGG PATHWAY	sita00710	1	81	0.982368	1	Si004557m.g	sita:101754610|	101754610|	http://www.genome.jp/kegg-bin/show_pathway?sita00710/sita:101754610%09red
RNA degradation	KEGG PATHWAY	sita03018	1	111	0.996006	1	Si013918m.g	sita:101783297|	101783297|	http://www.genome.jp/kegg-bin/show_pathway?sita03018/sita:101783297%09red
Spliceosome	KEGG PATHWAY	sita03040	2	186	0.999032	1	Si017424m.g|Si034604m.g	sita:101758819|sita:101764060|	101758819|101764060|	http://www.genome.jp/kegg-bin/show_pathway?sita03040/sita:101764060%09red/sita:101758819%09red
Ribosome	KEGG PATHWAY	sita03010	1	323	1	1	Si033140m.g	sita:101763849|	101763849|	http://www.genome.jp/kegg-bin/show_pathway?sita03010/sita:101763849%09red
--------------------
#Term	Database	ID	Input number	Background number	P-Value	Corrected P-Value	Input	KEGG_ID/KO	Entrez_ID	Hyperlink
--------------------
#Term	Database	ID	Input number	Background number	P-Value	Corrected P-Value	Input	KEGG_ID/KO	Entrez_ID	Hyperlink
--------------------

## Sheet: YG2C vs An04C_down.DEG_KEGG
##Databases: KEGG PATHWAY
##Statistical test method: hypergeometric test / Fisher's exact test
##FDR correction method: Benjamini and Hochberg
#Term	Database	ID	Input number	Background number	P-Value	Corrected P-Value	Input	KEGG_ID/KO	Entrez_ID	Hyperlink
Photosynthesis - antenna proteins	KEGG PATHWAY	sita00196	9	15	6.24128e-08	4.8682e-06	Si030845m.g|Si002579m.g|Si014351m.g|Si037076m.g|Si030861m.g|Si030808m.g|Si024648m.g|Si030702m.g|Si007049m.g	sita:101780217|sita:101767618|sita:101768994|sita:101782406|sita:101759407|sita:101753185|sita:101764833|sita:101783042|sita:101782960|	101780217|101767618|101768994|101782406|101759407|101753185|101764833|101783042|101782960|	http://www.genome.jp/kegg-bin/show_pathway?sita00196/sita:101764833%09red/sita:101768994%09red/sita:101759407%09red/sita:101767618%09red/sita:101782960%09red/sita:101783042%09red/sita:101782406%09red/sita:101780217%09red/sita:101753185%09red
Phenylalanine metabolism	KEGG PATHWAY	sita00360	17	190	0.00103636	0.0364107	Si017767m.g|Si036119m.g|Si002252m.g|Si030426m.g|Si002052m.g|Si030597m.g|Si036480m.g|Si017780m.g|Si030595m.g|Si019256m.g|Si020699m.g|Si030527m.g|Si030295m.g|Si017185m.g|Si036567m.g|Si017353m.g|Si020698m.g	sita:101769255|sita:101763664|sita:101757315|sita:101776301|sita:101775549|sita:101777113|sita:101765668|sita:101758680|sita:101778334|sita:101756652|sita:101756505|sita:101775750|sita:101782224|sita:101775023|sita:101759461|sita:101764497|sita:101755294|	101769255|101763664|101757315|101776301|101775549|101777113|101765668|101758680|101778334|101756652|101756505|101775750|101782224|101775023|101759461|101764497|101755294|	http://www.genome.jp/kegg-bin/show_pathway?sita00360/sita:101775750%09red/sita:101756652%09red/sita:101776301%09red/sita:101775549%09red/sita:101757315%09red/sita:101765668%09red/sita:101778334%09red/sita:101755294%09red/sita:101775023%09red/sita:101782224%09red/sita:101759461%09red/sita:101756505%09red/sita:101763664%09red/sita:101764497%09red/sita:101758680%09red/sita:101769255%09red/sita:10177…
Phenylpropanoid biosynthesis	KEGG PATHWAY	sita00940	20	250	0.00140041	0.0364107	Si017767m.g|Si030295m.g|Si036119m.g|Si029542m.g|Si002252m.g|Si015115m.g|Si030426m.g|Si002052m.g|Si036480m.g|Si017780m.g|Si030595m.g|Si019256m.g|Si020699m.g|Si030527m.g|Si009910m.g|Si010455m.g|Si036567m.g|Si030597m.g|Si020698m.g|Si006486m.g	sita:101769255|sita:101782224|sita:101763664|sita:101765089|sita:101757315|sita:101784359|sita:101776301|sita:101775549|sita:101765668|sita:101758680|sita:101778334|sita:101756652|sita:101756505|sita:101775750|sita:101777786|sita:101786111|sita:101759461|sita:101777113|sita:101755294|sita:101777158|	101769255|101782224|101763664|101765089|101757315|101784359|101776301|101775549|101765668|101758680|101778334|101756652|101756505|101775750|101777786|101786111|101759461|101777113|101755294|101777158|	http://www.genome.jp/kegg-bin/show_pathway?sita00940/sita:101775750%09red/sita:101777158%09red/sita:101755294%09red/sita:101775549%09red/sita:101757315%09red/sita:101765668%09red/sita:101765089%09red/sita:101756652%09red/sita:101778334%09red/sita:101763664%09red/sita:101782224%09red/sita:101769255%09red/sita:101759461%09red/sita:101777113%09red/sita:101776301%09red/sita:101756505%09red/sita:10177…
Diterpenoid biosynthesis	KEGG PATHWAY	sita00904	5	23	0.00266193	0.0519077	Si013615m.g|Si001832m.g|Si022380m.g|Si036235m.g|Si026267m.g	sita:101759375|sita:101753273|sita:101759758|sita:101760262|sita:101783481|	101759375|101753273|101759758|101760262|101783481|	http://www.genome.jp/kegg-bin/show_pathway?sita00904/sita:101783481%09red/sita:101760262%09red/sita:101753273%09red/sita:101759758%09red/sita:101759375%09red
Linoleic acid metabolism	KEGG PATHWAY	sita00591	4	16	0.00469574	0.0732535	Si039038m.g|Si016269m.g|Si000274m.g|Si003946m.g	sita:101770528|sita:101784066|sita:101758142|sita:101757730|	101770528|101784066|101758142|101757730|	http://www.genome.jp/kegg-bin/show_pathway?sita00591/sita:101784066%09red/sita:101757730%09red/sita:101770528%09red/sita:101758142%09red
Biosynthesis of secondary metabolites	KEGG PATHWAY	sita01110	55	1092	0.0107394	0.139612	Si002411m.g|Si012176m.g|Si000944m.g|Si032698m.g|Si036567m.g|Si036235m.g|Si010455m.g|Si012763m.g|Si029736m.g|Si011999m.g|Si036119m.g|Si002252m.g|Si000306m.g|Si010521m.g|Si026211m.g|Si015115m.g|Si017780m.g|Si002052m.g|Si015770m.g|Si034727m.g|Si036480m.g|Si015621m.g|Si030595m.g|Si019256m.g|Si026072m.g|Si020699m.g|Si032668m.g|Si009910m.g|Si030112m.g|Si029542m.g|Si039840m.g|Si004002m.g|Si026267m.g|Si0…	sita:101774751|sita:101772899|sita:101764899|sita:101781826|sita:101759461|sita:101760262|sita:101786111|sita:101768610|sita:101778463|sita:101778190|sita:101763664|sita:101757315|sita:101786613|sita:101760635|sita:101771186|sita:101784359|sita:101758680|sita:101775549|sita:101756950|sita:101761612|sita:101765668|sita:101771388|sita:101778334|sita:101756652|sita:101778347|sita:101756505|sita:1017…	101774751|101772899|101764899|101781826|101759461|101760262|101786111|101768610|101778463|101778190|101763664|101757315|101786613|101760635|101771186|101784359|101758680|101775549|101756950|101761612|101765668|101771388|101778334|101756652|101778347|101756505|101756273|101777786|101775600|101765089|101764145|101781099|101783481|101775023|101776301|101757519|101757563|101762088|101782224|101786489…	http://www.genome.jp/kegg-bin/show_pathway?sita01110/sita:101756652%09red/sita:101769255%09red/sita:101756505%09red/sita:101757315%09red/sita:101782389%09red/sita:101763664%09red/sita:101760262%09red/sita:101777786%09red/sita:101756950%09red/sita:101775600%09red/sita:101758680%09red/sita:101784359%09red/sita:101772899%09red/sita:101781826%09red/sita:101778334%09red/sita:101775023%09red/sita:10176…
alpha-Linolenic acid metabolism	KEGG PATHWAY	sita00592	5	51	0.0466273	0.519562	Si017096m.g|Si016269m.g|Si039038m.g|Si026575m.g|Si006684m.g	sita:101762057|sita:101784066|sita:101770528|sita:101759156|sita:101763510|	101762057|101784066|101770528|101759156|101763510|	http://www.genome.jp/kegg-bin/show_pathway?sita00592/sita:101784066%09red/sita:101763510%09red/sita:101759156%09red/sita:101770528%09red/sita:101762057%09red
Photosynthesis	KEGG PATHWAY	sita00195	6	81	0.0861741	0.678216	Si031478m.g|Si023570m.g|Si037655m.g|Si020704m.g|Si023254m.g|Si011260m.g	sita:101755060|sita:101785215|sita:101785087|sita:101753687|sita:101786300|sita:101771677|	101755060|101785215|101785087|101753687|101786300|101771677|	http://www.genome.jp/kegg-bin/show_pathway?sita00195/sita:101785087%09red/sita:101753687%09red/sita:101785215%09red/sita:101755060%09red/sita:101786300%09red/sita:101771677%09red
Tyrosine metabolism	KEGG PATHWAY	sita00350	4	46	0.0986681	0.678216	Si026211m.g|Si017353m.g|Si032698m.g|Si017185m.g	sita:101771186|sita:101764497|sita:101781826|sita:101775023|	101771186|101764497|101781826|101775023|	http://www.genome.jp/kegg-bin/show_pathway?sita00350/sita:101775023%09red/sita:101764497%09red/sita:101781826%09red/sita:101771186%09red
Terpenoid backbone biosynthesis	KEGG PATHWAY	sita00900	5	65	0.100096	0.678216	Si029736m.g|Si015621m.g|Si013971m.g|Si004002m.g|Si009658m.g	sita:101778463|sita:101771388|sita:101774905|sita:101781099|sita:101771563|	101778463|101771388|101774905|101781099|101771563|	http://www.genome.jp/kegg-bin/show_pathway?sita00900/sita:101771563%09red/sita:101781099%09red/sita:101771388%09red/sita:101778463%09red/sita:101774905%09red
Plant-pathogen interaction	KEGG PATHWAY	sita04626	11	191	0.101201	0.678216	Si035094m.g|Si026386m.g|Si025906m.g|Si027218m.g|Si028838m.g|Si024243m.g|Si013219m.g|Si020732m.g|Si032296m.g|Si025947m.g|Si026886m.g	sita:101774986|sita:101755215|sita:101771840|sita:101767283|sita:101773037|sita:101784551|sita:101774904|sita:101762665|sita:101782884|sita:101767286|sita:101782515|	101774986|101755215|101771840|101767283|101773037|101784551|101774904|101762665|101782884|101767286|101782515|	http://www.genome.jp/kegg-bin/show_pathway?sita04626/sita:101773037%09red/sita:101782884%09red/sita:101771840%09red/sita:101782515%09red/sita:101767283%09red/sita:101767286%09red/sita:101755215%09red/sita:101774904%09red/sita:101784551%09red/sita:101762665%09red/sita:101774986%09red
Plant hormone signal transduction	KEGG PATHWAY	sita04075	13	237	0.104341	0.678216	Si018378m.g|Si018041m.g|Si000713m.g|Si008300m.g|Si010966m.g|Si012071m.g|Si026295m.g|Si026876m.g|Si026625m.g|Si010964m.g|Si018243m.g|Si023684m.g|Si019067m.g	sita:101754623|sita:101778027|sita:101768288|sita:101784182|sita:101784919|sita:101755080|sita:101757255|sita:101768483|sita:101783324|sita:101785309|sita:101767490|sita:101760116|sita:101767771|	101754623|101778027|101768288|101784182|101784919|101755080|101757255|101768483|101783324|101785309|101767490|101760116|101767771|	http://www.genome.jp/kegg-bin/show_pathway?sita04075/sita:101767490%09red/sita:101755080%09red/sita:101783324%09red/sita:101757255%09red/sita:101778027%09red/sita:101754623%09red/sita:101768483%09red/sita:101768288%09red/sita:101760116%09red/sita:101784182%09red/sita:101785309%09red/sita:101767771%09red/sita:101784919%09red
Flavonoid biosynthesis	KEGG PATHWAY	sita00941	3	31	0.116615	0.699692	Si036958m.g|Si010521m.g|Si006486m.g	sita:101769182|sita:101760635|sita:101777158|	101769182|101760635|101777158|	http://www.genome.jp/kegg-bin/show_pathway?sita00941/sita:101777158%09red/sita:101760635%09red/sita:101769182%09red
Nicotinate and nicotinamide metabolism	KEGG PATHWAY	sita00760	2	16	0.130894	0.729266	Si030460m.g|Si033050m.g	sita:101758995|sita:101781676|	101758995|101781676|	http://www.genome.jp/kegg-bin/show_pathway?sita00760/sita:101758995%09red/sita:101781676%09red
Metabolic pathways	KEGG PATHWAY	sita01100	80	1956	0.150894	0.757624	Si031478m.g|Si002579m.g|Si012176m.g|Si036235m.g|Si000944m.g|Si015115m.g|Si017096m.g|Si032698m.g|Si027314m.g|Si011181m.g|Si036567m.g|Si021521m.g|Si029542m.g|Si010455m.g|Si024648m.g|Si012763m.g|Si030702m.g|Si029736m.g|Si030845m.g|Si023570m.g|Si016950m.g|Si036119m.g|Si002252m.g|Si000306m.g|Si026211m.g|Si006788m.g|Si015621m.g|Si002052m.g|Si015770m.g|Si030808m.g|Si034110m.g|Si017780m.g|Si018610m.g|Si0…	sita:101755060|sita:101767618|sita:101772899|sita:101760262|sita:101764899|sita:101784359|sita:101762057|sita:101781826|sita:101757519|sita:101759124|sita:101759461|sita:101782389|sita:101765089|sita:101786111|sita:101764833|sita:101768610|sita:101783042|sita:101778463|sita:101780217|sita:101785215|sita:101758567|sita:101763664|sita:101757315|sita:101786613|sita:101771186|sita:101753657|sita:1017…	101755060|101767618|101772899|101760262|101764899|101784359|101762057|101781826|101757519|101759124|101759461|101782389|101765089|101786111|101764833|101768610|101783042|101778463|101780217|101785215|101758567|101763664|101757315|101786613|101771186|101753657|101771388|101775549|101756950|101753185|101760963|101758680|101765304|101756652|101754478|101759156|101784066|101759375|101780905|101761612…	http://www.genome.jp/kegg-bin/show_pathway?sita01100/sita:101756652%09red/sita:101769255%09red/sita:101756505%09red/sita:101780905%09red/sita:101757315%09red/sita:101761612%09red/sita:101757563%09red/sita:101760963%09red/sita:101763664%09red/sita:101760262%09red/sita:101753657%09red/sita:101785215%09red/sita:101755060%09red/sita:101777786%09red/sita:101753185%09red/sita:101756950%09red/sita:10177…
Monoterpenoid biosynthesis	KEGG PATHWAY	sita00902	2	18	0.15541	0.757624	Si030618m.g|Si011999m.g	sita:101762088|sita:101778190|	101762088|101778190|	http://www.genome.jp/kegg-bin/show_pathway?sita00902/sita:101762088%09red/sita:101778190%09red
Pyruvate metabolism	KEGG PATHWAY	sita00620	5	83	0.19841	0.910353	Si014185m.g|Si005789m.g|Si010442m.g|Si029221m.g|Si031029m.g	sita:101777619|sita:101778256|sita:101765343|sita:101769537|sita:101769537|	101777619|101778256|101765343|101769537|101769537|	http://www.genome.jp/kegg-bin/show_pathway?sita00620/sita:101769537%09red/sita:101778256%09red/sita:101777619%09red/sita:101765343%09red
Vitamin B6 metabolism	KEGG PATHWAY	sita00750	1	7	0.249523	0.965603	Si017919m.g	sita:101785402|	101785402|	http://www.genome.jp/kegg-bin/show_pathway?sita00750/sita:101785402%09red
Biosynthesis of unsaturated fatty acids	KEGG PATHWAY	sita01040	3	47	0.25779	0.965603	Si026445m.g|Si016494m.g|Si012763m.g	sita:101785330|sita:101776939|sita:101768610|	101785330|101776939|101768610|	http://www.genome.jp/kegg-bin/show_pathway?sita01040/sita:101776939%09red/sita:101785330%09red/sita:101768610%09red
Ether lipid metabolism	KEGG PATHWAY	sita00565	2	27	0.27235	0.965603	Si039038m.g|Si019245m.g	sita:101770528|sita:101759004|	101770528|101759004|	http://www.genome.jp/kegg-bin/show_pathway?sita00565/sita:101759004%09red/sita:101770528%09red
Zeatin biosynthesis	KEGG PATHWAY	sita00908	2	27	0.27235	0.965603	Si010038m.g|Si015770m.g	sita:101758033|sita:101756950|	101758033|101756950|	http://www.genome.jp/kegg-bin/show_pathway?sita00908/sita:101758033%09red/sita:101756950%09red
Isoquinoline alkaloid biosynthesis	KEGG PATHWAY	sita00950	2	27	0.27235	0.965603	Si026211m.g|Si017185m.g	sita:101771186|sita:101775023|	101771186|101775023|	http://www.genome.jp/kegg-bin/show_pathway?sita00950/sita:101775023%09red/sita:101771186%09red
Tryptophan metabolism	KEGG PATHWAY	sita00380	2	29	0.298733	0.97844	Si012015m.g|Si026842m.g	sita:101761418|sita:101761589|	101761418|101761589|	http://www.genome.jp/kegg-bin/show_pathway?sita00380/sita:101761589%09red/sita:101761418%09red
Sesquiterpenoid and triterpenoid biosynthesis	KEGG PATHWAY	sita00909	1	9	0.301514	0.97844	Si009658m.g	sita:101771563|	101771563|	http://www.genome.jp/kegg-bin/show_pathway?sita00909/sita:101771563%09red
Synthesis and degradation of ketone bodies	KEGG PATHWAY	sita00072	1	10	0.326147	0.97844	Si029736m.g	sita:101778463|	101778463|	http://www.genome.jp/kegg-bin/show_pathway?sita00072/sita:101778463%09red
Degradation of aromatic compounds	KEGG PATHWAY	sita01220	1	10	0.326147	0.97844	Si032698m.g	sita:101781826|	101781826|	http://www.genome.jp/kegg-bin/show_pathway?sita01220/sita:101781826%09red
Lysine degradation	KEGG PATHWAY	sita00310	2	38	0.414145	0.983303	Si032668m.g|Si017215m.g	sita:101756273|sita:101786489|	101756273|101786489|	http://www.genome.jp/kegg-bin/show_pathway?sita00310/sita:101756273%09red/sita:101786489%09red
Stilbenoid, diarylheptanoid and gingerol biosynthesis	KEGG PATHWAY	sita00945	1	14	0.41631	0.983303	Si006486m.g	sita:101777158|	101777158|	http://www.genome.jp/kegg-bin/show_pathway?sita00945/sita:101777158%09red
Carbon metabolism	KEGG PATHWAY	sita01200	10	248	0.424764	0.983303	Si010442m.g|Si029221m.g|Si005789m.g|Si006788m.g|Si027314m.g|Si034727m.g|Si032698m.g|Si036978m.g|Si017215m.g|Si031029m.g	sita:101765343|sita:101769537|sita:101778256|sita:101753657|sita:101757519|sita:101761612|sita:101781826|sita:101757563|sita:101786489|sita:101769537|	101765343|101769537|101778256|101753657|101757519|101761612|101781826|101757563|101786489|101769537|	http://www.genome.jp/kegg-bin/show_pathway?sita01200/sita:101769537%09red/sita:101781826%09red/sita:101761612%09red/sita:101778256%09red/sita:101757563%09red/sita:101765343%09red/sita:101753657%09red/sita:101757519%09red/sita:101786489%09red
Base excision repair	KEGG PATHWAY	sita03410	2	39	0.42643	0.983303	Si016357m.g|Si002719m.g	sita:101777747|sita:101758140|	101777747|101758140|	http://www.genome.jp/kegg-bin/show_pathway?sita03410/sita:101758140%09red/sita:101777747%09red
Ubiquinone and other terpenoid-quinone biosynthesis	KEGG PATHWAY	sita00130	2	40	0.438579	0.983303	Si017353m.g|Si017185m.g	sita:101764497|sita:101775023|	101764497|101775023|	http://www.genome.jp/kegg-bin/show_pathway?sita00130/sita:101775023%09red/sita:101764497%09red
Arachidonic acid metabolism	KEGG PATHWAY	sita00590	1	16	0.456772	0.983303	Si039038m.g	sita:101770528|	101770528|	http://www.genome.jp/kegg-bin/show_pathway?sita00590/sita:101770528%09red
Galactose metabolism	KEGG PATHWAY	sita00052	3	69	0.468467	0.983303	Si012176m.g|Si017115m.g|Si034348m.g	sita:101772899|sita:101760727|sita:101763493|	101772899|101760727|101763493|	http://www.genome.jp/kegg-bin/show_pathway?sita00052/sita:101772899%09red/sita:101760727%09red/sita:101763493%09red
Other glycan degradation	KEGG PATHWAY	sita00511	1	21	0.546103	0.983303	Si029623m.g	sita:101777223|	101777223|	http://www.genome.jp/kegg-bin/show_pathway?sita00511/sita:101777223%09red
Alanine, aspartate and glutamate metabolism	KEGG PATHWAY	sita00250	2	50	0.551598	0.983303	Si021883m.g|Si021521m.g	sita:101780905|sita:101782389|	101780905|101782389|	http://www.genome.jp/kegg-bin/show_pathway?sita00250/sita:101782389%09red/sita:101780905%09red
Circadian rhythm - plant	KEGG PATHWAY	sita04712	2	50	0.551598	0.983303	Si025116m.g|Si027589m.g	sita:101757924|sita:101754684|	101757924|101754684|	http://www.genome.jp/kegg-bin/show_pathway?sita04712/sita:101754684%09red/sita:101757924%09red
Citrate cycle (TCA cycle)	KEGG PATHWAY	sita00020	2	50	0.551598	0.983303	Si010442m.g|Si017215m.g	sita:101765343|sita:101786489|	101765343|101786489|	http://www.genome.jp/kegg-bin/show_pathway?sita00020/sita:101765343%09red/sita:101786489%09red
Glycolysis / Gluconeogenesis	KEGG PATHWAY	sita00010	5	135	0.551632	0.983303	Si032698m.g|Si012176m.g|Si027314m.g|Si031029m.g|Si029221m.g	sita:101781826|sita:101772899|sita:101757519|sita:101769537|sita:101769537|	101781826|101772899|101757519|101769537|101769537|	http://www.genome.jp/kegg-bin/show_pathway?sita00010/sita:101769537%09red/sita:101781826%09red/sita:101757519%09red/sita:101772899%09red
Phagosome	KEGG PATHWAY	sita04145	3	79	0.555979	0.983303	Si023210m.g|Si002953m.g|Si002781m.g	sita:101755916|sita:101756925|sita:101764344|	101755916|101756925|101764344|	http://www.genome.jp/kegg-bin/show_pathway?sita04145/sita:101764344%09red/sita:101755916%09red/sita:101756925%09red
Phenylalanine, tyrosine and tryptophan biosynthesis	KEGG PATHWAY	sita00400	2	51	0.561986	0.983303	Si030112m.g|Si017185m.g	sita:101775600|sita:101775023|	101775600|101775023|	http://www.genome.jp/kegg-bin/show_pathway?sita00400/sita:101775023%09red/sita:101775600%09red
Ubiquitin mediated proteolysis	KEGG PATHWAY	sita04120	5	138	0.570623	0.983303	Si030815m.g|Si017105m.g|Si025512m.g|Si017877m.g|Si004105m.g	sita:101786798|sita:101782034|sita:101765922|sita:101754109|sita:101752726|	101786798|101782034|101765922|101754109|101752726|	http://www.genome.jp/kegg-bin/show_pathway?sita04120/sita:101752726%09red/sita:101754109%09red/sita:101782034%09red/sita:101765922%09red/sita:101786798%09red
Starch and sucrose metabolism	KEGG PATHWAY	sita00500	7	195	0.572025	0.983303	Si009910m.g|Si034110m.g|Si000314m.g|Si005845m.g|Si000306m.g|Si017115m.g|Si029542m.g	sita:101777786|sita:101760963|sita:101772162|sita:101754478|sita:101786613|sita:101760727|sita:101765089|	101777786|101760963|101772162|101754478|101786613|101760727|101765089|	http://www.genome.jp/kegg-bin/show_pathway?sita00500/sita:101765089%09red/sita:101760727%09red/sita:101772162%09red/sita:101777786%09red/sita:101786613%09red/sita:101760963%09red/sita:101754478%09red
Pentose phosphate pathway	KEGG PATHWAY	sita00030	2	52	0.572202	0.983303	Si036978m.g|Si034727m.g	sita:101757563|sita:101761612|	101757563|101761612|	http://www.genome.jp/kegg-bin/show_pathway?sita00030/sita:101757563%09red/sita:101761612%09red
Amino sugar and nucleotide sugar metabolism	KEGG PATHWAY	sita00520	5	139	0.576861	0.983303	Si002411m.g|Si000314m.g|Si017115m.g|Si026072m.g|Si002402m.g	sita:101774751|sita:101772162|sita:101760727|sita:101778347|sita:101774347|	101774751|101772162|101760727|101778347|101774347|	http://www.genome.jp/kegg-bin/show_pathway?sita00520/sita:101772162%09red/sita:101774347%09red/sita:101760727%09red/sita:101774751%09red/sita:101778347%09red
Butanoate metabolism	KEGG PATHWAY	sita00650	1	23	0.577588	0.983303	Si029736m.g	sita:101778463|	101778463|	http://www.genome.jp/kegg-bin/show_pathway?sita00650/sita:101778463%09red
Cutin, suberine and wax biosynthesis	KEGG PATHWAY	sita00073	1	24	0.592503	0.983303	Si013605m.g	sita:101774378|	101774378|	http://www.genome.jp/kegg-bin/show_pathway?sita00073/sita:101774378%09red
Biotin metabolism	KEGG PATHWAY	sita00780	1	24	0.592503	0.983303	Si016494m.g	sita:101776939|	101776939|	http://www.genome.jp/kegg-bin/show_pathway?sita00780/sita:101776939%09red
Tropane, piperidine and pyridine alkaloid biosynthesis	KEGG PATHWAY	sita00960	1	25	0.606893	0.986201	Si017185m.g	sita:101775023|	101775023|	http://www.genome.jp/kegg-bin/show_pathway?sita00960/sita:101775023%09red
Fatty acid metabolism	KEGG PATHWAY	sita01212	3	88	0.62693	0.989747	Si026445m.g|Si016494m.g|Si012763m.g	sita:101785330|sita:101776939|sita:101768610|	101785330|101776939|101768610|	http://www.genome.jp/kegg-bin/show_pathway?sita01212/sita:101776939%09red/sita:101785330%09red/sita:101768610%09red
Glutathione metabolism	KEGG PATHWAY	sita00480	4	119	0.634453	0.989747	Si034727m.g|Si037246m.g|Si037390m.g|Si037373m.g	sita:101761612|sita:101766913|sita:101766640|sita:101766234|	101761612|101766913|101766640|101766234|	http://www.genome.jp/kegg-bin/show_pathway?sita00480/sita:101761612%09red/sita:101766234%09red/sita:101766913%09red/sita:101766640%09red
Cyanoamino acid metabolism	KEGG PATHWAY	sita00460	2	62	0.66479	0.990087	Si009910m.g|Si029542m.g	sita:101777786|sita:101765089|	101777786|101765089|	http://www.genome.jp/kegg-bin/show_pathway?sita00460/sita:101765089%09red/sita:101777786%09red
Cysteine and methionine metabolism	KEGG PATHWAY	sita00270	3	94	0.669704	0.990087	Si010442m.g|Si006788m.g|Si017185m.g	sita:101765343|sita:101753657|sita:101775023|	101765343|101753657|101775023|	http://www.genome.jp/kegg-bin/show_pathway?sita00270/sita:101775023%09red/sita:101765343%09red/sita:101753657%09red
Carotenoid biosynthesis	KEGG PATHWAY	sita00906	1	32	0.694385	0.990087	Si000944m.g	sita:101764899|	101764899|	http://www.genome.jp/kegg-bin/show_pathway?sita00906/sita:101764899%09red
Glycerophospholipid metabolism	KEGG PATHWAY	sita00564	3	98	0.696166	0.990087	Si039038m.g|Si039666m.g|Si019245m.g	sita:101770528|sita:101786570|sita:101759004|	101770528|101786570|101759004|	http://www.genome.jp/kegg-bin/show_pathway?sita00564/sita:101786570%09red/sita:101770528%09red/sita:101759004%09red
Endocytosis	KEGG PATHWAY	sita04144	4	130	0.700101	0.990087	Si002953m.g|Si019245m.g|Si029748m.g|Si026329m.g	sita:101756925|sita:101759004|sita:101767133|sita:101786299|	101756925|101759004|101767133|101786299|	http://www.genome.jp/kegg-bin/show_pathway?sita04144/sita:101767133%09red/sita:101756925%09red/sita:101759004%09red/sita:101786299%09red
Sulfur metabolism	KEGG PATHWAY	sita00920	1	37	0.74471	0.990087	Si006788m.g	sita:101753657|	101753657|	http://www.genome.jp/kegg-bin/show_pathway?sita00920/sita:101753657%09red
Glycine, serine and threonine metabolism	KEGG PATHWAY	sita00260	2	73	0.747278	0.990087	Si021883m.g|Si027314m.g	sita:101780905|sita:101757519|	101780905|101757519|	http://www.genome.jp/kegg-bin/show_pathway?sita00260/sita:101757519%09red/sita:101780905%09red
Ascorbate and aldarate metabolism	KEGG PATHWAY	sita00053	1	40	0.770843	0.990087	Si016950m.g	sita:101758567|	101758567|	http://www.genome.jp/kegg-bin/show_pathway?sita00053/sita:101758567%09red
Fatty acid elongation	KEGG PATHWAY	sita00062	1	40	0.770843	0.990087	Si012763m.g	sita:101768610|	101768610|	http://www.genome.jp/kegg-bin/show_pathway?sita00062/sita:101768610%09red
Porphyrin and chlorophyll metabolism	KEGG PATHWAY	sita00860	1	43	0.794308	0.990087	Si039840m.g	sita:101764145|	101764145|	http://www.genome.jp/kegg-bin/show_pathway?sita00860/sita:101764145%09red
Carbon fixation in photosynthetic organisms	KEGG PATHWAY	sita00710	2	81	0.795782	0.990087	Si005789m.g|Si010442m.g	sita:101778256|sita:101765343|	101778256|101765343|	http://www.genome.jp/kegg-bin/show_pathway?sita00710/sita:101778256%09red/sita:101765343%09red
Valine, leucine and isoleucine degradation	KEGG PATHWAY	sita00280	1	44	0.801584	0.990087	Si029736m.g	sita:101778463|	101778463|	http://www.genome.jp/kegg-bin/show_pathway?sita00280/sita:101778463%09red
Fatty acid degradation	KEGG PATHWAY	sita00071	1	46	0.815375	0.990087	Si032698m.g	sita:101781826|	101781826|	http://www.genome.jp/kegg-bin/show_pathway?sita00071/sita:101781826%09red
Fatty acid biosynthesis	KEGG PATHWAY	sita00061	1	49	0.83429	0.990087	Si016494m.g	sita:101776939|	101776939|	http://www.genome.jp/kegg-bin/show_pathway?sita00061/sita:101776939%09red
Pentose and glucuronate interconversions	KEGG PATHWAY	sita00040	1	54	0.861616	0.990087	Si017115m.g	sita:101760727|	101760727|	http://www.genome.jp/kegg-bin/show_pathway?sita00040/sita:101760727%09red
Biosynthesis of amino acids	KEGG PATHWAY	sita01230	6	242	0.874804	0.990087	Si029221m.g|Si006788m.g|Si027314m.g|Si017185m.g|Si030112m.g|Si031029m.g	sita:101769537|sita:101753657|sita:101757519|sita:101775023|sita:101775600|sita:101769537|	101769537|101753657|101757519|101775023|101775600|101769537|	http://www.genome.jp/kegg-bin/show_pathway?sita01230/sita:101775023%09red/sita:101769537%09red/sita:101757519%09red/sita:101775600%09red/sita:101753657%09red
Pyrimidine metabolism	KEGG PATHWAY	sita00240	3	137	0.875739	0.990087	Si030460m.g|Si011181m.g|Si029182m.g	sita:101758995|sita:101759124|sita:101767113|	101758995|101759124|101767113|	http://www.genome.jp/kegg-bin/show_pathway?sita00240/sita:101759124%09red/sita:101767113%09red/sita:101758995%09red
Fructose and mannose metabolism	KEGG PATHWAY	sita00051	1	57	0.875803	0.990087	Si006294m.g	sita:101753659|	101753659|	http://www.genome.jp/kegg-bin/show_pathway?sita00051/sita:101753659%09red
Oxidative phosphorylation	KEGG PATHWAY	sita00190	3	141	0.887398	0.990087	Si013208m.g|Si018610m.g|Si002781m.g	sita:101763833|sita:101765304|sita:101764344|	101763833|101765304|101764344|	http://www.genome.jp/kegg-bin/show_pathway?sita00190/sita:101764344%09red/sita:101763833%09red/sita:101765304%09red
Glyoxylate and dicarboxylate metabolism	KEGG PATHWAY	sita00630	1	60	0.888539	0.990087	Si010442m.g	sita:101765343|	101765343|	http://www.genome.jp/kegg-bin/show_pathway?sita00630/sita:101765343%09red
Purine metabolism	KEGG PATHWAY	sita00230	3	166	0.940527	0.991121	Si029221m.g|Si029182m.g|Si031029m.g	sita:101769537|sita:101767113|sita:101769537|	101769537|101767113|101769537|	http://www.genome.jp/kegg-bin/show_pathway?sita00230/sita:101769537%09red/sita:101767113%09red
Ribosome	KEGG PATHWAY	sita03010	7	323	0.949271	0.991121	Si017606m.g|Si023583m.g|Si037402m.g|Si031771m.g|Si014461m.g|Si014437m.g|Si031112m.g	sita:101773010|sita:101753207|sita:101773632|sita:101763849|sita:101782204|sita:101778176|sita:101770080|	101773010|101753207|101773632|101763849|101782204|101778176|101770080|	http://www.genome.jp/kegg-bin/show_pathway?sita03010/sita:101782204%09red/sita:101773010%09red/sita:101763849%09red/sita:101753207%09red/sita:101770080%09red/sita:101778176%09red/sita:101773632%09red
Protein processing in endoplasmic reticulum	KEGG PATHWAY	sita04141	4	213	0.950763	0.991121	Si003202m.g|Si019729m.g|Si003242m.g|Si026329m.g	sita:101776503|sita:101777615|sita:101776908|sita:101786299|	101776503|101777615|101776908|101786299|	http://www.genome.jp/kegg-bin/show_pathway?sita04141/sita:101776908%09red/sita:101777615%09red/sita:101786299%09red/sita:101776503%09red
RNA transport	KEGG PATHWAY	sita03013	3	174	0.951868	0.991121	Si019730m.g|Si030677m.g|Si037231m.g	sita:101759898|sita:101761364|sita:101786714|	101759898|101761364|101786714|	http://www.genome.jp/kegg-bin/show_pathway?sita03013/sita:101761364%09red/sita:101786714%09red/sita:101759898%09red
Peroxisome	KEGG PATHWAY	sita04146	1	93	0.966163	0.991121	Si013605m.g	sita:101774378|	101774378|	http://www.genome.jp/kegg-bin/show_pathway?sita04146/sita:101774378%09red
mRNA surveillance pathway	KEGG PATHWAY	sita03015	1	108	0.980342	0.991121	Si021839m.g	sita:101765639|	101765639|	http://www.genome.jp/kegg-bin/show_pathway?sita03015/sita:101765639%09red
RNA degradation	KEGG PATHWAY	sita03018	1	111	0.982367	0.991121	Si029182m.g	sita:101767113|	101767113|	http://www.genome.jp/kegg-bin/show_pathway?sita03018/sita:101767113%09red
Spliceosome	KEGG PATHWAY	sita03040	2	186	0.991121	0.991121	Si030815m.g|Si026329m.g	sita:101786798|sita:101786299|	101786798|101786299|	http://www.genome.jp/kegg-bin/show_pathway?sita03040/sita:101786299%09red/sita:101786798%09red
