# Supplementary material for: Integrative analyses of transcriptomics and metabolomics upon seed germination of foxtail millet in response to salinity
Source: Sci Rep. 2020 Aug 12;10:13660. doi: 10.1038/s41598-020-70520-1 (PMC7423953; doi:10.1038/s41598-020-70520-1)
Supplement: Supplementary file 10 — Supplementary Table S9. [file 41598_2020_70520_MOESM10_ESM.xlsx]

## Sheet: YG2T vs An04T_up.DEG_KEGG
##Databases: KEGG PATHWAY
##Statistical test method: hypergeometric test / Fisher's exact test
##FDR correction method: Benjamini and Hochberg
#Term	Database	ID	Input number	Background number	P-Value	Corrected P-Value	Input	KEGG_ID/KO	Entrez_ID	Hyperlink
Glutathione metabolism	KEGG PATHWAY	sita00480	29	119	3.26e-11	2.67e-09	Si037292m.g|Si002832m.g|Si037297m.g|Si004833m.g|Si037137m.g|Si007180m.g|Si037321m.g|Si002748m.g|Si037387m.g|Si022956m.g|Si002864m.g|Si004001m.g|Si023188m.g|Si031046m.g|Si002802m.g|Si037328m.g|Si002820m.g|Si007233m.g|Si036831m.g|Si037265m.g|Si037319m.g|Si037213m.g|Si037295m.g|Si002801m.g|Si031003m.g|Si038748m.g|Si031032m.g|Si030840m.g|Si004350m.g	sita:101763785|sita:101763133|sita:101760284|sita:101767217|sita:101765948|sita:101758250|sita:101757428|sita:101776513|sita:101757829|sita:101777261|sita:101767877|sita:101773133|sita:101783868|sita:101756971|sita:101778030|sita:101760689|sita:101775016|sita:101759727|sita:101783765|sita:101761093|sita:101785634|sita:101784448|sita:101764179|sita:101776115|sita:101760610|sita:101772403|sita:1017…	101763785|101763133|101760284|101767217|101765948|101758250|101757428|101776513|101757829|101777261|101767877|101773133|101783868|101756971|101778030|101760689|101775016|101759727|101783765|101761093|101785634|101784448|101764179|101776115|101760610|101772403|101758588|101761158|101773133|	http://www.genome.jp/kegg-bin/show_pathway?sita00480/sita:101776115%09red/sita:101777261%09red/sita:101784448%09red/sita:101773133%09red/sita:101756971%09red/sita:101761158%09red/sita:101763133%09red/sita:101767217%09red/sita:101764179%09red/sita:101758588%09red/sita:101760689%09red/sita:101757829%09red/sita:101785634%09red/sita:101763785%09red/sita:101778030%09red/sita:101772403%09red/sita:10175…
Phenylpropanoid biosynthesis	KEGG PATHWAY	sita00940	30	250	1.77e-05	0.000724302	Si029887m.g|Si039828m.g|Si001958m.g|Si017675m.g|Si036439m.g|Si011978m.g|Si015117m.g|Si010487m.g|Si001126m.g|Si011734m.g|Si036567m.g|Si030293m.g|Si031051m.g|Si026639m.g|Si010609m.g|Si036602m.g|Si022514m.g|Si020718m.g|Si006484m.g|Si038861m.g|Si024819m.g|Si027715m.g|Si006929m.g|Si030295m.g|Si011925m.g|Si011748m.g|Si020698m.g|Si009584m.g|Si006924m.g|Si006486m.g	sita:101760763|sita:101783234|sita:101757720|sita:101760583|sita:101776191|sita:101755357|sita:101784783|sita:101782497|sita:101768416|sita:101774929|sita:101759461|sita:101756145|sita:101757638|sita:101761321|sita:101779806|sita:101782535|sita:101764825|sita:101756102|sita:101777570|sita:101779210|sita:101775239|sita:101754287|sita:101775401|sita:101782224|sita:101785869|sita:101763195|sita:1017…	101760763|101783234|101757720|101760583|101776191|101755357|101784783|101782497|101768416|101774929|101759461|101756145|101757638|101761321|101779806|101782535|101764825|101756102|101777570|101779210|101775239|101754287|101775401|101782224|101785869|101763195|101755294|101775054|101774991|101777158|	http://www.genome.jp/kegg-bin/show_pathway?sita00940/sita:101784783%09red/sita:101757720%09red/sita:101779806%09red/sita:101768416%09red/sita:101755357%09red/sita:101777570%09red/sita:101776191%09red/sita:101759461%09red/sita:101757638%09red/sita:101760763%09red/sita:101763195%09red/sita:101756102%09red/sita:101774929%09red/sita:101761321%09red/sita:101756145%09red/sita:101774991%09red/sita:10175…
Flavonoid biosynthesis	KEGG PATHWAY	sita00941	9	31	7.24e-05	0.00198025	Si029887m.g|Si009992m.g|Si006484m.g|Si013051m.g|Si011978m.g|Si011922m.g|Si001126m.g|Si010275m.g|Si006486m.g	sita:101760763|sita:101774247|sita:101777570|sita:101761298|sita:101755357|sita:101783722|sita:101768416|sita:101774247|sita:101777158|	101760763|101774247|101777570|101761298|101755357|101783722|101768416|101774247|101777158|	http://www.genome.jp/kegg-bin/show_pathway?sita00941/sita:101777158%09red/sita:101774247%09red/sita:101783722%09red/sita:101760763%09red/sita:101768416%09red/sita:101761298%09red/sita:101755357%09red/sita:101777570%09red
Phenylalanine metabolism	KEGG PATHWAY	sita00360	22	190	0.000361835	0.00741762	Si039828m.g|Si001958m.g|Si017675m.g|Si036439m.g|Si010487m.g|Si001126m.g|Si011734m.g|Si036567m.g|Si031051m.g|Si010609m.g|Si036602m.g|Si022514m.g|Si020718m.g|Si038861m.g|Si011925m.g|Si027715m.g|Si006929m.g|Si030295m.g|Si011748m.g|Si020698m.g|Si009584m.g|Si006924m.g	sita:101783234|sita:101757720|sita:101760583|sita:101776191|sita:101782497|sita:101768416|sita:101774929|sita:101759461|sita:101757638|sita:101779806|sita:101782535|sita:101764825|sita:101756102|sita:101779210|sita:101785869|sita:101754287|sita:101775401|sita:101782224|sita:101763195|sita:101755294|sita:101775054|sita:101774991|	101783234|101757720|101760583|101776191|101782497|101768416|101774929|101759461|101757638|101779806|101782535|101764825|101756102|101779210|101785869|101754287|101775401|101782224|101763195|101755294|101775054|101774991|	http://www.genome.jp/kegg-bin/show_pathway?sita00360/sita:101757720%09red/sita:101779806%09red/sita:101768416%09red/sita:101776191%09red/sita:101759461%09red/sita:101757638%09red/sita:101763195%09red/sita:101756102%09red/sita:101774929%09red/sita:101779210%09red/sita:101754287%09red/sita:101782497%09red/sita:101764825%09red/sita:101775401%09red/sita:101760583%09red/sita:101782224%09red/sita:10178…
Stilbenoid, diarylheptanoid and gingerol biosynthesis	KEGG PATHWAY	sita00945	5	14	0.00145471	0.0238573	Si001126m.g|Si006484m.g|Si029887m.g|Si011978m.g|Si006486m.g	sita:101768416|sita:101777570|sita:101760763|sita:101755357|sita:101777158|	101768416|101777570|101760763|101755357|101777158|	http://www.genome.jp/kegg-bin/show_pathway?sita00945/sita:101777158%09red/sita:101755357%09red/sita:101777570%09red/sita:101760763%09red/sita:101768416%09red
Plant hormone signal transduction	KEGG PATHWAY	sita04075	23	237	0.00238932	0.0326541	Si037452m.g|Si039599m.g|Si015152m.g|Si003893m.g|Si007373m.g|Si007457m.g|Si029251m.g|Si038911m.g|Si002618m.g|Si000732m.g|Si032202m.g|Si031309m.g|Si018481m.g|Si023438m.g|Si016376m.g|Si021468m.g|Si017107m.g|Si024914m.g|Si018569m.g|Si025180m.g|Si034733m.g|Si010073m.g|Si023483m.g	sita:101769597|sita:101752830|sita:101785430|sita:101768975|sita:101781735|sita:101759064|sita:101752929|sita:101776079|sita:101776224|sita:101786612|sita:101761427|sita:101774383|sita:101771394|sita:101784697|sita:101763745|sita:101752806|sita:101757883|sita:101759288|sita:101780971|sita:101766894|sita:101770279|sita:101780602|sita:101781296|	101769597|101752830|101785430|101768975|101781735|101759064|101752929|101776079|101776224|101786612|101761427|101774383|101771394|101784697|101763745|101752806|101757883|101759288|101780971|101766894|101770279|101780602|101781296|	http://www.genome.jp/kegg-bin/show_pathway?sita04075/sita:101763745%09red/sita:101757883%09red/sita:101752929%09red/sita:101774383%09red/sita:101770279%09red/sita:101776079%09red/sita:101759288%09red/sita:101768975%09red/sita:101759064%09red/sita:101752830%09red/sita:101781296%09red/sita:101780971%09red/sita:101784697%09red/sita:101769597%09red/sita:101781735%09red/sita:101752806%09red/sita:10176…
Isoquinoline alkaloid biosynthesis	KEGG PATHWAY	sita00950	6	27	0.00376276	0.044078	Si013579m.g|Si013647m.g|Si026211m.g|Si026232m.g|Si035392m.g|Si015803m.g	sita:101764227|sita:101762761|sita:101771186|sita:101780238|sita:101763102|sita:101765061|	101764227|101762761|101771186|101780238|101763102|101765061|	http://www.genome.jp/kegg-bin/show_pathway?sita00950/sita:101762761%09red/sita:101780238%09red/sita:101763102%09red/sita:101765061%09red/sita:101764227%09red/sita:101771186%09red
Plant-pathogen interaction	KEGG PATHWAY	sita04626	19	191	0.00432309	0.0443116	Si002102m.g|Si024243m.g|Si026897m.g|Si028085m.g|Si031170m.g|Si026082m.g|Si039880m.g|Si004028m.g|Si027337m.g|Si025955m.g|Si031635m.g|Si037762m.g|Si011148m.g|Si003061m.g|Si031309m.g|Si025946m.g|Si003742m.g|Si026940m.g|Si026095m.g	sita:101779512|sita:101784551|sita:101766186|sita:101765605|sita:101786003|sita:101773873|sita:101786171|sita:101754754|sita:101755383|sita:101776993|sita:101764260|sita:101777573|sita:101752934|sita:101775710|sita:101774383|sita:101781713|sita:101756789|sita:101785755|sita:101785755|	101779512|101784551|101766186|101765605|101786003|101773873|101786171|101754754|101755383|101776993|101764260|101777573|101752934|101775710|101774383|101781713|101756789|101785755|101785755|	http://www.genome.jp/kegg-bin/show_pathway?sita04626/sita:101766186%09red/sita:101756789%09red/sita:101765605%09red/sita:101777573%09red/sita:101779512%09red/sita:101764260%09red/sita:101784551%09red/sita:101786003%09red/sita:101773873%09red/sita:101774383%09red/sita:101775710%09red/sita:101786171%09red/sita:101781713%09red/sita:101755383%09red/sita:101752934%09red/sita:101776993%09red/sita:10178…
Biosynthesis of secondary metabolites	KEGG PATHWAY	sita01110	72	1092	0.00711312	0.0648085	Si026211m.g|Si039828m.g|Si011100m.g|Si001958m.g|Si026232m.g|Si017675m.g|Si024711m.g|Si010609m.g|Si036439m.g|Si015803m.g|Si024703m.g|Si020718m.g|Si011978m.g|Si015117m.g|Si010412m.g|Si029887m.g|Si010487m.g|Si026726m.g|Si011734m.g|Si036567m.g|Si012885m.g|Si013579m.g|Si030661m.g|Si017888m.g|Si013647m.g|Si031051m.g|Si010671m.g|Si012313m.g|Si026639m.g|Si002396m.g|Si017526m.g|Si012543m.g|Si006289m.g|Si0…	sita:101771186|sita:101783234|sita:101782231|sita:101757720|sita:101780238|sita:101760583|sita:101776169|sita:101779806|sita:101776191|sita:101765061|sita:101770668|sita:101756102|sita:101755357|sita:101784783|sita:101770781|sita:101760763|sita:101782497|sita:101755772|sita:101774929|sita:101759461|sita:101756171|sita:101764227|sita:101772760|sita:101784079|sita:101762761|sita:101757638|sita:1017…	101771186|101783234|101782231|101757720|101780238|101760583|101776169|101779806|101776191|101765061|101770668|101756102|101755357|101784783|101770781|101760763|101782497|101755772|101774929|101759461|101756171|101764227|101772760|101784079|101762761|101757638|101762236|101772770|101761321|101775158|101765583|101762590|101784449|101760495|101782535|101768416|101763102|101783722|101777570|101764825…	http://www.genome.jp/kegg-bin/show_pathway?sita01110/sita:101762761%09red/sita:101784783%09red/sita:101784688%09red/sita:101756171%09red/sita:101757720%09red/sita:101756102%09red/sita:101756145%09red/sita:101752538%09red/sita:101763587%09red/sita:101765061%09red/sita:101776169%09red/sita:101783722%09red/sita:101768416%09red/sita:101755357%09red/sita:101777570%09red/sita:101780742%09red/sita:10175…
Tyrosine metabolism	KEGG PATHWAY	sita00350	6	46	0.0329922	0.257318	Si013579m.g|Si013647m.g|Si026211m.g|Si026232m.g|Si035392m.g|Si015803m.g	sita:101764227|sita:101762761|sita:101771186|sita:101780238|sita:101763102|sita:101765061|	101764227|101762761|101771186|101780238|101763102|101765061|	http://www.genome.jp/kegg-bin/show_pathway?sita00350/sita:101762761%09red/sita:101780238%09red/sita:101763102%09red/sita:101765061%09red/sita:101764227%09red/sita:101771186%09red
Glycine, serine and threonine metabolism	KEGG PATHWAY	sita00260	8	73	0.0345183	0.257318	Si011100m.g|Si001641m.g|Si006289m.g|Si026132m.g|Si004257m.g|Si026726m.g|Si011200m.g|Si012885m.g	sita:101782231|sita:101775690|sita:101784449|sita:101760495|sita:101776497|sita:101755772|sita:101763998|sita:101756171|	101782231|101775690|101784449|101760495|101776497|101755772|101763998|101756171|	http://www.genome.jp/kegg-bin/show_pathway?sita00260/sita:101760495%09red/sita:101755772%09red/sita:101756171%09red/sita:101776497%09red/sita:101782231%09red/sita:101784449%09red/sita:101775690%09red/sita:101763998%09red
Zeatin biosynthesis	KEGG PATHWAY	sita00908	4	27	0.054216	0.358736	Si010032m.g|Si010366m.g|Si024711m.g|Si029740m.g	sita:101778864|sita:101777225|sita:101776169|sita:101773859|	101778864|101777225|101776169|101773859|	http://www.genome.jp/kegg-bin/show_pathway?sita00908/sita:101773859%09red/sita:101777225%09red/sita:101778864%09red/sita:101776169%09red
Vitamin B6 metabolism	KEGG PATHWAY	sita00750	2	7	0.0627913	0.358736	Si017919m.g|Si020701m.g	sita:101785402|sita:101764753|	101785402|101764753|	http://www.genome.jp/kegg-bin/show_pathway?sita00750/sita:101764753%09red/sita:101785402%09red
Galactose metabolism	KEGG PATHWAY	sita00052	7	69	0.0632535	0.358736	Si005909m.g|Si024886m.g|Si012672m.g|Si017526m.g|Si021617m.g|Si000380m.g|Si008020m.g	sita:101771733|sita:101760295|sita:101771020|sita:101765583|sita:101782504|sita:101762997|sita:101763493|	101771733|101760295|101771020|101765583|101782504|101762997|101763493|	http://www.genome.jp/kegg-bin/show_pathway?sita00052/sita:101762997%09red/sita:101760295%09red/sita:101763493%09red/sita:101771733%09red/sita:101782504%09red/sita:101765583%09red/sita:101771020%09red
ABC transporters	KEGG PATHWAY	sita02010	4	29	0.0656224	0.358736	Si016411m.g|Si016122m.g|Si016918m.g|Si032403m.g	sita:101765168|sita:101774649|sita:101765168|sita:101783981|	101765168|101774649|101765168|101783981|	http://www.genome.jp/kegg-bin/show_pathway?sita02010/sita:101774649%09red/sita:101765168%09red/sita:101783981%09red
Glyoxylate and dicarboxylate metabolism	KEGG PATHWAY	sita00630	6	60	0.0862553	0.442058	Si023461m.g|Si026132m.g|Si009755m.g|Si026483m.g|Si010412m.g|Si011200m.g	sita:101770259|sita:101760495|sita:101786533|sita:101779031|sita:101770781|sita:101763998|	101770259|101760495|101786533|101779031|101770781|101763998|	http://www.genome.jp/kegg-bin/show_pathway?sita00630/sita:101760495%09red/sita:101770781%09red/sita:101770259%09red/sita:101786533%09red/sita:101779031%09red/sita:101763998%09red
Starch and sucrose metabolism	KEGG PATHWAY	sita00500	14	195	0.11002	0.530683	Si015818m.g|Si006695m.g|Si012639m.g|Si027629m.g|Si025907m.g|Si013282m.g|Si022119m.g|Si000314m.g|Si013755m.g|Si008671m.g|Si021617m.g|Si030204m.g|Si028218m.g|Si024819m.g	sita:101784504|sita:101773502|sita:101782643|sita:101774437|sita:101761271|sita:101768584|sita:101785335|sita:101772162|sita:101767247|sita:101783371|sita:101782504|sita:101776988|sita:101785535|sita:101775239|	101784504|101773502|101782643|101774437|101761271|101768584|101785335|101772162|101767247|101783371|101782504|101776988|101785535|101775239|	http://www.genome.jp/kegg-bin/show_pathway?sita00500/sita:101773502%09red/sita:101783371%09red/sita:101761271%09red/sita:101776988%09red/sita:101767247%09red/sita:101782643%09red/sita:101772162%09red/sita:101784504%09red/sita:101782504%09red/sita:101785335%09red/sita:101768584%09red/sita:101774437%09red/sita:101785535%09red/sita:101775239%09red
Nitrogen metabolism	KEGG PATHWAY	sita00910	3	33	0.234639	0.988568	Si016274m.g|Si008204m.g|Si020228m.g	sita:101754380|sita:101782548|sita:101768294|	101754380|101782548|101768294|	http://www.genome.jp/kegg-bin/show_pathway?sita00910/sita:101754380%09red/sita:101768294%09red/sita:101782548%09red
Monoterpenoid biosynthesis	KEGG PATHWAY	sita00902	2	18	0.238552	0.988568	Si017888m.g|Si011437m.g	sita:101784079|sita:101758858|	101784079|101758858|	http://www.genome.jp/kegg-bin/show_pathway?sita00902/sita:101758858%09red/sita:101784079%09red
Circadian rhythm - plant	KEGG PATHWAY	sita04712	4	50	0.243138	0.988568	Si011922m.g|Si002989m.g|Si009992m.g|Si010275m.g	sita:101783722|sita:101778144|sita:101774247|sita:101774247|	101783722|101778144|101774247|101774247|	http://www.genome.jp/kegg-bin/show_pathway?sita04712/sita:101774247%09red/sita:101783722%09red/sita:101778144%09red
Amino sugar and nucleotide sugar metabolism	KEGG PATHWAY	sita00520	9	139	0.25317	0.988568	Si015818m.g|Si010959m.g|Si010671m.g|Si024886m.g|Si002396m.g|Si026349m.g|Si010776m.g|Si000314m.g|Si020916m.g	sita:101784504|sita:101762375|sita:101762236|sita:101760295|sita:101775158|sita:101752538|sita:101763587|sita:101772162|sita:101766109|	101784504|101762375|101762236|101760295|101775158|101752538|101763587|101772162|101766109|	http://www.genome.jp/kegg-bin/show_pathway?sita00520/sita:101762236%09red/sita:101760295%09red/sita:101766109%09red/sita:101752538%09red/sita:101772162%09red/sita:101784504%09red/sita:101763587%09red/sita:101775158%09red/sita:101762375%09red
Cutin, suberine and wax biosynthesis	KEGG PATHWAY	sita00073	2	24	0.343446	0.998909	Si000914m.g|Si012313m.g	sita:101759222|sita:101772770|	101759222|101772770|	http://www.genome.jp/kegg-bin/show_pathway?sita00073/sita:101759222%09red/sita:101772770%09red
Cyanoamino acid metabolism	KEGG PATHWAY	sita00460	4	62	0.370132	0.998909	Si035064m.g|Si035156m.g|Si026132m.g|Si024819m.g	sita:101784688|sita:101783611|sita:101760495|sita:101775239|	101784688|101783611|101760495|101775239|	http://www.genome.jp/kegg-bin/show_pathway?sita00460/sita:101784688%09red/sita:101760495%09red/sita:101783611%09red/sita:101775239%09red
Phosphatidylinositol signaling system	KEGG PATHWAY	sita04070	4	63	0.38084	0.998909	Si037762m.g|Si017645m.g|Si003061m.g|Si031635m.g	sita:101777573|sita:101772461|sita:101775710|sita:101764260|	101777573|101772461|101775710|101764260|	http://www.genome.jp/kegg-bin/show_pathway?sita04070/sita:101777573%09red/sita:101764260%09red/sita:101775710%09red/sita:101772461%09red
Ether lipid metabolism	KEGG PATHWAY	sita00565	2	27	0.394362	0.998909	Si005131m.g|Si035206m.g	sita:101763129|sita:101774034|	101763129|101774034|	http://www.genome.jp/kegg-bin/show_pathway?sita00565/sita:101763129%09red/sita:101774034%09red
Degradation of aromatic compounds	KEGG PATHWAY	sita01220	1	10	0.408565	0.998909	Si001126m.g	sita:101768416|	101768416|	http://www.genome.jp/kegg-bin/show_pathway?sita01220/sita:101768416%09red
Sulfur relay system	KEGG PATHWAY	sita04122	1	12	0.462459	0.998909	Si010201m.g	sita:101759807|	101759807|	http://www.genome.jp/kegg-bin/show_pathway?sita04122/sita:101759807%09red
Sphingolipid metabolism	KEGG PATHWAY	sita00600	2	32	0.47485	0.998909	Si004913m.g|Si002567m.g	sita:101787004|sita:101768829|	101787004|101768829|	http://www.genome.jp/kegg-bin/show_pathway?sita00600/sita:101768829%09red/sita:101787004%09red
Thiamine metabolism	KEGG PATHWAY	sita00730	1	13	0.487539	0.998909	Si006473m.g	sita:101752840|	101752840|	http://www.genome.jp/kegg-bin/show_pathway?sita00730/sita:101752840%09red
Inositol phosphate metabolism	KEGG PATHWAY	sita00562	3	53	0.488025	0.998909	Si005131m.g|Si017645m.g|Si035206m.g	sita:101763129|sita:101772461|sita:101774034|	101763129|101772461|101774034|	http://www.genome.jp/kegg-bin/show_pathway?sita00562/sita:101763129%09red/sita:101774034%09red/sita:101772461%09red
SNARE interactions in vesicular transport	KEGG PATHWAY	sita04130	2	33	0.490164	0.998909	Si012549m.g|Si019107m.g	sita:101775208|sita:101767904|	101775208|101767904|	http://www.genome.jp/kegg-bin/show_pathway?sita04130/sita:101775208%09red/sita:101767904%09red
Pentose and glucuronate interconversions	KEGG PATHWAY	sita00040	3	54	0.499903	0.998909	Si028218m.g|Si030204m.g|Si024886m.g	sita:101785535|sita:101776988|sita:101760295|	101785535|101776988|101760295|	http://www.genome.jp/kegg-bin/show_pathway?sita00040/sita:101776988%09red/sita:101785535%09red/sita:101760295%09red
Pyrimidine metabolism	KEGG PATHWAY	sita00240	7	137	0.509679	0.998909	Si014445m.g|Si026337m.g|Si028000m.g|Si018628m.g|Si037463m.g|Si002312m.g|Si018619m.g	sita:101781643|sita:101769705|sita:101770061|sita:101763008|sita:101764341|sita:101753281|sita:101765044|	101781643|101769705|101770061|101763008|101764341|101753281|101765044|	http://www.genome.jp/kegg-bin/show_pathway?sita00240/sita:101763008%09red/sita:101765044%09red/sita:101764341%09red/sita:101769705%09red/sita:101770061%09red/sita:101753281%09red/sita:101781643%09red
RNA polymerase	KEGG PATHWAY	sita03020	3	55	0.511639	0.998909	Si018628m.g|Si018619m.g|Si028000m.g	sita:101763008|sita:101765044|sita:101770061|	101763008|101765044|101770061|	http://www.genome.jp/kegg-bin/show_pathway?sita03020/sita:101770061%09red/sita:101765044%09red/sita:101763008%09red
Brassinosteroid biosynthesis	KEGG PATHWAY	sita00905	1	15	0.53425	0.998909	Si020132m.g	sita:101756376|	101756376|	http://www.genome.jp/kegg-bin/show_pathway?sita00905/sita:101756376%09red
Metabolic pathways	KEGG PATHWAY	sita01100	95	1956	0.545583	0.998909	Si039828m.g|Si011100m.g|Si001641m.g|Si017526m.g|Si026232m.g|Si025907m.g|Si020718m.g|Si011978m.g|Si001126m.g|Si026639m.g|Si026132m.g|Si035392m.g|Si015818m.g|Si022729m.g|Si004002m.g|Si004257m.g|Si017919m.g|Si006473m.g|Si005131m.g|Si017675m.g|Si009755m.g|Si021617m.g|Si010487m.g|Si026726m.g|Si011734m.g|Si012885m.g|Si013579m.g|Si037463m.g|Si018619m.g|Si010275m.g|Si030502m.g|Si024886m.g|Si018628m.g|Si0…	sita:101783234|sita:101782231|sita:101775690|sita:101765583|sita:101780238|sita:101761271|sita:101756102|sita:101755357|sita:101768416|sita:101761321|sita:101760495|sita:101763102|sita:101784504|sita:101781172|sita:101781099|sita:101776497|sita:101785402|sita:101752840|sita:101763129|sita:101760583|sita:101786533|sita:101782504|sita:101782497|sita:101755772|sita:101774929|sita:101756171|sita:1017…	101783234|101782231|101775690|101765583|101780238|101761271|101756102|101755357|101768416|101761321|101760495|101763102|101784504|101781172|101781099|101776497|101785402|101752840|101763129|101760583|101786533|101782504|101782497|101755772|101774929|101756171|101764227|101764341|101765044|101774247|101781542|101760295|101763008|101785869|101775401|101763195|101755294|101772461|101774247|101771020…	http://www.genome.jp/kegg-bin/show_pathway?sita01100/sita:101756171%09red/sita:101772309%09red/sita:101784449%09red/sita:101782643%09red/sita:101776988%09red/sita:101772461%09red/sita:101763195%09red/sita:101781172%09red/sita:101756102%09red/sita:101766810%09red/sita:101774929%09red/sita:101781099%09red/sita:101781697%09red/sita:101782497%09red/sita:101777158%09red/sita:101783371%09red/sita:10176…
beta-Alanine metabolism	KEGG PATHWAY	sita00410	2	37	0.548523	0.998909	Si005192m.g|Si028223m.g	sita:101782987|sita:101781697|	101782987|101781697|	http://www.genome.jp/kegg-bin/show_pathway?sita00410/sita:101782987%09red/sita:101781697%09red
Linoleic acid metabolism	KEGG PATHWAY	sita00591	1	16	0.555986	0.998909	Si003946m.g	sita:101757730|	101757730|	http://www.genome.jp/kegg-bin/show_pathway?sita00591/sita:101757730%09red
Lysine degradation	KEGG PATHWAY	sita00310	2	38	0.562363	0.998909	Si004257m.g|Si001641m.g	sita:101776497|sita:101775690|	101776497|101775690|	http://www.genome.jp/kegg-bin/show_pathway?sita00310/sita:101775690%09red/sita:101776497%09red
Ubiquinone and other terpenoid-quinone biosynthesis	KEGG PATHWAY	sita00130	2	40	0.589121	0.998909	Si009584m.g|Si001126m.g	sita:101775054|sita:101768416|	101775054|101768416|	http://www.genome.jp/kegg-bin/show_pathway?sita00130/sita:101775054%09red/sita:101768416%09red
One carbon pool by folate	KEGG PATHWAY	sita00670	1	18	0.596468	0.998909	Si026132m.g	sita:101760495|	101760495|	http://www.genome.jp/kegg-bin/show_pathway?sita00670/sita:101760495%09red
Terpenoid backbone biosynthesis	KEGG PATHWAY	sita00900	3	65	0.620223	0.998909	Si012543m.g|Si030661m.g|Si004002m.g	sita:101762590|sita:101772760|sita:101781099|	101762590|101772760|101781099|	http://www.genome.jp/kegg-bin/show_pathway?sita00900/sita:101772760%09red/sita:101781099%09red/sita:101762590%09red
Propanoate metabolism	KEGG PATHWAY	sita00640	1	20	0.633266	0.998909	Si028223m.g	sita:101781697|	101781697|	http://www.genome.jp/kegg-bin/show_pathway?sita00640/sita:101781697%09red
Ubiquitin mediated proteolysis	KEGG PATHWAY	sita04120	6	138	0.668016	0.998909	Si013562m.g|Si018591m.g|Si007377m.g|Si003062m.g|Si002091m.g|Si038308m.g	sita:101772615|sita:101780726|sita:101778932|sita:101754884|sita:101767081|sita:101753352|	101772615|101780726|101778932|101754884|101767081|101753352|	http://www.genome.jp/kegg-bin/show_pathway?sita04120/sita:101772615%09red/sita:101754884%09red/sita:101767081%09red/sita:101780726%09red/sita:101753352%09red/sita:101778932%09red
Cysteine and methionine metabolism	KEGG PATHWAY	sita00270	4	94	0.676192	0.998909	Si030502m.g|Si006949m.g|Si030501m.g|Si022729m.g	sita:101781542|sita:101785643|sita:101780742|sita:101781172|	101781542|101785643|101780742|101781172|	http://www.genome.jp/kegg-bin/show_pathway?sita00270/sita:101781172%09red/sita:101785643%09red/sita:101781542%09red/sita:101780742%09red
Diterpenoid biosynthesis	KEGG PATHWAY	sita00904	1	23	0.682278	0.998909	Si012158m.g	sita:101760479|	101760479|	http://www.genome.jp/kegg-bin/show_pathway?sita00904/sita:101760479%09red
Pantothenate and CoA biosynthesis	KEGG PATHWAY	sita00770	1	25	0.711264	0.998909	Si002982m.g	sita:101771111|	101771111|	http://www.genome.jp/kegg-bin/show_pathway?sita00770/sita:101771111%09red
Tropane, piperidine and pyridine alkaloid biosynthesis	KEGG PATHWAY	sita00960	1	25	0.711264	0.998909	Si002515m.g	sita:101766810|	101766810|	http://www.genome.jp/kegg-bin/show_pathway?sita00960/sita:101766810%09red
alpha-Linolenic acid metabolism	KEGG PATHWAY	sita00592	2	51	0.714504	0.998909	Si001933m.g|Si022226m.g	sita:101763536|sita:101760095|	101763536|101760095|	http://www.genome.jp/kegg-bin/show_pathway?sita00592/sita:101760095%09red/sita:101763536%09red
Basal transcription factors	KEGG PATHWAY	sita03022	2	52	0.724144	0.998909	Si022741m.g|Si035217m.g	sita:101753362|sita:101769642|	101753362|101769642|	http://www.genome.jp/kegg-bin/show_pathway?sita03022/sita:101769642%09red/sita:101753362%09red
Homologous recombination	KEGG PATHWAY	sita03440	2	55	0.751425	0.998909	Si000491m.g|Si014445m.g	sita:101758816|sita:101781643|	101758816|101781643|	http://www.genome.jp/kegg-bin/show_pathway?sita03440/sita:101758816%09red/sita:101781643%09red
Glycolysis / Gluconeogenesis	KEGG PATHWAY	sita00010	5	135	0.787438	0.998909	Si012672m.g|Si026726m.g|Si017526m.g|Si012885m.g|Si011100m.g	sita:101771020|sita:101755772|sita:101765583|sita:101756171|sita:101782231|	101771020|101755772|101765583|101756171|101782231|	http://www.genome.jp/kegg-bin/show_pathway?sita00010/sita:101782231%09red/sita:101756171%09red/sita:101771020%09red/sita:101755772%09red/sita:101765583%09red
Carotenoid biosynthesis	KEGG PATHWAY	sita00906	1	32	0.793447	0.998909	Si024703m.g	sita:101770668|	101770668|	http://www.genome.jp/kegg-bin/show_pathway?sita00906/sita:101770668%09red
Protein processing in endoplasmic reticulum	KEGG PATHWAY	sita04141	8	213	0.814647	0.998909	Si026891m.g|Si003160m.g|Si014889m.g|Si007377m.g|Si038751m.g|Si007151m.g|Si005062m.g|Si038308m.g	sita:101768489|sita:101777313|sita:101782647|sita:101778932|sita:101773099|sita:101769739|sita:101773385|sita:101753352|	101768489|101777313|101782647|101778932|101773099|101769739|101773385|101753352|	http://www.genome.jp/kegg-bin/show_pathway?sita04141/sita:101769739%09red/sita:101768489%09red/sita:101773385%09red/sita:101777313%09red/sita:101782647%09red/sita:101753352%09red/sita:101773099%09red/sita:101778932%09red
Peroxisome	KEGG PATHWAY	sita04146	3	93	0.83134	0.998909	Si004257m.g|Si001641m.g|Si010412m.g	sita:101776497|sita:101775690|sita:101770781|	101776497|101775690|101770781|	http://www.genome.jp/kegg-bin/show_pathway?sita04146/sita:101776497%09red/sita:101770781%09red/sita:101775690%09red
Sulfur metabolism	KEGG PATHWAY	sita00920	1	37	0.837419	0.998909	Si006949m.g	sita:101785643|	101785643|	http://www.genome.jp/kegg-bin/show_pathway?sita00920/sita:101785643%09red
Arginine and proline metabolism	KEGG PATHWAY	sita00330	2	68	0.844283	0.998909	Si005192m.g|Si016654m.g	sita:101782987|sita:101763965|	101782987|101763965|	http://www.genome.jp/kegg-bin/show_pathway?sita00330/sita:101782987%09red/sita:101763965%09red
Base excision repair	KEGG PATHWAY	sita03410	1	39	0.85227	0.998909	Si014445m.g	sita:101781643|	101781643|	http://www.genome.jp/kegg-bin/show_pathway?sita03410/sita:101781643%09red
Mismatch repair	KEGG PATHWAY	sita03430	1	39	0.85227	0.998909	Si014445m.g	sita:101781643|	101781643|	http://www.genome.jp/kegg-bin/show_pathway?sita03430/sita:101781643%09red
Carbon metabolism	KEGG PATHWAY	sita01200	9	248	0.852683	0.998909	Si011100m.g|Si023461m.g|Si028223m.g|Si026132m.g|Si009755m.g|Si026483m.g|Si026726m.g|Si012885m.g|Si006949m.g	sita:101782231|sita:101770259|sita:101781697|sita:101760495|sita:101786533|sita:101779031|sita:101755772|sita:101756171|sita:101785643|	101782231|101770259|101781697|101760495|101786533|101779031|101755772|101756171|101785643|	http://www.genome.jp/kegg-bin/show_pathway?sita01200/sita:101785643%09red/sita:101779031%09red/sita:101756171%09red/sita:101755772%09red/sita:101782231%09red/sita:101770259%09red/sita:101786533%09red/sita:101760495%09red/sita:101781697%09red
Glycerophospholipid metabolism	KEGG PATHWAY	sita00564	3	98	0.855991	0.998909	Si005131m.g|Si004153m.g|Si035206m.g	sita:101763129|sita:101772309|sita:101774034|	101763129|101772309|101774034|	http://www.genome.jp/kegg-bin/show_pathway?sita00564/sita:101763129%09red/sita:101774034%09red/sita:101772309%09red
Fatty acid elongation	KEGG PATHWAY	sita00062	1	40	0.859179	0.998909	Si001213m.g	sita:101753278|	101753278|	http://www.genome.jp/kegg-bin/show_pathway?sita00062/sita:101753278%09red
Ascorbate and aldarate metabolism	KEGG PATHWAY	sita00053	1	40	0.859179	0.998909	Si024886m.g	sita:101760295|	101760295|	http://www.genome.jp/kegg-bin/show_pathway?sita00053/sita:101760295%09red
Steroid biosynthesis	KEGG PATHWAY	sita00100	1	44	0.883738	0.998909	Si001098m.g	sita:101770311|	101770311|	http://www.genome.jp/kegg-bin/show_pathway?sita00100/sita:101770311%09red
Valine, leucine and isoleucine degradation	KEGG PATHWAY	sita00280	1	44	0.883738	0.998909	Si028223m.g	sita:101781697|	101781697|	http://www.genome.jp/kegg-bin/show_pathway?sita00280/sita:101781697%09red
Photosynthesis	KEGG PATHWAY	sita00195	2	81	0.904537	0.998909	Si012451m.g|Si003262m.g	sita:19526747|sita:101775558|	19526747|101775558|	http://www.genome.jp/kegg-bin/show_pathway?sita00195/sita:19526747%09red/sita:101775558%09red
Purine metabolism	KEGG PATHWAY	sita00230	5	166	0.905736	0.998909	Si026337m.g|Si018628m.g|Si018619m.g|Si028000m.g|Si014445m.g	sita:101769705|sita:101763008|sita:101765044|sita:101770061|sita:101781643|	101769705|101763008|101765044|101770061|101781643|	http://www.genome.jp/kegg-bin/show_pathway?sita00230/sita:101770061%09red/sita:101765044%09red/sita:101769705%09red/sita:101781643%09red/sita:101763008%09red
Phenylalanine, tyrosine and tryptophan biosynthesis	KEGG PATHWAY	sita00400	1	51	0.916878	0.998909	Si006289m.g	sita:101784449|	101784449|	http://www.genome.jp/kegg-bin/show_pathway?sita00400/sita:101784449%09red
DNA replication	KEGG PATHWAY	sita03030	1	54	0.928016	0.998909	Si014445m.g	sita:101781643|	101781643|	http://www.genome.jp/kegg-bin/show_pathway?sita03030/sita:101781643%09red
Fructose and mannose metabolism	KEGG PATHWAY	sita00051	1	57	0.937664	0.998909	Si026349m.g	sita:101752538|	101752538|	http://www.genome.jp/kegg-bin/show_pathway?sita00051/sita:101752538%09red
Protein export	KEGG PATHWAY	sita03060	1	61	0.948551	0.998909	Si014889m.g	sita:101782647|	101782647|	http://www.genome.jp/kegg-bin/show_pathway?sita03060/sita:101782647%09red
Nucleotide excision repair	KEGG PATHWAY	sita03420	1	62	0.950962	0.998909	Si014445m.g	sita:101781643|	101781643|	http://www.genome.jp/kegg-bin/show_pathway?sita03420/sita:101781643%09red
Ribosome	KEGG PATHWAY	sita03010	9	323	0.975074	0.998909	Si033140m.g|Si023304m.g|Si039832m.g|Si037316m.g|Si007516m.g|Si003072m.g|Si031453m.g|Si014695m.g|Si037330m.g	sita:101763849|sita:101786030|sita:101781484|sita:101764465|sita:101782954|sita:101754614|sita:101776005|sita:101773836|sita:101779728|	101763849|101786030|101781484|101764465|101782954|101754614|101776005|101773836|101779728|	http://www.genome.jp/kegg-bin/show_pathway?sita03010/sita:101786030%09red/sita:101782954%09red/sita:101776005%09red/sita:101754614%09red/sita:101764465%09red/sita:101763849%09red/sita:101773836%09red/sita:101779728%09red/sita:101781484%09red
Biosynthesis of amino acids	KEGG PATHWAY	sita01230	6	242	0.976834	0.998909	Si011100m.g|Si006289m.g|Si026132m.g|Si006949m.g|Si026726m.g|Si012885m.g	sita:101782231|sita:101784449|sita:101760495|sita:101785643|sita:101755772|sita:101756171|	101782231|101784449|101760495|101785643|101755772|101756171|	http://www.genome.jp/kegg-bin/show_pathway?sita01230/sita:101785643%09red/sita:101760495%09red/sita:101755772%09red/sita:101756171%09red/sita:101782231%09red/sita:101784449%09red
Carbon fixation in photosynthetic organisms	KEGG PATHWAY	sita00710	1	81	0.980315	0.998909	Si023461m.g	sita:101770259|	101770259|	http://www.genome.jp/kegg-bin/show_pathway?sita00710/sita:101770259%09red
Pyruvate metabolism	KEGG PATHWAY	sita00620	1	83	0.98212	0.998909	Si009755m.g	sita:101786533|	101786533|	http://www.genome.jp/kegg-bin/show_pathway?sita00620/sita:101786533%09red
RNA transport	KEGG PATHWAY	sita03013	3	174	0.990348	0.998909	Si028423m.g|Si017880m.g|Si039248m.g	sita:101756843|sita:101759898|sita:101774945|	101756843|101759898|101774945|	http://www.genome.jp/kegg-bin/show_pathway?sita03013/sita:101774945%09red/sita:101756843%09red/sita:101759898%09red
mRNA surveillance pathway	KEGG PATHWAY	sita03015	1	108	0.994634	0.998909	Si005439m.g	sita:101778653|	101778653|	http://www.genome.jp/kegg-bin/show_pathway?sita03015/sita:101778653%09red
RNA degradation	KEGG PATHWAY	sita03018	1	111	0.995357	0.998909	Si013918m.g	sita:101783297|	101783297|	http://www.genome.jp/kegg-bin/show_pathway?sita03018/sita:101783297%09red
Endocytosis	KEGG PATHWAY	sita04144	1	130	0.998144	0.998909	Si013562m.g	sita:101772615|	101772615|	http://www.genome.jp/kegg-bin/show_pathway?sita04144/sita:101772615%09red
Spliceosome	KEGG PATHWAY	sita03040	2	186	0.998784	0.998909	Si037445m.g|Si027581m.g	sita:101780528|sita:101778901|	101780528|101778901|	http://www.genome.jp/kegg-bin/show_pathway?sita03040/sita:101780528%09red/sita:101778901%09red
Oxidative phosphorylation	KEGG PATHWAY	sita00190	1	141	0.998909	0.998909	Si000395m.g	sita:101768410|	101768410|	http://www.genome.jp/kegg-bin/show_pathway?sita00190/sita:101768410%09red
--------------------
#Term	Database	ID	Input number	Background number	P-Value	Corrected P-Value	Input	KEGG_ID/KO	Entrez_ID	Hyperlink
--------------------
#Term	Database	ID	Input number	Background number	P-Value	Corrected P-Value	Input	KEGG_ID/KO	Entrez_ID	Hyperlink
--------------------

## Sheet: YG2T vs An04T down.DEG_KEGG
##Databases: KEGG PATHWAY
##Statistical test method: hypergeometric test / Fisher's exact test
##FDR correction method: Benjamini and Hochberg
#Term	Database	ID	Input number	Background number	P-Value	Corrected P-Value	Input	KEGG_ID/KO	Entrez_ID	Hyperlink
Photosynthesis - antenna proteins	KEGG PATHWAY	sita00196	8	15	5.00761e-07	3.95601e-05	Si030845m.g|Si010905m.g|Si026725m.g|Si014351m.g|Si037076m.g|Si030861m.g|Si030702m.g|Si007049m.g	sita:101780217|sita:101767264|sita:101776711|sita:101768994|sita:101782406|sita:101759407|sita:101783042|sita:101782960|	101780217|101767264|101776711|101768994|101782406|101759407|101783042|101782960|	http://www.genome.jp/kegg-bin/show_pathway?sita00196/sita:101767264%09red/sita:101768994%09red/sita:101759407%09red/sita:101782960%09red/sita:101783042%09red/sita:101782406%09red/sita:101780217%09red/sita:101776711%09red
Carbon metabolism	KEGG PATHWAY	sita01200	22	248	0.000124918	0.00493425	Si026480m.g|Si027453m.g|Si031419m.g|Si023465m.g|Si039110m.g|Si026854m.g|Si006788m.g|Si027302m.g|Si010287m.g|Si027613m.g|Si010261m.g|Si027314m.g|Si036978m.g|Si017215m.g|Si013632m.g|Si029221m.g|Si010312m.g|Si005789m.g|Si023677m.g|Si009666m.g|Si001775m.g|Si031029m.g	sita:101754815|sita:101782231|sita:101769537|sita:101763632|sita:101782013|sita:101775234|sita:101753657|sita:101760769|sita:101762778|sita:101757916|sita:101774537|sita:101757519|sita:101757563|sita:101786489|sita:101754520|sita:101769537|sita:101754815|sita:101778256|sita:101760933|sita:101778188|sita:101753539|sita:101769537|	101754815|101782231|101769537|101763632|101782013|101775234|101753657|101760769|101762778|101757916|101774537|101757519|101757563|101786489|101754520|101769537|101754815|101778256|101760933|101778188|101753539|101769537|	http://www.genome.jp/kegg-bin/show_pathway?sita01200/sita:101774537%09red/sita:101754520%09red/sita:101757519%09red/sita:101760933%09red/sita:101763632%09red/sita:101782231%09red/sita:101778256%09red/sita:101762778%09red/sita:101757563%09red/sita:101769537%09red/sita:101753657%09red/sita:101754815%09red/sita:101757916%09red/sita:101753539%09red/sita:101775234%09red/sita:101778188%09red/sita:10178…
Carbon fixation in photosynthetic organisms	KEGG PATHWAY	sita00710	9	81	0.00332891	0.0876614	Si013632m.g|Si026480m.g|Si010312m.g|Si005789m.g|Si023677m.g|Si010261m.g|Si010287m.g|Si023465m.g|Si001775m.g	sita:101754520|sita:101754815|sita:101754815|sita:101778256|sita:101760933|sita:101774537|sita:101762778|sita:101763632|sita:101753539|	101754520|101754815|101754815|101778256|101760933|101774537|101762778|101763632|101753539|	http://www.genome.jp/kegg-bin/show_pathway?sita00710/sita:101754520%09red/sita:101760933%09red/sita:101763632%09red/sita:101762778%09red/sita:101778256%09red/sita:101754815%09red/sita:101774537%09red/sita:101753539%09red
Porphyrin and chlorophyll metabolism	KEGG PATHWAY	sita00860	6	43	0.00589951	0.116515	Si017037m.g|Si009191m.g|Si001632m.g|Si036733m.g|Si013681m.g|Si002405m.g	sita:101784760|sita:101786123|sita:101773118|sita:101763667|sita:101765317|sita:101767227|	101784760|101786123|101773118|101763667|101765317|101767227|	http://www.genome.jp/kegg-bin/show_pathway?sita00860/sita:101773118%09red/sita:101765317%09red/sita:101763667%09red/sita:101786123%09red/sita:101784760%09red/sita:101767227%09red
Nitrogen metabolism	KEGG PATHWAY	sita00910	5	33	0.00864977	0.132964	Si022118m.g|Si019545m.g|Si016894m.g|Si016891m.g|Si019646m.g	sita:101764285|sita:101767080|sita:101760340|sita:101768294|sita:101760744|	101764285|101767080|101760340|101768294|101760744|	http://www.genome.jp/kegg-bin/show_pathway?sita00910/sita:101760744%09red/sita:101760340%09red/sita:101767080%09red/sita:101764285%09red/sita:101768294%09red
Glycolysis / Gluconeogenesis	KEGG PATHWAY	sita00010	11	135	0.0106826	0.132964	Si029221m.g|Si039110m.g|Si010312m.g|Si027453m.g|Si027314m.g|Si027302m.g|Si026480m.g|Si031419m.g|Si027613m.g|Si026854m.g|Si031029m.g	sita:101769537|sita:101782013|sita:101754815|sita:101782231|sita:101757519|sita:101760769|sita:101754815|sita:101769537|sita:101757916|sita:101775234|sita:101769537|	101769537|101782013|101754815|101782231|101757519|101760769|101754815|101769537|101757916|101775234|101769537|	http://www.genome.jp/kegg-bin/show_pathway?sita00010/sita:101769537%09red/sita:101757519%09red/sita:101782231%09red/sita:101754815%09red/sita:101757916%09red/sita:101775234%09red/sita:101782013%09red/sita:101760769%09red
Pyruvate metabolism	KEGG PATHWAY	sita00620	8	83	0.0117816	0.132964	Si013632m.g|Si029221m.g|Si039110m.g|Si005789m.g|Si023677m.g|Si027302m.g|Si031419m.g|Si031029m.g	sita:101754520|sita:101769537|sita:101782013|sita:101778256|sita:101760933|sita:101760769|sita:101769537|sita:101769537|	101754520|101769537|101782013|101778256|101760933|101760769|101769537|101769537|	http://www.genome.jp/kegg-bin/show_pathway?sita00620/sita:101769537%09red/sita:101760933%09red/sita:101778256%09red/sita:101754520%09red/sita:101782013%09red/sita:101760769%09red
Glycine, serine and threonine metabolism	KEGG PATHWAY	sita00260	7	73	0.0183875	0.181577	Si023470m.g|Si027453m.g|Si027314m.g|Si009411m.g|Si004098m.g|Si027613m.g|Si026854m.g	sita:101766600|sita:101782231|sita:101757519|sita:101784250|sita:101754874|sita:101757916|sita:101775234|	101766600|101782231|101757519|101784250|101754874|101757916|101775234|	http://www.genome.jp/kegg-bin/show_pathway?sita00260/sita:101757519%09red/sita:101782231%09red/sita:101757916%09red/sita:101775234%09red/sita:101754874%09red/sita:101784250%09red/sita:101766600%09red
Glyoxylate and dicarboxylate metabolism	KEGG PATHWAY	sita00630	6	60	0.0238051	0.208955	Si023470m.g|Si022118m.g|Si010403m.g|Si004098m.g|Si023465m.g|Si016999m.g	sita:101766600|sita:101764285|sita:101783973|sita:101754874|sita:101763632|sita:101775718|	101766600|101764285|101783973|101754874|101763632|101775718|	http://www.genome.jp/kegg-bin/show_pathway?sita00630/sita:101763632%09red/sita:101764285%09red/sita:101754874%09red/sita:101766600%09red/sita:101775718%09red/sita:101783973%09red
Biosynthesis of amino acids	KEGG PATHWAY	sita01230	14	242	0.0527918	0.417056	Si029221m.g|Si039110m.g|Si010312m.g|Si022118m.g|Si027453m.g|Si006788m.g|Si027314m.g|Si027302m.g|Si026480m.g|Si031419m.g|Si027613m.g|Si026370m.g|Si026854m.g|Si031029m.g	sita:101769537|sita:101782013|sita:101754815|sita:101764285|sita:101782231|sita:101753657|sita:101757519|sita:101760769|sita:101754815|sita:101769537|sita:101757916|sita:101782097|sita:101775234|sita:101769537|	101769537|101782013|101754815|101764285|101782231|101753657|101757519|101760769|101754815|101769537|101757916|101782097|101775234|101769537|	http://www.genome.jp/kegg-bin/show_pathway?sita01230/sita:101769537%09red/sita:101757519%09red/sita:101782231%09red/sita:101782097%09red/sita:101764285%09red/sita:101753657%09red/sita:101754815%09red/sita:101757916%09red/sita:101775234%09red/sita:101782013%09red/sita:101760769%09red
Biosynthesis of secondary metabolites	KEGG PATHWAY	sita01110	47	1092	0.0868221	0.623541	Si026480m.g|Si001632m.g|Si034768m.g|Si027453m.g|Si009191m.g|Si015660m.g|Si009411m.g|Si031419m.g|Si037875m.g|Si023470m.g|Si013366m.g|Si034958m.g|Si039110m.g|Si026675m.g|Si026854m.g|Si036733m.g|Si027302m.g|Si015621m.g|Si004098m.g|Si027613m.g|Si022125m.g|Si016999m.g|Si032668m.g|Si017037m.g|Si030593m.g|Si008985m.g|Si016615m.g|Si027314m.g|Si040226m.g|Si022667m.g|Si016614m.g|Si036978m.g|Si030618m.g|Si0…	sita:101754815|sita:101773118|sita:101770526|sita:101782231|sita:101786123|sita:101778298|sita:101784250|sita:101769537|sita:101762706|sita:101766600|sita:101763558|sita:101782427|sita:101782013|sita:101786936|sita:101775234|sita:101763667|sita:101760769|sita:101771388|sita:101754874|sita:101757916|sita:101761340|sita:101775718|sita:101756273|sita:101784760|sita:101777526|sita:101776169|sita:1017…	101754815|101773118|101770526|101782231|101786123|101778298|101784250|101769537|101762706|101766600|101763558|101782427|101782013|101786936|101775234|101763667|101760769|101771388|101754874|101757916|101761340|101775718|101756273|101784760|101777526|101776169|101752607|101757519|101758858|101781049|101786482|101757563|101762088|101786489|101777113|101770692|101769537|101754815|101755700|101783253…	http://www.genome.jp/kegg-bin/show_pathway?sita01110/sita:101773118%09red/sita:101762706%09red/sita:101763667%09red/sita:101761340%09red/sita:101755700%09red/sita:101752607%09red/sita:101784250%09red/sita:101774347%09red/sita:101770526%09red/sita:101770692%09red/sita:101757519%09red/sita:101778334%09red/sita:101778298%09red/sita:101762088%09red/sita:101786123%09red/sita:101782427%09red/sita:10178…
Circadian rhythm - plant	KEGG PATHWAY	sita04712	4	50	0.109296	0.689278	Si033984m.g|Si034368m.g|Si014685m.g|Si013398m.g	sita:101775110|sita:101754198|sita:101764638|sita:101764638|	101775110|101754198|101764638|101764638|	http://www.genome.jp/kegg-bin/show_pathway?sita04712/sita:101764638%09red/sita:101775110%09red/sita:101754198%09red
Pentose phosphate pathway	KEGG PATHWAY	sita00030	4	52	0.120646	0.689278	Si036978m.g|Si026480m.g|Si009666m.g|Si010312m.g	sita:101757563|sita:101754815|sita:101778188|sita:101754815|	101757563|101754815|101778188|101754815|	http://www.genome.jp/kegg-bin/show_pathway?sita00030/sita:101757563%09red/sita:101778188%09red/sita:101754815%09red
Ubiquitin mediated proteolysis	KEGG PATHWAY	sita04120	8	138	0.12215	0.689278	Si005171m.g|Si025512m.g|Si030439m.g|Si004105m.g|Si030815m.g|Si017105m.g|Si004756m.g|Si033202m.g	sita:101757739|sita:101765922|sita:101786798|sita:101752726|sita:101786798|sita:101782034|sita:101770307|sita:101786798|	101757739|101765922|101786798|101752726|101786798|101782034|101770307|101786798|	http://www.genome.jp/kegg-bin/show_pathway?sita04120/sita:101782034%09red/sita:101786798%09red/sita:101757739%09red/sita:101770307%09red/sita:101752726%09red/sita:101765922%09red
Monoterpenoid biosynthesis	KEGG PATHWAY	sita00902	2	18	0.145668	0.745921	Si030618m.g|Si040226m.g	sita:101762088|sita:101758858|	101762088|101758858|	http://www.genome.jp/kegg-bin/show_pathway?sita00902/sita:101762088%09red/sita:101758858%09red
Fructose and mannose metabolism	KEGG PATHWAY	sita00051	4	57	0.151073	0.745921	Si009430m.g|Si026480m.g|Si037875m.g|Si010312m.g	sita:101772907|sita:101754815|sita:101762706|sita:101754815|	101772907|101754815|101762706|101754815|	http://www.genome.jp/kegg-bin/show_pathway?sita00051/sita:101762706%09red/sita:101772907%09red/sita:101754815%09red
Terpenoid backbone biosynthesis	KEGG PATHWAY	sita00900	4	65	0.204903	0.920612	Si022125m.g|Si015621m.g|Si015389m.g|Si017037m.g	sita:101761340|sita:101771388|sita:101778463|sita:101784760|	101761340|101771388|101778463|101784760|	http://www.genome.jp/kegg-bin/show_pathway?sita00900/sita:101761340%09red/sita:101771388%09red/sita:101784760%09red/sita:101778463%09red
Steroid biosynthesis	KEGG PATHWAY	sita00100	3	44	0.212035	0.920612	Si016614m.g|Si016615m.g|Si002262m.g	sita:101786482|sita:101752607|sita:101762442|	101786482|101752607|101762442|	http://www.genome.jp/kegg-bin/show_pathway?sita00100/sita:101762442%09red/sita:101786482%09red/sita:101752607%09red
Tropane, piperidine and pyridine alkaloid biosynthesis	KEGG PATHWAY	sita00960	2	25	0.231853	0.920612	Si026370m.g|Si009411m.g	sita:101782097|sita:101784250|	101782097|101784250|	http://www.genome.jp/kegg-bin/show_pathway?sita00960/sita:101784250%09red/sita:101782097%09red
Plant-pathogen interaction	KEGG PATHWAY	sita04626	9	191	0.236952	0.920612	Si035094m.g|Si026386m.g|Si025947m.g|Si028838m.g|Si027218m.g|Si028083m.g|Si013219m.g|Si026886m.g|Si020732m.g	sita:101774986|sita:101755215|sita:101767286|sita:101773037|sita:101767283|sita:101767283|sita:101774904|sita:101782515|sita:101762665|	101774986|101755215|101767286|101773037|101767283|101767283|101774904|101782515|101762665|	http://www.genome.jp/kegg-bin/show_pathway?sita04626/sita:101773037%09red/sita:101782515%09red/sita:101767283%09red/sita:101767286%09red/sita:101755215%09red/sita:101774904%09red/sita:101762665%09red/sita:101774986%09red
Isoquinoline alkaloid biosynthesis	KEGG PATHWAY	sita00950	2	27	0.257169	0.920612	Si026370m.g|Si009411m.g	sita:101782097|sita:101784250|	101782097|101784250|	http://www.genome.jp/kegg-bin/show_pathway?sita00950/sita:101784250%09red/sita:101782097%09red
alpha-Linolenic acid metabolism	KEGG PATHWAY	sita00592	3	51	0.275699	0.920612	Si026575m.g|Si006012m.g|Si006684m.g	sita:101759156|sita:101761473|sita:101763510|	101759156|101761473|101763510|	http://www.genome.jp/kegg-bin/show_pathway?sita00592/sita:101763510%09red/sita:101759156%09red/sita:101761473%09red
ABC transporters	KEGG PATHWAY	sita02010	2	29	0.282526	0.920612	Si000069m.g|Si021112m.g	sita:101753826|sita:101786476|	101753826|101786476|	http://www.genome.jp/kegg-bin/show_pathway?sita02010/sita:101753826%09red/sita:101786476%09red
Tryptophan metabolism	KEGG PATHWAY	sita00380	2	29	0.282526	0.920612	Si026842m.g|Si016999m.g	sita:101761589|sita:101775718|	101761589|101775718|	http://www.genome.jp/kegg-bin/show_pathway?sita00380/sita:101761589%09red/sita:101775718%09red
Sesquiterpenoid and triterpenoid biosynthesis	KEGG PATHWAY	sita00909	1	9	0.291333	0.920612	Si015660m.g	sita:101778298|	101778298|	http://www.genome.jp/kegg-bin/show_pathway?sita00909/sita:101778298%09red
Synthesis and degradation of ketone bodies	KEGG PATHWAY	sita00072	1	10	0.315334	0.95813	Si015389m.g	sita:101778463|	101778463|	http://www.genome.jp/kegg-bin/show_pathway?sita00072/sita:101778463%09red
Sulfur relay system	KEGG PATHWAY	sita04122	1	12	0.360931	0.999412	Si038146m.g	sita:101774702|	101774702|	http://www.genome.jp/kegg-bin/show_pathway?sita04122/sita:101774702%09red
Purine metabolism	KEGG PATHWAY	sita00230	7	166	0.369569	0.999412	Si013366m.g|Si029221m.g|Si039110m.g|Si010055m.g|Si027302m.g|Si031419m.g|Si031029m.g	sita:101763558|sita:101769537|sita:101782013|sita:101786001|sita:101760769|sita:101769537|sita:101769537|	101763558|101769537|101782013|101786001|101760769|101769537|101769537|	http://www.genome.jp/kegg-bin/show_pathway?sita00230/sita:101760769%09red/sita:101769537%09red/sita:101786001%09red/sita:101763558%09red/sita:101782013%09red
beta-Alanine metabolism	KEGG PATHWAY	sita00410	2	37	0.382229	0.999412	Si009411m.g|Si035226m.g	sita:101784250|sita:101770424|	101784250|101770424|	http://www.genome.jp/kegg-bin/show_pathway?sita00410/sita:101784250%09red/sita:101770424%09red
Metabolic pathways	KEGG PATHWAY	sita01100	71	1956	0.392663	0.999412	Si026480m.g|Si001632m.g|Si026725m.g|Si006788m.g|Si027453m.g|Si009191m.g|Si037323m.g|Si009411m.g|Si031419m.g|Si013681m.g|Si023465m.g|Si006423m.g|Si020868m.g|Si030702m.g|Si037875m.g|Si017037m.g|Si013366m.g|Si017215m.g|Si034958m.g|Si039110m.g|Si020867m.g|Si020851m.g|Si026854m.g|Si036733m.g|Si011991m.g|Si020863m.g|Si009702m.g|Si027302m.g|Si015621m.g|Si010287m.g|Si004098m.g|Si034768m.g|Si027613m.g|Si0…	sita:101754815|sita:101773118|sita:101776711|sita:101753657|sita:101782231|sita:101786123|sita:101783492|sita:101784250|sita:101769537|sita:101765317|sita:101763632|sita:101772421|sita:19526799|sita:101783042|sita:101762706|sita:101784760|sita:101763558|sita:101786489|sita:101782427|sita:101782013|sita:19526856|sita:19526851|sita:101775234|sita:101763667|sita:101755252|sita:19526855|sita:10176845…	101754815|101773118|101776711|101753657|101782231|101786123|101783492|101784250|101769537|101765317|101763632|101772421|19526799|101783042|101762706|101784760|101763558|101786489|101782427|101782013|19526856|19526851|101775234|101763667|101755252|19526855|101768458|101760769|101771388|101762778|101754874|101770526|101757916|101786482|101756273|101774537|101767264|101780217|101764285|101777526|101…	http://www.genome.jp/kegg-bin/show_pathway?sita01100/sita:101773118%09red/sita:101762706%09red/sita:101754529%09red/sita:19526799%09red/sita:101763667%09red/sita:101755252%09red/sita:101762442%09red/sita:101756659%09red/sita:101778256%09red/sita:101753657%09red/sita:101768458%09red/sita:101752607%09red/sita:101784250%09red/sita:19526851%09red/sita:101770692%09red/sita:101774537%09red/sita:1017575…
Lysine degradation	KEGG PATHWAY	sita00310	2	38	0.394326	0.999412	Si032668m.g|Si017215m.g	sita:101756273|sita:101786489|	101756273|101786489|	http://www.genome.jp/kegg-bin/show_pathway?sita00310/sita:101756273%09red/sita:101786489%09red
Ascorbate and aldarate metabolism	KEGG PATHWAY	sita00053	2	40	0.418186	0.999412	Si014032m.g|Si017077m.g	sita:101761938|sita:101780973|	101761938|101780973|	http://www.genome.jp/kegg-bin/show_pathway?sita00053/sita:101761938%09red/sita:101780973%09red
Ubiquinone and other terpenoid-quinone biosynthesis	KEGG PATHWAY	sita00130	2	40	0.418186	0.999412	Si026370m.g|Si034958m.g	sita:101782097|sita:101782427|	101782097|101782427|	http://www.genome.jp/kegg-bin/show_pathway?sita00130/sita:101782097%09red/sita:101782427%09red
Glycosaminoglycan degradation	KEGG PATHWAY	sita00531	1	16	0.443238	0.999412	Si027940m.g	sita:101769170|	101769170|	http://www.genome.jp/kegg-bin/show_pathway?sita00531/sita:101769170%09red
Tyrosine metabolism	KEGG PATHWAY	sita00350	2	46	0.4867	0.999412	Si026370m.g|Si009411m.g	sita:101782097|sita:101784250|	101782097|101784250|	http://www.genome.jp/kegg-bin/show_pathway?sita00350/sita:101784250%09red/sita:101782097%09red
Phenylalanine metabolism	KEGG PATHWAY	sita00360	7	190	0.502094	0.999412	Si030593m.g|Si030595m.g|Si009411m.g|Si022667m.g|Si020695m.g|Si026370m.g|Si030597m.g	sita:101777526|sita:101778334|sita:101784250|sita:101781049|sita:101755700|sita:101782097|sita:101777113|	101777526|101778334|101784250|101781049|101755700|101782097|101777113|	http://www.genome.jp/kegg-bin/show_pathway?sita00360/sita:101777526%09red/sita:101778334%09red/sita:101782097%09red/sita:101781049%09red/sita:101755700%09red/sita:101784250%09red/sita:101777113%09red
Photosynthesis	KEGG PATHWAY	sita00195	3	81	0.544725	0.999412	Si037323m.g|Si011260m.g|Si020868m.g	sita:101783492|sita:101771677|sita:19526799|	101783492|101771677|19526799|	http://www.genome.jp/kegg-bin/show_pathway?sita00195/sita:101783492%09red/sita:101771677%09red/sita:19526799%09red
Butanoate metabolism	KEGG PATHWAY	sita00650	1	23	0.562649	0.999412	Si015389m.g	sita:101778463|	101778463|	http://www.genome.jp/kegg-bin/show_pathway?sita00650/sita:101778463%09red
Diterpenoid biosynthesis	KEGG PATHWAY	sita00904	1	23	0.562649	0.999412	Si006269m.g	sita:101770692|	101770692|	http://www.genome.jp/kegg-bin/show_pathway?sita00904/sita:101770692%09red
Cutin, suberine and wax biosynthesis	KEGG PATHWAY	sita00073	1	24	0.57748	0.999412	Si029318m.g	sita:101785441|	101785441|	http://www.genome.jp/kegg-bin/show_pathway?sita00073/sita:101785441%09red
Glycosylphosphatidylinositol(GPI)-anchor biosynthesis	KEGG PATHWAY	sita00563	1	24	0.57748	0.999412	Si006423m.g	sita:101772421|	101772421|	http://www.genome.jp/kegg-bin/show_pathway?sita00563/sita:101772421%09red
Pantothenate and CoA biosynthesis	KEGG PATHWAY	sita00770	1	25	0.591809	0.999412	Si010769m.g	sita:101774145|	101774145|	http://www.genome.jp/kegg-bin/show_pathway?sita00770/sita:101774145%09red
Ribosome biogenesis in eukaryotes	KEGG PATHWAY	sita03008	3	88	0.599322	0.999412	Si005407m.g|Si009386m.g|Si010931m.g	sita:101754124|sita:101777938|sita:101769673|	101754124|101777938|101769673|	http://www.genome.jp/kegg-bin/show_pathway?sita03008/sita:101777938%09red/sita:101754124%09red/sita:101769673%09red
Glutathione metabolism	KEGG PATHWAY	sita00480	4	119	0.602463	0.999412	Si002747m.g|Si009666m.g|Si014032m.g|Si017077m.g	sita:101779885|sita:101778188|sita:101761938|sita:101780973|	101779885|101778188|101761938|101780973|	http://www.genome.jp/kegg-bin/show_pathway?sita00480/sita:101761938%09red/sita:101780973%09red/sita:101779885%09red/sita:101778188%09red
Aminoacyl-tRNA biosynthesis	KEGG PATHWAY	sita00970	2	59	0.616611	0.999412	Si005746m.g|Si034103m.g	sita:101762290|sita:101786442|	101762290|101786442|	http://www.genome.jp/kegg-bin/show_pathway?sita00970/sita:101786442%09red/sita:101762290%09red
Zeatin biosynthesis	KEGG PATHWAY	sita00908	1	27	0.61903	0.999412	Si008985m.g	sita:101776169|	101776169|	http://www.genome.jp/kegg-bin/show_pathway?sita00908/sita:101776169%09red
Peroxisome	KEGG PATHWAY	sita04146	3	93	0.635603	0.999412	Si035397m.g|Si006012m.g|Si016999m.g	sita:101786980|sita:101761473|sita:101775718|	101786980|101761473|101775718|	http://www.genome.jp/kegg-bin/show_pathway?sita04146/sita:101786980%09red/sita:101761473%09red/sita:101775718%09red
Spliceosome	KEGG PATHWAY	sita03040	6	186	0.63613	0.999412	Si030815m.g|Si030439m.g|Si002530m.g|Si036219m.g|Si026329m.g|Si033202m.g	sita:101786798|sita:101786798|sita:101773940|sita:101754181|sita:101786299|sita:101786798|	101786798|101786798|101773940|101754181|101786299|101786798|	http://www.genome.jp/kegg-bin/show_pathway?sita03040/sita:101754181%09red/sita:101773940%09red/sita:101786299%09red/sita:101786798%09red
Glycerophospholipid metabolism	KEGG PATHWAY	sita00564	3	98	0.669536	0.999412	Si005597m.g|Si015067m.g|Si039666m.g	sita:101784345|sita:101756659|sita:101786570|	101784345|101756659|101786570|	http://www.genome.jp/kegg-bin/show_pathway?sita00564/sita:101786570%09red/sita:101756659%09red/sita:101784345%09red
SNARE interactions in vesicular transport	KEGG PATHWAY	sita04130	1	33	0.6903	0.999412	Si030643m.g	sita:101757102|	101757102|	http://www.genome.jp/kegg-bin/show_pathway?sita04130/sita:101757102%09red
Arginine and proline metabolism	KEGG PATHWAY	sita00330	2	68	0.690824	0.999412	Si022118m.g|Si035226m.g	sita:101764285|sita:101770424|	101764285|101770424|	http://www.genome.jp/kegg-bin/show_pathway?sita00330/sita:101764285%09red/sita:101770424%09red
Amino sugar and nucleotide sugar metabolism	KEGG PATHWAY	sita00520	4	139	0.718102	0.999412	Si037875m.g|Si034768m.g|Si026675m.g|Si002402m.g	sita:101762706|sita:101770526|sita:101786936|sita:101774347|	101762706|101770526|101786936|101774347|	http://www.genome.jp/kegg-bin/show_pathway?sita00520/sita:101762706%09red/sita:101770526%09red/sita:101774347%09red/sita:101786936%09red
Oxidative phosphorylation	KEGG PATHWAY	sita00190	4	141	0.728178	0.999412	Si020863m.g|Si020851m.g|Si020867m.g|Si020859m.g	sita:19526855|sita:19526851|sita:19526856|sita:19526854|	19526855|19526851|19526856|19526854|	http://www.genome.jp/kegg-bin/show_pathway?sita00190/sita:19526856%09red/sita:19526854%09red/sita:19526855%09red/sita:19526851%09red
Sulfur metabolism	KEGG PATHWAY	sita00920	1	37	0.730259	0.999412	Si006788m.g	sita:101753657|	101753657|	http://www.genome.jp/kegg-bin/show_pathway?sita00920/sita:101753657%09red
Base excision repair	KEGG PATHWAY	sita03410	1	39	0.748267	0.999412	Si016357m.g	sita:101777747|	101777747|	http://www.genome.jp/kegg-bin/show_pathway?sita03410/sita:101777747%09red
Valine, leucine and isoleucine degradation	KEGG PATHWAY	sita00280	1	44	0.788211	0.999412	Si015389m.g	sita:101778463|	101778463|	http://www.genome.jp/kegg-bin/show_pathway?sita00280/sita:101778463%09red
Fatty acid degradation	KEGG PATHWAY	sita00071	1	46	0.802359	0.999412	Si006012m.g	sita:101761473|	101761473|	http://www.genome.jp/kegg-bin/show_pathway?sita00071/sita:101761473%09red
Biosynthesis of unsaturated fatty acids	KEGG PATHWAY	sita01040	1	47	0.809075	0.999412	Si006012m.g	sita:101761473|	101761473|	http://www.genome.jp/kegg-bin/show_pathway?sita01040/sita:101761473%09red
Alanine, aspartate and glutamate metabolism	KEGG PATHWAY	sita00250	1	50	0.827888	0.999412	Si022118m.g	sita:101764285|	101764285|	http://www.genome.jp/kegg-bin/show_pathway?sita00250/sita:101764285%09red
Citrate cycle (TCA cycle)	KEGG PATHWAY	sita00020	1	50	0.827888	0.999412	Si017215m.g	sita:101786489|	101786489|	http://www.genome.jp/kegg-bin/show_pathway?sita00020/sita:101786489%09red
Endocytosis	KEGG PATHWAY	sita04144	3	130	0.832948	0.999412	Si023140m.g|Si029748m.g|Si026329m.g	sita:101770253|sita:101767133|sita:101786299|	101770253|101767133|101786299|	http://www.genome.jp/kegg-bin/show_pathway?sita04144/sita:101767133%09red/sita:101770253%09red/sita:101786299%09red
Phenylalanine, tyrosine and tryptophan biosynthesis	KEGG PATHWAY	sita00400	1	51	0.833739	0.999412	Si026370m.g	sita:101782097|	101782097|	http://www.genome.jp/kegg-bin/show_pathway?sita00400/sita:101782097%09red
Basal transcription factors	KEGG PATHWAY	sita03022	1	52	0.839391	0.999412	Si014047m.g	sita:101778837|	101778837|	http://www.genome.jp/kegg-bin/show_pathway?sita03022/sita:101778837%09red
Cysteine and methionine metabolism	KEGG PATHWAY	sita00270	2	94	0.841065	0.999412	Si026370m.g|Si006788m.g	sita:101782097|sita:101753657|	101782097|101753657|	http://www.genome.jp/kegg-bin/show_pathway?sita00270/sita:101782097%09red/sita:101753657%09red
Phenylpropanoid biosynthesis	KEGG PATHWAY	sita00940	6	250	0.869576	0.999412	Si020695m.g|Si001092m.g|Si030595m.g|Si022667m.g|Si030593m.g|Si030597m.g	sita:101755700|sita:101783253|sita:101778334|sita:101781049|sita:101777526|sita:101777113|	101755700|101783253|101778334|101781049|101777526|101777113|	http://www.genome.jp/kegg-bin/show_pathway?sita00940/sita:101777526%09red/sita:101778334%09red/sita:101783253%09red/sita:101781049%09red/sita:101755700%09red/sita:101777113%09red
Cyanoamino acid metabolism	KEGG PATHWAY	sita00460	1	62	0.886374	0.999412	Si001092m.g	sita:101783253|	101783253|	http://www.genome.jp/kegg-bin/show_pathway?sita00460/sita:101783253%09red
Nucleotide excision repair	KEGG PATHWAY	sita03420	1	62	0.886374	0.999412	Si014047m.g	sita:101778837|	101778837|	http://www.genome.jp/kegg-bin/show_pathway?sita03420/sita:101778837%09red
Glycerolipid metabolism	KEGG PATHWAY	sita00561	1	63	0.890241	0.999412	Si004098m.g	sita:101754874|	101754874|	http://www.genome.jp/kegg-bin/show_pathway?sita00561/sita:101754874%09red
Galactose metabolism	KEGG PATHWAY	sita00052	1	69	0.910836	0.999412	Si009702m.g	sita:101768458|	101768458|	http://www.genome.jp/kegg-bin/show_pathway?sita00052/sita:101768458%09red
Phagosome	KEGG PATHWAY	sita04145	1	79	0.936953	0.999412	Si023140m.g	sita:101770253|	101770253|	http://www.genome.jp/kegg-bin/show_pathway?sita04145/sita:101770253%09red
Pyrimidine metabolism	KEGG PATHWAY	sita00240	2	137	0.951929	0.999412	Si011991m.g|Si010055m.g	sita:101755252|sita:101786001|	101755252|101786001|	http://www.genome.jp/kegg-bin/show_pathway?sita00240/sita:101755252%09red/sita:101786001%09red
Fatty acid metabolism	KEGG PATHWAY	sita01212	1	88	0.953861	0.999412	Si006012m.g	sita:101761473|	101761473|	http://www.genome.jp/kegg-bin/show_pathway?sita01212/sita:101761473%09red
Starch and sucrose metabolism	KEGG PATHWAY	sita00500	3	195	0.966192	0.999412	Si001092m.g|Si009702m.g|Si034768m.g	sita:101783253|sita:101768458|sita:101770526|	101783253|101768458|101770526|	http://www.genome.jp/kegg-bin/show_pathway?sita00500/sita:101770526%09red/sita:101768458%09red/sita:101783253%09red
mRNA surveillance pathway	KEGG PATHWAY	sita03015	1	108	0.976967	0.999412	Si009206m.g	sita:101768463|	101768463|	http://www.genome.jp/kegg-bin/show_pathway?sita03015/sita:101768463%09red
RNA degradation	KEGG PATHWAY	sita03018	1	111	0.979249	0.999412	Si009386m.g	sita:101777938|	101777938|	http://www.genome.jp/kegg-bin/show_pathway?sita03018/sita:101777938%09red
RNA transport	KEGG PATHWAY	sita03013	2	174	0.983827	0.999412	Si009206m.g|Si030677m.g	sita:101768463|sita:101761364|	101768463|101761364|	http://www.genome.jp/kegg-bin/show_pathway?sita03013/sita:101761364%09red/sita:101768463%09red
Plant hormone signal transduction	KEGG PATHWAY	sita04075	3	237	0.989095	0.999412	Si014861m.g|Si022106m.g|Si026625m.g	sita:101755908|sita:101782105|sita:101783324|	101755908|101782105|101783324|	http://www.genome.jp/kegg-bin/show_pathway?sita04075/sita:101782105%09red/sita:101755908%09red/sita:101783324%09red
Ribosome	KEGG PATHWAY	sita03010	3	323	0.999079	0.999412	Si032303m.g|Si014437m.g|Si031771m.g	sita:19526868|sita:101778176|sita:101763849|	19526868|101778176|101763849|	http://www.genome.jp/kegg-bin/show_pathway?sita03010/sita:101763849%09red/sita:19526868%09red/sita:101778176%09red
Protein processing in endoplasmic reticulum	KEGG PATHWAY	sita04141	1	213	0.999412	0.999412	Si026329m.g	sita:101786299|	101786299|	http://www.genome.jp/kegg-bin/show_pathway?sita04141/sita:101786299%09red
--------------------
#Term	Database	ID	Input number	Background number	P-Value	Corrected P-Value	Input	KEGG_ID/KO	Entrez_ID	Hyperlink
--------------------
#Term	Database	ID	Input number	Background number	P-Value	Corrected P-Value	Input	KEGG_ID/KO	Entrez_ID	Hyperlink
--------------------
