# Supplementary material for: Integrative analyses of transcriptomics and metabolomics upon seed germination of foxtail millet in response to salinity
Source: Sci Rep. 2020 Aug 12;10:13660. doi: 10.1038/s41598-020-70520-1 (PMC7423953; doi:10.1038/s41598-020-70520-1)
Supplement: Supplementary file 11 — Supplementary Table S10. [file 41598_2020_70520_MOESM11_ESM.xlsx]

## Sheet: subcluster 1
Gene_id	biological_process	biological_process_description	cellular_component	cellular_component_description	molecular_function	molecular_function_description	KEGG AnnotInfo	KEGG url	Blast swiss prot
Novel00001	--	--	--	--	--	--	--	--	--
Novel00065	--	--	--	--	--	--	--	--	--
Novel00463	--	--	--	--	--	--	--	--	--
Novel00541	--	--	--	--	--	--	--	--	--
Novel01212	--	--	--	--	GO:0016787//GO:0042578//GO:0016791//GO:0016788//GO:0003824//GO:0003674	hydrolase activity//phosphoric ester hydrolase activity//phosphatase activity//hydrolase activity, acting on ester bonds//catalytic activity//molecular_function	--	--	--
Si000740m.g	--	--	--	--	GO:0003674//GO:0005515//GO:0005488	molecular_function//protein binding//binding	no KO assigned | (RefSeq) IQ domain-containing protein IQM4-like	http://www.genome.jp/dbget-bin/www_bget?sita:101766348	-//-
Si001094m.g	--	--	--	--	GO:0003824//GO:0016740//GO:0003674//GO:0016757	catalytic activity//transferase activity//molecular_function//transferase activity, transferring glycosyl groups	no KO assigned | (RefSeq) protein O-linked-mannose beta-1,4-N-acetylglucosaminyltransferase 2-like	http://www.genome.jp/dbget-bin/www_bget?sita:101758405	-//-
Si003237m.g	--	--	--	--	--	--	no KO assigned | (RefSeq) uncharacterized LOC101768574	http://www.genome.jp/dbget-bin/www_bget?sita:101768574	-//-
Si003314m.g	--	--	--	--	--	--	no KO assigned | (RefSeq) uncharacterized LOC101769094	http://www.genome.jp/dbget-bin/www_bget?sita:101769094	-//-
Si003397m.g	--	--	--	--	--	--	--	--	-//-
Si003723m.g	--	--	--	--	--	--	--	--	-//-
Si004147m.g	--	--	--	--	GO:0005488//GO:0003674//GO:0005515	binding//molecular_function//protein binding	no KO assigned | (RefSeq) putative receptor-like protein kinase At3g47110	http://www.genome.jp/dbget-bin/www_bget?sita:101768951	-//-
Si004699m.g	--	--	--	--	--	--	no KO assigned | (RefSeq) uncharacterized LOC101771906	http://www.genome.jp/dbget-bin/www_bget?sita:101771906	-//-
Si004870m.g	--	--	--	--	--	--	no KO assigned | (RefSeq) uncharacterized LOC101755568	http://www.genome.jp/dbget-bin/www_bget?sita:101755568	-//-
Si004911m.g	--	--	--	--	--	--	no KO assigned | (RefSeq) uncharacterized LOC101771634	http://www.genome.jp/dbget-bin/www_bget?sita:101771634	-//-
Si005115m.g	--	--	--	--	--	--	no KO assigned | (RefSeq) uncharacterized LOC101764748	http://www.genome.jp/dbget-bin/www_bget?sita:101764748	-//-
Si005211m.g	--	--	--	--	--	--	--	--	-//-
Si005341m.g	--	--	GO:0031224//GO:0016020//GO:0016021//GO:0005575//GO:0044425	intrinsic component of membrane//membrane//integral component of membrane//cellular_component//membrane part	GO:0008233//GO:0003824//GO:0070001//GO:0004175//GO:0070011//GO:0004190//GO:0016787//GO:0003674	peptidase activity//catalytic activity//aspartic-type peptidase activity//endopeptidase activity//peptidase activity, acting on L-amino acid peptides//aspartic-type endopeptidase activity//hydrolase activity//molecular_function	--	--	-//-
Si005589m.g	--	--	--	--	--	--	no KO assigned | (RefSeq) uncharacterized LOC101771234	http://www.genome.jp/dbget-bin/www_bget?sita:101771234	-//-
Si006424m.g	--	--	--	--	--	--	no KO assigned | (RefSeq) uncharacterized LOC101778259	http://www.genome.jp/dbget-bin/www_bget?sita:101778259	-//-
Si007126m.g	--	--	--	--	--	--	no KO assigned | (RefSeq) uncharacterized LOC101769881	http://www.genome.jp/dbget-bin/www_bget?sita:101769881	-//-
Si007330m.g	--	--	--	--	--	--	no KO assigned | (RefSeq) uncharacterized LOC101769613	http://www.genome.jp/dbget-bin/www_bget?sita:101769613	-//-
Si007507m.g	--	--	--	--	--	--	--	--	-//-
Si007526m.g	--	--	--	--	GO:0003676//GO:0003674//GO:0003723//GO:1901363//GO:0005488//GO:0097159	nucleic acid binding//molecular_function//RNA binding//heterocyclic compound binding//binding//organic cyclic compound binding	no KO assigned | (RefSeq) uncharacterized LOC101780407	http://www.genome.jp/dbget-bin/www_bget?sita:101780407	-//-
Si007541m.g	--	--	--	--	--	--	no KO assigned | (RefSeq) uncharacterized LOC101770827	http://www.genome.jp/dbget-bin/www_bget?sita:101770827	-//-
Si007777m.g	--	--	--	--	--	--	--	--	-//-
Si007983m.g	--	--	--	--	--	--	--	--	-//-
Si008007m.g	--	--	--	--	--	--	no KO assigned | (RefSeq) uncharacterized LOC101752838	http://www.genome.jp/dbget-bin/www_bget?sita:101752838	-//-
Si010210m.g	--	--	--	--	--	--	no KO assigned | (RefSeq) uncharacterized LOC101758040	http://www.genome.jp/dbget-bin/www_bget?sita:101758040	-//-
Si010374m.g	--	--	GO:0005575//GO:0016020	cellular_component//membrane	--	--	no KO assigned | (RefSeq) uncharacterized LOC101782897	http://www.genome.jp/dbget-bin/www_bget?sita:101782897	-//-
Si010420m.g	--	--	--	--	GO:0003674//GO:0016787//GO:0003824	molecular_function//hydrolase activity//catalytic activity	no KO assigned | (RefSeq) uncharacterized LOC101762509	http://www.genome.jp/dbget-bin/www_bget?sita:101762509	-//-
Si011022m.g	--	--	--	--	--	--	no KO assigned | (RefSeq) uncharacterized LOC101778331	http://www.genome.jp/dbget-bin/www_bget?sita:101778331	-//-
Si011196m.g	--	--	--	--	--	--	no KO assigned | (RefSeq) uncharacterized LOC101786391	http://www.genome.jp/dbget-bin/www_bget?sita:101786391	-//-
Si011204m.g	--	--	--	--	--	--	no KO assigned | (RefSeq) uncharacterized LOC101782632	http://www.genome.jp/dbget-bin/www_bget?sita:101782632	-//-
Si011331m.g	--	--	--	--	--	--	no KO assigned | (RefSeq) uncharacterized LOC101782487	http://www.genome.jp/dbget-bin/www_bget?sita:101782487	-//-
Si011427m.g	--	--	--	--	--	--	--	--	-//-
Si012249m.g	--	--	--	--	--	--	no KO assigned | (RefSeq) uncharacterized LOC101752778	http://www.genome.jp/dbget-bin/www_bget?sita:101752778	-//-
Si012379m.g	--	--	--	--	--	--	--	--	-//-
Si012516m.g	--	--	--	--	--	--	--	--	-//-
Si012576m.g	--	--	--	--	--	--	no KO assigned | (RefSeq) uncharacterized LOC101756023	http://www.genome.jp/dbget-bin/www_bget?sita:101756023	-//-
Si012596m.g	--	--	--	--	--	--	--	--	-//-
Si012692m.g	--	--	--	--	--	--	--	--	-//-
Si012793m.g	--	--	--	--	--	--	no KO assigned | (RefSeq) uncharacterized LOC101754822	http://www.genome.jp/dbget-bin/www_bget?sita:101754822	-//-
Si012934m.g	--	--	--	--	--	--	--	--	-//-
Si013839m.g	--	--	--	--	--	--	no KO assigned | (RefSeq) uncharacterized LOC101776668	http://www.genome.jp/dbget-bin/www_bget?sita:101776668	-//-
Si013930m.g	--	--	--	--	--	--	no KO assigned | (RefSeq) uncharacterized LOC101762614	http://www.genome.jp/dbget-bin/www_bget?sita:101762614	-//-
Si014628m.g	--	--	GO:0044464//GO:0043227//GO:0043226//GO:0005623//GO:0043229//GO:0005622//GO:0044424//GO:0043231//GO:0005575	cell part//membrane-bounded organelle//organelle//cell//intracellular organelle//intracellular//intracellular part//intracellular membrane-bounded organelle//cellular_component	GO:0051537//GO:0051540//GO:0003674//GO:0051536//GO:0005488	2 iron, 2 sulfur cluster binding//metal cluster binding//molecular_function//iron-sulfur cluster binding//binding	no KO assigned | (RefSeq) auxin-repressed 12.5 kDa protein-like	http://www.genome.jp/dbget-bin/www_bget?sita:101772199	-//-
Si014635m.g	--	--	--	--	GO:0005488//GO:0003674//GO:0008289	binding//molecular_function//lipid binding	no KO assigned | (RefSeq) uncharacterized LOC101758005	http://www.genome.jp/dbget-bin/www_bget?sita:101758005	-//-
Si014839m.g	--	--	--	--	--	--	--	--	-//-
Si016004m.g	--	--	--	--	--	--	no KO assigned | (RefSeq) uncharacterized LOC101756944	http://www.genome.jp/dbget-bin/www_bget?sita:101756944	-//-
Si016009m.g	--	--	--	--	--	--	--	--	-//-
Si016948m.g	--	--	--	--	--	--	no KO assigned | (RefSeq) uncharacterized LOC101786630	http://www.genome.jp/dbget-bin/www_bget?sita:101786630	-//-
Si017561m.g	--	--	--	--	GO:0016787//GO:0003824//GO:0003674	hydrolase activity//catalytic activity//molecular_function	no KO assigned | (RefSeq) uncharacterized LOC101778974	http://www.genome.jp/dbget-bin/www_bget?sita:101778974	-//-
Si018325m.g	--	--	GO:0043227//GO:0044464//GO:0043231//GO:0005575//GO:0043226//GO:0005623//GO:0043229//GO:0005622//GO:0044424	membrane-bounded organelle//cell part//intracellular membrane-bounded organelle//cellular_component//organelle//cell//intracellular organelle//intracellular//intracellular part	GO:0051537//GO:0005488//GO:0051540//GO:0003674//GO:0051536	2 iron, 2 sulfur cluster binding//binding//metal cluster binding//molecular_function//iron-sulfur cluster binding	no KO assigned | (RefSeq) uncharacterized LOC101768168	http://www.genome.jp/dbget-bin/www_bget?sita:101768168	-//-
Si018742m.g	--	--	--	--	--	--	--	--	-//-
Si019013m.g	--	--	--	--	--	--	--	--	-//-
Si019240m.g	--	--	--	--	--	--	no KO assigned | (RefSeq) uncharacterized LOC101753036	http://www.genome.jp/dbget-bin/www_bget?sita:101753036	-//-
Si019487m.g	--	--	--	--	--	--	no KO assigned | (RefSeq) uncharacterized LOC101785149	http://www.genome.jp/dbget-bin/www_bget?sita:101785149	-//-
Si019504m.g	--	--	--	--	--	--	--	--	-//-
Si019598m.g	--	--	--	--	--	--	no KO assigned | (RefSeq) formin-like protein 7	http://www.genome.jp/dbget-bin/www_bget?sita:101756960	-//-
Si019877m.g	--	--	--	--	--	--	no KO assigned | (RefSeq) LOB domain-containing protein 24-like	http://www.genome.jp/dbget-bin/www_bget?sita:101764604	-//-
Si020255m.g	--	--	--	--	--	--	--	--	-//-
Si020296m.g	--	--	--	--	--	--	--	--	-//-
Si020310m.g	--	--	--	--	--	--	no KO assigned | (RefSeq) uncharacterized LOC101774350	http://www.genome.jp/dbget-bin/www_bget?sita:101774350	-//-
Si020448m.g	--	--	--	--	--	--	--	--	-//-
Si020578m.g	--	--	--	--	--	--	--	--	-//-
Si020738m.g	--	--	--	--	--	--	--	--	-//-
Si020789m.g	--	--	--	--	--	--	--	--	-//-
Si020807m.g	--	--	--	--	--	--	--	--	-//-
Si020832m.g	--	--	--	--	--	--	--	--	-//-
Si020856m.g	--	--	--	--	--	--	--	--	-//-
Si023159m.g	--	--	--	--	--	--	no KO assigned | (RefSeq) uncharacterized LOC101778359	http://www.genome.jp/dbget-bin/www_bget?sita:101778359	-//-
Si023764m.g	--	--	--	--	--	--	no KO assigned | (RefSeq) probable polygalacturonase At1g80170	http://www.genome.jp/dbget-bin/www_bget?sita:101757928	-//-
Si023793m.g	--	--	--	--	--	--	--	--	-//-
Si023860m.g	--	--	--	--	GO:0043167//GO:0046914//GO:0005488//GO:0008270//GO:0003674//GO:0043169//GO:0046872	ion binding//transition metal ion binding//binding//zinc ion binding//molecular_function//cation binding//metal ion binding	no KO assigned | (RefSeq) metallothionein-like protein 4B	http://www.genome.jp/dbget-bin/www_bget?sita:101773351	-//-
Si026833m.g	--	--	GO:0005623//GO:0009986//GO:0005575//GO:0044464//GO:0016020	cell//cell surface//cellular_component//cell part//membrane	--	--	no KO assigned | (RefSeq) uncharacterized LOC101760250	http://www.genome.jp/dbget-bin/www_bget?sita:101760250	-//-
Si027097m.g	--	--	--	--	--	--	--	--	-//-
Si027158m.g	--	--	--	--	--	--	--	--	-//-
Si027591m.g	--	--	--	--	--	--	no KO assigned | (RefSeq) uncharacterized LOC101761586	http://www.genome.jp/dbget-bin/www_bget?sita:101761586	-//-
Si027724m.g	--	--	--	--	--	--	no KO assigned | (RefSeq) serine/threonine-protein kinase CDG1-like	http://www.genome.jp/dbget-bin/www_bget?sita:101767814	-//-
Si027840m.g	--	--	--	--	--	--	--	--	-//-
Si027918m.g	--	--	--	--	--	--	--	--	-//-
Si028504m.g	--	--	--	--	--	--	--	--	-//-
Si028550m.g	--	--	--	--	--	--	--	--	-//-
Si030894m.g	--	--	--	--	--	--	no KO assigned | (RefSeq) auxin-repressed 12.5 kDa protein-like	http://www.genome.jp/dbget-bin/www_bget?sita:101781668	-//-
Si031149m.g	--	--	--	--	GO:0043167//GO:0046914//GO:0005488//GO:0043169//GO:0003674//GO:0008270//GO:0046872//GO:0005515	ion binding//transition metal ion binding//binding//cation binding//molecular_function//zinc ion binding//metal ion binding//protein binding	no KO assigned | (RefSeq) uncharacterized LOC101766305	http://www.genome.jp/dbget-bin/www_bget?sita:101766305	-//-
Si031499m.g	--	--	--	--	--	--	no KO assigned | (RefSeq) eggshell protein 2A-like	http://www.genome.jp/dbget-bin/www_bget?sita:101768448	-//-
Si031596m.g	--	--	--	--	--	--	no KO assigned | (RefSeq) uncharacterized LOC101757781	http://www.genome.jp/dbget-bin/www_bget?sita:101757781	-//-
Si031606m.g	--	--	--	--	GO:0016787//GO:0042578//GO:0016788//GO:0003824//GO:0016791//GO:0003993//GO:0003674	hydrolase activity//phosphoric ester hydrolase activity//hydrolase activity, acting on ester bonds//catalytic activity//phosphatase activity//acid phosphatase activity//molecular_function	no KO assigned | (RefSeq) uncharacterized LOC101778707	http://www.genome.jp/dbget-bin/www_bget?sita:101778707	-//-
Si031718m.g	--	--	--	--	--	--	no KO assigned | (RefSeq) uncharacterized LOC101755886	http://www.genome.jp/dbget-bin/www_bget?sita:101755886	-//-
Si031902m.g	--	--	--	--	--	--	--	--	-//-
Si032408m.g	--	--	--	--	--	--	no KO assigned | (RefSeq) uncharacterized LOC101768619	http://www.genome.jp/dbget-bin/www_bget?sita:101768619	-//-
Si033459m.g	--	--	--	--	--	--	K01188 beta-glucosidase [EC:3.2.1.21] | (RefSeq) beta-glucosidase 31-like	http://www.genome.jp/dbget-bin/www_bget?sita:101784113	-//-
Si033506m.g	--	--	--	--	--	--	--	--	-//-
Si033569m.g	--	--	--	--	--	--	--	--	-//-
Si033733m.g	--	--	--	--	--	--	--	--	-//-
Si036828m.g	--	--	--	--	GO:0003674//GO:0005515//GO:0005488	molecular_function//protein binding//binding	no KO assigned | (RefSeq) F-box/LRR-repeat protein At3g48880-like	http://www.genome.jp/dbget-bin/www_bget?sita:101761599	-//-
Si036983m.g	--	--	--	--	--	--	no KO assigned | (RefSeq) uncharacterized LOC101771485	http://www.genome.jp/dbget-bin/www_bget?sita:101771485	-//-
Si037054m.g	--	--	--	--	--	--	no KO assigned | (RefSeq) uncharacterized LOC101753383	http://www.genome.jp/dbget-bin/www_bget?sita:101753383	-//-
Si037533m.g	--	--	--	--	--	--	no KO assigned | (RefSeq) uncharacterized LOC101775264	http://www.genome.jp/dbget-bin/www_bget?sita:101775264	-//-
Si037616m.g	--	--	--	--	--	--	no KO assigned | (RefSeq) uncharacterized LOC101757162	http://www.genome.jp/dbget-bin/www_bget?sita:101757162	-//-
Si037743m.g	--	--	--	--	--	--	--	--	-//-
Si037942m.g	--	--	--	--	--	--	no KO assigned | (RefSeq) uncharacterized LOC101779043	http://www.genome.jp/dbget-bin/www_bget?sita:101779043	-//-
Si037995m.g	--	--	--	--	--	--	--	--	-//-
Si038054m.g	--	--	--	--	--	--	--	--	-//-
Si038170m.g	--	--	--	--	--	--	no KO assigned | (RefSeq) uncharacterized LOC101781717	http://www.genome.jp/dbget-bin/www_bget?sita:101781717	-//-
Si038192m.g	--	--	--	--	--	--	no KO assigned | (RefSeq) uncharacterized LOC101762825	http://www.genome.jp/dbget-bin/www_bget?sita:101762825	-//-
Si038260m.g	--	--	--	--	GO:0008237//GO:0003674//GO:0003824//GO:0008233//GO:0070011//GO:0016787//GO:0004222//GO:0004175	metallopeptidase activity//molecular_function//catalytic activity//peptidase activity//peptidase activity, acting on L-amino acid peptides//hydrolase activity//metalloendopeptidase activity//endopeptidase activity	--	--	-//-
Si038681m.g	--	--	--	--	--	--	no KO assigned | (RefSeq) uncharacterized LOC101755812	http://www.genome.jp/dbget-bin/www_bget?sita:101755812	-//-
Si038932m.g	--	--	--	--	--	--	--	--	-//-
Si039024m.g	--	--	--	--	--	--	no KO assigned | (RefSeq) uncharacterized LOC101777146	http://www.genome.jp/dbget-bin/www_bget?sita:101777146	-//-
Si039072m.g	--	--	--	--	--	--	no KO assigned | (RefSeq) uncharacterized LOC101760534	http://www.genome.jp/dbget-bin/www_bget?sita:101760534	-//-
Si039611m.g	--	--	--	--	--	--	no KO assigned | (RefSeq) uncharacterized LOC101756476	http://www.genome.jp/dbget-bin/www_bget?sita:101756476	-//-
Si040426m.g	--	--	--	--	--	--	--	--	-//-
Si040490m.g	--	--	--	--	--	--	--	--	-//-
Si040637m.g	--	--	--	--	--	--	--	--	-//-
Si038158m.g	--	--	--	--	--	--	no KO assigned | (RefSeq) auxin-repressed 12.5 kDa protein	http://www.genome.jp/dbget-bin/www_bget?sita:101782123	12KD_FRAAN Auxin-repressed 12.5 kDa protein OS=Fragaria ananassa PE=2 SV=1//5.13366e-21
Si003306m.g	--	--	--	--	--	--	no KO assigned | (RefSeq) auxin-repressed 12.5 kDa protein-like	http://www.genome.jp/dbget-bin/www_bget?sita:101781763	12KD_FRAAN Auxin-repressed 12.5 kDa protein OS=Fragaria ananassa PE=2 SV=1//7.67371e-27
Si037368m.g	--	--	--	--	GO:0030234//GO:0098772//GO:0004857//GO:0003674	enzyme regulator activity//molecular function regulator//enzyme inhibitor activity//molecular_function	no KO assigned | (RefSeq) 21 kDa protein-like	http://www.genome.jp/dbget-bin/www_bget?sita:101780926	21KD_DAUCA 21 kDa protein OS=Daucus carota PE=2 SV=1//6.4459e-12
Si017094m.g	--	--	--	--	GO:0003674//GO:0016747//GO:0016740//GO:0003824//GO:0016746	molecular_function//transferase activity, transferring acyl groups other than amino-acyl groups//transferase activity//catalytic activity//transferase activity, transferring acyl groups	no KO assigned | (RefSeq) anthocyanidin 3-O-glucoside 6''-O-acyltransferase-like	http://www.genome.jp/dbget-bin/www_bget?sita:101784757	3AT_PERFR Anthocyanidin 3-O-glucoside 6&apos;&apos;-O-acyltransferase (Fragment) OS=Perilla frutescens PE=1 SV=1//6.02533e-22
Si006735m.g	--	--	--	--	--	--	no KO assigned | (RefSeq) basic 7S globulin-like	http://www.genome.jp/dbget-bin/www_bget?sita:101765955	7SB1_SOYBN Basic 7S globulin OS=Glycine max GN=BG PE=1 SV=2//7.76599e-10
Si003344m.g	--	--	--	--	--	--	K05665 ATP-binding cassette, subfamily C (CFTR/MRP), member 1 | (RefSeq) ABC transporter C family member 14-like	http://www.genome.jp/dbget-bin/www_bget?sita:101781364	AB14C_ARATH ABC transporter C family member 14 OS=Arabidopsis thaliana GN=ABCC14 PE=1 SV=1//1.45379e-09
Si013201m.g	--	--	GO:0005575//GO:0016020	cellular_component//membrane	GO:0017111//GO:0032550//GO:0003674//GO:0001882//GO:0035639//GO:0001883//GO:0016887//GO:1901265//GO:0005488//GO:0000166//GO:0016818//GO:0032559//GO:0043168//GO:0030554//GO:0016462//GO:0036094//GO:0032555//GO:0017076//GO:0016787//GO:0016817//GO:0005524//GO:0097159//GO:1901363//GO:0043167//GO:0003824//GO:0097367//GO:0032549//GO:0032553	nucleoside-triphosphatase activity//purine ribonucleoside binding//molecular_function//nucleoside binding//purine ribonucleoside triphosphate binding//purine nucleoside binding//ATPase activity//nucleoside phosphate binding//binding//nucleotide binding//hydrolase activity, acting on acid anhydrides, in phosphorus-containing anhydrides//adenyl ribonucleotide binding//anion binding//adenyl nucleoti…	no KO assigned | (RefSeq) ABC transporter A family member 2	http://www.genome.jp/dbget-bin/www_bget?sita:101775583	AB2A_ARATH ABC transporter A family member 2 OS=Arabidopsis thaliana GN=ABCA2 PE=2 SV=1//6.23956e-49
Si039957m.g	--	--	GO:0005622//GO:0005623//GO:0005575//GO:0044464	intracellular//cell//cellular_component//cell part	GO:0003674//GO:0005515//GO:0003779//GO:0005488//GO:0008092	molecular_function//protein binding//actin binding//binding//cytoskeletal protein binding	K05765 cofilin | (RefSeq) actin-depolymerizing factor 3-like	http://www.genome.jp/dbget-bin/www_bget?sita:101766473	ADF3_ORYSJ Actin-depolymerizing factor 3 OS=Oryza sativa subsp. japonica GN=ADF3 PE=1 SV=1//1.29005e-60
Si010179m.g	--	--	--	--	GO:0016740//GO:0016747//GO:0003674//GO:0003824//GO:0016746	transferase activity//transferase activity, transferring acyl groups other than amino-acyl groups//molecular_function//catalytic activity//transferase activity, transferring acyl groups	no KO assigned | (RefSeq) agmatine coumaroyltransferase-2-like	http://www.genome.jp/dbget-bin/www_bget?sita:101766427	AGCT2_HORVU Agmatine coumaroyltransferase-2 OS=Hordeum vulgare GN=ACT-2 PE=1 SV=1//0
Si026328m.g	--	--	--	--	GO:0003824//GO:0016746//GO:0016740//GO:0016747//GO:0003674	catalytic activity//transferase activity, transferring acyl groups//transferase activity//transferase activity, transferring acyl groups other than amino-acyl groups//molecular_function	no KO assigned | (RefSeq) agmatine coumaroyltransferase-2-like	http://www.genome.jp/dbget-bin/www_bget?sita:101783732	AGCT2_HORVU Agmatine coumaroyltransferase-2 OS=Hordeum vulgare GN=ACT-2 PE=1 SV=1//9.34101e-152
Si010498m.g	--	--	--	--	--	--	no KO assigned | (RefSeq) probable aldo-keto reductase 3	http://www.genome.jp/dbget-bin/www_bget?sita:101755069	AKR3_ORYSI Probable aldo-keto reductase 3 OS=Oryza sativa subsp. indica GN=H0813E03.4 PE=3 SV=1//0
Si018863m.g	--	--	--	--	GO:0019001//GO:0043167//GO:1901363//GO:0005488//GO:0097159//GO:1901265//GO:0032561//GO:0032553//GO:0000166//GO:0005525//GO:0097367//GO:0032549//GO:0036094//GO:0001882//GO:0003674//GO:0032550//GO:0043168//GO:0001883//GO:0035639//GO:0032555//GO:0017076	guanyl nucleotide binding//ion binding//heterocyclic compound binding//binding//organic cyclic compound binding//nucleoside phosphate binding//guanyl ribonucleotide binding//ribonucleotide binding//nucleotide binding//GTP binding//carbohydrate derivative binding//ribonucleoside binding//small molecule binding//nucleoside binding//molecular_function//purine ribonucleoside binding//anion binding//p…	K07955 ADP-ribosylation factor-like protein 8 | (RefSeq) ADP-ribosylation factor-like protein 8B	http://www.genome.jp/dbget-bin/www_bget?sita:101784322	ARL8A_MOUSE ADP-ribosylation factor-like protein 8A OS=Mus musculus GN=Arl8a PE=2 SV=1//1.31669e-06
Si017464m.g	--	--	--	--	GO:0003676//GO:0003674//GO:0005488//GO:0097159//GO:1901363	nucleic acid binding//molecular_function//binding//organic cyclic compound binding//heterocyclic compound binding	no KO assigned | (RefSeq) RNA-binding protein 24-like	http://www.genome.jp/dbget-bin/www_bget?sita:101778297	ARP1_ARATH Probable RNA-binding protein ARP1 OS=Arabidopsis thaliana GN=ARP1 PE=2 SV=1//4.34852e-29
Si019055m.g	--	--	GO:0005634//GO:1902494//GO:0031461//GO:0043227//GO:0043234//GO:0044464//GO:0032991//GO:1990234//GO:0044428//GO:0044446//GO:0043231//GO:0000152//GO:0005575//GO:0043226//GO:0000151//GO:0005623//GO:0044422//GO:0005680//GO:0005622//GO:0043229//GO:0044424	nucleus//catalytic complex//cullin-RING ubiquitin ligase complex//membrane-bounded organelle//protein complex//cell part//macromolecular complex//transferase complex//nuclear part//intracellular organelle part//intracellular membrane-bounded organelle//nuclear ubiquitin ligase complex//cellular_component//organelle//ubiquitin ligase complex//cell//organelle part//anaphase-promoting complex//intra…	GO:0003824//GO:0043167//GO:0046914//GO:0004842//GO:0019787//GO:0005488//GO:0046872//GO:0005515//GO:0043169//GO:0003674//GO:0016740//GO:0008270	catalytic activity//ion binding//transition metal ion binding//ubiquitin-protein transferase activity//ubiquitin-like protein transferase activity//binding//metal ion binding//protein binding//cation binding//molecular_function//transferase activity//zinc ion binding	--	--	ATL32_ARATH RING-H2 finger protein ATL32 OS=Arabidopsis thaliana GN=ATL32 PE=2 SV=3//4.19756e-17
Si008694m.g	--	--	GO:1902494//GO:0005634//GO:0043227//GO:0031461//GO:0044464//GO:0043234//GO:0032991//GO:1990234//GO:0044428//GO:0044446//GO:0043231//GO:0005575//GO:0000152//GO:0043226//GO:0000151//GO:0005623//GO:0005680//GO:0044422//GO:0005622//GO:0043229//GO:0044424	catalytic complex//nucleus//membrane-bounded organelle//cullin-RING ubiquitin ligase complex//cell part//protein complex//macromolecular complex//transferase complex//nuclear part//intracellular organelle part//intracellular membrane-bounded organelle//cellular_component//nuclear ubiquitin ligase complex//organelle//ubiquitin ligase complex//cell//anaphase-promoting complex//organelle part//intra…	GO:0003824//GO:0043167//GO:0046914//GO:0004842//GO:0019787//GO:0005488//GO:0046872//GO:0005515//GO:0003674//GO:0043169//GO:0016740//GO:0008270	catalytic activity//ion binding//transition metal ion binding//ubiquitin-protein transferase activity//ubiquitin-like protein transferase activity//binding//metal ion binding//protein binding//molecular_function//cation binding//transferase activity//zinc ion binding	no KO assigned | (RefSeq) E3 ubiquitin-protein ligase EL5-like	http://www.genome.jp/dbget-bin/www_bget?sita:101781611	ATL32_ARATH RING-H2 finger protein ATL32 OS=Arabidopsis thaliana GN=ATL32 PE=2 SV=3//5.60624e-19
Si008065m.g	--	--	GO:0043229//GO:0005622//GO:0044424//GO:0000151//GO:0043226//GO:0005623//GO:0005680//GO:0044422//GO:0044446//GO:0043231//GO:0005575//GO:0000152//GO:0044428//GO:1990234//GO:0044464//GO:0043234//GO:0032991//GO:0043227//GO:0031461//GO:1902494//GO:0005634	intracellular organelle//intracellular//intracellular part//ubiquitin ligase complex//organelle//cell//anaphase-promoting complex//organelle part//intracellular organelle part//intracellular membrane-bounded organelle//cellular_component//nuclear ubiquitin ligase complex//nuclear part//transferase complex//cell part//protein complex//macromolecular complex//membrane-bounded organelle//cullin-RING…	GO:0003674//GO:0043169//GO:0008270//GO:0016740//GO:0046872//GO:0005515//GO:0019787//GO:0005488//GO:0004842//GO:0046914//GO:0043167//GO:0003824	molecular_function//cation binding//zinc ion binding//transferase activity//metal ion binding//protein binding//ubiquitin-like protein transferase activity//binding//ubiquitin-protein transferase activity//transition metal ion binding//ion binding//catalytic activity	no KO assigned | (RefSeq) RING-H2 finger protein ATL39-like	http://www.genome.jp/dbget-bin/www_bget?sita:101782021	ATL32_ARATH RING-H2 finger protein ATL32 OS=Arabidopsis thaliana GN=ATL32 PE=2 SV=3//6.76881e-24
Si018434m.g	--	--	GO:0043227//GO:0031461//GO:1902494//GO:0005634//GO:0032991//GO:0044464//GO:0043234//GO:0005575//GO:0000152//GO:0043231//GO:0044446//GO:1990234//GO:0044428//GO:0044424//GO:0005622//GO:0043229//GO:0005680//GO:0044422//GO:0005623//GO:0043226//GO:0000151	membrane-bounded organelle//cullin-RING ubiquitin ligase complex//catalytic complex//nucleus//macromolecular complex//cell part//protein complex//cellular_component//nuclear ubiquitin ligase complex//intracellular membrane-bounded organelle//intracellular organelle part//transferase complex//nuclear part//intracellular part//intracellular//intracellular organelle//anaphase-promoting complex//orga…	GO:0043167//GO:0003824//GO:0046914//GO:0005488//GO:0019787//GO:0004842//GO:0016740//GO:0008270//GO:0003674//GO:0043169//GO:0005515//GO:0046872	ion binding//catalytic activity//transition metal ion binding//binding//ubiquitin-like protein transferase activity//ubiquitin-protein transferase activity//transferase activity//zinc ion binding//molecular_function//cation binding//protein binding//metal ion binding	K19038 E3 ubiquitin-protein ligase ATL41 [EC:2.3.2.27] | (RefSeq) RING-H2 finger protein ATL44-like	http://www.genome.jp/dbget-bin/www_bget?sita:101772976	ATL34_ARATH RING-H2 finger protein ATL34 OS=Arabidopsis thaliana GN=ATL34 PE=2 SV=1//1.24723e-12
Si004990m.g	--	--	GO:0005623//GO:0044422//GO:0032991//GO:0005680//GO:0043226//GO:0044464//GO:0000151//GO:0043234//GO:0044424//GO:0005622//GO:0043229//GO:1990234//GO:0044428//GO:1902494//GO:0005634//GO:0005575//GO:0031461//GO:0043227//GO:0000152//GO:0044446//GO:0043231	cell//organelle part//macromolecular complex//anaphase-promoting complex//organelle//cell part//ubiquitin ligase complex//protein complex//intracellular part//intracellular//intracellular organelle//transferase complex//nuclear part//catalytic complex//nucleus//cellular_component//cullin-RING ubiquitin ligase complex//membrane-bounded organelle//nuclear ubiquitin ligase complex//intracellular org…	GO:0005515//GO:0046914//GO:0046872//GO:0016740//GO:0008270//GO:0003674//GO:0043169//GO:0003824//GO:0004842//GO:0005488//GO:0043167//GO:0019787	protein binding//transition metal ion binding//metal ion binding//transferase activity//zinc ion binding//molecular_function//cation binding//catalytic activity//ubiquitin-protein transferase activity//binding//ion binding//ubiquitin-like protein transferase activity	no KO assigned | (RefSeq) RING-H2 finger protein ATL66-like	http://www.genome.jp/dbget-bin/www_bget?sita:101780567	ATL40_ARATH RING-H2 finger protein ATL40 OS=Arabidopsis thaliana GN=ATL40 PE=2 SV=1//9.92865e-16
Si032058m.g	--	--	GO:0005634//GO:1902494//GO:0043227//GO:0031461//GO:0043234//GO:0044464//GO:0032991//GO:1990234//GO:0044428//GO:0043231//GO:0044446//GO:0000152//GO:0005575//GO:0043226//GO:0000151//GO:0044422//GO:0005680//GO:0005623//GO:0005622//GO:0043229//GO:0044424	nucleus//catalytic complex//membrane-bounded organelle//cullin-RING ubiquitin ligase complex//protein complex//cell part//macromolecular complex//transferase complex//nuclear part//intracellular membrane-bounded organelle//intracellular organelle part//nuclear ubiquitin ligase complex//cellular_component//organelle//ubiquitin ligase complex//organelle part//anaphase-promoting complex//cell//intra…	GO:0003824//GO:0043167//GO:0046914//GO:0004842//GO:0019787//GO:0005488//GO:0046872//GO:0005515//GO:0043169//GO:0003674//GO:0016740//GO:0008270	catalytic activity//ion binding//transition metal ion binding//ubiquitin-protein transferase activity//ubiquitin-like protein transferase activity//binding//metal ion binding//protein binding//cation binding//molecular_function//transferase activity//zinc ion binding	no KO assigned | (RefSeq) RING-H2 finger protein ATL39-like	http://www.genome.jp/dbget-bin/www_bget?sita:101774790	ATL41_ARATH E3 ubiquitin-protein ligase ATL41 OS=Arabidopsis thaliana GN=ATL41 PE=1 SV=1//5.05809e-15
Si001501m.g	--	--	--	--	--	--	K15015 solute carrier family 32 (vesicular inhibitory amino acid transporter) | (RefSeq) vacuolar amino acid transporter 1-like	http://www.genome.jp/dbget-bin/www_bget?sita:101763276	AVT1_YEAST Vacuolar amino acid transporter 1 OS=Saccharomyces cerevisiae (strain ATCC 204508 / S288c) GN=AVT1 PE=1 SV=1//7.147e-22
Si030031m.g	--	--	GO:0016020//GO:0005575	membrane//cellular_component	--	--	no KO assigned | (RefSeq) probable sodium/metabolite cotransporter BASS5, chloroplastic	http://www.genome.jp/dbget-bin/www_bget?sita:101766869	BASS5_ORYSJ Probable sodium/metabolite cotransporter BASS5, chloroplastic OS=Oryza sativa subsp. japonica GN=BASS5 PE=2 SV=1//0
Si040099m.g	--	--	--	--	GO:0005488//GO:0005515//GO:0003674//GO:0046983	binding//protein binding//molecular_function//protein dimerization activity	no KO assigned | (RefSeq) transcription factor bHLH100-like	http://www.genome.jp/dbget-bin/www_bget?sita:101765407	BH101_ARATH Transcription factor bHLH101 OS=Arabidopsis thaliana GN=BHLH101 PE=2 SV=1//6.77292e-22
Si022958m.g	--	--	--	--	GO:0043167//GO:0043169//GO:0003674//GO:0046872//GO:0005488	ion binding//cation binding//molecular_function//metal ion binding//binding	no KO assigned | (RefSeq) zinc finger CCCH domain-containing protein 37-like	http://www.genome.jp/dbget-bin/www_bget?sita:101760101	C3H37_ORYSJ Zinc finger CCCH domain-containing protein 37 OS=Oryza sativa subsp. japonica GN=Os05g0525900 PE=2 SV=1//2.06497e-87
Si012330m.g	--	--	--	--	--	--	no KO assigned | (RefSeq) citrate-binding protein-like	http://www.genome.jp/dbget-bin/www_bget?sita:101758325	CBPR_HEVBR Citrate-binding protein OS=Hevea brasiliensis GN=CBP PE=1 SV=1//1.24915e-65
Si020205m.g	--	--	--	--	--	--	no KO assigned | (RefSeq) CBS domain-containing protein CBSX5-like	http://www.genome.jp/dbget-bin/www_bget?sita:101774783	CBSX5_ARATH CBS domain-containing protein CBSX5 OS=Arabidopsis thaliana GN=CBSX5 PE=2 SV=2//2.3073e-28
Si037038m.g	--	--	--	--	--	--	no KO assigned | (RefSeq) cyclin-J18-like	http://www.genome.jp/dbget-bin/www_bget?sita:101772167	CCJ18_ORYSJ Cyclin-J18-like OS=Oryza sativa subsp. japonica GN=Os03g0237900 PE=3 SV=2//1.01517e-149
Si036958m.g	--	--	--	--	GO:0016872//GO:0003824//GO:0003674//GO:0016853	intramolecular lyase activity//catalytic activity//molecular_function//isomerase activity	K01859 chalcone isomerase [EC:5.5.1.6] | (RefSeq) chalcone--flavonone isomerase	http://www.genome.jp/dbget-bin/www_bget?sita:101769182	CFI_ORYSJ Chalcone--flavonone isomerase OS=Oryza sativa subsp. japonica GN=CHI PE=2 SV=1//1.735e-130
Si028184m.g	--	--	--	--	--	--	no KO assigned | (RefSeq) cell number regulator 13-like	http://www.genome.jp/dbget-bin/www_bget?sita:101777252	CNR13_MAIZE Cell number regulator 13 OS=Zea mays GN=CNR13 PE=2 SV=1//1.0542e-29
Si010558m.g	--	--	--	--	--	--	no KO assigned | (RefSeq) NAD(P)H-dependent 6'-deoxychalcone synthase-like	http://www.genome.jp/dbget-bin/www_bget?sita:101776682	COR2_PAPSO Non-functional NADPH-dependent codeinone reductase 2 OS=Papaver somniferum GN=COR2 PE=1 SV=1//1.03595e-114
Si020757m.g	--	--	GO:0016020//GO:0005575	membrane//cellular_component	GO:0004674//GO:0003824//GO:0016301//GO:0015002//GO:0016491//GO:0004672//GO:0016772//GO:0008384//GO:0016773//GO:0016740//GO:0003674	protein serine/threonine kinase activity//catalytic activity//kinase activity//heme-copper terminal oxidase activity//oxidoreductase activity//protein kinase activity//transferase activity, transferring phosphorus-containing groups//IkappaB kinase activity//phosphotransferase activity, alcohol group as acceptor//transferase activity//molecular_function	--	--	COX3_ORYSI Cytochrome c oxidase subunit 3 OS=Oryza sativa subsp. indica GN=COX3 PE=3 SV=2//0
Si003907m.g	--	--	--	--	--	--	no KO assigned | (RefSeq) probable cysteine desulfurase	http://www.genome.jp/dbget-bin/www_bget?sita:101760863	CSD_STAAN Probable cysteine desulfurase OS=Staphylococcus aureus (strain N315) GN=csd PE=1 SV=1//2.92142e-16
Si026869m.g	--	--	--	--	--	--	no KO assigned | (RefSeq) CASP-like protein 1U3	http://www.genome.jp/dbget-bin/www_bget?sita:101753215	CSPLE_SORBI CASP-like protein 1U3 OS=Sorghum bicolor GN=Sb05g025800 PE=2 SV=1//2.86628e-18
Si011292m.g	--	--	--	--	GO:0098772//GO:0030234//GO:0030414//GO:0061135//GO:0004866//GO:0003674//GO:0004857//GO:0004869//GO:0061134	molecular function regulator//enzyme regulator activity//peptidase inhibitor activity//endopeptidase regulator activity//endopeptidase inhibitor activity//molecular_function//enzyme inhibitor activity//cysteine-type endopeptidase inhibitor activity//peptidase regulator activity	no KO assigned | (RefSeq) cysteine proteinase inhibitor 10-like	http://www.genome.jp/dbget-bin/www_bget?sita:101771805	CYT10_ORYSJ Cysteine proteinase inhibitor 10 OS=Oryza sativa subsp. japonica GN=Os04g0350100 PE=2 SV=1//2.56144e-30
Si039899m.g	--	--	--	--	GO:0098772//GO:0030234//GO:0030414//GO:0061135//GO:0004866//GO:0003674//GO:0004857//GO:0061134//GO:0004869	molecular function regulator//enzyme regulator activity//peptidase inhibitor activity//endopeptidase regulator activity//endopeptidase inhibitor activity//molecular_function//enzyme inhibitor activity//peptidase regulator activity//cysteine-type endopeptidase inhibitor activity	no KO assigned | (RefSeq) cysteine proteinase inhibitor 8-like	http://www.genome.jp/dbget-bin/www_bget?sita:101786859	CYT8_ORYSJ Cysteine proteinase inhibitor 8 OS=Oryza sativa subsp. japonica GN=Os03g0429000 PE=2 SV=1//2.44829e-34
Si022844m.g	--	--	--	--	--	--	no KO assigned | (RefSeq) probable strigolactone esterase D14 homolog	http://www.genome.jp/dbget-bin/www_bget?sita:101768226	D14_ARATH Probable strigolactone esterase D14 homolog OS=Arabidopsis thaliana GN=D14 PE=1 SV=1//8.55033e-51
Si022070m.g	--	--	--	--	GO:0016747//GO:0016740//GO:0003674//GO:0003824//GO:0016746	transferase activity, transferring acyl groups other than amino-acyl groups//transferase activity//molecular_function//catalytic activity//transferase activity, transferring acyl groups	no KO assigned | (RefSeq) benzyl alcohol O-benzoyltransferase-like	http://www.genome.jp/dbget-bin/www_bget?sita:101777131	DBAT_TAXCU 10-deacetylbaccatin III 10-O-acetyltransferase OS=Taxus cuspidata PE=1 SV=1//1.64301e-38
Si027383m.g	--	--	--	--	--	--	no KO assigned | (RefSeq) dirigent protein 22-like	http://www.genome.jp/dbget-bin/www_bget?sita:101783063	DIR7_ARATH Dirigent protein 7 OS=Arabidopsis thaliana GN=DIR7 PE=2 SV=1//8.22916e-45
Si014498m.g	--	--	--	--	--	--	no KO assigned | (RefSeq) chaperone protein DnaJ-like	http://www.genome.jp/dbget-bin/www_bget?sita:101771270	DNAJ_NITEU Chaperone protein DnaJ OS=Nitrosomonas europaea (strain ATCC 19718 / NBRC 14298) GN=dnaJ PE=3 SV=2//3.7982e-08
Si040506m.g	--	--	--	--	--	--	no KO assigned | (RefSeq) chaperone protein DnaJ-like	http://www.genome.jp/dbget-bin/www_bget?sita:101761363	DNJ6A_XENLA DnaJ homolog subfamily B member 6-A OS=Xenopus laevis GN=dnajb6-a PE=2 SV=1//2.03824e-12
Si030474m.g	--	--	--	--	--	--	no KO assigned | (RefSeq) chaperone protein DnaJ	http://www.genome.jp/dbget-bin/www_bget?sita:101769811	DNJ6A_XENLA DnaJ homolog subfamily B member 6-A OS=Xenopus laevis GN=dnajb6-a PE=2 SV=1//3.34413e-16
Si014239m.g	--	--	--	--	GO:0003824//GO:0016787//GO:0003674	catalytic activity//hydrolase activity//molecular_function	no KO assigned | (RefSeq) endo-1,3;1,4-beta-D-glucanase-like	http://www.genome.jp/dbget-bin/www_bget?sita:101785154	E134_MAIZE Endo-1,3;1,4-beta-D-glucanase OS=Zea mays PE=1 SV=1//1.36756e-97
Si030292m.g	--	--	--	--	--	--	K19658 peroxisomal enoyl-CoA hydratase 2 [EC:4.2.1.119] | (RefSeq) enoyl-CoA hydratase 2, peroxisomal-like	http://www.genome.jp/dbget-bin/www_bget?sita:101763185	ECH2_ARATH Enoyl-CoA hydratase 2, peroxisomal OS=Arabidopsis thaliana GN=ECH2 PE=1 SV=1//6.58615e-126
Si025269m.g	--	--	--	--	GO:0005488//GO:0005515//GO:0003674	binding//protein binding//molecular_function	no KO assigned | (RefSeq) EID1-like F-box protein 3	http://www.genome.jp/dbget-bin/www_bget?sita:101768896	EDL3_ARATH EID1-like F-box protein 3 OS=Arabidopsis thaliana GN=EDL3 PE=2 SV=1//3.67303e-54
Si030042m.g	--	--	--	--	GO:1901363//GO:0097159//GO:0043167//GO:0032561//GO:0032553//GO:0032549//GO:0097367//GO:0036094//GO:0043168//GO:0017076//GO:0032555//GO:0005488//GO:0019001//GO:1901265//GO:0000166//GO:0005525//GO:0003674//GO:0001882//GO:0032550//GO:0001883//GO:0035639	heterocyclic compound binding//organic cyclic compound binding//ion binding//guanyl ribonucleotide binding//ribonucleotide binding//ribonucleoside binding//carbohydrate derivative binding//small molecule binding//anion binding//purine nucleotide binding//purine ribonucleotide binding//binding//guanyl nucleotide binding//nucleoside phosphate binding//nucleotide binding//GTP binding//molecular_func…	K03231 elongation factor 1-alpha | (RefSeq) elongation factor 1-alpha	http://www.genome.jp/dbget-bin/www_bget?sita:101786823	EF1A_ORYSJ Elongation factor 1-alpha OS=Oryza sativa subsp. japonica GN=REFA1 PE=2 SV=2//0
Si029213m.g	--	--	--	--	--	--	K14514 ethylene-insensitive protein 3 | (RefSeq) ETHYLENE INSENSITIVE 3-like 1 protein	http://www.genome.jp/dbget-bin/www_bget?sita:101762648	EIL1_ARATH ETHYLENE INSENSITIVE 3-like 1 protein OS=Arabidopsis thaliana GN=EIL1 PE=1 SV=1//6.67885e-137
Si023303m.g	--	--	GO:0032991//GO:0043234//GO:0044464//GO:0031461//GO:0043227//GO:0005634//GO:1902494//GO:0044424//GO:0005622//GO:0043229//GO:0005623//GO:0005680//GO:0044422//GO:0043226//GO:0000151//GO:0000152//GO:0005575//GO:0044446//GO:0043231//GO:1990234//GO:0044428	macromolecular complex//protein complex//cell part//cullin-RING ubiquitin ligase complex//membrane-bounded organelle//nucleus//catalytic complex//intracellular part//intracellular//intracellular organelle//cell//anaphase-promoting complex//organelle part//organelle//ubiquitin ligase complex//nuclear ubiquitin ligase complex//cellular_component//intracellular organelle part//intracellular membrane…	GO:0046914//GO:0043167//GO:0003824//GO:0016740//GO:0008270//GO:0043169//GO:0003674//GO:0005515//GO:0046872//GO:0005488//GO:0019787//GO:0004842	transition metal ion binding//ion binding//catalytic activity//transferase activity//zinc ion binding//cation binding//molecular_function//protein binding//metal ion binding//binding//ubiquitin-like protein transferase activity//ubiquitin-protein transferase activity	no KO assigned | (RefSeq) RING-H2 finger protein ATL39-like	http://www.genome.jp/dbget-bin/www_bget?sita:101776052	EL5_ORYSJ E3 ubiquitin-protein ligase EL5 OS=Oryza sativa subsp. japonica GN=EL5.1 PE=1 SV=1//1.10746e-15
Si002444m.g	--	--	--	--	--	--	K17725 sulfur dioxygenase [EC:1.13.11.18] | (RefSeq) persulfide dioxygenase ETHE1 homolog, mitochondrial	http://www.genome.jp/dbget-bin/www_bget?sita:101785668	ETHE1_ARATH Persulfide dioxygenase ETHE1 homolog, mitochondrial OS=Arabidopsis thaliana GN=GLY3 PE=1 SV=3//1.33909e-138
Si038641m.g	--	--	--	--	--	--	no KO assigned | (RefSeq) expansin-A12-like	http://www.genome.jp/dbget-bin/www_bget?sita:101777168	EXP12_ORYSJ Expansin-A12 OS=Oryza sativa subsp. japonica GN=EXPA12 PE=2 SV=1//4.17443e-135
Si039002m.g	--	--	--	--	--	--	no KO assigned | (RefSeq) expansin-A31-like	http://www.genome.jp/dbget-bin/www_bget?sita:101756611	EXP31_ORYSJ Expansin-A31 OS=Oryza sativa subsp. japonica GN=EXPA31 PE=2 SV=2//1.06e-116
Si039707m.g	--	--	--	--	--	--	no KO assigned | (RefSeq) expansin-A31-like	http://www.genome.jp/dbget-bin/www_bget?sita:101757025	EXP31_ORYSJ Expansin-A31 OS=Oryza sativa subsp. japonica GN=EXPA31 PE=2 SV=2//1.25952e-119
Si038718m.g	--	--	--	--	--	--	no KO assigned | (RefSeq) expansin-A31-like	http://www.genome.jp/dbget-bin/www_bget?sita:101762179	EXP31_ORYSJ Expansin-A31 OS=Oryza sativa subsp. japonica GN=EXPA31 PE=2 SV=2//8.05549e-111
Si006967m.g	--	--	--	--	GO:0005515//GO:0003674//GO:0005488	protein binding//molecular_function//binding	no KO assigned | (RefSeq) F-box protein At5g67140	http://www.genome.jp/dbget-bin/www_bget?sita:101783626	FB302_ARATH F-box protein At5g67140 OS=Arabidopsis thaliana GN=At5g67140 PE=2 SV=1//9.04126e-70
Si019469m.g	--	--	--	--	GO:0005515//GO:0003674//GO:0005488	protein binding//molecular_function//binding	no KO assigned | (RefSeq) F-box/kelch-repeat protein At1g80440-like	http://www.genome.jp/dbget-bin/www_bget?sita:101781777	FBK30_ARATH F-box/kelch-repeat protein At1g80440 OS=Arabidopsis thaliana GN=At1g80440 PE=2 SV=1//1.66853e-42
Si008017m.g	--	--	--	--	GO:0003674//GO:0005515//GO:0005488	molecular_function//protein binding//binding	no KO assigned | (RefSeq) F-box/kelch-repeat protein At1g80440-like	http://www.genome.jp/dbget-bin/www_bget?sita:101781777	FBK30_ARATH F-box/kelch-repeat protein At1g80440 OS=Arabidopsis thaliana GN=At1g80440 PE=2 SV=1//4.79165e-37
Si035391m.g	--	--	--	--	--	--	K15923 alpha-L-fucosidase 2 [EC:3.2.1.51] | (RefSeq) alpha-L-fucosidase 2-like	http://www.genome.jp/dbget-bin/www_bget?sita:101755534	FUCO2_ARATH Alpha-L-fucosidase 2 OS=Arabidopsis thaliana GN=FUC95A PE=1 SV=1//2.77012e-133
Si001363m.g	--	--	--	--	--	--	no KO assigned | (RefSeq) GABA transporter 1	http://www.genome.jp/dbget-bin/www_bget?sita:101765840	GAT1_ARATH GABA transporter 1 OS=Arabidopsis thaliana GN=GAT1 PE=1 SV=1//2.27091e-164
Si018348m.g	--	--	--	--	--	--	no KO assigned | (RefSeq) ganglioside-induced differentiation-associated protein 2	http://www.genome.jp/dbget-bin/www_bget?sita:101774104	GDAP2_DROPS Protein GDAP2 homolog OS=Drosophila pseudoobscura pseudoobscura GN=GA15091 PE=3 SV=1//9.12512e-14
Si017494m.g	--	--	--	--	GO:0016787//GO:0016788//GO:0003824//GO:0003674	hydrolase activity//hydrolase activity, acting on ester bonds//catalytic activity//molecular_function	no KO assigned | (RefSeq) GDSL esterase/lipase At1g71250-like	http://www.genome.jp/dbget-bin/www_bget?sita:101763562	GDL28_ARATH GDSL esterase/lipase At1g71250 OS=Arabidopsis thaliana GN=At1g71250 PE=2 SV=1//1.16554e-56
Si001738m.g	--	--	--	--	GO:0003674//GO:0016787//GO:0016788//GO:0003824	molecular_function//hydrolase activity//hydrolase activity, acting on ester bonds//catalytic activity	K21026 acetylajmaline esterase [EC:3.1.1.80] | (RefSeq) GDSL esterase/lipase At1g28600-like	http://www.genome.jp/dbget-bin/www_bget?sita:101762727	GDL9_ARATH GDSL esterase/lipase At1g28600 OS=Arabidopsis thaliana GN=At1g28600 PE=2 SV=1//6.69707e-92
Si033331m.g	--	--	--	--	GO:0005198//GO:0003674	structural molecule activity//molecular_function	no KO assigned | (RefSeq) GLABRA2 expression modulator-like	http://www.genome.jp/dbget-bin/www_bget?sita:101782356	GEM_ARATH GLABRA2 expression modulator OS=Arabidopsis thaliana GN=GEM PE=1 SV=1//1.21646e-79
Si000531m.g	--	--	--	--	--	--	K14506 jasmonic acid-amino synthetase | (RefSeq) probable indole-3-acetic acid-amido synthetase GH3.3	http://www.genome.jp/dbget-bin/www_bget?sita:101768804	GH35_ORYSJ Probable indole-3-acetic acid-amido synthetase GH3.5 OS=Oryza sativa subsp. japonica GN=GH3.5 PE=2 SV=1//0
Si000107m.g	--	--	--	--	--	--	K12124 GIGANTEA | (RefSeq) protein GIGANTEA	http://www.genome.jp/dbget-bin/www_bget?sita:101766656	GIGAN_ORYSJ Protein GIGANTEA OS=Oryza sativa subsp. japonica GN=GI PE=2 SV=2//0
Si014416m.g	--	--	--	--	GO:0045735//GO:0003674	nutrient reservoir activity//molecular_function	no KO assigned | (RefSeq) germin-like protein 8-7	http://www.genome.jp/dbget-bin/www_bget?sita:101785416	GL87_ORYSJ Germin-like protein 8-7 OS=Oryza sativa subsp. japonica GN=GER6 PE=2 SV=1//5.89824e-129
Si040574m.g	--	--	--	--	GO:0003676//GO:0003674//GO:1901363//GO:0097159//GO:0005488	nucleic acid binding//molecular_function//heterocyclic compound binding//organic cyclic compound binding//binding	no KO assigned | (RefSeq) glycine-rich RNA-binding protein 2-like	http://www.genome.jp/dbget-bin/www_bget?sita:101770940	GRP2_SORBI Glycine-rich RNA-binding protein 2 OS=Sorghum bicolor GN=GRP2 PE=2 SV=1//2.12435e-13
Si031046m.g	--	--	--	--	GO:0003674//GO:0005515//GO:0005488	molecular_function//protein binding//binding	K00799 glutathione S-transferase [EC:2.5.1.18] | (RefSeq) glutathione transferase GST 23	http://www.genome.jp/dbget-bin/www_bget?sita:101756971	GST23_MAIZE Glutathione transferase GST 23 OS=Zea mays PE=2 SV=1//3.14262e-144
Si002820m.g	--	--	--	--	GO:0005488//GO:0005515//GO:0003674	binding//protein binding//molecular_function	K00799 glutathione S-transferase [EC:2.5.1.18] | (RefSeq) probable glutathione S-transferase	http://www.genome.jp/dbget-bin/www_bget?sita:101775016	GSTX1_TOBAC Probable glutathione S-transferase OS=Nicotiana tabacum PE=2 SV=1//3.94715e-60
Si031003m.g	--	--	--	--	GO:0005488//GO:0005515//GO:0003674	binding//protein binding//molecular_function	K00799 glutathione S-transferase [EC:2.5.1.18] | (RefSeq) probable glutathione S-transferase	http://www.genome.jp/dbget-bin/www_bget?sita:101760610	GSTX4_TOBAC Probable glutathione S-transferase OS=Nicotiana tabacum PE=2 SV=1//7.88009e-66
Si031104m.g	--	--	--	--	--	--	--	--	HS188_ORYSJ 18.8 kDa class V heat shock protein OS=Oryza sativa subsp. japonica GN=HSP18.8 PE=2 SV=1//4.99148e-44
Si030651m.g	--	--	--	--	GO:0016747//GO:0016740//GO:0003674//GO:0016746//GO:0003824	transferase activity, transferring acyl groups other than amino-acyl groups//transferase activity//molecular_function//transferase activity, transferring acyl groups//catalytic activity	K13065 shikimate O-hydroxycinnamoyltransferase [EC:2.3.1.133] | (RefSeq) shikimate O-hydroxycinnamoyltransferase-like	http://www.genome.jp/dbget-bin/www_bget?sita:101761166	HST_ARATH Shikimate O-hydroxycinnamoyltransferase OS=Arabidopsis thaliana GN=HST PE=2 SV=1//5.16072e-53
Si033505m.g	--	--	--	--	GO:0003824//GO:0016746//GO:0003674//GO:0016740//GO:0016747	catalytic activity//transferase activity, transferring acyl groups//molecular_function//transferase activity//transferase activity, transferring acyl groups other than amino-acyl groups	K13065 shikimate O-hydroxycinnamoyltransferase [EC:2.3.1.133] | (RefSeq) shikimate O-hydroxycinnamoyltransferase-like	http://www.genome.jp/dbget-bin/www_bget?sita:101761166	HST_TOBAC Shikimate O-hydroxycinnamoyltransferase OS=Nicotiana tabacum GN=HST PE=1 SV=1//5.55021e-12
Si013787m.g	--	--	--	--	GO:0016746//GO:0003824//GO:0016740//GO:0016747//GO:0003674	transferase activity, transferring acyl groups//catalytic activity//transferase activity//transferase activity, transferring acyl groups other than amino-acyl groups//molecular_function	K13065 shikimate O-hydroxycinnamoyltransferase [EC:2.3.1.133] | (RefSeq) shikimate O-hydroxycinnamoyltransferase-like	http://www.genome.jp/dbget-bin/www_bget?sita:101753438	HST_TOBAC Shikimate O-hydroxycinnamoyltransferase OS=Nicotiana tabacum GN=HST PE=1 SV=1//5.62549e-89
Si036672m.g	--	--	--	--	--	--	no KO assigned | (RefSeq) AB hydrolase superfamily protein YfhM-like	http://www.genome.jp/dbget-bin/www_bget?sita:101775388	HYES_RAT Bifunctional epoxide hydrolase 2 OS=Rattus norvegicus GN=Ephx2 PE=1 SV=1//1.03852e-27
Si036698m.g	--	--	--	--	--	--	no KO assigned | (RefSeq) bifunctional epoxide hydrolase 2-like	http://www.genome.jp/dbget-bin/www_bget?sita:101776193	HYES_RAT Bifunctional epoxide hydrolase 2 OS=Rattus norvegicus GN=Ephx2 PE=1 SV=1//1.05371e-32
Si029989m.g	--	--	--	--	--	--	K10277 lysine-specific demethylase 8 [EC:1.14.11.27] | (RefSeq) putative lysine-specific demethylase JMJD5	http://www.genome.jp/dbget-bin/www_bget?sita:101763987	JMJ30_ARATH Putative lysine-specific demethylase JMJD5 OS=Arabidopsis thaliana GN=JMJD5 PE=2 SV=1//2.46487e-147
Si003026m.g	--	--	--	--	--	--	no KO assigned | (RefSeq) probable esterase KAI2	http://www.genome.jp/dbget-bin/www_bget?sita:101761246	KAI2_ARATH Probable esterase KAI2 OS=Arabidopsis thaliana GN=KAI2 PE=1 SV=1//1.84991e-25
Si018572m.g	--	--	--	--	GO:0043167//GO:0046872//GO:0003674//GO:0043169//GO:0005509//GO:0005488	ion binding//metal ion binding//molecular_function//cation binding//calcium ion binding//binding	K16465 centrin-1 | (RefSeq) calcium-binding protein KIC-like	http://www.genome.jp/dbget-bin/www_bget?sita:101774756	KIC_ARATH Calcium-binding protein KIC OS=Arabidopsis thaliana GN=KIC PE=1 SV=2//3.74248e-31
Si040019m.g	--	--	--	--	--	--	K13945 LOB domain-containing protein 29 | (RefSeq) LOB domain-containing protein 16-like	http://www.genome.jp/dbget-bin/www_bget?sita:101757043	LBD17_ARATH LOB domain-containing protein 17 OS=Arabidopsis thaliana GN=LBD17 PE=2 SV=1//7.03836e-53
Si004887m.g	--	--	--	--	--	--	no KO assigned | (RefSeq) LOB domain-containing protein 40-like	http://www.genome.jp/dbget-bin/www_bget?sita:101759368	LBD41_ARATH LOB domain-containing protein 41 OS=Arabidopsis thaliana GN=LBD41 PE=2 SV=1//9.55266e-37
Si006678m.g	--	--	--	--	--	--	no KO assigned | (RefSeq) uncharacterized LOC101772424	http://www.genome.jp/dbget-bin/www_bget?sita:101772424	LHWL3_ARATH Transcription factor bHLH155 OS=Arabidopsis thaliana GN=BHLH155 PE=2 SV=1//5.14833e-12
Si002972m.g	--	--	--	--	--	--	no KO assigned | (RefSeq) protein LURP-one-related 11-like	http://www.genome.jp/dbget-bin/www_bget?sita:101768822	LOR11_ARATH Protein LURP-one-related 11 OS=Arabidopsis thaliana GN=At3g14260 PE=2 SV=1//1.25224e-29
Si033387m.g	--	--	--	--	--	--	no KO assigned | (RefSeq) protein LURP-one-related 15-like	http://www.genome.jp/dbget-bin/www_bget?sita:101779653	LOR15_ARATH Protein LURP-one-related 15 OS=Arabidopsis thaliana GN=At5g01750 PE=1 SV=1//4.69836e-76
Si031140m.g	--	--	--	--	--	--	no KO assigned | (RefSeq) protein LURP-one-related 15-like	http://www.genome.jp/dbget-bin/www_bget?sita:101780052	LOR15_ARATH Protein LURP-one-related 15 OS=Arabidopsis thaliana GN=At5g01750 PE=1 SV=1//8.76838e-72
Si004274m.g	--	--	--	--	--	--	no KO assigned | (RefSeq) protein MON2 homolog	http://www.genome.jp/dbget-bin/www_bget?sita:101772573	MON2_DROPS Protein MON2 homolog OS=Drosophila pseudoobscura pseudoobscura GN=mon2 PE=3 SV=2//7.10152e-26
Si023848m.g	--	--	--	--	GO:0043167//GO:0046914//GO:0005488//GO:0003674//GO:0043169//GO:0008270//GO:0046872	ion binding//transition metal ion binding//binding//molecular_function//cation binding//zinc ion binding//metal ion binding	no KO assigned | (RefSeq) metallothionein-like protein 4B	http://www.genome.jp/dbget-bin/www_bget?sita:101774035	MT4C_ORYSJ Metallothionein-like protein 4C OS=Oryza sativa subsp. japonica GN=MT4C PE=2 SV=1//9.71533e-06
Si029393m.g	--	--	GO:0044464//GO:0043227//GO:0005634//GO:0005622//GO:0043229//GO:0044424//GO:0043226//GO:0005623//GO:0043231//GO:0005575	cell part//membrane-bounded organelle//nucleus//intracellular//intracellular organelle//intracellular part//organelle//cell//intracellular membrane-bounded organelle//cellular_component	GO:0003677//GO:1901363//GO:0097159//GO:0003674//GO:0003676//GO:0005488	DNA binding//heterocyclic compound binding//organic cyclic compound binding//molecular_function//nucleic acid binding//binding	no KO assigned | (RefSeq) protein NUCLEAR FUSION DEFECTIVE 4-like	http://www.genome.jp/dbget-bin/www_bget?sita:101778324	NFD4_ARATH Protein NUCLEAR FUSION DEFECTIVE 4 OS=Arabidopsis thaliana GN=NFD4 PE=3 SV=1//5.03549e-14
Si030964m.g	--	--	GO:1990234//GO:0044428//GO:0005575//GO:0000152//GO:0044446//GO:0043231//GO:0005623//GO:0005680//GO:0044422//GO:0043226//GO:0000151//GO:0044424//GO:0005622//GO:0019867//GO:0043229//GO:1902494//GO:0005634//GO:0016020//GO:0031461//GO:0043227//GO:0032991//GO:0044464//GO:0043234	transferase complex//nuclear part//cellular_component//nuclear ubiquitin ligase complex//intracellular organelle part//intracellular membrane-bounded organelle//cell//anaphase-promoting complex//organelle part//organelle//ubiquitin ligase complex//intracellular part//intracellular//outer membrane//intracellular organelle//catalytic complex//nucleus//membrane//cullin-RING ubiquitin ligase complex/…	GO:0016818//GO:0004842//GO:0005488//GO:0019787//GO:0005515//GO:0003676//GO:0046872//GO:0016740//GO:0008270//GO:0003674//GO:0020037//GO:0043169//GO:0003824//GO:1901363//GO:0097159//GO:0043167//GO:0046914//GO:0016817//GO:0016787//GO:0046906	hydrolase activity, acting on acid anhydrides, in phosphorus-containing anhydrides//ubiquitin-protein transferase activity//binding//ubiquitin-like protein transferase activity//protein binding//nucleic acid binding//metal ion binding//transferase activity//zinc ion binding//molecular_function//heme binding//cation binding//catalytic activity//heterocyclic compound binding//organic cyclic compoun…	no KO assigned | (RefSeq) NEP1-interacting protein-like 1	http://www.genome.jp/dbget-bin/www_bget?sita:101757774	NIP1_ARATH NEP1-interacting protein 1 OS=Arabidopsis thaliana GN=NIP1 PE=1 SV=2//2.3112e-48
Si037831m.g	--	--	--	--	--	--	--	--	NLT2G_WHEAT Non-specific lipid-transfer protein 2G OS=Triticum aestivum PE=1 SV=2//1.46251e-11
Si024496m.g	--	--	--	--	--	--	no KO assigned | (RefSeq) non-specific lipid-transfer protein 2-like	http://www.genome.jp/dbget-bin/www_bget?sita:101779829	NLTPX_ORYSI Non-specific lipid-transfer protein 2 OS=Oryza sativa subsp. indica GN=LTP-2 PE=3 SV=2//3.28521e-17
Si007554m.g	--	--	--	--	--	--	no KO assigned | (RefSeq) early nodulin-93-like	http://www.genome.jp/dbget-bin/www_bget?sita:101753380	NO93_SOYBN Early nodulin-93 OS=Glycine max PE=2 SV=1//4.27992e-17
Si020779m.g	--	--	--	--	GO:0005488//GO:0005509//GO:0003674//GO:0043169//GO:0046872//GO:0043167	binding//calcium ion binding//molecular_function//cation binding//metal ion binding//ion binding	K05573 NAD(P)H-quinone oxidoreductase subunit 2 [EC:1.6.5.3] | (RefSeq) ndhB, W841_p005; NADH-plastoquinone oxidoreductase subunit 2	http://www.genome.jp/dbget-bin/www_bget?sita:19526869	NU2M_ARATH NADH-ubiquinone oxidoreductase chain 2 OS=Arabidopsis thaliana GN=ND2 PE=2 SV=2//4.67989e-141
Si020754m.g	--	--	--	--	--	--	K05577 NAD(P)H-quinone oxidoreductase subunit 5 [EC:1.6.5.3] | (RefSeq) ndhF, W841_p017; NADH-plastoquinone oxidoreductase subunit 5	http://www.genome.jp/dbget-bin/www_bget?sita:19526847	NU5M_WHEAT NADH-ubiquinone oxidoreductase chain 5 OS=Triticum aestivum GN=ND5 PE=3 SV=1//2.05828e-38
Si011093m.g	--	--	--	--	GO:0016787//GO:0003824//GO:0003674	hydrolase activity//catalytic activity//molecular_function	K07766 diphosphoinositol-polyphosphate diphosphatase [EC:3.6.1.52] | (RefSeq) nudix hydrolase 13, mitochondrial-like	http://www.genome.jp/dbget-bin/www_bget?sita:101761549	NUD13_ARATH Nudix hydrolase 13, mitochondrial OS=Arabidopsis thaliana GN=NUDT13 PE=1 SV=1//2.02908e-54
Si026548m.g	--	--	--	--	GO:0046983//GO:0008168//GO:0003824//GO:0005515//GO:0016740//GO:0008171//GO:0003674//GO:0016741//GO:0005488	protein dimerization activity//methyltransferase activity//catalytic activity//protein binding//transferase activity//O-methyltransferase activity//molecular_function//transferase activity, transferring one-carbon groups//binding	K16040 trans-resveratrol di-O-methyltransferase [EC:2.1.1.240] | (RefSeq) probable O-methyltransferase 2	http://www.genome.jp/dbget-bin/www_bget?sita:101764967	OMT2_SORBI Probable O-methyltransferase 2 OS=Sorghum bicolor GN=OMT2 PE=2 SV=1//3.74735e-139
Si002720m.g	--	--	--	--	GO:0046983//GO:0003674//GO:0005515//GO:0005488	protein dimerization activity//molecular_function//protein binding//binding	no KO assigned | (RefSeq) transcription factor ORG3-like	http://www.genome.jp/dbget-bin/www_bget?sita:101786076	ORG2_ARATH Transcription factor ORG2 OS=Arabidopsis thaliana GN=ORG2 PE=1 SV=1//5.30512e-27
Si017490m.g	--	--	--	--	GO:0003674//GO:0003824	molecular_function//catalytic activity	no KO assigned | (RefSeq) probable protein phosphatase 2C 12	http://www.genome.jp/dbget-bin/www_bget?sita:101782036	P2C12_ORYSJ Probable protein phosphatase 2C 12 OS=Oryza sativa subsp. japonica GN=Os02g0224100 PE=2 SV=1//3.71766e-168
Si024914m.g	--	--	--	--	GO:0003674//GO:0003824	molecular_function//catalytic activity	K14497 protein phosphatase 2C [EC:3.1.3.16] | (RefSeq) probable protein phosphatase 2C 49	http://www.genome.jp/dbget-bin/www_bget?sita:101759288	P2C49_ORYSJ Probable protein phosphatase 2C 49 OS=Oryza sativa subsp. japonica GN=Os05g0457200 PE=3 SV=1//1.33871e-123
Si005040m.g	--	--	--	--	GO:0003824//GO:0016787//GO:0003674	catalytic activity//hydrolase activity//molecular_function	K19882 O-palmitoleoyl-L-serine hydrolase [EC:3.1.1.98] | (RefSeq) pectin acetylesterase 3-like	http://www.genome.jp/dbget-bin/www_bget?sita:101753292	PAE3_ARATH Pectin acetylesterase 3 OS=Arabidopsis thaliana GN=PAE3 PE=2 SV=1//1.47834e-163
Si001489m.g	--	--	--	--	GO:0003674//GO:0003824//GO:0016787	molecular_function//catalytic activity//hydrolase activity	K19882 O-palmitoleoyl-L-serine hydrolase [EC:3.1.1.98] | (RefSeq) pectin acetylesterase 3	http://www.genome.jp/dbget-bin/www_bget?sita:101786608	PAE3_ARATH Pectin acetylesterase 3 OS=Arabidopsis thaliana GN=PAE3 PE=2 SV=1//7.59087e-162
Si002653m.g	--	--	--	--	--	--	no KO assigned | (RefSeq) transcription factor PCL1	http://www.genome.jp/dbget-bin/www_bget?sita:101766124	PCLL_ARATH Transcription factor BOA OS=Arabidopsis thaliana GN=BOA PE=2 SV=1//3.71313e-52
Si020878m.g	--	--	GO:0005575//GO:0016020	cellular_component//membrane	GO:0003674//GO:0016491//GO:0009055//GO:0003824	molecular_function//oxidoreductase activity//electron carrier activity//catalytic activity	K02637 cytochrome b6-f complex subunit 4 | (RefSeq) petD, W841_p033; cytochrome b6/f complex subunit IV	http://www.genome.jp/dbget-bin/www_bget?sita:19526819	PETD_CALFG Cytochrome b6-f complex subunit 4 OS=Calycanthus floridus var. glaucus GN=petD PE=3 SV=1//4.93567e-39
Si020885m.g	--	--	GO:0043234//GO:0044464//GO:0032991//GO:0009512//GO:0044436//GO:0009579//GO:0005623//GO:0005622//GO:0044424//GO:0070069//GO:0005575	protein complex//cell part//macromolecular complex//cytochrome b6f complex//thylakoid part//thylakoid//cell//intracellular//intracellular part//cytochrome complex//cellular_component	--	--	K02640 cytochrome b6-f complex subunit 5 | (RefSeq) petG, W841_p044; cytochrome b6/f complex subunit V	http://www.genome.jp/dbget-bin/www_bget?sita:19526805	PETG_WHEAT Cytochrome b6-f complex subunit 5 OS=Triticum aestivum GN=petG PE=3 SV=1//1.00728e-17
Si025089m.g	--	--	--	--	GO:0046983//GO:0005488//GO:0003674//GO:0005515	protein dimerization activity//binding//molecular_function//protein binding	no KO assigned | (RefSeq) transcription factor PIF1-like	http://www.genome.jp/dbget-bin/www_bget?sita:101756879	PIF1_ARATH Transcription factor PIF1 OS=Arabidopsis thaliana GN=PIF1 PE=1 SV=1//1.51468e-12
Si030178m.g	--	--	--	--	--	--	K06911 uncharacterized protein | (RefSeq) pirin-like protein	http://www.genome.jp/dbget-bin/www_bget?sita:101758173	PIRL_SOLLC Pirin-like protein OS=Solanum lycopersicum PE=2 SV=1//2.75046e-152
Si010446m.g	--	--	GO:0016020//GO:0005575	membrane//cellular_component	GO:0005488//GO:0005515//GO:0003674	binding//protein binding//molecular_function	no KO assigned | (RefSeq) plant intracellular Ras-group-related LRR protein 1	http://www.genome.jp/dbget-bin/www_bget?sita:101783978	PIRL1_ORYSJ Plant intracellular Ras-group-related LRR protein 1 OS=Oryza sativa subsp. japonica GN=IRL1 PE=2 SV=2//0
Si013677m.g	--	--	--	--	GO:0016740//GO:0016747//GO:0003674//GO:0016746//GO:0003824	transferase activity//transferase activity, transferring acyl groups other than amino-acyl groups//molecular_function//transferase activity, transferring acyl groups//catalytic activity	no KO assigned | (RefSeq) malonyl-CoA:anthocyanidin 5-O-glucoside-6''-O-malonyltransferase-like	http://www.genome.jp/dbget-bin/www_bget?sita:101768834	PMAT2_ARATH Phenolic glucoside malonyltransferase 2 OS=Arabidopsis thaliana GN=PMAT2 PE=1 SV=1//4.72563e-36
Si031297m.g	--	--	--	--	--	--	K13449 pathogenesis-related protein 1 | (RefSeq) pathogenesis-related protein 1-like	http://www.genome.jp/dbget-bin/www_bget?sita:101773986	PR1_HORVU Pathogenesis-related protein 1 OS=Hordeum vulgare PE=2 SV=1//5.95519e-50
Novel01148	--	--	--	--	--	--	no KO assigned | (RefSeq) uncharacterized LOC101770748	http://www.genome.jp/dbget-bin/www_bget?sita:101770748	PREDICTED: uncharacterized protein LOC101770748 [Setaria italica]
Si007258m.g	--	--	--	--	--	--	no KO assigned | (RefSeq) pollen receptor-like kinase 4	http://www.genome.jp/dbget-bin/www_bget?sita:101779485	PRK1_ARATH Pollen receptor-like kinase 1 OS=Arabidopsis thaliana GN=PRK1 PE=1 SV=1//2.44845e-15
Si037738m.g	--	--	--	--	--	--	K13449 pathogenesis-related protein 1 | (RefSeq) pathogenesis-related protein PRB1-2-like	http://www.genome.jp/dbget-bin/www_bget?sita:101772680	PRMS_MAIZE Pathogenesis-related protein PRMS OS=Zea mays GN=PRMS PE=2 SV=1//3.82836e-59
Si015523m.g	--	--	--	--	--	--	K01256 aminopeptidase N [EC:3.4.11.2] | (RefSeq) puromycin-sensitive aminopeptidase	http://www.genome.jp/dbget-bin/www_bget?sita:101757755	PSA_ORYSJ Puromycin-sensitive aminopeptidase OS=Oryza sativa subsp. japonica GN=Os08g0562700 PE=2 SV=1//2.56835e-27
Si032102m.g	--	--	--	--	--	--	no KO assigned | (RefSeq) pollen-specific protein C13-like	http://www.genome.jp/dbget-bin/www_bget?sita:101785726	PSC13_MAIZE Pollen-specific protein C13 OS=Zea mays GN=MGS1 PE=2 SV=1//3.53403e-35
Si014258m.g	--	--	--	--	--	--	no KO assigned | (RefSeq) protein RAFTIN 1A-like	http://www.genome.jp/dbget-bin/www_bget?sita:101761272	RAF1A_WHEAT Protein RAFTIN 1A OS=Triticum aestivum GN=RAFTIN1A PE=1 SV=1//1.03699e-95
Si032355m.g	--	--	--	--	--	--	no KO assigned | (RefSeq) protein RALF-like 33	http://www.genome.jp/dbget-bin/www_bget?sita:101757123	RALF_TOBAC Rapid alkalinization factor OS=Nicotiana tabacum GN=RALF PE=1 SV=1//2.09755e-17
Si029000m.g	--	--	--	--	--	--	K06617 raffinose synthase [EC:2.4.1.82] | (RefSeq) probable galactinol--sucrose galactosyltransferase 2	http://www.genome.jp/dbget-bin/www_bget?sita:101759525	RFS2_ARATH Probable galactinol--sucrose galactosyltransferase 2 OS=Arabidopsis thaliana GN=RFS2 PE=2 SV=2//0
Si005909m.g	--	--	--	--	--	--	K06617 raffinose synthase [EC:2.4.1.82] | (RefSeq) probable galactinol--sucrose galactosyltransferase 6	http://www.genome.jp/dbget-bin/www_bget?sita:101771733	RFS6_ARATH Probable galactinol--sucrose galactosyltransferase 6 OS=Arabidopsis thaliana GN=RFS6 PE=2 SV=2//0
Si010983m.g	--	--	--	--	--	--	no KO assigned | (RefSeq) RPM1-interacting protein 4-like	http://www.genome.jp/dbget-bin/www_bget?sita:101753580	RIN4_ARATH RPM1-interacting protein 4 OS=Arabidopsis thaliana GN=RIN4 PE=1 SV=1//7.45283e-10
Si030914m.g	--	--	GO:0030694//GO:0042995//GO:0044461//GO:0005575//GO:0009425//GO:0044463//GO:0009288//GO:0044422//GO:0005623//GO:0043228//GO:0043226//GO:0044424//GO:0005622//GO:0044464	bacterial-type flagellum basal body, rod//cell projection//bacterial-type flagellum part//cellular_component//bacterial-type flagellum basal body//cell projection part//bacterial-type flagellum//organelle part//cell//non-membrane-bounded organelle//organelle//intracellular part//intracellular//cell part	GO:0004521//GO:0004540//GO:0005488//GO:0016892//GO:0033897//GO:0003676//GO:0004519//GO:0003674//GO:0003723//GO:0004518//GO:0003824//GO:0016788//GO:0097159//GO:1901363//GO:0016894//GO:0016787	endoribonuclease activity//ribonuclease activity//binding//endoribonuclease activity, producing 3'-phosphomonoesters//ribonuclease T2 activity//nucleic acid binding//endonuclease activity//molecular_function//RNA binding//nuclease activity//catalytic activity//hydrolase activity, acting on ester bonds//organic cyclic compound binding//heterocyclic compound binding//endonuclease activity, active w…	K01166 ribonuclease T2 [EC:3.1.27.1] | (RefSeq) ribonuclease 1-like	http://www.genome.jp/dbget-bin/www_bget?sita:101770785	RNS1_ARATH Ribonuclease 1 OS=Arabidopsis thaliana GN=RNS1 PE=1 SV=1//5.43558e-66
Si030823m.g	--	--	--	--	GO:1901363//GO:0097159//GO:0003674//GO:0003676//GO:0005488	heterocyclic compound binding//organic cyclic compound binding//molecular_function//nucleic acid binding//binding	K11294 nucleolin | (RefSeq) RNA-binding protein CP29B, chloroplastic-like	http://www.genome.jp/dbget-bin/www_bget?sita:101774258	ROC2_NICSY 29 kDa ribonucleoprotein B, chloroplastic OS=Nicotiana sylvestris PE=2 SV=1//2.22119e-74
Si020748m.g	--	--	--	--	--	--	K02992 small subunit ribosomal protein S7 | (RefSeq) rps7, W841_p006; ribosomal protein S7	http://www.genome.jp/dbget-bin/www_bget?sita:19526868	RT07_WHEAT Ribosomal protein S7, mitochondrial OS=Triticum aestivum GN=RPS7 PE=3 SV=1//7.8371e-103
Si000532m.g	--	--	--	--	--	--	no KO assigned | (RefSeq) protein root UVB sensitive 6-like	http://www.genome.jp/dbget-bin/www_bget?sita:101776232	RUS6_ARATH Protein root UVB sensitive 6 OS=Arabidopsis thaliana GN=RUS6 PE=2 SV=1//0
Si023546m.g	--	--	--	--	--	--	no KO assigned | (RefSeq) protein GOS9-like	http://www.genome.jp/dbget-bin/www_bget?sita:101783069	SALT_ORYSJ Salt stress-induced protein OS=Oryza sativa subsp. japonica GN=SALT PE=2 SV=1//1.96648e-36
Si024357m.g	--	--	--	--	GO:0003674//GO:0016787//GO:0003824//GO:0016788	molecular_function//hydrolase activity//catalytic activity//hydrolase activity, acting on ester bonds	K21026 acetylajmaline esterase [EC:3.1.1.80] | (RefSeq) GDSL esterase/lipase At2g27360-like	http://www.genome.jp/dbget-bin/www_bget?sita:101772940	SCE3_BRANA Sinapine esterase OS=Brassica napus PE=1 SV=1//1.44585e-85
Si027917m.g	--	--	--	--	GO:0005488//GO:0005515//GO:0003674	binding//protein binding//molecular_function	no KO assigned | (RefSeq) somatic embryogenesis receptor kinase 1-like	http://www.genome.jp/dbget-bin/www_bget?sita:101775232	SERK2_ARATH Somatic embryogenesis receptor kinase 2 OS=Arabidopsis thaliana GN=SERK2 PE=1 SV=1//2.3722e-35
Si031418m.g	--	--	--	--	--	--	no KO assigned | (RefSeq) thiosulfate sulfurtransferase 16, chloroplastic-like	http://www.genome.jp/dbget-bin/www_bget?sita:101757768	STR16_ARATH Thiosulfate sulfurtransferase 16, chloroplastic OS=Arabidopsis thaliana GN=STR16 PE=1 SV=2//2.60916e-33
Si021670m.g	--	--	--	--	--	--	K15378 solute carrier family 45, member 1/2/4 | (RefSeq) sucrose transport protein SUT2	http://www.genome.jp/dbget-bin/www_bget?sita:101762148	SUT2_ORYSJ Sucrose transport protein SUT2 OS=Oryza sativa subsp. japonica GN=SUT2 PE=2 SV=2//0
Si004556m.g	--	--	GO:0031224//GO:0016021//GO:0016020//GO:0005575//GO:0044425	intrinsic component of membrane//integral component of membrane//membrane//cellular_component//membrane part	--	--	K15382 solute carrier family 50 (sugar transporter) | (RefSeq) bidirectional sugar transporter SWEET2a	http://www.genome.jp/dbget-bin/www_bget?sita:101758547	SWT2A_ORYSJ Bidirectional sugar transporter SWEET2a OS=Oryza sativa subsp. japonica GN=SWEET2A PE=2 SV=1//1.14619e-94
Si018227m.g	--	--	--	--	--	--	no KO assigned | (RefSeq) vesicle-associated protein 1-3-like	http://www.genome.jp/dbget-bin/www_bget?sita:101762205	VAP13_ARATH Vesicle-associated protein 1-3 OS=Arabidopsis thaliana GN=PVA13 PE=2 SV=1//7.86581e-48
Si039952m.g	--	--	--	--	GO:0030246//GO:0003674//GO:0005488//GO:0001871//GO:0030247	carbohydrate binding//molecular_function//binding//pattern binding//polysaccharide binding	no KO assigned | (RefSeq) wall-associated receptor kinase-like 14	http://www.genome.jp/dbget-bin/www_bget?sita:101785249	WAKLO_ARATH Wall-associated receptor kinase-like 14 OS=Arabidopsis thaliana GN=WAKL14 PE=2 SV=2//5.69926e-21
Si035949m.g	--	--	GO:0005575//GO:0044425//GO:0031224//GO:0016020//GO:0016021	cellular_component//membrane part//intrinsic component of membrane//membrane//integral component of membrane	--	--	no KO assigned | (RefSeq) WAT1-related protein At5g45370-like	http://www.genome.jp/dbget-bin/www_bget?sita:101779338	WTR43_ARATH WAT1-related protein At5g45370 OS=Arabidopsis thaliana GN=At5g45370 PE=2 SV=1//5.82915e-120
Si013655m.g	--	--	GO:0005575//GO:0019012	cellular_component//virion	GO:0046872//GO:0005515//GO:0003674//GO:0043169//GO:0008270//GO:0005488//GO:0046914//GO:0043167	metal ion binding//protein binding//molecular_function//cation binding//zinc ion binding//binding//transition metal ion binding//ion binding	K19044 E3 ubiquitin-protein ligase XBAT32/33 [EC:2.3.2.27] | (RefSeq) probable E3 ubiquitin-protein ligase XBOS35	http://www.genome.jp/dbget-bin/www_bget?sita:101754245	XB35_ORYSJ Probable E3 ubiquitin-protein ligase XBOS35 OS=Oryza sativa subsp. japonica GN=XBOS35 PE=2 SV=1//0
Si001619m.g	--	--	GO:0016020//GO:0005575	membrane//cellular_component	GO:0016757//GO:0003824//GO:0008194//GO:0008375//GO:0016740//GO:0016758//GO:0003674	transferase activity, transferring glycosyl groups//catalytic activity//UDP-glycosyltransferase activity//acetylglucosaminyltransferase activity//transferase activity//transferase activity, transferring hexosyl groups//molecular_function	K20891 beta-glucuronosyltransferase [EC:2.4.1.-] | (RefSeq) beta-glucuronosyltransferase GlcAT14A	http://www.genome.jp/dbget-bin/www_bget?sita:101771375	XYLT1_CANFA Xylosyltransferase 1 OS=Canis familiaris GN=XYLT1 PE=2 SV=1//1.907e-14
Si006131m.g	--	--	--	--	GO:0005488//GO:0003674//GO:0005515	binding//molecular_function//protein binding	K10520 ankyrin repeat and BTB/POZ domain-containing protein 1 | (RefSeq) BTB/POZ domain-containing protein At2g04740	http://www.genome.jp/dbget-bin/www_bget?sita:101778789	Y2474_ARATH BTB/POZ domain-containing protein At2g04740 OS=Arabidopsis thaliana GN=At2g04740 PE=2 SV=2//0
Si009756m.g	--	--	--	--	--	--	no KO assigned | (RefSeq) UPF0481 protein At3g47200-like	http://www.genome.jp/dbget-bin/www_bget?sita:101757895	Y3720_ARATH UPF0481 protein At3g47200 OS=Arabidopsis thaliana GN=At3g47200 PE=2 SV=1//5.4885e-48
Si039368m.g	--	--	--	--	--	--	no KO assigned | (RefSeq) UPF0481 protein At3g47200-like	http://www.genome.jp/dbget-bin/www_bget?sita:101770306	Y3720_ARATH UPF0481 protein At3g47200 OS=Arabidopsis thaliana GN=At3g47200 PE=2 SV=1//6.60155e-19
Si001490m.g	--	--	--	--	--	--	no KO assigned | (RefSeq) uncharacterized protein At1g28695-like	http://www.genome.jp/dbget-bin/www_bget?sita:101766261	Y4597_ARATH Uncharacterized protein At4g15970 OS=Arabidopsis thaliana GN=At4g15970 PE=2 SV=1//5.66322e-56
Si012705m.g	--	--	--	--	--	--	no KO assigned | (RefSeq) PI-PLC X domain-containing protein At5g67130-like	http://www.genome.jp/dbget-bin/www_bget?sita:101756552	Y5713_ARATH PI-PLC X domain-containing protein At5g67130 OS=Arabidopsis thaliana GN=At5g67130 PE=1 SV=1//1.72145e-124
Si020794m.g	--	--	GO:0044425//GO:0005575//GO:0016021//GO:0016020//GO:0031224	membrane part//cellular_component//integral component of membrane//membrane//intrinsic component of membrane	--	--	--	--	YMF16_ARATH Uncharacterized tatC-like protein ymf16 OS=Arabidopsis thaliana GN=YMF16 PE=2 SV=2//3.67936e-136
Si020763m.g	--	--	GO:0044464//GO:0005737//GO:0044444//GO:0005739//GO:0016020//GO:0016021//GO:0031224//GO:0043227//GO:0043226//GO:0005623//GO:0044425//GO:0043229//GO:0005622//GO:0044424//GO:0043231//GO:0005575	cell part//cytoplasm//cytoplasmic part//mitochondrion//membrane//integral component of membrane//intrinsic component of membrane//membrane-bounded organelle//organelle//cell//membrane part//intracellular organelle//intracellular//intracellular part//intracellular membrane-bounded organelle//cellular_component	GO:0016787//GO:0016817//GO:0005215//GO:0003824//GO:0022857//GO:0003674//GO:0016820	hydrolase activity//hydrolase activity, acting on acid anhydrides//transporter activity//catalytic activity//transmembrane transporter activity//molecular_function//hydrolase activity, acting on acid anhydrides, catalyzing transmembrane movement of substances	--	--	YMF19_WHEAT Putative ATP synthase protein YMF19 OS=Triticum aestivum GN=YMF19 PE=2 SV=1//1.18055e-73
Si006688m.g	--	--	--	--	--	--	no KO assigned | (RefSeq) putative lipase YDL109C	http://www.genome.jp/dbget-bin/www_bget?sita:101773361	YO059_YEAST Putative lipase YOR059C OS=Saccharomyces cerevisiae (strain ATCC 204508 / S288c) GN=YOR059C PE=1 SV=1//2.34372e-14
Si038915m.g	--	--	--	--	GO:0003824//GO:0016746//GO:0016407//GO:0003674//GO:0016740//GO:0016747//GO:0016410//GO:0008080	catalytic activity//transferase activity, transferring acyl groups//acetyltransferase activity//molecular_function//transferase activity//transferase activity, transferring acyl groups other than amino-acyl groups//N-acyltransferase activity//N-acetyltransferase activity	no KO assigned | (RefSeq) uncharacterized N-acetyltransferase p20-like	http://www.genome.jp/dbget-bin/www_bget?sita:101782119	YP20_BACLI Uncharacterized N-acetyltransferase p20 OS=Bacillus licheniformis GN=p20 PE=3 SV=1//9.54076e-10
Si037660m.g	--	--	GO:0005623//GO:0043226//GO:0044424//GO:0043229//GO:0005622//GO:0005575//GO:0043231//GO:0044464//GO:0005634//GO:0043227	cell//organelle//intracellular part//intracellular organelle//intracellular//cellular_component//intracellular membrane-bounded organelle//cell part//nucleus//membrane-bounded organelle	GO:0046872//GO:0043169//GO:0003674//GO:0005488//GO:0043167	metal ion binding//cation binding//molecular_function//binding//ion binding	no KO assigned | (RefSeq) zinc finger protein ZAT11	http://www.genome.jp/dbget-bin/www_bget?sita:101772952	ZAT5_ARATH Zinc finger protein ZAT5 OS=Arabidopsis thaliana GN=ZAT5 PE=2 SV=1//6.14574e-22
Si004726m.g	GO:0000256//GO:1901360//GO:1901575//GO:0043605//GO:0046700//GO:0008152//GO:1901564//GO:0046483//GO:0034641//GO:0071704//GO:0044248//GO:0000255//GO:0043603//GO:1901565//GO:1901361//GO:0044270//GO:0006807//GO:0044237//GO:0009987//GO:0009056//GO:0008150	allantoin catabolic process//organic cyclic compound metabolic process//organic substance catabolic process//cellular amide catabolic process//heterocycle catabolic process//metabolic process//organonitrogen compound metabolic process//heterocycle metabolic process//cellular nitrogen compound metabolic process//organic substance metabolic process//cellular catabolic process//allantoin metabolic p…	--	--	GO:0003674//GO:0050385//GO:0016840//GO:0016829//GO:0016842//GO:0003824	molecular_function//ureidoglycolate lyase activity//carbon-nitrogen lyase activity//lyase activity//amidine-lyase activity//catalytic activity	no KO assigned | (RefSeq) uncharacterized LOC101765839	http://www.genome.jp/dbget-bin/www_bget?sita:101765839	-//-
Si011960m.g	GO:0003333//GO:0006810//GO:1902578//GO:0015711//GO:0015849//GO:0098656//GO:0071702//GO:0006820//GO:0046942//GO:0071705//GO:0044699//GO:0006865//GO:1903825//GO:0055085//GO:0051179//GO:0044765//GO:0006811//GO:0034220//GO:0044763//GO:0009987//GO:0008150//GO:0051234	amino acid transmembrane transport//transport//single-organism localization//organic anion transport//organic acid transport//anion transmembrane transport//organic substance transport//anion transport//carboxylic acid transport//nitrogen compound transport//single-organism process//amino acid transport//organic acid transmembrane transport//transmembrane transport//localization//single-organism …	--	--	--	--	no KO assigned | (RefSeq) probable amino acid permease 7	http://www.genome.jp/dbget-bin/www_bget?sita:101771158	AAP2_ARATH Amino acid permease 2 OS=Arabidopsis thaliana GN=AAP2 PE=1 SV=1//2.49066e-179
Si013740m.g	GO:0098656//GO:0071702//GO:0015711//GO:0015849//GO:0006820//GO:0046942//GO:0071705//GO:0003333//GO:0006810//GO:1902578//GO:0044763//GO:0034220//GO:0051234//GO:0009987//GO:0008150//GO:1903825//GO:0055085//GO:0044699//GO:0006865//GO:0006811//GO:0051179//GO:0044765	anion transmembrane transport//organic substance transport//organic anion transport//organic acid transport//anion transport//carboxylic acid transport//nitrogen compound transport//amino acid transmembrane transport//transport//single-organism localization//single-organism cellular process//ion transmembrane transport//establishment of localization//cellular process//biological_process//organic …	--	--	--	--	no KO assigned | (RefSeq) lysine histidine transporter 2-like	http://www.genome.jp/dbget-bin/www_bget?sita:101767501	LHT1_ARATH Lysine histidine transporter 1 OS=Arabidopsis thaliana GN=LHT1 PE=1 SV=1//0
Si022810m.g	GO:0006820//GO:0046942//GO:0055114//GO:0071702//GO:0015727//GO:0015849//GO:0015711//GO:0015718//GO:1902578//GO:0008152//GO:0006810//GO:0051234//GO:0008150//GO:0044710//GO:0006811//GO:0051179//GO:0044765//GO:0015850//GO:0044699	anion transport//carboxylic acid transport//oxidation-reduction process//organic substance transport//lactate transport//organic acid transport//organic anion transport//monocarboxylic acid transport//single-organism localization//metabolic process//transport//establishment of localization//biological_process//single-organism metabolic process//ion transport//localization//single-organism transpo…	GO:0005886//GO:0005575//GO:0005887//GO:0005623//GO:0044425//GO:0071944//GO:0031226//GO:0016020//GO:0016021//GO:0031224//GO:0044464//GO:0044459	plasma membrane//cellular_component//integral component of plasma membrane//cell//membrane part//cell periphery//intrinsic component of plasma membrane//membrane//integral component of membrane//intrinsic component of membrane//cell part//plasma membrane part	GO:0008509//GO:0016491//GO:0022892//GO:0003674//GO:0003824//GO:0005215//GO:1901618//GO:0015129//GO:0015075//GO:0008028//GO:0016701//GO:0022857//GO:0051213//GO:0046943//GO:0008514//GO:0005342//GO:0016702//GO:0022891	anion transmembrane transporter activity//oxidoreductase activity//substrate-specific transporter activity//molecular_function//catalytic activity//transporter activity//organic hydroxy compound transmembrane transporter activity//lactate transmembrane transporter activity//ion transmembrane transporter activity//monocarboxylic acid transmembrane transporter activity//oxidoreductase activity, act…	K10712 cysteamine dioxygenase [EC:1.13.11.19] | (RefSeq) plant cysteine oxidase 2-like	http://www.genome.jp/dbget-bin/www_bget?sita:101757668	PCO1_ARATH Plant cysteine oxidase 1 OS=Arabidopsis thaliana GN=PCO1 PE=1 SV=1//9.04627e-68
Si034578m.g	GO:0006820//GO:0008272//GO:1902578//GO:0006810//GO:0051234//GO:0008150//GO:0072348//GO:0006811//GO:0051179//GO:0044765//GO:0015698//GO:0044699	anion transport//sulfate transport//single-organism localization//transport//establishment of localization//biological_process//sulfur compound transport//ion transport//localization//single-organism transport//inorganic anion transport//single-organism process	GO:0005575//GO:0044425//GO:0016020//GO:0016021//GO:0031224	cellular_component//membrane part//membrane//integral component of membrane//intrinsic component of membrane	GO:0008509//GO:0005488//GO:0015116//GO:0022892//GO:1901682//GO:0005515//GO:0015103//GO:0003674//GO:0005215//GO:0046983//GO:0015075//GO:0022857//GO:0022891	anion transmembrane transporter activity//binding//sulfate transmembrane transporter activity//substrate-specific transporter activity//sulfur compound transmembrane transporter activity//protein binding//inorganic anion transmembrane transporter activity//molecular_function//transporter activity//protein dimerization activity//ion transmembrane transporter activity//transmembrane transporter act…	K17470 sulfate transporter 1, high-affinity | (RefSeq) sulfate transporter 1.2-like	http://www.genome.jp/dbget-bin/www_bget?sita:101764066	SUT2_STYHA High affinity sulfate transporter 2 OS=Stylosanthes hamata GN=ST2 PE=2 SV=1//0
Si030409m.g	GO:0019439//GO:0006787//GO:0015994//GO:0046483//GO:0006725//GO:0033015//GO:0044712//GO:0034641//GO:0051187//GO:1901360//GO:1901575//GO:0006778//GO:0019538//GO:0046700//GO:0008152//GO:1901564//GO:0044237//GO:0046149//GO:0009987//GO:0009056//GO:0008150//GO:0033013//GO:0006508//GO:0044763//GO:0071704//GO:0044710//GO:0044248//GO:0044238//GO:0051186//GO:0042440//GO:0015996//GO:1901565//GO:0043170//GO:…	aromatic compound catabolic process//porphyrin-containing compound catabolic process//chlorophyll metabolic process//heterocycle metabolic process//cellular aromatic compound metabolic process//tetrapyrrole catabolic process//single-organism catabolic process//cellular nitrogen compound metabolic process//cofactor catabolic process//organic cyclic compound metabolic process//organic substance cat…	--	--	GO:0008236//GO:0017171//GO:0003674//GO:0003824//GO:0016788//GO:0052689//GO:0008233//GO:0070011//GO:0047746//GO:0016787	serine-type peptidase activity//serine hydrolase activity//molecular_function//catalytic activity//hydrolase activity, acting on ester bonds//carboxylic ester hydrolase activity//peptidase activity//peptidase activity, acting on L-amino acid peptides//chlorophyllase activity//hydrolase activity	no KO assigned | (RefSeq) probable carboxylesterase 15	http://www.genome.jp/dbget-bin/www_bget?sita:101786509	CXE15_ARATH Probable carboxylesterase 15 OS=Arabidopsis thaliana GN=CXE15 PE=2 SV=1//8.63462e-69
Si001225m.g	GO:0065007//GO:0044238//GO:0035821//GO:0071704//GO:0044003//GO:0051704//GO:0044419//GO:0044403//GO:0043170//GO:0008150//GO:0009987//GO:0019048//GO:0006508//GO:0016032//GO:0051701//GO:0065008//GO:0008152//GO:0019538//GO:0019087//GO:0044764//GO:0051817	biological regulation//primary metabolic process//modification of morphology or physiology of other organism//organic substance metabolic process//modification by symbiont of host morphology or physiology//multi-organism process//interspecies interaction between organisms//symbiosis, encompassing mutualism through parasitism//macromolecule metabolic process//biological_process//cellular process//…	GO:0016021//GO:0016020//GO:0031224//GO:0044425//GO:0005575	integral component of membrane//membrane//intrinsic component of membrane//membrane part//cellular_component	GO:0016787//GO:0070011//GO:0008234//GO:0004175//GO:0003824//GO:0008233//GO:0004197//GO:0003674	hydrolase activity//peptidase activity, acting on L-amino acid peptides//cysteine-type peptidase activity//endopeptidase activity//catalytic activity//peptidase activity//cysteine-type endopeptidase activity//molecular_function	K01369 legumain [EC:3.4.22.34] | (RefSeq) vacuolar-processing enzyme	http://www.genome.jp/dbget-bin/www_bget?sita:101758135	VPE1_PHAVU Vacuolar-processing enzyme OS=Phaseolus vulgaris PE=1 SV=1//0
Si001186m.g	GO:0008150//GO:0009987//GO:0051234//GO:0044763//GO:0015893//GO:0044765//GO:0051179//GO:0044699//GO:0042221//GO:0055085//GO:0006855//GO:1902578//GO:0042493//GO:0050896//GO:0006810	biological_process//cellular process//establishment of localization//single-organism cellular process//drug transport//single-organism transport//localization//single-organism process//response to chemical//transmembrane transport//drug transmembrane transport//single-organism localization//response to drug//response to stimulus//transport	GO:0016020//GO:0005575	membrane//cellular_component	GO:0005215//GO:0022857//GO:0015291//GO:0015297//GO:0015238//GO:0090484//GO:0022804//GO:0003674	transporter activity//transmembrane transporter activity//secondary active transmembrane transporter activity//antiporter activity//drug transmembrane transporter activity//drug transporter activity//active transmembrane transporter activity//molecular_function	K03327 multidrug resistance protein, MATE family | (RefSeq) protein DETOXIFICATION 14-like	http://www.genome.jp/dbget-bin/www_bget?sita:101757321	DTX1_ARATH MATE efflux family protein DTX1 OS=Arabidopsis thaliana GN=DTX1 PE=2 SV=1//4.30307e-130
Si016918m.g	GO:0008150//GO:0009987//GO:0051234//GO:0044763//GO:0044765//GO:0051179//GO:0044699//GO:0055085//GO:1902578//GO:0006810	biological_process//cellular process//establishment of localization//single-organism cellular process//single-organism transport//localization//single-organism process//transmembrane transport//single-organism localization//transport	GO:0016021//GO:0016020//GO:0031224//GO:0005575//GO:0044425	integral component of membrane//membrane//intrinsic component of membrane//cellular_component//membrane part	GO:0032553//GO:0015399//GO:0032561//GO:0032549//GO:0097367//GO:0003824//GO:0005215//GO:0043167//GO:1901363//GO:0097159//GO:0022857//GO:0005524//GO:0016817//GO:0016787//GO:0015405//GO:0017076//GO:0016301//GO:0032555//GO:0036094//GO:0016462//GO:0030554//GO:0043168//GO:0032559//GO:0042626//GO:0016818//GO:0000166//GO:0005525//GO:0042623//GO:0043492//GO:0005488//GO:0019001//GO:0003924//GO:0016772//GO:…	ribonucleotide binding//primary active transmembrane transporter activity//guanyl ribonucleotide binding//ribonucleoside binding//carbohydrate derivative binding//catalytic activity//transporter activity//ion binding//heterocyclic compound binding//organic cyclic compound binding//transmembrane transporter activity//ATP binding//hydrolase activity, acting on acid anhydrides//hydrolase activity//P…	K05658 ATP-binding cassette, subfamily B (MDR/TAP), member 1 [EC:3.6.3.44] | (RefSeq) putative multidrug resistance protein	http://www.genome.jp/dbget-bin/www_bget?sita:101765168	MDR_ORYSJ Putative multidrug resistance protein OS=Oryza sativa subsp. japonica GN=Os02g0190300 PE=3 SV=1//2.57159e-52
Si035554m.g	GO:0008150//GO:0009987//GO:0006996//GO:0071840//GO:0016043//GO:0007010	biological_process//cellular process//organelle organization//cellular component organization or biogenesis//cellular component organization//cytoskeleton organization	--	--	GO:0016746//GO:0003824//GO:0005488//GO:0003779//GO:0008092//GO:0016747//GO:0016740//GO:0003674//GO:0005515	transferase activity, transferring acyl groups//catalytic activity//binding//actin binding//cytoskeletal protein binding//transferase activity, transferring acyl groups other than amino-acyl groups//transferase activity//molecular_function//protein binding	no KO assigned | (RefSeq) protein ECERIFERUM 26-like	http://www.genome.jp/dbget-bin/www_bget?sita:101779453	CR26L_ARATH Protein ECERIFERUM 26-like OS=Arabidopsis thaliana GN=CER26L PE=2 SV=1//5.63556e-11
Si019634m.g	GO:0008150//GO:0051234//GO:0051649//GO:0044765//GO:0051179//GO:0044699//GO:0016192//GO:0051641//GO:0048193//GO:1902582//GO:1902578//GO:0006810//GO:0046907	biological_process//establishment of localization//establishment of localization in cell//single-organism transport//localization//single-organism process//vesicle-mediated transport//cellular localization//Golgi vesicle transport//single-organism intracellular transport//single-organism localization//transport//intracellular transport	GO:0043227//GO:0005783//GO:0005737//GO:0044464//GO:0044444//GO:0005575//GO:0043231//GO:0005623//GO:0012505//GO:0043226//GO:0044424//GO:0043229//GO:0005622	membrane-bounded organelle//endoplasmic reticulum//cytoplasm//cell part//cytoplasmic part//cellular_component//intracellular membrane-bounded organelle//cell//endomembrane system//organelle//intracellular part//intracellular organelle//intracellular	--	--	K09955 uncharacterized protein | (RefSeq) uncharacterized LOC101780837	http://www.genome.jp/dbget-bin/www_bget?sita:101780837	-//-
Si035177m.g	GO:0008150//GO:0051234//GO:0051179//GO:0006810	biological_process//establishment of localization//localization//transport	GO:0016020//GO:0005575	membrane//cellular_component	GO:0005215//GO:0003674	transporter activity//molecular_function	K21398 natural resistance-associated macrophage protein 2 | (RefSeq) metal transporter Nramp2	http://www.genome.jp/dbget-bin/www_bget?sita:101764332	NRAM2_ORYSJ Metal transporter Nramp2 OS=Oryza sativa subsp. japonica GN=NRAMP2 PE=2 SV=1//0
Si034755m.g	GO:0008150//GO:0051234//GO:0051179//GO:0006810	biological_process//establishment of localization//localization//transport	GO:0016020//GO:0005575	membrane//cellular_component	GO:0005215//GO:0003674	transporter activity//molecular_function	no KO assigned | (RefSeq) protein NRT1/ PTR FAMILY 5.2-like	http://www.genome.jp/dbget-bin/www_bget?sita:101786197	PTR3_ARATH Protein NRT1/ PTR FAMILY 5.2 OS=Arabidopsis thaliana GN=NPF5.2 PE=2 SV=1//0
Si027934m.g	GO:0008150//GO:0051234//GO:0051179//GO:0006810	biological_process//establishment of localization//localization//transport	GO:0016020//GO:0005575	membrane//cellular_component	GO:0005215//GO:0003674	transporter activity//molecular_function	K09875 aquaporin SIP | (RefSeq) aquaporin SIP1-1	http://www.genome.jp/dbget-bin/www_bget?sita:101759426	SIP11_MAIZE Aquaporin SIP1-1 OS=Zea mays GN=SIP1-1 PE=2 SV=1//1.19202e-66
Si002756m.g	GO:0008150//GO:0008152	biological_process//metabolic process	--	--	GO:0003824//GO:0003674	catalytic activity//molecular_function	no KO assigned | (RefSeq) enoyl-CoA delta isomerase 2, peroxisomal-like	http://www.genome.jp/dbget-bin/www_bget?sita:101755025	ECI2_ARATH Enoyl-CoA delta isomerase 2, peroxisomal OS=Arabidopsis thaliana GN=ECI2 PE=1 SV=1//2.06411e-24
Si007900m.g	GO:0008150//GO:0008152	biological_process//metabolic process	--	--	GO:0003824//GO:0016757//GO:0016758//GO:0003674//GO:0016740	catalytic activity//transferase activity, transferring glycosyl groups//transferase activity, transferring hexosyl groups//molecular_function//transferase activity	no KO assigned | (RefSeq) cinnamate beta-D-glucosyltransferase-like	http://www.genome.jp/dbget-bin/www_bget?sita:101756079	LGT_CITUN Limonoid UDP-glucosyltransferase OS=Citrus unshiu PE=2 SV=1//7.17732e-85
Si004704m.g	GO:0008150//GO:0008152	biological_process//metabolic process	--	--	GO:0003824//GO:0016740//GO:0016758//GO:0003674//GO:0016757	catalytic activity//transferase activity//transferase activity, transferring hexosyl groups//molecular_function//transferase activity, transferring glycosyl groups	K21371 crocetin glucosyltransferase [EC:2.4.1.271] | (RefSeq) cyanidin 3-O-rutinoside 5-O-glucosyltransferase-like	http://www.genome.jp/dbget-bin/www_bget?sita:101778526	UGT1_GARJA Crocetin glucosyltransferase, chloroplastic OS=Gardenia jasminoides GN=UGT75L6 PE=1 SV=1//4.78088e-109
Si017064m.g	GO:0008150//GO:0008152	biological_process//metabolic process	--	--	GO:0003824//GO:0016757//GO:0016740//GO:0016758//GO:0003674	catalytic activity//transferase activity, transferring glycosyl groups//transferase activity//transferase activity, transferring hexosyl groups//molecular_function	K21374 7-deoxyloganetin glucosyltransferase [EC:2.4.1.324] | (RefSeq) 7-deoxyloganetin glucosyltransferase-like	http://www.genome.jp/dbget-bin/www_bget?sita:101767886	UGT2_GARJA 7-deoxyloganetin glucosyltransferase OS=Gardenia jasminoides GN=UGT85A24 PE=1 SV=1//5.05517e-155
Si035538m.g	GO:0008150//GO:0006139//GO:0009987//GO:0044237//GO:0044238//GO:0044710//GO:0071704//GO:0043170//GO:0006807//GO:0044699//GO:0044260//GO:0016070//GO:0010467//GO:0006725//GO:0046483//GO:0034641//GO:0006629//GO:0006397//GO:1901360//GO:0016071//GO:0008152//GO:0006396//GO:0090304	biological_process//nucleobase-containing compound metabolic process//cellular process//cellular metabolic process//primary metabolic process//single-organism metabolic process//organic substance metabolic process//macromolecule metabolic process//nitrogen compound metabolic process//single-organism process//cellular macromolecule metabolic process//RNA metabolic process//gene expression//cellula…	GO:0005634//GO:0043227//GO:0005737//GO:0044464//GO:0005575//GO:0043231//GO:0005623//GO:0043226//GO:0044424//GO:0043229//GO:0005622	nucleus//membrane-bounded organelle//cytoplasm//cell part//cellular_component//intracellular membrane-bounded organelle//cell//organelle//intracellular part//intracellular organelle//intracellular	GO:0003723//GO:1901363//GO:0097159//GO:0005488//GO:0003676//GO:0003674	RNA binding//heterocyclic compound binding//organic cyclic compound binding//binding//nucleic acid binding//molecular_function	no KO assigned | (RefSeq) patatin-like protein 7	http://www.genome.jp/dbget-bin/www_bget?sita:101753252	PLP7_ARATH Patatin-like protein 7 OS=Arabidopsis thaliana GN=PLP7 PE=2 SV=1//7.31387e-133
Si022463m.g	GO:0008150//GO:0055114//GO:0008152//GO:0044699//GO:0044710	biological_process//oxidation-reduction process//metabolic process//single-organism process//single-organism metabolic process	--	--	GO:0016491//GO:0097159//GO:0005488//GO:1901363//GO:0043167//GO:0005506//GO:0003824//GO:0016705//GO:0043169//GO:0020037//GO:0003674//GO:0046872//GO:0046906//GO:0046914	oxidoreductase activity//organic cyclic compound binding//binding//heterocyclic compound binding//ion binding//iron ion binding//catalytic activity//oxidoreductase activity, acting on paired donors, with incorporation or reduction of molecular oxygen//cation binding//heme binding//molecular_function//metal ion binding//tetrapyrrole binding//transition metal ion binding	K20663 gibberellin 16alpha,17-epoxidase [EC:1.14.-.-] | (RefSeq) cytochrome P450 714D1-like	http://www.genome.jp/dbget-bin/www_bget?sita:101763890	C14D1_ORYSJ Cytochrome P450 714D1 OS=Oryza sativa subsp. japonica GN=CYP714D1 PE=1 SV=1//0
Si000898m.g	GO:0008150//GO:0055114//GO:0044710//GO:0008152//GO:0044699	biological_process//oxidation-reduction process//single-organism metabolic process//metabolic process//single-organism process	--	--	GO:0003824//GO:0016491//GO:0003674	catalytic activity//oxidoreductase activity//molecular_function	K12355 coniferyl-aldehyde dehydrogenase [EC:1.2.1.68] | (RefSeq) aldehyde dehydrogenase family 2 member C4-like	http://www.genome.jp/dbget-bin/www_bget?sita:101753824	AL2B4_ARATH Aldehyde dehydrogenase family 2 member B4, mitochondrial OS=Arabidopsis thaliana GN=ALDH2B4 PE=2 SV=1//1.70048e-158
Si035186m.g	GO:0008150//GO:0055114//GO:0044710//GO:0008152//GO:0044699	biological_process//oxidation-reduction process//single-organism metabolic process//metabolic process//single-organism process	--	--	GO:0003824//GO:0016705//GO:0016491//GO:0043167//GO:0005506//GO:1901363//GO:0097159//GO:0005488//GO:0046872//GO:0046906//GO:0046914//GO:0020037//GO:0043169//GO:0003674	catalytic activity//oxidoreductase activity, acting on paired donors, with incorporation or reduction of molecular oxygen//oxidoreductase activity//ion binding//iron ion binding//heterocyclic compound binding//organic cyclic compound binding//binding//metal ion binding//tetrapyrrole binding//transition metal ion binding//heme binding//cation binding//molecular_function	no KO assigned | (RefSeq) tyrosine N-monooxygenase-like	http://www.genome.jp/dbget-bin/www_bget?sita:101761087	C79A1_SORBI Tyrosine N-monooxygenase OS=Sorghum bicolor GN=CYP79A1 PE=1 SV=3//1.474e-160
Si036477m.g	GO:0008150//GO:0006508//GO:0071704//GO:0044238//GO:0043170//GO:0008152//GO:0019538	biological_process//proteolysis//organic substance metabolic process//primary metabolic process//macromolecule metabolic process//metabolic process//protein metabolic process	--	--	GO:0003824//GO:0008233//GO:0070011//GO:0016787//GO:0008236//GO:0017171//GO:0003674	catalytic activity//peptidase activity//peptidase activity, acting on L-amino acid peptides//hydrolase activity//serine-type peptidase activity//serine hydrolase activity//molecular_function	K01054 acylglycerol lipase [EC:3.1.1.23] | (RefSeq) caffeoylshikimate esterase-like	http://www.genome.jp/dbget-bin/www_bget?sita:101784571	CSE_ARATH Caffeoylshikimate esterase OS=Arabidopsis thaliana GN=CSE PE=1 SV=1//8.40283e-49
Si018634m.g	GO:0008150//GO:0051707//GO:0006952//GO:0051704//GO:0009605//GO:0006950//GO:0009607//GO:0098542//GO:0009617//GO:0043207//GO:0042742//GO:0050896	biological_process//response to other organism//defense response//multi-organism process//response to external stimulus//response to stress//response to biotic stimulus//defense response to other organism//response to bacterium//response to external biotic stimulus//defense response to bacterium//response to stimulus	GO:0005576//GO:0005575	extracellular region//cellular_component	--	--	no KO assigned | (RefSeq) uncharacterized LOC101760602	http://www.genome.jp/dbget-bin/www_bget?sita:101760602	-//-
Si011456m.g	GO:0008150//GO:0050896//GO:0008152//GO:0009611//GO:0006950	biological_process//response to stimulus//metabolic process//response to wounding//response to stress	--	--	GO:0004867//GO:0016746//GO:0061135//GO:0030234//GO:0030414//GO:0003824//GO:0098772//GO:0016740//GO:0016747//GO:0003674//GO:0004866//GO:0061134//GO:0004857	serine-type endopeptidase inhibitor activity//transferase activity, transferring acyl groups//endopeptidase regulator activity//enzyme regulator activity//peptidase inhibitor activity//catalytic activity//molecular function regulator//transferase activity//transferase activity, transferring acyl groups other than amino-acyl groups//molecular_function//endopeptidase inhibitor activity//peptidase r…	no KO assigned | (RefSeq) uncharacterized LOC101781408	http://www.genome.jp/dbget-bin/www_bget?sita:101781408	ICI2_HORVU Subtilisin-chymotrypsin inhibitor-2A OS=Hordeum vulgare PE=1 SV=2//5.26255e-08
Si023911m.g	GO:0008150//GO:0050896//GO:0006950//GO:0009611	biological_process//response to stimulus//response to stress//response to wounding	--	--	GO:0004867//GO:0030414//GO:0030234//GO:0098772//GO:0061135//GO:0004866//GO:0003674//GO:0004857//GO:0061134	serine-type endopeptidase inhibitor activity//peptidase inhibitor activity//enzyme regulator activity//molecular function regulator//endopeptidase regulator activity//endopeptidase inhibitor activity//molecular_function//enzyme inhibitor activity//peptidase regulator activity	--	--	ICIC_HORVU Subtilisin-chymotrypsin inhibitor CI-1C OS=Hordeum vulgare PE=1 SV=1//7.88064e-14
Si020780m.g	GO:0008150//GO:0044767//GO:0048856//GO:0042246//GO:0022610//GO:0040007//GO:0044710//GO:0031099//GO:0044699//GO:0006950//GO:0055114//GO:0009611//GO:0032502//GO:0048589//GO:0042060//GO:0009888//GO:0007155//GO:0008152//GO:0050896	biological_process//single-organism developmental process//anatomical structure development//tissue regeneration//biological adhesion//growth//single-organism metabolic process//regeneration//single-organism process//response to stress//oxidation-reduction process//response to wounding//developmental process//developmental growth//wound healing//tissue development//cell adhesion//metabolic proces…	GO:0016020//GO:0016021//GO:0031224//GO:0005575//GO:0044425	membrane//integral component of membrane//intrinsic component of membrane//cellular_component//membrane part	GO:0003824//GO:0003954//GO:0008137//GO:0016651//GO:0016491//GO:0016655//GO:0003674//GO:0050136	catalytic activity//NADH dehydrogenase activity//NADH dehydrogenase (ubiquinone) activity//oxidoreductase activity, acting on NAD(P)H//oxidoreductase activity//oxidoreductase activity, acting on NAD(P)H, quinone or similar compound as acceptor//molecular_function//NADH dehydrogenase (quinone) activity	--	--	NU6M_WHEAT NADH-ubiquinone oxidoreductase chain 6 OS=Triticum aestivum GN=ND6 PE=3 SV=1//8.61786e-135
Si032899m.g	GO:0008150//GO:0044710//GO:0044699//GO:0055114//GO:0008152	biological_process//single-organism metabolic process//single-organism process//oxidation-reduction process//metabolic process	--	--	GO:0003824//GO:0043167//GO:0005506//GO:0097159//GO:1901363//GO:0046906//GO:0046914//GO:0016705//GO:0016491//GO:0005488//GO:0046872//GO:0043169//GO:0020037//GO:0003674	catalytic activity//ion binding//iron ion binding//organic cyclic compound binding//heterocyclic compound binding//tetrapyrrole binding//transition metal ion binding//oxidoreductase activity, acting on paired donors, with incorporation or reduction of molecular oxygen//oxidoreductase activity//binding//metal ion binding//cation binding//heme binding//molecular_function	K15639 PHYB activation tagged suppressor 1 [EC:1.14.-.-] | (RefSeq) cytochrome P450 734A5-like	http://www.genome.jp/dbget-bin/www_bget?sita:101762660	C7345_ORYSJ Cytochrome P450 734A5 OS=Oryza sativa subsp. japonica GN=CYP734A5 PE=2 SV=1//0
Si036496m.g	GO:0008150//GO:0044710//GO:0044699//GO:0055114//GO:0006950//GO:0006979//GO:0050896//GO:0008152	biological_process//single-organism metabolic process//single-organism process//oxidation-reduction process//response to stress//response to oxidative stress//response to stimulus//metabolic process	--	--	GO:0003824//GO:0097159//GO:1901363//GO:0016209//GO:0046906//GO:0016684//GO:0005488//GO:0016491//GO:0020037//GO:0004601//GO:0003674	catalytic activity//organic cyclic compound binding//heterocyclic compound binding//antioxidant activity//tetrapyrrole binding//oxidoreductase activity, acting on peroxide as acceptor//binding//oxidoreductase activity//heme binding//peroxidase activity//molecular_function	K00430 peroxidase [EC:1.11.1.7] | (RefSeq) peroxidase A2-like	http://www.genome.jp/dbget-bin/www_bget?sita:101766490	PER15_IPOBA Peroxidase 15 OS=Ipomoea batatas GN=pod PE=1 SV=1//7.19886e-104
Si036566m.g	GO:0008150//GO:0044710//GO:0044699//GO:0055114//GO:0006950//GO:0006979//GO:0050896//GO:0008152	biological_process//single-organism metabolic process//single-organism process//oxidation-reduction process//response to stress//response to oxidative stress//response to stimulus//metabolic process	--	--	GO:0003824//GO:0097159//GO:1901363//GO:0016209//GO:0046906//GO:0016684//GO:0005488//GO:0016491//GO:0020037//GO:0003674//GO:0004601	catalytic activity//organic cyclic compound binding//heterocyclic compound binding//antioxidant activity//tetrapyrrole binding//oxidoreductase activity, acting on peroxide as acceptor//binding//oxidoreductase activity//heme binding//molecular_function//peroxidase activity	K00430 peroxidase [EC:1.11.1.7] | (RefSeq) peroxidase 2-like	http://www.genome.jp/dbget-bin/www_bget?sita:101753387	PER2_MAIZE Peroxidase 2 OS=Zea mays GN=PER2 PE=2 SV=1//8.97886e-148
Si030597m.g	GO:0008150//GO:0044710//GO:0044699//GO:0055114//GO:0006950//GO:0006979//GO:0050896//GO:0008152	biological_process//single-organism metabolic process//single-organism process//oxidation-reduction process//response to stress//response to oxidative stress//response to stimulus//metabolic process	--	--	GO:0003824//GO:1901363//GO:0097159//GO:0016209//GO:0046906//GO:0005488//GO:0016684//GO:0016491//GO:0004601//GO:0003674//GO:0020037	catalytic activity//heterocyclic compound binding//organic cyclic compound binding//antioxidant activity//tetrapyrrole binding//binding//oxidoreductase activity, acting on peroxide as acceptor//oxidoreductase activity//peroxidase activity//molecular_function//heme binding	K00430 peroxidase [EC:1.11.1.7] | (RefSeq) peroxidase 2-like	http://www.genome.jp/dbget-bin/www_bget?sita:101777113	PER66_MAIZE Peroxidase 66 OS=Zea mays GN=PER66 PE=1 SV=1//8.04037e-137
Si030304m.g	GO:0008150//GO:0044710//GO:0044699//GO:0006950//GO:0055114//GO:0006979//GO:0008152//GO:0050896	biological_process//single-organism metabolic process//single-organism process//response to stress//oxidation-reduction process//response to oxidative stress//metabolic process//response to stimulus	--	--	GO:0003824//GO:0016209//GO:0043167//GO:1901363//GO:0097159//GO:0046906//GO:0046914//GO:0016491//GO:0016684//GO:0005488//GO:0046872//GO:0020037//GO:0043169//GO:0003674//GO:0004601//GO:0008270	catalytic activity//antioxidant activity//ion binding//heterocyclic compound binding//organic cyclic compound binding//tetrapyrrole binding//transition metal ion binding//oxidoreductase activity//oxidoreductase activity, acting on peroxide as acceptor//binding//metal ion binding//heme binding//cation binding//molecular_function//peroxidase activity//zinc ion binding	K00430 peroxidase [EC:1.11.1.7] | (RefSeq) peroxidase 2-like	http://www.genome.jp/dbget-bin/www_bget?sita:101759264	PER2_MAIZE Peroxidase 2 OS=Zea mays GN=PER2 PE=2 SV=1//7.93672e-124
Si026669m.g	GO:0008150//GO:0044699//GO:0044710//GO:0055114//GO:0008152	biological_process//single-organism process//single-organism metabolic process//oxidation-reduction process//metabolic process	--	--	GO:0003824//GO:0016491//GO:0003674	catalytic activity//oxidoreductase activity//molecular_function	K05933 aminocyclopropanecarboxylate oxidase [EC:1.14.17.4] | (RefSeq) 1-aminocyclopropane-1-carboxylate oxidase	http://www.genome.jp/dbget-bin/www_bget?sita:101766733	ACCO_MUSAC 1-aminocyclopropane-1-carboxylate oxidase OS=Musa acuminata GN=MAO1B PE=3 SV=1//1.2924e-131
Si016807m.g	GO:0008150//GO:0044699//GO:0044710//GO:0055114//GO:0008152	biological_process//single-organism process//single-organism metabolic process//oxidation-reduction process//metabolic process	--	--	GO:0003824//GO:0016491//GO:0003674	catalytic activity//oxidoreductase activity//molecular_function	K00128 aldehyde dehydrogenase (NAD+) [EC:1.2.1.3] | (RefSeq) aldehyde dehydrogenase family 2 member B7, mitochondrial-like	http://www.genome.jp/dbget-bin/www_bget?sita:101755454	AL2B7_ARATH Aldehyde dehydrogenase family 2 member B7, mitochondrial OS=Arabidopsis thaliana GN=ALDH2B7 PE=2 SV=2//0
Si020747m.g	GO:0008150//GO:0044699//GO:0044710//GO:0055114//GO:0008152	biological_process//single-organism process//single-organism metabolic process//oxidation-reduction process//metabolic process	--	--	GO:0003824//GO:0008137//GO:0003954//GO:0016491//GO:0016651//GO:0050136//GO:0003674//GO:0016655	catalytic activity//NADH dehydrogenase (ubiquinone) activity//NADH dehydrogenase activity//oxidoreductase activity//oxidoreductase activity, acting on NAD(P)H//NADH dehydrogenase (quinone) activity//molecular_function//oxidoreductase activity, acting on NAD(P)H, quinone or similar compound as acceptor	--	--	NU3M_PANGI NADH-ubiquinone oxidoreductase chain 3 OS=Panax ginseng GN=ND3 PE=3 SV=1//5.18031e-73
Si026115m.g	GO:0009058//GO:0008150//GO:0008152	biosynthetic process//biological_process//metabolic process	--	--	GO:1901363//GO:0097159//GO:0005488//GO:0043167//GO:0003674//GO:0030170//GO:0043168//GO:0048037	heterocyclic compound binding//organic cyclic compound binding//binding//ion binding//molecular_function//pyridoxal phosphate binding//anion binding//cofactor binding	no KO assigned | (RefSeq) probable cysteine desulfurase	http://www.genome.jp/dbget-bin/www_bget?sita:101770386	CSD_STAAN Probable cysteine desulfurase OS=Staphylococcus aureus (strain N315) GN=csd PE=1 SV=1//1.28521e-19
Novel00787	GO:0009058//GO:0009059//GO:0009987//GO:0008150//GO:0044237//GO:0044260//GO:0043603//GO:0043170//GO:0043604//GO:0006807//GO:0010467//GO:0044267//GO:0044238//GO:0006412//GO:0071704//GO:0034641//GO:0006518//GO:1901566//GO:0044271//GO:0044249//GO:1901564//GO:0043043//GO:0019538//GO:0034645//GO:0008152//GO:1901576	biosynthetic process//macromolecule biosynthetic process//cellular process//biological_process//cellular metabolic process//cellular macromolecule metabolic process//cellular amide metabolic process//macromolecule metabolic process//amide biosynthetic process//nitrogen compound metabolic process//gene expression//cellular protein metabolic process//primary metabolic process//translation//organic …	GO:0044444//GO:0030529//GO:0032991//GO:0005737//GO:0005840//GO:0044464//GO:0005575//GO:0043232//GO:0044424//GO:0043229//GO:0005622//GO:0005623//GO:0043228//GO:0043226	cytoplasmic part//ribonucleoprotein complex//macromolecular complex//cytoplasm//ribosome//cell part//cellular_component//intracellular non-membrane-bounded organelle//intracellular part//intracellular organelle//intracellular//cell//non-membrane-bounded organelle//organelle	GO:0005198//GO:0003735//GO:0003674	structural molecule activity//structural constituent of ribosome//molecular_function	no KO assigned | (RefSeq) uncharacterized LOC101753935	http://www.genome.jp/dbget-bin/www_bget?sita:101753935	PREDICTED: uncharacterized protein LOC101753935 isoform X1 [Setaria italica]
Si015117m.g	GO:0009058//GO:1901362//GO:0008202//GO:0008150//GO:0044699//GO:0071704//GO:0044710//GO:0008610//GO:0044238//GO:0006694//GO:0055114//GO:0008152//GO:0044711//GO:1901360//GO:1901576//GO:0006629	biosynthetic process//organic cyclic compound biosynthetic process//steroid metabolic process//biological_process//single-organism process//organic substance metabolic process//single-organism metabolic process//lipid biosynthetic process//primary metabolic process//steroid biosynthetic process//oxidation-reduction process//metabolic process//single-organism biosynthetic process//organic cyclic c…	--	--	GO:0003824//GO:0048037//GO:0033764//GO:0050662//GO:0016491//GO:0016229//GO:0016614//GO:0005488//GO:0003854//GO:0016616//GO:0003674	catalytic activity//cofactor binding//steroid dehydrogenase activity, acting on the CH-OH group of donors, NAD or NADP as acceptor//coenzyme binding//oxidoreductase activity//steroid dehydrogenase activity//oxidoreductase activity, acting on CH-OH group of donors//binding//3-beta-hydroxy-delta5-steroid dehydrogenase activity//oxidoreductase activity, acting on the CH-OH group of donors, NAD or NA…	K09753 cinnamoyl-CoA reductase [EC:1.2.1.44] | (RefSeq) cinnamoyl-CoA reductase 2-like	http://www.genome.jp/dbget-bin/www_bget?sita:101784783	CCR1_ARATH Cinnamoyl-CoA reductase 1 OS=Arabidopsis thaliana GN=CCR1 PE=1 SV=1//2.10919e-139
Si013591m.g	GO:0009058//GO:1901362//GO:0008202//GO:0008150//GO:0044699//GO:0044710//GO:0071704//GO:0044238//GO:0008610//GO:0006694//GO:0055114//GO:0008152//GO:0044711//GO:1901360//GO:1901576//GO:0006629	biosynthetic process//organic cyclic compound biosynthetic process//steroid metabolic process//biological_process//single-organism process//single-organism metabolic process//organic substance metabolic process//primary metabolic process//lipid biosynthetic process//steroid biosynthetic process//oxidation-reduction process//metabolic process//single-organism biosynthetic process//organic cyclic c…	--	--	GO:0016620//GO:0003824//GO:0048037//GO:0033764//GO:0016903//GO:0016491//GO:0050662//GO:0016614//GO:0005488//GO:0003854//GO:0016229//GO:0003674//GO:0016616//GO:0080019	oxidoreductase activity, acting on the aldehyde or oxo group of donors, NAD or NADP as acceptor//catalytic activity//cofactor binding//steroid dehydrogenase activity, acting on the CH-OH group of donors, NAD or NADP as acceptor//oxidoreductase activity, acting on the aldehyde or oxo group of donors//oxidoreductase activity//coenzyme binding//oxidoreductase activity, acting on CH-OH group of donor…	K13356 alcohol-forming fatty acyl-CoA reductase [EC:1.2.1.84] | (RefSeq) fatty acyl-CoA reductase 3-like	http://www.genome.jp/dbget-bin/www_bget?sita:101775451	FACR3_ARATH Fatty acyl-CoA reductase 3 OS=Arabidopsis thaliana GN=FAR3 PE=2 SV=1//1.5039e-144
Si010838m.g	GO:1901135//GO:1901575//GO:0046348//GO:0006032//GO:1901072//GO:0006022//GO:1901564//GO:0008152//GO:1901136//GO:0006040//GO:0016998//GO:0006026//GO:0044248//GO:0071704//GO:0044036//GO:0009057//GO:0043170//GO:1901071//GO:0006807//GO:0044260//GO:1901565//GO:0008150//GO:0071554//GO:0006030//GO:0009056//GO:0009987//GO:0044237	carbohydrate derivative metabolic process//organic substance catabolic process//amino sugar catabolic process//chitin catabolic process//glucosamine-containing compound catabolic process//aminoglycan metabolic process//organonitrogen compound metabolic process//metabolic process//carbohydrate derivative catabolic process//amino sugar metabolic process//cell wall macromolecule catabolic process//a…	--	--	GO:0003674//GO:0005488//GO:0016787//GO:0004568//GO:0016798//GO:0097367//GO:0003824//GO:0008061//GO:0004553	molecular_function//binding//hydrolase activity//chitinase activity//hydrolase activity, acting on glycosyl bonds//carbohydrate derivative binding//catalytic activity//chitin binding//hydrolase activity, hydrolyzing O-glycosyl compounds	--	--	CHIA_MAIZE Endochitinase A OS=Zea mays PE=1 SV=1//1.63122e-128
Si013455m.g	GO:0005975//GO:0008150//GO:0009058//GO:0071704//GO:0044238//GO:0008152	carbohydrate metabolic process//biological_process//biosynthetic process//organic substance metabolic process//primary metabolic process//metabolic process	GO:0016020//GO:0016021//GO:0031224//GO:0005575//GO:0044425	membrane//integral component of membrane//intrinsic component of membrane//cellular_component//membrane part	GO:0003824//GO:0016829//GO:0016830//GO:0016833//GO:0003674//GO:0016853	catalytic activity//lyase activity//carbon-carbon lyase activity//oxo-acid-lyase activity//molecular_function//isomerase activity	no KO assigned | (RefSeq) protein NUCLEAR FUSION DEFECTIVE 4	http://www.genome.jp/dbget-bin/www_bget?sita:101764387	NFD4_ARATH Protein NUCLEAR FUSION DEFECTIVE 4 OS=Arabidopsis thaliana GN=NFD4 PE=3 SV=1//2.71387e-10
Si035350m.g	GO:0005975//GO:0008150//GO:0071704//GO:0044238//GO:0008152	carbohydrate metabolic process//biological_process//organic substance metabolic process//primary metabolic process//metabolic process	--	--	GO:0003824//GO:0016798//GO:0004553//GO:0016787//GO:0003674	catalytic activity//hydrolase activity, acting on glycosyl bonds//hydrolase activity, hydrolyzing O-glycosyl compounds//hydrolase activity//molecular_function	no KO assigned | (RefSeq) glucan endo-1,3-beta-glucosidase 8-like	http://www.genome.jp/dbget-bin/www_bget?sita:101758082	E138_ARATH Glucan endo-1,3-beta-glucosidase 8 OS=Arabidopsis thaliana GN=At1g64760 PE=1 SV=2//0
Si022189m.g	GO:0005975//GO:0008150//GO:0071704//GO:0044238//GO:0008152	carbohydrate metabolic process//biological_process//organic substance metabolic process//primary metabolic process//metabolic process	--	--	GO:0004553//GO:0003824//GO:0016798//GO:0016787//GO:0004650//GO:0003674	hydrolase activity, hydrolyzing O-glycosyl compounds//catalytic activity//hydrolase activity, acting on glycosyl bonds//hydrolase activity//polygalacturonase activity//molecular_function	no KO assigned | (RefSeq) probable polygalacturonase At1g80170	http://www.genome.jp/dbget-bin/www_bget?sita:101757928	PGLR5_ARATH Probable polygalacturonase At1g80170 OS=Arabidopsis thaliana GN=At1g80170 PE=1 SV=1//4.08856e-125
Si006403m.g	GO:0009056//GO:0009987//GO:0008150//GO:0019752//GO:0044237//GO:1901605//GO:0006520//GO:1902222//GO:0006082//GO:0044763//GO:0044248//GO:0044238//GO:0016054//GO:0044710//GO:0071704//GO:1901565//GO:1901361//GO:0006807//GO:0044699//GO:0006558//GO:0044282//GO:0006725//GO:0055114//GO:0019439//GO:0044281//GO:0044712//GO:0006559//GO:0009072//GO:1901575//GO:0009074//GO:0046395//GO:0006570//GO:0043436//GO:…	catabolic process//cellular process//biological_process//carboxylic acid metabolic process//cellular metabolic process//alpha-amino acid metabolic process//cellular amino acid metabolic process//erythrose 4-phosphate/phosphoenolpyruvate family amino acid catabolic process//organic acid metabolic process//single-organism cellular process//cellular catabolic process//primary metabolic process//orga…	--	--	GO:0003824//GO:0051213//GO:0016701//GO:0016702//GO:0016491//GO:0004411//GO:0003674	catalytic activity//dioxygenase activity//oxidoreductase activity, acting on single donors with incorporation of molecular oxygen//oxidoreductase activity, acting on single donors with incorporation of molecular oxygen, incorporation of two atoms of oxygen//oxidoreductase activity//homogentisate 1,2-dioxygenase activity//molecular_function	K00451 homogentisate 1,2-dioxygenase [EC:1.13.11.5] | (RefSeq) homogentisate 1,2-dioxygenase	http://www.genome.jp/dbget-bin/www_bget?sita:101760684	HGD_ORYSJ Homogentisate 1,2-dioxygenase OS=Oryza sativa subsp. japonica GN=HGO PE=2 SV=1//0
Novel01666	GO:0048870//GO:0051641//GO:0016192//GO:0048193//GO:0071702//GO:1902582//GO:1902578//GO:0008104//GO:0046907//GO:0015031//GO:0006810//GO:0008152//GO:0033036//GO:0008150//GO:0009056//GO:0009987//GO:0051674//GO:0051234//GO:0044237//GO:0044763//GO:0006886//GO:0051179//GO:0006928//GO:0044765//GO:0044248//GO:0051649//GO:0040011//GO:0034613//GO:0006914//GO:0070727//GO:0044699//GO:0045184	cell motility//cellular localization//vesicle-mediated transport//Golgi vesicle transport//organic substance transport//single-organism intracellular transport//single-organism localization//protein localization//intracellular transport//protein transport//transport//metabolic process//macromolecule localization//biological_process//catabolic process//cellular process//localization of cell//estab…	GO:0005575//GO:0042995//GO:0005886//GO:0005623//GO:0043226//GO:0044424//GO:0005622//GO:0005929//GO:0071944//GO:0016020//GO:0005737//GO:0044464//GO:0031514	cellular_component//cell projection//plasma membrane//cell//organelle//intracellular part//intracellular//cilium//cell periphery//membrane//cytoplasm//cell part//motile cilium	GO:0022892//GO:0003674//GO:0005215//GO:0008565	substrate-specific transporter activity//molecular_function//transporter activity//protein transporter activity	--	--	PREDICTED: uncharacterized protein LOC101757757 [Setaria italica]
Si024048m.g	GO:0044036//GO:0071704//GO:0006026//GO:0044248//GO:0044260//GO:1901565//GO:0043170//GO:0009057//GO:1901071//GO:0006807//GO:0044237//GO:0009987//GO:0009056//GO:0071554//GO:0006030//GO:0008150//GO:0046348//GO:0006032//GO:1901575//GO:1901135//GO:0008152//GO:1901564//GO:1901072//GO:0006022//GO:0006040//GO:1901136//GO:0016998	cell wall macromolecule metabolic process//organic substance metabolic process//aminoglycan catabolic process//cellular catabolic process//cellular macromolecule metabolic process//organonitrogen compound catabolic process//macromolecule metabolic process//macromolecule catabolic process//glucosamine-containing compound metabolic process//nitrogen compound metabolic process//cellular metabolic pr…	--	--	GO:0016787//GO:0004568//GO:0003824//GO:0097367//GO:0016798//GO:0008061//GO:0004553//GO:0003674//GO:0005488	hydrolase activity//chitinase activity//catalytic activity//carbohydrate derivative binding//hydrolase activity, acting on glycosyl bonds//chitin binding//hydrolase activity, hydrolyzing O-glycosyl compounds//molecular_function//binding	K20547 basic endochitinase B [EC:3.2.1.14] | (RefSeq) chitinase 1	http://www.genome.jp/dbget-bin/www_bget?sita:101777858	CHIA_SECCE Basic endochitinase A OS=Secale cereale GN=rsca PE=1 SV=1//6.82393e-107
Si026401m.g	GO:0006520//GO:0019752//GO:0044237//GO:0008150//GO:0009987//GO:0044763//GO:0006082//GO:0009058//GO:0044710//GO:0071704//GO:0044238//GO:0044699//GO:0006807//GO:0044281//GO:0043436//GO:0008152//GO:1901564	cellular amino acid metabolic process//carboxylic acid metabolic process//cellular metabolic process//biological_process//cellular process//single-organism cellular process//organic acid metabolic process//biosynthetic process//single-organism metabolic process//organic substance metabolic process//primary metabolic process//single-organism process//nitrogen compound metabolic process//small mole…	--	--	GO:0003824//GO:0043167//GO:0097159//GO:1901363//GO:0048037//GO:0016829//GO:0043168//GO:0030170//GO:0005488//GO:0008483//GO:0016769//GO:0003674//GO:0016740	catalytic activity//ion binding//organic cyclic compound binding//heterocyclic compound binding//cofactor binding//lyase activity//anion binding//pyridoxal phosphate binding//binding//transaminase activity//transferase activity, transferring nitrogenous groups//molecular_function//transferase activity	K00815 tyrosine aminotransferase [EC:2.6.1.5] | (RefSeq) nicotianamine aminotransferase A-like	http://www.genome.jp/dbget-bin/www_bget?sita:101785339	NAATA_HORVU Nicotianamine aminotransferase A OS=Hordeum vulgare GN=naat-A PE=1 SV=2//2.18158e-172
Si033931m.g	GO:0006725//GO:0044106//GO:0046483//GO:0051716//GO:0006950//GO:0009308//GO:0006974//GO:0034641//GO:1901360//GO:0006281//GO:0050896//GO:1901564//GO:0006810//GO:0008152//GO:0090304//GO:0008150//GO:0009987//GO:0006139//GO:0051234//GO:0044237//GO:0006310//GO:0006259//GO:0044763//GO:0051179//GO:0044238//GO:0006576//GO:0044710//GO:0071704//GO:0006807//GO:0033554//GO:0044699//GO:0043170//GO:0044260	cellular aromatic compound metabolic process//cellular amine metabolic process//heterocycle metabolic process//cellular response to stimulus//response to stress//amine metabolic process//cellular response to DNA damage stimulus//cellular nitrogen compound metabolic process//organic cyclic compound metabolic process//DNA repair//response to stimulus//organonitrogen compound metabolic process//tran…	GO:0005575//GO:0016020	cellular_component//membrane	GO:0016818//GO:0000166//GO:0005525//GO:0019001//GO:0003924//GO:0005488//GO:1901265//GO:0016772//GO:0001883//GO:0016887//GO:0003678//GO:0003676//GO:0035639//GO:0009378//GO:0098519//GO:0016740//GO:0001882//GO:0003674//GO:0017111//GO:0032550//GO:0032553//GO:0032561//GO:0003723//GO:0016788//GO:0097367//GO:0003824//GO:0032549//GO:0043167//GO:1901363//GO:0097159//GO:0016791//GO:0005524//GO:0003724//GO:…	hydrolase activity, acting on acid anhydrides, in phosphorus-containing anhydrides//nucleotide binding//GTP binding//guanyl nucleotide binding//GTPase activity//binding//nucleoside phosphate binding//transferase activity, transferring phosphorus-containing groups//purine nucleoside binding//ATPase activity//DNA helicase activity//nucleic acid binding//purine ribonucleoside triphosphate binding//f…	no KO assigned | (RefSeq) ABC transporter G family member 41-like	http://www.genome.jp/dbget-bin/www_bget?sita:101783905	AB41G_ORYSJ ABC transporter G family member 41 OS=Oryza sativa subsp. japonica GN=ABCG41 PE=3 SV=1//0
Si030334m.g	GO:0006725//GO:0006352//GO:0019219//GO:0050789//GO:0051171//GO:2001141//GO:0032774//GO:0046483//GO:0044271//GO:0006351//GO:0006355//GO:0019222//GO:0034641//GO:0080090//GO:1901360//GO:1901576//GO:0044249//GO:0009889//GO:2000112//GO:0090304//GO:1903506//GO:0060255//GO:0034645//GO:0008152//GO:0050794//GO:0006139//GO:0009987//GO:0019438//GO:0008150//GO:0044237//GO:0009058//GO:1901362//GO:0009059//GO:…	cellular aromatic compound metabolic process//DNA-templated transcription, initiation//regulation of nucleobase-containing compound metabolic process//regulation of biological process//regulation of nitrogen compound metabolic process//regulation of RNA biosynthetic process//RNA biosynthetic process//heterocycle metabolic process//cellular nitrogen compound biosynthetic process//transcription, DN…	--	--	GO:0005488//GO:0001071//GO:0003676//GO:0016740//GO:0003674//GO:0000996//GO:0016987//GO:0003824//GO:0000988//GO:1901363//GO:0097159//GO:0003677//GO:0003700//GO:0008146//GO:0016782//GO:0000990	binding//nucleic acid binding transcription factor activity//nucleic acid binding//transferase activity//molecular_function//core DNA-dependent RNA polymerase binding promoter specificity activity//sigma factor activity//catalytic activity//transcription factor activity, protein binding//heterocyclic compound binding//organic cyclic compound binding//DNA binding//transcription factor activity, se…	no KO assigned | (RefSeq) flavonol sulfotransferase-like	http://www.genome.jp/dbget-bin/www_bget?sita:101783982	SOT5_ARATH Cytosolic sulfotransferase 5 OS=Arabidopsis thaliana GN=SOT5 PE=1 SV=1//1.27246e-70
Si005687m.g	GO:0006725//GO:0046483//GO:1902578//GO:0006778//GO:1901360//GO:1901564//GO:0006810//GO:0008152//GO:0008150//GO:0033013//GO:0009987//GO:0051234//GO:0044237//GO:0044763//GO:0051179//GO:0044765//GO:0071704//GO:0044699//GO:0006807//GO:0051186//GO:0055085	cellular aromatic compound metabolic process//heterocycle metabolic process//single-organism localization//porphyrin-containing compound metabolic process//organic cyclic compound metabolic process//organonitrogen compound metabolic process//transport//metabolic process//biological_process//tetrapyrrole metabolic process//cellular process//establishment of localization//cellular metabolic process…	GO:0043233//GO:0070013//GO:0005575//GO:0044446//GO:0043231//GO:0005623//GO:0044422//GO:0043226//GO:0044429//GO:0044424//GO:0005759//GO:0044425//GO:0005622//GO:0043229//GO:0016021//GO:0016020//GO:0005739//GO:0043227//GO:0031974//GO:0031224//GO:0005737//GO:0044464//GO:0044444	organelle lumen//intracellular organelle lumen//cellular_component//intracellular organelle part//intracellular membrane-bounded organelle//cell//organelle part//organelle//mitochondrial part//intracellular part//mitochondrial matrix//membrane part//intracellular//intracellular organelle//integral component of membrane//membrane//mitochondrion//membrane-bounded organelle//membrane-enclosed lumen/…	GO:0042626//GO:0016818//GO:0000166//GO:0005525//GO:0016410//GO:0042623//GO:0019001//GO:0003924//GO:0043492//GO:0016749//GO:0005488//GO:1901265//GO:0022804//GO:0001883//GO:0016887//GO:0003676//GO:0035639//GO:0016747//GO:0016820//GO:0016740//GO:0001882//GO:0003674//GO:0032550//GO:0017111//GO:0016748//GO:0015399//GO:0032553//GO:0032561//GO:0097367//GO:0005215//GO:0003824//GO:0032549//GO:0022857//GO:…	ATPase activity, coupled to transmembrane movement of substances//hydrolase activity, acting on acid anhydrides, in phosphorus-containing anhydrides//nucleotide binding//GTP binding//N-acyltransferase activity//ATPase activity, coupled//guanyl nucleotide binding//GTPase activity//ATPase activity, coupled to movement of substances//N-succinyltransferase activity//binding//nucleoside phosphate bind…	no KO assigned | (RefSeq) ABC transporter C family member 8-like	http://www.genome.jp/dbget-bin/www_bget?sita:101784582	AB8C_ARATH ABC transporter C family member 8 OS=Arabidopsis thaliana GN=ABCC8 PE=2 SV=3//0
Si023055m.g	GO:0044249//GO:0044260//GO:0031326//GO:0009889//GO:0043170//GO:0006807//GO:2000112//GO:0090304//GO:0010467//GO:0060255//GO:0034645//GO:1903506//GO:0008152//GO:0016070//GO:0065007//GO:0044238//GO:0034654//GO:0080090//GO:0031323//GO:0010556//GO:1901360//GO:0071704//GO:1901576//GO:1901362//GO:0009058//GO:0006351//GO:0009059//GO:0006355//GO:0010468//GO:0051252//GO:0034641//GO:0019222//GO:0097659//GO:…	cellular biosynthetic process//cellular macromolecule metabolic process//regulation of cellular biosynthetic process//regulation of biosynthetic process//macromolecule metabolic process//nitrogen compound metabolic process//regulation of cellular macromolecule biosynthetic process//nucleic acid metabolic process//gene expression//regulation of macromolecule metabolic process//cellular macromolecu…	--	--	GO:0016740//GO:0016747//GO:0016407//GO:0003674//GO:0008080//GO:0016746//GO:0016410//GO:0003824	transferase activity//transferase activity, transferring acyl groups other than amino-acyl groups//acetyltransferase activity//molecular_function//N-acetyltransferase activity//transferase activity, transferring acyl groups//N-acyltransferase activity//catalytic activity	no KO assigned | (RefSeq) probable acetyltransferase NSI	http://www.genome.jp/dbget-bin/www_bget?sita:101767823	NSI_ORYSJ Probable acetyltransferase NSI OS=Oryza sativa subsp. japonica GN=NSI PE=2 SV=1//4.52906e-113
Si020605m.g	GO:0044249//GO:0009889//GO:0090304//GO:2000112//GO:1903506//GO:0034645//GO:0060255//GO:0008152//GO:0080090//GO:1901360//GO:1901576//GO:0006351//GO:0006355//GO:0019222//GO:0034641//GO:0006725//GO:0050789//GO:0019219//GO:0051171//GO:2001141//GO:0032774//GO:0046483//GO:0044271//GO:0031326//GO:0044260//GO:0043170//GO:0006807//GO:0010467//GO:0016070//GO:0044238//GO:0065007//GO:0031323//GO:0034654//GO:…	cellular biosynthetic process//regulation of biosynthetic process//nucleic acid metabolic process//regulation of cellular macromolecule biosynthetic process//regulation of nucleic acid-templated transcription//cellular macromolecule biosynthetic process//regulation of macromolecule metabolic process//metabolic process//regulation of primary metabolic process//organic cyclic compound metabolic pro…	--	--	GO:0003674//GO:0001071//GO:0003700	molecular_function//nucleic acid binding transcription factor activity//transcription factor activity, sequence-specific DNA binding	no KO assigned | (RefSeq) ethylene-responsive transcription factor ERF014	http://www.genome.jp/dbget-bin/www_bget?sita:101782598	ERF12_ARATH Ethylene-responsive transcription factor ERF012 OS=Arabidopsis thaliana GN=ERF012 PE=2 SV=1//2.3319e-23
Si001587m.g	GO:0044262//GO:0006073//GO:0008152//GO:0008150//GO:0009987//GO:0044264//GO:0005975//GO:0044237//GO:0044238//GO:0071704//GO:0044042//GO:0043170//GO:0044260//GO:0005976	cellular carbohydrate metabolic process//cellular glucan metabolic process//metabolic process//biological_process//cellular process//cellular polysaccharide metabolic process//carbohydrate metabolic process//cellular metabolic process//primary metabolic process//organic substance metabolic process//glucan metabolic process//macromolecule metabolic process//cellular macromolecule metabolic process…	GO:0005575//GO:0005623//GO:0048046//GO:0071944//GO:0005576//GO:0044464//GO:0030312//GO:0005618	cellular_component//cell//apoplast//cell periphery//extracellular region//cell part//external encapsulating structure//cell wall	GO:0016757//GO:0016740//GO:0003674//GO:0016758//GO:0003824//GO:0016787//GO:0016762	transferase activity, transferring glycosyl groups//transferase activity//molecular_function//transferase activity, transferring hexosyl groups//catalytic activity//hydrolase activity//xyloglucan:xyloglucosyl transferase activity	K19882 O-palmitoleoyl-L-serine hydrolase [EC:3.1.1.98] | (RefSeq) pectin acetylesterase 5-like	http://www.genome.jp/dbget-bin/www_bget?sita:101786873	PAE5_ARATH Pectin acetylesterase 5 OS=Arabidopsis thaliana GN=PAE5 PE=2 SV=1//4.6781e-135
Si018237m.g	GO:0022607//GO:0010467//GO:0015931//GO:0016070//GO:0000003//GO:0045184//GO:0050657//GO:0044260//GO:0031326//GO:0006807//GO:0044699//GO:0070727//GO:0043170//GO:0032505//GO:0010556//GO:0006914//GO:0071704//GO:0051236//GO:0034613//GO:0051649//GO:0044248//GO:0006260//GO:0051301//GO:0031323//GO:0051179//GO:0034654//GO:0044238//GO:0090529//GO:0065007//GO:0006403//GO:0061640//GO:0006886//GO:0051252//GO:…	cellular component assembly//gene expression//nucleobase-containing compound transport//RNA metabolic process//reproduction//establishment of protein localization//nucleic acid transport//cellular macromolecule metabolic process//regulation of cellular biosynthetic process//nitrogen compound metabolic process//single-organism process//cellular macromolecule localization//macromolecule metabolic p…	GO:0042729//GO:0015630//GO:0044454//GO:0043234//GO:0000940//GO:0044464//GO:0031981//GO:0032991//GO:0005737//GO:0000775//GO:0031974//GO:0044430//GO:0043227//GO:0005634//GO:0000779//GO:0016020//GO:0000780//GO:0098687//GO:0000776//GO:0000793//GO:0005622//GO:0043229//GO:0005874//GO:0000777//GO:0000228//GO:0000778//GO:0044424//GO:0005819//GO:0043226//GO:0005856//GO:0005623//GO:0000942//GO:0044422//GO:…	DASH complex//microtubule cytoskeleton//nuclear chromosome part//protein complex//condensed chromosome outer kinetochore//cell part//nuclear lumen//macromolecular complex//cytoplasm//chromosome, centromeric region//membrane-enclosed lumen//cytoskeletal part//membrane-bounded organelle//nucleus//condensed chromosome, centromeric region//membrane//condensed nuclear chromosome, centromeric region//c…	GO:0044877//GO:0032403//GO:0008565//GO:0042802//GO:0003677//GO:0003700//GO:1901363//GO:0097159//GO:0005215//GO:0042803//GO:0043565//GO:0046983//GO:0015631//GO:0008134//GO:0003674//GO:0045502//GO:0022892//GO:0001071//GO:0003676//GO:0005515//GO:0003779//GO:0005488//GO:0008092//GO:0008017	macromolecular complex binding//protein complex binding//protein transporter activity//identical protein binding//DNA binding//transcription factor activity, sequence-specific DNA binding//heterocyclic compound binding//organic cyclic compound binding//transporter activity//protein homodimerization activity//sequence-specific DNA binding//protein dimerization activity//tubulin binding//transcript…	no KO assigned | (RefSeq) homeobox-leucine zipper protein HOX24-like	http://www.genome.jp/dbget-bin/www_bget?sita:101764633	HOX24_ORYSI Homeobox-leucine zipper protein HOX24 OS=Oryza sativa subsp. indica GN=HOX24 PE=2 SV=2//3.62821e-77
Si029404m.g	GO:0044085//GO:0071840//GO:0009987//GO:0008150//GO:0071554//GO:0042546	cellular component biogenesis//cellular component organization or biogenesis//cellular process//biological_process//cell wall organization or biogenesis//cell wall biogenesis	GO:0005575//GO:0016020	cellular_component//membrane	GO:0008107//GO:0016757//GO:0016758//GO:0003674//GO:0016740//GO:0008417//GO:0031127//GO:0003824	galactoside 2-alpha-L-fucosyltransferase activity//transferase activity, transferring glycosyl groups//transferase activity, transferring hexosyl groups//molecular_function//transferase activity//fucosyltransferase activity//alpha-(1,2)-fucosyltransferase activity//catalytic activity	K13681 xyloglucan fucosyltransferase [EC:2.4.1.-] | (RefSeq) galactoside 2-alpha-L-fucosyltransferase-like	http://www.genome.jp/dbget-bin/www_bget?sita:101768349	FUT1_PEA Galactoside 2-alpha-L-fucosyltransferase OS=Pisum sativum GN=FT1 PE=2 SV=1//3.06694e-138
Si009492m.g	GO:0071840//GO:0051234//GO:0006996//GO:0009987//GO:0016043//GO:0008150//GO:0044763//GO:0044765//GO:1902578//GO:0051179//GO:0055085//GO:0007010//GO:0006810//GO:0044699	cellular component organization or biogenesis//establishment of localization//organelle organization//cellular process//cellular component organization//biological_process//single-organism cellular process//single-organism transport//single-organism localization//localization//transmembrane transport//cytoskeleton organization//transport//single-organism process	--	--	GO:0008092//GO:0003779//GO:0005488//GO:0005515//GO:0003674	cytoskeletal protein binding//actin binding//binding//protein binding//molecular_function	no KO assigned | (RefSeq) probable metal-nicotianamine transporter YSL12	http://www.genome.jp/dbget-bin/www_bget?sita:101772361	YSL12_ORYSJ Probable metal-nicotianamine transporter YSL12 OS=Oryza sativa subsp. japonica GN=YSL12 PE=2 SV=2//0
Si014103m.g	GO:0016043//GO:0051276//GO:0006338//GO:0016568//GO:0008150//GO:0009987//GO:0006996//GO:0071840//GO:0043933//GO:0006325	cellular component organization//chromosome organization//chromatin remodeling//chromatin modification//biological_process//cellular process//organelle organization//cellular component organization or biogenesis//macromolecular complex subunit organization//chromatin organization	GO:0005575//GO:0043231//GO:0005623//GO:0043226//GO:0044424//GO:0043229//GO:0005622//GO:0005634//GO:0043227//GO:0044464	cellular_component//intracellular membrane-bounded organelle//cell//organelle//intracellular part//intracellular organelle//intracellular//nucleus//membrane-bounded organelle//cell part	GO:0016818//GO:0000166//GO:0005488//GO:1901265//GO:0001883//GO:0003676//GO:0035639//GO:0001882//GO:0003674//GO:0032550//GO:0032553//GO:0032549//GO:0097367//GO:0003824//GO:0043167//GO:1901363//GO:0097159//GO:0005524//GO:0016817//GO:0016787//GO:0017076//GO:0032555//GO:0036094//GO:0030554//GO:0043168//GO:0032559	hydrolase activity, acting on acid anhydrides, in phosphorus-containing anhydrides//nucleotide binding//binding//nucleoside phosphate binding//purine nucleoside binding//nucleic acid binding//purine ribonucleoside triphosphate binding//nucleoside binding//molecular_function//purine ribonucleoside binding//ribonucleotide binding//ribonucleoside binding//carbohydrate derivative binding//catalytic a…	K09422 myb proto-oncogene protein, plant | (RefSeq) myb-related protein Hv33-like	http://www.genome.jp/dbget-bin/www_bget?sita:101767104	MYB39_ARATH Transcription factor MYB39 OS=Arabidopsis thaliana GN=MYB39 PE=2 SV=1//5.21763e-69
Si014648m.g	GO:0016043//GO:0050789//GO:0070838//GO:0010959//GO:0035556//GO:0051716//GO:0072511//GO:0006816//GO:1902578//GO:0002115//GO:0051049//GO:0000160//GO:0007165//GO:2001256//GO:0050896//GO:0007010//GO:0006810//GO:0071554//GO:0008150//GO:0009987//GO:0050794//GO:0006996//GO:0051234//GO:0071840//GO:0045229//GO:0032879//GO:0044700//GO:0044763//GO:0006812//GO:0051179//GO:0065007//GO:0044765//GO:0023052//GO:…	cellular component organization//regulation of biological process//divalent metal ion transport//regulation of metal ion transport//intracellular signal transduction//cellular response to stimulus//divalent inorganic cation transport//calcium ion transport//single-organism localization//store-operated calcium entry//regulation of transport//phosphorelay signal transduction system//signal transduc…	GO:0098588//GO:0005575//GO:0030176//GO:0044432//GO:0044446//GO:0043231//GO:0012505//GO:0005623//GO:0044422//GO:0043226//GO:0044424//GO:0031090//GO:0005789//GO:0044425//GO:0031301//GO:0005622//GO:0043229//GO:0016021//GO:0031300//GO:0016020//GO:0005783//GO:0043227//GO:0031227//GO:0042175//GO:0031224//GO:0005737//GO:0044464//GO:0044444	bounding membrane of organelle//cellular_component//integral component of endoplasmic reticulum membrane//endoplasmic reticulum part//intracellular organelle part//intracellular membrane-bounded organelle//endomembrane system//cell//organelle part//organelle//intracellular part//organelle membrane//endoplasmic reticulum membrane//membrane part//integral component of organelle membrane//intracellu…	GO:0008092//GO:0016773//GO:0005488//GO:0003779//GO:0004673//GO:0016772//GO:0004672//GO:0016775//GO:0004871//GO:0005515//GO:0016740//GO:0003674//GO:0000155//GO:0003824//GO:0060089//GO:0038023//GO:0016301//GO:0005057//GO:0004872	cytoskeletal protein binding//phosphotransferase activity, alcohol group as acceptor//binding//actin binding//protein histidine kinase activity//transferase activity, transferring phosphorus-containing groups//protein kinase activity//phosphotransferase activity, nitrogenous group as acceptor//signal transducer activity//protein binding//transferase activity//molecular_function//phosphorelay sens…	no KO assigned | (RefSeq) cysteine-rich and transmembrane domain-containing protein B-like	http://www.genome.jp/dbget-bin/www_bget?sita:101755452	-//-
Si029067m.g	GO:0044237//GO:0008150//GO:0009987//GO:0008299//GO:0044763//GO:0009058//GO:0044255//GO:0044710//GO:0071704//GO:0044238//GO:0008610//GO:0044699//GO:0016114//GO:1901576//GO:0006629//GO:0006721//GO:0006720//GO:0008152//GO:0044711//GO:0044249	cellular metabolic process//biological_process//cellular process//isoprenoid biosynthetic process//single-organism cellular process//biosynthetic process//cellular lipid metabolic process//single-organism metabolic process//organic substance metabolic process//primary metabolic process//lipid biosynthetic process//single-organism process//terpenoid biosynthetic process//organic substance biosynth…	--	--	GO:0003824//GO:0097159//GO:1901363//GO:0043167//GO:0016903//GO:0048037//GO:0043168//GO:1901681//GO:0036094//GO:0030976//GO:0019842//GO:0016491//GO:0050662//GO:0016624//GO:0005488//GO:0016744//GO:0008661//GO:0003674//GO:0043169//GO:0016740	catalytic activity//organic cyclic compound binding//heterocyclic compound binding//ion binding//oxidoreductase activity, acting on the aldehyde or oxo group of donors//cofactor binding//anion binding//sulfur compound binding//small molecule binding//thiamine pyrophosphate binding//vitamin binding//oxidoreductase activity//coenzyme binding//oxidoreductase activity, acting on the aldehyde or oxo g…	K01662 1-deoxy-D-xylulose-5-phosphate synthase [EC:2.2.1.7] | (RefSeq) probable 1-deoxy-D-xylulose-5-phosphate synthase 2, chloroplastic	http://www.genome.jp/dbget-bin/www_bget?sita:101761672	DXS2_ORYSJ Probable 1-deoxy-D-xylulose-5-phosphate synthase 2, chloroplastic OS=Oryza sativa subsp. japonica GN=Os07g0190000 PE=2 SV=1//0
Si020893m.g	GO:0044237//GO:0008150//GO:0009987//GO:0015979//GO:0008152	cellular metabolic process//biological_process//cellular process//photosynthesis//metabolic process	GO:0016020//GO:0016021//GO:0031224//GO:0009579//GO:0044464//GO:0043234//GO:0032991//GO:0044436//GO:0009521//GO:0009522//GO:0034357//GO:0005575//GO:0005623//GO:0044425//GO:0098796//GO:0005622//GO:0044424	membrane//integral component of membrane//intrinsic component of membrane//thylakoid//cell part//protein complex//macromolecular complex//thylakoid part//photosystem//photosystem I//photosynthetic membrane//cellular_component//cell//membrane part//membrane protein complex//intracellular//intracellular part	--	--	K02689 photosystem I P700 chlorophyll a apoprotein A1 | (RefSeq) psaA, W841_p062; photosystem I P700 apoprotein A1	http://www.genome.jp/dbget-bin/www_bget?sita:19526781	PSAA_SORBI Photosystem I P700 chlorophyll a apoprotein A1 OS=Sorghum bicolor GN=psaA PE=3 SV=1//5.06658e-76
Si003758m.g	GO:0044237//GO:0009987//GO:0008150//GO:0009058//GO:0009059//GO:0006412//GO:0071704//GO:0044267//GO:0044238//GO:0010467//GO:0044260//GO:0043603//GO:0043170//GO:0043604//GO:0006807//GO:0006950//GO:0044271//GO:0006518//GO:1901566//GO:0034641//GO:1901576//GO:0019538//GO:0034645//GO:0008152//GO:0044249//GO:1901564//GO:0043043//GO:0050896	cellular metabolic process//cellular process//biological_process//biosynthetic process//macromolecule biosynthetic process//translation//organic substance metabolic process//cellular protein metabolic process//primary metabolic process//gene expression//cellular macromolecule metabolic process//cellular amide metabolic process//macromolecule metabolic process//amide biosynthetic process//nitrogen…	GO:0044464//GO:0005737//GO:0032991//GO:0005840//GO:0030529//GO:0044444//GO:0043232//GO:0005575//GO:0043226//GO:0005623//GO:0043228//GO:0043229//GO:0005622//GO:0044424	cell part//cytoplasm//macromolecular complex//ribosome//ribonucleoprotein complex//cytoplasmic part//intracellular non-membrane-bounded organelle//cellular_component//organelle//cell//non-membrane-bounded organelle//intracellular organelle//intracellular//intracellular part	GO:0005198//GO:0003735//GO:0003674	structural molecule activity//structural constituent of ribosome//molecular_function	--	--	-//-
Si020853m.g	GO:0044237//GO:0022900//GO:0019684//GO:0009987//GO:0008150//GO:0055114//GO:0044763//GO:0006091//GO:0009767//GO:0044710//GO:0008152//GO:0015979//GO:0044699//GO:0009772	cellular metabolic process//electron transport chain//photosynthesis, light reaction//cellular process//biological_process//oxidation-reduction process//single-organism cellular process//generation of precursor metabolites and energy//photosynthetic electron transport chain//single-organism metabolic process//metabolic process//photosynthesis//single-organism process//photosynthetic electron tran…	GO:0016020//GO:0034357//GO:0005575//GO:0009579//GO:0043234//GO:0044464//GO:0005623//GO:0032991//GO:0044436//GO:0005622//GO:0098796//GO:0044425//GO:0009521//GO:0044424	membrane//photosynthetic membrane//cellular_component//thylakoid//protein complex//cell part//cell//macromolecular complex//thylakoid part//intracellular//membrane protein complex//membrane part//photosystem//intracellular part	GO:0045156//GO:0016168//GO:0005488//GO:0097159//GO:1901363//GO:0009055//GO:0046906//GO:0003674	electron transporter, transferring electrons within the cyclic electron transport pathway of photosynthesis activity//chlorophyll binding//binding//organic cyclic compound binding//heterocyclic compound binding//electron carrier activity//tetrapyrrole binding//molecular_function	K02706 photosystem II P680 reaction center D2 protein [EC:1.10.3.9] | (RefSeq) psbD, W841_p077; photosystem II protein D2	http://www.genome.jp/dbget-bin/www_bget?sita:19526756	PSBD_SORBI Photosystem II D2 protein OS=Sorghum bicolor GN=psbD PE=3 SV=1//0
Si030558m.g	GO:0044271//GO:0046483//GO:2001141//GO:0032774//GO:0051171//GO:0006352//GO:0050789//GO:0019219//GO:0006725//GO:0019222//GO:0034641//GO:0006355//GO:0006351//GO:1901576//GO:1901360//GO:0080090//GO:0008152//GO:1903506//GO:0034645//GO:0060255//GO:0090304//GO:2000112//GO:0009889//GO:0044249//GO:0044237//GO:0008150//GO:0019438//GO:0009987//GO:0006139//GO:0050794//GO:0018130//GO:0097659//GO:0051252//GO:…	cellular nitrogen compound biosynthetic process//heterocycle metabolic process//regulation of RNA biosynthetic process//RNA biosynthetic process//regulation of nitrogen compound metabolic process//DNA-templated transcription, initiation//regulation of biological process//regulation of nucleobase-containing compound metabolic process//cellular aromatic compound metabolic process//regulation of met…	GO:0043232//GO:0005575//GO:0043226//GO:0005856//GO:0043228//GO:0005623//GO:0005622//GO:0043229//GO:0044424//GO:0044464	intracellular non-membrane-bounded organelle//cellular_component//organelle//cytoskeleton//non-membrane-bounded organelle//cell//intracellular//intracellular organelle//intracellular part//cell part	GO:0003899//GO:0016772//GO:0005488//GO:0003676//GO:0001071//GO:0003674//GO:0016740//GO:0003824//GO:0034062//GO:0016987//GO:0000996//GO:0003700//GO:0003677//GO:0097159//GO:1901363//GO:0016779//GO:0000988//GO:0000990	DNA-directed RNA polymerase activity//transferase activity, transferring phosphorus-containing groups//binding//nucleic acid binding//nucleic acid binding transcription factor activity//molecular_function//transferase activity//catalytic activity//RNA polymerase activity//sigma factor activity//core DNA-dependent RNA polymerase binding promoter specificity activity//transcription factor activity,…	no KO assigned | (RefSeq) ninja-family protein 3-like	http://www.genome.jp/dbget-bin/www_bget?sita:101769686	NNJA3_WHEAT Ninja-family protein 3 OS=Triticum aestivum GN=AFP-D1 PE=3 SV=1//2.10124e-86
Si020736m.g	GO:0034641//GO:0044271//GO:0006518//GO:1901566//GO:0019538//GO:0034645//GO:0008152//GO:0044249//GO:1901564//GO:0043043//GO:1901576//GO:0009058//GO:0009059//GO:0044237//GO:0009987//GO:0008150//GO:0010467//GO:0044260//GO:0043603//GO:0043170//GO:0043604//GO:0006807//GO:0006412//GO:0071704//GO:0044267//GO:0044238	cellular nitrogen compound metabolic process//cellular nitrogen compound biosynthetic process//peptide metabolic process//organonitrogen compound biosynthetic process//protein metabolic process//cellular macromolecule biosynthetic process//metabolic process//cellular biosynthetic process//organonitrogen compound metabolic process//peptide biosynthetic process//organic substance biosynthetic proce…	GO:0043232//GO:0005575//GO:0043229//GO:0005622//GO:0044424//GO:0043226//GO:0005623//GO:0043228//GO:0030529//GO:0044444//GO:0044464//GO:0005737//GO:0032991//GO:0005840	intracellular non-membrane-bounded organelle//cellular_component//intracellular organelle//intracellular//intracellular part//organelle//cell//non-membrane-bounded organelle//ribonucleoprotein complex//cytoplasmic part//cell part//cytoplasm//macromolecular complex//ribosome	GO:0003735//GO:0003674//GO:0005198	structural constituent of ribosome//molecular_function//structural molecule activity	--	--	RT02_ARATH Ribosomal protein S2, mitochondrial OS=Arabidopsis thaliana GN=RPS2 PE=2 SV=1//5.43179e-63
Si018259m.g	GO:0034641//GO:0044271//GO:0006518//GO:1901566//GO:0019538//GO:0008152//GO:0034645//GO:0043043//GO:0006810//GO:0044249//GO:1901564//GO:1901576//GO:1902578//GO:0044763//GO:0009058//GO:0009059//GO:0044237//GO:0051234//GO:0009987//GO:0008150//GO:0010467//GO:0055085//GO:0043603//GO:0044260//GO:0043604//GO:0006807//GO:0044699//GO:0043170//GO:0006412//GO:0071704//GO:0051179//GO:0044267//GO:0044765//GO:…	cellular nitrogen compound metabolic process//cellular nitrogen compound biosynthetic process//peptide metabolic process//organonitrogen compound biosynthetic process//protein metabolic process//metabolic process//cellular macromolecule biosynthetic process//peptide biosynthetic process//transport//cellular biosynthetic process//organonitrogen compound metabolic process//organic substance biosynt…	GO:0043232//GO:0005575//GO:0005622//GO:0043229//GO:0044425//GO:0044424//GO:0043226//GO:0005623//GO:0043228//GO:0031224//GO:0016020//GO:0016021//GO:0030529//GO:0044444//GO:0044464//GO:0005737//GO:0032991//GO:0005840	intracellular non-membrane-bounded organelle//cellular_component//intracellular//intracellular organelle//membrane part//intracellular part//organelle//cell//non-membrane-bounded organelle//intrinsic component of membrane//membrane//integral component of membrane//ribonucleoprotein complex//cytoplasmic part//cell part//cytoplasm//macromolecular complex//ribosome	GO:0003735//GO:0003674//GO:0005198	structural constituent of ribosome//molecular_function//structural molecule activity	no KO assigned | (RefSeq) uncharacterized LOC101767760	http://www.genome.jp/dbget-bin/www_bget?sita:101767760	-//-
Si014858m.g	GO:0009987//GO:0008150//GO:0071840//GO:0051234//GO:0006996//GO:0044763//GO:0044765//GO:0015893//GO:0051179//GO:0044699//GO:0055085//GO:0042221//GO:0016043//GO:0006855//GO:1902578//GO:0006810//GO:0007010//GO:0042493//GO:0050896	cellular process//biological_process//cellular component organization or biogenesis//establishment of localization//organelle organization//single-organism cellular process//single-organism transport//drug transport//localization//single-organism process//transmembrane transport//response to chemical//cellular component organization//drug transmembrane transport//single-organism localization//tra…	GO:0016020//GO:0005575	membrane//cellular_component	GO:0005215//GO:0022857//GO:0015291//GO:0015297//GO:0008092//GO:0003779//GO:0090484//GO:0015238//GO:0005488//GO:0022804//GO:0005515//GO:0003674	transporter activity//transmembrane transporter activity//secondary active transmembrane transporter activity//antiporter activity//cytoskeletal protein binding//actin binding//drug transporter activity//drug transmembrane transporter activity//binding//active transmembrane transporter activity//protein binding//molecular_function	K03327 multidrug resistance protein, MATE family | (RefSeq) protein DETOXIFICATION 26-like	http://www.genome.jp/dbget-bin/www_bget?sita:101784768	TT12_ARATH Protein TRANSPARENT TESTA 12 OS=Arabidopsis thaliana GN=TT12 PE=2 SV=1//6.61375e-81
Si000603m.g	GO:0009987//GO:0008150//GO:0044237//GO:0036211//GO:0006796//GO:0044267//GO:0044238//GO:0071704//GO:0044260//GO:0043170//GO:0006464//GO:0006468//GO:0016310//GO:0043412//GO:0006793//GO:0019538//GO:0008152	cellular process//biological_process//cellular metabolic process//protein modification process//phosphate-containing compound metabolic process//cellular protein metabolic process//primary metabolic process//organic substance metabolic process//cellular macromolecule metabolic process//macromolecule metabolic process//cellular protein modification process//protein phosphorylation//phosphorylation…	--	--	GO:0032553//GO:0097367//GO:0003824//GO:0032549//GO:0043167//GO:1901363//GO:0097159//GO:0005524//GO:0032555//GO:0017076//GO:0016301//GO:0036094//GO:0032559//GO:0030554//GO:0043168//GO:0000166//GO:0016773//GO:0005488//GO:1901265//GO:0004672//GO:0016772//GO:0001883//GO:0005515//GO:0035639//GO:0016740//GO:0032550//GO:0001882//GO:0003674	ribonucleotide binding//carbohydrate derivative binding//catalytic activity//ribonucleoside binding//ion binding//heterocyclic compound binding//organic cyclic compound binding//ATP binding//purine ribonucleotide binding//purine nucleotide binding//kinase activity//small molecule binding//adenyl ribonucleotide binding//adenyl nucleotide binding//anion binding//nucleotide binding//phosphotransfera…	no KO assigned | (RefSeq) probable LRR receptor-like serine/threonine-protein kinase At5g45840	http://www.genome.jp/dbget-bin/www_bget?sita:101770314	Y5458_ARATH Probable LRR receptor-like serine/threonine-protein kinase At5g45840 OS=Arabidopsis thaliana GN=At5g45840 PE=2 SV=1//3.5442e-27
Si019202m.g	GO:0009987//GO:0008150//GO:0051234//GO:0044763//GO:0051179//GO:0044765//GO:0044699//GO:0055085//GO:1902578//GO:0006810	cellular process//biological_process//establishment of localization//single-organism cellular process//localization//single-organism transport//single-organism process//transmembrane transport//single-organism localization//transport	GO:0016021//GO:0016020//GO:0031224//GO:0005575//GO:0044425	integral component of membrane//membrane//intrinsic component of membrane//cellular_component//membrane part	--	--	K02575 MFS transporter, NNP family, nitrate/nitrite transporter | (RefSeq) high-affinity nitrate transporter 2.1-like	http://www.genome.jp/dbget-bin/www_bget?sita:101768698	NRT22_ORYSJ High-affinity nitrate transporter 2.2 OS=Oryza sativa subsp. japonica GN=NRT2.2 PE=1 SV=1//0
Si020795m.g	GO:0009987//GO:0008150//GO:0055114//GO:0044237//GO:0015980//GO:0044763//GO:0006091//GO:0009060//GO:0045333//GO:0044710//GO:0044699//GO:0008152	cellular process//biological_process//oxidation-reduction process//cellular metabolic process//energy derivation by oxidation of organic compounds//single-organism cellular process//generation of precursor metabolites and energy//aerobic respiration//cellular respiration//single-organism metabolic process//single-organism process//metabolic process	GO:0016021//GO:0016020//GO:0005575//GO:0031224//GO:0044425	integral component of membrane//membrane//cellular_component//intrinsic component of membrane//membrane part	GO:0015075//GO:0016675//GO:0005215//GO:0003824//GO:0008324//GO:0022857//GO:1901363//GO:0005488//GO:0097159//GO:0005506//GO:0043167//GO:0015002//GO:0004129//GO:0016491//GO:0046906//GO:0046914//GO:0015077//GO:0009055//GO:0022892//GO:0022890//GO:0046872//GO:0016676//GO:0022891//GO:0015078//GO:0020037//GO:0043169//GO:0003674	ion transmembrane transporter activity//oxidoreductase activity, acting on a heme group of donors//transporter activity//catalytic activity//cation transmembrane transporter activity//transmembrane transporter activity//heterocyclic compound binding//binding//organic cyclic compound binding//iron ion binding//ion binding//heme-copper terminal oxidase activity//cytochrome-c oxidase activity//oxido…	--	--	COX1_MAIZE Cytochrome c oxidase subunit 1 OS=Zea mays GN=COX1 PE=3 SV=2//0
Si019533m.g	GO:0009987//GO:0009056//GO:0008150//GO:0044237//GO:0019752//GO:0005975//GO:0006631//GO:0044255//GO:0006082//GO:0044763//GO:0006796//GO:0044238//GO:0071704//GO:0044710//GO:0032787//GO:0044699//GO:0006072//GO:0055114//GO:1901136//GO:0044281//GO:1901575//GO:1901135//GO:0052646//GO:0006629//GO:0043436//GO:0006793//GO:0046168//GO:0019637//GO:0046434//GO:0008152	cellular process//catabolic process//biological_process//cellular metabolic process//carboxylic acid metabolic process//carbohydrate metabolic process//fatty acid metabolic process//cellular lipid metabolic process//organic acid metabolic process//single-organism cellular process//phosphate-containing compound metabolic process//primary metabolic process//organic substance metabolic process//sing…	--	--	GO:0016798//GO:0003824//GO:0004553//GO:1901363//GO:0097159//GO:0016787//GO:0003857//GO:0048037//GO:0036094//GO:0000166//GO:0005488//GO:0016614//GO:0050662//GO:1901265//GO:0016491//GO:0051287//GO:0003674//GO:0016616	hydrolase activity, acting on glycosyl bonds//catalytic activity//hydrolase activity, hydrolyzing O-glycosyl compounds//heterocyclic compound binding//organic cyclic compound binding//hydrolase activity//3-hydroxyacyl-CoA dehydrogenase activity//cofactor binding//small molecule binding//nucleotide binding//binding//oxidoreductase activity, acting on CH-OH group of donors//coenzyme binding//nucleo…	K00016 L-lactate dehydrogenase [EC:1.1.1.27] | (RefSeq) L-lactate dehydrogenase A-like	http://www.genome.jp/dbget-bin/www_bget?sita:101769096	LDHA_HORVU L-lactate dehydrogenase A OS=Hordeum vulgare PE=1 SV=1//0
Si020793m.g	GO:0009987//GO:0017004//GO:0008150//GO:0071840//GO:0043933//GO:0034622//GO:0022607//GO:0070271//GO:0065003//GO:0044085//GO:0016043//GO:0006461//GO:0043623//GO:0071822	cellular process//cytochrome complex assembly//biological_process//cellular component organization or biogenesis//macromolecular complex subunit organization//cellular macromolecular complex assembly//cellular component assembly//protein complex biogenesis//macromolecular complex assembly//cellular component biogenesis//cellular component organization//protein complex assembly//cellular protein c…	--	--	GO:1901363//GO:0097159//GO:0046906//GO:0005488//GO:0020037//GO:0003674	heterocyclic compound binding//organic cyclic compound binding//tetrapyrrole binding//binding//heme binding//molecular_function	--	--	CCBS_DAUCA Probable cytochrome c biosynthesis protein OS=Daucus carota PE=2 SV=1//0
Si002677m.g	GO:0009987//GO:0006139//GO:0008150//GO:0019752//GO:0044237//GO:0006520//GO:0006418//GO:0009058//GO:0009059//GO:0006082//GO:0044763//GO:0044267//GO:0044238//GO:0006412//GO:0071704//GO:0044710//GO:0006399//GO:0043603//GO:0044260//GO:0043604//GO:0044699//GO:0006807//GO:0043170//GO:0006433//GO:0034660//GO:0010467//GO:0016070//GO:0006518//GO:0006725//GO:1901566//GO:0043039//GO:0044271//GO:0046483//GO:…	cellular process//nucleobase-containing compound metabolic process//biological_process//carboxylic acid metabolic process//cellular metabolic process//cellular amino acid metabolic process//tRNA aminoacylation for protein translation//biosynthetic process//macromolecule biosynthetic process//organic acid metabolic process//single-organism cellular process//cellular protein metabolic process//prim…	GO:0005737//GO:0044464//GO:0005575//GO:0005623//GO:0044424//GO:0005622	cytoplasm//cell part//cellular_component//cell//intracellular part//intracellular	GO:0032553//GO:0097367//GO:0003824//GO:0032549//GO:0016874//GO:0043167//GO:0097159//GO:1901363//GO:0005524//GO:0004827//GO:0032555//GO:0017076//GO:0036094//GO:0032559//GO:0043168//GO:0030554//GO:0016875//GO:0004812//GO:0016876//GO:0000166//GO:0005488//GO:1901265//GO:0001883//GO:0035639//GO:0032550//GO:0001882//GO:0003674	ribonucleotide binding//carbohydrate derivative binding//catalytic activity//ribonucleoside binding//ligase activity//ion binding//organic cyclic compound binding//heterocyclic compound binding//ATP binding//proline-tRNA ligase activity//purine ribonucleotide binding//purine nucleotide binding//small molecule binding//adenyl ribonucleotide binding//anion binding//adenyl nucleotide binding//ligase…	no KO assigned | (RefSeq) random slug protein 5-like	http://www.genome.jp/dbget-bin/www_bget?sita:101755573	RSC5_DICDI Random slug protein 5 OS=Dictyostelium discoideum GN=rsc5 PE=2 SV=1//8.82312e-21
Si010289m.g	GO:0009987//GO:0050794//GO:0006139//GO:0019438//GO:0008150//GO:0044237//GO:1901362//GO:0009058//GO:0009059//GO:0019079//GO:0010468//GO:0051252//GO:0097659//GO:0018130//GO:0034654//GO:0031323//GO:0065007//GO:0044238//GO:0010556//GO:0051704//GO:0044419//GO:0071704//GO:0044260//GO:0031326//GO:0006807//GO:0044403//GO:0043170//GO:0010467//GO:0019058//GO:0016070//GO:0006725//GO:0051171//GO:0019219//GO:…	cellular process//regulation of cellular process//nucleobase-containing compound metabolic process//aromatic compound biosynthetic process//biological_process//cellular metabolic process//organic cyclic compound biosynthetic process//biosynthetic process//macromolecule biosynthetic process//viral genome replication//regulation of gene expression//regulation of RNA metabolic process//nucleic acid-…	--	--	GO:0030234//GO:0098772//GO:0003700//GO:0001071//GO:0030337//GO:0003674	enzyme regulator activity//molecular function regulator//transcription factor activity, sequence-specific DNA binding//nucleic acid binding transcription factor activity//DNA polymerase processivity factor activity//molecular_function	no KO assigned | (RefSeq) ethylene-responsive transcription factor ABI4-like	http://www.genome.jp/dbget-bin/www_bget?sita:101785204	EF113_ARATH Ethylene-responsive transcription factor ERF113 OS=Arabidopsis thaliana GN=ERF113 PE=2 SV=1//3.45151e-19
Si031006m.g	GO:0009987//GO:0065009//GO:0050794//GO:0008150//GO:0042325//GO:0051174//GO:0044237//GO:0036211//GO:0044763//GO:0045859//GO:0006796//GO:0071900//GO:0031323//GO:0044267//GO:0065007//GO:0044238//GO:0071704//GO:0031399//GO:0019220//GO:0044260//GO:0044699//GO:0043170//GO:0006464//GO:0032268//GO:0051338//GO:0006468//GO:0016310//GO:0001932//GO:0050789//GO:0043412//GO:0000079//GO:0019222//GO:0051246//GO:…	cellular process//regulation of molecular function//regulation of cellular process//biological_process//regulation of phosphorylation//regulation of phosphorus metabolic process//cellular metabolic process//protein modification process//single-organism cellular process//regulation of protein kinase activity//phosphate-containing compound metabolic process//regulation of protein serine/threonine k…	--	--	GO:0019900//GO:0019901//GO:0019899//GO:0005488//GO:0005515//GO:0003674	kinase binding//protein kinase binding//enzyme binding//binding//protein binding//molecular_function	no KO assigned | (RefSeq) cyclin-P4-1-like	http://www.genome.jp/dbget-bin/www_bget?sita:101756965	CCP41_ORYSJ Cyclin-P4-1 OS=Oryza sativa subsp. japonica GN=CYCP4-1 PE=2 SV=1//1.05718e-51
Si000261m.g	GO:0044267//GO:0044238//GO:0051704//GO:0071704//GO:0044260//GO:0007154//GO:0043170//GO:0044699//GO:0006464//GO:0008037//GO:0022414//GO:0009987//GO:0008150//GO:0048544//GO:0044237//GO:0036211//GO:0006796//GO:0044763//GO:0006793//GO:0009875//GO:0009856//GO:0019538//GO:0008152//GO:0006468//GO:0016310//GO:0044706//GO:0044703//GO:0043412//GO:0032501	cellular protein metabolic process//primary metabolic process//multi-organism process//organic substance metabolic process//cellular macromolecule metabolic process//cell communication//macromolecule metabolic process//single-organism process//cellular protein modification process//cell recognition//reproductive process//cellular process//biological_process//recognition of pollen//cellular metabo…	--	--	GO:0016301//GO:0017076//GO:0032555//GO:0036094//GO:0032559//GO:0043168//GO:0030554//GO:0032553//GO:0032549//GO:0097367//GO:0003824//GO:0004674//GO:0043167//GO:0097159//GO:1901363//GO:0005524//GO:0001883//GO:0035639//GO:0016740//GO:0032550//GO:0001882//GO:0003674//GO:0000166//GO:0016773//GO:0005488//GO:0004672//GO:0016772//GO:1901265	kinase activity//purine nucleotide binding//purine ribonucleotide binding//small molecule binding//adenyl ribonucleotide binding//anion binding//adenyl nucleotide binding//ribonucleotide binding//ribonucleoside binding//carbohydrate derivative binding//catalytic activity//protein serine/threonine kinase activity//ion binding//organic cyclic compound binding//heterocyclic compound binding//ATP bin…	no KO assigned | (RefSeq) receptor-like serine/threonine-protein kinase SD1-8	http://www.genome.jp/dbget-bin/www_bget?sita:101765702	SD18_ARATH Receptor-like serine/threonine-protein kinase SD1-8 OS=Arabidopsis thaliana GN=SD18 PE=1 SV=1//0
Si021109m.g	GO:0044267//GO:0010646//GO:0065007//GO:0044238//GO:0006629//GO:0014066//GO:0050776//GO:0023056//GO:0023052//GO:0071704//GO:0044710//GO:0002376//GO:0006793//GO:0007165//GO:0043170//GO:0023051//GO:0002682//GO:0050896//GO:0044699//GO:0044260//GO:0007154//GO:0048522//GO:0008152//GO:0006464//GO:0019538//GO:0050789//GO:0008150//GO:0050794//GO:0048017//GO:0006468//GO:0009987//GO:0016310//GO:0009967//GO:…	cellular protein metabolic process//regulation of cell communication//biological regulation//primary metabolic process//lipid metabolic process//regulation of phosphatidylinositol 3-kinase signaling//regulation of immune response//positive regulation of signaling//signaling//organic substance metabolic process//single-organism metabolic process//immune system process//phosphorus metabolic process…	GO:0016020//GO:0005575	membrane//cellular_component	GO:0016787//GO:0042578//GO:0005515//GO:0005102//GO:0001883//GO:0035639//GO:0016301//GO:0017076//GO:0032555//GO:0036094//GO:0016740//GO:0001882//GO:0003674//GO:0032559//GO:0043168//GO:0030554//GO:0032550//GO:0000166//GO:0032553//GO:0016788//GO:0032549//GO:0016773//GO:0008962//GO:0097367//GO:0003824//GO:0043167//GO:0005488//GO:0097159//GO:1901363//GO:0005524//GO:0004672//GO:0016772//GO:0043548//GO:…	hydrolase activity//phosphoric ester hydrolase activity//protein binding//receptor binding//purine nucleoside binding//purine ribonucleoside triphosphate binding//kinase activity//purine nucleotide binding//purine ribonucleotide binding//small molecule binding//transferase activity//nucleoside binding//molecular_function//adenyl ribonucleotide binding//anion binding//adenyl nucleotide binding//pu…	no KO assigned | (RefSeq) probable leucine-rich repeat receptor-like protein kinase At5g49770	http://www.genome.jp/dbget-bin/www_bget?sita:101770919	Y5977_ARATH Probable leucine-rich repeat receptor-like protein kinase At5g49770 OS=Arabidopsis thaliana GN=At5g49770 PE=2 SV=1//0
Si010341m.g	GO:0006464//GO:0044260//GO:0043170//GO:0071704//GO:0044267//GO:0044238//GO:0006796//GO:0044237//GO:0036211//GO:0009987//GO:0008150//GO:0019538//GO:0008152//GO:0006793//GO:0043412//GO:0006468//GO:0016310	cellular protein modification process//cellular macromolecule metabolic process//macromolecule metabolic process//organic substance metabolic process//cellular protein metabolic process//primary metabolic process//phosphate-containing compound metabolic process//cellular metabolic process//protein modification process//cellular process//biological_process//protein metabolic process//metabolic pro…	--	--	GO:0032559//GO:0030554//GO:0043168//GO:0036094//GO:0032555//GO:0017076//GO:0016301//GO:0005524//GO:0004674//GO:1901363//GO:0097159//GO:0043167//GO:0003824//GO:0097367//GO:0032549//GO:0032553//GO:0032550//GO:0003674//GO:0001882//GO:0016740//GO:0035639//GO:0001883//GO:1901265//GO:0016772//GO:0004672//GO:0005488//GO:0016773//GO:0000166	adenyl ribonucleotide binding//adenyl nucleotide binding//anion binding//small molecule binding//purine ribonucleotide binding//purine nucleotide binding//kinase activity//ATP binding//protein serine/threonine kinase activity//heterocyclic compound binding//organic cyclic compound binding//ion binding//catalytic activity//carbohydrate derivative binding//ribonucleoside binding//ribonucleotide bin…	--	--	CRK10_ARATH Cysteine-rich receptor-like protein kinase 10 OS=Arabidopsis thaliana GN=CRK10 PE=1 SV=3//6.65838e-128
Si024707m.g	GO:0045333//GO:0022904//GO:0008152//GO:0055114//GO:0006091//GO:0044710//GO:0044699//GO:0009987//GO:0008150//GO:0044237//GO:0022900//GO:0015980//GO:0044763	cellular respiration//respiratory electron transport chain//metabolic process//oxidation-reduction process//generation of precursor metabolites and energy//single-organism metabolic process//single-organism process//cellular process//biological_process//cellular metabolic process//electron transport chain//energy derivation by oxidation of organic compounds//single-organism cellular process	GO:0005575//GO:0016020	cellular_component//membrane	GO:0003674//GO:0016491//GO:0009055//GO:0003824	molecular_function//oxidoreductase activity//electron carrier activity//catalytic activity	K02635 cytochrome b6 | (RefSeq) petB, W841_p034; cytochrome b6	http://www.genome.jp/dbget-bin/www_bget?sita:19526818	CYB6_SOLTU Cytochrome b6 OS=Solanum tuberosum GN=petB PE=3 SV=1//1.87721e-53
Si029472m.g	GO:0006974//GO:0034641//GO:0046483//GO:0051716//GO:0006950//GO:0006725//GO:0090304//GO:0008152//GO:0050896//GO:0006281//GO:1901360//GO:0044763//GO:0006259//GO:0006310//GO:0044237//GO:0006139//GO:0009987//GO:0008150//GO:0044260//GO:0043170//GO:0006807//GO:0044699//GO:0033554//GO:0044710//GO:0071704//GO:0044238	cellular response to DNA damage stimulus//cellular nitrogen compound metabolic process//heterocycle metabolic process//cellular response to stimulus//response to stress//cellular aromatic compound metabolic process//nucleic acid metabolic process//metabolic process//response to stimulus//DNA repair//organic cyclic compound metabolic process//single-organism cellular process//DNA metabolic process…	--	--	GO:1901265//GO:0005488//GO:0016818//GO:0000166//GO:0017111//GO:0032550//GO:0001882//GO:0003674//GO:0009378//GO:0003676//GO:0035639//GO:0003678//GO:0016887//GO:0001883//GO:0003724//GO:0005524//GO:0043167//GO:1901363//GO:0097159//GO:0032549//GO:0097367//GO:0003824//GO:0032553//GO:0003723//GO:0030554//GO:0043168//GO:0032559//GO:0016462//GO:0036094//GO:0017076//GO:0032555//GO:0004386//GO:0016817//GO:…	nucleoside phosphate binding//binding//hydrolase activity, acting on acid anhydrides, in phosphorus-containing anhydrides//nucleotide binding//nucleoside-triphosphatase activity//purine ribonucleoside binding//nucleoside binding//molecular_function//four-way junction helicase activity//nucleic acid binding//purine ribonucleoside triphosphate binding//DNA helicase activity//ATPase activity//purine…	no KO assigned | (RefSeq) AAA-ATPase At4g25835-like	http://www.genome.jp/dbget-bin/www_bget?sita:101755746	BCS1B_DICDI Probable mitochondrial chaperone BCS1-B OS=Dictyostelium discoideum GN=bcsl1b PE=3 SV=1//9.32495e-29
Si023228m.g	GO:0051716//GO:0050789//GO:0050896//GO:0007165//GO:0044763//GO:0044700//GO:0008150//GO:0050794//GO:0009987//GO:0044699//GO:0007154//GO:0023052//GO:0065007	cellular response to stimulus//regulation of biological process//response to stimulus//signal transduction//single-organism cellular process//single organism signaling//biological_process//regulation of cellular process//cellular process//single-organism process//cell communication//signaling//biological regulation	GO:0005575//GO:0044421//GO:0031012//GO:0005578//GO:0005576	cellular_component//extracellular region part//extracellular matrix//proteinaceous extracellular matrix//extracellular region	GO:0005488//GO:0005509//GO:0003674//GO:0043169//GO:0046872//GO:0005515//GO:0043167	binding//calcium ion binding//molecular_function//cation binding//metal ion binding//protein binding//ion binding	K13448 calcium-binding protein CML | (RefSeq) probable calcium-binding protein CML21	http://www.genome.jp/dbget-bin/www_bget?sita:101769718	CML21_ORYSJ Probable calcium-binding protein CML21 OS=Oryza sativa subsp. japonica GN=CML21 PE=2 SV=2//5.95522e-42
Si026751m.g	GO:0051276//GO:0016043//GO:0016568//GO:0006338//GO:0071840//GO:0006996//GO:0009987//GO:0008150//GO:0006325//GO:0043933	chromosome organization//cellular component organization//chromatin modification//chromatin remodeling//cellular component organization or biogenesis//organelle organization//cellular process//biological_process//chromatin organization//macromolecular complex subunit organization	GO:0043231//GO:0005575//GO:0043226//GO:0005623//GO:0005622//GO:0043229//GO:0044424//GO:0005634//GO:0043227//GO:0044464	intracellular membrane-bounded organelle//cellular_component//organelle//cell//intracellular//intracellular organelle//intracellular part//nucleus//membrane-bounded organelle//cell part	GO:0000166//GO:0016818//GO:1901265//GO:0005488//GO:0035639//GO:0003676//GO:0001883//GO:0032550//GO:0003674//GO:0001882//GO:0003824//GO:0097367//GO:0032549//GO:0032553//GO:0005524//GO:0097159//GO:1901363//GO:0043167//GO:0032555//GO:0017076//GO:0016787//GO:0016817//GO:0032559//GO:0043168//GO:0030554//GO:0036094	nucleotide binding//hydrolase activity, acting on acid anhydrides, in phosphorus-containing anhydrides//nucleoside phosphate binding//binding//purine ribonucleoside triphosphate binding//nucleic acid binding//purine nucleoside binding//purine ribonucleoside binding//molecular_function//nucleoside binding//catalytic activity//carbohydrate derivative binding//ribonucleoside binding//ribonucleotide …	K09422 myb proto-oncogene protein, plant | (RefSeq) trichome differentiation protein GL1-like	http://www.genome.jp/dbget-bin/www_bget?sita:101771833	MYB44_ARATH Transcription factor MYB44 OS=Arabidopsis thaliana GN=MYB44 PE=2 SV=1//7.40182e-36
Si038901m.g	GO:0051186//GO:0042440//GO:0044699//GO:0006807//GO:0046160//GO:0071704//GO:0044710//GO:0006783//GO:0018130//GO:0044763//GO:0009058//GO:1901362//GO:0046148//GO:0044237//GO:0009987//GO:0008150//GO:0019438//GO:0033013//GO:0042168//GO:0008152//GO:1901564//GO:0044249//GO:0044711//GO:0033014//GO:1901360//GO:0006779//GO:1901576//GO:0006778//GO:0034641//GO:0046483//GO:0044271//GO:1901566//GO:0006725//GO:…	cofactor metabolic process//pigment metabolic process//single-organism process//nitrogen compound metabolic process//heme a metabolic process//organic substance metabolic process//single-organism metabolic process//heme biosynthetic process//heterocycle biosynthetic process//single-organism cellular process//biosynthetic process//organic cyclic compound biosynthetic process//pigment biosynthetic …	GO:0031224//GO:0016020//GO:0016021//GO:0044425//GO:0005575	intrinsic component of membrane//membrane//integral component of membrane//membrane part//cellular_component	GO:0003824//GO:0003674//GO:0016627//GO:0016491	catalytic activity//molecular_function//oxidoreductase activity, acting on the CH-CH group of donors//oxidoreductase activity	no KO assigned | (RefSeq) uncharacterized LOC101754734	http://www.genome.jp/dbget-bin/www_bget?sita:101754734	-//-
Si003143m.g	GO:0007010//GO:0016043//GO:0030029//GO:0044699//GO:0030036//GO:0044763//GO:0009987//GO:0008150//GO:1902589//GO:0071840//GO:0006996	cytoskeleton organization//cellular component organization//actin filament-based process//single-organism process//actin cytoskeleton organization//single-organism cellular process//cellular process//biological_process//single-organism organelle organization//cellular component organization or biogenesis//organelle organization	--	--	GO:0017048//GO:0003674//GO:0017016//GO:0005515//GO:0003779//GO:0005488//GO:0051020//GO:0019899//GO:0031267//GO:0008092	Rho GTPase binding//molecular_function//Ras GTPase binding//protein binding//actin binding//binding//GTPase binding//enzyme binding//small GTPase binding//cytoskeletal protein binding	K13449 pathogenesis-related protein 1 | (RefSeq) pathogenesis-related protein PRMS	http://www.genome.jp/dbget-bin/www_bget?sita:101776102	PRMS_MAIZE Pathogenesis-related protein PRMS OS=Zea mays GN=PRMS PE=2 SV=1//1.05152e-93
Si026967m.g	GO:0006952//GO:0051707//GO:0008150//GO:0009605//GO:0009620//GO:0051704//GO:0098542//GO:0009617//GO:0050832//GO:0009607//GO:0006950//GO:0050896//GO:0043207//GO:0042742	defense response//response to other organism//biological_process//response to external stimulus//response to fungus//multi-organism process//defense response to other organism//response to bacterium//defense response to fungus//response to biotic stimulus//response to stress//response to stimulus//response to external biotic stimulus//defense response to bacterium	--	--	--	--	no KO assigned | (RefSeq) barwin-like	http://www.genome.jp/dbget-bin/www_bget?sita:101775495	BARW_HORVU Barwin OS=Hordeum vulgare PE=1 SV=1//7.97787e-59
Si017080m.g	GO:0006855//GO:0006810//GO:0050896//GO:0042493//GO:1902578//GO:0044763//GO:0051234//GO:0009987//GO:0008150//GO:0055085//GO:0042221//GO:0044699//GO:0051179//GO:0015893//GO:0044765	drug transmembrane transport//transport//response to stimulus//response to drug//single-organism localization//single-organism cellular process//establishment of localization//cellular process//biological_process//transmembrane transport//response to chemical//single-organism process//localization//drug transport//single-organism transport	GO:0005575//GO:0016020	cellular_component//membrane	GO:0022804//GO:0090484//GO:0005488//GO:0015238//GO:0015297//GO:0043169//GO:0003674//GO:0046872//GO:0022857//GO:0043167//GO:0003824//GO:0005215//GO:0015291//GO:0016787	active transmembrane transporter activity//drug transporter activity//binding//drug transmembrane transporter activity//antiporter activity//cation binding//molecular_function//metal ion binding//transmembrane transporter activity//ion binding//catalytic activity//transporter activity//secondary active transmembrane transporter activity//hydrolase activity	K03327 multidrug resistance protein, MATE family | (RefSeq) protein DETOXIFICATION 16-like	http://www.genome.jp/dbget-bin/www_bget?sita:101752611	MATE6_ARATH MATE efflux family protein 6 OS=Arabidopsis thaliana GN=DTXL2 PE=3 SV=2//5.02891e-84
Si020735m.g	GO:0015980//GO:0044763//GO:0009987//GO:0008150//GO:0044237//GO:0022900//GO:0044699//GO:0044710//GO:0006091//GO:0055114//GO:0008152//GO:0045333//GO:0022904	energy derivation by oxidation of organic compounds//single-organism cellular process//cellular process//biological_process//cellular metabolic process//electron transport chain//single-organism process//single-organism metabolic process//generation of precursor metabolites and energy//oxidation-reduction process//metabolic process//cellular respiration//respiratory electron transport chain	GO:0031224//GO:0016021//GO:0016020//GO:0005575//GO:0044425	intrinsic component of membrane//integral component of membrane//membrane//cellular_component//membrane part	GO:0003824//GO:0009055//GO:0016491//GO:0003674	catalytic activity//electron carrier activity//oxidoreductase activity//molecular_function	K02635 cytochrome b6 | (RefSeq) petB, W841_p034; cytochrome b6	http://www.genome.jp/dbget-bin/www_bget?sita:19526818	CYB_MAIZE Cytochrome b OS=Zea mays GN=MT-CYB PE=3 SV=2//0
Si036155m.g	GO:0051234//GO:0008150//GO:0006812//GO:0044710//GO:0006811//GO:0044765//GO:0051179//GO:0006813//GO:0030001//GO:0044699//GO:0055114//GO:0015672//GO:1902578//GO:0008152//GO:0006810	establishment of localization//biological_process//cation transport//single-organism metabolic process//ion transport//single-organism transport//localization//potassium ion transport//metal ion transport//single-organism process//oxidation-reduction process//monovalent inorganic cation transport//single-organism localization//metabolic process//transport	--	--	GO:0003824//GO:0016615//GO:0097159//GO:1901363//GO:0048037//GO:0036094//GO:0004471//GO:0000166//GO:0016491//GO:1901265//GO:0050662//GO:0005488//GO:0016614//GO:0004470//GO:0016616//GO:0003674//GO:0051287	catalytic activity//malate dehydrogenase activity//organic cyclic compound binding//heterocyclic compound binding//cofactor binding//small molecule binding//malate dehydrogenase (decarboxylating) (NAD+) activity//nucleotide binding//oxidoreductase activity//nucleoside phosphate binding//coenzyme binding//binding//oxidoreductase activity, acting on CH-OH group of donors//malic enzyme activity//oxi…	K00121 S-(hydroxymethyl)glutathione dehydrogenase / alcohol dehydrogenase [EC:1.1.1.284 1.1.1.1] | (RefSeq) alcohol dehydrogenase-like 7	http://www.genome.jp/dbget-bin/www_bget?sita:101784324	ADHL7_ARATH Alcohol dehydrogenase-like 7 OS=Arabidopsis thaliana GN=At5g42250 PE=2 SV=1//1.09061e-157
Si009853m.g	GO:0051234//GO:0008150//GO:0009987//GO:0044763//GO:0051179//GO:0044765//GO:0055085//GO:0044699//GO:1902578//GO:0006810	establishment of localization//biological_process//cellular process//single-organism cellular process//localization//single-organism transport//transmembrane transport//single-organism process//single-organism localization//transport	GO:0016020//GO:0016021//GO:0031224//GO:0005575//GO:0044425	membrane//integral component of membrane//intrinsic component of membrane//cellular_component//membrane part	GO:0005215//GO:0022857//GO:0003674	transporter activity//transmembrane transporter activity//molecular_function	K08202 MFS transporter, OCT family, solute carrier family 22 (organic cation transporter), member 4/5 | (RefSeq) organic cation/carnitine transporter 4	http://www.genome.jp/dbget-bin/www_bget?sita:101760228	OCT4_ARATH Organic cation/carnitine transporter 4 OS=Arabidopsis thaliana GN=OCT4 PE=2 SV=1//0
Si032573m.g	GO:0051234//GO:0008150//GO:0009987//GO:0044763//GO:0044765//GO:0051179//GO:0055085//GO:0044699//GO:1902578//GO:0006810	establishment of localization//biological_process//cellular process//single-organism cellular process//single-organism transport//localization//transmembrane transport//single-organism process//single-organism localization//transport	GO:0016020//GO:0016021//GO:0031224//GO:0005575//GO:0044425	membrane//integral component of membrane//intrinsic component of membrane//cellular_component//membrane part	GO:0005215//GO:0022857//GO:0003674	transporter activity//transmembrane transporter activity//molecular_function	no KO assigned | (RefSeq) sugar transport protein 14	http://www.genome.jp/dbget-bin/www_bget?sita:101752505	STP14_ARATH Sugar transport protein 14 OS=Arabidopsis thaliana GN=STP14 PE=2 SV=2//0
Si029632m.g	GO:0051234//GO:0008150//GO:0051179//GO:0006810	establishment of localization//biological_process//localization//transport	GO:0016020//GO:0005575	membrane//cellular_component	GO:0005215//GO:0003674	transporter activity//molecular_function	no KO assigned | (RefSeq) metal transporter Nramp5-like	http://www.genome.jp/dbget-bin/www_bget?sita:101769670	NRAM5_ORYSJ Metal transporter Nramp5 OS=Oryza sativa subsp. japonica GN=NRAMP5 PE=2 SV=1//0
Si016682m.g	GO:0051234//GO:0008150//GO:0051179//GO:0006810	establishment of localization//biological_process//localization//transport	GO:0016020//GO:0005575	membrane//cellular_component	GO:0005215//GO:0003674	transporter activity//molecular_function	K14638 solute carrier family 15 (peptide/histidine transporter), member 3/4 | (RefSeq) protein NRT1/ PTR FAMILY 8.3-like	http://www.genome.jp/dbget-bin/www_bget?sita:101762607	PTR2_ARATH Protein NRT1/ PTR FAMILY 8.3 OS=Arabidopsis thaliana GN=NPF8.3 PE=1 SV=1//2.38368e-129
Si012137m.g	GO:0051234//GO:0009987//GO:0008150//GO:0044763//GO:0051179//GO:0044765//GO:0055085//GO:0044699//GO:1902578//GO:0006810	establishment of localization//cellular process//biological_process//single-organism cellular process//localization//single-organism transport//transmembrane transport//single-organism process//single-organism localization//transport	GO:0016020//GO:0016021//GO:0031224//GO:0005575//GO:0044425	membrane//integral component of membrane//intrinsic component of membrane//cellular_component//membrane part	GO:0005215//GO:0022857//GO:0003674	transporter activity//transmembrane transporter activity//molecular_function	no KO assigned | (RefSeq) sugar transport protein 5-like	http://www.genome.jp/dbget-bin/www_bget?sita:101760885	STP5_ARATH Sugar transport protein 5 OS=Arabidopsis thaliana GN=STP5 PE=2 SV=1//0
Si040239m.g	GO:0006633//GO:0044699//GO:0032787//GO:0044238//GO:0044283//GO:0008610//GO:0044710//GO:0071704//GO:0044255//GO:0009058//GO:0044763//GO:0006082//GO:0008150//GO:0009987//GO:0072330//GO:0006631//GO:0019752//GO:0044237//GO:0044249//GO:0044711//GO:0016053//GO:0008152//GO:0043436//GO:0006629//GO:1901576//GO:0044281//GO:0046394	fatty acid biosynthetic process//single-organism process//monocarboxylic acid metabolic process//primary metabolic process//small molecule biosynthetic process//lipid biosynthetic process//single-organism metabolic process//organic substance metabolic process//cellular lipid metabolic process//biosynthetic process//single-organism cellular process//organic acid metabolic process//biological_proce…	GO:0016020//GO:0005575	membrane//cellular_component	GO:0016746//GO:0004315//GO:0004312//GO:0003824//GO:0016747//GO:0016740//GO:0003674	transferase activity, transferring acyl groups//3-oxoacyl-[acyl-carrier-protein] synthase activity//fatty acid synthase activity//catalytic activity//transferase activity, transferring acyl groups other than amino-acyl groups//transferase activity//molecular_function	no KO assigned | (RefSeq) bisdemethoxycurcumin synthase-like	http://www.genome.jp/dbget-bin/www_bget?sita:101759479	CHS8_BROFI Chalcone synthase 8 OS=Bromheadia finlaysoniana GN=CHS8 PE=2 SV=1//3.91742e-131
Si023291m.g	GO:0010467//GO:0016070//GO:0031326//GO:0044260//GO:0043170//GO:0006807//GO:0010556//GO:0071704//GO:0044238//GO:0065007//GO:0034654//GO:0031323//GO:0051252//GO:0097659//GO:0018130//GO:1901362//GO:0009058//GO:0010468//GO:0009059//GO:0044237//GO:0006139//GO:0050794//GO:0009987//GO:0008150//GO:0019438//GO:0090304//GO:2000112//GO:0034645//GO:0060255//GO:1903506//GO:0008152//GO:0044249//GO:0009889//GO:…	gene expression//RNA metabolic process//regulation of cellular biosynthetic process//cellular macromolecule metabolic process//macromolecule metabolic process//nitrogen compound metabolic process//regulation of macromolecule biosynthetic process//organic substance metabolic process//primary metabolic process//biological regulation//nucleobase-containing compound biosynthetic process//regulation o…	GO:0042025//GO:0044215//GO:0043234//GO:0033646//GO:0044464//GO:0043656//GO:0032991//GO:0033643//GO:0031461//GO:0043227//GO:0005634//GO:1902494//GO:0043229//GO:0005622//GO:0033647//GO:0044424//GO:0000151//GO:0033648//GO:0043226//GO:0043657//GO:0044422//GO:0005680//GO:0005623//GO:0043231//GO:0044446//GO:0000152//GO:0005575//GO:0044216//GO:0018995//GO:0044428//GO:1990234//GO:0044217	host cell nucleus//other organism//protein complex//host intracellular part//cell part//intracellular region of host//macromolecular complex//host cell part//cullin-RING ubiquitin ligase complex//membrane-bounded organelle//nucleus//catalytic complex//intracellular organelle//intracellular//host intracellular organelle//intracellular part//ubiquitin ligase complex//host intracellular membrane-bou…	GO:0046914//GO:0003700//GO:0043167//GO:0003824//GO:0043169//GO:0003674//GO:0008270//GO:0016740//GO:0001071//GO:0046872//GO:0061659//GO:0005515//GO:0019787//GO:0005488//GO:0004842//GO:0061630	transition metal ion binding//transcription factor activity, sequence-specific DNA binding//ion binding//catalytic activity//cation binding//molecular_function//zinc ion binding//transferase activity//nucleic acid binding transcription factor activity//metal ion binding//ubiquitin-like protein ligase activity//protein binding//ubiquitin-like protein transferase activity//binding//ubiquitin-protei…	no KO assigned | (RefSeq) E3 ubiquitin-protein ligase EL5-like	http://www.genome.jp/dbget-bin/www_bget?sita:101775642	EL5_ORYSJ E3 ubiquitin-protein ligase EL5 OS=Oryza sativa subsp. japonica GN=EL5.1 PE=1 SV=1//4.40367e-13
Si029625m.g	GO:0009247//GO:0044710//GO:0071704//GO:0006650//GO:0008610//GO:0044238//GO:0015893//GO:0044765//GO:0044267//GO:0051179//GO:0042157//GO:0055085//GO:0006464//GO:0042158//GO:0042221//GO:0044260//GO:0043170//GO:0044699//GO:1903509//GO:0044237//GO:0051234//GO:0006497//GO:0046467//GO:0036211//GO:0046488//GO:0009987//GO:0006505//GO:0008150//GO:0006643//GO:0006796//GO:0044763//GO:0008654//GO:0046486//GO:…	glycolipid biosynthetic process//single-organism metabolic process//organic substance metabolic process//glycerophospholipid metabolic process//lipid biosynthetic process//primary metabolic process//drug transport//single-organism transport//cellular protein metabolic process//localization//lipoprotein metabolic process//transmembrane transport//cellular protein modification process//lipoprotein …	GO:0044464//GO:0005737//GO:0044444//GO:0016020//GO:0016021//GO:0031224//GO:0042175//GO:0005783//GO:0043227//GO:0043226//GO:0005623//GO:0044422//GO:0012505//GO:0043229//GO:0005622//GO:0044425//GO:0005789//GO:0031090//GO:0044424//GO:0098588//GO:0044446//GO:0043231//GO:0044432//GO:0005575	cell part//cytoplasm//cytoplasmic part//membrane//integral component of membrane//intrinsic component of membrane//nuclear outer membrane-endoplasmic reticulum membrane network//endoplasmic reticulum//membrane-bounded organelle//organelle//cell//organelle part//endomembrane system//intracellular organelle//intracellular//membrane part//endoplasmic reticulum membrane//organelle membrane//intracell…	GO:0015291//GO:0005215//GO:0022857//GO:0003674//GO:0015297//GO:0022804//GO:0090484//GO:0015238	secondary active transmembrane transporter activity//transporter activity//transmembrane transporter activity//molecular_function//antiporter activity//active transmembrane transporter activity//drug transporter activity//drug transmembrane transporter activity	K03327 multidrug resistance protein, MATE family | (RefSeq) protein DETOXIFICATION 18-like	http://www.genome.jp/dbget-bin/www_bget?sita:101767111	LAL5_ARATH MATE efflux family protein LAL5 OS=Arabidopsis thaliana GN=LAL5 PE=2 SV=1//1.02709e-167
Si014506m.g	GO:0046836//GO:1902578//GO:1901360//GO:1901576//GO:0044249//GO:0006810//GO:0033036//GO:0090304//GO:0034645//GO:0008152//GO:0006725//GO:0055114//GO:0046483//GO:0034641//GO:0071702//GO:0006260//GO:0044765//GO:0044238//GO:0051179//GO:0044710//GO:0071704//GO:0044260//GO:0043170//GO:0044699//GO:0006807//GO:0006139//GO:0006869//GO:0009987//GO:0008150//GO:1901264//GO:0051234//GO:0010876//GO:0044237//GO:…	glycolipid transport//single-organism localization//organic cyclic compound metabolic process//organic substance biosynthetic process//cellular biosynthetic process//transport//macromolecule localization//nucleic acid metabolic process//cellular macromolecule biosynthetic process//metabolic process//cellular aromatic compound metabolic process//oxidation-reduction process//heterocycle metabolic p…	GO:0005623//GO:0043226//GO:0044424//GO:0043229//GO:0005622//GO:0005575//GO:0043231//GO:0005737//GO:0044464//GO:0005634//GO:0043227	cell//organelle//intracellular part//intracellular organelle//intracellular//cellular_component//intracellular membrane-bounded organelle//cytoplasm//cell part//nucleus//membrane-bounded organelle	GO:0022892//GO:0008289//GO:0051861//GO:0003674//GO:0005488//GO:0005319//GO:0017089//GO:0097367//GO:0005215//GO:1901505	substrate-specific transporter activity//lipid binding//glycolipid binding//molecular_function//binding//lipid transporter activity//glycolipid transporter activity//carbohydrate derivative binding//transporter activity//carbohydrate derivative transporter activity	no KO assigned | (RefSeq) glycolipid transfer protein 2-like	http://www.genome.jp/dbget-bin/www_bget?sita:101765183	GLTP3_ARATH Glycolipid transfer protein 3 OS=Arabidopsis thaliana GN=GLTP3 PE=2 SV=1//1.31198e-32
Si021760m.g	GO:0006096//GO:1901657//GO:0009161//GO:0006082//GO:0006757//GO:0009126//GO:0044763//GO:0006796//GO:0009056//GO:0009987//GO:0019362//GO:0009185//GO:0046496//GO:0006139//GO:0009150//GO:0046031//GO:0009167//GO:0008150//GO:0046939//GO:0019693//GO:0046034//GO:0019752//GO:0042278//GO:0044237//GO:0009144//GO:0005975//GO:0009119//GO:0009259//GO:0032787//GO:0006732//GO:0006807//GO:0044699//GO:0009141//GO:…	glycolytic process//glycosyl compound metabolic process//ribonucleoside monophosphate metabolic process//organic acid metabolic process//ATP generation from ADP//purine nucleoside monophosphate metabolic process//single-organism cellular process//phosphate-containing compound metabolic process//catabolic process//cellular process//pyridine nucleotide metabolic process//ribonucleoside diphosphate …	--	--	GO:0019200//GO:0003824//GO:0003872//GO:0016301//GO:0008443//GO:0016772//GO:0016773//GO:0016740//GO:0003674	carbohydrate kinase activity//catalytic activity//6-phosphofructokinase activity//kinase activity//phosphofructokinase activity//transferase activity, transferring phosphorus-containing groups//phosphotransferase activity, alcohol group as acceptor//transferase activity//molecular_function	K00850 6-phosphofructokinase 1 [EC:2.7.1.11] | (RefSeq) ATP-dependent 6-phosphofructokinase 6-like	http://www.genome.jp/dbget-bin/www_bget?sita:101756322	PFKA6_ARATH ATP-dependent 6-phosphofructokinase 6 OS=Arabidopsis thaliana GN=PFK6 PE=1 SV=1//0
Si016404m.g	GO:1901657//GO:0009161//GO:0015992//GO:0034641//GO:0009126//GO:0009199//GO:0006812//GO:0015672//GO:0044763//GO:0008152//GO:0006796//GO:0042773//GO:0072521//GO:0009205//GO:0006091//GO:0006810//GO:0019637//GO:1901564//GO:0044281//GO:0015980//GO:0006807//GO:0044699//GO:0009141//GO:0006793//GO:0006818//GO:0046034//GO:0009116//GO:0051234//GO:0042278//GO:0044237//GO:0009144//GO:0006811//GO:0009123//GO:…	glycosyl compound metabolic process//ribonucleoside monophosphate metabolic process//proton transport//cellular nitrogen compound metabolic process//purine nucleoside monophosphate metabolic process//ribonucleoside triphosphate metabolic process//cation transport//monovalent inorganic cation transport//single-organism cellular process//metabolic process//phosphate-containing compound metabolic pr…	GO:0005575//GO:0016020	cellular_component//membrane	GO:0022804//GO:0016491//GO:0003674//GO:0004427//GO:0016462//GO:0022857//GO:0003824//GO:0005215//GO:0009678//GO:0015405//GO:0016651//GO:0015399//GO:0016818//GO:0016787//GO:0016817	active transmembrane transporter activity//oxidoreductase activity//molecular_function//inorganic diphosphatase activity//pyrophosphatase activity//transmembrane transporter activity//catalytic activity//transporter activity//hydrogen-translocating pyrophosphatase activity//P-P-bond-hydrolysis-driven transmembrane transporter activity//oxidoreductase activity, acting on NAD(P)H//primary active tr…	K01507 inorganic pyrophosphatase [EC:3.6.1.1] | (RefSeq) pyrophosphate-energized vacuolar membrane proton pump-like	http://www.genome.jp/dbget-bin/www_bget?sita:101763159	AVP_HORVU Pyrophosphate-energized vacuolar membrane proton pump OS=Hordeum vulgare PE=2 SV=2//0
Si024797m.g	GO:0046483//GO:0044237//GO:0008150//GO:0006725//GO:0009987//GO:0006139//GO:0044763//GO:1901657//GO:0034641//GO:0044281//GO:0044710//GO:0071704//GO:1901360//GO:0009116//GO:1901135//GO:0044238//GO:0055086//GO:0008152//GO:0044699//GO:0006807//GO:1901564	heterocycle metabolic process//cellular metabolic process//biological_process//cellular aromatic compound metabolic process//cellular process//nucleobase-containing compound metabolic process//single-organism cellular process//glycosyl compound metabolic process//cellular nitrogen compound metabolic process//small molecule metabolic process//single-organism metabolic process//organic substance me…	--	--	GO:0003824//GO:0003674	catalytic activity//molecular_function	no KO assigned | (RefSeq) bark storage protein A	http://www.genome.jp/dbget-bin/www_bget?sita:101756583	BSPA_POPDE Bark storage protein A OS=Populus deltoides GN=BSPA PE=2 SV=1//5.00558e-31
Si002833m.g	GO:0042592//GO:0050789//GO:0065008//GO:0045454//GO:0044763//GO:0008150//GO:0050794//GO:0009987//GO:0044699//GO:0019725//GO:0065007	homeostatic process//regulation of biological process//regulation of biological quality//cell redox homeostasis//single-organism cellular process//biological_process//regulation of cellular process//cellular process//single-organism process//cellular homeostasis//biological regulation	--	--	GO:0016491//GO:0005488//GO:0003674//GO:0005515//GO:0015035//GO:0016667//GO:0003824//GO:0015036//GO:0009055	oxidoreductase activity//binding//molecular_function//protein binding//protein disulfide oxidoreductase activity//oxidoreductase activity, acting on a sulfur group of donors//catalytic activity//disulfide oxidoreductase activity//electron carrier activity	K00799 glutathione S-transferase [EC:2.5.1.18] | (RefSeq) probable glutathione S-transferase GSTF1	http://www.genome.jp/dbget-bin/www_bget?sita:101764756	GSTF1_ORYSJ Probable glutathione S-transferase GSTF1 OS=Oryza sativa subsp. japonica GN=GSTF1 PE=1 SV=2//4.54494e-91
Si024947m.g	GO:1902600//GO:1902578//GO:0098655//GO:0015992//GO:0098660//GO:0006810//GO:0006818//GO:0071705//GO:0015991//GO:0098662//GO:0015696//GO:0015672//GO:0006811//GO:0015988//GO:0044765//GO:0051179//GO:0055085//GO:0044699//GO:0051234//GO:0009987//GO:0008150//GO:0006812//GO:0044763//GO:0034220	hydrogen ion transmembrane transport//single-organism localization//cation transmembrane transport//proton transport//inorganic ion transmembrane transport//transport//hydrogen transport//nitrogen compound transport//ATP hydrolysis coupled proton transport//inorganic cation transmembrane transport//ammonium transport//monovalent inorganic cation transport//ion transport//energy coupled proton tra…	GO:0098796//GO:0044425//GO:0005575//GO:0043234//GO:0033177//GO:0016469//GO:0032991//GO:0016020	membrane protein complex//membrane part//cellular_component//protein complex//proton-transporting two-sector ATPase complex, proton-transporting domain//proton-transporting two-sector ATPase complex//macromolecular complex//membrane	GO:0022892//GO:0015077//GO:0003674//GO:0022890//GO:0008519//GO:0022891//GO:0015078//GO:0008324//GO:0005215//GO:0015075//GO:0022857	substrate-specific transporter activity//monovalent inorganic cation transmembrane transporter activity//molecular_function//inorganic cation transmembrane transporter activity//ammonium transmembrane transporter activity//substrate-specific transmembrane transporter activity//hydrogen ion transmembrane transporter activity//cation transmembrane transporter activity//transporter activity//ion tra…	K03320 ammonium transporter, Amt family | (RefSeq) ammonium transporter 2 member 1	http://www.genome.jp/dbget-bin/www_bget?sita:101759162	AMT21_ORYSJ Ammonium transporter 2 member 1 OS=Oryza sativa subsp. japonica GN=AMT2-1 PE=2 SV=1//0
Si002855m.g	GO:0098662//GO:1902578//GO:0098655//GO:0098660//GO:0006810//GO:0051234//GO:0006825//GO:0009987//GO:0008150//GO:0006812//GO:0035434//GO:0044763//GO:0034220//GO:0000041//GO:0006811//GO:0051179//GO:0044765//GO:0055085//GO:0044699//GO:0030001	inorganic cation transmembrane transport//single-organism localization//cation transmembrane transport//inorganic ion transmembrane transport//transport//establishment of localization//copper ion transport//cellular process//biological_process//cation transport//copper ion transmembrane transport//single-organism cellular process//ion transmembrane transport//transition metal ion transport//ion t…	GO:0005575//GO:0044425//GO:0016020//GO:0016021//GO:0031224	cellular_component//membrane part//membrane//integral component of membrane//intrinsic component of membrane	GO:0046915//GO:0022892//GO:0003674//GO:0005215//GO:0008324//GO:0015075//GO:0022857//GO:0046873//GO:0022890//GO:0005375//GO:0022891	transition metal ion transmembrane transporter activity//substrate-specific transporter activity//molecular_function//transporter activity//cation transmembrane transporter activity//ion transmembrane transporter activity//transmembrane transporter activity//metal ion transmembrane transporter activity//inorganic cation transmembrane transporter activity//copper ion transmembrane transporter acti…	K14686 solute carrier family 31 (copper transporter), member 1 | (RefSeq) copper transporter 1-like	http://www.genome.jp/dbget-bin/www_bget?sita:101764491	COPT1_ORYSJ Copper transporter 1 OS=Oryza sativa subsp. japonica GN=COPT1 PE=2 SV=1//1.01284e-13
Si033907m.g	GO:0046907//GO:0006810//GO:0015031//GO:0008104//GO:0033036//GO:1902578//GO:0071702//GO:1902582//GO:0051641//GO:0070727//GO:0044699//GO:0045184//GO:0051649//GO:0051179//GO:0044765//GO:0034613//GO:0006605//GO:0006886//GO:0008150//GO:0051234	intracellular transport//transport//protein transport//protein localization//macromolecule localization//single-organism localization//organic substance transport//single-organism intracellular transport//cellular localization//cellular macromolecule localization//single-organism process//establishment of protein localization//establishment of localization in cell//localization//single-organism t…	GO:0044425//GO:0005575//GO:0005576//GO:0031224//GO:0016021//GO:0016020	membrane part//cellular_component//extracellular region//intrinsic component of membrane//integral component of membrane//membrane	GO:0016820//GO:0017111//GO:0032550//GO:0001882//GO:0003674//GO:0001883//GO:0016887//GO:0017080//GO:0098519//GO:0035639//GO:0003676//GO:0019871//GO:0003924//GO:0019001//GO:0043492//GO:0005488//GO:0022804//GO:1901265//GO:0005525//GO:0016818//GO:0000166//GO:0042626//GO:0042623//GO:0016462//GO:0036094//GO:0032559//GO:0030554//GO:0043168//GO:0008200//GO:0042578//GO:0016787//GO:0016817//GO:0032555//GO:…	hydrolase activity, acting on acid anhydrides, catalyzing transmembrane movement of substances//nucleoside-triphosphatase activity//purine ribonucleoside binding//nucleoside binding//molecular_function//purine nucleoside binding//ATPase activity//sodium channel regulator activity//nucleotide phosphatase activity, acting on free nucleotides//purine ribonucleoside triphosphate binding//nucleic acid…	no KO assigned | (RefSeq) ABC transporter G family member 48-like	http://www.genome.jp/dbget-bin/www_bget?sita:101785117	AB48G_ORYSJ ABC transporter G family member 48 OS=Oryza sativa subsp. japonica GN=ABCG48 PE=3 SV=1//0
Si035211m.g	GO:0006811//GO:0051179//GO:0044765//GO:0055085//GO:0015698//GO:0044699//GO:0051234//GO:0009987//GO:0015689//GO:0008150//GO:0044763//GO:1902578//GO:0006810//GO:0006820	ion transport//localization//single-organism transport//transmembrane transport//inorganic anion transport//single-organism process//establishment of localization//cellular process//molybdate ion transport//biological_process//single-organism cellular process//single-organism localization//transport//anion transport	GO:0016020//GO:0016021//GO:0031224//GO:0044425//GO:0005575	membrane//integral component of membrane//intrinsic component of membrane//membrane part//cellular_component	GO:0022891//GO:0005215//GO:0015075//GO:0022857//GO:0022892//GO:0015098//GO:0015103//GO:0003674//GO:0008509	substrate-specific transmembrane transporter activity//transporter activity//ion transmembrane transporter activity//transmembrane transporter activity//substrate-specific transporter activity//molybdate ion transmembrane transporter activity//inorganic anion transmembrane transporter activity//molecular_function//anion transmembrane transporter activity	no KO assigned | (RefSeq) polyol transporter 5-like	http://www.genome.jp/dbget-bin/www_bget?sita:101759324	PLT5_ARATH Polyol transporter 5 OS=Arabidopsis thaliana GN=PLT5 PE=1 SV=2//0
Si010836m.g	GO:0006826//GO:0006811//GO:0015988//GO:0000041//GO:0044765//GO:0051179//GO:0006813//GO:0055085//GO:0030001//GO:0044699//GO:0071805//GO:0051234//GO:0008150//GO:0009987//GO:0044763//GO:0006812//GO:0034220//GO:0071804//GO:1902600//GO:1902578//GO:0098655//GO:0098660//GO:0006827//GO:0015992//GO:0006810//GO:0015991//GO:0006818//GO:0015672//GO:0098662//GO:0034755	iron ion transport//ion transport//energy coupled proton transmembrane transport, against electrochemical gradient//transition metal ion transport//single-organism transport//localization//potassium ion transport//transmembrane transport//metal ion transport//single-organism process//potassium ion transmembrane transport//establishment of localization//biological_process//cellular process//single…	GO:0044464//GO:0043234//GO:0033177//GO:0032991//GO:0016469//GO:0044459//GO:0016020//GO:0016021//GO:0031224//GO:0033573//GO:0005623//GO:0044425//GO:0033176//GO:0071944//GO:0098796//GO:0031226//GO:0098797//GO:0033179//GO:0005886//GO:0005575//GO:0005887	cell part//protein complex//proton-transporting two-sector ATPase complex, proton-transporting domain//macromolecular complex//proton-transporting two-sector ATPase complex//plasma membrane part//membrane//integral component of membrane//intrinsic component of membrane//high-affinity iron permease complex//cell//membrane part//proton-transporting V-type ATPase complex//cell periphery//membrane pr…	GO:0046873//GO:0022890//GO:0005381//GO:0015078//GO:0022891//GO:0008324//GO:0005215//GO:0015075//GO:0015079//GO:0022857//GO:0022892//GO:0015077//GO:0003674//GO:0046915	metal ion transmembrane transporter activity//inorganic cation transmembrane transporter activity//iron ion transmembrane transporter activity//hydrogen ion transmembrane transporter activity//substrate-specific transmembrane transporter activity//cation transmembrane transporter activity//transporter activity//ion transmembrane transporter activity//potassium ion transmembrane transporter activi…	no KO assigned | (RefSeq) uncharacterized LOC101759000	http://www.genome.jp/dbget-bin/www_bget?sita:101759000	-//-
Si002608m.g	GO:0006629//GO:1901135//GO:0006793//GO:0008104//GO:0019637//GO:0015031//GO:0006810//GO:0046907//GO:0006664//GO:0008152//GO:0033036//GO:0019538//GO:0051641//GO:0071702//GO:0044238//GO:0051179//GO:0006650//GO:0051649//GO:0034613//GO:0044710//GO:0071704//GO:0043170//GO:0070727//GO:0044699//GO:1903509//GO:0045184//GO:0008150//GO:0046488//GO:0006505//GO:0009987//GO:0051234//GO:0044237//GO:0046486//GO:…	lipid metabolic process//carbohydrate derivative metabolic process//phosphorus metabolic process//protein localization//organophosphate metabolic process//protein transport//transport//intracellular transport//glycolipid metabolic process//metabolic process//macromolecule localization//protein metabolic process//cellular localization//organic substance transport//primary metabolic process//locali…	--	--	GO:0016747//GO:0016740//GO:0003674//GO:0008236//GO:0008374//GO:0017171//GO:0016787//GO:0070011//GO:0016788//GO:0003824//GO:0016746//GO:0008233	transferase activity, transferring acyl groups other than amino-acyl groups//transferase activity//molecular_function//serine-type peptidase activity//O-acyltransferase activity//serine hydrolase activity//hydrolase activity//peptidase activity, acting on L-amino acid peptides//hydrolase activity, acting on ester bonds//catalytic activity//transferase activity, transferring acyl groups//peptidase…	K08233 polyneuridine-aldehyde esterase [EC:3.1.1.78] | (RefSeq) salicylic acid-binding protein 2-like	http://www.genome.jp/dbget-bin/www_bget?sita:101772981	SABP2_TOBAC Salicylic acid-binding protein 2 OS=Nicotiana tabacum GN=SABP2 PE=1 SV=1//5.95093e-67
Si040362m.g	GO:0051179//GO:0051234//GO:0008150//GO:0006810	localization//establishment of localization//biological_process//transport	GO:0031224//GO:0016020//GO:0016021//GO:0044425//GO:0005575	intrinsic component of membrane//membrane//integral component of membrane//membrane part//cellular_component	--	--	K20352 p24 family protein delta-1 | (RefSeq) transmembrane emp24 domain-containing protein p24delta9-like	http://www.genome.jp/dbget-bin/www_bget?sita:101775068	-//-
Si035509m.g	GO:0051179//GO:0044765//GO:0055085//GO:0044699//GO:0051234//GO:0008150//GO:0009987//GO:0044763//GO:1902578//GO:0006810	localization//single-organism transport//transmembrane transport//single-organism process//establishment of localization//biological_process//cellular process//single-organism cellular process//single-organism localization//transport	GO:0016020//GO:0016021//GO:0031224//GO:0044425//GO:0005575	membrane//integral component of membrane//intrinsic component of membrane//membrane part//cellular_component	GO:0005215//GO:0022857//GO:0003674	transporter activity//transmembrane transporter activity//molecular_function	no KO assigned | (RefSeq) organic cation/carnitine transporter 7-like	http://www.genome.jp/dbget-bin/www_bget?sita:101770669	OCT7_ARATH Organic cation/carnitine transporter 7 OS=Arabidopsis thaliana GN=OCT7 PE=2 SV=1//1.39102e-133
Si021532m.g	GO:0051179//GO:0006810//GO:0051234//GO:0008150	localization//transport//establishment of localization//biological_process	GO:0016020//GO:0005575	membrane//cellular_component	GO:0003674//GO:0005215	molecular_function//transporter activity	K14638 solute carrier family 15 (peptide/histidine transporter), member 3/4 | (RefSeq) protein NRT1/ PTR FAMILY 2.11-like	http://www.genome.jp/dbget-bin/www_bget?sita:101754852	PTR53_ARATH Protein NRT1/ PTR FAMILY 2.11 OS=Arabidopsis thaliana GN=NPF2.11 PE=1 SV=1//0
Si002629m.g	GO:0043933//GO:0006325//GO:0008150//GO:0009987//GO:0006996//GO:0071840//GO:0016043//GO:0051276//GO:0006338//GO:0016568	macromolecular complex subunit organization//chromatin organization//biological_process//cellular process//organelle organization//cellular component organization or biogenesis//cellular component organization//chromosome organization//chromatin remodeling//chromatin modification	GO:0044464//GO:0005634//GO:0043227//GO:0005623//GO:0043226//GO:0044424//GO:0005622//GO:0043229//GO:0005575//GO:0043231	cell part//nucleus//membrane-bounded organelle//cell//organelle//intracellular part//intracellular//intracellular organelle//cellular_component//intracellular membrane-bounded organelle	GO:0016817//GO:0016787//GO:0032555//GO:0017076//GO:0036094//GO:0043168//GO:0030554//GO:0032559//GO:0032553//GO:0003824//GO:0097367//GO:0032549//GO:0097159//GO:1901363//GO:0043167//GO:0005524//GO:0001883//GO:0003676//GO:0035639//GO:0003674//GO:0001882//GO:0032550//GO:0000166//GO:0016818//GO:0005488//GO:1901265	hydrolase activity, acting on acid anhydrides//hydrolase activity//purine ribonucleotide binding//purine nucleotide binding//small molecule binding//anion binding//adenyl nucleotide binding//adenyl ribonucleotide binding//ribonucleotide binding//catalytic activity//carbohydrate derivative binding//ribonucleoside binding//organic cyclic compound binding//heterocyclic compound binding//ion binding/…	K09422 myb proto-oncogene protein, plant | (RefSeq) transcription factor RAX2-like	http://www.genome.jp/dbget-bin/www_bget?sita:101757717	RAX2_ARATH Transcription factor RAX2 OS=Arabidopsis thaliana GN=RAX2 PE=1 SV=1//6.90664e-58
Si004282m.g	GO:0009059//GO:0010468//GO:0006357//GO:0009058//GO:1901362//GO:0044700//GO:0018130//GO:0097659//GO:0044763//GO:0051252//GO:0019438//GO:0008150//GO:0009987//GO:0050794//GO:0006139//GO:0044237//GO:0006807//GO:0044699//GO:0043170//GO:0007154//GO:0044260//GO:0031326//GO:0016070//GO:0010467//GO:0031323//GO:0034654//GO:0065007//GO:0044238//GO:0006366//GO:0071704//GO:0023052//GO:0010556//GO:0006355//GO:…	macromolecule biosynthetic process//regulation of gene expression//regulation of transcription from RNA polymerase II promoter//biosynthetic process//organic cyclic compound biosynthetic process//single organism signaling//heterocycle biosynthetic process//nucleic acid-templated transcription//single-organism cellular process//regulation of RNA metabolic process//aromatic compound biosynthetic pr…	GO:0043227//GO:0016592//GO:0031974//GO:0005634//GO:0005576//GO:0032991//GO:0031981//GO:0044464//GO:0043234//GO:0005578//GO:0005575//GO:0044446//GO:0043231//GO:0044428//GO:0044451//GO:0043233//GO:0070013//GO:0005654//GO:0044424//GO:0031012//GO:0044421//GO:0005622//GO:0043229//GO:0005623//GO:0044422//GO:0043226	membrane-bounded organelle//mediator complex//membrane-enclosed lumen//nucleus//extracellular region//macromolecular complex//nuclear lumen//cell part//protein complex//proteinaceous extracellular matrix//cellular_component//intracellular organelle part//intracellular membrane-bounded organelle//nuclear part//nucleoplasm part//organelle lumen//intracellular organelle lumen//nucleoplasm//intracell…	GO:0043167//GO:0000988//GO:0000989//GO:0001104//GO:0001076//GO:0005488//GO:0005509//GO:0003712//GO:0003674//GO:0043169//GO:0005515//GO:0046872	ion binding//transcription factor activity, protein binding//transcription factor activity, transcription factor binding//RNA polymerase II transcription cofactor activity//transcription factor activity, RNA polymerase II transcription factor binding//binding//calcium ion binding//transcription cofactor activity//molecular_function//cation binding//protein binding//metal ion binding	K13448 calcium-binding protein CML | (RefSeq) putative calcium-binding protein CML23	http://www.genome.jp/dbget-bin/www_bget?sita:101756379	CML19_ORYSJ Putative calcium-binding protein CML19 OS=Oryza sativa subsp. japonica GN=CML19 PE=3 SV=1//1.69425e-47
Si022394m.g	GO:0043170//GO:0071704//GO:0044238//GO:0006508//GO:0008150//GO:0008152//GO:0019538	macromolecule metabolic process//organic substance metabolic process//primary metabolic process//proteolysis//biological_process//metabolic process//protein metabolic process	--	--	GO:0070011//GO:0016787//GO:0008233//GO:0003824//GO:0003674//GO:0017171//GO:0008236	peptidase activity, acting on L-amino acid peptides//hydrolase activity//peptidase activity//catalytic activity//molecular_function//serine hydrolase activity//serine-type peptidase activity	K01061 carboxymethylenebutenolidase [EC:3.1.1.45] | (RefSeq) carboxymethylenebutenolidase homolog	http://www.genome.jp/dbget-bin/www_bget?sita:101771847	CMBL_RAT Carboxymethylenebutenolidase homolog OS=Rattus norvegicus GN=Cmbl PE=2 SV=1//2.0824e-19
Si021942m.g	GO:0043170//GO:0071704//GO:0044238//GO:0006508//GO:0008150//GO:0008152//GO:0019538	macromolecule metabolic process//organic substance metabolic process//primary metabolic process//proteolysis//biological_process//metabolic process//protein metabolic process	--	--	GO:0004175//GO:0070011//GO:0008234//GO:0016787//GO:0008233//GO:0003824//GO:0003674//GO:0004197	endopeptidase activity//peptidase activity, acting on L-amino acid peptides//cysteine-type peptidase activity//hydrolase activity//peptidase activity//catalytic activity//molecular_function//cysteine-type endopeptidase activity	K01369 legumain [EC:3.4.22.34] | (RefSeq) vacuolar-processing enzyme-like	http://www.genome.jp/dbget-bin/www_bget?sita:101754691	VPE1_PHAVU Vacuolar-processing enzyme OS=Phaseolus vulgaris PE=1 SV=1//0
Si020726m.g	GO:0043170//GO:0044238//GO:0071704//GO:0006508//GO:0008150//GO:0019538//GO:0008152	macromolecule metabolic process//primary metabolic process//organic substance metabolic process//proteolysis//biological_process//protein metabolic process//metabolic process	--	--	GO:0004175//GO:0016787//GO:0008234//GO:0070011//GO:0008233//GO:0003824//GO:0004197//GO:0003674	endopeptidase activity//hydrolase activity//cysteine-type peptidase activity//peptidase activity, acting on L-amino acid peptides//peptidase activity//catalytic activity//cysteine-type endopeptidase activity//molecular_function	no KO assigned | (RefSeq) ervatamin-B-like	http://www.genome.jp/dbget-bin/www_bget?sita:101756103	GCP1_ARATH Germination-specific cysteine protease 1 OS=Arabidopsis thaliana GN=GCP1 PE=2 SV=2//1.23613e-99
Si016288m.g	GO:0043170//GO:0044699//GO:0044260//GO:0007154//GO:0008037//GO:0006464//GO:0044238//GO:0044267//GO:0071704//GO:0051704//GO:0006796//GO:0044763//GO:0048544//GO:0008150//GO:0022414//GO:0009987//GO:0036211//GO:0044237//GO:0009856//GO:0009875//GO:0008152//GO:0019538//GO:0006793//GO:0043412//GO:0032501//GO:0044703//GO:0042710//GO:0044706//GO:0016310//GO:0006468//GO:0044764	macromolecule metabolic process//single-organism process//cellular macromolecule metabolic process//cell communication//cell recognition//cellular protein modification process//primary metabolic process//cellular protein metabolic process//organic substance metabolic process//multi-organism process//phosphate-containing compound metabolic process//single-organism cellular process//recognition of …	--	--	GO:0036094//GO:0043168//GO:0030554//GO:0004222//GO:0032559//GO:0004175//GO:0016787//GO:0016301//GO:0017076//GO:0070011//GO:0032555//GO:0043167//GO:0097159//GO:1901363//GO:0008233//GO:0005524//GO:0032553//GO:0032549//GO:0097367//GO:0003824//GO:0016740//GO:0001882//GO:0003674//GO:0032550//GO:0001883//GO:0035639//GO:0005488//GO:0004672//GO:0016772//GO:1901265//GO:0008237//GO:0000166//GO:0016773	small molecule binding//anion binding//adenyl nucleotide binding//metalloendopeptidase activity//adenyl ribonucleotide binding//endopeptidase activity//hydrolase activity//kinase activity//purine nucleotide binding//peptidase activity, acting on L-amino acid peptides//purine ribonucleotide binding//ion binding//organic cyclic compound binding//heterocyclic compound binding//peptidase activity//AT…	no KO assigned | (RefSeq) G-type lectin S-receptor-like serine/threonine-protein kinase At5g35370	http://www.genome.jp/dbget-bin/www_bget?sita:101780983	Y5537_ARATH G-type lectin S-receptor-like serine/threonine-protein kinase At5g35370 OS=Arabidopsis thaliana GN=At5g35370 PE=2 SV=2//0
Si007247m.g	GO:0008152//GO:0008150	metabolic process//biological_process	--	--	GO:0003674//GO:0003824	molecular_function//catalytic activity	no KO assigned | (RefSeq) uncharacterized LOC101768168	http://www.genome.jp/dbget-bin/www_bget?sita:101768168	-//-
Si013489m.g	GO:0008152//GO:0008150	metabolic process//biological_process	--	--	GO:0003674//GO:0003824	molecular_function//catalytic activity	K01904 4-coumarate--CoA ligase [EC:6.2.1.12] | (RefSeq) probable 4-coumarate--CoA ligase 1	http://www.genome.jp/dbget-bin/www_bget?sita:101776259	4CL1_ORYSJ Probable 4-coumarate--CoA ligase 1 OS=Oryza sativa subsp. japonica GN=4CL1 PE=2 SV=2//0
Si035027m.g	GO:0008152//GO:0008150	metabolic process//biological_process	--	--	GO:0003674//GO:0003824	molecular_function//catalytic activity	no KO assigned | (RefSeq) probable acyl-activating enzyme 1, peroxisomal	http://www.genome.jp/dbget-bin/www_bget?sita:101769350	AAE1_ARATH Probable acyl-activating enzyme 1, peroxisomal OS=Arabidopsis thaliana GN=AAE1 PE=2 SV=1//0
Si029001m.g	GO:0008152//GO:0008150	metabolic process//biological_process	--	--	GO:0005488//GO:0000287//GO:0003674//GO:0043169//GO:0046872//GO:0043167//GO:0016838//GO:0003824//GO:0016835//GO:0010333//GO:0016829	binding//magnesium ion binding//molecular_function//cation binding//metal ion binding//ion binding//carbon-oxygen lyase activity, acting on phosphates//catalytic activity//carbon-oxygen lyase activity//terpene synthase activity//lyase activity	K04120 ent-copalyl diphosphate synthase [EC:5.5.1.13] | (RefSeq) ent-copalyl diphosphate synthase 2-like	http://www.genome.jp/dbget-bin/www_bget?sita:101768451	CPS2_ORYSI Ent-copalyl diphosphate synthase 2 OS=Oryza sativa subsp. indica GN=CPS2 PE=2 SV=1//0
Si010045m.g	GO:0008152//GO:0008150	metabolic process//biological_process	--	--	GO:0016757//GO:0016758//GO:0003674//GO:0016740//GO:0003824	transferase activity, transferring glycosyl groups//transferase activity, transferring hexosyl groups//molecular_function//transferase activity//catalytic activity	K13495 cis-zeatin O-glucosyltransferase [EC:2.4.1.215] | (RefSeq) putative cis-zeatin O-glucosyltransferase	http://www.genome.jp/dbget-bin/www_bget?sita:101764819	CZOG_SORBI Putative cis-zeatin O-glucosyltransferase OS=Sorghum bicolor GN=SB20O07.14 PE=3 SV=1//2.24183e-177
Si017737m.g	GO:0008152//GO:0008150	metabolic process//biological_process	--	--	GO:0003674//GO:0016740//GO:0016747//GO:0003824//GO:0016746	molecular_function//transferase activity//transferase activity, transferring acyl groups other than amino-acyl groups//catalytic activity//transferase activity, transferring acyl groups	K14457 2-acylglycerol O-acyltransferase 2 [EC:2.3.1.22] | (RefSeq) diacylglycerol O-acyltransferase 2-like	http://www.genome.jp/dbget-bin/www_bget?sita:101778980	DGAT2_ARATH Diacylglycerol O-acyltransferase 2 OS=Arabidopsis thaliana GN=DGAT2 PE=2 SV=1//5.829e-13
Si029909m.g	GO:0008152//GO:0008150	metabolic process//biological_process	--	--	GO:0003674//GO:0003824//GO:0016787	molecular_function//catalytic activity//hydrolase activity	K14664 IAA-amino acid hydrolase [EC:3.5.1.-] | (RefSeq) IAA-amino acid hydrolase ILR1-like 8	http://www.genome.jp/dbget-bin/www_bget?sita:101758046	ILL8_ORYSJ IAA-amino acid hydrolase ILR1-like 8 OS=Oryza sativa subsp. japonica GN=ILL8 PE=2 SV=1//0
Si006033m.g	GO:0008152//GO:0008150	metabolic process//biological_process	--	--	GO:0003674//GO:0003824	molecular_function//catalytic activity	K01897 long-chain acyl-CoA synthetase [EC:6.2.1.3] | (RefSeq) long chain acyl-CoA synthetase 4-like	http://www.genome.jp/dbget-bin/www_bget?sita:101765538	LACS4_ARATH Long chain acyl-CoA synthetase 4 OS=Arabidopsis thaliana GN=LACS4 PE=2 SV=1//0
Si036233m.g	GO:0008152//GO:0008150	metabolic process//biological_process	--	--	GO:0050662//GO:0016491//GO:0005488//GO:0003674//GO:0005515//GO:0003824//GO:0048037	coenzyme binding//oxidoreductase activity//binding//molecular_function//protein binding//catalytic activity//cofactor binding	no KO assigned | (RefSeq) plant intracellular Ras-group-related LRR protein 8	http://www.genome.jp/dbget-bin/www_bget?sita:101767575	PIRL8_ORYSJ Plant intracellular Ras-group-related LRR protein 8 OS=Oryza sativa subsp. japonica GN=IRL8 PE=2 SV=1//0
Si014158m.g	GO:0008152//GO:0008150	metabolic process//biological_process	--	--	GO:0016817//GO:0016787//GO:0001883//GO:0035639//GO:0048037//GO:0032555//GO:0017076//GO:0036094//GO:0016462//GO:0003674//GO:0001882//GO:0017111//GO:0032550//GO:0043168//GO:0032553//GO:0032561//GO:0000166//GO:0016818//GO:0005525//GO:0003824//GO:0097367//GO:0032549//GO:0019001//GO:0003924//GO:1901363//GO:0005488//GO:0097159//GO:0043167//GO:1901265//GO:0016491//GO:0050662	hydrolase activity, acting on acid anhydrides//hydrolase activity//purine nucleoside binding//purine ribonucleoside triphosphate binding//cofactor binding//purine ribonucleotide binding//purine nucleotide binding//small molecule binding//pyrophosphatase activity//molecular_function//nucleoside binding//nucleoside-triphosphatase activity//purine ribonucleoside binding//anion binding//ribonucleotid…	no KO assigned | (RefSeq) momilactone A synthase-like	http://www.genome.jp/dbget-bin/www_bget?sita:101784766	SILD_FORIN Secoisolariciresinol dehydrogenase (Fragment) OS=Forsythia intermedia PE=1 SV=1//1.51173e-68
Si006315m.g	GO:0008152//GO:0008150	metabolic process//biological_process	--	--	GO:0003674//GO:0016758//GO:0016740//GO:0003824//GO:0016757	molecular_function//transferase activity, transferring hexosyl groups//transferase activity//catalytic activity//transferase activity, transferring glycosyl groups	K21374 7-deoxyloganetin glucosyltransferase [EC:2.4.1.324] | (RefSeq) 7-deoxyloganetin glucosyltransferase-like	http://www.genome.jp/dbget-bin/www_bget?sita:101770831	UGT2_GARJA 7-deoxyloganetin glucosyltransferase OS=Gardenia jasminoides GN=UGT85A24 PE=1 SV=1//1.15818e-128
Si029654m.g	GO:0008152//GO:0008150	metabolic process//biological_process	--	--	GO:0016757//GO:0016740//GO:0003674//GO:0016758//GO:0003824	transferase activity, transferring glycosyl groups//transferase activity//molecular_function//transferase activity, transferring hexosyl groups//catalytic activity	K21373 7-deoxyloganetic acid glucosyltransferase [EC:2.4.1.323] | (RefSeq) 7-deoxyloganetic acid glucosyltransferase-like	http://www.genome.jp/dbget-bin/www_bget?sita:101771811	UGT8_CATRO 7-deoxyloganetic acid glucosyltransferase OS=Catharanthus roseus GN=UGT709C2 PE=1 SV=1//6.57526e-104
Si030367m.g	GO:0008152//GO:0008150	metabolic process//biological_process	--	--	GO:0016757//GO:0016740//GO:0003674//GO:0016758//GO:0003824	transferase activity, transferring glycosyl groups//transferase activity//molecular_function//transferase activity, transferring hexosyl groups//catalytic activity	no KO assigned | (RefSeq) UDP-glycosyltransferase 91C1-like	http://www.genome.jp/dbget-bin/www_bget?sita:101783291	URT1_FRAAN Putative UDP-rhamnose:rhamnosyltransferase 1 OS=Fragaria ananassa GN=GT4 PE=2 SV=1//2.00781e-41
Si002306m.g	GO:0008152//GO:0008150//GO:0005975//GO:0044238//GO:0071704	metabolic process//biological_process//carbohydrate metabolic process//primary metabolic process//organic substance metabolic process	--	--	GO:0003674//GO:0004553//GO:0016798//GO:0003824//GO:0016787	molecular_function//hydrolase activity, hydrolyzing O-glycosyl compounds//hydrolase activity, acting on glycosyl bonds//catalytic activity//hydrolase activity	no KO assigned | (RefSeq) glucan endo-1,3-beta-glucosidase GV-like	http://www.genome.jp/dbget-bin/www_bget?sita:101774831	E13E_HORVU Glucan endo-1,3-beta-glucosidase GV OS=Hordeum vulgare PE=2 SV=2//1.93283e-159
Si030681m.g	GO:0008152//GO:0008150//GO:0005975//GO:0044238//GO:0071704	metabolic process//biological_process//carbohydrate metabolic process//primary metabolic process//organic substance metabolic process	--	--	GO:0003674//GO:0004553//GO:0016798//GO:0003824//GO:0016787	molecular_function//hydrolase activity, hydrolyzing O-glycosyl compounds//hydrolase activity, acting on glycosyl bonds//catalytic activity//hydrolase activity	K01183 chitinase [EC:3.2.1.14] | (RefSeq) xylanase inhibitor protein 1-like	http://www.genome.jp/dbget-bin/www_bget?sita:101775196	XIP1_WHEAT Xylanase inhibitor protein 1 OS=Triticum aestivum GN=XIPI PE=1 SV=2//8.4882e-146
Si001659m.g	GO:0008152//GO:0009058//GO:0008150	metabolic process//biosynthetic process//biological_process	--	--	GO:0003674//GO:0003824	molecular_function//catalytic activity	no KO assigned | (RefSeq) uncharacterized isomerase BH0283-like	http://www.genome.jp/dbget-bin/www_bget?sita:101768427	Y283_BACHD Uncharacterized isomerase BH0283 OS=Bacillus halodurans (strain ATCC BAA-125 / DSM 18197 / FERM 7344 / JCM 9153 / C-125) GN=BH0283 PE=3 SV=1//1.62533e-58
Si022277m.g	GO:0008152//GO:0005975//GO:0008150//GO:0071704//GO:0044238	metabolic process//carbohydrate metabolic process//biological_process//organic substance metabolic process//primary metabolic process	--	--	GO:0003674//GO:0003824//GO:0016798//GO:0004553//GO:0016787	molecular_function//catalytic activity//hydrolase activity, acting on glycosyl bonds//hydrolase activity, hydrolyzing O-glycosyl compounds//hydrolase activity	no KO assigned | (RefSeq) glucan endo-1,3-beta-glucosidase 14-like	http://www.genome.jp/dbget-bin/www_bget?sita:101783740	E1314_ARATH Glucan endo-1,3-beta-glucosidase 14 OS=Arabidopsis thaliana GN=At2g27500 PE=1 SV=2//2.34137e-147
Si035913m.g	GO:0008152//GO:0016043//GO:0044085//GO:0022607//GO:0008150//GO:0009987//GO:0071840//GO:0009058//GO:0031163//GO:0016226	metabolic process//cellular component organization//cellular component biogenesis//cellular component assembly//biological_process//cellular process//cellular component organization or biogenesis//biosynthetic process//metallo-sulfur cluster assembly//iron-sulfur cluster assembly	--	--	GO:0051540//GO:0046872//GO:0051536//GO:0003674//GO:0043169//GO:0005488//GO:0046914//GO:0043167//GO:0005506	metal cluster binding//metal ion binding//iron-sulfur cluster binding//molecular_function//cation binding//binding//transition metal ion binding//ion binding//iron ion binding	no KO assigned | (RefSeq) uncharacterized protein At4g15970-like	http://www.genome.jp/dbget-bin/www_bget?sita:101786302	Y4597_ARATH Uncharacterized protein At4g15970 OS=Arabidopsis thaliana GN=At4g15970 PE=2 SV=1//3.41179e-64
Si020781m.g	GO:0008152//GO:0008053//GO:0007005//GO:0055114//GO:0016043//GO:0061024//GO:0044710//GO:0061025//GO:0044699//GO:0071840//GO:0006996//GO:0044802//GO:0009987//GO:1902589//GO:0008150//GO:0044763//GO:0044801//GO:0048284	metabolic process//mitochondrial fusion//mitochondrion organization//oxidation-reduction process//cellular component organization//membrane organization//single-organism metabolic process//membrane fusion//single-organism process//cellular component organization or biogenesis//organelle organization//single-organism membrane organization//cellular process//single-organism organelle organization//…	GO:0044429//GO:0043226//GO:0005623//GO:0044422//GO:0019867//GO:0043229//GO:0005622//GO:0044425//GO:0031090//GO:0044424//GO:0098805//GO:0098588//GO:0044446//GO:0043231//GO:0031975//GO:0005575//GO:0044464//GO:0005737//GO:0005741//GO:0031966//GO:0044444//GO:0016020//GO:0005739//GO:0031967//GO:0016021//GO:0031224//GO:0031968//GO:0005740//GO:0043227	mitochondrial part//organelle//cell//organelle part//outer membrane//intracellular organelle//intracellular//membrane part//organelle membrane//intracellular part//whole membrane//bounding membrane of organelle//intracellular organelle part//intracellular membrane-bounded organelle//envelope//cellular_component//cell part//cytoplasm//mitochondrial outer membrane//mitochondrial membrane//cytoplasm…	GO:0016655//GO:0017111//GO:0003674//GO:0050136//GO:0016651//GO:0016818//GO:0016491//GO:0003924//GO:0003954//GO:0016817//GO:0016787//GO:0016462//GO:0008137//GO:0003824	oxidoreductase activity, acting on NAD(P)H, quinone or similar compound as acceptor//nucleoside-triphosphatase activity//molecular_function//NADH dehydrogenase (quinone) activity//oxidoreductase activity, acting on NAD(P)H//hydrolase activity, acting on acid anhydrides, in phosphorus-containing anhydrides//oxidoreductase activity//GTPase activity//NADH dehydrogenase activity//hydrolase activity, …	K05581 NAD(P)H-quinone oxidoreductase subunit J [EC:1.6.5.3] | (RefSeq) ndhJ, W841_p059; NADH-plastoquinone oxidoreductase subunit J	http://www.genome.jp/dbget-bin/www_bget?sita:19526788	NDHJ_WHEAT NAD(P)H-quinone oxidoreductase subunit J, chloroplastic OS=Triticum aestivum GN=ndhJ PE=3 SV=1//8.59304e-91
Si022614m.g	GO:0008152//GO:0071704//GO:0044238//GO:0005975//GO:0008150	metabolic process//organic substance metabolic process//primary metabolic process//carbohydrate metabolic process//biological_process	--	--	GO:0003674//GO:0016787//GO:0004553//GO:0003824//GO:0016798	molecular_function//hydrolase activity//hydrolase activity, hydrolyzing O-glycosyl compounds//catalytic activity//hydrolase activity, acting on glycosyl bonds	no KO assigned | (RefSeq) lichenase-2-like	http://www.genome.jp/dbget-bin/www_bget?sita:101778496	GUB2_HORVU Lichenase-2 (Fragment) OS=Hordeum vulgare PE=1 SV=1//8.97796e-161
Si025026m.g	GO:0008152//GO:0071704//GO:0044238//GO:0005975//GO:0008150	metabolic process//organic substance metabolic process//primary metabolic process//carbohydrate metabolic process//biological_process	--	--	GO:0003674//GO:0016787//GO:0004553//GO:0003824//GO:0016798	molecular_function//hydrolase activity//hydrolase activity, hydrolyzing O-glycosyl compounds//catalytic activity//hydrolase activity, acting on glycosyl bonds	no KO assigned | (RefSeq) probable endo-1,4-beta-xylanase C	http://www.genome.jp/dbget-bin/www_bget?sita:101771993	XYN2_MAGO7 Endo-1,4-beta-xylanase 2 OS=Magnaporthe oryzae (strain 70-15 / ATCC MYA-4617 / FGSC 8958) GN=XYL2 PE=3 SV=1//2.63053e-25
Si018604m.g	GO:0008152//GO:1901564//GO:0006629//GO:0034641//GO:0006665//GO:0044699//GO:0006807//GO:0043603//GO:0006672//GO:0071704//GO:0044710//GO:0044238//GO:0044763//GO:0006643//GO:0044255//GO:0044237//GO:0008150//GO:0009987	metabolic process//organonitrogen compound metabolic process//lipid metabolic process//cellular nitrogen compound metabolic process//sphingolipid metabolic process//single-organism process//nitrogen compound metabolic process//cellular amide metabolic process//ceramide metabolic process//organic substance metabolic process//single-organism metabolic process//primary metabolic process//single-orga…	GO:0044425//GO:0005575//GO:0031224//GO:0016020//GO:0016021	membrane part//cellular_component//intrinsic component of membrane//membrane//integral component of membrane	GO:0003674//GO:0016811//GO:0016810//GO:0016787//GO:0003824	molecular_function//hydrolase activity, acting on carbon-nitrogen (but not peptide) bonds, in linear amides//hydrolase activity, acting on carbon-nitrogen (but not peptide) bonds//hydrolase activity//catalytic activity	--	--	-//-
Si020771m.g	GO:0008152//GO:0055114//GO:0006091//GO:0044710//GO:0044699//GO:0022900//GO:0044237//GO:0008150//GO:0009987//GO:0044763	metabolic process//oxidation-reduction process//generation of precursor metabolites and energy//single-organism metabolic process//single-organism process//electron transport chain//cellular metabolic process//biological_process//cellular process//single-organism cellular process	GO:0044425//GO:0005575//GO:0016020//GO:0016021//GO:0031224	membrane part//cellular_component//membrane//integral component of membrane//intrinsic component of membrane	GO:0046872//GO:0022892//GO:0015077//GO:0003674//GO:0043169//GO:0016676//GO:0016491//GO:0015002//GO:0005488//GO:0009055//GO:0022890//GO:0046914//GO:0015078//GO:0022891//GO:0005215//GO:0003824//GO:0008324//GO:0016675//GO:0015075//GO:0004129//GO:0022857//GO:0005507//GO:0043167	metal ion binding//substrate-specific transporter activity//monovalent inorganic cation transmembrane transporter activity//molecular_function//cation binding//oxidoreductase activity, acting on a heme group of donors, oxygen as acceptor//oxidoreductase activity//heme-copper terminal oxidase activity//binding//electron carrier activity//inorganic cation transmembrane transporter activity//transit…	--	--	COX2_ORYSJ Cytochrome c oxidase subunit 2 OS=Oryza sativa subsp. japonica GN=COX2 PE=3 SV=4//8.5461e-166
Si001073m.g	GO:0008152//GO:0055114//GO:0044710//GO:0044699//GO:0008150	metabolic process//oxidation-reduction process//single-organism metabolic process//single-organism process//biological_process	--	--	GO:0046872//GO:0020037//GO:0043169//GO:0003674//GO:0016705//GO:0005488//GO:0016491//GO:0046906//GO:0046914//GO:0003824//GO:1901363//GO:0097159//GO:0005506//GO:0043167	metal ion binding//heme binding//cation binding//molecular_function//oxidoreductase activity, acting on paired donors, with incorporation or reduction of molecular oxygen//binding//oxidoreductase activity//tetrapyrrole binding//transition metal ion binding//catalytic activity//heterocyclic compound binding//organic cyclic compound binding//iron ion binding//ion binding	K07408 cytochrome P450 family 1 subfamily A polypeptide 1 [EC:1.14.14.1] | (RefSeq) cytochrome P450 71A1-like	http://www.genome.jp/dbget-bin/www_bget?sita:101775282	C71A1_PERAE Cytochrome P450 71A1 OS=Persea americana GN=CYP71A1 PE=1 SV=2//3.54846e-115
Si034638m.g	GO:0008152//GO:0055114//GO:0044710//GO:0044699//GO:0008150	metabolic process//oxidation-reduction process//single-organism metabolic process//single-organism process//biological_process	--	--	GO:0046872//GO:0043169//GO:0020037//GO:0003674//GO:0016705//GO:0005488//GO:0016491//GO:0046906//GO:0046914//GO:0003824//GO:0097159//GO:1901363//GO:0005506//GO:0043167	metal ion binding//cation binding//heme binding//molecular_function//oxidoreductase activity, acting on paired donors, with incorporation or reduction of molecular oxygen//binding//oxidoreductase activity//tetrapyrrole binding//transition metal ion binding//catalytic activity//organic cyclic compound binding//heterocyclic compound binding//iron ion binding//ion binding	K15402 fatty acid omega-hydroxylase [EC:1.14.-.-] | (RefSeq) cytochrome P450 86B1-like	http://www.genome.jp/dbget-bin/www_bget?sita:101765133	C86B1_ARATH Cytochrome P450 86B1 OS=Arabidopsis thaliana GN=CYP86B1 PE=2 SV=1//0
Si005145m.g	GO:0008152//GO:0055114//GO:0044710//GO:0044699//GO:0008150	metabolic process//oxidation-reduction process//single-organism metabolic process//single-organism process//biological_process	--	--	GO:0046872//GO:0003674//GO:0043169//GO:0020037//GO:0016705//GO:0016491//GO:0005488//GO:0046914//GO:0046906//GO:0003824//GO:0043167//GO:0005506//GO:0097159//GO:1901363	metal ion binding//molecular_function//cation binding//heme binding//oxidoreductase activity, acting on paired donors, with incorporation or reduction of molecular oxygen//oxidoreductase activity//binding//transition metal ion binding//tetrapyrrole binding//catalytic activity//ion binding//iron ion binding//organic cyclic compound binding//heterocyclic compound binding	no KO assigned | (RefSeq) alkane hydroxylase MAH1-like	http://www.genome.jp/dbget-bin/www_bget?sita:101769768	C96AF_ARATH Alkane hydroxylase MAH1 OS=Arabidopsis thaliana GN=CYP96A15 PE=2 SV=1//3.2199e-138
Si030293m.g	GO:0008152//GO:0055114//GO:0044710//GO:0044699//GO:0008150	metabolic process//oxidation-reduction process//single-organism metabolic process//single-organism process//biological_process	--	--	GO:0004616//GO:0003674//GO:0016616//GO:0051287//GO:0000166//GO:0016491//GO:1901265//GO:0050662//GO:0005488//GO:0016614//GO:0048037//GO:0036094//GO:0003824//GO:0097159//GO:1901363	phosphogluconate dehydrogenase (decarboxylating) activity//molecular_function//oxidoreductase activity, acting on the CH-OH group of donors, NAD or NADP as acceptor//NAD binding//nucleotide binding//oxidoreductase activity//nucleoside phosphate binding//coenzyme binding//binding//oxidoreductase activity, acting on CH-OH group of donors//cofactor binding//small molecule binding//catalytic activity…	K00083 cinnamyl-alcohol dehydrogenase [EC:1.1.1.195] | (RefSeq) probable cinnamyl alcohol dehydrogenase 8D	http://www.genome.jp/dbget-bin/www_bget?sita:101756145	CAD8D_ORYSJ Probable cinnamyl alcohol dehydrogenase 8D OS=Oryza sativa subsp. japonica GN=CAD8D PE=2 SV=1//1.46067e-173
Si037030m.g	GO:0008152//GO:0055114//GO:0044710//GO:0044699//GO:0008150	metabolic process//oxidation-reduction process//single-organism metabolic process//single-organism process//biological_process	--	--	GO:0003674//GO:0016491//GO:0016684//GO:0051920//GO:0003824//GO:0016209	molecular_function//oxidoreductase activity//oxidoreductase activity, acting on peroxide as acceptor//peroxiredoxin activity//catalytic activity//antioxidant activity	no KO assigned | (RefSeq) expansin-B2-like	http://www.genome.jp/dbget-bin/www_bget?sita:101760127	EXPB2_ORYSJ Expansin-B2 OS=Oryza sativa subsp. japonica GN=EXPB2 PE=2 SV=2//1.24412e-130
Si014424m.g	GO:0008152//GO:0055114//GO:0044710//GO:0044699//GO:0008150	metabolic process//oxidation-reduction process//single-organism metabolic process//single-organism process//biological_process	--	--	GO:0010309//GO:0003674//GO:0016491//GO:0045735//GO:0016702//GO:0003824//GO:0051213//GO:0016701	acireductone dioxygenase [iron(II)-requiring] activity//molecular_function//oxidoreductase activity//nutrient reservoir activity//oxidoreductase activity, acting on single donors with incorporation of molecular oxygen, incorporation of two atoms of oxygen//catalytic activity//dioxygenase activity//oxidoreductase activity, acting on single donors with incorporation of molecular oxygen	no KO assigned | (RefSeq) putative germin-like protein 12-4	http://www.genome.jp/dbget-bin/www_bget?sita:101785826	GL85_ORYSJ Germin-like protein 8-5 OS=Oryza sativa subsp. japonica GN=Os08g0189400 PE=2 SV=1//1.84423e-128
Si034141m.g	GO:0008152//GO:0055114//GO:0044710//GO:0044699//GO:0008150	metabolic process//oxidation-reduction process//single-organism metabolic process//single-organism process//biological_process	GO:0036338//GO:0005575//GO:0044423//GO:0019012//GO:0019031	viral membrane//cellular_component//virion part//virion//viral envelope	GO:0005515//GO:0046872//GO:0043169//GO:0003674//GO:0005509//GO:0005488//GO:0016491//GO:0016702//GO:0003824//GO:0051213//GO:0043167//GO:0016701	protein binding//metal ion binding//cation binding//molecular_function//calcium ion binding//binding//oxidoreductase activity//oxidoreductase activity, acting on single donors with incorporation of molecular oxygen, incorporation of two atoms of oxygen//catalytic activity//dioxygenase activity//ion binding//oxidoreductase activity, acting on single donors with incorporation of molecular oxygen	K15718 linoleate 9S-lipoxygenase [EC:1.13.11.58] | (RefSeq) putative linoleate 9S-lipoxygenase 3	http://www.genome.jp/dbget-bin/www_bget?sita:101757274	LOX3_ORYSJ Putative linoleate 9S-lipoxygenase 3 OS=Oryza sativa subsp. japonica GN=Os03g0700400 PE=3 SV=1//0
Si020749m.g	GO:0008152//GO:0055114//GO:0044710//GO:0044699//GO:0008150	metabolic process//oxidation-reduction process//single-organism metabolic process//single-organism process//biological_process	--	--	GO:0016655//GO:0003674//GO:0050136//GO:0016651//GO:0016491//GO:0003954//GO:0008137//GO:0003824	oxidoreductase activity, acting on NAD(P)H, quinone or similar compound as acceptor//molecular_function//NADH dehydrogenase (quinone) activity//oxidoreductase activity, acting on NAD(P)H//oxidoreductase activity//NADH dehydrogenase activity//NADH dehydrogenase (ubiquinone) activity//catalytic activity	K05581 NAD(P)H-quinone oxidoreductase subunit J [EC:1.6.5.3] | (RefSeq) ndhJ, W841_p059; NADH-plastoquinone oxidoreductase subunit J	http://www.genome.jp/dbget-bin/www_bget?sita:19526788	NDUS3_ORYSJ NADH dehydrogenase [ubiquinone] iron-sulfur protein 3 OS=Oryza sativa subsp. japonica GN=NAD9 PE=2 SV=2//3.8662e-129
Si020765m.g	GO:0008152//GO:0055114//GO:0044710//GO:0044699//GO:0008150	metabolic process//oxidation-reduction process//single-organism metabolic process//single-organism process//biological_process	GO:0005575//GO:0016020	cellular_component//membrane	--	--	K05572 NAD(P)H-quinone oxidoreductase subunit 1 [EC:1.6.5.3] | (RefSeq) ndhA, W841_p009; NADH-plastoquinone oxidoreductase subunit 1	http://www.genome.jp/dbget-bin/www_bget?sita:19526856	NU1M_OENBE NADH-ubiquinone oxidoreductase chain 1 OS=Oenothera berteroana GN=ND1 PE=2 SV=1//9.60207e-62
Si011690m.g	GO:0008152//GO:0055114//GO:0044699//GO:0044710//GO:0008150	metabolic process//oxidation-reduction process//single-organism process//single-organism metabolic process//biological_process	--	--	GO:0020037//GO:0043169//GO:0003674//GO:0046872//GO:0016491//GO:0005488//GO:0016705//GO:0046906//GO:0046914//GO:0043167//GO:0005506//GO:1901363//GO:0097159//GO:0003824	heme binding//cation binding//molecular_function//metal ion binding//oxidoreductase activity//binding//oxidoreductase activity, acting on paired donors, with incorporation or reduction of molecular oxygen//tetrapyrrole binding//transition metal ion binding//ion binding//iron ion binding//heterocyclic compound binding//organic cyclic compound binding//catalytic activity	no KO assigned | (RefSeq) ent-kaurenoic acid oxidase 1-like	http://www.genome.jp/dbget-bin/www_bget?sita:101756825	KAO1_HORVU Ent-kaurenoic acid oxidase 1 OS=Hordeum vulgare GN=KAO1 PE=1 SV=1//4.1628e-88
Si022300m.g	GO:0008152//GO:0055114//GO:0044699//GO:0044710//GO:0008150	metabolic process//oxidation-reduction process//single-organism process//single-organism metabolic process//biological_process	--	--	GO:0003674//GO:0016491//GO:0003824	molecular_function//oxidoreductase activity//catalytic activity	K00218 protochlorophyllide reductase [EC:1.3.1.33] | (RefSeq) protochlorophyllide reductase	http://www.genome.jp/dbget-bin/www_bget?sita:101764145	PORA_ORYSJ Protochlorophyllide reductase A, chloroplastic OS=Oryza sativa subsp. japonica GN=PORA PE=2 SV=1//0
Si018719m.g	GO:0008152//GO:0015979//GO:0008150//GO:0009987//GO:0044237	metabolic process//photosynthesis//biological_process//cellular process//cellular metabolic process	GO:0034357//GO:0005575//GO:1990204//GO:0005623//GO:0044424//GO:0009654//GO:0044425//GO:0005622//GO:0098796//GO:1902494//GO:0016020//GO:0009579//GO:0019898//GO:0032991//GO:0044464//GO:0043234//GO:0009521//GO:0009523//GO:0044436//GO:0042651	photosynthetic membrane//cellular_component//oxidoreductase complex//cell//intracellular part//photosystem II oxygen evolving complex//membrane part//intracellular//membrane protein complex//catalytic complex//membrane//thylakoid//extrinsic component of membrane//macromolecular complex//cell part//protein complex//photosystem//photosystem II//thylakoid part//thylakoid membrane	GO:0005509//GO:0005488//GO:0046872//GO:0003674//GO:0043169//GO:0043167	calcium ion binding//binding//metal ion binding//molecular_function//cation binding//ion binding	no KO assigned | (RefSeq) uncharacterized LOC101755864	http://www.genome.jp/dbget-bin/www_bget?sita:101755864	-//-
Si014260m.g	GO:0008152//GO:0005976//GO:0031221//GO:0043170//GO:0044699//GO:0071704//GO:0044710//GO:0044723//GO:0044238//GO:0005975//GO:0008150	metabolic process//polysaccharide metabolic process//arabinan metabolic process//macromolecule metabolic process//single-organism process//organic substance metabolic process//single-organism metabolic process//single-organism carbohydrate metabolic process//primary metabolic process//carbohydrate metabolic process//biological_process	--	--	GO:0003674//GO:0016787//GO:0046556//GO:0004553//GO:0003824//GO:0016798	molecular_function//hydrolase activity//alpha-L-arabinofuranosidase activity//hydrolase activity, hydrolyzing O-glycosyl compounds//catalytic activity//hydrolase activity, acting on glycosyl bonds	no KO assigned | (RefSeq) protein RAFTIN 1A-like	http://www.genome.jp/dbget-bin/www_bget?sita:101760454	RAF1A_WHEAT Protein RAFTIN 1A OS=Triticum aestivum GN=RAFTIN1A PE=1 SV=1//3.81036e-92
Si022310m.g	GO:0008152//GO:0044238//GO:0071704//GO:0008150//GO:0005975	metabolic process//primary metabolic process//organic substance metabolic process//biological_process//carbohydrate metabolic process	--	--	GO:0003674//GO:0050308//GO:0016787//GO:0042578//GO:0042132//GO:0019203//GO:0016788//GO:0003824//GO:0016791	molecular_function//sugar-phosphatase activity//hydrolase activity//phosphoric ester hydrolase activity//fructose 1,6-bisphosphate 1-phosphatase activity//carbohydrate phosphatase activity//hydrolase activity, acting on ester bonds//catalytic activity//phosphatase activity	K03841 fructose-1,6-bisphosphatase I [EC:3.1.3.11] | (RefSeq) fructose-1,6-bisphosphatase, cytosolic-like	http://www.genome.jp/dbget-bin/www_bget?sita:101756186	F16P2_ORYCO Fructose-1,6-bisphosphatase, cytosolic OS=Oryza coarctata PE=2 SV=1//5.37517e-08
Si026681m.g	GO:0008152//GO:0044238//GO:0071704//GO:0008150//GO:0005975	metabolic process//primary metabolic process//organic substance metabolic process//biological_process//carbohydrate metabolic process	--	--	GO:0003674//GO:0016787//GO:0004553//GO:0016798//GO:0003824	molecular_function//hydrolase activity//hydrolase activity, hydrolyzing O-glycosyl compounds//hydrolase activity, acting on glycosyl bonds//catalytic activity	K01183 chitinase [EC:3.2.1.14] | (RefSeq) xylanase inhibitor protein 1-like	http://www.genome.jp/dbget-bin/www_bget?sita:101784278	XIP1_WHEAT Xylanase inhibitor protein 1 OS=Triticum aestivum GN=XIPI PE=1 SV=2//6.59907e-109
Si010229m.g	GO:0008152//GO:0019538//GO:0043412//GO:0044267//GO:0044238//GO:0071704//GO:0043170//GO:0044260//GO:0006464//GO:0008150//GO:0032446//GO:0009987//GO:0070647//GO:0036211//GO:0044237//GO:0016567	metabolic process//protein metabolic process//macromolecule modification//cellular protein metabolic process//primary metabolic process//organic substance metabolic process//macromolecule metabolic process//cellular macromolecule metabolic process//cellular protein modification process//biological_process//protein modification by small protein conjugation//cellular process//protein modification b…	--	--	GO:0005515//GO:0046872//GO:0016740//GO:0008270//GO:0003674//GO:0043169//GO:0004842//GO:0005488//GO:0019787//GO:0046914//GO:0003824//GO:0043167	protein binding//metal ion binding//transferase activity//zinc ion binding//molecular_function//cation binding//ubiquitin-protein transferase activity//binding//ubiquitin-like protein transferase activity//transition metal ion binding//catalytic activity//ion binding	no KO assigned | (RefSeq) E3 ubiquitin-protein ligase PUB23-like	http://www.genome.jp/dbget-bin/www_bget?sita:101784922	PUB23_ARATH E3 ubiquitin-protein ligase PUB23 OS=Arabidopsis thaliana GN=PUB23 PE=1 SV=1//3.4791e-40
Si029090m.g	GO:0008152//GO:0019538//GO:0043412//GO:0006464//GO:0043170//GO:0044260//GO:0071704//GO:0044267//GO:0044238//GO:0016567//GO:0036211//GO:0070647//GO:0044237//GO:0032446//GO:0008150//GO:0009987	metabolic process//protein metabolic process//macromolecule modification//cellular protein modification process//macromolecule metabolic process//cellular macromolecule metabolic process//organic substance metabolic process//cellular protein metabolic process//primary metabolic process//protein ubiquitination//protein modification process//protein modification by small protein conjugation or remo…	--	--	GO:0003674//GO:0043169//GO:0008270//GO:0016740//GO:0046872//GO:0005515//GO:0019787//GO:0005488//GO:0004842//GO:0046914//GO:0043167//GO:0003824	molecular_function//cation binding//zinc ion binding//transferase activity//metal ion binding//protein binding//ubiquitin-like protein transferase activity//binding//ubiquitin-protein transferase activity//transition metal ion binding//ion binding//catalytic activity	no KO assigned | (RefSeq) U-box domain-containing protein 19-like	http://www.genome.jp/dbget-bin/www_bget?sita:101772081	PUB19_ARATH U-box domain-containing protein 19 OS=Arabidopsis thaliana GN=PUB19 PE=2 SV=1//9.87712e-120
Si016344m.g	GO:0008152//GO:0019538//GO:0006508//GO:0008150//GO:0043170//GO:0071704//GO:0044238	metabolic process//protein metabolic process//proteolysis//biological_process//macromolecule metabolic process//organic substance metabolic process//primary metabolic process	--	--	GO:0017171//GO:0008236//GO:0003674//GO:0008233//GO:0003824//GO:0004252//GO:0004175//GO:0070011//GO:0016787	serine hydrolase activity//serine-type peptidase activity//molecular_function//peptidase activity//catalytic activity//serine-type endopeptidase activity//endopeptidase activity//peptidase activity, acting on L-amino acid peptides//hydrolase activity	no KO assigned | (RefSeq) subtilisin-like protease SBT5.3	http://www.genome.jp/dbget-bin/www_bget?sita:101772989	AIR3_ARATH Subtilisin-like protease SBT5.3 OS=Arabidopsis thaliana GN=AIR3 PE=2 SV=1//0
Si021653m.g	GO:0008152//GO:0019538//GO:0016032//GO:0044764//GO:0016485//GO:0051604//GO:0016043//GO:0044085//GO:0010467//GO:0019058//GO:0022607//GO:0043170//GO:0044403//GO:0071704//GO:0044419//GO:0051704//GO:0019068//GO:0044238//GO:0006508//GO:0071840//GO:0019069//GO:0008150//GO:0009987	metabolic process//protein metabolic process//viral process//multi-organism cellular process//protein processing//protein maturation//cellular component organization//cellular component biogenesis//gene expression//viral life cycle//cellular component assembly//macromolecule metabolic process//symbiosis, encompassing mutualism through parasitism//organic substance metabolic process//interspecies …	--	--	GO:0003674//GO:0043169//GO:0008270//GO:0046872//GO:0022892//GO:0005515//GO:0005488//GO:0008565//GO:0046914//GO:0043167//GO:0005215	molecular_function//cation binding//zinc ion binding//metal ion binding//substrate-specific transporter activity//protein binding//binding//protein transporter activity//transition metal ion binding//ion binding//transporter activity	no KO assigned | (RefSeq) E3 ubiquitin-protein ligase XB3	http://www.genome.jp/dbget-bin/www_bget?sita:101769978	XB3_ORYSJ E3 ubiquitin-protein ligase XB3 OS=Oryza sativa subsp. japonica GN=XB3 PE=1 SV=1//0
Si026675m.g	GO:0008152//GO:0065008//GO:0051701//GO:0016032//GO:0051817//GO:0044764//GO:0044403//GO:0044003//GO:0044419//GO:0051704//GO:0071704//GO:0065007//GO:0044238//GO:0035821//GO:0019048//GO:0005975//GO:0009987//GO:0008150	metabolic process//regulation of biological quality//interaction with host//viral process//modification of morphology or physiology of other organism involved in symbiotic interaction//multi-organism cellular process//symbiosis, encompassing mutualism through parasitism//modification by symbiont of host morphology or physiology//interspecies interaction between organisms//multi-organism process//…	--	--	GO:0003674//GO:0016787//GO:0004553//GO:0003824//GO:0016798	molecular_function//hydrolase activity//hydrolase activity, hydrolyzing O-glycosyl compounds//catalytic activity//hydrolase activity, acting on glycosyl bonds	K01183 chitinase [EC:3.2.1.14] | (RefSeq) xylanase inhibitor protein 1-like	http://www.genome.jp/dbget-bin/www_bget?sita:101786936	XIP1_ORYSJ Xylanase inhibitor protein 1 OS=Oryza sativa subsp. japonica GN=RIXI PE=1 SV=1//1.78322e-127
Si030595m.g	GO:0008152//GO:0050896//GO:0006979//GO:0006950//GO:0055114//GO:0044699//GO:0044710//GO:0008150	metabolic process//response to stimulus//response to oxidative stress//response to stress//oxidation-reduction process//single-organism process//single-organism metabolic process//biological_process	--	--	GO:0003674//GO:0004601//GO:0020037//GO:0016491//GO:0005488//GO:0016684//GO:0046906//GO:0016209//GO:0097159//GO:1901363//GO:0003824	molecular_function//peroxidase activity//heme binding//oxidoreductase activity//binding//oxidoreductase activity, acting on peroxide as acceptor//tetrapyrrole binding//antioxidant activity//organic cyclic compound binding//heterocyclic compound binding//catalytic activity	K00430 peroxidase [EC:1.11.1.7] | (RefSeq) peroxidase 1-like	http://www.genome.jp/dbget-bin/www_bget?sita:101778334	PER66_MAIZE Peroxidase 66 OS=Zea mays GN=PER66 PE=1 SV=1//6.15656e-131
Si030426m.g	GO:0008152//GO:0050896//GO:0006979//GO:0006950//GO:0055114//GO:0044699//GO:0044710//GO:0008150	metabolic process//response to stimulus//response to oxidative stress//response to stress//oxidation-reduction process//single-organism process//single-organism metabolic process//biological_process	--	--	GO:0020037//GO:0004601//GO:0003674//GO:0016491//GO:0016684//GO:0005488//GO:0046906//GO:0016209//GO:1901363//GO:0097159//GO:0003824	heme binding//peroxidase activity//molecular_function//oxidoreductase activity//oxidoreductase activity, acting on peroxide as acceptor//binding//tetrapyrrole binding//antioxidant activity//heterocyclic compound binding//organic cyclic compound binding//catalytic activity	K00430 peroxidase [EC:1.11.1.7] | (RefSeq) peroxidase 70	http://www.genome.jp/dbget-bin/www_bget?sita:101776301	PER70_MAIZE Peroxidase 70 OS=Zea mays GN=PER70 PE=1 SV=1//0
Si013559m.g	GO:0008152//GO:0044699//GO:0044710//GO:0006793//GO:0006796//GO:0044237//GO:0008150//GO:0055114//GO:0009987	metabolic process//single-organism process//single-organism metabolic process//phosphorus metabolic process//phosphate-containing compound metabolic process//cellular metabolic process//biological_process//oxidation-reduction process//cellular process	GO:0005622//GO:0044424//GO:0044464//GO:0005623//GO:0005737//GO:0005575	intracellular//intracellular part//cell part//cell//cytoplasm//cellular_component	GO:0003674//GO:0043169//GO:0043168//GO:0036094//GO:0004427//GO:0016462//GO:0046872//GO:0048037//GO:0016817//GO:0050660//GO:0016787//GO:1901265//GO:0016491//GO:0000287//GO:0050662//GO:1901363//GO:0097159//GO:0005488//GO:0043167//GO:0003824//GO:0000166//GO:0016818	molecular_function//cation binding//anion binding//small molecule binding//inorganic diphosphatase activity//pyrophosphatase activity//metal ion binding//cofactor binding//hydrolase activity, acting on acid anhydrides//flavin adenine dinucleotide binding//hydrolase activity//nucleoside phosphate binding//oxidoreductase activity//magnesium ion binding//coenzyme binding//heterocyclic compound bindi…	no KO assigned | (RefSeq) tetrahydrocannabinolic acid synthase-like	http://www.genome.jp/dbget-bin/www_bget?sita:101771937	THCAS_CANSA Tetrahydrocannabinolic acid synthase OS=Cannabis sativa PE=1 SV=1//1.40194e-139
Si002243m.g	GO:0032501//GO:0032504//GO:0043412//GO:0044703//GO:0016598//GO:0032502//GO:0030154//GO:0048468//GO:0044257//GO:0051603//GO:0009653//GO:0060429//GO:0044702//GO:0008152//GO:0019538//GO:0048869//GO:1901575//GO:0019953//GO:0009888//GO:0048609//GO:0002065//GO:0048856//GO:0044763//GO:0030163//GO:0003006//GO:0006508//GO:0044767//GO:0030703//GO:0007276//GO:0030855//GO:0030707//GO:0008150//GO:0002064//GO:…	multicellular organismal process//multicellular organism reproduction//macromolecule modification//multi-organism reproductive process//protein arginylation//developmental process//cell differentiation//cell development//cellular protein catabolic process//proteolysis involved in cellular protein catabolic process//anatomical structure morphogenesis//epithelium development//single organism reprod…	GO:0005575//GO:0071203//GO:0044424//GO:0005622//GO:0071944//GO:0005623//GO:0042600//GO:0030312//GO:0044444//GO:0005576//GO:0032991//GO:0005737//GO:0044464//GO:0043234	cellular_component//WASH complex//intracellular part//intracellular//cell periphery//cell//chorion//external encapsulating structure//cytoplasmic part//extracellular region//macromolecular complex//cytoplasm//cell part//protein complex	GO:0016740//GO:0016755//GO:0003674//GO:0005213//GO:0004057//GO:0016746//GO:0005198//GO:0003824	transferase activity//transferase activity, transferring amino-acyl groups//molecular_function//structural constituent of chorion//arginyltransferase activity//transferase activity, transferring acyl groups//structural molecule activity//catalytic activity	no KO assigned | (RefSeq) serine/arginine repetitive matrix protein 1-like	http://www.genome.jp/dbget-bin/www_bget?sita:101777454	-//-
Si012380m.g	GO:0044706//GO:0032501//GO:0044703//GO:0009856//GO:0009875//GO:0008150//GO:0048544//GO:0022414//GO:0009987//GO:0044763//GO:0051704//GO:0008037//GO:0044699//GO:0007154	multi-multicellular organism process//multicellular organismal process//multi-organism reproductive process//pollination//pollen-pistil interaction//biological_process//recognition of pollen//reproductive process//cellular process//single-organism cellular process//multi-organism process//cell recognition//single-organism process//cell communication	--	--	--	--	no KO assigned | (RefSeq) PAN domain-containing protein At5g03700-like	http://www.genome.jp/dbget-bin/www_bget?sita:101766441	Y5370_ARATH PAN domain-containing protein At5g03700 OS=Arabidopsis thaliana GN=At5g03700 PE=1 SV=1//3.63962e-76
Si001915m.g	GO:0044764//GO:0044766//GO:0016032//GO:0051701//GO:0006810//GO:1902579//GO:0051814//GO:0052192//GO:0051234//GO:0008150//GO:0046794//GO:0052126//GO:0009987//GO:0010496//GO:0046740//GO:1902586//GO:0044000//GO:0051704//GO:0044419//GO:0051179//GO:0040011//GO:0044403//GO:0046739	multi-organism cellular process//multi-organism transport//viral process//interaction with host//transport//multi-organism localization//movement in other organism involved in symbiotic interaction//movement in environment of other organism involved in symbiotic interaction//establishment of localization//biological_process//transport of virus//movement in host environment//cellular process//inte…	GO:0005575//GO:0044425//GO:0016020//GO:0016021//GO:0031224	cellular_component//membrane part//membrane//integral component of membrane//intrinsic component of membrane	GO:0003674//GO:0016788//GO:0003824//GO:0016787	molecular_function//hydrolase activity, acting on ester bonds//catalytic activity//hydrolase activity	K21026 acetylajmaline esterase [EC:3.1.1.80] | (RefSeq) GDSL esterase/lipase At5g45910-like	http://www.genome.jp/dbget-bin/www_bget?sita:101784742	GDL83_ARATH GDSL esterase/lipase At5g45910 OS=Arabidopsis thaliana GN=At5g45910 PE=2 SV=1//1.62451e-102
Si004343m.g	GO:0044033//GO:0044710//GO:0071704//GO:0051704//GO:0044419//GO:0044238//GO:0019058//GO:0010467//GO:0044403//GO:0043170//GO:0044699//GO:0019082//GO:0008150//GO:0009987//GO:0006508//GO:0016032//GO:0008152//GO:0019538//GO:0019080//GO:0044764//GO:0016485//GO:0051604//GO:0055114	multi-organism metabolic process//single-organism metabolic process//organic substance metabolic process//multi-organism process//interspecies interaction between organisms//primary metabolic process//viral life cycle//gene expression//symbiosis, encompassing mutualism through parasitism//macromolecule metabolic process//single-organism process//viral protein processing//biological_process//cellu…	--	--	GO:0046914//GO:0046906//GO:0003824//GO:0003677//GO:1901363//GO:0097159//GO:0043167//GO:0005506//GO:0003676//GO:0046872//GO:0003674//GO:0020037//GO:0043169//GO:0016705//GO:0016491//GO:0005488	transition metal ion binding//tetrapyrrole binding//catalytic activity//DNA binding//heterocyclic compound binding//organic cyclic compound binding//ion binding//iron ion binding//nucleic acid binding//metal ion binding//molecular_function//heme binding//cation binding//oxidoreductase activity, acting on paired donors, with incorporation or reduction of molecular oxygen//oxidoreductase activity//…	no KO assigned | (RefSeq) cytochrome P450 89A2-like	http://www.genome.jp/dbget-bin/www_bget?sita:101752987	C89A9_ARATH Cytochrome P450 89A9 OS=Arabidopsis thaliana GN=CYP89A9 PE=2 SV=1//3.4578e-60
Si037417m.g	GO:0051704//GO:0044419//GO:0044403//GO:0009987//GO:0008150//GO:0016032//GO:0044764	multi-organism process//interspecies interaction between organisms//symbiosis, encompassing mutualism through parasitism//cellular process//biological_process//viral process//multi-organism cellular process	--	--	--	--	no KO assigned | (RefSeq) putative gamma-glutamylcyclotransferase At3g02910	http://www.genome.jp/dbget-bin/www_bget?sita:101769316	Y2910_ARATH Putative gamma-glutamylcyclotransferase At3g02910 OS=Arabidopsis thaliana GN=At3g02910 PE=2 SV=2//9.79703e-57
Si020785m.g	GO:0006807//GO:0044699//GO:0044238//GO:0044710//GO:0071704//GO:0009058//GO:1901362//GO:0018130//GO:0044763//GO:0008150//GO:0072527//GO:0006139//GO:0072528//GO:0009987//GO:0044237//GO:0009112//GO:1901564//GO:0044249//GO:0044711//GO:0015979//GO:0008152//GO:0055086//GO:1901360//GO:1901576//GO:0006206//GO:0044281//GO:0046112//GO:0034641//GO:0019856//GO:0006725//GO:1901566//GO:0046483//GO:0044271	nitrogen compound metabolic process//single-organism process//primary metabolic process//single-organism metabolic process//organic substance metabolic process//biosynthetic process//organic cyclic compound biosynthetic process//heterocycle biosynthetic process//single-organism cellular process//biological_process//pyrimidine-containing compound metabolic process//nucleobase-containing compound m…	GO:0009521//GO:0044436//GO:0032991//GO:0044464//GO:0043234//GO:0009579//GO:0031224//GO:0016021//GO:0016020//GO:0044424//GO:0044425//GO:0098796//GO:0005622//GO:0005623//GO:0005575//GO:0034357//GO:0009522	photosystem//thylakoid part//macromolecular complex//cell part//protein complex//thylakoid//intrinsic component of membrane//integral component of membrane//membrane//intracellular part//membrane part//membrane protein complex//intracellular//cell//cellular_component//photosynthetic membrane//photosystem I	--	--	--	--	PSAA_SORBI Photosystem I P700 chlorophyll a apoprotein A1 OS=Sorghum bicolor GN=psaA PE=3 SV=1//0
Si032948m.g	GO:0051169//GO:1902582//GO:0071702//GO:0017038//GO:0051641//GO:0015031//GO:0006810//GO:0046907//GO:0008104//GO:0033036//GO:0034504//GO:0051170//GO:1902578//GO:0006605//GO:0033365//GO:0006913//GO:0006886//GO:1902593//GO:0008150//GO:0044744//GO:0051234//GO:1902580//GO:0044699//GO:0070727//GO:0016482//GO:0072594//GO:0045184//GO:0051649//GO:0044765//GO:0006606//GO:0051179//GO:0034613	nuclear transport//single-organism intracellular transport//organic substance transport//protein import//cellular localization//protein transport//transport//intracellular transport//protein localization//macromolecule localization//protein localization to nucleus//nuclear import//single-organism localization//protein targeting//protein localization to organelle//nucleocytoplasmic transport//intr…	GO:0005575//GO:0043231//GO:0044424//GO:0043229//GO:0005622//GO:0044425//GO:0005623//GO:0043226//GO:0043227//GO:0031224//GO:0016021//GO:0016020//GO:0005634//GO:0005737//GO:0044464	cellular_component//intracellular membrane-bounded organelle//intracellular part//intracellular organelle//intracellular//membrane part//cell//organelle//membrane-bounded organelle//intrinsic component of membrane//integral component of membrane//membrane//nucleus//cytoplasm//cell part	GO:0005488//GO:0005125//GO:0003674//GO:0008083//GO:0005102//GO:0005515//GO:0022892//GO:0005215//GO:0008565	binding//cytokine activity//molecular_function//growth factor activity//receptor binding//protein binding//substrate-specific transporter activity//transporter activity//protein transporter activity	no KO assigned | (RefSeq) CASP-like protein 1D1	http://www.genome.jp/dbget-bin/www_bget?sita:101778457	CSPL3_MAIZE CASP-like protein 1D1 OS=Zea mays PE=2 SV=1//9.598e-70
Si008300m.g	GO:0090304//GO:0008152//GO:0034645//GO:0044260//GO:0044249//GO:0006807//GO:0050896//GO:0043170//GO:0071704//GO:1901576//GO:1901360//GO:0006260//GO:0044238//GO:0034641//GO:0009058//GO:0009059//GO:0006259//GO:0006952//GO:0044237//GO:0009607//GO:0046483//GO:0006950//GO:0006725//GO:0009987//GO:0006139//GO:0008150	nucleic acid metabolic process//metabolic process//cellular macromolecule biosynthetic process//cellular macromolecule metabolic process//cellular biosynthetic process//nitrogen compound metabolic process//response to stimulus//macromolecule metabolic process//organic substance metabolic process//organic substance biosynthetic process//organic cyclic compound metabolic process//DNA replication//p…	GO:0005622//GO:0043229//GO:0044424//GO:0043226//GO:0044464//GO:0005623//GO:0043231//GO:0005575//GO:0043227//GO:0005634	intracellular//intracellular organelle//intracellular part//organelle//cell part//cell//intracellular membrane-bounded organelle//cellular_component//membrane-bounded organelle//nucleus	--	--	K14496 abscisic acid receptor PYR/PYL family | (RefSeq) abscisic acid receptor PYL2-like	http://www.genome.jp/dbget-bin/www_bget?sita:101784182	PYL2_ARATH Abscisic acid receptor PYL2 OS=Arabidopsis thaliana GN=PYL2 PE=1 SV=1//4.75053e-62
Si001373m.g	GO:0097659//GO:0018130//GO:0051252//GO:0009059//GO:0010468//GO:1901362//GO:0009058//GO:0044237//GO:0008150//GO:0019438//GO:0009987//GO:0050794//GO:0006139//GO:0016070//GO:0010467//GO:0006807//GO:0043170//GO:0044260//GO:0031326//GO:0071704//GO:0010556//GO:0034654//GO:0031323//GO:0065007//GO:0044238//GO:0034641//GO:0019222//GO:0006355//GO:0006351//GO:0044271//GO:0046483//GO:0032774//GO:2001141//GO:…	nucleic acid-templated transcription//heterocycle biosynthetic process//regulation of RNA metabolic process//macromolecule biosynthetic process//regulation of gene expression//organic cyclic compound biosynthetic process//biosynthetic process//cellular metabolic process//biological_process//aromatic compound biosynthetic process//cellular process//regulation of cellular process//nucleobase-contai…	GO:0031224//GO:0016020//GO:0016021//GO:0005575//GO:0044425	intrinsic component of membrane//membrane//integral component of membrane//cellular_component//membrane part	GO:0003677//GO:1901363//GO:0097159//GO:0005488//GO:0003674//GO:0003676	DNA binding//heterocyclic compound binding//organic cyclic compound binding//binding//molecular_function//nucleic acid binding	no KO assigned | (RefSeq) uncharacterized LOC101770566	http://www.genome.jp/dbget-bin/www_bget?sita:101770566	-//-
Si020776m.g	GO:1901293//GO:0006807//GO:0044699//GO:0009141//GO:0042451//GO:0009124//GO:0055085//GO:0009205//GO:0072522//GO:0009117//GO:0051179//GO:0034654//GO:0044238//GO:0044765//GO:0006754//GO:0006811//GO:0009123//GO:0071704//GO:0044710//GO:0009058//GO:1901362//GO:0034220//GO:0046390//GO:1901657//GO:0009161//GO:0006812//GO:0009127//GO:0009126//GO:0018130//GO:0044763//GO:0006796//GO:0009987//GO:0009150//GO:…	nucleoside phosphate biosynthetic process//nitrogen compound metabolic process//single-organism process//nucleoside triphosphate metabolic process//purine nucleoside biosynthetic process//nucleoside monophosphate biosynthetic process//transmembrane transport//purine ribonucleoside triphosphate metabolic process//purine-containing compound biosynthetic process//nucleotide metabolic process//locali…	--	--	GO:0022891//GO:0015078//GO:0022890//GO:0022857//GO:0015075//GO:0005215//GO:0008324//GO:0003674//GO:0015077//GO:0022892	substrate-specific transmembrane transporter activity//hydrogen ion transmembrane transporter activity//inorganic cation transmembrane transporter activity//transmembrane transporter activity//ion transmembrane transporter activity//transporter activity//cation transmembrane transporter activity//molecular_function//monovalent inorganic cation transmembrane transporter activity//substrate-specifi…	--	--	MI25_ORYSI ATP synthase protein MI25 OS=Oryza sativa subsp. indica PE=3 SV=1//3.64011e-131
Si020755m.g	GO:0009141//GO:0006807//GO:0044699//GO:1901564//GO:1901293//GO:0019637//GO:0006810//GO:0044249//GO:0044711//GO:0009205//GO:0072521//GO:0098660//GO:0008152//GO:0009152//GO:0055085//GO:0009124//GO:0042451//GO:0009201//GO:0015992//GO:0044238//GO:0044765//GO:0051179//GO:1902578//GO:0090407//GO:0006753//GO:0098655//GO:1901135//GO:0034654//GO:0006163//GO:0055086//GO:0009117//GO:0072522//GO:1901360//GO:…	nucleoside triphosphate metabolic process//nitrogen compound metabolic process//single-organism process//organonitrogen compound metabolic process//nucleoside phosphate biosynthetic process//organophosphate metabolic process//transport//cellular biosynthetic process//single-organism biosynthetic process//purine ribonucleoside triphosphate metabolic process//purine-containing compound metabolic pr…	--	--	GO:0015078//GO:0022891//GO:0003674//GO:0015077//GO:0022890//GO:0022892//GO:0022857//GO:0015075//GO:0008324//GO:0005215	hydrogen ion transmembrane transporter activity//substrate-specific transmembrane transporter activity//molecular_function//monovalent inorganic cation transmembrane transporter activity//inorganic cation transmembrane transporter activity//substrate-specific transporter activity//transmembrane transporter activity//ion transmembrane transporter activity//cation transmembrane transporter activity…	--	--	ATP6_MAIZE ATP synthase subunit a OS=Zea mays GN=ATP6 PE=3 SV=1//2.57633e-138
Si002537m.g	GO:0048477//GO:0007281//GO:0007304//GO:0042255//GO:0051704//GO:0022412//GO:0065003//GO:0022613//GO:0043933//GO:0007292//GO:0044699//GO:0034622//GO:0022607//GO:0042254//GO:0022618//GO:0000003//GO:0009987//GO:0022414//GO:0030707//GO:0008150//GO:0002064//GO:0048646//GO:0002066//GO:0071840//GO:0006996//GO:0048609//GO:0044767//GO:0003006//GO:0030703//GO:0007276//GO:0030855//GO:0002065//GO:0044763//GO:…	oogenesis//germ cell development//chorion-containing eggshell formation//ribosome assembly//multi-organism process//cellular process involved in reproduction in multicellular organism//macromolecular complex assembly//ribonucleoprotein complex biogenesis//macromolecular complex subunit organization//female gamete generation//single-organism process//cellular macromolecular complex assembly//cellu…	GO:0005576//GO:0044464//GO:0030312//GO:0005623//GO:0042600//GO:0071944//GO:0005575	extracellular region//cell part//external encapsulating structure//cell//chorion//cell periphery//cellular_component	GO:0044877//GO:0043022//GO:0005198//GO:0005213//GO:0003674//GO:0005488//GO:0043021	macromolecular complex binding//ribosome binding//structural molecule activity//structural constituent of chorion//molecular_function//binding//ribonucleoprotein complex binding	K03264 translation initiation factor 6 | (RefSeq) eukaryotic translation initiation factor 6-2-like	http://www.genome.jp/dbget-bin/www_bget?sita:101769362	IF62_ARATH Eukaryotic translation initiation factor 6-2 OS=Arabidopsis thaliana GN=EIF6-2 PE=2 SV=1//4.151e-123
Si023636m.g	GO:0070925//GO:0050896//GO:0051382//GO:0090304//GO:0008152//GO:0034508//GO:0006281//GO:0071822//GO:1901360//GO:0034641//GO:0006974//GO:0006725//GO:0044085//GO:0016043//GO:0043623//GO:0006461//GO:0051276//GO:0006950//GO:0051716//GO:0046483//GO:0043933//GO:0044260//GO:0043170//GO:0033554//GO:0044699//GO:0006807//GO:0034622//GO:0022607//GO:0070271//GO:0044238//GO:0051383//GO:0071824//GO:0065003//GO:…	organelle assembly//response to stimulus//kinetochore assembly//nucleic acid metabolic process//metabolic process//centromere complex assembly//DNA repair//protein complex subunit organization//organic cyclic compound metabolic process//cellular nitrogen compound metabolic process//cellular response to DNA damage stimulus//cellular aromatic compound metabolic process//cellular component biogenesi…	--	--	GO:0003674//GO:0003676//GO:0005488//GO:0097159//GO:1901363//GO:0003677	molecular_function//nucleic acid binding//binding//organic cyclic compound binding//heterocyclic compound binding//DNA binding	no KO assigned | (RefSeq) nuclear transcription factor Y subunit C-2-like	http://www.genome.jp/dbget-bin/www_bget?sita:101783728	NFYC2_ARATH Nuclear transcription factor Y subunit C-2 OS=Arabidopsis thaliana GN=NFYC2 PE=2 SV=2//1.98154e-28
Si037623m.g	GO:0006996//GO:0071840//GO:0016043//GO:0008150//GO:0009987//GO:0007010	organelle organization//cellular component organization or biogenesis//cellular component organization//biological_process//cellular process//cytoskeleton organization	GO:1902494//GO:0005634//GO:1990234//GO:0044428//GO:0044446//GO:0043231//GO:0005575//GO:0031461//GO:0043227//GO:0000152//GO:0043226//GO:0044464//GO:0000151//GO:0043234//GO:0005623//GO:0032991//GO:0005680//GO:0044422//GO:0005622//GO:0043229//GO:0044424	catalytic complex//nucleus//transferase complex//nuclear part//intracellular organelle part//intracellular membrane-bounded organelle//cellular_component//cullin-RING ubiquitin ligase complex//membrane-bounded organelle//nuclear ubiquitin ligase complex//organelle//cell part//ubiquitin ligase complex//protein complex//cell//macromolecular complex//anaphase-promoting complex//organelle part//intra…	GO:0008092//GO:0003824//GO:0004842//GO:0019787//GO:0005488//GO:0043167//GO:0003779//GO:0046872//GO:0005515//GO:0046914//GO:0003674//GO:0043169//GO:0016740//GO:0008270	cytoskeletal protein binding//catalytic activity//ubiquitin-protein transferase activity//ubiquitin-like protein transferase activity//binding//ion binding//actin binding//metal ion binding//protein binding//transition metal ion binding//molecular_function//cation binding//transferase activity//zinc ion binding	no KO assigned | (RefSeq) putative RING-H2 finger protein ATL71	http://www.genome.jp/dbget-bin/www_bget?sita:101761734	ATL71_ARATH Putative RING-H2 finger protein ATL71 OS=Arabidopsis thaliana GN=ATL71 PE=3 SV=1//9.06961e-25
Si002728m.g	GO:0006996//GO:0044271//GO:0046483//GO:0032774//GO:2001141//GO:0044237//GO:0071840//GO:0019438//GO:0051171//GO:0008150//GO:0016043//GO:0050789//GO:0019219//GO:0009987//GO:0006725//GO:0006139//GO:0050794//GO:0097659//GO:0018130//GO:0034641//GO:0051252//GO:0019222//GO:0010468//GO:0006355//GO:0009059//GO:0006351//GO:1901362//GO:0009058//GO:1901576//GO:0071704//GO:1901360//GO:0010556//GO:0034654//GO:…	organelle organization//cellular nitrogen compound biosynthetic process//heterocycle metabolic process//RNA biosynthetic process//regulation of RNA biosynthetic process//cellular metabolic process//cellular component organization or biogenesis//aromatic compound biosynthetic process//regulation of nitrogen compound metabolic process//biological_process//cellular component organization//regulation…	--	--	GO:0008092//GO:0003677//GO:0097159//GO:0005488//GO:1901363//GO:0003779//GO:0003676//GO:0005515//GO:0003674	cytoskeletal protein binding//DNA binding//organic cyclic compound binding//binding//heterocyclic compound binding//actin binding//nucleic acid binding//protein binding//molecular_function	no KO assigned | (RefSeq) dof zinc finger protein DOF1.7	http://www.genome.jp/dbget-bin/www_bget?sita:101764368	DOF17_ARATH Dof zinc finger protein DOF1.7 OS=Arabidopsis thaliana GN=DOF1.7 PE=2 SV=1//6.08837e-23
Si034620m.g	GO:0016053//GO:0008152//GO:1901564//GO:0044249//GO:0043043//GO:0044711//GO:1901576//GO:0043436//GO:1901607//GO:0034641//GO:0019184//GO:0044281//GO:0008652//GO:0046394//GO:0044271//GO:0009066//GO:0051188//GO:1901566//GO:0019748//GO:0006518//GO:0019290//GO:0051186//GO:0006807//GO:0044699//GO:0043604//GO:0009067//GO:0043603//GO:0044710//GO:0071704//GO:0044238//GO:0044283//GO:0009237//GO:0044763//GO:…	organic acid biosynthetic process//metabolic process//organonitrogen compound metabolic process//cellular biosynthetic process//peptide biosynthetic process//single-organism biosynthetic process//organic substance biosynthetic process//oxoacid metabolic process//alpha-amino acid biosynthetic process//cellular nitrogen compound metabolic process//nonribosomal peptide biosynthetic process//small mo…	--	--	GO:0003674//GO:0016879//GO:0022892//GO:0042927//GO:0015603//GO:0046915//GO:0015343//GO:0022891//GO:0022890//GO:0046873//GO:0005381//GO:0022857//GO:0016884//GO:0016874//GO:0008324//GO:0005215//GO:0003824//GO:0004066//GO:0015075	molecular_function//ligase activity, forming carbon-nitrogen bonds//substrate-specific transporter activity//siderophore transporter activity//iron chelate transmembrane transporter activity//transition metal ion transmembrane transporter activity//siderophore transmembrane transporter activity//substrate-specific transmembrane transporter activity//inorganic cation transmembrane transporter acti…	K01953 asparagine synthase (glutamine-hydrolysing) [EC:6.3.5.4] | (RefSeq) asparagine synthetase [glutamine-hydrolyzing] 1-like	http://www.genome.jp/dbget-bin/www_bget?sita:101773925	ASNS1_ORYSJ Asparagine synthetase [glutamine-hydrolyzing] 1 OS=Oryza sativa subsp. japonica GN=Os03g0291500 PE=2 SV=1//1.07803e-10
Si014993m.g	GO:0006082//GO:0006790//GO:0044763//GO:0009987//GO:0008150//GO:0019752//GO:0044237//GO:1901605//GO:0006520//GO:0006807//GO:0044699//GO:0000096//GO:0044238//GO:0044710//GO:0071704//GO:0044281//GO:0006534//GO:0055114//GO:0009069//GO:1901564//GO:0008152//GO:0043436//GO:0046439	organic acid metabolic process//sulfur compound metabolic process//single-organism cellular process//cellular process//biological_process//carboxylic acid metabolic process//cellular metabolic process//alpha-amino acid metabolic process//cellular amino acid metabolic process//nitrogen compound metabolic process//single-organism process//sulfur amino acid metabolic process//primary metabolic proce…	--	--	GO:0005506//GO:0043167//GO:0051213//GO:0016701//GO:0003824//GO:0017172//GO:0016702//GO:0046914//GO:0005488//GO:0016491//GO:0043169//GO:0003674//GO:0046872	iron ion binding//ion binding//dioxygenase activity//oxidoreductase activity, acting on single donors with incorporation of molecular oxygen//catalytic activity//cysteine dioxygenase activity//oxidoreductase activity, acting on single donors with incorporation of molecular oxygen, incorporation of two atoms of oxygen//transition metal ion binding//binding//oxidoreductase activity//cation binding/…	K10712 cysteamine dioxygenase [EC:1.13.11.19] | (RefSeq) plant cysteine oxidase 1-like	http://www.genome.jp/dbget-bin/www_bget?sita:101758980	PCO3_ARATH Plant cysteine oxidase 3 OS=Arabidopsis thaliana GN=PCO3 PE=1 SV=1//2.28614e-48
Si017155m.g	GO:0015849//GO:0015711//GO:0071702//GO:0098656//GO:0006820//GO:0046942//GO:0071705//GO:0003333//GO:0006810//GO:1902578//GO:0034220//GO:0044763//GO:0008150//GO:0009987//GO:0051234//GO:0044699//GO:0006865//GO:1903825//GO:0055085//GO:0051179//GO:0044765//GO:0006811	organic acid transport//organic anion transport//organic substance transport//anion transmembrane transport//anion transport//carboxylic acid transport//nitrogen compound transport//amino acid transmembrane transport//transport//single-organism localization//ion transmembrane transport//single-organism cellular process//biological_process//cellular process//establishment of localization//single-o…	--	--	GO:0005488//GO:0019787//GO:0061630//GO:0004842//GO:0016740//GO:0003674//GO:0061659//GO:0005515//GO:0003824	binding//ubiquitin-like protein transferase activity//ubiquitin protein ligase activity//ubiquitin-protein transferase activity//transferase activity//molecular_function//ubiquitin-like protein ligase activity//protein binding//catalytic activity	K14207 solute carrier family 38 (sodium-coupled neutral amino acid transporter), member 2 | (RefSeq) sodium-coupled neutral amino acid transporter 1-like	http://www.genome.jp/dbget-bin/www_bget?sita:101762734	S38A1_HUMAN Sodium-coupled neutral amino acid transporter 1 OS=Homo sapiens GN=SLC38A1 PE=1 SV=1//3.86977e-21
Si005879m.g	GO:1901362//GO:0009058//GO:0009059//GO:0010468//GO:0051252//GO:0097659//GO:0018130//GO:0009987//GO:0050794//GO:0006139//GO:0008150//GO:0019438//GO:0044237//GO:0071840//GO:0006996//GO:0044260//GO:0031326//GO:0006807//GO:0043170//GO:0010467//GO:0016070//GO:0034654//GO:0031323//GO:0065007//GO:0044238//GO:0010556//GO:0071704//GO:0006355//GO:0006351//GO:0034641//GO:0019222//GO:0006725//GO:0051171//GO:…	organic cyclic compound biosynthetic process//biosynthetic process//macromolecule biosynthetic process//regulation of gene expression//regulation of RNA metabolic process//nucleic acid-templated transcription//heterocycle biosynthetic process//cellular process//regulation of cellular process//nucleobase-containing compound metabolic process//biological_process//aromatic compound biosynthetic proc…	GO:0043227//GO:0005634//GO:0005576//GO:0044464//GO:0005575//GO:0043231//GO:0044424//GO:0005622//GO:0043229//GO:0005623//GO:0043226	membrane-bounded organelle//nucleus//extracellular region//cell part//cellular_component//intracellular membrane-bounded organelle//intracellular part//intracellular//intracellular organelle//cell//organelle	GO:0008168//GO:0003824//GO:0005179//GO:0003779//GO:0005488//GO:0016741//GO:0008092//GO:0016740//GO:0003674//GO:0005102//GO:0005515	methyltransferase activity//catalytic activity//hormone activity//actin binding//binding//transferase activity, transferring one-carbon groups//cytoskeletal protein binding//transferase activity//molecular_function//receptor binding//protein binding	no KO assigned | (RefSeq) membrane protein of ER body 2-like	http://www.genome.jp/dbget-bin/www_bget?sita:101763652	PMTH_ARATH Probable methyltransferase PMT17 OS=Arabidopsis thaliana GN=At4g10440 PE=3 SV=1//5.33996e-27
Si030392m.g	GO:1901360//GO:1901576//GO:0043436//GO:0072351//GO:0042401//GO:0030417//GO:0016053//GO:0008152//GO:1901564//GO:0044249//GO:0044711//GO:0050896//GO:0046483//GO:0046394//GO:0006950//GO:0044271//GO:0044106//GO:1901566//GO:0034641//GO:0009308//GO:0030418//GO:0044281//GO:0006576//GO:0044710//GO:0071704//GO:0044283//GO:0072350//GO:0006954//GO:0002526//GO:0032787//GO:0044699//GO:0006807//GO:0044237//GO:…	organic cyclic compound metabolic process//organic substance biosynthetic process//oxoacid metabolic process//tricarboxylic acid biosynthetic process//cellular biogenic amine biosynthetic process//nicotianamine metabolic process//organic acid biosynthetic process//metabolic process//organonitrogen compound metabolic process//cellular biosynthetic process//single-organism biosynthetic process//res…	GO:0005575//GO:0005576	cellular_component//extracellular region	GO:0003674//GO:0016740//GO:0016741//GO:0016765//GO:0003824//GO:0008168//GO:0030410	molecular_function//transferase activity//transferase activity, transferring one-carbon groups//transferase activity, transferring alkyl or aryl (other than methyl) groups//catalytic activity//methyltransferase activity//nicotianamine synthase activity	K05953 nicotianamine synthase [EC:2.5.1.43] | (RefSeq) nicotianamine synthase 3-like	http://www.genome.jp/dbget-bin/www_bget?sita:101774809	NAS9_HORVU Nicotianamine synthase 9 OS=Hordeum vulgare GN=NAS9 PE=1 SV=1//2.27808e-146
Si031001m.g	GO:1901360//GO:1901576//GO:0080090//GO:0006629//GO:2000112//GO:0090304//GO:0034645//GO:0060255//GO:1903506//GO:0008152//GO:0044249//GO:0009889//GO:0032774//GO:2001141//GO:0046483//GO:0044271//GO:0006725//GO:0019219//GO:0050789//GO:0051171//GO:0034641//GO:0019222//GO:0006351//GO:0006355//GO:0010556//GO:0044710//GO:0071704//GO:0044238//GO:0065007//GO:0034654//GO:0031323//GO:0010467//GO:0016070//GO:…	organic cyclic compound metabolic process//organic substance biosynthetic process//regulation of primary metabolic process//lipid metabolic process//regulation of cellular macromolecule biosynthetic process//nucleic acid metabolic process//cellular macromolecule biosynthetic process//regulation of macromolecule metabolic process//regulation of nucleic acid-templated transcription//metabolic proce…	--	--	GO:0001071//GO:0003674//GO:0003700	nucleic acid binding transcription factor activity//molecular_function//transcription factor activity, sequence-specific DNA binding	no KO assigned | (RefSeq) dehydration-responsive element-binding protein 1A-like	http://www.genome.jp/dbget-bin/www_bget?sita:101781818	DRE1A_ORYSI Dehydration-responsive element-binding protein 1A OS=Oryza sativa subsp. indica GN=DREB1A PE=3 SV=1//7.3949e-78
Si029636m.g	GO:1901360//GO:1901576//GO:0080090//GO:2000112//GO:0090304//GO:0060255//GO:0034645//GO:1903506//GO:0008152//GO:0044249//GO:0009889//GO:0032774//GO:2001141//GO:0046483//GO:0044271//GO:0006725//GO:0019219//GO:0050789//GO:0051171//GO:0034641//GO:0019222//GO:0006351//GO:0006355//GO:0010556//GO:0071704//GO:0065007//GO:0044238//GO:0034654//GO:0031323//GO:0010467//GO:0016070//GO:0044260//GO:0031326//GO:…	organic cyclic compound metabolic process//organic substance biosynthetic process//regulation of primary metabolic process//regulation of cellular macromolecule biosynthetic process//nucleic acid metabolic process//regulation of macromolecule metabolic process//cellular macromolecule biosynthetic process//regulation of nucleic acid-templated transcription//metabolic process//cellular biosynthetic…	--	--	GO:0001071//GO:0003674//GO:0003700	nucleic acid binding transcription factor activity//molecular_function//transcription factor activity, sequence-specific DNA binding	K09284 AP2-like factor, euAP2 lineage | (RefSeq) floral homeotic protein APETALA 2-like	http://www.genome.jp/dbget-bin/www_bget?sita:101783968	AP2_ARATH Floral homeotic protein APETALA 2 OS=Arabidopsis thaliana GN=AP2 PE=1 SV=1//9.63301e-82
Si036821m.g	GO:1901360//GO:1901576//GO:0080090//GO:2000112//GO:0090304//GO:0060255//GO:0034645//GO:1903506//GO:0008152//GO:0044249//GO:0009889//GO:0032774//GO:2001141//GO:0046483//GO:0044271//GO:0006725//GO:0019219//GO:0050789//GO:0051171//GO:0034641//GO:0019222//GO:0006351//GO:0006355//GO:0010556//GO:0071704//GO:0065007//GO:0044238//GO:0034654//GO:0031323//GO:0010467//GO:0016070//GO:0044260//GO:0031326//GO:…	organic cyclic compound metabolic process//organic substance biosynthetic process//regulation of primary metabolic process//regulation of cellular macromolecule biosynthetic process//nucleic acid metabolic process//regulation of macromolecule metabolic process//cellular macromolecule biosynthetic process//regulation of nucleic acid-templated transcription//metabolic process//cellular biosynthetic…	--	--	GO:0001071//GO:0003674//GO:0003700	nucleic acid binding transcription factor activity//molecular_function//transcription factor activity, sequence-specific DNA binding	no KO assigned | (RefSeq) ethylene-responsive transcription factor ERF073-like	http://www.genome.jp/dbget-bin/www_bget?sita:101773371	ERF73_ARATH Ethylene-responsive transcription factor ERF073 OS=Arabidopsis thaliana GN=ERF073 PE=2 SV=1//1.05607e-12
Si002365m.g	GO:1901576//GO:1901360//GO:0006281//GO:0080090//GO:0008152//GO:0034645//GO:0060255//GO:1903506//GO:2000112//GO:0090304//GO:0050896//GO:0009889//GO:0044249//GO:0044271//GO:0006950//GO:0046483//GO:0051716//GO:0032774//GO:2001141//GO:0051171//GO:0019219//GO:0050789//GO:0006725//GO:0034641//GO:0006974//GO:0019222//GO:0006355//GO:0006351//GO:0044710//GO:0071704//GO:0010556//GO:0034654//GO:0031323//GO:…	organic substance biosynthetic process//organic cyclic compound metabolic process//DNA repair//regulation of primary metabolic process//metabolic process//cellular macromolecule biosynthetic process//regulation of macromolecule metabolic process//regulation of nucleic acid-templated transcription//regulation of cellular macromolecule biosynthetic process//nucleic acid metabolic process//response …	--	--	GO:0003676//GO:0001071//GO:0003674//GO:0016886//GO:0005488//GO:0003909//GO:0003911//GO:0016874//GO:0003824//GO:0043565//GO:0003700//GO:0003677//GO:1901363//GO:0097159	nucleic acid binding//nucleic acid binding transcription factor activity//molecular_function//ligase activity, forming phosphoric ester bonds//binding//DNA ligase activity//DNA ligase (NAD+) activity//ligase activity//catalytic activity//sequence-specific DNA binding//transcription factor activity, sequence-specific DNA binding//DNA binding//heterocyclic compound binding//organic cyclic compound …	no KO assigned | (RefSeq) probable WRKY transcription factor 65	http://www.genome.jp/dbget-bin/www_bget?sita:101760846	WRK69_ARATH Probable WRKY transcription factor 69 OS=Arabidopsis thaliana GN=WRKY69 PE=2 SV=1//7.15305e-32
Si035223m.g	GO:1901576//GO:1901360//GO:0006281//GO:0050896//GO:0044249//GO:0008152//GO:0034645//GO:0006396//GO:0090304//GO:0009451//GO:0006725//GO:0006950//GO:0051716//GO:0046483//GO:0043412//GO:0006400//GO:0034641//GO:0006974//GO:0044238//GO:0006260//GO:0044710//GO:0071704//GO:0006399//GO:0033554//GO:0044699//GO:0006807//GO:0002949//GO:0034470//GO:0043170//GO:0044260//GO:0016070//GO:0070525//GO:0034660//GO:…	organic substance biosynthetic process//organic cyclic compound metabolic process//DNA repair//response to stimulus//cellular biosynthetic process//metabolic process//cellular macromolecule biosynthetic process//RNA processing//nucleic acid metabolic process//RNA modification//cellular aromatic compound metabolic process//response to stress//cellular response to stimulus//heterocycle metabolic pr…	--	--	GO:0001883//GO:0016887//GO:0008094//GO:0003678//GO:0035639//GO:0003676//GO:0009378//GO:0003674//GO:0001882//GO:0032550//GO:0017111//GO:0000166//GO:0016818//GO:0042623//GO:0070035//GO:0005488//GO:1901265//GO:0016787//GO:0016817//GO:0004386//GO:0032555//GO:0017076//GO:0036094//GO:0016462//GO:0032559//GO:0043168//GO:0030554//GO:0003723//GO:0032553//GO:0008026//GO:0003824//GO:0097367//GO:0032549//GO:…	purine nucleoside binding//ATPase activity//DNA-dependent ATPase activity//DNA helicase activity//purine ribonucleoside triphosphate binding//nucleic acid binding//four-way junction helicase activity//molecular_function//nucleoside binding//purine ribonucleoside binding//nucleoside-triphosphatase activity//nucleotide binding//hydrolase activity, acting on acid anhydrides, in phosphorus-containing…	no KO assigned | (RefSeq) AAA-ATPase At2g46620	http://www.genome.jp/dbget-bin/www_bget?sita:101775542	BCS1_SCHPO Probable mitochondrial chaperone bcs1 OS=Schizosaccharomyces pombe (strain 972 / ATCC 24843) GN=SPAC644.07 PE=2 SV=1//1.84419e-24
Si002019m.g	GO:1901576//GO:1901360//GO:0080090//GO:0090304//GO:2000112//GO:0008152//GO:1903506//GO:0060255//GO:0034645//GO:0009889//GO:0044249//GO:2001141//GO:0032774//GO:0044271//GO:0046483//GO:0006725//GO:0051171//GO:0050789//GO:0019219//GO:0019222//GO:0034641//GO:0006355//GO:0006351//GO:0010556//GO:0071704//GO:0031323//GO:0034654//GO:0065007//GO:0044238//GO:0010467//GO:0016070//GO:0031326//GO:0044260//GO:…	organic substance biosynthetic process//organic cyclic compound metabolic process//regulation of primary metabolic process//nucleic acid metabolic process//regulation of cellular macromolecule biosynthetic process//metabolic process//regulation of nucleic acid-templated transcription//regulation of macromolecule metabolic process//cellular macromolecule biosynthetic process//regulation of biosynt…	--	--	GO:0001071//GO:0003676//GO:0003674//GO:0005488//GO:0043565//GO:0003677//GO:0003700//GO:0097159//GO:1901363	nucleic acid binding transcription factor activity//nucleic acid binding//molecular_function//binding//sequence-specific DNA binding//DNA binding//transcription factor activity, sequence-specific DNA binding//organic cyclic compound binding//heterocyclic compound binding	no KO assigned | (RefSeq) probable WRKY transcription factor 71	http://www.genome.jp/dbget-bin/www_bget?sita:101756106	WRK71_ARATH Probable WRKY transcription factor 71 OS=Arabidopsis thaliana GN=WRKY71 PE=2 SV=1//2.57252e-40
Si036824m.g	GO:1901576//GO:1901360//GO:0080090//GO:1902578//GO:0008152//GO:1903506//GO:0034645//GO:0060255//GO:2000112//GO:0090304//GO:0033036//GO:0008104//GO:0006888//GO:0009889//GO:0046907//GO:0006810//GO:0015031//GO:0044249//GO:0044271//GO:0046483//GO:2001141//GO:0051641//GO:0032774//GO:0016192//GO:0051171//GO:0019219//GO:0050789//GO:0006725//GO:0071702//GO:1902582//GO:0019222//GO:0034641//GO:0006355//GO:…	organic substance biosynthetic process//organic cyclic compound metabolic process//regulation of primary metabolic process//single-organism localization//metabolic process//regulation of nucleic acid-templated transcription//cellular macromolecule biosynthetic process//regulation of macromolecule metabolic process//regulation of cellular macromolecule biosynthetic process//nucleic acid metabolic …	GO:0043226//GO:0012505//GO:0030117//GO:0005623//GO:0044422//GO:0044425//GO:0005622//GO:0098796//GO:0043229//GO:0044424//GO:0031090//GO:0030662//GO:0098805//GO:0098588//GO:0031982//GO:0030135//GO:0030120//GO:0044446//GO:0043231//GO:0005575//GO:0048475//GO:0042995//GO:0044464//GO:0044433//GO:0043234//GO:0031410//GO:0012506//GO:0032991//GO:0005737//GO:0031988//GO:0009289//GO:0044444//GO:0030134//GO:…	organelle//endomembrane system//membrane coat//cell//organelle part//membrane part//intracellular//membrane protein complex//intracellular organelle//intracellular part//organelle membrane//coated vesicle membrane//whole membrane//bounding membrane of organelle//vesicle//coated vesicle//vesicle coat//intracellular organelle part//intracellular membrane-bounded organelle//cellular_component//coate…	GO:0046872//GO:0003674//GO:0043169//GO:0008270//GO:0005488//GO:0046914//GO:0016829//GO:0003824//GO:0043167	metal ion binding//molecular_function//cation binding//zinc ion binding//binding//transition metal ion binding//lyase activity//catalytic activity//ion binding	no KO assigned | (RefSeq) uncharacterized LOC101771073	http://www.genome.jp/dbget-bin/www_bget?sita:101771073	-//-
Si032235m.g	GO:0071704//GO:0044267//GO:0044238//GO:0006464//GO:0044260//GO:0043170//GO:0044237//GO:0036211//GO:0009987//GO:0008150//GO:0006796//GO:0006793//GO:0019538//GO:0008152//GO:0006468//GO:0016310//GO:0043412	organic substance metabolic process//cellular protein metabolic process//primary metabolic process//cellular protein modification process//cellular macromolecule metabolic process//macromolecule metabolic process//cellular metabolic process//protein modification process//cellular process//biological_process//phosphate-containing compound metabolic process//phosphorus metabolic process//protein me…	--	--	GO:0016301//GO:0017076//GO:0032555//GO:0032559//GO:0043168//GO:0030554//GO:0036094//GO:0032549//GO:0097367//GO:0003824//GO:0032553//GO:0005524//GO:0043167//GO:0097159//GO:1901363//GO:0035639//GO:0001883//GO:0032550//GO:0001882//GO:0003674//GO:0016740//GO:0016773//GO:0000166//GO:0004672//GO:0016772//GO:1901265//GO:0005488	kinase activity//purine nucleotide binding//purine ribonucleotide binding//adenyl ribonucleotide binding//anion binding//adenyl nucleotide binding//small molecule binding//ribonucleoside binding//carbohydrate derivative binding//catalytic activity//ribonucleotide binding//ATP binding//ion binding//organic cyclic compound binding//heterocyclic compound binding//purine ribonucleoside triphosphate b…	K01209 alpha-N-arabinofuranosidase [EC:3.2.1.55] | (RefSeq) alpha-L-arabinofuranosidase 1-like	http://www.genome.jp/dbget-bin/www_bget?sita:101770902	APK2A_ARATH Protein kinase 2A, chloroplastic OS=Arabidopsis thaliana GN=APK2A PE=2 SV=1//1.03426e-135
Si002517m.g	GO:0071704//GO:1901576//GO:1901360//GO:0010556//GO:0031323//GO:0080090//GO:0034654//GO:0065007//GO:0044238//GO:0008152//GO:0016070//GO:1903506//GO:0060255//GO:0034645//GO:2000112//GO:0090304//GO:0010467//GO:0006807//GO:0043170//GO:0009889//GO:0044260//GO:0031326//GO:0044249//GO:0044271//GO:0046483//GO:0044237//GO:2001141//GO:0032774//GO:0051171//GO:0008150//GO:0019438//GO:0019219//GO:0050789//GO:…	organic substance metabolic process//organic substance biosynthetic process//organic cyclic compound metabolic process//regulation of macromolecule biosynthetic process//regulation of cellular metabolic process//regulation of primary metabolic process//nucleobase-containing compound biosynthetic process//biological regulation//primary metabolic process//metabolic process//RNA metabolic process//r…	GO:0043657//GO:0043656//GO:0033648//GO:0033646//GO:0033643//GO:0042025//GO:0033647//GO:0044215//GO:0044217//GO:0018995//GO:0044216//GO:0005575	host cell//intracellular region of host//host intracellular membrane-bounded organelle//host intracellular part//host cell part//host cell nucleus//host intracellular organelle//other organism//other organism part//host//other organism cell//cellular_component	GO:0001071//GO:0005515//GO:0003674//GO:0046983//GO:0003700//GO:0005488	nucleic acid binding transcription factor activity//protein binding//molecular_function//protein dimerization activity//transcription factor activity, sequence-specific DNA binding//binding	no KO assigned | (RefSeq) transcription factor bHLH30-like	http://www.genome.jp/dbget-bin/www_bget?sita:101781503	BH030_ARATH Transcription factor bHLH30 OS=Arabidopsis thaliana GN=BHLH30 PE=1 SV=1//2.34772e-18
Si026714m.g	GO:0071704//GO:0044238//GO:0008152//GO:0005975//GO:0008150	organic substance metabolic process//primary metabolic process//metabolic process//carbohydrate metabolic process//biological_process	--	--	GO:0016787//GO:0003674//GO:0003824//GO:0016798//GO:0004553	hydrolase activity//molecular_function//catalytic activity//hydrolase activity, acting on glycosyl bonds//hydrolase activity, hydrolyzing O-glycosyl compounds	K01183 chitinase [EC:3.2.1.14] | (RefSeq) xylanase inhibitor protein 2-like	http://www.genome.jp/dbget-bin/www_bget?sita:101755917	XIP2_ORYSJ Xylanase inhibitor protein 2 OS=Oryza sativa subsp. japonica GN=Chib3H-h PE=1 SV=1//2.21377e-101
Si037410m.g	GO:0071702//GO:0034641//GO:0046483//GO:0051641//GO:0006725//GO:0016071//GO:0008152//GO:0090304//GO:0033036//GO:0006396//GO:0000398//GO:0008104//GO:0015031//GO:0006810//GO:0046907//GO:1901360//GO:0006397//GO:0006886//GO:0044237//GO:0051234//GO:0008150//GO:0006139//GO:0000375//GO:0009987//GO:0045184//GO:0000377//GO:0016070//GO:0010467//GO:0043170//GO:0006807//GO:0070727//GO:0044260//GO:0034613//GO:…	organic substance transport//cellular nitrogen compound metabolic process//heterocycle metabolic process//cellular localization//cellular aromatic compound metabolic process//mRNA metabolic process//metabolic process//nucleic acid metabolic process//macromolecule localization//RNA processing//mRNA splicing, via spliceosome//protein localization//protein transport//transport//intracellular transpo…	GO:0031975//GO:0044446//GO:0043231//GO:0005886//GO:0005575//GO:0000152//GO:0098805//GO:0044428//GO:1990234//GO:0098588//GO:0044425//GO:0019867//GO:0071944//GO:0043229//GO:0005622//GO:0044424//GO:0031090//GO:0044429//GO:0000151//GO:0043226//GO:0097197//GO:0001772//GO:0005623//GO:0044422//GO:0005680//GO:0031224//GO:0031968//GO:0005740//GO:0031461//GO:0043227//GO:0031967//GO:1902494//GO:0016020//GO:…	envelope//intracellular organelle part//intracellular membrane-bounded organelle//plasma membrane//cellular_component//nuclear ubiquitin ligase complex//whole membrane//nuclear part//transferase complex//bounding membrane of organelle//membrane part//outer membrane//cell periphery//intracellular organelle//intracellular//intracellular part//organelle membrane//mitochondrial part//ubiquitin ligase…	GO:0019787//GO:0005488//GO:0004842//GO:0003674//GO:0043169//GO:0008270//GO:0016740//GO:0046872//GO:0005515//GO:0043167//GO:0003824//GO:0046914	ubiquitin-like protein transferase activity//binding//ubiquitin-protein transferase activity//molecular_function//cation binding//zinc ion binding//transferase activity//metal ion binding//protein binding//ion binding//catalytic activity//transition metal ion binding	no KO assigned | (RefSeq) RING-H2 finger protein ATL70-like	http://www.genome.jp/dbget-bin/www_bget?sita:101772887	ATL28_ARATH RING-H2 finger protein ATL28 OS=Arabidopsis thaliana GN=ATL28 PE=2 SV=1//3.12719e-14
Si036280m.g	GO:1901566//GO:0046394//GO:0044281//GO:0008652//GO:0006542//GO:0006541//GO:1901607//GO:0043436//GO:1901576//GO:0044249//GO:1901564//GO:0044711//GO:0016053//GO:0009064//GO:0008152//GO:0008150//GO:0009987//GO:1901605//GO:0006520//GO:0009084//GO:0044237//GO:0019752//GO:0009058//GO:0044763//GO:0006082//GO:0044238//GO:0044283//GO:0044710//GO:0071704//GO:0044699//GO:0006807	organonitrogen compound biosynthetic process//carboxylic acid biosynthetic process//small molecule metabolic process//cellular amino acid biosynthetic process//glutamine biosynthetic process//glutamine metabolic process//alpha-amino acid biosynthetic process//oxoacid metabolic process//organic substance biosynthetic process//cellular biosynthetic process//organonitrogen compound metabolic process…	--	--	GO:0004356//GO:0016879//GO:0016211//GO:0003674//GO:0016874//GO:0003824//GO:0016880	glutamate-ammonia ligase activity//ligase activity, forming carbon-nitrogen bonds//ammonia ligase activity//molecular_function//ligase activity//catalytic activity//acid-ammonia (or amide) ligase activity	K01915 glutamine synthetase [EC:6.3.1.2] | (RefSeq) glutamine synthetase cytosolic isozyme 1-3	http://www.genome.jp/dbget-bin/www_bget?sita:101754854	GLNA2_MAIZE Glutamine synthetase root isozyme 2 OS=Zea mays GN=GLN2 PE=2 SV=1//0
Si020791m.g	GO:1901564//GO:0019637//GO:0009141//GO:0044699//GO:0006807//GO:0042773//GO:0009205//GO:0072521//GO:0008152//GO:0055086//GO:0006163//GO:0022904//GO:0009117//GO:0045333//GO:0044238//GO:1901135//GO:0006753//GO:0006119//GO:0009123//GO:0009116//GO:0006793//GO:1901360//GO:0044710//GO:0071704//GO:0046128//GO:0044281//GO:0015980//GO:0009126//GO:0034641//GO:0009199//GO:0009161//GO:1901657//GO:0006796//GO:…	organonitrogen compound metabolic process//organophosphate metabolic process//nucleoside triphosphate metabolic process//single-organism process//nitrogen compound metabolic process//ATP synthesis coupled electron transport//purine ribonucleoside triphosphate metabolic process//purine-containing compound metabolic process//metabolic process//nucleobase-containing small molecule metabolic process/…	--	--	GO:0003674//GO:0016491//GO:0003824//GO:0016651	molecular_function//oxidoreductase activity//catalytic activity//oxidoreductase activity, acting on NAD(P)H	--	--	NU4LM_ARATH NADH-ubiquinone oxidoreductase chain 4L OS=Arabidopsis thaliana GN=ND4L PE=2 SV=2//1.64451e-32
Si001019m.g	GO:0055114//GO:0008150//GO:0009987//GO:0009690//GO:0006725//GO:0046483//GO:0034754//GO:0044237//GO:0009308//GO:0042445//GO:0065007//GO:0071704//GO:0044710//GO:0044699//GO:0006807//GO:0065008//GO:0010817//GO:1901564//GO:0008152	oxidation-reduction process//biological_process//cellular process//cytokinin metabolic process//cellular aromatic compound metabolic process//heterocycle metabolic process//cellular hormone metabolic process//cellular metabolic process//amine metabolic process//hormone metabolic process//biological regulation//organic substance metabolic process//single-organism metabolic process//single-organism…	--	--	GO:0000166//GO:0019139//GO:0003824//GO:0005488//GO:0097159//GO:1901363//GO:0043167//GO:0016491//GO:1901265//GO:0050662//GO:0050660//GO:0016645//GO:0048037//GO:0036094//GO:0003674//GO:0043168	nucleotide binding//cytokinin dehydrogenase activity//catalytic activity//binding//organic cyclic compound binding//heterocyclic compound binding//ion binding//oxidoreductase activity//nucleoside phosphate binding//coenzyme binding//flavin adenine dinucleotide binding//oxidoreductase activity, acting on the CH-NH group of donors//cofactor binding//small molecule binding//molecular_function//anion…	K00279 cytokinin dehydrogenase [EC:1.5.99.12] | (RefSeq) cytokinin dehydrogenase 1-like	http://www.genome.jp/dbget-bin/www_bget?sita:101779751	CKX1_MAIZE Cytokinin dehydrogenase 1 OS=Zea mays GN=CKX1 PE=1 SV=2//0
Si009893m.g	GO:0055114//GO:0008152//GO:0008150//GO:0044710//GO:0044699	oxidation-reduction process//metabolic process//biological_process//single-organism metabolic process//single-organism process	--	--	GO:0016705//GO:0005488//GO:0016491//GO:0046872//GO:0020037//GO:0043169//GO:0003674//GO:0003824//GO:1901363//GO:0097159//GO:0005506//GO:0043167//GO:0046906//GO:0046914	oxidoreductase activity, acting on paired donors, with incorporation or reduction of molecular oxygen//binding//oxidoreductase activity//metal ion binding//heme binding//cation binding//molecular_function//catalytic activity//heterocyclic compound binding//organic cyclic compound binding//iron ion binding//ion binding//tetrapyrrole binding//transition metal ion binding	no KO assigned | (RefSeq) cytochrome P450 704C1-like	http://www.genome.jp/dbget-bin/www_bget?sita:101781954	C04C1_PINTA Cytochrome P450 704C1 OS=Pinus taeda GN=CYP704C1 PE=2 SV=1//7.29773e-147
Si035171m.g	GO:0055114//GO:0008152//GO:0008150//GO:0044710//GO:0044699	oxidation-reduction process//metabolic process//biological_process//single-organism metabolic process//single-organism process	--	--	GO:0016705//GO:0016491//GO:0005488//GO:0046872//GO:0020037//GO:0043169//GO:0003674//GO:0003824//GO:0043167//GO:0005506//GO:1901363//GO:0097159//GO:0046906//GO:0046914	oxidoreductase activity, acting on paired donors, with incorporation or reduction of molecular oxygen//oxidoreductase activity//binding//metal ion binding//heme binding//cation binding//molecular_function//catalytic activity//ion binding//iron ion binding//heterocyclic compound binding//organic cyclic compound binding//tetrapyrrole binding//transition metal ion binding	K20660 cytochrome P450 family 709 | (RefSeq) cytochrome P450 734A6-like	http://www.genome.jp/dbget-bin/www_bget?sita:101784849	C72A1_CATRO Secologanin synthase OS=Catharanthus roseus GN=CYP72A1 PE=2 SV=1//2.57433e-120
Si013588m.g	GO:0055114//GO:0008152//GO:0008150//GO:0044710//GO:0044699	oxidation-reduction process//metabolic process//biological_process//single-organism metabolic process//single-organism process	--	--	GO:0016705//GO:0005488//GO:0016491//GO:0046872//GO:0003674//GO:0020037//GO:0043169//GO:0003824//GO:0005506//GO:0043167//GO:1901363//GO:0097159//GO:0046914//GO:0046906	oxidoreductase activity, acting on paired donors, with incorporation or reduction of molecular oxygen//binding//oxidoreductase activity//metal ion binding//molecular_function//heme binding//cation binding//catalytic activity//iron ion binding//ion binding//heterocyclic compound binding//organic cyclic compound binding//transition metal ion binding//tetrapyrrole binding	no KO assigned | (RefSeq) cytochrome P450 76C2-like	http://www.genome.jp/dbget-bin/www_bget?sita:101763431	C76C1_ARATH Cytochrome P450 76C1 OS=Arabidopsis thaliana GN=CYP76C1 PE=2 SV=1//2.63499e-95
Si009845m.g	GO:0055114//GO:0008152//GO:0008150//GO:0044699//GO:0044710	oxidation-reduction process//metabolic process//biological_process//single-organism process//single-organism metabolic process	--	--	GO:0016491//GO:0005488//GO:0016705//GO:0003674//GO:0043169//GO:0020037//GO:0046872//GO:0097159//GO:1901363//GO:0005506//GO:0043167//GO:0003824//GO:0046914//GO:0046906	oxidoreductase activity//binding//oxidoreductase activity, acting on paired donors, with incorporation or reduction of molecular oxygen//molecular_function//cation binding//heme binding//metal ion binding//organic cyclic compound binding//heterocyclic compound binding//iron ion binding//ion binding//catalytic activity//transition metal ion binding//tetrapyrrole binding	K20617 cytochrome P450 family 71 subfamily A | (RefSeq) cytochrome P450 71A9-like	http://www.genome.jp/dbget-bin/www_bget?sita:101757630	C71A9_SOYBN Cytochrome P450 71A9 OS=Glycine max GN=CYP71A9 PE=2 SV=1//2.41507e-110
Si006245m.g	GO:0055114//GO:0008152//GO:0008150//GO:0044699//GO:0044710	oxidation-reduction process//metabolic process//biological_process//single-organism process//single-organism metabolic process	--	--	GO:0016491//GO:0005488//GO:0016705//GO:0003674//GO:0020037//GO:0043169//GO:0046872//GO:1901363//GO:0097159//GO:0005506//GO:0043167//GO:0003824//GO:0046914//GO:0046906	oxidoreductase activity//binding//oxidoreductase activity, acting on paired donors, with incorporation or reduction of molecular oxygen//molecular_function//heme binding//cation binding//metal ion binding//heterocyclic compound binding//organic cyclic compound binding//iron ion binding//ion binding//catalytic activity//transition metal ion binding//tetrapyrrole binding	K20660 cytochrome P450 family 709 | (RefSeq) cytochrome P450 734A6-like	http://www.genome.jp/dbget-bin/www_bget?sita:101766098	C7346_ORYSJ Cytochrome P450 734A6 OS=Oryza sativa subsp. japonica GN=CYP734A6 PE=2 SV=1//1.56327e-125
Si017742m.g	GO:0055114//GO:0008152//GO:0008150//GO:0044699//GO:0044710	oxidation-reduction process//metabolic process//biological_process//single-organism process//single-organism metabolic process	--	--	GO:0016491//GO:0003674//GO:0003824	oxidoreductase activity//molecular_function//catalytic activity	K05278 flavonol synthase [EC:1.14.11.23] | (RefSeq) flavonol synthase/flavanone 3-hydroxylase	http://www.genome.jp/dbget-bin/www_bget?sita:101780580	FLS_PETHY Flavonol synthase/flavanone 3-hydroxylase OS=Petunia hybrida GN=FL PE=2 SV=1//7.17287e-119
Si001832m.g	GO:0055114//GO:0008152//GO:0008150//GO:0044699//GO:0044710	oxidation-reduction process//metabolic process//biological_process//single-organism process//single-organism metabolic process	--	--	GO:0016491//GO:0003674//GO:0003824	oxidoreductase activity//molecular_function//catalytic activity	K04124 gibberellin 3-beta-dioxygenase [EC:1.14.11.15] | (RefSeq) gibberellin 3-beta-dioxygenase 2-2-like	http://www.genome.jp/dbget-bin/www_bget?sita:101753273	G3O22_WHEAT Gibberellin 3-beta-dioxygenase 2-2 OS=Triticum aestivum GN=GA3ox2-2 PE=2 SV=1//0
Si009917m.g	GO:0055114//GO:0008152//GO:0008150//GO:0044699//GO:0044710	oxidation-reduction process//metabolic process//biological_process//single-organism process//single-organism metabolic process	--	--	GO:0016491//GO:0016757//GO:0016740//GO:0016758//GO:0003674//GO:0003824	oxidoreductase activity//transferase activity, transferring glycosyl groups//transferase activity//transferase activity, transferring hexosyl groups//molecular_function//catalytic activity	K21374 7-deoxyloganetin glucosyltransferase [EC:2.4.1.324] | (RefSeq) 7-deoxyloganetin glucosyltransferase-like	http://www.genome.jp/dbget-bin/www_bget?sita:101784514	UGT2_GARJA 7-deoxyloganetin glucosyltransferase OS=Gardenia jasminoides GN=UGT85A24 PE=1 SV=1//0
Si006873m.g	GO:0055114//GO:0006950//GO:0050896//GO:0008152//GO:0006979//GO:0008150//GO:0044699//GO:0044710	oxidation-reduction process//response to stress//response to stimulus//metabolic process//response to oxidative stress//biological_process//single-organism process//single-organism metabolic process	--	--	GO:0016684//GO:0005488//GO:0016491//GO:0020037//GO:0003674//GO:0004601//GO:0097159//GO:1901363//GO:0016209//GO:0003824//GO:0046906	oxidoreductase activity, acting on peroxide as acceptor//binding//oxidoreductase activity//heme binding//molecular_function//peroxidase activity//organic cyclic compound binding//heterocyclic compound binding//antioxidant activity//catalytic activity//tetrapyrrole binding	K00430 peroxidase [EC:1.11.1.7] | (RefSeq) peroxidase 1-like	http://www.genome.jp/dbget-bin/www_bget?sita:101770542	PER1_ORYSJ Peroxidase 1 OS=Oryza sativa subsp. japonica GN=PRX74 PE=2 SV=2//2.72196e-131
Si010811m.g	GO:0055114//GO:0044281//GO:0043436//GO:0006629//GO:0008152//GO:0009987//GO:0008150//GO:0006631//GO:0019752//GO:0044237//GO:0044255//GO:0006082//GO:0044763//GO:0044238//GO:0071704//GO:0044710//GO:0032787//GO:0044699	oxidation-reduction process//small molecule metabolic process//oxoacid metabolic process//lipid metabolic process//metabolic process//cellular process//biological_process//fatty acid metabolic process//carboxylic acid metabolic process//cellular metabolic process//cellular lipid metabolic process//organic acid metabolic process//single-organism cellular process//primary metabolic process//organic…	--	--	GO:0016614//GO:0005488//GO:0050662//GO:0016491//GO:0016616//GO:0003674//GO:0003824//GO:0003857//GO:0048037	oxidoreductase activity, acting on CH-OH group of donors//binding//coenzyme binding//oxidoreductase activity//oxidoreductase activity, acting on the CH-OH group of donors, NAD or NADP as acceptor//molecular_function//catalytic activity//3-hydroxyacyl-CoA dehydrogenase activity//cofactor binding	no KO assigned | (RefSeq) momilactone A synthase-like	http://www.genome.jp/dbget-bin/www_bget?sita:101783295	MOMAS_ORYSJ Momilactone A synthase OS=Oryza sativa subsp. japonica GN=Os04g0179200 PE=2 SV=1//3.70954e-106
Si030639m.g	GO:0055114//GO:0006694//GO:0006629//GO:1901576//GO:1901360//GO:0044711//GO:0008152//GO:0008150//GO:0008202//GO:0009058//GO:1901362//GO:0008610//GO:0044238//GO:0071704//GO:0044710//GO:0044699	oxidation-reduction process//steroid biosynthetic process//lipid metabolic process//organic substance biosynthetic process//organic cyclic compound metabolic process//single-organism biosynthetic process//metabolic process//biological_process//steroid metabolic process//biosynthetic process//organic cyclic compound biosynthetic process//lipid biosynthetic process//primary metabolic process//organ…	--	--	GO:0016229//GO:0003854//GO:0005488//GO:0016614//GO:0050662//GO:0016491//GO:0003674//GO:0016616//GO:0003824//GO:0033764//GO:0048037	steroid dehydrogenase activity//3-beta-hydroxy-delta5-steroid dehydrogenase activity//binding//oxidoreductase activity, acting on CH-OH group of donors//coenzyme binding//oxidoreductase activity//molecular_function//oxidoreductase activity, acting on the CH-OH group of donors, NAD or NADP as acceptor//catalytic activity//steroid dehydrogenase activity, acting on the CH-OH group of donors, NAD or …	no KO assigned | (RefSeq) momilactone A synthase-like	http://www.genome.jp/dbget-bin/www_bget?sita:101782636	SILD_FORIN Secoisolariciresinol dehydrogenase (Fragment) OS=Forsythia intermedia PE=1 SV=1//8.92877e-55
Si021739m.g	GO:0043436//GO:1901135//GO:0006629//GO:0000271//GO:1901576//GO:0044249//GO:0044711//GO:0034645//GO:0016053//GO:0008152//GO:0016051//GO:0009103//GO:0034637//GO:0046394//GO:1901137//GO:0044281//GO:0008653//GO:0044262//GO:0044238//GO:0008610//GO:0044283//GO:0044710//GO:0071704//GO:0044723//GO:0043170//GO:0006633//GO:1903509//GO:0044699//GO:0044260//GO:0032787//GO:0005976//GO:0008150//GO:0009987//GO:…	oxoacid metabolic process//carbohydrate derivative metabolic process//lipid metabolic process//polysaccharide biosynthetic process//organic substance biosynthetic process//cellular biosynthetic process//single-organism biosynthetic process//cellular macromolecule biosynthetic process//organic acid biosynthetic process//metabolic process//carbohydrate biosynthetic process//lipopolysaccharide biosy…	GO:0005575//GO:0016020	cellular_component//membrane	GO:0016747//GO:0016740//GO:0003674//GO:0004312//GO:0003824//GO:0016746//GO:0004315	transferase activity, transferring acyl groups other than amino-acyl groups//transferase activity//molecular_function//fatty acid synthase activity//catalytic activity//transferase activity, transferring acyl groups//3-oxoacyl-[acyl-carrier-protein] synthase activity	K15397 3-ketoacyl-CoA synthase [EC:2.3.1.199] | (RefSeq) 3-ketoacyl-CoA synthase 11-like	http://www.genome.jp/dbget-bin/www_bget?sita:101778092	KCS11_ARATH 3-ketoacyl-CoA synthase 11 OS=Arabidopsis thaliana GN=KCS11 PE=2 SV=1//0
Si008837m.g	GO:0043436//GO:0006629//GO:1901576//GO:0044249//GO:0044711//GO:0016053//GO:0008152//GO:0055114//GO:0046394//GO:0044281//GO:0044238//GO:0044283//GO:0008610//GO:0044710//GO:0071704//GO:0044699//GO:0006633//GO:0032787//GO:0008150//GO:0009987//GO:0072330//GO:0006631//GO:0019752//GO:0044237//GO:0009058//GO:0044255//GO:0044763//GO:0006082	oxoacid metabolic process//lipid metabolic process//organic substance biosynthetic process//cellular biosynthetic process//single-organism biosynthetic process//organic acid biosynthetic process//metabolic process//oxidation-reduction process//carboxylic acid biosynthetic process//small molecule metabolic process//primary metabolic process//small molecule biosynthetic process//lipid biosynthetic …	--	--	GO:0046872//GO:0003674//GO:0043169//GO:0005488//GO:0016491//GO:0046914//GO:0003824//GO:0005215//GO:0043167//GO:0005506	metal ion binding//molecular_function//cation binding//binding//oxidoreductase activity//transition metal ion binding//catalytic activity//transporter activity//ion binding//iron ion binding	K04713 sphinganine C4-monooxygenase [EC:1.14.18.5] | (RefSeq) sphinganine C4-monooxygenase 1-like	http://www.genome.jp/dbget-bin/www_bget?sita:101759312	SBH2_ARATH Sphinganine C(4)-monooxygenase 2 OS=Arabidopsis thaliana GN=SBH2 PE=1 SV=1//2.93603e-135
Si015746m.g	GO:0043436//GO:0008152//GO:0044281//GO:0071704//GO:0044710//GO:0044699//GO:0019752//GO:0044237//GO:0009987//GO:0008150//GO:0006082//GO:0044763	oxoacid metabolic process//metabolic process//small molecule metabolic process//organic substance metabolic process//single-organism metabolic process//single-organism process//carboxylic acid metabolic process//cellular metabolic process//cellular process//biological_process//organic acid metabolic process//single-organism cellular process	--	--	GO:0003674//GO:0016831//GO:0005488//GO:0048037//GO:0016829//GO:0030170//GO:0043168//GO:0016830//GO:0003824//GO:0043167//GO:0097159//GO:1901363	molecular_function//carboxy-lyase activity//binding//cofactor binding//lyase activity//pyridoxal phosphate binding//anion binding//carbon-carbon lyase activity//catalytic activity//ion binding//organic cyclic compound binding//heterocyclic compound binding	K01592 tyrosine decarboxylase [EC:4.1.1.25] | (RefSeq) aromatic-L-amino-acid decarboxylase-like	http://www.genome.jp/dbget-bin/www_bget?sita:101780238	DDC_CATRO Aromatic-L-amino-acid decarboxylase OS=Catharanthus roseus GN=TDC PE=2 SV=1//8.97346e-158
Si000659m.g	GO:0006518//GO:0034641//GO:0008152//GO:1901564//GO:0006575//GO:0044237//GO:0008150//GO:0009987//GO:0006790//GO:0071704//GO:0006749//GO:0006807//GO:0043603	peptide metabolic process//cellular nitrogen compound metabolic process//metabolic process//organonitrogen compound metabolic process//cellular modified amino acid metabolic process//cellular metabolic process//biological_process//cellular process//sulfur compound metabolic process//organic substance metabolic process//glutathione metabolic process//nitrogen compound metabolic process//cellular a…	--	--	GO:0003840//GO:0003674//GO:0016755//GO:0016740//GO:0003824//GO:0016746	gamma-glutamyltransferase activity//molecular_function//transferase activity, transferring amino-acyl groups//transferase activity//catalytic activity//transferase activity, transferring acyl groups	K18592 gamma-glutamyltranspeptidase / glutathione hydrolase / leukotriene-C4 hydrolase [EC:2.3.2.2 3.4.19.13 3.4.19.14] | (RefSeq) gamma-glutamyltranspeptidase 3	http://www.genome.jp/dbget-bin/www_bget?sita:101785132	GAGT3_ARATH Gamma-glutamyltranspeptidase 3 OS=Arabidopsis thaliana GN=GGT3 PE=2 SV=1//1.61049e-153
Si026086m.g	GO:0006796//GO:0036211//GO:0044237//GO:0008150//GO:0009987//GO:0006464//GO:0043170//GO:0044260//GO:0071704//GO:0044238//GO:0044267//GO:0043412//GO:0016310//GO:0006468//GO:0008152//GO:0019538//GO:0006793	phosphate-containing compound metabolic process//protein modification process//cellular metabolic process//biological_process//cellular process//cellular protein modification process//macromolecule metabolic process//cellular macromolecule metabolic process//organic substance metabolic process//primary metabolic process//cellular protein metabolic process//macromolecule modification//phosphorylat…	--	--	GO:0005524//GO:0097159//GO:1901363//GO:0043167//GO:0032549//GO:0003824//GO:0097367//GO:0032553//GO:0043168//GO:0030554//GO:0032559//GO:0036094//GO:0016301//GO:0017076//GO:0032555//GO:0016772//GO:0004672//GO:1901265//GO:0005488//GO:0016773//GO:0000166//GO:0003674//GO:0001882//GO:0032550//GO:0016740//GO:0035639//GO:0001883	ATP binding//organic cyclic compound binding//heterocyclic compound binding//ion binding//ribonucleoside binding//catalytic activity//carbohydrate derivative binding//ribonucleotide binding//anion binding//adenyl nucleotide binding//adenyl ribonucleotide binding//small molecule binding//kinase activity//purine nucleotide binding//purine ribonucleotide binding//transferase activity, transferring p…	K08867 WNK lysine deficient protein kinase [EC:2.7.11.1] | (RefSeq) probable serine/threonine-protein kinase WNK7	http://www.genome.jp/dbget-bin/www_bget?sita:101757253	WNK7_ORYSJ Probable serine/threonine-protein kinase WNK7 OS=Oryza sativa subsp. japonica GN=WNK7 PE=2 SV=2//9.33466e-13
Si036128m.g	GO:0006793//GO:0008152//GO:0019538//GO:0016310//GO:0006468//GO:0043412//GO:0044238//GO:0044267//GO:0071704//GO:0043170//GO:0044260//GO:0006464//GO:0008150//GO:0009987//GO:0036211//GO:0044237//GO:0006796	phosphorus metabolic process//metabolic process//protein metabolic process//phosphorylation//protein phosphorylation//macromolecule modification//primary metabolic process//cellular protein metabolic process//organic substance metabolic process//macromolecule metabolic process//cellular macromolecule metabolic process//cellular protein modification process//biological_process//cellular process//p…	GO:0043228//GO:0005623//GO:0044422//GO:0043226//GO:0005856//GO:0044424//GO:0005882//GO:0005622//GO:0043229//GO:0005575//GO:0043232//GO:0044446//GO:0032991//GO:0044464//GO:0043234//GO:0045111//GO:0044430	non-membrane-bounded organelle//cell//organelle part//organelle//cytoskeleton//intracellular part//intermediate filament//intracellular//intracellular organelle//cellular_component//intracellular non-membrane-bounded organelle//intracellular organelle part//macromolecular complex//cell part//protein complex//intermediate filament cytoskeleton//cytoskeletal part	GO:0001883//GO:0035639//GO:0016740//GO:0003674//GO:0001882//GO:0032550//GO:0000166//GO:0016773//GO:0005488//GO:1901265//GO:0016772//GO:0004672//GO:0032555//GO:0017076//GO:0016301//GO:0036094//GO:0030554//GO:0043168//GO:0032559//GO:0032553//GO:0003824//GO:0097367//GO:0032549//GO:1901363//GO:0097159//GO:0043167//GO:0005524	purine nucleoside binding//purine ribonucleoside triphosphate binding//transferase activity//molecular_function//nucleoside binding//purine ribonucleoside binding//nucleotide binding//phosphotransferase activity, alcohol group as acceptor//binding//nucleoside phosphate binding//transferase activity, transferring phosphorus-containing groups//protein kinase activity//purine ribonucleotide binding/…	no KO assigned | (RefSeq) serine/threonine-protein kinase At5g01020-like	http://www.genome.jp/dbget-bin/www_bget?sita:101756475	Y5102_ARATH Serine/threonine-protein kinase At5g01020 OS=Arabidopsis thaliana GN=At5g01020 PE=1 SV=1//1.16701e-132
Si022433m.g	GO:0006793//GO:0019538//GO:0008152//GO:0016310//GO:0006468//GO:0043412//GO:0044238//GO:0044267//GO:0071704//GO:0044260//GO:0043170//GO:0006464//GO:0009987//GO:0008150//GO:0044237//GO:0036211//GO:0006796	phosphorus metabolic process//protein metabolic process//metabolic process//phosphorylation//protein phosphorylation//macromolecule modification//primary metabolic process//cellular protein metabolic process//organic substance metabolic process//cellular macromolecule metabolic process//macromolecule metabolic process//cellular protein modification process//cellular process//biological_process//c…	GO:0005623//GO:0044424//GO:0005622//GO:0005575//GO:0000502//GO:0008537//GO:0032991//GO:0043234//GO:0044464//GO:0022624	cell//intracellular part//intracellular//cellular_component//proteasome complex//proteasome activator complex//macromolecular complex//protein complex//cell part//proteasome accessory complex	GO:0001883//GO:0035639//GO:0016740//GO:0032550//GO:0003674//GO:0001882//GO:0000166//GO:0016773//GO:0005488//GO:1901265//GO:0016772//GO:0004672//GO:0032555//GO:0017076//GO:0016301//GO:0036094//GO:0030554//GO:0043168//GO:0032559//GO:0032553//GO:0003824//GO:0097367//GO:0032549//GO:1901363//GO:0097159//GO:0043167//GO:0005524	purine nucleoside binding//purine ribonucleoside triphosphate binding//transferase activity//purine ribonucleoside binding//molecular_function//nucleoside binding//nucleotide binding//phosphotransferase activity, alcohol group as acceptor//binding//nucleoside phosphate binding//transferase activity, transferring phosphorus-containing groups//protein kinase activity//purine ribonucleotide binding/…	K14156 choline/ethanolamine kinase [EC:2.7.1.32 2.7.1.82] | (RefSeq) probable choline kinase 2	http://www.genome.jp/dbget-bin/www_bget?sita:101775635	CK2_ARATH Probable choline kinase 2 OS=Arabidopsis thaliana GN=At1g74320 PE=2 SV=1//6.24349e-154
Si006430m.g	GO:0016310//GO:0006725//GO:0044724//GO:0046483//GO:0009132//GO:0044281//GO:0006733//GO:0044712//GO:0009199//GO:0034641//GO:0006091//GO:1901575//GO:0055086//GO:0006163//GO:0006753//GO:1901135//GO:0043436//GO:0009116//GO:0006793//GO:0046128//GO:1901360//GO:0009179//GO:1901564//GO:0019637//GO:0008152//GO:0072521//GO:0019362//GO:0009987//GO:0009056//GO:0009150//GO:0006139//GO:0046496//GO:0009185//GO:…	phosphorylation//cellular aromatic compound metabolic process//single-organism carbohydrate catabolic process//heterocycle metabolic process//nucleoside diphosphate metabolic process//small molecule metabolic process//oxidoreduction coenzyme metabolic process//single-organism catabolic process//ribonucleoside triphosphate metabolic process//cellular nitrogen compound metabolic process//generation…	--	--	GO:0005488//GO:0005515//GO:0003676//GO:0046872//GO:0008270//GO:0043169//GO:0016832//GO:0003674//GO:0003723//GO:0003824//GO:0097159//GO:1901363//GO:0043167//GO:0016829//GO:0046914//GO:0016830//GO:0004332	binding//protein binding//nucleic acid binding//metal ion binding//zinc ion binding//cation binding//aldehyde-lyase activity//molecular_function//RNA binding//catalytic activity//organic cyclic compound binding//heterocyclic compound binding//ion binding//lyase activity//transition metal ion binding//carbon-carbon lyase activity//fructose-bisphosphate aldolase activity	K16280 E3 ubiquitin-protein ligase RGLG [EC:2.3.2.27] | (RefSeq) E3 ubiquitin-protein ligase RGLG2-like	http://www.genome.jp/dbget-bin/www_bget?sita:101785508	RGLG2_ARATH E3 ubiquitin-protein ligase RGLG2 OS=Arabidopsis thaliana GN=RGLG2 PE=1 SV=1//1.84589e-175
Si020824m.g	GO:0019684//GO:0022900//GO:0044237//GO:0008150//GO:0009987//GO:0009767//GO:0044763//GO:0044710//GO:0009772//GO:0044699//GO:0055114//GO:0006091//GO:0015979//GO:0008152	photosynthesis, light reaction//electron transport chain//cellular metabolic process//biological_process//cellular process//photosynthetic electron transport chain//single-organism cellular process//single-organism metabolic process//photosynthetic electron transport in photosystem II//single-organism process//oxidation-reduction process//generation of precursor metabolites and energy//photosynth…	--	--	GO:0045156//GO:0009055//GO:0003674	electron transporter, transferring electrons within the cyclic electron transport pathway of photosynthesis activity//electron carrier activity//molecular_function	K02703 photosystem II P680 reaction center D1 protein [EC:1.10.3.9] | (RefSeq) psbA, W841_p082; photosystem II protein D1	http://www.genome.jp/dbget-bin/www_bget?sita:19526747	PSBA_SORBI Photosystem II protein D1 OS=Sorghum bicolor GN=psbA PE=3 SV=1//0
Si020848m.g	GO:0015979//GO:0008152//GO:0008150//GO:0009987//GO:0044237	photosynthesis//metabolic process//biological_process//cellular process//cellular metabolic process	GO:0034357//GO:0009522//GO:0005575//GO:0005623//GO:0044424//GO:0044425//GO:0098796//GO:0005622//GO:0016021//GO:0016020//GO:0009579//GO:0031224//GO:0032991//GO:0044464//GO:0043234//GO:0009521//GO:0044436	photosynthetic membrane//photosystem I//cellular_component//cell//intracellular part//membrane part//membrane protein complex//intracellular//integral component of membrane//membrane//thylakoid//intrinsic component of membrane//macromolecular complex//cell part//protein complex//photosystem//thylakoid part	--	--	K02690 photosystem I P700 chlorophyll a apoprotein A2 | (RefSeq) psaB, W841_p063; photosystem I P700 apoprotein A2	http://www.genome.jp/dbget-bin/www_bget?sita:19526780	PSAB_SORBI Photosystem I P700 chlorophyll a apoprotein A2 OS=Sorghum bicolor GN=psaB PE=3 SV=1//0
Si014744m.g	GO:0015979//GO:0008152//GO:0009987//GO:0008150//GO:0044237	photosynthesis//metabolic process//cellular process//biological_process//cellular metabolic process	GO:0005575//GO:0034357//GO:0044424//GO:0098796//GO:0005622//GO:0044425//GO:0005623//GO:0009579//GO:0016020//GO:0009521//GO:0044436//GO:0009523//GO:0032991//GO:0043234//GO:0044464	cellular_component//photosynthetic membrane//intracellular part//membrane protein complex//intracellular//membrane part//cell//thylakoid//membrane//photosystem//thylakoid part//photosystem II//macromolecular complex//protein complex//cell part	GO:0004540//GO:0005488//GO:0004521//GO:0004519//GO:0003674//GO:0033897//GO:0016892//GO:0003676//GO:1901363//GO:0097159//GO:0016894//GO:0004518//GO:0003723//GO:0003824//GO:0016788//GO:0016787	ribonuclease activity//binding//endoribonuclease activity//endonuclease activity//molecular_function//ribonuclease T2 activity//endoribonuclease activity, producing 3'-phosphomonoesters//nucleic acid binding//heterocyclic compound binding//organic cyclic compound binding//endonuclease activity, active with either ribo- or deoxyribonucleic acids and producing 3'-phosphomonoesters//nuclease activit…	--	--	-//-
Si024634m.g	GO:0042618//GO:1901441//GO:0043412//GO:0042619//GO:1901576//GO:0019538//GO:0008152//GO:0009987//GO:0032446//GO:0008150//GO:0044237//GO:0036211//GO:0070647//GO:1901440//GO:0009058//GO:0016567//GO:0044238//GO:0044267//GO:0071704//GO:0044260//GO:0043170//GO:0006464	poly-hydroxybutyrate metabolic process//poly(hydroxyalkanoate) biosynthetic process//macromolecule modification//poly-hydroxybutyrate biosynthetic process//organic substance biosynthetic process//protein metabolic process//metabolic process//cellular process//protein modification by small protein conjugation//biological_process//cellular metabolic process//protein modification process//protein mo…	--	--	GO:0004842//GO:0005488//GO:0019787//GO:0046872//GO:0008270//GO:0016740//GO:0043169//GO:0003674//GO:0003824//GO:0043167//GO:0046914	ubiquitin-protein transferase activity//binding//ubiquitin-like protein transferase activity//metal ion binding//zinc ion binding//transferase activity//cation binding//molecular_function//catalytic activity//ion binding//transition metal ion binding	no KO assigned | (RefSeq) E3 ubiquitin-protein ligase PUB23-like	http://www.genome.jp/dbget-bin/www_bget?sita:101773335	PUB23_ARATH E3 ubiquitin-protein ligase PUB23 OS=Arabidopsis thaliana GN=PUB23 PE=1 SV=1//1.06566e-92
Si036813m.g	GO:0044238//GO:0008150//GO:0008152	primary metabolic process//biological_process//metabolic process	--	--	--	--	no KO assigned | (RefSeq) ribosome-binding factor PSRP1, chloroplastic	http://www.genome.jp/dbget-bin/www_bget?sita:101760665	PRSP1_SPIOL Ribosome-binding factor PSRP1, chloroplastic OS=Spinacia oleracea GN=PSRP1 PE=1 SV=2//1.22839e-88
Si030675m.g	GO:0044238//GO:0071704//GO:0008150//GO:0005975//GO:0008152	primary metabolic process//organic substance metabolic process//biological_process//carbohydrate metabolic process//metabolic process	--	--	GO:0016787//GO:0016798//GO:0003824//GO:0004553//GO:0003674	hydrolase activity//hydrolase activity, acting on glycosyl bonds//catalytic activity//hydrolase activity, hydrolyzing O-glycosyl compounds//molecular_function	K01183 chitinase [EC:3.2.1.14] | (RefSeq) xylanase inhibitor protein 1-like	http://www.genome.jp/dbget-bin/www_bget?sita:101774788	XIP1_ORYSJ Xylanase inhibitor protein 1 OS=Oryza sativa subsp. japonica GN=RIXI PE=1 SV=1//9.65284e-101
Si009755m.g	GO:0044238//GO:0071704//GO:0044710//GO:0044723//GO:0044699//GO:0032787//GO:0006081//GO:0006097//GO:0008150//GO:0009987//GO:0046487//GO:0005975//GO:0044237//GO:0019752//GO:0044763//GO:0006082//GO:0043436//GO:0008152//GO:0044262//GO:0044281	primary metabolic process//organic substance metabolic process//single-organism metabolic process//single-organism carbohydrate metabolic process//single-organism process//monocarboxylic acid metabolic process//cellular aldehyde metabolic process//glyoxylate cycle//biological_process//cellular process//glyoxylate metabolic process//carbohydrate metabolic process//cellular metabolic process//carbo…	--	--	GO:0046912//GO:0003824//GO:0016746//GO:0004474//GO:0016740//GO:0003674	transferase activity, transferring acyl groups, acyl groups converted into alkyl on transfer//catalytic activity//transferase activity, transferring acyl groups//malate synthase activity//transferase activity//molecular_function	K01638 malate synthase [EC:2.3.3.9] | (RefSeq) malate synthase	http://www.genome.jp/dbget-bin/www_bget?sita:101786533	MASY_MAIZE Malate synthase, glyoxysomal OS=Zea mays GN=LIP PE=2 SV=1//3.50101e-63
Si014261m.g	GO:0044238//GO:0044723//GO:0044710//GO:0071704//GO:0044699//GO:0043170//GO:0031221//GO:0008152//GO:0005976//GO:0008150//GO:0005975	primary metabolic process//single-organism carbohydrate metabolic process//single-organism metabolic process//organic substance metabolic process//single-organism process//macromolecule metabolic process//arabinan metabolic process//metabolic process//polysaccharide metabolic process//biological_process//carbohydrate metabolic process	--	--	GO:0016787//GO:0003674//GO:0016798//GO:0003824//GO:0004553//GO:0046556	hydrolase activity//molecular_function//hydrolase activity, acting on glycosyl bonds//catalytic activity//hydrolase activity, hydrolyzing O-glycosyl compounds//alpha-L-arabinofuranosidase activity	no KO assigned | (RefSeq) protein RAFTIN 1A-like	http://www.genome.jp/dbget-bin/www_bget?sita:101760869	RAF1A_WHEAT Protein RAFTIN 1A OS=Triticum aestivum GN=RAFTIN1A PE=1 SV=1//8.55574e-93
Si014263m.g	GO:0044238//GO:0044765//GO:0051179//GO:0044710//GO:0071704//GO:0044699//GO:0055085//GO:0009987//GO:0008150//GO:0051234//GO:0044763//GO:0006629//GO:1902578//GO:0006810//GO:0008152	primary metabolic process//single-organism transport//localization//single-organism metabolic process//organic substance metabolic process//single-organism process//transmembrane transport//cellular process//biological_process//establishment of localization//single-organism cellular process//lipid metabolic process//single-organism localization//transport//metabolic process	GO:0016021//GO:0016020//GO:0031224//GO:0044425//GO:0005575	integral component of membrane//membrane//intrinsic component of membrane//membrane part//cellular_component	--	--	no KO assigned | (RefSeq) tetraspanin-8-like	http://www.genome.jp/dbget-bin/www_bget?sita:101757479	TET8_ARATH Tetraspanin-8 OS=Arabidopsis thaliana GN=TET8 PE=2 SV=1//2.7554e-64
Si020775m.g	GO:0071822//GO:0006461//GO:0043623//GO:0044085//GO:0016043//GO:0022607//GO:0070271//GO:0043933//GO:0034622//GO:0065003//GO:0071840//GO:0009987//GO:0017004//GO:0008150	protein complex subunit organization//protein complex assembly//cellular protein complex assembly//cellular component biogenesis//cellular component organization//cellular component assembly//protein complex biogenesis//macromolecular complex subunit organization//cellular macromolecular complex assembly//macromolecular complex assembly//cellular component organization or biogenesis//cellular pro…	--	--	GO:0020037//GO:0003674//GO:0005488//GO:0046906//GO:1901363//GO:0097159	heme binding//molecular_function//binding//tetrapyrrole binding//heterocyclic compound binding//organic cyclic compound binding	--	--	CCMC_ARATH Putative cytochrome c biosynthesis ccmC-like mitochondrial protein OS=Arabidopsis thaliana GN=CCMC PE=2 SV=4//6.95674e-126
Si016309m.g	GO:0071822//GO:1902578//GO:0015886//GO:0006810//GO:0043623//GO:0006461//GO:0071705//GO:0044085//GO:0016043//GO:0071702//GO:0065003//GO:0044765//GO:0051179//GO:0022607//GO:0070271//GO:0051181//GO:0043933//GO:0044699//GO:0034622//GO:0071840//GO:0051234//GO:1901678//GO:0009987//GO:0017004//GO:0008150	protein complex subunit organization//single-organism localization//heme transport//transport//cellular protein complex assembly//protein complex assembly//nitrogen compound transport//cellular component biogenesis//cellular component organization//organic substance transport//macromolecular complex assembly//single-organism transport//localization//cellular component assembly//protein complex bi…	GO:0044425//GO:0005575//GO:0016020//GO:0016021//GO:0031224	membrane part//cellular_component//membrane//integral component of membrane//intrinsic component of membrane	GO:0003676//GO:0003674//GO:0005488//GO:0097159//GO:1901363	nucleic acid binding//molecular_function//binding//organic cyclic compound binding//heterocyclic compound binding	no KO assigned | (RefSeq) protein MEI2-like 5	http://www.genome.jp/dbget-bin/www_bget?sita:101756260	OML5_ORYSJ Protein MEI2-like 5 OS=Oryza sativa subsp. japonica GN=ML5 PE=2 SV=1//0
Si010311m.g	GO:0019538//GO:0008152//GO:0071704//GO:0044238//GO:0043170//GO:0008150//GO:0006508	protein metabolic process//metabolic process//organic substance metabolic process//primary metabolic process//macromolecule metabolic process//biological_process//proteolysis	--	--	GO:0003674//GO:0004197//GO:0008234//GO:0070011//GO:0016787//GO:0004175//GO:0003824//GO:0008233	molecular_function//cysteine-type endopeptidase activity//cysteine-type peptidase activity//peptidase activity, acting on L-amino acid peptides//hydrolase activity//endopeptidase activity//catalytic activity//peptidase activity	K01373 cathepsin F [EC:3.4.22.41] | (RefSeq) cysteine proteinase 1-like	http://www.genome.jp/dbget-bin/www_bget?sita:101776544	CYSP1_MAIZE Cysteine proteinase 1 OS=Zea mays GN=CCP1 PE=2 SV=1//0
Si000433m.g	GO:0019538//GO:0008152//GO:0006508//GO:0008150//GO:0043170//GO:0044238//GO:0071704	protein metabolic process//metabolic process//proteolysis//biological_process//macromolecule metabolic process//primary metabolic process//organic substance metabolic process	--	--	GO:0005488//GO:0017171//GO:0008236//GO:0003674//GO:0005515//GO:0008233//GO:0003824//GO:0004252//GO:0004175//GO:0016787//GO:0070011	binding//serine hydrolase activity//serine-type peptidase activity//molecular_function//protein binding//peptidase activity//catalytic activity//serine-type endopeptidase activity//endopeptidase activity//hydrolase activity//peptidase activity, acting on L-amino acid peptides	no KO assigned | (RefSeq) subtilisin-like protease SBT3.5	http://www.genome.jp/dbget-bin/www_bget?sita:101780964	SBT33_ARATH Subtilisin-like protease SBT3.3 OS=Arabidopsis thaliana GN=SBT3.3 PE=2 SV=1//0
Si021371m.g	GO:0019538//GO:0060255//GO:0048519//GO:0008152//GO:0043549//GO:0050790//GO:0031400//GO:0031324//GO:0006793//GO:0043086//GO:0006469//GO:0080090//GO:0019222//GO:0010563//GO:0051246//GO:0048523//GO:0043412//GO:0001932//GO:0016310//GO:0006468//GO:0050789//GO:0032269//GO:0045936//GO:0032268//GO:0006464//GO:0051338//GO:0044260//GO:0009892//GO:0043170//GO:0001933//GO:0042326//GO:0031399//GO:0019220//GO:…	protein metabolic process//regulation of macromolecule metabolic process//negative regulation of biological process//metabolic process//regulation of kinase activity//regulation of catalytic activity//negative regulation of protein modification process//negative regulation of cellular metabolic process//phosphorus metabolic process//negative regulation of catalytic activity//negative regulation o…	GO:0005575//GO:0016020	cellular_component//membrane	GO:0032550//GO:0017111//GO:0001882//GO:0003674//GO:0035639//GO:0016887//GO:0001883//GO:1901265//GO:0005488//GO:0019001//GO:0003924//GO:0019887//GO:0004857//GO:0005525//GO:0016818//GO:0000166//GO:0043168//GO:0030554//GO:0032559//GO:0004862//GO:0019207//GO:0019210//GO:0016462//GO:0036094//GO:0017076//GO:0032555//GO:0016817//GO:0016787//GO:0005524//GO:0043167//GO:0097159//GO:1901363//GO:0032549//GO:…	purine ribonucleoside binding//nucleoside-triphosphatase activity//nucleoside binding//molecular_function//purine ribonucleoside triphosphate binding//ATPase activity//purine nucleoside binding//nucleoside phosphate binding//binding//guanyl nucleotide binding//GTPase activity//protein kinase regulator activity//enzyme inhibitor activity//GTP binding//hydrolase activity, acting on acid anhydrides,…	no KO assigned | (RefSeq) ABC transporter G family member 16-like	http://www.genome.jp/dbget-bin/www_bget?sita:101759026	AB16G_ARATH ABC transporter G family member 16 OS=Arabidopsis thaliana GN=ABCG16 PE=2 SV=2//0
Si016192m.g	GO:0036211//GO:0044237//GO:0008150//GO:0009987//GO:0006468//GO:0016310//GO:0006796//GO:0043412//GO:0071704//GO:0006793//GO:0044267//GO:0044238//GO:0008152//GO:0006464//GO:0019538//GO:0043170//GO:0044260	protein modification process//cellular metabolic process//biological_process//cellular process//protein phosphorylation//phosphorylation//phosphate-containing compound metabolic process//macromolecule modification//organic substance metabolic process//phosphorus metabolic process//cellular protein metabolic process//primary metabolic process//metabolic process//cellular protein modification proce…	--	--	GO:0016773//GO:0032549//GO:0003824//GO:0097367//GO:0000166//GO:0032553//GO:0016772//GO:0005524//GO:0004672//GO:1901265//GO:1901363//GO:0097159//GO:0005488//GO:0043167//GO:0035639//GO:0017076//GO:0016301//GO:0032555//GO:0005515//GO:0001883//GO:0003674//GO:0001882//GO:0032559//GO:0030554//GO:0043168//GO:0032550//GO:0036094//GO:0016740	phosphotransferase activity, alcohol group as acceptor//ribonucleoside binding//catalytic activity//carbohydrate derivative binding//nucleotide binding//ribonucleotide binding//transferase activity, transferring phosphorus-containing groups//ATP binding//protein kinase activity//nucleoside phosphate binding//heterocyclic compound binding//organic cyclic compound binding//binding//ion binding//pur…	no KO assigned | (RefSeq) probable LRR receptor-like serine/threonine-protein kinase At1g53440	http://www.genome.jp/dbget-bin/www_bget?sita:101768021	Y5344_ARATH Probable LRR receptor-like serine/threonine-protein kinase At1g53440 OS=Arabidopsis thaliana GN=At1g53440 PE=2 SV=2//0
Si007498m.g	GO:0015031//GO:0006810//GO:0008104//GO:0033036//GO:0045184//GO:0051179//GO:0071702//GO:0008150//GO:0051234	protein transport//transport//protein localization//macromolecule localization//establishment of protein localization//localization//organic substance transport//biological_process//establishment of localization	GO:0044444//GO:0005789//GO:0031090//GO:0044424//GO:0043229//GO:0005622//GO:0031301//GO:0044425//GO:0005623//GO:0044422//GO:0005737//GO:0012505//GO:0044464//GO:0043226//GO:0044432//GO:0031227//GO:0043227//GO:0005783//GO:0005575//GO:0030176//GO:0031224//GO:0044446//GO:0043231//GO:0042175//GO:0016021//GO:0098588//GO:0016020//GO:0031300	cytoplasmic part//endoplasmic reticulum membrane//organelle membrane//intracellular part//intracellular organelle//intracellular//integral component of organelle membrane//membrane part//cell//organelle part//cytoplasm//endomembrane system//cell part//organelle//endoplasmic reticulum part//intrinsic component of endoplasmic reticulum membrane//membrane-bounded organelle//endoplasmic reticulum//ce…	--	--	--	--	-//-
Si035241m.g	GO:0006508//GO:0008150//GO:0043170//GO:0071704//GO:0044238//GO:0019538//GO:0008152	proteolysis//biological_process//macromolecule metabolic process//organic substance metabolic process//primary metabolic process//protein metabolic process//metabolic process	--	--	GO:0008233//GO:0003824//GO:0004185//GO:0070008//GO:0070011//GO:0004180//GO:0016787//GO:0017171//GO:0008236//GO:0003674//GO:0008238	peptidase activity//catalytic activity//serine-type carboxypeptidase activity//serine-type exopeptidase activity//peptidase activity, acting on L-amino acid peptides//carboxypeptidase activity//hydrolase activity//serine hydrolase activity//serine-type peptidase activity//molecular_function//exopeptidase activity	K16296 serine carboxypeptidase-like clade I [EC:3.4.16.-] | (RefSeq) serine carboxypeptidase-like 2	http://www.genome.jp/dbget-bin/www_bget?sita:101780930	SCP18_ARATH Serine carboxypeptidase-like 18 OS=Arabidopsis thaliana GN=SCPL18 PE=2 SV=2//4.58991e-140
Si039755m.g	GO:0050794//GO:0009987//GO:0008150//GO:0044700//GO:0044763//GO:0065007//GO:0023052//GO:0007154//GO:0044699//GO:0050789//GO:0051716//GO:0007165//GO:0050896	regulation of cellular process//cellular process//biological_process//single organism signaling//single-organism cellular process//biological regulation//signaling//cell communication//single-organism process//regulation of biological process//cellular response to stimulus//signal transduction//response to stimulus	GO:0005576//GO:0005578//GO:0005575//GO:0044421//GO:0031012	extracellular region//proteinaceous extracellular matrix//cellular_component//extracellular region part//extracellular matrix	GO:0043167//GO:0005509//GO:0005488//GO:0005515//GO:0046872//GO:0043169//GO:0003674	ion binding//calcium ion binding//binding//protein binding//metal ion binding//cation binding//molecular_function	K13448 calcium-binding protein CML | (RefSeq) probable calcium-binding protein CML11	http://www.genome.jp/dbget-bin/www_bget?sita:101770145	CML11_ORYSJ Probable calcium-binding protein CML11 OS=Oryza sativa subsp. japonica GN=CML11 PE=2 SV=1//2.85047e-78
Si015283m.g	GO:0019219//GO:0050789//GO:0051171//GO:0006725//GO:0046483//GO:0044271//GO:2001141//GO:0032774//GO:0006351//GO:0006355//GO:0019222//GO:0034641//GO:0080090//GO:1901360//GO:1901576//GO:0044249//GO:0009889//GO:1903506//GO:0060255//GO:0034645//GO:0008152//GO:2000112//GO:0090304//GO:0019438//GO:0008150//GO:0050794//GO:0006139//GO:0009987//GO:0044237//GO:0009059//GO:0010468//GO:0009058//GO:1901362//GO:…	regulation of nucleobase-containing compound metabolic process//regulation of biological process//regulation of nitrogen compound metabolic process//cellular aromatic compound metabolic process//heterocycle metabolic process//cellular nitrogen compound biosynthetic process//regulation of RNA biosynthetic process//RNA biosynthetic process//transcription, DNA-templated//regulation of transcription,…	--	--	GO:0001071//GO:0003674//GO:0003700	nucleic acid binding transcription factor activity//molecular_function//transcription factor activity, sequence-specific DNA binding	no KO assigned | (RefSeq) dehydration-responsive element-binding protein 1I	http://www.genome.jp/dbget-bin/www_bget?sita:101776956	DRE1I_ORYSJ Dehydration-responsive element-binding protein 1I OS=Oryza sativa subsp. japonica GN=DREB1I PE=2 SV=1//1.15828e-20
Si026703m.g	GO:0048583//GO:0044700//GO:0006955//GO:0044763//GO:0009966//GO:1902533//GO:0048518//GO:0014065//GO:0008150//GO:0009987//GO:0048017//GO:0050794//GO:0048522//GO:0044699//GO:0002682//GO:0007154//GO:0023052//GO:0002376//GO:0065007//GO:0010646//GO:0050776//GO:0010647//GO:1902531//GO:0048015//GO:0014068//GO:0048584//GO:0035556//GO:0051716//GO:0050789//GO:0009967//GO:0050896//GO:0023051//GO:0007165//GO:…	regulation of response to stimulus//single organism signaling//immune response//single-organism cellular process//regulation of signal transduction//positive regulation of intracellular signal transduction//positive regulation of biological process//phosphatidylinositol 3-kinase signaling//biological_process//cellular process//inositol lipid-mediated signaling//regulation of cellular process//pos…	GO:0016020//GO:0005575	membrane//cellular_component	GO:0043548//GO:0005488//GO:0003674//GO:0005515//GO:0005102	phosphatidylinositol 3-kinase binding//binding//molecular_function//protein binding//receptor binding	no KO assigned | (RefSeq) transmembrane protein 45A-like	http://www.genome.jp/dbget-bin/www_bget?sita:101777130	TM45B_RAT Transmembrane protein 45B OS=Rattus norvegicus GN=Tmem45b PE=2 SV=1//2.83767e-06
Si011095m.g	GO:0048583//GO:0044700//GO:0044763//GO:0007166//GO:0009966//GO:0048011//GO:1902532//GO:0031929//GO:0008150//GO:0070887//GO:0009987//GO:0050794//GO:0042221//GO:0044699//GO:0032006//GO:0007154//GO:0023052//GO:0009968//GO:0065007//GO:0010646//GO:0023057//GO:0007167//GO:0070848//GO:0010648//GO:0032007//GO:0071363//GO:1902531//GO:0048523//GO:0035556//GO:0051716//GO:0071310//GO:0050789//GO:0048519//GO:…	regulation of response to stimulus//single organism signaling//single-organism cellular process//cell surface receptor signaling pathway//regulation of signal transduction//neurotrophin TRK receptor signaling pathway//negative regulation of intracellular signal transduction//TOR signaling//biological_process//cellular response to chemical stimulus//cellular process//regulation of cellular process…	--	--	--	--	no KO assigned | (RefSeq) uncharacterized LOC101785447	http://www.genome.jp/dbget-bin/www_bget?sita:101785447	-//-
Si024417m.g	GO:0051252//GO:0006812//GO:0097659//GO:0018130//GO:1901362//GO:0009058//GO:0010468//GO:0009059//GO:0044237//GO:0051234//GO:0050794//GO:0006139//GO:0009987//GO:0008150//GO:0019438//GO:0010467//GO:0006813//GO:0016070//GO:0044260//GO:0031326//GO:0030001//GO:0043170//GO:0006807//GO:0044699//GO:0006811//GO:0010556//GO:0071704//GO:0044765//GO:0044238//GO:0065007//GO:0034654//GO:0051179//GO:0031323//GO:…	regulation of RNA metabolic process//cation transport//nucleic acid-templated transcription//heterocycle biosynthetic process//organic cyclic compound biosynthetic process//biosynthetic process//regulation of gene expression//macromolecule biosynthetic process//cellular metabolic process//establishment of localization//regulation of cellular process//nucleobase-containing compound metabolic proce…	GO:0031224//GO:0016020//GO:0016021//GO:0005575//GO:0044425	intrinsic component of membrane//membrane//integral component of membrane//cellular_component//membrane part	GO:0003700//GO:0043167//GO:0022857//GO:0008324//GO:0005215//GO:0022838//GO:0022832//GO:0015075//GO:0015079//GO:0022803//GO:0005267//GO:0022836//GO:0022891//GO:0046873//GO:0022890//GO:0022843//GO:0005488//GO:0005244//GO:0031420//GO:0005216//GO:0030955//GO:0005249//GO:0043169//GO:0003674//GO:0015267//GO:0001071//GO:0022892//GO:0046872//GO:0005261//GO:0015077	transcription factor activity, sequence-specific DNA binding//ion binding//transmembrane transporter activity//cation transmembrane transporter activity//transporter activity//substrate-specific channel activity//voltage-gated channel activity//ion transmembrane transporter activity//potassium ion transmembrane transporter activity//passive transmembrane transporter activity//potassium channel ac…	K09286 EREBP-like factor | (RefSeq) uncharacterized LOC101780522	http://www.genome.jp/dbget-bin/www_bget?sita:101780522	RA211_ARATH Ethylene-responsive transcription factor RAP2-11 OS=Arabidopsis thaliana GN=RAP2-11 PE=2 SV=1//2.78429e-19
Si026709m.g	GO:0006355//GO:0006351//GO:0034641//GO:0019222//GO:0051171//GO:0050789//GO:0019219//GO:0006725//GO:0044271//GO:0046483//GO:0032774//GO:2001141//GO:0009889//GO:0044249//GO:0008152//GO:0060255//GO:0034645//GO:1903506//GO:0090304//GO:2000112//GO:0080090//GO:1901576//GO:1901360//GO:0009059//GO:0010468//GO:1901362//GO:0009058//GO:0097659//GO:0018130//GO:0051252//GO:0008150//GO:0019438//GO:0009987//GO:…	regulation of transcription, DNA-templated//transcription, DNA-templated//cellular nitrogen compound metabolic process//regulation of metabolic process//regulation of nitrogen compound metabolic process//regulation of biological process//regulation of nucleobase-containing compound metabolic process//cellular aromatic compound metabolic process//cellular nitrogen compound biosynthetic process//he…	--	--	GO:0003674//GO:0001071//GO:0003700	molecular_function//nucleic acid binding transcription factor activity//transcription factor activity, sequence-specific DNA binding	no KO assigned | (RefSeq) uncharacterized LOC101771844	http://www.genome.jp/dbget-bin/www_bget?sita:101771844	EF110_ARATH Ethylene-responsive transcription factor ERF110 OS=Arabidopsis thaliana GN=ERF110 PE=2 SV=2//1.81664e-12
Si000733m.g	GO:0042221//GO:0008150//GO:0050896//GO:0046677//GO:0009636	response to chemical//biological_process//response to stimulus//response to antibiotic//response to toxic substance	--	--	--	--	no KO assigned | (RefSeq) MACPF domain-containing protein At4g24290-like	http://www.genome.jp/dbget-bin/www_bget?sita:101764364	MACP2_ARATH MACPF domain-containing protein At4g24290 OS=Arabidopsis thaliana GN=At4g24290 PE=2 SV=1//0
Si039556m.g	GO:0042221//GO:0055085//GO:0044699//GO:0044765//GO:0015893//GO:0051179//GO:0044763//GO:0051234//GO:0008150//GO:0009987//GO:0042493//GO:0050896//GO:0006810//GO:1902578//GO:0006855	response to chemical//transmembrane transport//single-organism process//single-organism transport//drug transport//localization//single-organism cellular process//establishment of localization//biological_process//cellular process//response to drug//response to stimulus//transport//single-organism localization//drug transmembrane transport	GO:0016020//GO:0005575	membrane//cellular_component	GO:0015291//GO:0022857//GO:0005215//GO:0003674//GO:0022804//GO:0015238//GO:0090484//GO:0015297	secondary active transmembrane transporter activity//transmembrane transporter activity//transporter activity//molecular_function//active transmembrane transporter activity//drug transmembrane transporter activity//drug transporter activity//antiporter activity	K03327 multidrug resistance protein, MATE family | (RefSeq) protein DETOXIFICATION 48-like	http://www.genome.jp/dbget-bin/www_bget?sita:101780418	S47A2_MOUSE Multidrug and toxin extrusion protein 2 OS=Mus musculus GN=Slc47a2 PE=1 SV=1//4.85334e-37
Si001862m.g	GO:0009725//GO:0009755//GO:0050896//GO:0007165//GO:0010033//GO:0009719//GO:0051716//GO:0071310//GO:0050789//GO:0042221//GO:0007154//GO:0044699//GO:0032870//GO:0023052//GO:0065007//GO:0044700//GO:0044763//GO:0071495//GO:0050794//GO:0009987//GO:0070887//GO:0008150	response to hormone//hormone-mediated signaling pathway//response to stimulus//signal transduction//response to organic substance//response to endogenous stimulus//cellular response to stimulus//cellular response to organic substance//regulation of biological process//response to chemical//cell communication//single-organism process//cellular response to hormone stimulus//signaling//biological re…	GO:0005575//GO:0005576	cellular_component//extracellular region	GO:0003674//GO:0016787//GO:0003824//GO:0016788	molecular_function//hydrolase activity//catalytic activity//hydrolase activity, acting on ester bonds	K21026 acetylajmaline esterase [EC:3.1.1.80] | (RefSeq) GDSL esterase/lipase At5g45910-like	http://www.genome.jp/dbget-bin/www_bget?sita:101776100	GDL83_ARATH GDSL esterase/lipase At5g45910 OS=Arabidopsis thaliana GN=At5g45910 PE=2 SV=1//7.73762e-105
Si015405m.g	GO:0010033//GO:0009733//GO:0050896//GO:0009725//GO:0009719//GO:0042221//GO:0008150	response to organic substance//response to auxin//response to stimulus//response to hormone//response to endogenous stimulus//response to chemical//biological_process	--	--	--	--	no KO assigned | (RefSeq) auxin-responsive protein SAUR72-like	http://www.genome.jp/dbget-bin/www_bget?sita:101770066	-//-
Si039280m.g	GO:0050896//GO:0008150//GO:0006950	response to stimulus//biological_process//response to stress	--	--	--	--	no KO assigned | (RefSeq) universal stress protein A-like protein	http://www.genome.jp/dbget-bin/www_bget?sita:101765033	Y531_METJA Universal stress protein MJ0531 OS=Methanocaldococcus jannaschii (strain ATCC 43067 / DSM 2661 / JAL-1 / JCM 10045 / NBRC 100440) GN=MJ0531 PE=3 SV=1//3.60138e-10
Si019300m.g	GO:0050896//GO:0009719//GO:0042221//GO:0009725//GO:0008150//GO:0010033//GO:0009733	response to stimulus//response to endogenous stimulus//response to chemical//response to hormone//biological_process//response to organic substance//response to auxin	--	--	--	--	K14488 SAUR family protein | (RefSeq) auxin-responsive protein SAUR71-like	http://www.genome.jp/dbget-bin/www_bget?sita:101765988	SAU71_ARATH Auxin-responsive protein SAUR71 OS=Arabidopsis thaliana GN=SAUR71 PE=2 SV=1//1.14916e-09
Si017811m.g	GO:0006950//GO:0055114//GO:0008152//GO:0050896//GO:0006979//GO:0008150//GO:0044699//GO:0044710	response to stress//oxidation-reduction process//metabolic process//response to stimulus//response to oxidative stress//biological_process//single-organism process//single-organism metabolic process	--	--	GO:0016491//GO:0005488//GO:0016684//GO:0003674//GO:0004601//GO:0020037//GO:0016209//GO:0097159//GO:1901363//GO:0003824//GO:0046906	oxidoreductase activity//binding//oxidoreductase activity, acting on peroxide as acceptor//molecular_function//peroxidase activity//heme binding//antioxidant activity//organic cyclic compound binding//heterocyclic compound binding//catalytic activity//tetrapyrrole binding	K00430 peroxidase [EC:1.11.1.7] | (RefSeq) peroxidase 70-like	http://www.genome.jp/dbget-bin/www_bget?sita:101757067	PER70_MAIZE Peroxidase 70 OS=Zea mays GN=PER70 PE=1 SV=1//1.7934e-134
Si003130m.g	GO:0006950//GO:0050896//GO:0008150	response to stress//response to stimulus//biological_process	--	--	--	--	no KO assigned | (RefSeq) universal stress protein in QAH/OAS sulfhydrylase 3'region-like	http://www.genome.jp/dbget-bin/www_bget?sita:101759614	USPAL_ARATH Universal stress protein A-like protein OS=Arabidopsis thaliana GN=At3g01520 PE=1 SV=2//1.35417e-12
Si029102m.g	GO:0016070//GO:0000377//GO:0010467//GO:0043170//GO:0006807//GO:0044260//GO:0008380//GO:0071704//GO:0044238//GO:0005975//GO:0044237//GO:0008150//GO:0000375//GO:0006139//GO:0009987//GO:0016071//GO:0008152//GO:0006396//GO:0090304//GO:0000398//GO:0006397//GO:1901360//GO:0034641//GO:0046483//GO:0006725	RNA metabolic process//RNA splicing, via transesterification reactions with bulged adenosine as nucleophile//gene expression//macromolecule metabolic process//nitrogen compound metabolic process//cellular macromolecule metabolic process//RNA splicing//organic substance metabolic process//primary metabolic process//carbohydrate metabolic process//cellular metabolic process//biological_process//RNA…	--	--	GO:0048037//GO:0048038//GO:0016901//GO:0003824//GO:0003674//GO:0016491//GO:0016614//GO:0005488	cofactor binding//quinone binding//oxidoreductase activity, acting on the CH-OH group of donors, quinone or similar compound as acceptor//catalytic activity//molecular_function//oxidoreductase activity//oxidoreductase activity, acting on CH-OH group of donors//binding	no KO assigned | (RefSeq) HIPL1 protein-like	http://www.genome.jp/dbget-bin/www_bget?sita:101767917	HIPL1_ARATH HIPL1 protein OS=Arabidopsis thaliana GN=HIPL1 PE=1 SV=2//0
Si025921m.g	GO:0023052//GO:0071704//GO:0065003//GO:0006900//GO:0065007//GO:0044238//GO:0044267//GO:0051179//GO:0070271//GO:0006464//GO:0022607//GO:0043170//GO:0034622//GO:0044699//GO:0044260//GO:0043933//GO:0007154//GO:0036211//GO:0006996//GO:0071840//GO:0051234//GO:0044237//GO:0008150//GO:0050794//GO:0009987//GO:0006796//GO:0044700//GO:0044763//GO:0071822//GO:0007165//GO:0006793//GO:0006901//GO:0008152//GO:…	signaling//organic substance metabolic process//macromolecular complex assembly//membrane budding//biological regulation//primary metabolic process//cellular protein metabolic process//localization//protein complex biogenesis//cellular protein modification process//cellular component assembly//macromolecule metabolic process//cellular macromolecular complex assembly//single-organism process//cell…	GO:0016020//GO:0016021//GO:0031224//GO:0044425//GO:0005575	membrane//integral component of membrane//intrinsic component of membrane//membrane part//cellular_component	GO:0017076//GO:0016301//GO:0032555//GO:0030554//GO:0043168//GO:0032559//GO:0036094//GO:0032549//GO:0097367//GO:0003824//GO:0032553//GO:0005524//GO:0032051//GO:0043167//GO:1901363//GO:0097159//GO:0035639//GO:0005515//GO:0001883//GO:0001882//GO:0003674//GO:0032550//GO:0016740//GO:0016773//GO:0030276//GO:0000166//GO:0004672//GO:0016772//GO:1901265//GO:0005488	purine nucleotide binding//kinase activity//purine ribonucleotide binding//adenyl nucleotide binding//anion binding//adenyl ribonucleotide binding//small molecule binding//ribonucleoside binding//carbohydrate derivative binding//catalytic activity//ribonucleotide binding//ATP binding//clathrin light chain binding//ion binding//heterocyclic compound binding//organic cyclic compound binding//purine…	no KO assigned | (RefSeq) probable LRR receptor-like serine/threonine-protein kinase At3g47570	http://www.genome.jp/dbget-bin/www_bget?sita:101771582	Y3475_ARATH Probable LRR receptor-like serine/threonine-protein kinase At3g47570 OS=Arabidopsis thaliana GN=At3g47570 PE=2 SV=1//0
Si028359m.g	GO:0044763//GO:0008150//GO:0006869//GO:0009987//GO:0051234//GO:0010876//GO:0043170//GO:0044699//GO:0055085//GO:0044765//GO:0044238//GO:0042157//GO:0051179//GO:0071704//GO:0071702//GO:0006810//GO:0008152//GO:0033036//GO:0019538//GO:1902578	single-organism cellular process//biological_process//lipid transport//cellular process//establishment of localization//lipid localization//macromolecule metabolic process//single-organism process//transmembrane transport//single-organism transport//primary metabolic process//lipoprotein metabolic process//localization//organic substance metabolic process//organic substance transport//transport//…	GO:0031224//GO:0016021//GO:0016020//GO:0005576//GO:0005575//GO:0044425	intrinsic component of membrane//integral component of membrane//membrane//extracellular region//cellular_component//membrane part	GO:1901363//GO:0097159//GO:0022857//GO:0003723//GO:0005215//GO:0005488//GO:0003674//GO:0008289//GO:0003676	heterocyclic compound binding//organic cyclic compound binding//transmembrane transporter activity//RNA binding//transporter activity//binding//molecular_function//lipid binding//nucleic acid binding	no KO assigned | (RefSeq) tetracycline resistance protein, class H-like	http://www.genome.jp/dbget-bin/www_bget?sita:101752659	HIAL1_MOUSE Hippocampus abundant transcript-like protein 1 OS=Mus musculus GN=Hiatl1 PE=2 SV=3//2.85442e-13
Si021178m.g	GO:0044763//GO:0006821//GO:0008150//GO:0009987//GO:0051234//GO:0044699//GO:0055085//GO:0015698//GO:0051179//GO:0044765//GO:0006811//GO:0006820//GO:0006810//GO:1902578	single-organism cellular process//chloride transport//biological_process//cellular process//establishment of localization//single-organism process//transmembrane transport//inorganic anion transport//localization//single-organism transport//ion transport//anion transport//transport//single-organism localization	GO:0016020//GO:0005575	membrane//cellular_component	GO:0022857//GO:0022803//GO:0022832//GO:0015075//GO:0022838//GO:0005215//GO:0022891//GO:0022836//GO:0005253//GO:0015108//GO:0005247//GO:0005216//GO:0005244//GO:0008509//GO:0005254//GO:0015267//GO:0003674//GO:0015103//GO:0008308//GO:0022892	transmembrane transporter activity//passive transmembrane transporter activity//voltage-gated channel activity//ion transmembrane transporter activity//substrate-specific channel activity//transporter activity//substrate-specific transmembrane transporter activity//gated channel activity//anion channel activity//chloride transmembrane transporter activity//voltage-gated chloride channel activity/…	K05016 chloride channel 7 | (RefSeq) chloride channel protein CLC-a-like	http://www.genome.jp/dbget-bin/www_bget?sita:101771320	CLCA_ARATH Chloride channel protein CLC-a OS=Arabidopsis thaliana GN=CLC-A PE=1 SV=2//0
Si018370m.g	GO:0044763//GO:0051234//GO:0044237//GO:1901700//GO:0022900//GO:0009987//GO:0008150//GO:0015698//GO:0042221//GO:0010035//GO:0044699//GO:0006811//GO:0044710//GO:0001101//GO:0051179//GO:0044765//GO:0006091//GO:0015706//GO:0006820//GO:0071705//GO:1901698//GO:0055114//GO:0008152//GO:0006810//GO:0010167//GO:0050896//GO:1902578	single-organism cellular process//establishment of localization//cellular metabolic process//response to oxygen-containing compound//electron transport chain//cellular process//biological_process//inorganic anion transport//response to chemical//response to inorganic substance//single-organism process//ion transport//single-organism metabolic process//response to acid chemical//localization//sing…	--	--	GO:0003824//GO:0016491//GO:0016651//GO:0003674	catalytic activity//oxidoreductase activity//oxidoreductase activity, acting on NAD(P)H//molecular_function	no KO assigned | (RefSeq) high-affinity nitrate transporter-activating protein 2.1-like	http://www.genome.jp/dbget-bin/www_bget?sita:101773406	NAR21_ORYSJ High-affinity nitrate transporter-activating protein 2.1 OS=Oryza sativa subsp. japonica GN=NAR2.1 PE=1 SV=1//1.30959e-72
Si021473m.g	GO:0044763//GO:0034220//GO:0051234//GO:0009987//GO:0008150//GO:1903825//GO:0055085//GO:0044699//GO:0006865//GO:0006811//GO:0051179//GO:0044765//GO:0098656//GO:0071702//GO:0015711//GO:0015849//GO:0006820//GO:0046942//GO:0071705//GO:0003333//GO:0006810//GO:1902578	single-organism cellular process//ion transmembrane transport//establishment of localization//cellular process//biological_process//organic acid transmembrane transport//transmembrane transport//single-organism process//amino acid transport//ion transport//localization//single-organism transport//anion transmembrane transport//organic substance transport//organic anion transport//organic acid tra…	GO:0016020//GO:0005575	membrane//cellular_component	GO:0022857//GO:0005215//GO:0015075//GO:0015171//GO:0022891//GO:0008514//GO:0046943//GO:0005342//GO:0008509//GO:0003674//GO:0022892	transmembrane transporter activity//transporter activity//ion transmembrane transporter activity//amino acid transmembrane transporter activity//substrate-specific transmembrane transporter activity//organic anion transmembrane transporter activity//carboxylic acid transmembrane transporter activity//organic acid transmembrane transporter activity//anion transmembrane transporter activity//molecu…	K13863 solute carrier family 7 (cationic amino acid transporter), member 1 | (RefSeq) cationic amino acid transporter 2, vacuolar-like	http://www.genome.jp/dbget-bin/www_bget?sita:101758075	CAAT2_ARATH Cationic amino acid transporter 2, vacuolar OS=Arabidopsis thaliana GN=CAT2 PE=2 SV=1//0
Si038794m.g	GO:0044763//GO:0022414//GO:0009987//GO:0008150//GO:0048544//GO:0008037//GO:0007154//GO:0044699//GO:0051704//GO:0044703//GO:0032501//GO:0044706//GO:0009875//GO:0009856	single-organism cellular process//reproductive process//cellular process//biological_process//recognition of pollen//cell recognition//cell communication//single-organism process//multi-organism process//multi-organism reproductive process//multicellular organismal process//multi-multicellular organism process//pollen-pistil interaction//pollination	--	--	--	--	no KO assigned | (RefSeq) G-type lectin S-receptor-like serine/threonine-protein kinase At1g34300	http://www.genome.jp/dbget-bin/www_bget?sita:101763523	Y1343_ARATH G-type lectin S-receptor-like serine/threonine-protein kinase At1g34300 OS=Arabidopsis thaliana GN=At1g34300 PE=2 SV=1//2.71117e-83
Si009542m.g	GO:1902578//GO:0007010//GO:0006810//GO:0016043//GO:0044765//GO:0051179//GO:0044699//GO:0055085//GO:0009987//GO:0008150//GO:0071840//GO:0051234//GO:0006996//GO:0044763	single-organism localization//cytoskeleton organization//transport//cellular component organization//single-organism transport//localization//single-organism process//transmembrane transport//cellular process//biological_process//cellular component organization or biogenesis//establishment of localization//organelle organization//single-organism cellular process	--	--	GO:0005515//GO:0003674//GO:0008092//GO:0003779//GO:0005488	protein binding//molecular_function//cytoskeletal protein binding//actin binding//binding	no KO assigned | (RefSeq) probable metal-nicotianamine transporter YSL16	http://www.genome.jp/dbget-bin/www_bget?sita:101786788	YSL16_ORYSJ Probable metal-nicotianamine transporter YSL16 OS=Oryza sativa subsp. japonica GN=YSL16 PE=2 SV=2//0
Si029489m.g	GO:1902578//GO:0008152//GO:0007010//GO:0007049//GO:0000278//GO:0051641//GO:0051653//GO:0051293//GO:0016043//GO:0000226//GO:0055114//GO:0000281//GO:0022402//GO:0051640//GO:0044710//GO:0051649//GO:0051301//GO:0051179//GO:0040001//GO:0044699//GO:0051234//GO:0051656//GO:0071840//GO:0000910//GO:0006996//GO:1902580//GO:0009987//GO:1902589//GO:0008150//GO:0061640//GO:0044763//GO:0007017//GO:1903047	single-organism localization//metabolic process//cytoskeleton organization//cell cycle//mitotic cell cycle//cellular localization//spindle localization//establishment of spindle localization//cellular component organization//microtubule cytoskeleton organization//oxidation-reduction process//mitotic cytokinesis//cell cycle process//organelle localization//single-organism metabolic process//establ…	GO:0005819//GO:0043226//GO:0005856//GO:0005623//GO:0044422//GO:0043228//GO:0005622//GO:0005874//GO:0043229//GO:0044424//GO:0043232//GO:0044446//GO:0005575//GO:0043234//GO:0044464//GO:0032991//GO:0015630//GO:0044430	spindle//organelle//cytoskeleton//cell//organelle part//non-membrane-bounded organelle//intracellular//microtubule//intracellular organelle//intracellular part//intracellular non-membrane-bounded organelle//intracellular organelle part//cellular_component//protein complex//cell part//macromolecular complex//microtubule cytoskeleton//cytoskeletal part	GO:0004497//GO:0003674//GO:0016705//GO:0000166//GO:0050662//GO:1901265//GO:0016491//GO:0005488//GO:0048037//GO:0016709//GO:0050660//GO:0043168//GO:0071949//GO:0036094//GO:0003824//GO:0050661//GO:0004499//GO:1901363//GO:0097159//GO:0043167	monooxygenase activity//molecular_function//oxidoreductase activity, acting on paired donors, with incorporation or reduction of molecular oxygen//nucleotide binding//coenzyme binding//nucleoside phosphate binding//oxidoreductase activity//binding//cofactor binding//oxidoreductase activity, acting on paired donors, with incorporation or reduction of molecular oxygen, NAD(P)H as one donor, and inc…	K00485 dimethylaniline monooxygenase (N-oxide forming) [EC:1.14.13.8] | (RefSeq) probable flavin-containing monooxygenase 1	http://www.genome.jp/dbget-bin/www_bget?sita:101776016	FMO1_ARATH Probable flavin-containing monooxygenase 1 OS=Arabidopsis thaliana GN=FMO1 PE=2 SV=1//2.09503e-110
Si035516m.g	GO:1902578//GO:0006810//GO:0006820//GO:0044765//GO:0051179//GO:0006811//GO:0044699//GO:0055085//GO:0015698//GO:0008150//GO:0009987//GO:0015689//GO:0051234//GO:0044763	single-organism localization//transport//anion transport//single-organism transport//localization//ion transport//single-organism process//transmembrane transport//inorganic anion transport//biological_process//cellular process//molybdate ion transport//establishment of localization//single-organism cellular process	GO:0044425//GO:0005575//GO:0016021//GO:0016020//GO:0031224	membrane part//cellular_component//integral component of membrane//membrane//intrinsic component of membrane	GO:0015098//GO:0022892//GO:0003674//GO:0015103//GO:0008509//GO:0022891//GO:0015075//GO:0005215//GO:0022857	molybdate ion transmembrane transporter activity//substrate-specific transporter activity//molecular_function//inorganic anion transmembrane transporter activity//anion transmembrane transporter activity//substrate-specific transmembrane transporter activity//ion transmembrane transporter activity//transporter activity//transmembrane transporter activity	no KO assigned | (RefSeq) probable polyol transporter 6	http://www.genome.jp/dbget-bin/www_bget?sita:101778245	PLT6_ARATH Probable polyol transporter 6 OS=Arabidopsis thaliana GN=PLT6 PE=2 SV=2//2.34256e-170
Si009523m.g	GO:1902578//GO:0006810//GO:0008150//GO:0009987//GO:0051234//GO:0044763//GO:0051179//GO:0044765//GO:0044699//GO:0055085	single-organism localization//transport//biological_process//cellular process//establishment of localization//single-organism cellular process//localization//single-organism transport//single-organism process//transmembrane transport	GO:0005575//GO:0044425//GO:0016021//GO:0016020//GO:0031224	cellular_component//membrane part//integral component of membrane//membrane//intrinsic component of membrane	GO:0003674//GO:0005215//GO:0022857	molecular_function//transporter activity//transmembrane transporter activity	no KO assigned | (RefSeq) SPX domain-containing membrane protein OsI_17046	http://www.genome.jp/dbget-bin/www_bget?sita:101779939	SPXM2_ORYSJ SPX domain-containing membrane protein Os04g0573000 OS=Oryza sativa subsp. japonica GN=Os04g0573000 PE=2 SV=2//2.30025e-79
Si033297m.g	GO:1902578//GO:0006810//GO:0008150//GO:0009987//GO:0051234//GO:0044763//GO:0044765//GO:0051179//GO:0044699//GO:0055085	single-organism localization//transport//biological_process//cellular process//establishment of localization//single-organism cellular process//single-organism transport//localization//single-organism process//transmembrane transport	GO:0005575//GO:0044425//GO:0016021//GO:0016020//GO:0031224	cellular_component//membrane part//integral component of membrane//membrane//intrinsic component of membrane	GO:0005488//GO:0005515//GO:0003674//GO:0005215//GO:0022857//GO:0042802	binding//protein binding//molecular_function//transporter activity//transmembrane transporter activity//identical protein binding	no KO assigned | (RefSeq) sugar carrier protein C-like	http://www.genome.jp/dbget-bin/www_bget?sita:101762903	STP10_ARATH Sugar transport protein 10 OS=Arabidopsis thaliana GN=STP10 PE=2 SV=1//5.02616e-173
Si030332m.g	GO:1902578//GO:0006810//GO:0070838//GO:0072511//GO:0044764//GO:0042710//GO:0044765//GO:0051179//GO:0006811//GO:0051704//GO:0030001//GO:0044699//GO:0009987//GO:0008150//GO:0051234//GO:0015693//GO:0006812	single-organism localization//transport//divalent metal ion transport//divalent inorganic cation transport//multi-organism cellular process//biofilm formation//single-organism transport//localization//ion transport//multi-organism process//metal ion transport//single-organism process//cellular process//biological_process//establishment of localization//magnesium ion transport//cation transport	GO:0044425//GO:0005575//GO:0016021//GO:0016020//GO:0031224	membrane part//cellular_component//integral component of membrane//membrane//intrinsic component of membrane	GO:0022892//GO:0015095//GO:0072509//GO:0003674//GO:0046873//GO:0022890//GO:0022891//GO:0015075//GO:0008324//GO:0005215//GO:0022857	substrate-specific transporter activity//magnesium ion transmembrane transporter activity//divalent inorganic cation transmembrane transporter activity//molecular_function//metal ion transmembrane transporter activity//inorganic cation transmembrane transporter activity//substrate-specific transmembrane transporter activity//ion transmembrane transporter activity//cation transmembrane transporter…	K15287 solute carrier family 35, member F1/2 | (RefSeq) solute carrier family 35 member F1-like	http://www.genome.jp/dbget-bin/www_bget?sita:101786913	S35F1_HUMAN Solute carrier family 35 member F1 OS=Homo sapiens GN=SLC35F1 PE=2 SV=2//2.83067e-72
Si004444m.g	GO:1902578//GO:0006810//GO:0051234//GO:0008150//GO:0009987//GO:0044763//GO:0044765//GO:0051179//GO:0055085//GO:0044699	single-organism localization//transport//establishment of localization//biological_process//cellular process//single-organism cellular process//single-organism transport//localization//transmembrane transport//single-organism process	GO:0005575//GO:0044425//GO:0016020//GO:0016021//GO:0019012//GO:0031224//GO:0044423//GO:0019028	cellular_component//membrane part//membrane//integral component of membrane//virion//intrinsic component of membrane//virion part//viral capsid	GO:0003674//GO:0005198	molecular_function//structural molecule activity	K02575 MFS transporter, NNP family, nitrate/nitrite transporter | (RefSeq) high-affinity nitrate transporter 2.3	http://www.genome.jp/dbget-bin/www_bget?sita:101776791	NRT23_ORYSJ High-affinity nitrate transporter 2.3 OS=Oryza sativa subsp. japonica GN=NRT2.3 PE=1 SV=1//0
Si026293m.g	GO:1902578//GO:0006810//GO:0051234//GO:0009987//GO:0008150//GO:0044763//GO:0044765//GO:0051179//GO:0055085//GO:0044699	single-organism localization//transport//establishment of localization//cellular process//biological_process//single-organism cellular process//single-organism transport//localization//transmembrane transport//single-organism process	GO:0005575//GO:0044425//GO:0016020//GO:0016021//GO:0019012//GO:0031224//GO:0055036//GO:0044423//GO:0019028	cellular_component//membrane part//membrane//integral component of membrane//virion//intrinsic component of membrane//virion membrane//virion part//viral capsid	GO:0008236//GO:0017171//GO:0003674//GO:0004252//GO:0005215//GO:0003824//GO:0008233//GO:0022857//GO:0070011//GO:0016787//GO:0004175	serine-type peptidase activity//serine hydrolase activity//molecular_function//serine-type endopeptidase activity//transporter activity//catalytic activity//peptidase activity//transmembrane transporter activity//peptidase activity, acting on L-amino acid peptides//hydrolase activity//endopeptidase activity	no KO assigned | (RefSeq) polyol transporter 5-like	http://www.genome.jp/dbget-bin/www_bget?sita:101758623	PLT5_ARATH Polyol transporter 5 OS=Arabidopsis thaliana GN=PLT5 PE=1 SV=2//9.51029e-132
Si000962m.g	GO:1902578//GO:0006810//GO:0051179//GO:0044765//GO:0055085//GO:0044699//GO:0051234//GO:0008150//GO:0009987//GO:0044763	single-organism localization//transport//localization//single-organism transport//transmembrane transport//single-organism process//establishment of localization//biological_process//cellular process//single-organism cellular process	GO:0044425//GO:0005575//GO:0016020//GO:0016021//GO:0031224	membrane part//cellular_component//membrane//integral component of membrane//intrinsic component of membrane	GO:0003674//GO:0005215	molecular_function//transporter activity	K14638 solute carrier family 15 (peptide/histidine transporter), member 3/4 | (RefSeq) protein NRT1/ PTR FAMILY 5.10-like	http://www.genome.jp/dbget-bin/www_bget?sita:101754115	PTR9_ARATH Protein NRT1/ PTR FAMILY 5.10 OS=Arabidopsis thaliana GN=NPF5.10 PE=2 SV=1//4.51742e-175
Si035424m.g	GO:1902578//GO:0006810//GO:0051179//GO:0044765//GO:0055085//GO:0044699//GO:0051234//GO:0009987//GO:0008150//GO:0044763	single-organism localization//transport//localization//single-organism transport//transmembrane transport//single-organism process//establishment of localization//cellular process//biological_process//single-organism cellular process	GO:0044425//GO:0005575//GO:0016020//GO:0016021//GO:0031224	membrane part//cellular_component//membrane//integral component of membrane//intrinsic component of membrane	GO:0003674//GO:0005215	molecular_function//transporter activity	no KO assigned | (RefSeq) uncharacterized LOC101754873	http://www.genome.jp/dbget-bin/www_bget?sita:101754873	-//-
Si005934m.g	GO:1902578//GO:0006810//GO:0051179//GO:0044765//GO:0055085//GO:0044699//GO:0051234//GO:0009987//GO:0008150//GO:0044763	single-organism localization//transport//localization//single-organism transport//transmembrane transport//single-organism process//establishment of localization//cellular process//biological_process//single-organism cellular process	GO:0043226//GO:0005623//GO:0043228//GO:0005622//GO:0043229//GO:0044424//GO:0043232//GO:0005575//GO:0044464//GO:0005737//GO:0032991//GO:0005840//GO:0030529//GO:0044444//GO:0016020	organelle//cell//non-membrane-bounded organelle//intracellular//intracellular organelle//intracellular part//intracellular non-membrane-bounded organelle//cellular_component//cell part//cytoplasm//macromolecular complex//ribosome//ribonucleoprotein complex//cytoplasmic part//membrane	GO:0003674//GO:0005215	molecular_function//transporter activity	K20989 urea-proton symporter | (RefSeq) urea-proton symporter DUR3	http://www.genome.jp/dbget-bin/www_bget?sita:101770541	DUR3_ORYSJ Urea-proton symporter DUR3 OS=Oryza sativa subsp. japonica GN=DUR3 PE=1 SV=1//0
Si035408m.g	GO:1902578//GO:0006810//GO:0071705//GO:0015672//GO:0015696//GO:0006811//GO:0051179//GO:0044765//GO:0044699//GO:0051234//GO:0008150//GO:0006812	single-organism localization//transport//nitrogen compound transport//monovalent inorganic cation transport//ammonium transport//ion transport//localization//single-organism transport//single-organism process//establishment of localization//biological_process//cation transport	GO:0005575//GO:0016020	cellular_component//membrane	GO:0022892//GO:0015077//GO:0003674//GO:0022890//GO:0008519//GO:0022891//GO:0005215//GO:0008324//GO:0015075//GO:0022857	substrate-specific transporter activity//monovalent inorganic cation transmembrane transporter activity//molecular_function//inorganic cation transmembrane transporter activity//ammonium transmembrane transporter activity//substrate-specific transmembrane transporter activity//transporter activity//cation transmembrane transporter activity//ion transmembrane transporter activity//transmembrane tr…	K03320 ammonium transporter, Amt family | (RefSeq) ammonium transporter 3 member 2	http://www.genome.jp/dbget-bin/www_bget?sita:101781054	AMT32_ORYSJ Ammonium transporter 3 member 2 OS=Oryza sativa subsp. japonica GN=AMT3-2 PE=2 SV=1//0
Si007601m.g	GO:1902578//GO:0006810//GO:0042493//GO:0050896//GO:0006855//GO:0015893//GO:0044765//GO:0051179//GO:0044699//GO:0055085//GO:0042221//GO:0009987//GO:0008150//GO:0051234//GO:0044763	single-organism localization//transport//response to drug//response to stimulus//drug transmembrane transport//drug transport//single-organism transport//localization//single-organism process//transmembrane transport//response to chemical//cellular process//biological_process//establishment of localization//single-organism cellular process	GO:0005575//GO:0016020	cellular_component//membrane	GO:0003674//GO:0015297//GO:0090484//GO:0015238//GO:0022804//GO:0015291//GO:0005215//GO:0022857	molecular_function//antiporter activity//drug transporter activity//drug transmembrane transporter activity//active transmembrane transporter activity//secondary active transmembrane transporter activity//transporter activity//transmembrane transporter activity	K03327 multidrug resistance protein, MATE family | (RefSeq) protein DETOXIFICATION 16	http://www.genome.jp/dbget-bin/www_bget?sita:101762297	ALF5_ARATH MATE efflux family protein ALF5 OS=Arabidopsis thaliana GN=ALF5 PE=2 SV=1//2.32389e-08
Si009671m.g	GO:1902578//GO:0006810//GO:0044765//GO:0051179//GO:0044699//GO:0055085//GO:0008150//GO:0009987//GO:0051234//GO:0044763	single-organism localization//transport//single-organism transport//localization//single-organism process//transmembrane transport//biological_process//cellular process//establishment of localization//single-organism cellular process	GO:0044425//GO:0005575//GO:0016021//GO:0016020//GO:0031224	membrane part//cellular_component//integral component of membrane//membrane//intrinsic component of membrane	--	--	no KO assigned | (RefSeq) protein NUCLEAR FUSION DEFECTIVE 4-like	http://www.genome.jp/dbget-bin/www_bget?sita:101772491	NFD4_ARATH Protein NUCLEAR FUSION DEFECTIVE 4 OS=Arabidopsis thaliana GN=NFD4 PE=3 SV=1//2.205e-07
Si005982m.g	GO:1902578//GO:0006810//GO:0044765//GO:0051179//GO:0044699//GO:0055085//GO:0008150//GO:0009987//GO:0051234//GO:0044763	single-organism localization//transport//single-organism transport//localization//single-organism process//transmembrane transport//biological_process//cellular process//establishment of localization//single-organism cellular process	--	--	--	--	no KO assigned | (RefSeq) oligopeptide transporter 7	http://www.genome.jp/dbget-bin/www_bget?sita:101772679	OPT7_ARATH Oligopeptide transporter 7 OS=Arabidopsis thaliana GN=OPT7 PE=2 SV=1//0
Si036352m.g	GO:0044710//GO:0071704//GO:0044283//GO:0044238//GO:0044699//GO:0006807//GO:0019752//GO:0044237//GO:0009084//GO:0006520//GO:1901605//GO:0009987//GO:0008150//GO:0006082//GO:0044763//GO:0009058//GO:1901576//GO:0043436//GO:1901607//GO:0009064//GO:0008152//GO:0016053//GO:0044711//GO:1901564//GO:0044249//GO:0046394//GO:1901566//GO:0006541//GO:0006542//GO:0008652//GO:0044281	single-organism metabolic process//organic substance metabolic process//small molecule biosynthetic process//primary metabolic process//single-organism process//nitrogen compound metabolic process//carboxylic acid metabolic process//cellular metabolic process//glutamine family amino acid biosynthetic process//cellular amino acid metabolic process//alpha-amino acid metabolic process//cellular proc…	--	--	GO:0016880//GO:0003824//GO:0016874//GO:0003674//GO:0016211//GO:0016879//GO:0004356	acid-ammonia (or amide) ligase activity//catalytic activity//ligase activity//molecular_function//ammonia ligase activity//ligase activity, forming carbon-nitrogen bonds//glutamate-ammonia ligase activity	K01915 glutamine synthetase [EC:6.3.1.2] | (RefSeq) glutamine synthetase root isozyme 5	http://www.genome.jp/dbget-bin/www_bget?sita:101757176	GLNA5_MAIZE Glutamine synthetase root isozyme 5 OS=Zea mays GN=GS1-5 PE=2 SV=2//0
Si037985m.g	GO:0044710//GO:0044699//GO:0008150//GO:0008152//GO:0008283//GO:0055114	single-organism metabolic process//single-organism process//biological_process//metabolic process//cell proliferation//oxidation-reduction process	GO:0005576//GO:0005575	extracellular region//cellular_component	GO:0022890//GO:0016679//GO:0022891//GO:0015078//GO:0008324//GO:0003824//GO:0005215//GO:0016681//GO:0008121//GO:0015075//GO:0022857//GO:0022892//GO:0008083//GO:0005102//GO:0015077//GO:0005515//GO:0003674//GO:0016491//GO:0005488	inorganic cation transmembrane transporter activity//oxidoreductase activity, acting on diphenols and related substances as donors//substrate-specific transmembrane transporter activity//hydrogen ion transmembrane transporter activity//cation transmembrane transporter activity//catalytic activity//transporter activity//oxidoreductase activity, acting on diphenols and related substances as donors,…	no KO assigned | (RefSeq) phytosulfokines 2-like	http://www.genome.jp/dbget-bin/www_bget?sita:101778792	-//-
Si032784m.g	GO:0044710//GO:0044699//GO:0008150//GO:0008152//GO:0055114	single-organism metabolic process//single-organism process//biological_process//metabolic process//oxidation-reduction process	--	--	GO:0046914//GO:0003824//GO:0005507//GO:0043167//GO:0046872//GO:0043169//GO:0003674//GO:0016491//GO:0005488	transition metal ion binding//catalytic activity//copper ion binding//ion binding//metal ion binding//cation binding//molecular_function//oxidoreductase activity//binding	no KO assigned | (RefSeq) L-ascorbate oxidase	http://www.genome.jp/dbget-bin/www_bget?sita:101753736	ASO_CUCPM L-ascorbate oxidase OS=Cucurbita pepo var. melopepo PE=1 SV=1//0
Si029541m.g	GO:0044710//GO:0044699//GO:0008150//GO:0008152//GO:0055114	single-organism metabolic process//single-organism process//biological_process//metabolic process//oxidation-reduction process	--	--	GO:0046906//GO:0046914//GO:0003824//GO:1901363//GO:0097159//GO:0043167//GO:0005506//GO:0046872//GO:0020037//GO:0043169//GO:0003674//GO:0016705//GO:0005488//GO:0016491	tetrapyrrole binding//transition metal ion binding//catalytic activity//heterocyclic compound binding//organic cyclic compound binding//ion binding//iron ion binding//metal ion binding//heme binding//cation binding//molecular_function//oxidoreductase activity, acting on paired donors, with incorporation or reduction of molecular oxygen//binding//oxidoreductase activity	no KO assigned | (RefSeq) cytochrome P450 76M5-like	http://www.genome.jp/dbget-bin/www_bget?sita:101774126	C76M5_ORYSJ Cytochrome P450 76M5 OS=Oryza sativa subsp. japonica GN=CYP76M5 PE=1 SV=1//1.82974e-140
Si016999m.g	GO:0044710//GO:0044699//GO:0008150//GO:0008152//GO:0055114	single-organism metabolic process//single-organism process//biological_process//metabolic process//oxidation-reduction process	--	--	GO:0046906//GO:0003824//GO:0004096//GO:1901363//GO:0097159//GO:0016209//GO:0020037//GO:0004601//GO:0003674//GO:0016684//GO:0005488//GO:0016491	tetrapyrrole binding//catalytic activity//catalase activity//heterocyclic compound binding//organic cyclic compound binding//antioxidant activity//heme binding//peroxidase activity//molecular_function//oxidoreductase activity, acting on peroxide as acceptor//binding//oxidoreductase activity	K03781 catalase [EC:1.11.1.6] | (RefSeq) catalase isozyme 3	http://www.genome.jp/dbget-bin/www_bget?sita:101775718	CATA3_MAIZE Catalase isozyme 3 OS=Zea mays GN=CAT3 PE=2 SV=2//0
Si014417m.g	GO:0044710//GO:0044699//GO:0008150//GO:0008152//GO:0055114	single-organism metabolic process//single-organism process//biological_process//metabolic process//oxidation-reduction process	--	--	GO:0045735//GO:0016702//GO:0003824//GO:0051213//GO:0016701//GO:0010309//GO:0003674//GO:0016491	nutrient reservoir activity//oxidoreductase activity, acting on single donors with incorporation of molecular oxygen, incorporation of two atoms of oxygen//catalytic activity//dioxygenase activity//oxidoreductase activity, acting on single donors with incorporation of molecular oxygen//acireductone dioxygenase [iron(II)-requiring] activity//molecular_function//oxidoreductase activity	no KO assigned | (RefSeq) putative germin-like protein 12-4	http://www.genome.jp/dbget-bin/www_bget?sita:101752483	GL124_ORYSJ Putative germin-like protein 12-4 OS=Oryza sativa subsp. japonica GN=Os12g0155000 PE=3 SV=2//2.95178e-127
Si013917m.g	GO:0044710//GO:0044699//GO:0008150//GO:0008152//GO:0055114	single-organism metabolic process//single-organism process//biological_process//metabolic process//oxidation-reduction process	--	--	GO:0003824//GO:0003674//GO:0016491	catalytic activity//molecular_function//oxidoreductase activity	no KO assigned | (RefSeq) 2'-deoxymugineic-acid 2'-dioxygenase-like	http://www.genome.jp/dbget-bin/www_bget?sita:101785167	IDS3_HORVU 2&apos;-deoxymugineic-acid 2&apos;-dioxygenase OS=Hordeum vulgare GN=IDS3 PE=1 SV=3//1.81962e-53
Si026150m.g	GO:0044710//GO:0044699//GO:0008150//GO:0008152//GO:0055114	single-organism metabolic process//single-organism process//biological_process//metabolic process//oxidation-reduction process	--	--	GO:0046914//GO:0003824//GO:0005507//GO:0043167//GO:0046872//GO:0003674//GO:0043169//GO:0005488//GO:0016491	transition metal ion binding//catalytic activity//copper ion binding//ion binding//metal ion binding//molecular_function//cation binding//binding//oxidoreductase activity	K05909 laccase [EC:1.10.3.2] | (RefSeq) laccase-19	http://www.genome.jp/dbget-bin/www_bget?sita:101779436	LAC19_ORYSJ Laccase-19 OS=Oryza sativa subsp. japonica GN=LAC19 PE=2 SV=1//0
Si001933m.g	GO:0044710//GO:0044699//GO:0008150//GO:0008152//GO:0055114	single-organism metabolic process//single-organism process//biological_process//metabolic process//oxidation-reduction process	--	--	GO:0048037//GO:0036094//GO:0043168//GO:0032553//GO:0003824//GO:0097367//GO:0097159//GO:1901363//GO:0043167//GO:0003674//GO:0000166//GO:0005488//GO:0050662//GO:0010181//GO:1901265//GO:0016491	cofactor binding//small molecule binding//anion binding//ribonucleotide binding//catalytic activity//carbohydrate derivative binding//organic cyclic compound binding//heterocyclic compound binding//ion binding//molecular_function//nucleotide binding//binding//coenzyme binding//FMN binding//nucleoside phosphate binding//oxidoreductase activity	K05894 12-oxophytodienoic acid reductase [EC:1.3.1.42] | (RefSeq) putative 12-oxophytodienoate reductase 11	http://www.genome.jp/dbget-bin/www_bget?sita:101763536	OPR11_ORYSJ Putative 12-oxophytodienoate reductase 11 OS=Oryza sativa subsp. japonica GN=OPR11 PE=2 SV=1//1.54481e-171
Si006881m.g	GO:0044710//GO:0044699//GO:0008150//GO:0006979//GO:0050896//GO:0008152//GO:0055114//GO:0006950	single-organism metabolic process//single-organism process//biological_process//response to oxidative stress//response to stimulus//metabolic process//oxidation-reduction process//response to stress	--	--	GO:0046906//GO:0003824//GO:1901363//GO:0097159//GO:0016209//GO:0020037//GO:0003674//GO:0004601//GO:0016684//GO:0005488//GO:0016491	tetrapyrrole binding//catalytic activity//heterocyclic compound binding//organic cyclic compound binding//antioxidant activity//heme binding//molecular_function//peroxidase activity//oxidoreductase activity, acting on peroxide as acceptor//binding//oxidoreductase activity	K00430 peroxidase [EC:1.11.1.7] | (RefSeq) peroxidase 1-like	http://www.genome.jp/dbget-bin/www_bget?sita:101771343	PER1_ORYSJ Peroxidase 1 OS=Oryza sativa subsp. japonica GN=PRX74 PE=2 SV=2//5.19889e-134
Si036810m.g	GO:1902589//GO:0008150//GO:0009987//GO:0006869//GO:0006996//GO:0010876//GO:0051234//GO:0071840//GO:0044763//GO:0051179//GO:0042157//GO:0044238//GO:0030031//GO:0044765//GO:0071704//GO:0044699//GO:0043170//GO:0022607//GO:0016043//GO:0044780//GO:0044085//GO:0071702//GO:1902578//GO:0070925//GO:0044781//GO:0006810//GO:0008152//GO:0019538//GO:0030030//GO:0033036	single-organism organelle organization//biological_process//cellular process//lipid transport//organelle organization//lipid localization//establishment of localization//cellular component organization or biogenesis//single-organism cellular process//localization//lipoprotein metabolic process//primary metabolic process//cell projection assembly//single-organism transport//organic substance metab…	GO:0005576//GO:0005575	extracellular region//cellular_component	GO:0005488//GO:0005515//GO:0003674//GO:0008289	binding//protein binding//molecular_function//lipid binding	K00799 glutathione S-transferase [EC:2.5.1.18] | (RefSeq) glutathione S-transferase T1	http://www.genome.jp/dbget-bin/www_bget?sita:101782260	GSTT1_ARATH Glutathione S-transferase T1 OS=Arabidopsis thaliana GN=GSTT1 PE=2 SV=1//1.13161e-102
Si001105m.g	GO:0044699//GO:0008150//GO:0044767//GO:0007275//GO:0032501//GO:0044707//GO:0032502	single-organism process//biological_process//single-organism developmental process//multicellular organismal development//multicellular organismal process//single-multicellular organism process//developmental process	GO:0044464//GO:0030312//GO:0005623//GO:0042600//GO:0071944//GO:0005575	cell part//external encapsulating structure//cell//chorion//cell periphery//cellular_component	GO:0005515//GO:0003674//GO:0005488	protein binding//molecular_function//binding	K14508 regulatory protein NPR1 | (RefSeq) regulatory protein NPR5-like	http://www.genome.jp/dbget-bin/www_bget?sita:101765438	NPR5_ARATH Regulatory protein NPR5 OS=Arabidopsis thaliana GN=NPR5 PE=1 SV=1//0
Si018774m.g	GO:0044699//GO:0007154//GO:0065007//GO:0023052//GO:0044700//GO:0044763//GO:0008150//GO:0009987//GO:0050794//GO:0050896//GO:0007165//GO:0050789//GO:0051716	single-organism process//cell communication//biological regulation//signaling//single organism signaling//single-organism cellular process//biological_process//cellular process//regulation of cellular process//response to stimulus//signal transduction//regulation of biological process//cellular response to stimulus	GO:0005576//GO:0005578//GO:0031012//GO:0044421//GO:0005575	extracellular region//proteinaceous extracellular matrix//extracellular matrix//extracellular region part//cellular_component	GO:0043167//GO:0003674//GO:0043169//GO:0005515//GO:0046872//GO:0005488//GO:0005509	ion binding//molecular_function//cation binding//protein binding//metal ion binding//binding//calcium ion binding	K06268 serine/threonine-protein phosphatase 2B regulatory subunit | (RefSeq) calcineurin B-like protein 7	http://www.genome.jp/dbget-bin/www_bget?sita:101783259	CNBL7_ORYSJ Calcineurin B-like protein 7 OS=Oryza sativa subsp. japonica GN=CBL7 PE=2 SV=1//9.72931e-84
Si022262m.g	GO:0044699//GO:0007154//GO:0023052//GO:0065007//GO:0044763//GO:0044700//GO:0008150//GO:0009987//GO:0050794//GO:0050896//GO:0007165//GO:0035556//GO:0051716//GO:0050789	single-organism process//cell communication//signaling//biological regulation//single-organism cellular process//single organism signaling//biological_process//cellular process//regulation of cellular process//response to stimulus//signal transduction//intracellular signal transduction//cellular response to stimulus//regulation of biological process	--	--	--	--	no KO assigned | (RefSeq) cysteine-rich repeat secretory protein 55-like	http://www.genome.jp/dbget-bin/www_bget?sita:101768493	CRR55_ARATH Cysteine-rich repeat secretory protein 55 OS=Arabidopsis thaliana GN=CRRSP55 PE=2 SV=1//5.14278e-46
Si040196m.g	GO:0044699//GO:0045184//GO:0009306//GO:0051649//GO:0044765//GO:0046903//GO:0051179//GO:0044763//GO:0009987//GO:0008150//GO:0051234//GO:0006810//GO:0015031//GO:0008104//GO:0033036//GO:0032940//GO:1902578//GO:0071702//GO:0051641	single-organism process//establishment of protein localization//protein secretion//establishment of localization in cell//single-organism transport//secretion//localization//single-organism cellular process//cellular process//biological_process//establishment of localization//transport//protein transport//protein localization//macromolecule localization//secretion by cell//single-organism localiz…	GO:0031224//GO:0016021//GO:0016020//GO:0044425//GO:0005575	intrinsic component of membrane//integral component of membrane//membrane//membrane part//cellular_component	GO:0022891//GO:0036094//GO:0015405//GO:0008565//GO:0043167//GO:1901363//GO:0097159//GO:0022857//GO:0008320//GO:0022884//GO:0015399//GO:0015450//GO:0005215//GO:0043169//GO:0003674//GO:0022892//GO:0046872//GO:0005488//GO:0022804//GO:1901265//GO:0000166	substrate-specific transmembrane transporter activity//small molecule binding//P-P-bond-hydrolysis-driven transmembrane transporter activity//protein transporter activity//ion binding//heterocyclic compound binding//organic cyclic compound binding//transmembrane transporter activity//protein transmembrane transporter activity//macromolecule transmembrane transporter activity//primary active trans…	--	--	ALA1_ARATH Phospholipid-transporting ATPase 1 OS=Arabidopsis thaliana GN=ALA1 PE=2 SV=1//0
[truncated: 37 more rows]

## Sheet: subcluster 2
Gene_id	biological_process	biological_process_description	cellular_component	cellular_component_description	molecular_function	molecular_function_description	KEGG AnnotInfo	KEGG url	Gene Name	Blast swiss prot
[truncated: 427 more rows]

[truncated: 6 more sheets: subcluster 3, Subcluster 4, Subcluster 5, Subcluster 6, Subcluster 7, Subcluster 8]
