# Supplementary material for: Integrative analyses of transcriptomics and metabolomics upon seed germination of foxtail millet in response to salinity
Source: Sci Rep. 2020 Aug 12;10:13660. doi: 10.1038/s41598-020-70520-1 (PMC7423953; doi:10.1038/s41598-020-70520-1)
Supplement: Supplementary file 12 — Supplementary Table S11. [file 41598_2020_70520_MOESM12_ESM.xlsx]

## Sheet: genes
gene ID	An04T_readcount(An04T vs An04C)	An04C_readcount(An04T vs An04C)	log2FoldChange(An04NTRvsAn04CKR)	pval(An04T vs An04C)	padj(An04T vs An04C)	significant(An04T vs An04C)	YG2C_readcount(YG2C vs An04C)	An04C_readcount(YG2C vs An04C)	log2FoldChange(YG2CKRvsAn04CKR)	pval(YG2C vs An04C)	padj(YG2C vs An04C)	significant(YG2C vs An04C)	YG2T_readcount(YG2T vs An04T)	An04T_readcount(YG2T vs An04T)	log2FoldChange(YG2T vs An04T)	pval(YG2T vs An04T)	padj(YG2T vs An04T)	significant(YG2T vs An04T)	YG2T_readcount(YG2T vs YG2C)	YG2C_readcount(YG2T vs YG2C)	log2FoldChange(YG2T vs YG2C)	pval(YG2T vs YG2C)	padj(YG2T vs YG2C)	significant(YG2T vs YG2C)	gene.Blast swiss prot
Sensing and signaling related DEGs
Si024243m.g	161.764	79.1591	1.0311	4.82e-05	0.00013878	UP	31.1219	81.6869	-1.3922	4.26e-05	0.00065532		339.027	128.859	1.3956	0.0032673	0.018872		349.64	24.742	3.8208	1.3e-08	1.48e-07		CNGC4_ARATH Cyclic nucleotide-gated ion channel 4 OS=Arabidopsis thaliana GN=CNGC4 PE=2 SV=2//0
Si024703m.g	77.2627	314.502	-2.0252	4e-22	5.18e-21	DOWN	284.27	324.527	-0.19108	0.41283	0.7763	FALSE	146.219	61.5012	1.2494	1.88e-07	3.4e-06		150.773	226.341	-0.58612	0.031376	0.078894	FALSE	NCED1_MAIZE 9-cis-epoxycarotenoid dioxygenase 1, chloroplastic OS=Zea mays GN=VP14 PE=1 SV=2//0
Si018378m.g	357.881	223.614	0.67847	0.00026761	0.00069353	UP	111.518	230.757	-1.0491	6.65e-05	0.00095985		246.827	284.891	-0.20691	0.42247	0.6945	FALSE	254.111	88.5584	1.5208	0.00013917	0.00071092		PYL2_ARATH Abscisic acid receptor PYL2 OS=Arabidopsis thaliana GN=PYL2 PE=1 SV=1//3.10827e-67
Si008300m.g	230.838	104.825	1.1389	0.028834	0.052139	假	35.2163	108.168	-1.619	4.72e-07	1.16e-05		145.182	184.068	-0.34237	0.49012	0.75362	FALSE	149.533	27.9121	2.4215	3.16e-13	6.64e-12		PYL2_ARATH Abscisic acid receptor PYL2 OS=Arabidopsis thaliana GN=PYL2 PE=1 SV=1//4.75053e-62
Si023269m.g	1105.6	518.893	1.0913	0.00043128	0.0010839	UP	564.871	535.51	0.077008	0.74335	0.97662	FALSE	1712.89	880.878	0.95941	1.48e-07	2.74e-06		1766.01	449.561	1.9739	1.46e-15	4.08e-14		PYL4_ARATH Abscisic acid receptor PYL4 OS=Arabidopsis thaliana GN=PYL4 PE=1 SV=1//3.74268e-39
Si023264m.g	9108.44	3410.66	1.4172	1.87e-19	1.99e-18	UP	5401.85	3519.28	0.61817	0.0041593	0.03243		8191.88	7251.28	0.17596	0.24026	0.48722	FALSE	8443.33	4296.29	0.97472	3.17e-05	0.0001895		PYL8_ARATH Abscisic acid receptor PYL8 OS=Arabidopsis thaliana GN=PYL8 PE=1 SV=1//2.26002e-88
Si022243m.g	271.889	38.0695	2.8363	5.09e-20	5.66e-19	UP	69.9839	39.2773	0.83333	0.1684	0.48081	FALSE	290.371	216.349	0.42454	0.029576	0.10875	FALSE	299.426	55.5606	2.4301	1.37e-16	4.28e-15		P2C08_ORYSJ Probable protein phosphatase 2C 8 OS=Oryza sativa subsp. japonica GN=Os01g0656200 PE=2 SV=1//5.81841e-116
Si001708m.g	3495.54	2652.26	0.3983	0.094846	0.15172	假	3145.61	2736.71	0.2009	0.43764	0.79949	FALSE	5075.27	2784.62	0.86601	2.32e-08	4.91e-07		5230.45	2502.65	1.0635	5.73e-06	4.01e-05		P2C09_ORYSJ Probable protein phosphatase 2C 9 OS=Oryza sativa subsp. japonica GN=Os01g0846300 PE=2 SV=1//1.4409e-137
Si024397m.g	198.339	14.4835	3.7755	3.58e-19	3.72e-18	UP	12.9061	14.9366	-0.2108	0.8101	1	FALSE	109.737	158.013	-0.526	0.12696	0.31637	FALSE	113.003	10.2944	3.4564	1.11e-09	1.49e-08		P2C46_ORYSJ Putative protein phosphatase 2C 46 OS=Oryza sativa subsp. japonica GN=Os05g0111800 PE=3 SV=2//0
Si013648m.g	54.5047	19.6291	1.4734	1.2e-05	3.76e-05	UP	30.1132	20.2449	0.57284	0.3182	0.68395	FALSE	48.2026	43.3458	0.15322	0.69597	0.9063	FALSE	49.7242	23.862	1.0592	0.011231	0.033293		P2C49_ORYSJ Probable protein phosphatase 2C 49 OS=Oryza sativa subsp. japonica GN=Os05g0457200 PE=3 SV=1//1.19388e-57
Si024914m.g	409.115	212.719	0.94356	0.0043953	0.0093774	UP	134.975	219.541	-0.7018	0.0064762	0.04645		697.37	325.998	1.0971	2.13e-10	6.3e-09		718.897	107.365	2.7433	2.06e-24	1.44e-22		P2C49_ORYSJ Probable protein phosphatase 2C 49 OS=Oryza sativa subsp. japonica GN=Os05g0457200 PE=3 SV=1//1.33871e-123
Si010073m.g	46.6378	8.15069	2.5165	3.2e-06	1.08e-05	UP	23.2906	8.4016	1.471	0.006647	0.04736		96.0995	37.172	1.3703	4.73e-07	7.92e-06		99.0913	18.4929	2.4218	8.22e-11	1.27e-09		P2C68_ORYSJ Probable protein phosphatase 2C 68 OS=Oryza sativa subsp. japonica GN=Os09g0325700 PE=2 SV=2//4.83345e-69
Si036041m.g	336.919	61.9365	2.4435	1.08e-30	2.4e-29	UP	199.414	63.9124	1.6416	2.89e-05	0.00046532		346.98	268.153	0.37179	0.044041	0.14673	FALSE	357.624	158.53	1.1737	8.97e-06	6.03e-05		SAPK1_ORYSJ Serine/threonine-protein kinase SAPK1 OS=Oryza sativa subsp. japonica GN=SAPK1 PE=1 SV=1//0
Si036309m.g	1480.46	706.576	1.0671	3.7e-11	2.09e-10	UP	578.421	729.019	-0.33384	0.13477	0.41847	FALSE	1082.87	1177.7	-0.12111	0.41953	0.69172	FALSE	1116.58	460.408	1.2781	2.01e-07	1.87e-06		SAPKA_ORYSJ Serine/threonine-protein kinase SAPK10 OS=Oryza sativa subsp. japonica GN=SAPK10 PE=2 SV=1//8.39596e-35
Si026386m.g	76.6012	19.3478	1.9852	2.79e-10	1.45e-09	UP	5.99579	19.968	-1.7357	0.0043233	0.033411		27.3232	60.9383	-1.1572	0.00033612	0.0027462		28.1572	4.79155	2.5549	1.45e-05	9.34e-05		CDPK_SOYBN Calcium-dependent protein kinase SK5 OS=Glycine max PE=1 SV=1//0
Si016805m.g	53.5362	14.4916	1.8853	1.93e-07	7.52e-07	UP	19.8743	14.949	0.41086	0.43234	0.79435	FALSE	50.13	42.6247	0.23398	0.46821	0.73654	FALSE	51.7018	15.7838	1.7118	7.14e-05	0.00039234		CDPK5_SOLTU Calcium-dependent protein kinase 5 OS=Solanum tuberosum GN=CPK5 PE=2 SV=1//0
Si029029m.g	253.157	61.3216	2.0456	1.3e-20	1.51e-19	UP	85.8573	63.2705	0.44041	0.15287	0.45195	FALSE	161.605	201.565	-0.31877	0.14285	0.34324	FALSE	166.452	68.2184	1.2869	1.45e-05	9.34e-05		YODA_ARATH Mitogen-activated protein kinase kinase kinase YODA OS=Arabidopsis thaliana GN=YDA PE=1 SV=1//1.0016e-96
Si016544m.g	369.526	78.8546	2.2284	9.53e-28	1.77e-26	UP	192.239	81.3703	1.2403	9.77e-06	0.00017717		385.692	294.049	0.39139	0.03142	0.114	FALSE	397.38	152.956	1.3774	1.57e-07	1.49e-06		YODA_ARATH Mitogen-activated protein kinase kinase kinase YODA OS=Arabidopsis thaliana GN=YDA PE=1 SV=1//2.60107e-120
Si039013m.g	3217.18	917.95	1.8093	2.73e-05	8.15e-05	UP	1006.93	947.224	0.08819	0.79775	0.99667	FALSE	2760.02	2564.15	0.1062	0.66753	0.88526	FALSE	2846.29	802.201	1.827	1.09e-11	1.91e-10		ANP1_ARATH Mitogen-activated protein kinase kinase kinase ANP1 OS=Arabidopsis thaliana GN=ANP1 PE=1 SV=2//2.37575e-54
Si019416m.g	9.37419	1.51217	2.6321	0.0042108	0.0090227	UP	1.39106	1.56124	-0.16651	1	1	FALSE	13.5392	7.46128	0.85965	0.28868	0.55151	FALSE	13.9905	1.10292	3.665	0.005779	0.018829		M3K1_ARATH Mitogen-activated protein kinase kinase kinase 1 OS=Arabidopsis thaliana GN=MEKK1 PE=1 SV=2//4.66656e-20
Si031963m.g	6.56845	2.12108	1.6308	0.39167	0.51316	假	6.00944	2.19167	1.4552	0.18579	0.51149	FALSE	26.6371	5.25485	2.3417	4.34e-06	5.83e-05		27.4553	4.80226	2.5153	2.27e-05	0.00013961		M2K9_ARATH Mitogen-activated protein kinase kinase 9 OS=Arabidopsis thaliana GN=MKK9 PE=1 SV=1//1.28364e-42
Si005153m.g	3044.61	984.783	1.6284	1.03e-05	3.23e-05	UP	1394.84	1016.09	0.45708	0.28477	0.64704	FALSE	4713.94	2426.16	0.95826	8.16e-07	1.3e-05		4860.04	1110.29	2.13	2.92e-18	1.11e-16		MKKA_DICDI Mitogen-activated protein kinase kinase kinase A OS=Dictyostelium discoideum GN=mkkA PE=1 SV=2//4.44654e-51
Si021664m.g	601.428	1133.23	-0.91398	3.54e-08	1.5e-07	DOWN	1284.84	1169.16	0.13612	0.54583	0.87701	FALSE	428.543	478.452	-0.15894	0.35925	0.63098	FALSE	441.596	1022.16	-1.2108	9.29e-07	7.66e-06		MPK10_ORYSJ Mitogen-activated protein kinase 10 OS=Oryza sativa subsp. japonica GN=MPK10 PE=2 SV=2//0
Si000725m.g	2268.9	4369.04	-0.94533	1.97e-09	9.45e-09	DOWN	3182.3	4507.89	-0.50238	0.019146	0.10772	FALSE	1091.27	1804.73	-0.72578	7.13e-06	9.1e-05		1124.45	2530.67	-1.1703	9.94e-07	8.16e-06		MPK10_ORYSJ Mitogen-activated protein kinase 10 OS=Oryza sativa subsp. japonica GN=MPK10 PE=2 SV=2//0
Si006708m.g	1953.48	3387.73	-0.79427	5.04e-07	1.87e-06	DOWN	4054.05	3495.22	0.21398	0.32423	0.69081	FALSE	1278.37	1553.87	-0.28156	0.073857	0.21463	FALSE	1317.72	3224.65	-1.2911	6.05e-08	6.22e-07		MPK4_ORYSJ Mitogen-activated protein kinase 4 OS=Oryza sativa subsp. japonica GN=MPK4 PE=2 SV=1//0
Si021560m.g	1019.58	5925.64	-2.539	5.37e-54	3.75e-52	DOWN	5392.78	6113.86	-0.18105	0.39242	0.75872	FALSE	428.095	811.405	-0.92249	1.1e-07	2.08e-06		440.98	4292.23	-3.2829	8.39e-12	1.5e-10		MPK7_ORYSJ Mitogen-activated protein kinase 7 OS=Oryza sativa subsp. japonica GN=MPK7 PE=2 SV=1//0
Si000788m.g	1944.41	3664.03	-0.9141	7.35e-09	3.34e-08	DOWN	4124.43	3780.34	0.12568	0.56458	0.89009	FALSE	1117.41	1546.66	-0.469	0.003664	0.020689		1151.33	3280.01	-1.5104	3.35e-10	4.77e-09		MPK8_ORYSJ Mitogen-activated protein kinase 8 OS=Oryza sativa subsp. japonica GN=MPK8 PE=2 SV=2//0
Transcription factors
Si003841m.g	54.0614	113.608	-1.0714	1.16e-05	3.63e-05	DOWN	120.112	117.241	0.034904	0.93658	1	FALSE	214.842	43.0923	2.3178	1.53e-09	3.96e-08		221.585	95.7539	1.2105	0.0020107	0.0075699		MYB05_ANTMA Myb-related protein 305 OS=Antirrhinum majus GN=MYB305 PE=2 SV=1//1.99825e-50
Si030560m.g	114.189	26.2856	2.1191	2.12e-08	9.2e-08	UP	158.026	27.1198	2.5427	4.98e-16	4.73e-14		512.246	90.9872	2.4931	0.00027527	0.0023155		527.058	125.682	2.0682	0.0011236	0.0045324		MYB06_ANTMA Myb-related protein 306 OS=Antirrhinum majus GN=MYB306 PE=2 SV=1//6.40949e-81
Si008086m.g	13.7704	9.65073	0.51286	0.35286	0.47144	假	7.7945	9.94566	-0.35161	0.73613	0.9755	FALSE	22.0108	10.9442	1.008	0.043515	0.14557	FALSE	22.686	6.19655	1.8723	0.0017278	0.0066223		MYB39_ARATH Transcription factor MYB39 OS=Arabidopsis thaliana GN=MYB39 PE=2 SV=1//4.31487e-70
Si012017m.g	17.0051	6.04164	1.493	0.012532	0.024525	UP	14.8048	6.233	1.2481	0.081685	0.30207	FALSE	59.9885	13.5586	2.1455	1.35e-08	2.95e-07		61.7717	11.772	2.3916	1.79e-08	2e-07		MYB4_ARATH Transcription repressor MYB4 OS=Arabidopsis thaliana GN=MYB4 PE=1 SV=1//2.74869e-84
Si039876m.g	42.2509	24.1606	0.80633	0.024621	0.045315	UP	138.198	24.9175	2.4715	5.49e-07	1.34e-05		313.961	33.6543	3.2217	5.16e-12	1.88e-10		323.93	110.147	1.5562	8.47e-05	0.00045628		MYB44_ARATH Transcription factor MYB44 OS=Arabidopsis thaliana GN=MYB44 PE=2 SV=1//2.41816e-31
Si002517m.g	3117.38	416.349	2.9045	4.24e-15	3.29e-14	UP	647.155	429.593	0.59114	0.0092335	0.061619	FALSE	5031.53	2483.64	1.0185	6e-11	1.93e-09		5185.81	514.292	3.3339	7.78e-39	1.82e-36		BH030_ARATH Transcription factor bHLH30 OS=Arabidopsis thaliana GN=BHLH30 PE=1 SV=1//2.34772e-18
Si020208m.g	65.5067	26.2825	1.3175	2.57e-05	7.7e-05	UP	95.5931	27.1214	1.8175	5.43e-05	0.00080763		149.284	52.1528	1.5172	3.84e-10	1.09e-08		153.856	76.0146	1.0172	0.00060128	0.0026054		BH035_ARATH Transcription factor bHLH35 OS=Arabidopsis thaliana GN=BHLH35 PE=2 SV=1//1.79332e-17
Si010736m.g	31.4075	7.25637	2.1138	6.62e-06	2.14e-05	UP	21.6604	7.49248	1.5315	0.006787	0.048166		56.5041	25.0029	1.1763	0.00036404	0.0029369		58.2691	17.232	1.7576	2.1e-05	0.00013059		BH035_ARATH Transcription factor bHLH35 OS=Arabidopsis thaliana GN=BHLH35 PE=2 SV=1//8.99417e-36
Si012213m.g	26.8685	96.1016	-1.8386	2.59e-10	1.35e-09	DOWN	28.5183	99.1733	-1.7981	6.51e-08	1.93e-06		48.137	21.3771	1.1711	0.00085233	0.0061189		49.5926	22.7294	1.1256	0.0051809	0.017148		BH051_ARATH Transcription factor bHLH51 OS=Arabidopsis thaliana GN=BHLH51 PE=2 SV=1//4.32766e-15
Si004720m.g	5.91349	20.2501	-1.7758	0.0012668	0.0029603	DOWN	5.27944	20.8954	-1.9847	0.0012767	0.012219		17.5046	4.71509	1.8924	0.0015969	0.010372		18.0484	4.20604	2.1013	0.0021693	0.0080939		BH083_ARATH Transcription factor bHLH83 OS=Arabidopsis thaliana GN=BHLH83 PE=2 SV=1//1.69192e-42
Si039277m.g	62.9519	9.06793	2.7954	9.05e-14	6.33e-13	UP	9.15861	9.36227	-0.031729	1	1	FALSE	124.773	50.0805	1.317	1.96e-07	3.54e-06		128.539	7.29602	4.1389	1.19e-24	8.49e-23		BH084_ARATH Transcription factor bHLH84 OS=Arabidopsis thaliana GN=BHLH84 PE=2 SV=1//6.35405e-24
Si022274m.g	34.6286	6.03958	2.5194	7.83e-08	3.2e-07	UP	6.89151	6.23209	0.1451	0.89838	1	FALSE	77.6128	27.5428	1.4946	2.6e-05	0.00029021		79.8995	5.45862	3.8716	9.61e-14	2.13e-12		BH087_ARATH Transcription factor bHLH87 OS=Arabidopsis thaliana GN=BHLH87 PE=2 SV=1//2.7256e-29
Si004494m.g	18.2699	7.56085	1.2728	0.015504	0.029754	UP	16.2647	7.80622	1.0591	0.088483	0.3181	FALSE	46.6996	14.5138	1.686	0.00050707	0.0038949		48.0644	12.9644	1.8904	0.000133	0.00068266		BH095_ARATH Transcription factor bHLH95 OS=Arabidopsis thaliana GN=BHLH95 PE=2 SV=2//2.53925e-07
Si032956m.g	3693.9	1941.26	0.92815	1.66e-05	5.1e-05	UP	1892.85	2003.12	-0.081687	0.69956	0.96039	FALSE	7304.9	2942.34	1.3119	1.82e-07	3.3e-06		7534.14	1507.02	2.3217	2.83e-15	7.61e-14		DRE1A_ORYSI Dehydration-responsive element-binding protein 1A OS=Oryza sativa subsp. indica GN=DREB1A PE=3 SV=1//3.29745e-57
Si033773m.g	256.242	219.98	0.22013	0.26594	0.37188	假	175.802	227.016	-0.36884	0.3739	0.74414	FALSE	628.652	203.989	1.6238	3.79e-07	6.49e-06		648.535	140.223	2.2095	4.62e-08	4.87e-07		DRE1A_ORYSI Dehydration-responsive element-binding protein 1A OS=Oryza sativa subsp. indica GN=DREB1A PE=3 SV=1//5.32751e-08
Si030998m.g	3530.63	2391.6	0.56195	0.043164	0.075168	假	2116.74	2467.98	-0.22148	0.41889	0.78135	FALSE	6889.15	2813.14	1.2921	1.33e-07	2.48e-06		7105.1	1685.18	2.076	1.15e-13	2.53e-12		DRE1A_ORYSI Dehydration-responsive element-binding protein 1A OS=Oryza sativa subsp. indica GN=DREB1A PE=3 SV=1//6.24318e-77
Si031001m.g	2304.72	940.536	1.293	2.03e-13	1.38e-12	UP	876.508	970.449	-0.14689	0.49393	0.84275	FALSE	4497.76	1835.22	1.2933	4.23e-05	0.0004463		4640.22	698.29	2.7323	2.09e-11	3.53e-10		DRE1A_ORYSI Dehydration-responsive element-binding protein 1A OS=Oryza sativa subsp. indica GN=DREB1A PE=3 SV=1//7.3949e-78
Si032471m.g	12.4741	1.80858	2.786	0.0031953	0.0069916	UP	3.48892	1.86255	0.9055	0.54785	0.87757	FALSE	29.4914	9.93919	1.5691	0.00052671	0.004025		30.4268	2.76024	3.4625	6.79e-08	6.91e-07		DRE1A_ORYSJ Dehydration-responsive element-binding protein 1A OS=Oryza sativa subsp. japonica GN=DREB1A PE=2 SV=1//4.30696e-45
Si030869m.g	3260.38	3240.42	0.0088589	0.92994	0.99867	假	3256.03	3343.79	-0.038369	0.882	1	FALSE	5238.83	2598.61	1.0115	3.82e-05	0.00040763		5402.13	2589.16	1.061	8.59e-06	5.8e-05		DRE1H_ORYSJ Dehydration-responsive element-binding protein 1H OS=Oryza sativa subsp. japonica GN=DREB1H PE=3 SV=1//2.60592e-58
Si015283m.g	854.017	326.409	1.3876	0.00012308	0.00033468	UP	183.94	336.83	-0.87279	0.00032431	0.0038128		1447.37	680.46	1.0888	0.0031786	0.018432		1493.19	146.458	3.3498	2.44e-11	4.07e-10		DRE1I_ORYSJ Dehydration-responsive element-binding protein 1I OS=Oryza sativa subsp. japonica GN=DREB1I PE=2 SV=1//1.15828e-20
Si032351m.g	4.54684	1.81156	1.3276	0.30274	0.41458	假	4.5863	1.86978	1.2945	0.31269	0.67743	FALSE	12.9532	3.63215	1.8344	0.0071915	0.035866		13.3569	3.66236	1.8667	0.015177	0.043068		EF102_ARATH Ethylene-responsive transcription factor 5 OS=Arabidopsis thaliana GN=ERF5 PE=2 SV=1//3.92649e-21
Si018024m.g	926.374	596.329	0.63549	0.044541	0.077336	假	905.687	615.299	0.55772	0.030917	0.15336	FALSE	1563.33	738.158	1.0826	1.84e-10	5.48e-09		1611.44	720.972	1.1603	1.35e-06	1.08e-05		EF113_ARATH Ethylene-responsive transcription factor ERF113 OS=Arabidopsis thaliana GN=ERF113 PE=2 SV=1//7.22138e-17
Si019270m.g	2.11776	0.907324	1.2228	0.54563	0.66965	假	3.14508	0.935572	1.7492	0.38504	0.75516	FALSE	12.4371	1.68236	2.8861	0.0027109	0.016161		12.7983	2.51416	2.3478	0.010066	0.030273		EF114_ARATH Ethylene-responsive transcription factor ERF114 OS=Arabidopsis thaliana GN=ERF114 PE=1 SV=1//4.19521e-17
Si010967m.g	141.231	42.5999	1.7291	1.21e-05	3.79e-05	UP	104.907	43.9553	1.255	5.57e-05	0.00082597		377.932	112.553	1.7475	6.32e-19	4.49e-17		389.498	83.5505	2.2209	1.04e-15	2.94e-14		EF115_ARATH Ethylene-responsive transcription factor ERF115 OS=Arabidopsis thaliana GN=ERF115 PE=1 SV=1//6.53992e-19
Si007359m.g	71.9337	38.9777	0.88402	0.0019766	0.0044864	UP	20.9997	40.225	-0.93772	0.023079	0.12418	FALSE	143.098	57.248	1.3217	0.0014371	0.0094962		147.28	16.7433	3.1369	2.22e-08	2.45e-07		ERF03_ARATH Ethylene-responsive transcription factor ERF003 OS=Arabidopsis thaliana GN=ERF003 PE=2 SV=1//6.362e-31
Si008587m.g	13.4669	3.62209	1.8945	0.015812	0.030313	UP	2.08898	3.73912	-0.8399	0.56814	0.89254	FALSE	33.0362	10.7075	1.6254	0.0067613	0.034111		34.0887	1.66216	4.3582	2.91e-07	2.64e-06		ERF17_ARATH Ethylene-responsive transcription factor ERF017 OS=Arabidopsis thaliana GN=ERF017 PE=2 SV=1//4.2893e-37
Si039427m.g	1911.07	1561.01	0.2919	0.40292	0.52393	假	1702.56	1610.75	0.079979	0.70064	0.96112	FALSE	3723.48	1523.32	1.2894	1.03e-07	1.96e-06		3835.12	1354.82	1.5012	2.97e-10	4.27e-09		ERF34_ARATH Ethylene-responsive transcription factor ERF034 OS=Arabidopsis thaliana GN=ERF034 PE=2 SV=2//6.3912e-34
Si007144m.g	5.24202	7.26357	-0.47056	0.61308	0.73541	假	4.89397	7.49566	-0.61505	0.50393	0.85284	FALSE	13.7644	4.18318	1.7183	0.0090018	0.042876		14.2005	3.89186	1.8674	0.013436	0.0388		ERF43_ARATH Ethylene-responsive transcription factor ERF043 OS=Arabidopsis thaliana GN=ERF043 PE=2 SV=1//7.05287e-21
Si036821m.g	2169.2	549.746	1.9803	2.21e-24	3.33e-23	UP	585.001	567.189	0.044609	0.87422	1	FALSE	4989.68	1727.41	1.5303	1.28e-14	6.28e-13		5145.39	465.246	3.4672	2.79e-39	6.87e-37		ERF73_ARATH Ethylene-responsive transcription factor ERF073 OS=Arabidopsis thaliana GN=ERF073 PE=2 SV=1//1.05607e-12
Si036118m.g	10946.2	6304.79	0.79591	3.36e-07	1.28e-06	UP	5756.48	6505.71	-0.17652	0.39533	0.76083	FALSE	20460.9	8716.05	1.2311	4.22e-15	2.14e-13		21096.1	4580.78	2.2033	7.79e-20	3.52e-18		ERF73_ARATH Ethylene-responsive transcription factor ERF073 OS=Arabidopsis thaliana GN=ERF073 PE=2 SV=1//3.49457e-14
Ion homeostasis related DEGs
Si013722m.g	6298.39	14329.7	-1.186	4.87e-15	3.76e-14	DOWN	9619.74	14786.4	-0.62021	0.0033585	0.027215		13887.7	5018.74	1.4684	5.72e-21	4.89e-19		14312.1	7658.67	0.90207	9.86e-05	0.00052239		CIPK6_ORYSJ CBL-interacting protein kinase 6 OS=Oryza sativa subsp. japonica GN=CIPK6 PE=2 SV=1//0
Si035799m.g	5852.5	2100.28	1.4785	0.0002704	0.00070027	UP	3126.21	2167.2	0.52858	0.025566	0.13422	FALSE	8300.4	4664.69	0.8314	0.00050043	0.0038516		8558.91	2488.46	1.7822	1.22e-13	2.66e-12		CIPK7_ORYSJ CBL-interacting protein kinase 7 OS=Oryza sativa subsp. japonica GN=CIPK7 PE=2 SV=1//0
Si029714m.g	3243.64	1235.69	1.3923	2.23e-18	2.2e-17	UP	1715.29	1275.09	0.42786	0.054423	0.22926	FALSE	3676.51	2581.43	0.51016	0.01563	0.066561	FALSE	3791.54	1366.51	1.4723	3.16e-07	2.85e-06		CIPKG_ORYSJ CBL-interacting protein kinase 16 OS=Oryza sativa subsp. japonica GN=CIPK16 PE=2 SV=1//0
Si026897m.g	3495.83	525.65	2.7335	7.89e-06	2.52e-05	UP	1626.31	542.368	1.5843	1.64e-12	1.01e-10		6205.4	2787.33	1.1546	4.99e-05	0.00051558		6399.04	1292.23	2.308	5.07e-18	1.88e-16		CML36_ARATH Probable calcium-binding protein CML36 OS=Arabidopsis thaliana GN=CML36 PE=2 SV=1//1.43608e-08
Si011148m.g	3848.34	709.356	2.4397	1.54e-06	5.39e-06	UP	2082.86	731.952	1.5087	2.42e-06	5.15e-05		7636.52	3067.56	1.3158	4.17e-08	8.52e-07		7874.37	1655.78	2.2497	2.75e-20	1.31e-18		CML36_ARATH Probable calcium-binding protein CML36 OS=Arabidopsis thaliana GN=CML36 PE=2 SV=1//5.56988e-09
Si000395m.g	3550.11	1137.78	1.6416	5.05e-11	2.82e-10	UP	2150.61	1174.04	0.87326	0.05897	0.24261	FALSE	7943.74	2827.76	1.4902	3.51e-21	3.05e-19		8184.27	1713.89	2.2556	1.43e-20	6.96e-19		AVP1_ARATH Pyrophosphate-energized vacuolar membrane proton pump 1 OS=Arabidopsis thaliana GN=AVP1 PE=1 SV=1//0
Si001234m.g	403.746	35.0392	3.5264	2.42e-31	5.63e-30	UP	320.291	36.1432	3.1476	2.88e-28	7.17e-26		616.938	321.184	0.94173	1.33e-07	2.49e-06		635.985	254.843	1.3194	1.9e-07	1.78e-06		HKT8_ORYSI Cation transporter HKT8 OS=Oryza sativa subsp. indica GN=HKT8 PE=2 SV=2//1.76155e-169
Si001214m.g	55.8944	267.034	-2.2562	6.95e-24	1.01e-22	DOWN	135.363	275.497	-1.0252	5.13e-05	0.00077004		90.051	44.444	1.0188	0.0053276	0.028177		92.8993	107.805	-0.21468	0.55778	0.7381	FALSE	HKT8_ORYSJ Cation transporter HKT8 OS=Oryza sativa subsp. japonica GN=HKT8 PE=3 SV=1//4.32219e-168
Si000254m.g	2985.18	694.155	2.1045	5.62e-38	1.85e-36	UP	1883.15	716.236	1.3946	2.66e-05	0.00043184		1580.72	2374.85	-0.58725	0.00022673	0.0019452		1629.22	1497.9	0.12124	0.59796	0.77546	FALSE	AKT1_ORYSI Potassium channel AKT1 OS=Oryza sativa subsp. indica GN=AKT1 PE=2 SV=1//0
Si012185m.g	697.289	0.901257	9.5956	1.55e-102	6.73e-100	UP	2.06134	0.926979	1.153	0.66235	0.94841	FALSE	25.2401	554.716	-4.458	2.01e-58	9.41e-56		25.9853	1.62276	4.0012	4.08e-08	4.33e-07		HAK1_ORYSJ Potassium transporter 1 OS=Oryza sativa subsp. japonica GN=HAK1 PE=1 SV=2//0
Si005871m.g	2496.9	1076.03	1.2144	1.63e-14	1.21e-13	UP	1277.75	1110.24	0.20274	0.35992	0.73051	FALSE	1396.41	1986.15	-0.50825	0.0013645	0.0091045		1439.27	1016.18	0.50218	0.035046	0.08635	FALSE	HAK10_ORYSJ Potassium transporter 10 OS=Oryza sativa subsp. japonica GN=HAK10 PE=2 SV=1//2.67897e-46
Si034309m.g	167.194	1.21078	7.1094	7.88e-21	9.24e-20	UP	3.80137	1.24886	1.6059	0.26896	0.62894	FALSE	115.426	133.232	-0.20697	0.52832	0.78874	FALSE	119.001	3.0053	5.3073	1.36e-29	1.54e-27		HAK16_ORYSJ Probable potassium transporter 16 OS=Oryza sativa subsp. japonica GN=HAK16 PE=2 SV=1//0
Si034300m.g	688.917	15.6993	5.4556	5.27e-113	3.66e-110	UP	12.9463	16.1965	-0.32314	0.5878	0.90387	FALSE	127.176	548.236	-2.108	3.68e-27	4.81e-25		130.934	10.2906	3.6694	1.3e-15	3.66e-14		HAK21_ORYSJ Potassium transporter 21 OS=Oryza sativa subsp. japonica GN=HAK21 PE=3 SV=1//2.27326e-32
Si005895m.g	491.194	127.452	1.9463	1.11e-24	1.69e-23	UP	117.168	131.5	-0.16649	0.53941	0.876	FALSE	217.153	390.841	-0.84787	6.18e-06	8.01e-05		223.836	93.2207	1.2637	7.94e-06	5.39e-05		HAK24_ORYSJ Potassium transporter 24 OS=Oryza sativa subsp. japonica GN=HAK24 PE=3 SV=1//0
Si016378m.g	1099.77	545.704	1.011	2.26e-07	8.76e-07	UP	581.474	562.979	0.046633	0.82696	1	FALSE	531.252	874.523	-0.7191	3.02e-05	0.00033109		547.492	462.394	0.24371	0.33036	0.50767	FALSE	HAK25_ORYSJ Potassium transporter 25 OS=Oryza sativa subsp. japonica GN=HAK25 PE=2 SV=1//0
Si000392m.g	591.659	139.58	2.0837	1.03e-20	1.2e-19	UP	484.77	144.016	1.7511	2.25e-08	7.29e-07		478.799	470.584	0.024965	0.93425	1	FALSE	493.513	385.114	0.3578	0.15675	0.28927	FALSE	HAK5_ORYSJ Potassium transporter 5 OS=Oryza sativa subsp. japonica GN=HAK5 PE=2 SV=2//0
Si005846m.g	641.969	1982.67	-1.6269	4.85e-23	6.66e-22	DOWN	1402.4	2045.72	-0.54471	0.011309	0.072272	FALSE	264.579	510.678	-0.94871	1.46e-07	2.69e-06		272.736	1116.92	-2.0339	1.2e-12	2.38e-11		KOR1_ORYSJ Potassium channel KOR1 OS=Oryza sativa subsp. japonica GN=Os06g0250600 PE=2 SV=1//0
Si029437m.g	514.973	107.183	2.2644	6.69e-32	1.61e-30	UP	71.3681	110.555	-0.63142	0.029084	0.14735	FALSE	273.711	409.762	-0.58213	0.0016676	0.010774		281.942	56.7828	2.3119	1.56e-15	4.32e-14		NHX2_ARATH Sodium/hydrogen exchanger 2 OS=Arabidopsis thaliana GN=NHX2 PE=2 SV=2//3.13672e-57
Si021022m.g	562.05	105.41	2.4147	3.2e-36	9.71e-35	UP	97.8799	108.756	-0.15201	0.59136	0.90618	FALSE	296.244	447.238	-0.59426	0.0010766	0.007464		305.308	77.7846	1.9727	2.49e-12	4.74e-11		NHX7_ARATH Sodium/hydrogen exchanger 7 OS=Arabidopsis thaliana GN=NHX7 PE=1 SV=1//0
Si000282m.g	1502.03	2628.34	-0.80724	3.31e-07	1.26e-06	DOWN	3456.66	2711.82	0.35012	0.10444	0.35419	FALSE	841.911	1195.07	-0.50535	0.0021174	0.01317		867.751	2748.9	-1.6635	5.87e-12	1.07e-10		CMTA4_ARATH Calmodulin-binding transcription activator 4 OS=Arabidopsis thaliana GN=CMTA4 PE=1 SV=1//2.05179e-46
Redox homeostasis related DEGs
Si010452m.g	113.371	373.289	-1.7192	4.53e-18	4.38e-17	DOWN	230.667	385.119	-0.73949	0.0020634	0.018238		82.0497	90.1788	-0.13629	0.55951	0.81548	FALSE	84.6043	183.121	-1.114	0.0014971	0.0058361		APX3_ORYSJ Probable L-ascorbate peroxidase 3 OS=Oryza sativa subsp. japonica GN=APX3 PE=3 SV=1//4.59177e-171
Si014193m.g	1888.61	737.933	1.3558	8.02e-17	7.13e-16	UP	822.622	761.376	0.11162	0.61988	0.92476	FALSE	1309.27	1503.3	-0.19937	0.22506	0.46818	FALSE	1349.75	654.003	1.0453	1.63e-05	0.00010395		APX4_ORYSJ Probable L-ascorbate peroxidase 4 OS=Oryza sativa subsp. japonica GN=APX4 PE=2 SV=1//2.73329e-175
Si010652m.g	271.116	779.433	-1.5235	5.81e-18	5.56e-17	DOWN	590.346	804.234	-0.44606	0.049095	0.2126	FALSE	198.651	215.631	-0.11833	0.53738	0.79712	FALSE	204.645	469.447	-1.1978	3.78e-06	2.76e-05		APX6_ORYSJ Probable L-ascorbate peroxidase 6, chloroplastic OS=Oryza sativa subsp. japonica GN=APX6 PE=2 SV=1//0
Si017077m.g	102.214	135.297	-0.40453	0.077421	0.12666	假	134.896	139.564	-0.049086	0.84711	1	FALSE	30.4576	81.3011	-1.4165	1.91e-06	2.8e-05		31.3981	107.303	-1.7729	3.56e-07	3.19e-06		APX8_ORYSJ Probable L-ascorbate peroxidase 8, chloroplastic OS=Oryza sativa subsp. japonica GN=APX8 PE=2 SV=2//0
Si016950m.g	53.2197	423.06	-2.9908	1.37e-43	6.23e-42	DOWN	216.11	436.599	-1.0145	2.22e-05	0.00036939		33.6822	42.3173	-0.32926	0.43785	0.71024	FALSE	34.7468	171.779	-2.3056	1.08e-12	2.15e-11		MDAR2_ARATH Probable monodehydroascorbate reductase, cytoplasmic isoform 2 OS=Arabidopsis thaliana GN=At3g27820 PE=2 SV=1//0
Si026861m.g	1030.13	447.078	1.2042	5.52e-13	3.63e-12	UP	608.653	461.3	0.39992	0.14624	0.44	FALSE	1231.93	819.702	0.58775	0.00041391	0.0032754		1270.05	483.567	1.3931	1.4e-08	1.6e-07		GPX2_ARATH Probable glutathione peroxidase 2 OS=Arabidopsis thaliana GN=GPX2 PE=1 SV=1//3.42805e-79
Si002802m.g	4442.34	860.842	2.3675	3.86e-47	2.07e-45	UP	2597.16	888.294	1.5478	2.74e-12	1.63e-10		10015.5	3536.74	1.5017	3.9e-21	3.38e-19		10326.1	2064.52	2.3224	1.94e-21	1.03e-19		GST23_MAIZE Glutathione transferase GST 23 OS=Zea mays PE=2 SV=1//2.34552e-64
Si004350m.g	161.833	44.7059	1.856	6.38e-06	2.07e-05	UP	84.4289	46.1226	0.87226	0.0059059	0.043194		340.363	128.974	1.4	0.00021337	0.0018442		351.139	67.1155	2.3873	5.48e-08	5.68e-07		GST23_MAIZE Glutathione transferase GST 23 OS=Zea mays PE=2 SV=1//2.46464e-34
Si007180m.g	9323.35	5967.92	0.64362	0.0026341	0.0058516	UP	9533.95	6157.73	0.63068	0.0029987	0.024711		20539.2	7422.69	1.4684	1.43e-20	1.17e-18		21168	7578.82	1.4818	4.1e-10	5.79e-09		GST23_MAIZE Glutathione transferase GST 23 OS=Zea mays PE=2 SV=1//2.58756e-62
Si031046m.g	1469.67	320.173	2.1986	1.13e-09	5.54e-09	UP	415.126	330.346	0.32957	0.21487	0.55514	FALSE	2586.65	1170.99	1.1434	4.1e-07	6.97e-06		2667.13	329.518	3.0169	3.05e-29	3.33e-27		GST23_MAIZE Glutathione transferase GST 23 OS=Zea mays PE=2 SV=1//3.14262e-144
Si002792m.g	1045.72	384.31	1.4442	1.78e-17	1.66e-16	UP	562.66	396.562	0.50472	0.084371	0.30822	FALSE	1437.87	832.487	0.78843	1.3e-06	1.98e-05		1481.71	447.288	1.728	2.65e-12	5.04e-11		GST23_MAIZE Glutathione transferase GST 23 OS=Zea mays PE=2 SV=1//3.30469e-55
Si004001m.g	3831.5	1342.06	1.5135	0.003114	0.0068235	UP	1936.29	1384.77	0.48365	0.02545	0.13372	FALSE	8181.02	3055.03	1.4211	2.41e-05	0.0002718		8439.03	1539.24	2.4549	5.37e-12	9.86e-11		GST23_MAIZE Glutathione transferase GST 23 OS=Zea mays PE=2 SV=1//4.37267e-62
Si002864m.g	3901	3893.24	0.0028738	0.91196	0.98659	假	5390.65	4017.01	0.42434	0.04782	0.20871	FALSE	9281.19	3108.04	1.5783	8.91e-17	5.32e-15		9569.64	4286.27	1.1587	9.56e-07	7.87e-06		GSTF1_ORYSJ Probable glutathione S-transferase GSTF1 OS=Oryza sativa subsp. japonica GN=GSTF1 PE=1 SV=2//1.16096e-30
Si023186m.g	1871.93	849.269	1.1402	0.010122	0.020193	UP	1082.61	876.347	0.30494	0.16433	0.47221	FALSE	2862.16	1492.37	0.9395	0.0015774	0.010278		2951.83	860.657	1.7781	3.16e-11	5.17e-10		GSTF1_ORYSJ Probable glutathione S-transferase GSTF1 OS=Oryza sativa subsp. japonica GN=GSTF1 PE=1 SV=2//1.80615e-85
Si004833m.g	433.559	122.339	1.8253	1.82e-21	2.23e-20	UP	376.189	126.242	1.5753	2.74e-10	1.21e-08		813.086	344.947	1.237	1.65e-12	6.37e-11		838.084	299.142	1.4863	3.15e-09	3.96e-08		GSTF1_ORYSJ Probable glutathione S-transferase GSTF1 OS=Oryza sativa subsp. japonica GN=GSTF1 PE=1 SV=2//1.89343e-93
Si002833m.g	2418.96	394.831	2.6151	9.29e-07	3.34e-06	UP	431.351	407.368	0.08253	0.71134	0.9678	FALSE	3079.62	1928.25	0.67546	0.01651	0.069358	FALSE	3175.71	342.469	3.213	2.28e-26	1.95e-24		GSTF1_ORYSJ Probable glutathione S-transferase GSTF1 OS=Oryza sativa subsp. japonica GN=GSTF1 PE=1 SV=2//4.54494e-91
Si023158m.g	5091.53	1958.47	1.3784	3.7e-18	3.6e-17	UP	2761.66	2020.89	0.45054	0.036403	0.17327	FALSE	5123.37	4054.24	0.33766	0.02605	0.098817	FALSE	5279.91	2196.78	1.2651	9.18e-08	9.08e-07		GSTF4_MAIZE Glutathione S-transferase 4 OS=Zea mays GN=GST4 PE=1 SV=2//1.72916e-102
Si023191m.g	4637.03	479.418	3.2738	1.23e-13	8.49e-13	UP	2113.88	494.688	2.0953	0.0013664	0.012905		5761.63	3694.95	0.64092	0.00028178	0.0023616		5938.27	1682.91	1.8191	2.65e-14	6.28e-13		GSTF4_MAIZE Glutathione S-transferase 4 OS=Zea mays GN=GST4 PE=1 SV=2//2.3945e-104
Si023188m.g	19567	8790.67	1.1544	9.66e-09	4.34e-08	UP	20648.7	9070.16	1.1869	3.7e-08	1.15e-06		52022.7	15583.5	1.7391	4.18e-28	5.77e-26		53621.4	16417.5	1.7076	6.79e-13	1.38e-11		GSTF4_MAIZE Glutathione S-transferase 4 OS=Zea mays GN=GST4 PE=1 SV=2//4.66427e-95
Si036810m.g	642.222	192.386	1.7391	5.21e-22	6.68e-21	UP	182.672	198.459	-0.11958	0.63909	0.93624	FALSE	563.178	511.056	0.14011	0.43658	0.70914	FALSE	580.651	145.156	2.0001	3.21e-14	7.51e-13		GSTT1_ARATH Glutathione S-transferase T1 OS=Arabidopsis thaliana GN=GSTT1 PE=2 SV=1//1.13161e-102
Si037296m.g	2783.66	914.085	1.6066	1.49e-23	2.13e-22	UP	1737.7	943.108	0.88168	6.75e-05	0.00097284		3969.11	2214.75	0.84167	1.49e-07	2.75e-06		4091.55	1383.06	1.5648	5.98e-11	9.44e-10		GSTU6_ORYSJ Probable glutathione S-transferase GSTU6 OS=Oryza sativa subsp. japonica GN=GSTU6 PE=2 SV=2//1.1701e-62
Si002748m.g	415.277	126.028	1.7203	4.88e-19	5.04e-18	UP	326.77	130.04	1.3293	0.00026986	0.0032543		764.381	330.579	1.2093	1.1e-09	2.9e-08		788.281	260.174	1.5992	2.71e-10	3.93e-09		GSTU6_ORYSJ Probable glutathione S-transferase GSTU6 OS=Oryza sativa subsp. japonica GN=GSTU6 PE=2 SV=2//2.36695e-81
Si037383m.g	69.9259	12.3856	2.4972	9.2e-13	5.94e-12	UP	29.427	12.7847	1.2027	0.011877	0.075062	FALSE	83.8128	55.6754	0.59013	0.073149	0.21303	FALSE	86.4323	23.3712	1.8868	3.93e-05	0.00023012		GSTU6_ORYSJ Probable glutathione S-transferase GSTU6 OS=Oryza sativa subsp. japonica GN=GSTU6 PE=2 SV=2//2.64827e-75
Si037921m.g	282.131	11.792	4.5805	7.12e-39	2.48e-37	UP	26.0616	12.1699	1.0986	0.028296	0.14467	FALSE	247.462	224.689	0.13928	0.56199	0.81774	FALSE	255.242	20.7433	3.6211	5.86e-18	2.16e-16		GSTU6_ORYSJ Probable glutathione S-transferase GSTU6 OS=Oryza sativa subsp. japonica GN=GSTU6 PE=2 SV=2//2.86588e-29
Si037387m.g	79.2191	36.8467	1.1043	0.2076	0.30103	假	123.345	38.0083	1.6983	0.028756	0.1462	FALSE	244.777	63.0276	1.9574	1.12e-12	4.4e-11		252.288	98.0606	1.3633	1.6e-06	1.26e-05		GSTU6_ORYSJ Probable glutathione S-transferase GSTU6 OS=Oryza sativa subsp. japonica GN=GSTU6 PE=2 SV=2//2.91352e-91
Si002716m.g	352.21	55.8959	2.6556	1.7e-31	3.98e-30	UP	189.766	57.6799	1.7181	1.12e-09	4.56e-08		468.275	280.48	0.73946	3.46e-05	0.0003745		482.713	151.033	1.6763	1.72e-10	2.55e-09		GSTU6_ORYSJ Probable glutathione S-transferase GSTU6 OS=Oryza sativa subsp. japonica GN=GSTU6 PE=2 SV=2//3.32385e-58
Si037271m.g	4501.53	2424.61	0.89267	7.17e-09	3.26e-08	UP	3566.05	2501.65	0.51145	0.01708	0.098414	FALSE	5787.45	3580.9	0.69261	1.52e-05	0.00017927		5966.78	2836	1.0731	5.97e-06	4.17e-05		GSTU6_ORYSJ Probable glutathione S-transferase GSTU6 OS=Oryza sativa subsp. japonica GN=GSTU6 PE=2 SV=2//3.78511e-65
Si038125m.g	309.635	72.4796	2.0949	2.51e-23	3.51e-22	UP	141.465	74.7605	0.9201	0.0017545	0.01591		297.302	246.516	0.27025	0.23272	0.47792	FALSE	306.586	112.633	1.4447	5.78e-06	4.05e-05		GSTU6_ORYSJ Probable glutathione S-transferase GSTU6 OS=Oryza sativa subsp. japonica GN=GSTU6 PE=2 SV=2//3.95361e-20
Si037321m.g	2838.19	1139.94	1.316	1.1e-07	4.41e-07	UP	2243.01	1176.2	0.9313	1.98e-05	0.00033311		8437.8	2260.37	1.9003	2.74e-11	9.25e-10		8702.87	1783.12	2.2871	5.92e-14	1.35e-12		GSTU6_ORYSJ Probable glutathione S-transferase GSTU6 OS=Oryza sativa subsp. japonica GN=GSTU6 PE=2 SV=2//5.24411e-99
Si002782m.g	4121.13	2445.18	0.7531	1.31e-06	4.64e-06	UP	2536.09	2522.79	0.0075838	0.96245	1	FALSE	4090.7	3279.69	0.31879	0.043117	0.14454	FALSE	4216.23	2015.88	1.0645	7.25e-06	4.97e-05		GSTU8_ARATH Glutathione S-transferase U8 OS=Arabidopsis thaliana GN=GSTU8 PE=2 SV=1//8.80228e-50
Si037137m.g	3005.66	1779.93	0.75586	1.21e-06	4.31e-06	UP	2753.56	1836.5	0.58434	0.0067503	0.04798		5696.14	2391.47	1.2521	6.71e-15	3.36e-13		5873.2	2189.91	1.4233	2.53e-09	3.22e-08		GSTUH_ARATH Glutathione S-transferase U17 OS=Arabidopsis thaliana GN=GSTU17 PE=2 SV=1//3.17344e-56
Si002764m.g	284.845	147.63	0.94819	1e-06	3.59e-06	UP	242.778	152.29	0.67281	0.0077631	0.053416	FALSE	442.656	226.605	0.96601	2.81e-05	0.00031116		456.516	193.222	1.2404	1.96e-06	1.51e-05		GSTUI_ARATH Glutathione S-transferase U18 OS=Arabidopsis thaliana GN=GSTU18 PE=2 SV=1//1.37044e-72
Si030840m.g	346.45	213.283	0.69988	0.00020424	0.00053762	UP	578.588	220.066	1.3946	3.76e-09	1.4e-07		1015.27	275.832	1.88	3.64e-09	8.86e-08		1047.24	460.326	1.1859	3.31e-05	0.00019719		GSTUP_ARATH Glutathione S-transferase U25 OS=Arabidopsis thaliana GN=GSTU25 PE=1 SV=1//5.51301e-62
Si002820m.g	587.197	120.806	2.2811	1.1e-19	1.2e-18	UP	168.583	124.633	0.43577	0.098008	0.34009	FALSE	1126.64	467.638	1.2686	5.67e-14	2.59e-12		1161.59	134.022	3.1156	9.78e-32	1.33e-29		GSTX1_TOBAC Probable glutathione S-transferase OS=Nicotiana tabacum PE=2 SV=1//3.94715e-60
Si002801m.g	1737.66	271.513	2.6781	6.99e-33	1.76e-31	UP	1053.54	280.114	1.9112	9.39e-11	4.45e-09		3025.06	1381.85	1.1304	8.83e-11	2.78e-09		3119.25	836.72	1.8984	8.13e-15	2.07e-13		GSTX1_TOBAC Probable glutathione S-transferase OS=Nicotiana tabacum PE=2 SV=1//7.19126e-52
Si031003m.g	855.676	82.1471	3.3808	1.63e-67	1.89e-65	UP	265.521	84.752	1.6475	4.08e-10	1.77e-08		2186.97	681.166	1.6829	9.12e-12	3.23e-10		2255.22	211.038	3.4177	1.53e-26	1.33e-24		GSTX4_TOBAC Probable glutathione S-transferase OS=Nicotiana tabacum PE=2 SV=1//7.88009e-66
Si002815m.g	513.477	83.4124	2.622	6.7e-40	2.46e-38	UP	315.302	86.0841	1.8729	6.06e-13	3.98e-11		730.06	408.645	0.83717	0.0021131	0.013151		753.055	250.835	1.586	1.2e-06	9.69e-06		GSTX6_SOYBN Probable glutathione S-transferase OS=Glycine max GN=HSP26-A PE=2 SV=1//9.61482e-61
Si037319m.g	79.65	19.6291	2.0207	0.0098719	0.019738	UP	20.5856	20.2419	0.024287	0.99084	1	FALSE	185.689	63.5297	1.5474	2.97e-11	9.96e-10		191.356	16.3358	3.5502	1.07e-24	7.75e-23		GSTXA_TOBAC Probable glutathione S-transferase parA OS=Nicotiana tabacum GN=PARA PE=2 SV=1//3.05534e-69
Si020718m.g	263.255	195.497	0.42932	0.025188	0.046223	UP	282.251	201.738	0.4845	0.49133	0.84083	FALSE	512.174	209.505	1.2897	0.00057289	0.0043324		527.315	225.027	1.2286	0.017827	0.04931		PER1_ORYSJ Peroxidase 1 OS=Oryza sativa subsp. japonica GN=PRX74 PE=2 SV=2//2.15353e-122
Si011734m.g	21.4573	3.62215	2.5665	1.86e-05	5.64e-05	UP	8.78201	3.73618	1.233	0.15306	0.45225	FALSE	56.3477	17.0899	1.7212	0.004616	0.025103		57.9705	6.977	3.0546	5.19e-05	0.00029413		PER18_ARATH Peroxidase 18 OS=Arabidopsis thaliana GN=PER18 PE=3 SV=1//9.56921e-114
Si020698m.g	129.519	368.275	-1.5076	7.4e-15	5.66e-14	DOWN	111.785	380.002	-1.7653	3.35e-12	1.95e-10		231.131	103.113	1.1645	1.02e-05	0.0001249		238.027	88.8149	1.4223	4.6e-07	4.03e-06		PER3_ARATH Peroxidase 3 OS=Arabidopsis thaliana GN=PER3 PE=2 SV=1//5.09471e-83
Si011925m.g	340.605	99.1311	1.7807	9.91e-13	6.38e-12	UP	642.232	102.295	2.6504	3.07e-12	1.81e-10		1128.91	271.198	2.0575	5.48e-13	2.25e-11		1162.86	511.164	1.1858	6.12e-06	4.26e-05		PER4_VITVI Peroxidase 4 OS=Vitis vinifera GN=GSVIVT00023967001 PE=1 SV=1//2.29312e-146
Si010609m.g	1482.14	279.67	2.4059	2.04e-07	7.94e-07	UP	1206.44	288.536	2.0639	6.23e-19	7.65e-17		2391.92	1180.82	1.0184	3.96e-06	5.36e-05		2466.14	958.619	1.3632	1.74e-08	1.95e-07		PER4_VITVI Peroxidase 4 OS=Vitis vinifera GN=GSVIVT00023967001 PE=1 SV=1//2.50472e-118
Si006946m.g	513.106	59.8214	3.1005	3.65e-10	1.88e-09	UP	133.523	61.7352	1.1129	0.00039731	0.0045057		1279.51	408.908	1.6457	0.089197	0.24586	FALSE	1315.18	105.984	3.6333	0.0051909	0.017175		PER52_ARATH Peroxidase 52 OS=Arabidopsis thaliana GN=PER52 PE=2 SV=1//3.66365e-131
Si036567m.g	21.1452	10.2666	1.0424	0.038203	0.06732	假	0.697921	10.591	-3.9236	0.00050326	0.005553		51.0814	16.8431	1.6006	7.56e-06	9.61e-05		52.6647	0.559239	6.5572	2.01e-19	8.75e-18		PER57_ARATH Peroxidase 57 OS=Arabidopsis thaliana GN=PER57 PE=1 SV=1//7.40608e-72
Si030295m.g	115.707	27.5063	2.0726	9.3e-06	2.95e-05	UP	10.1645	28.3938	-1.482	0.0033844	0.027393		259.656	92.2232	1.4934	5.37e-13	2.21e-11		267.542	8.10274	5.0452	6.1e-43	1.98e-40		PER7_ARATH Peroxidase 7 OS=Arabidopsis thaliana GN=PER7 PE=2 SV=1//3.20753e-74
Phytohormones related DEGs
Si016714m.g	1747.17	4177.15	-1.2575	2.7e-15	2.14e-14	DOWN	3623.12	4310.1	-0.25049	0.26748	0.62666	FALSE	2211.78	1389.53	0.67061	4.17e-05	0.00044072		2279.29	2885.24	-0.34011	0.23773	0.39698	FALSE	PIN1_ORYSJ Auxin efflux carrier component 1 OS=Oryza sativa subsp. japonica GN=PIN1 PE=2 SV=1//0
Si026177m.g	35.5654	103.348	-1.539	3.14e-08	1.34e-07	DOWN	58.9961	106.638	-0.85403	0.008747	0.059017	FALSE	33.5666	28.2627	0.24813	0.59066	0.83876	FALSE	34.5586	46.9895	-0.4433	0.41198	0.5954	FALSE	PIN1B_ORYSJ Probable auxin efflux carrier component 1b OS=Oryza sativa subsp. japonica GN=PIN1B PE=2 SV=1//0
Si006110m.g	767.713	4415.52	-2.5239	4.58e-52	3.02e-50	DOWN	2839.06	4556.43	-0.68249	0.0015113	0.014		765.439	610.486	0.32633	0.34036	0.61014	FALSE	787.946	2261.13	-1.5209	6.43e-06	4.46e-05		PIN1C_ORYSJ Probable auxin efflux carrier component 1c OS=Oryza sativa subsp. japonica GN=PIN1C PE=2 SV=1//0
Si032859m.g	52.113	131.704	-1.3376	6.12e-08	2.53e-07	DOWN	84.1909	135.868	-0.69047	0.014226	0.086005	FALSE	56.3542	41.4652	0.44262	0.2038	0.43833	FALSE	58.1513	67.0115	-0.2046	0.55844	0.7387	FALSE	PIN4_ORYSJ Probable auxin efflux carrier component 4 OS=Oryza sativa subsp. japonica GN=PIN4 PE=2 SV=1//1.87477e-114
Si003879m.g	1962.76	403.004	2.284	1.83e-27	3.36e-26	UP	1510.56	415.826	1.861	3.22e-16	3.14e-14		2099.39	1562.14	0.42645	0.0074449	0.036844		2163.68	1201.21	0.849	0.00036612	0.0016828		PIN5_ORYSJ Probable auxin efflux carrier component 5 OS=Oryza sativa subsp. japonica GN=PIN5 PE=2 SV=1//0
Si037452m.g	514.821	795.953	-0.62861	0.0002349	0.0006128	DOWN	602.369	821.254	-0.44718	0.047989	0.20925	FALSE	923.024	409.449	1.1727	9.37e-11	2.94e-09		950.758	479.285	0.98819	5e-05	0.00028478		IAA12_ORYSJ Auxin-responsive protein IAA12 OS=Oryza sativa subsp. japonica GN=IAA12 PE=2 SV=1//1.45651e-58
Si002618m.g	268.924	904.341	-1.7497	1.98e-23	2.79e-22	DOWN	1613.61	933.241	0.78997	0.0031957	0.026107		556.578	213.921	1.3795	8.43e-14	3.78e-12		573.762	1284.43	-1.1626	0.0001167	0.00060839		IAA16_ORYSJ Auxin-responsive protein IAA16 OS=Oryza sativa subsp. japonica GN=IAA16 PE=2 SV=1//5.12639e-38
Si025180m.g	227.683	1175.95	-2.3687	2.72e-40	1.02e-38	DOWN	699.036	1213.43	-0.79565	0.00038715	0.0044197		431.57	180.958	1.2539	4.14e-08	8.47e-07		444.604	555.675	-0.32172	0.25526	0.41986	FALSE	IAA31_ORYSJ Auxin-responsive protein IAA31 OS=Oryza sativa subsp. japonica GN=IAA31 PE=2 SV=1//2.67603e-75
Si007373m.g	212.474	481.564	-1.1804	5.67e-11	3.15e-10	DOWN	443.711	496.893	-0.16331	0.4815	0.83439	FALSE	574.919	169.224	1.7644	2.13e-21	1.88e-19		592.697	352.997	0.74764	0.0028905	0.010387		IAA9_ORYSJ Auxin-responsive protein IAA9 OS=Oryza sativa subsp. japonica GN=IAA9 PE=2 SV=1//2.38464e-41
Si018481m.g	330.597	749.753	-1.1813	1.17e-11	6.89e-11	DOWN	735.889	773.549	-0.072004	0.74456	0.97662	FALSE	554.725	262.944	1.077	3.92e-09	9.49e-08		571.9	585.47	-0.033832	0.88026	0.97997	FALSE	IAA9_ORYSJ Auxin-responsive protein IAA9 OS=Oryza sativa subsp. japonica GN=IAA9 PE=2 SV=1//5.01647e-65
Si001725m.g	51.6401	1.81259	4.8324	1.97e-08	8.6e-08	UP	17.9089	1.87024	3.2594	2.52e-05	0.0004126		124.47	41.1733	1.596	8.49e-05	0.00082664		128.426	14.254	3.1715	1.16e-10	1.77e-09		YUC10_ARATH Probable indole-3-pyruvate monooxygenase YUCCA10 OS=Arabidopsis thaliana GN=YUC10 PE=2 SV=1//7.6312e-99
Si040872m.g	426.702	417.284	0.032198	0.92608	0.99541	假	420.275	430.621	-0.035083	0.91288	1	FALSE	778.725	339.823	1.1963	4.03e-12	1.49e-10		802.358	334.082	1.264	4.13e-07	3.64e-06		YUC11_ARATH Probable indole-3-pyruvate monooxygenase YUCCA11 OS=Arabidopsis thaliana GN=YUC11 PE=2 SV=1//2.67259e-68
Si003703m.g	42.6728	103.978	-1.2849	3.92e-05	0.00011421	DOWN	78.1439	107.322	-0.45774	0.12158	0.39134	FALSE	53.7852	34.0353	0.66018	0.037144	0.12927	FALSE	55.4591	62.1208	-0.16365	0.62553	0.79231	FALSE	YUC11_ARATH Probable indole-3-pyruvate monooxygenase YUCCA11 OS=Arabidopsis thaliana GN=YUC11 PE=2 SV=1//4.15574e-09
Si003842m.g	29.7604	187.608	-2.6563	1.6e-25	2.57e-24	DOWN	249.751	193.595	0.36745	0.14063	0.43012	FALSE	32.4251	23.6986	0.45231	0.23433	0.47974	FALSE	33.4268	198.893	-2.5729	1.43e-15	3.99e-14		YUC2_ARATH Indole-3-pyruvate monooxygenase YUCCA2 OS=Arabidopsis thaliana GN=YUC2 PE=1 SV=1//0
Si012015m.g	42.9108	329.274	-2.9399	8.22e-38	2.68e-36	DOWN	168.237	339.735	-1.0139	4.02e-05	0.00062414		36.1098	34.0744	0.083705	0.93243	1	FALSE	37.1559	133.957	-1.8501	0.0035997	0.012556		YUC8_ARATH Probable indole-3-pyruvate monooxygenase YUCCA8 OS=Arabidopsis thaliana GN=YUC8 PE=2 SV=1//0
Si001573m.g	30.5596	145.658	-2.2529	9.71e-18	9.17e-17	DOWN	143.856	150.313	-0.063342	0.81177	1	FALSE	23.4876	24.34	-0.051432	0.98233	1	FALSE	24.1916	114.526	-2.2431	4.2e-10	5.92e-09		GAOX2_ORYSJ Gibberellin 20 oxidase 2 OS=Oryza sativa subsp. japonica GN=20ox2 PE=1 SV=1//0
Si006854m.g	181.797	31.1215	2.5463	0.0015076	0.0034827	UP	41.1811	32.115	0.35873	0.34718	0.71735	FALSE	178.825	145.039	0.30211	0.38521	0.65558	FALSE	184.34	32.7206	2.4941	6.75e-15	1.74e-13		G2OX8_ARATH Gibberellin 2-beta-dioxygenase 8 OS=Arabidopsis thaliana GN=GA2OX8 PE=1 SV=2//2.98799e-39
Si008092m.g	407.803	196.1	1.0563	0.17045	0.25355	假	363.429	202.36	0.84475	0.10012	0.34508	FALSE	607.777	325.532	0.90074	0.037388	0.1299	FALSE	626.966	289.295	1.1158	0.0032911	0.011625		G2OX8_ARATH Gibberellin 2-beta-dioxygenase 8 OS=Arabidopsis thaliana GN=GA2OX8 PE=1 SV=2//3.06099e-44
Si009972m.g	100.054	165.57	-0.72666	0.00065062	0.001591	DOWN	328.889	170.844	0.94493	0.00011185	0.0015075		178.274	79.6936	1.1616	0.00012766	0.001177		183.875	261.586	-0.50856	0.050548	0.11623	FALSE	DWRF8_MAIZE DELLA protein DWARF8 OS=Zea mays GN=D8 PE=1 SV=1//9.72036e-45
Si000959m.g	126.593	71.9169	0.81579	0.0091801	0.01846	UP	55.1037	74.2126	-0.42951	0.17737	0.49678	FALSE	405.964	100.873	2.0088	1.46e-13	6.37e-12		418.663	43.8363	3.2556	1.01e-24	7.36e-23		GAI1_VITVI DELLA protein GAI1 OS=Vitis vinifera GN=GAI1 PE=2 SV=1//2.41341e-62
Metabolism related DEGs
Si024872m.g	46.302	5.43371	3.0911	9.01e-08	3.65e-07	UP	20.0443	5.60596	1.8382	0.011569	0.073628	FALSE	48.8787	36.9061	0.40535	0.3866	0.65713	FALSE	50.4583	15.9998	1.657	0.006284	0.020234		GPAT1_ARATH Glycerol-3-phosphate acyltransferase 1 OS=Arabidopsis thaliana GN=GPAT1 PE=1 SV=1//1.1814e-92
Si026175m.g	130.716	36.8839	1.8254	9.43e-10	4.68e-09	UP	43.4741	38.072	0.19142	0.71606	0.96987	FALSE	83.5363	103.957	-0.31551	0.18328	0.40793	FALSE	86.0776	34.5076	1.3187	0.00015943	0.00080321		GPAT2_ARATH Probable glycerol-3-phosphate acyltransferase 2 OS=Arabidopsis thaliana GN=GPAT2 PE=2 SV=1//5.22661e-105
Si000943m.g	23.5908	5.74723	2.0373	0.00013419	0.00036287	UP	5.99545	5.93553	0.01449	1	1	FALSE	19.4824	18.785	0.052588	0.94038	1	FALSE	20.097	4.77357	2.0738	0.0014694	0.005743		GPAT3_ARATH Probable glycerol-3-phosphate acyltransferase 3 OS=Arabidopsis thaliana GN=GPAT3 PE=2 SV=1//8.6552e-90
Si004594m.g	30.7762	8.46011	1.8631	4.25e-05	0.00012326	UP	3.18603	8.72936	-1.4541	0.1003	0.34559	FALSE	28.3449	24.4822	0.21135	0.64704	0.86765	FALSE	29.2473	2.5463	3.5218	7.01e-08	7.12e-07		GPAT3_ARATH Probable glycerol-3-phosphate acyltransferase 3 OS=Arabidopsis thaliana GN=GPAT3 PE=2 SV=1//9.75666e-145
Si021782m.g	5392.75	2469.5	1.1268	0.0051233	0.010812	UP	5671.93	2548.18	1.1544	1.28e-05	0.00022609		5788.81	4298.64	0.42939	0.063197	0.19082	FALSE	5964.91	4514.79	0.40184	0.078305	0.16627	FALSE	GPAT5_ARATH Glycerol-3-phosphate acyltransferase 5 OS=Arabidopsis thaliana GN=GPAT5 PE=1 SV=1//3.46617e-168
Si001160m.g	1509.56	660.024	1.1935	5.78e-11	3.21e-10	UP	738.068	681.026	0.11604	0.61594	0.92285	FALSE	1387.97	1202.19	0.2073	0.17031	0.3877	FALSE	1430.21	586.908	1.285	1.11e-07	1.08e-06		GPAT6_ARATH Glycerol-3-phosphate 2-O-acyltransferase 6 OS=Arabidopsis thaliana GN=GPAT6 PE=1 SV=1//0
Si013527m.g	567.665	371.94	0.60997	0.00052711	0.0013068	UP	257.908	383.805	-0.57351	0.093345	0.32985	FALSE	787.065	451.989	0.8002	2.23e-06	3.21e-05		811.111	204.985	1.9844	7.6e-15	1.94e-13		GPAT6_ARATH Glycerol-3-phosphate 2-O-acyltransferase 6 OS=Arabidopsis thaliana GN=GPAT6 PE=1 SV=1//3.2608e-78
Si006033m.g	3303.69	204.423	4.0145	6.23e-110	3.7e-107	UP	338.35	210.898	0.68197	0.090386	0.32327	FALSE	1621.07	2628.78	-0.69745	1.34e-05	0.00015973		1670.66	269.074	2.6343	3.3e-25	2.46e-23		LACS4_ARATH Long chain acyl-CoA synthetase 4 OS=Arabidopsis thaliana GN=LACS4 PE=2 SV=1//0
Si009525m.g	1607.3	688.779	1.2225	4.9e-14	3.51e-13	UP	722.29	710.527	0.023688	0.92235	1	FALSE	1133.65	1278.88	-0.17391	0.28557	0.54716	FALSE	1168.27	574.448	1.0241	2.39e-05	0.00014653		LACS7_ARATH Long chain acyl-CoA synthetase 7, peroxisomal OS=Arabidopsis thaliana GN=LACS7 PE=1 SV=2//0
Si015780m.g	10.0937	1.81156	2.4782	0.0042087	0.0090188	UP	4.89841	1.86978	1.3894	0.25699	0.61207	FALSE	7.21012	8.03522	-0.15631	0.89973	1	FALSE	7.43204	3.88944	0.9342	0.32794	0.50536	FALSE	FACR1_ARATH Fatty acyl-CoA reductase 1 OS=Arabidopsis thaliana GN=FAR1 PE=2 SV=1//1.83354e-151
Si013616m.g	107.526	15.7004	2.7758	1.59e-19	1.7e-18	UP	9.70093	16.1911	-0.73901	0.22619	0.57202	FALSE	67.3992	85.6315	-0.34541	0.20326	0.43752	FALSE	69.4825	7.6859	3.1764	1.45e-12	2.83e-11		FACR1_ARATH Fatty acyl-CoA reductase 1 OS=Arabidopsis thaliana GN=FAR1 PE=2 SV=1//9.19846e-145
Si013591m.g	3707.39	756.193	2.2936	8.71e-42	3.58e-40	UP	393.891	780.241	-0.98612	1.45e-05	0.00025306		1993.97	2951.71	-0.56591	0.00047612	0.0036956		2055.19	313.028	2.7149	9.26e-27	8.23e-25		FACR3_ARATH Fatty acyl-CoA reductase 3 OS=Arabidopsis thaliana GN=FAR3 PE=2 SV=1//1.5039e-144
Si029585m.g	1166.25	311.533	1.9044	1.28e-28	2.49e-27	UP	509.601	321.491	0.66459	0.0043231	0.033411		1026.5	928.281	0.14509	0.37571	0.6458	FALSE	1058.24	405.271	1.3847	2.07e-08	2.29e-07		FACR5_ARATH Probable fatty acyl-CoA reductase 5 OS=Arabidopsis thaliana GN=FAR5 PE=2 SV=1//8.09624e-129
Si013961m.g	16092	7455.35	1.11	9.48e-13	6.12e-12	UP	18268.2	7692.73	1.2478	1.47e-06	3.29e-05		23826.5	12811.1	0.89517	7.98e-09	1.83e-07		24559.1	14543	0.75593	0.0010829	0.0043899		CCR1_ARATH Cinnamoyl-CoA reductase 1 OS=Arabidopsis thaliana GN=CCR1 PE=1 SV=1//1.28524e-159
Si015117m.g	338.62	54.0722	2.6467	5.76e-11	3.2e-10	UP	113.318	55.7929	1.0222	0.37765	0.74861	FALSE	792.161	269.558	1.5552	7.37e-12	2.64e-10		815.917	90.3616	3.1746	4.6e-26	3.8e-24		CCR1_ARATH Cinnamoyl-CoA reductase 1 OS=Arabidopsis thaliana GN=CCR1 PE=1 SV=1//2.10919e-139
Si017734m.g	2777.24	489.069	2.5055	4.79e-17	4.32e-16	UP	1206.98	504.603	1.2582	0.11009	0.36642	FALSE	2881.36	2208.66	0.38358	0.022733	0.089039	FALSE	2968.86	962.013	1.6258	5.69e-08	5.88e-07		CCR1_ARATH Cinnamoyl-CoA reductase 1 OS=Arabidopsis thaliana GN=CCR1 PE=1 SV=1//2.25727e-110
Si036505m.g	239.569	106.938	1.1637	2.34e-08	1.01e-07	UP	140.11	110.336	0.34466	0.22967	0.57604	FALSE	128.049	190.771	-0.57515	0.0081812	0.03969		131.973	111.529	0.24282	0.39632	0.57977	FALSE	CCR1_ARATH Cinnamoyl-CoA reductase 1 OS=Arabidopsis thaliana GN=CCR1 PE=1 SV=1//2.61498e-70
Si017727m.g	222.516	9.37144	4.5695	1.2e-09	5.9e-09	UP	28.8147	9.67262	1.5748	0.33798	0.7073	FALSE	293.958	177.345	0.72905	0.041384	0.14016	FALSE	303.265	23.074	3.7162	9.58e-15	2.41e-13		CCR1_ARATH Cinnamoyl-CoA reductase 1 OS=Arabidopsis thaliana GN=CCR1 PE=1 SV=1//5.43566e-105
Si036554m.g	17526.1	1946.48	3.1706	4.95e-27	8.76e-26	UP	4734.25	2008.32	1.2371	1.25e-08	4.25e-07		16388.8	13956.3	0.23179	0.12651	0.31567	FALSE	16894	3763.82	2.1662	3.55e-19	1.5e-17		CCR1_ARATH Cinnamoyl-CoA reductase 1 OS=Arabidopsis thaliana GN=CCR1 PE=1 SV=1//6.43693e-29
Si002219m.g	391.247	157.421	1.3135	2.33e-10	1.22e-09	UP	112.383	162.446	-0.53153	0.047464	0.20772	FALSE	261.832	311.499	-0.25059	0.21941	0.46075	FALSE	270.021	89.5031	1.5931	1.59e-08	1.79e-07		CCR1_ARATH Cinnamoyl-CoA reductase 1 OS=Arabidopsis thaliana GN=CCR1 PE=1 SV=1//7.899e-58
Si030403m.g	1804.23	712.607	1.3402	1.38e-16	1.21e-15	UP	1467.32	735.274	0.99683	0.0096738	0.064028	FALSE	2239.41	1435.65	0.64141	6.49e-05	0.00065228		2307.5	1166.5	0.98414	3.18e-05	0.00018962		CCR2_ARATH Cinnamoyl-CoA reductase 2 OS=Arabidopsis thaliana GN=CCR2 PE=1 SV=1//1.41129e-136
Si026602m.g	184.67	201.767	-0.12774	0.55988	0.68388	假	94.791	208.165	-1.1349	2.04e-05	0.00034176		149.6	146.891	0.026361	0.96743	1	FALSE	154.278	75.4737	1.0315	0.00059886	0.002597		CCR2_ARATH Cinnamoyl-CoA reductase 2 OS=Arabidopsis thaliana GN=CCR2 PE=1 SV=1//1.61589e-69
Si006689m.g	2863.96	845.68	1.7598	3.15e-27	5.65e-26	UP	1485.85	872.614	0.76787	0.010963	0.070499	FALSE	2600.87	2280.42	0.18969	0.20312	0.43727	FALSE	2680.07	1183.55	1.1791	5.95e-07	5.1e-06		CCR2_ARATH Cinnamoyl-CoA reductase 2 OS=Arabidopsis thaliana GN=CCR2 PE=1 SV=1//1.74945e-54
Si032901m.g	82.9201	0.303452	8.0941	5.48e-36	1.64e-34	UP	1.71716	0.31329	2.4545	0.40261	0.76558	FALSE	42.9053	65.9935	-0.62117	0.032916	0.11808	FALSE	44.2685	1.35869	5.026	2.07e-14	4.98e-13		CCR2_ARATH Cinnamoyl-CoA reductase 2 OS=Arabidopsis thaliana GN=CCR2 PE=1 SV=1//3.32874e-30
Si039776m.g	29.7747	2.111	3.8181	0.0064315	0.013337	UP	5.62363	2.17539	1.3702	0.22679	0.57244	FALSE	46.6257	23.7769	0.97157	0.10409	0.27373	FALSE	48.1053	4.47011	3.4278	2.52e-06	1.91e-05		CAD8B_ORYSJ Probable cinnamyl alcohol dehydrogenase 8B OS=Oryza sativa subsp. japonica GN=CAD8B PE=3 SV=2//1.19865e-49
Si030007m.g	1149.19	312.937	1.8767	1.43e-12	9.1e-12	UP	404.147	322.853	0.324	0.16936	0.48245	FALSE	1146.12	915.388	0.3243	0.093451	0.25385	FALSE	1181.66	321.403	1.8784	6.23e-14	1.42e-12		CAD8B_ORYSJ Probable cinnamyl alcohol dehydrogenase 8B OS=Oryza sativa subsp. japonica GN=CAD8B PE=3 SV=2//5.36369e-175
Si030293m.g	6081.34	627.82	3.276	2.17e-83	4.88e-81	UP	1994.34	647.831	1.6222	7.71e-11	3.72e-09		15961	4839.52	1.7216	6.29e-27	8.03e-25		16452.5	1587.44	3.3735	1.71e-40	4.55e-38		CAD8D_ORYSJ Probable cinnamyl alcohol dehydrogenase 8D OS=Oryza sativa subsp. japonica GN=CAD8D PE=2 SV=1//1.46067e-173
Si030289m.g	15786.7	8076.24	0.96695	3.65e-10	1.88e-09	UP	10664.7	8333.1	0.35592	0.097321	0.33868	FALSE	21097.9	12564.9	0.7477	1.49e-06	2.24e-05		21742.4	8483.79	1.3577	7.68e-09	9.11e-08		CAD8D_ORYSJ Probable cinnamyl alcohol dehydrogenase 8D OS=Oryza sativa subsp. japonica GN=CAD8D PE=2 SV=1//6.82991e-157
Si017253m.g	17803.7	8670.99	1.0379	2.75e-08	1.18e-07	UP	11537.4	8946.99	0.36685	0.085273	0.31035	FALSE	20918.2	14178.8	0.56103	0.00022883	0.0019617		21562.9	9176.5	1.2325	1.64e-07	1.55e-06		CADH_SACOF Probable cinnamyl alcohol dehydrogenase OS=Saccharum officinarum GN=CAD PE=2 SV=1//0
Si039271m.g	433.884	109.941	1.9806	7.53e-22	9.54e-21	UP	132.312	113.431	0.22212	0.42738	0.78974	FALSE	287.607	345.231	-0.26346	0.1552	0.36324	FALSE	296.396	105.223	1.4941	5.17e-08	5.39e-07		CADH1_ORYSJ Probable cinnamyl alcohol dehydrogenase 1 OS=Oryza sativa subsp. japonica GN=CAD1 PE=2 SV=1//0
Si008433m.g	14.3206	1.80452	2.9884	0.00013222	0.00035814	UP	1.43679	1.8578	-0.37075	0.9398	1	FALSE	25.3857	11.4141	1.1532	0.022828	0.089277	FALSE	26.2046	1.15062	4.5093	1.6e-07	1.51e-06		CADH2_ORYSJ Cinnamyl alcohol dehydrogenase 2 OS=Oryza sativa subsp. japonica GN=CAD2 PE=1 SV=1//0
Si035040m.g	4243.11	993.551	2.0945	2.54e-08	1.09e-07	UP	1457.05	1025.14	0.50723	0.021794	0.1191	FALSE	4049.55	3380.92	0.26034	0.18061	0.4034	FALSE	4173.85	1159.06	1.8484	1.76e-14	4.28e-13		KCS1_ARATH 3-ketoacyl-CoA synthase 1 OS=Arabidopsis thaliana GN=KCS1 PE=2 SV=1//0
Si038953m.g	377.608	61.0372	2.6291	1.32e-08	5.84e-08	UP	196.416	62.9893	1.6407	1.1e-07	3.12e-06		502.618	300.941	0.73998	0.0002976	0.0024722		518.164	155.983	1.732	4.78e-11	7.63e-10		KCS1_ARATH 3-ketoacyl-CoA synthase 1 OS=Arabidopsis thaliana GN=KCS1 PE=2 SV=1//0
Si021739m.g	2404.28	339.199	2.8254	1.72e-16	1.49e-15	UP	438.363	349.96	0.32494	0.1629	0.46979	FALSE	1582.77	1915.34	-0.27515	0.32548	0.59317	FALSE	1632.19	348.613	2.2271	3.6e-12	6.75e-11		KCS11_ARATH 3-ketoacyl-CoA synthase 11 OS=Arabidopsis thaliana GN=KCS11 PE=2 SV=1//0
Si035121m.g	59.231	14.8172	1.9991	0.00014005	0.00037757	UP	26.357	15.2987	0.78477	0.18047	0.50284	FALSE	79.9859	47.2106	0.76063	0.028576	0.10593	FALSE	82.3464	21.034	1.969	1.32e-06	1.06e-05		KCS11_ARATH 3-ketoacyl-CoA synthase 11 OS=Arabidopsis thaliana GN=KCS11 PE=2 SV=1//0
Si035575m.g	30.6937	6.95194	2.1425	0.016941	0.032252	UP	34.7794	7.1758	2.277	4.68e-05	0.00070864		56.9221	24.4971	1.2164	0.36328	0.63496	FALSE	58.4134	27.6464	1.0792	0.40795	0.59105	FALSE	KCS12_ARATH 3-ketoacyl-CoA synthase 12 OS=Arabidopsis thaliana GN=KCS12 PE=2 SV=1//4.63875e-179
Si037904m.g	132.346	56.793	1.2205	5.03e-07	1.87e-06	UP	216.973	58.608	1.8883	1.12e-11	5.98e-10		106.288	105.216	0.014618	1	1	FALSE	109.473	172.722	-0.65788	0.024396	0.064082	FALSE	KCS14_ARATH Probable 3-ketoacyl-CoA synthase 14 OS=Arabidopsis thaliana GN=KCS14 PE=2 SV=1//6.71624e-23
Si035145m.g	12.6498	3.02943	2.062	0.01696	0.032286	UP	8.7049	3.12769	1.4767	0.092691	0.3288	FALSE	36.4089	10.0907	1.8513	0.38414	0.65424	FALSE	37.325	6.92827	2.4296	0.3168	0.493	FALSE	KCS17_ARATH 3-ketoacyl-CoA synthase 17 OS=Arabidopsis thaliana GN=KCS17 PE=2 SV=2//0
Si035360m.g	314.302	288.803	0.12206	0.47737	0.60278	假	201.66	297.971	-0.56325	0.021246	0.11682	FALSE	526.906	250.018	1.0755	0.053575	0.1691	FALSE	542.081	160.138	1.7592	0.0068193	0.021739		KCS6_ARATH 3-ketoacyl-CoA synthase 6 OS=Arabidopsis thaliana GN=CUT1 PE=1 SV=1//0
Si001213m.g	0.335735	1.20671	-1.8457	0.66527	0.7799	假	1.75845	1.24411	0.49919	0.91549	1	FALSE	23.538	0.265958	6.4677	1.12e-11	3.96e-10		24.2626	1.40881	4.1062	6.45e-08	6.59e-07		KCS6_ARATH 3-ketoacyl-CoA synthase 6 OS=Arabidopsis thaliana GN=CUT1 PE=1 SV=1//1.47727e-173
Si021398m.g	1954.98	569.324	1.7798	1.54e-27	2.84e-26	UP	762.732	587.397	0.37684	0.090518	0.32354	FALSE	932.474	1555.03	-0.73781	4.99e-06	6.6e-05		961.332	606.022	0.66567	0.0067162	0.021456		LACS1_ARATH Long chain acyl-CoA synthetase 1 OS=Arabidopsis thaliana GN=LACS1 PE=2 SV=1//0
Si006033m.g	3303.69	204.423	4.0145	6.23e-110	3.7e-107	UP	338.35	210.898	0.68197	0.090386	0.32327	FALSE	1621.07	2628.78	-0.69745	1.34e-05	0.00015973		1670.66	269.074	2.6343	3.3e-25	2.46e-23		LACS4_ARATH Long chain acyl-CoA synthetase 4 OS=Arabidopsis thaliana GN=LACS4 PE=2 SV=1//0
Si009525m.g	1607.3	688.779	1.2225	4.9e-14	3.51e-13	UP	722.29	710.527	0.023688	0.92235	1	FALSE	1133.65	1278.88	-0.17391	0.28557	0.54716	FALSE	1168.27	574.448	1.0241	2.39e-05	0.00014653		LACS7_ARATH Long chain acyl-CoA synthetase 7, peroxisomal OS=Arabidopsis thaliana GN=LACS7 PE=1 SV=2//0
Si000348m.g	515.165	52.9038	3.2836	4.48e-30	9.59e-29	UP	93.9813	54.6101	0.78321	0.010914	0.070248	FALSE	470.047	409.624	0.19851	0.30123	0.56721	FALSE	484.487	74.8505	2.6944	2.97e-22	1.74e-20		P5CS_ORYSJ Delta-1-pyrroline-5-carboxylate synthase OS=Oryza sativa subsp. japonica GN=P5CS PE=2 SV=2//0
Si021600m.g	26241.4	6691.22	1.9715	4.12e-18	4e-17	UP	12792.4	6904.03	0.88978	0.02092	0.11538	FALSE	38534.5	20899.2	0.8827	8.34e-09	1.91e-07		39704.9	10180.6	1.9635	1.64e-16	5.08e-15		MAOC_ORYSJ NADP-dependent malic enzyme, chloroplastic OS=Oryza sativa subsp. japonica GN=ME6 PE=2 SV=2//0
Si000808m.g	26.1971	4.82886	2.4397	9.36e-06	2.96e-05	UP	4.75646	4.98029	-0.066343	1	1	FALSE	34.7089	20.8208	0.73728	0.14543	0.34735	FALSE	35.8018	3.73078	3.2625	3.61e-05	0.0002128		MAOX_VITVI NADP-dependent malic enzyme OS=Vitis vinifera PE=2 SV=1//0
Si027629m.g	515.265	31.4118	4.0359	1.12e-15	9.14e-15	UP	265.872	32.4107	3.0362	7.48e-08	2.18e-06		1430.26	410.493	1.8008	1.5e-26	1.87e-24		1473.9	211.597	2.8002	1.17e-27	1.14e-25		AMY1_HORVU Alpha-amylase type A isozyme OS=Hordeum vulgare GN=AMY1.1 PE=1 SV=1//0
Si022119m.g	194.383	23.8772	3.0252	9.59e-32	2.29e-30	UP	446.217	24.6427	4.1785	0.1564	0.45864	FALSE	5438.7	154.71	5.1356	0.00050426	0.003876		5618.72	350.8	4.0015	0.0038906	0.013419		AMY1_HORVU Alpha-amylase type A isozyme OS=Hordeum vulgare GN=AMY1.1 PE=1 SV=1//4.23195e-35
Si017283m.g	14.794	2.11805	2.8042	0.026735	0.048737	UP	3.81058	2.18737	0.80081	0.55996	0.88621	FALSE	818.886	11.7586	6.1219	0.095286	0.25732	FALSE	839.179	3.01843	8.119	0.042286	0.10087	FALSE	AMY1_ORYSJ Alpha-amylase OS=Oryza sativa subsp. japonica GN=AMY1.1 PE=1 SV=2//0
Si013755m.g	16.9642	7.25648	1.2252	0.40193	0.52282	假	8.48833	7.48661	0.18117	0.87715	1	FALSE	880.987	13.5679	6.0208	4.41e-05	0.00046276		905.514	6.77619	7.0621	6.11e-06	4.25e-05		AMY3C_ORYSJ Alpha-amylase isozyme 3C OS=Oryza sativa subsp. japonica GN=AMY1.7 PE=2 SV=2//0
Si035044m.g	10.1016	0		5.87e-06	1.91e-05	UP	2.4103	0		0.095344	0.33432	FALSE	12.5676	8.04159	0.64416	0.30388	0.56953	FALSE	12.9571	1.90238	2.7679	0.001732	0.0066346		BAM1_ARATH Beta-amylase 1, chloroplastic OS=Arabidopsis thaliana GN=BAM1 PE=1 SV=1//0
Si032033m.g	21.4098	14.4734	0.56487	0.32503	0.43994	假	13.2728	14.9232	-0.16909	0.80736	1	FALSE	24.8998	17.0517	0.54622	0.2142	0.45346	FALSE	25.6843	10.5644	1.2817	0.018049	0.049787		BAM9_ARATH Inactive beta-amylase 9 OS=Arabidopsis thaliana GN=BAM9 PE=2 SV=1//1.05012e-115
Si034947m.g	1168.94	598.979	0.96463	6.86e-09	3.13e-08	UP	535.361	618.15	-0.20744	0.37665	0.7476	FALSE	1126.46	930.827	0.27521	0.082084	0.23163	FALSE	1160.99	425.144	1.4493	4.75e-09	5.81e-08		BAM9_ARATH Inactive beta-amylase 9 OS=Arabidopsis thaliana GN=BAM9 PE=2 SV=1//2.83879e-87
Si033974m.g	402.398	58.624	2.7791	6.32e-27	1.11e-25	UP	174.812	60.4923	1.531	0.010892	0.070161	FALSE	335.943	320.264	0.068955	0.67454	0.89006	FALSE	346.075	139.074	1.3152	6.67e-07	5.66e-06		CSLD1_ORYSJ Cellulose synthase-like protein D1 OS=Oryza sativa subsp. japonica GN=CSLD1 PE=2 SV=1//0
Si029066m.g	681.031	58.9113	3.5311	8.25e-68	9.72e-66	UP	132.84	60.7807	1.128	0.0063593	0.045783		654.509	541.749	0.27279	0.27171	0.53016	FALSE	674.921	105.437	2.6783	2.13e-11	3.59e-10		CSLE6_ORYSJ Cellulose synthase-like protein E6 OS=Oryza sativa subsp. japonica GN=CSLE6 PE=2 SV=1//0
Si033086m.g	15.8802	3.01123	2.3988	0.00031846	0.00081624	UP	4.16398	3.10191	0.4248	0.76687	0.97958	FALSE	19.1368	12.6202	0.60062	0.26344	0.51943	FALSE	19.7411	3.29563	2.5826	0.00025175	0.001209		CSLE6_ORYSJ Cellulose synthase-like protein E6 OS=Oryza sativa subsp. japonica GN=CSLE6 PE=2 SV=1//2.28228e-53
Si009413m.g	27.436	12.9885	1.0788	0.012189	0.023904	UP	29.2314	13.4007	1.1252	0.016889	0.097678	FALSE	247.71	21.8186	3.505	3.6e-06	4.91e-05		255.67	23.2236	3.4606	5.21e-06	3.69e-05		CSLH1_ORYSJ Cellulose synthase-like protein H1 OS=Oryza sativa subsp. japonica GN=CSLH1 PE=2 SV=2//0
Si010719m.g	218.02	382.765	-0.812	9.97e-06	3.15e-05	DOWN	501.633	394.942	0.34499	0.42675	0.78897	FALSE	376.358	173.526	1.117	6.38e-08	1.27e-06		387.689	399.408	-0.042963	0.92697	1	FALSE	XTH16_ARATH Probable xyloglucan endotransglucosylase/hydrolase protein 16 OS=Arabidopsis thaliana GN=XTH16 PE=2 SV=2//9.24081e-91
Si030380m.g	579.588	2064.61	-1.8328	1.01e-28	1.98e-27	DOWN	1809.39	2130.3	-0.23556	0.56955	0.89364	FALSE	928.179	461.295	1.0087	0.0071052	0.035534		955.522	1439.37	-0.59108	0.31091	0.4863	FALSE	XTH28_ARATH Probable xyloglucan endotransglucosylase/hydrolase protein 28 OS=Arabidopsis thaliana GN=XTH28 PE=2 SV=1//1.72319e-125
Si030594m.g	453.803	1817.9	-2.0021	8.12e-33	2.04e-31	DOWN	2012.78	1875.83	0.10166	0.63695	0.9344	FALSE	783.878	361.07	1.1184	0.0097951	0.045952		806.878	1601.04	-0.98859	4.89e-05	0.00027896		XTH32_ARATH Probable xyloglucan endotransglucosylase/hydrolase protein 32 OS=Arabidopsis thaliana GN=XTH32 PE=2 SV=1//5.36868e-116
Si010315m.g	90.4082	964.031	-3.4146	1.7e-69	2.15e-67	DOWN	1337.84	994.755	0.4275	0.48134	0.83434	FALSE	259.72	71.9724	1.8514	1.7e-06	2.53e-05		267.391	1065.73	-1.9948	0.031652	0.079458	FALSE	XTH9_ARATH Xyloglucan endotransglucosylase/hydrolase protein 9 OS=Arabidopsis thaliana GN=XTH9 PE=2 SV=2//2.84686e-109
