# Supplementary material for: Integrative analyses of transcriptomics and metabolomics upon seed germination of foxtail millet in response to salinity
Source: Sci Rep. 2020 Aug 12;10:13660. doi: 10.1038/s41598-020-70520-1 (PMC7423953; doi:10.1038/s41598-020-70520-1)
Supplement: Supplementary file 13 — Supplementary Table S12. [file 41598_2020_70520_MOESM13_ESM.xlsx]

## Sheet: Sheet1
Index	Compounds	Class	YG2C1	YG2C2	YG2C3	YG2T1	YG2T2	YG2T3	VIP	Fold_Change	LogFC
pma0461	14,15-Dehydrocrepenynic acid	Lipids_Fatty acids	10600000	15800000	8950000	11200000	11500000	14500000	0.157344	1.05233	0.0735924
pma3606	9-Hydroxy-(10E,12Z,15Z)-octadecatrienoic acid	Lipids_Fatty acids	19000000	22300000	15200000	15000000	21000000	24100000	0.12121	1.06372	0.0891141
pmb0885	4-oxo-9Z,11Z,13E,15E-octadecatetraenoic acid	Lipids_Fatty acids	25100	33400	25100	24300	24500	28600	0.192199	0.925837	-0.111169
pmb0889	Punicic acid	Lipids_Fatty acids	47800000	59300000	38400000	43200000	52300000	55200000	0.111467	1.03574	0.0506603
pmb1574	Octadecadien-6-ynoic acid	Lipids_Fatty acids	1190000	1760000	756000	796000	905000	1360000	0.26809	0.825958	-0.27586
pmb1650	Octadeca-11E,13E,15Z-trienoic acid	Lipids_Fatty acids	12800000	14200000	12500000	11200000	10800000	12500000	0.420136	0.873418	-0.195256
pmb2467	α-Linolenic acid	Lipids_Fatty acids	8800000	15800000	16600000	22700000	33700000	28800000	1.05116	2.06796	1.04821
pmb2636	8,15-DiHETE	Lipids_Fatty acids	17300	12500	12100	13200	10600	16900	0.0768257	0.97136	-0.0419214
pmb2640	Lauric acid (C12:0)	Lipids_Fatty acids	113000	110000	140000	152000	123000	123000	0.254397	1.09642	0.132799
pmb2643	Myristoleic acid (C14:1)	Lipids_Fatty acids	37000	32500	29600	28400	34700	32000	0.124835	0.959637	-0.0594397
pmb2778	9,10-EODE	Lipids_Fatty acids	16200000	19300000	9990000	12000000	12400000	14100000	0.265392	0.84634	-0.240691
pmb2786	9-HOTrE	Lipids_Fatty acids	349000	461000	252000	303000	277000	359000	0.206219	0.884181	-0.177587
pmb2787	9-KODE	Lipids_Fatty acids	413000	455000	360000	453000	515000	559000	0.538789	1.24349	0.31439
pmb2789	13-HpOTrE(r)	Lipids_Fatty acids	31500	41200	14800	49600	51300	55000	0.915025	1.78171	0.833266
pmb2791	9-HpOTrE	Lipids_Fatty acids	221000	230000	121000	137000	151000	242000	0.121297	0.926573	-0.110023
pmb2792	13-HOTrE(r)	Lipids_Fatty acids	201000	119000	74700	62500	63300	175000	0.428537	0.762098	-0.391952
pmb2799	12,13-EODE	Lipids_Fatty acids	567000	655000	615000	790000	690000	806000	0.568934	1.24442	0.315474
pmb2804	13-HPODE	Lipids_Fatty acids	4530000	5270000	2880000	4210000	3860000	4390000	0.0271401	0.98265	-0.0252507
pme2827	Palmitaldehyde	Lipids_Fatty acids	6310000	6000000	6500000	4980000	4240000	22300000	0.271505	1.6757	0.744768
pmb0149	MAG (18:4) isomer1	Lipids_Glycerolipids	423000	426000	378000	381000	597000	419000	0.268148	1.13855	0.187197
pmb0159	DGMG (18:2) isomer2	Lipids_Glycerolipids	5490000	4860000	3750000	2100000	4430000	3930000	0.560284	0.741844	-0.430812
pmb0160	MAG (18:3) isomer5	Lipids_Glycerolipids	64200000	55300000	41400000	21700000	46900000	37300000	0.710341	0.658173	-0.603462
pmb0161	DGMG (18:2) isomer1	Lipids_Glycerolipids	79400000	79900000	61000000	33000000	67400000	59900000	0.60311	0.727644	-0.458695
pmb0163	DGMG (18:2) isomer3	Lipids_Glycerolipids	5920000	5180000	3540000	1100000	2850000	3760000	0.927419	0.526639	-0.925113
pmb0164	MAG (18:2) isomer1	Lipids_Glycerolipids	194000	189000	112000	97000	135000	101000	0.660829	0.672727	-0.571906
pmb0296	MAG (18:1) isomer2	Lipids_Glycerolipids	12500000	11800000	5850000	1410000	3770000	3920000	1.33214	0.301824	-1.72822
pmb0890	MAG (18:2)	Lipids_Glycerolipids	42400000	33000000	46600000	24000000	39900000	33100000	0.478508	0.795082	-0.330824
pmb1562	MAG (18:4) isomer3	Lipids_Glycerolipids	1300000	1310000	910000	614000	961000	1230000	0.452306	0.796875	-0.327575
pmb1605	MAG (18:3) isomer3	Lipids_Glycerolipids	10700000	8940000	11100000	6280000	8200000	6780000	0.746444	0.691607	-0.531976
pmb1626	MGMG (18:2) isomer1	Lipids_Glycerolipids	3330000	4380000	4130000	2780000	3560000	3650000	0.410028	0.84375	-0.245112
pmb1656	MAG (18:3) isomer4	Lipids_Glycerolipids	1680000	1440000	1480000	1010000	1660000	1370000	0.332559	0.878261	-0.187279
pmb2251	DGMG (18:1)	Lipids_Glycerolipids	64600000	58400000	42200000	23200000	50100000	45400000	0.592982	0.718523	-0.476894
pmb2325	MAG (18:3) isomer2	Lipids_Glycerolipids	21200000	18900000	15300000	6810000	14900000	12000000	0.82151	0.608484	-0.716709
pmb2363	MAG (18:1) isomer1	Lipids_Glycerolipids	12100000	11300000	5360000	1460000	3950000	3800000	1.27944	0.320236	-1.64279
pmb2383	MGMG (18:2) isomer2	Lipids_Glycerolipids	9320000	9480000	6670000	2480000	6820000	6280000	0.790634	0.6117	-0.709104
pmb2444	MAG (18:3) isomer1	Lipids_Glycerolipids	34800000	46500000	55400000	73900000	77600000	61400000	0.808701	1.55743	0.639163
pmb0165	LysoPC 16:1	Lipids_Glycerophospholipids	68900	73100	112000	244000	240000	146000	1.18147	2.48031	1.31052
pmb0168	PC 16:1/14:1	Lipids_Glycerophospholipids	9410	17700	29100	34700	52600	49500	1.16923	2.43373	1.28317
pmb0848	LysoPC 16:1 (2n isomer)	Lipids_Glycerophospholipids	6910000	5500000	5300000	25100000	20200000	14200000	1.39998	3.35968	1.74833
pmb0852	LysoPC 18:2	Lipids_Glycerophospholipids	6710000	5640000	13100000	17200000	14800000	10800000	0.829021	1.68173	0.749945
pmb0854	LysoPC 18:3	Lipids_Glycerophospholipids	16800000	17300000	55000000	93100000	76800000	35100000	1.03878	2.30079	1.20213
pmb0855	LysoPC 16:0	Lipids_Glycerophospholipids	26300000	28400000	91900000	139000000	130000000	64800000	1.07339	2.27694	1.1871
pmb0856	LysoPE 18:1 (2n isomer)	Lipids_Glycerophospholipids	2930000	3650000	2740000	4250000	5640000	5470000	0.879104	1.64807	0.720776
pmb0859	LysoPC 18:1 (2n isomer)	Lipids_Glycerophospholipids	12800000	15100000	16200000	50200000	50100000	36600000	1.37716	3.10431	1.63427
pmb0862	LysoPC 12:1	Lipids_Glycerophospholipids	36400	28500	133000	368000	355000	215000	1.62668	4.73977	2.24482
pmb0863	LysoPC 16:2 (2n isomer)	Lipids_Glycerophospholipids	440000	519000	600000	2380000	2100000	1280000	1.44895	3.69468	1.88545
pmb0864	LysoPE 14:0	Lipids_Glycerophospholipids	726000	848000	802000	2030000	2070000	1760000	1.24035	2.46633	1.30237
pmb0865	LysoPC 18:3 (2n isomer)	Lipids_Glycerophospholipids	1200000	1630000	2290000	10600000	8410000	5790000	1.61072	4.84375	2.27612
pmb0866	LysoPC 14:0	Lipids_Glycerophospholipids	982000	983000	1710000	4210000	4430000	2960000	1.37223	3.15646	1.65831
pmb0873	LysoPC 18:2 (2n isomer)	Lipids_Glycerophospholipids	1310000	1860000	2370000	7980000	7090000	5380000	1.4744	3.69134	1.88414
pmb0874	LysoPE 18:2 (2n isomer)	Lipids_Glycerophospholipids	12900000	23300000	36800000	83100000	70800000	55400000	1.29811	2.86712	1.5196
pmb0876	LysoPE 16:0	Lipids_Glycerophospholipids	8400000	17500000	37400000	107000000	101000000	40800000	1.42807	3.93049	1.97471
pmb0877	LysoPE 18:1	Lipids_Glycerophospholipids	4350000	5770000	4680000	7290000	10200000	9770000	0.979446	1.84189	0.881188
pmb0880	LysoPE 18:0 (2n isomer)	Lipids_Glycerophospholipids	11100	11100	58400	31900	137000	43600	1.07371	2.63648	1.39861
pmb0881	LysoPE 18:2	Lipids_Glycerophospholipids	280000000	288000000	208000000	97700000	150000000	120000000	1.0895	0.47384	-1.07753
pmb0882	LysoPC 18:1	Lipids_Glycerophospholipids	4250000	3940000	8110000	12500000	12800000	8040000	1.0206	2.0454	1.03238
pmb0883	LysoPE 18:0	Lipids_Glycerophospholipids	44500	86500	194000	657000	826000	223000	1.55197	5.24923	2.39211
pmb2228	LysoPC 19:0	Lipids_Glycerophospholipids	41000	33000	30900	149000	98900	106000	1.41877	3.37369	1.75433
pmb2260	LysoPC 15:1	Lipids_Glycerophospholipids	244000	107000	298000	185000	158000	141000	0.340132	0.745763	-0.423211
pmb2319	LysoPC 15:0	Lipids_Glycerophospholipids	5060000	5950000	17500000	15300000	15000000	9830000	0.649003	1.40758	0.493213
pmb2369	PC 19:2/16:0	Lipids_Glycerophospholipids	1370	1580	15600	33400	15600	4560	1.19637	2.88733	1.52974
pmb2388	LysoPC 18:0 (2n isomer)	Lipids_Glycerophospholipids	1520000	1830000	1980000	5920000	5770000	4430000	1.36386	3.02439	1.59664
pmb2406	LysoPC 17:0	Lipids_Glycerophospholipids	1040000	2140000	4210000	9770000	9210000	3610000	1.23971	3.05683	1.61204
pmc0960	LysoPC 20:4	Lipids_Glycerophospholipids	2030000	2390000	2160000	8080000	6310000	5000000	1.32955	2.94681	1.55915
pmd0130	LysoPC 14:0 (2n isomer)	Lipids_Glycerophospholipids	445000	478000	503000	2210000	2560000	1860000	1.61728	4.64937	2.21703
pmd0132	LysoPC 16:0 (2n isomer)	Lipids_Glycerophospholipids	21200000	16400000	63800000	114000000	123000000	67800000	1.32007	3.00592	1.58781
pmd0136	LysoPC 18:0	Lipids_Glycerophospholipids	521000	612000	1450000	3670000	4550000	1610000	1.39572	3.80565	1.92814
pmd0144	LysoPC 20:1 (2n isomer)	Lipids_Glycerophospholipids	247000	401000	359000	1330000	1450000	1160000	1.52347	3.91261	1.96813
pmd0145	LysoPC 20:1	Lipids_Glycerophospholipids	379000	603000	622000	1880000	2020000	1740000	1.46209	3.51621	1.81402
pmd0158	LysoPE 14:0 (2n isomer)	Lipids_Glycerophospholipids	1100000	1080000	557000	706000	768000	749000	0.307969	0.812203	-0.300087
pmd0160	LysoPE 16:0 (2n isomer)	Lipids_Glycerophospholipids	2900000	4410000	6210000	11000000	14900000	9270000	1.22565	2.60133	1.37925
pme0431	Procyanidin A1	Proanthocyanidins	439000	519000	1770000	1570000	10700000	6180000	1.58853	6.7632	2.75771
pma0149	Sinapoyl malate	Organic acids	1830000	1510000	1580000	1380000	1320000	1320000	0.542838	0.817073	-0.291463
pma2681	Xanthurenic acid	Organic acids	1590000	698000	1010000	22500	34700	23900	2.50062	0.0245907	-5.34575
pma3649	5-Aminolevulinate	Organic acids	22000000	29800000	24400000	12800000	14200000	11600000	1.0523	0.506562	-0.98119
pmb0829	Phosphoric acid	Organic acids	55300000	58900000	51500000	38900000	37200000	36100000	0.808005	0.677127	-0.562501
pmb2497	4-Hydroxy-3-methoxymandelate	Organic acids	23000	28000	22300	17500	15500	17100	0.772317	0.683492	-0.549003
pmb2657	Argininosuccinate	Organic acids	154000	159000	170000	74700	90400	104000	0.983708	0.557143	-0.843881
pmb2826	Citramalate	Organic acids	78500	63400	83500	298000	251000	287000	1.49605	3.70896	1.89102
pmb2867	Kynurenic acid O-hexside	Organic acids	5240000	5140000	7940000	6780000	6730000	6400000	0.2467	1.08679	0.120074
pmb3099	Diethyl phosphate	Organic acids	1940000	1920000	1730000	1290000	672000	2560000	0.507388	0.808945	-0.305887
pmb3101	2-Isopropylmalate	Organic acids	1280000	1910000	680000	746000	742000	950000	0.587424	0.629974	-0.666635
pme0049	2-Aminoethanesulfinic acid	Organic acids	65000	83400	72400	41000	36200	37500	1.04297	0.519475	-0.944875
pme0207	3-Hydroxybutyrate	Organic acids	2860000	5320000	2990000	600000	1140000	969000	1.50094	0.242525	-2.0438
pme0233	Kynurenic acid	Organic acids	2080000	953000	2770000	677000	759000	508000	1.20702	0.334999	-1.57777
pme0237	Ethyl 3,4-Dihydroxybenzoate (Ethyl protocatechuate)	Organic acids	218000	200000	162000	179000	346000	162000	0.215215	1.18448	0.244257
pme0239	2–furanoic acid	Organic acids	232000	331000	520000	465000	749000	594000	0.821498	1.66944	0.739361
pme0243	Glutaric acid	Organic acids	3160000	2620000	3200000	2950000	3350000	3080000	0.153092	1.04454	0.0628725
pme0245	Adipic acid	Organic acids	900000	1360000	886000	1150000	1340000	1480000	0.51505	1.26192	0.33562
pme0249	Azelaic Acid	Organic acids	373000	702000	352000	372000	505000	453000	0.0470931	0.932025	-0.101559
pme0266	Sebacate	Organic acids	5930	9450	5430	7350	8920	7930	0.371759	1.1629	0.21773
pme0267	2-Methylsuccinic acid	Organic acids	3070000	2670000	3000000	2920000	3330000	3060000	0.229453	1.06522	0.0911479
pme0269	Dodecanedioic aicd	Organic acids	4280	3880	1770	3070	3760	3400	0.167122	1.03021	0.0429405
pme0274	6-Aminocaproic acid	Organic acids	29000000	43300000	36600000	21700000	24800000	19800000	0.856339	0.608815	-0.715923
pme0275	4-Oxopentanoate	Organic acids	24700	34400	33100	38900	68100	61000	0.911671	1.82213	0.865623
pme0281	Terephthalic acid	Organic acids	4250000	4900000	3900000	12600000	12800000	11800000	1.34042	2.85057	1.51125
pme0282	Phthalic acid	Organic acids	429000	513000	415000	1530000	1550000	1360000	1.42532	3.27192	1.71014
pme0285	4-Guanidinobutyric acid	Organic acids	3090000	2840000	3310000	2600000	2940000	3170000	0.200018	0.942641	-0.0852201
pme0286	2-Hydroxyisocaproic acid	Organic acids	465000	447000	716000	228000	268000	251000	1.09755	0.458845	-1.12392
pme0289	4-Ethylbenzoic acid	Organic acids	70600	71600	52500	49500	68300	66800	0.128528	0.948125	-0.0768503
pme0291	Dl-2-Aminooctanoic acid	Organic acids	233000	325000	286000	409000	637000	499000	0.954359	1.83057	0.872292
pme0397	Shikimic acid	Organic acids	152000	304000	266000	388000	392000	549000	0.938692	1.84072	0.88027
pme0474	4-Hydroxybenzoic acid	Organic acids	246000	383000	374000	366000	328000	310000	0.044758	1.001	0.00143766
pme0486	Methylmalonic acid	Organic acids	4070000	4540000	5950000	6110000	6890000	6320000	0.629624	1.32692	0.408085
pme1218	2-Picolinic acid	Organic acids	17100000	19300000	15900000	16700000	17500000	17800000	0.00975647	0.994264	-0.00829932
pme1292	Homogentisic acid	Organic acids	801000	1200000	944000	503000	548000	570000	0.9621	0.550424	-0.861384
pme1683	D-Pantothenic dcid	Organic acids	751000	821000	856000	1930000	2040000	1850000	1.22458	2.39703	1.26125
pme1711	3-Hydroxy-3-methyl butyric acid	Organic acids	567000	1220000	753000	1180000	1110000	799000	0.410942	1.21614	0.282311
pme1730	D-Erythronolactone	Organic acids	64400	63600	69600	805000	782000	789000	2.07006	12.0243	3.58788
pme1820	p–Hydroxyphenyl acetic acid	Organic acids	114000	128000	96500	124000	150000	89500	0.126169	1.07386	0.1028
pme1830	Succinic acid	Organic acids	3980000	4600000	6310000	6570000	7170000	6140000	0.620931	1.33512	0.416974
pme1851	Creatine	Organic acids	712000	859000	800000	6000000	6720000	6360000	1.89521	8.04724	3.00849
pme1936	Creatinine	Organic acids	530000	597000	593000	431000	503000	499000	0.50906	0.83314	-0.26337
pme1966	2-Aminoethanesulfonic acid	Organic acids	637000	729000	1570000	184000	501000	704000	0.937672	0.473093	-1.07981
pme1977	Suberic acid	Organic acids	124000	152000	99500	48900	92600	75300	0.874261	0.577364	-0.792448
pme2033	L(-)-Malic acid	Organic acids	11200000	11400000	12900000	3720000	3430000	4070000	1.40475	0.316056	-1.66175
pme2049	2-Hydroxybutanoic acid	Organic acids	159000	194000	191000	142000	201000	274000	0.19447	1.13419	0.181664
pme2050	Citric acid	Organic acids	13400000	8850000	13600000	36400000	29500000	38600000	1.3347	2.91492	1.54346
pme2129	(S)-(-)-2-Hydroxyisocaproic acid	Organic acids	1760000	2300000	2010000	980000	1030000	946000	1.09455	0.486985	-1.03805
pme2169	Fumaric acid	Organic acids	519000	995000	2390000	433000	1090000	783000	0.497654	0.590676	-0.759561
pme2277	3-Aminosalicylic acid	Organic acids	658000	735000	767000	497000	629000	543000	0.614552	0.772685	-0.372047
pme2362	Mandelic acid	Organic acids	214000	269000	184000	199000	228000	194000	0.159792	0.931034	-0.103093
pme2380	A-Ketoglutaric acid	Organic acids	630000	770000	832000	419000	440000	471000	0.912149	0.595878	-0.746911
pme2541	α-Hydroxyisobutyric acid	Organic acids	26700	46700	38200	39100	39200	40300	0.197568	1.06272	0.087767
pme2550	Cis-Aconitic acid	Organic acids	54000	78800	71200	78300	82900	106000	0.568425	1.3098	0.389351
pme2589	Oxoadipic acid	Organic acids	144000	117000	147000	145000	174000	133000	0.272453	1.10784	0.147754
pme2598	3,4-Dihydroxybenzeneacetic acid	Organic acids	732000	724000	715000	554000	586000	578000	0.631375	0.79134	-0.33763
pme2603	3-Hydroxyanthranilic acid	Organic acids	558000	544000	572000	463000	470000	559000	0.376061	0.891278	-0.166052
pme2702	4-Acetamidobutyric acid	Organic acids	955000	965000	813000	2460000	3090000	2690000	1.3704	3.015	1.59216
pme2706	2,3-Dihydroxybenzoic acid	Organic acids	1470000	2060000	2720000	2090000	2940000	2590000	0.425402	1.2192	0.285935
pme2761	4-Hydroxy-2-oxoglutaric acid	Organic acids	404000	375000	501000	579000	527000	598000	0.649217	1.33125	0.412782
pme2884	Guanidinoethyl sulfonate	Organic acids	34900	50300	46400	22200	18500	25000	1.04899	0.49924	-1.00219
pme2923	Acetoxyacetic acid	Organic acids	64400	108000	161000	46900	152000	133000	0.0727924	0.995501	-0.00650547
pme3009	trans-Citridic acid	Organic acids	51100	44600	46400	37900	35500	36200	0.649492	0.771288	-0.374659
pme3011	γ-aminobutyric acid	Organic acids	16200000	17800000	15100000	16000000	14600000	15100000	0.255438	0.930754	-0.103529
pme3034	ethylmalonate	Organic acids	270000	223000	296000	240000	272000	255000	0.0704055	0.972117	-0.0407987
pme3069	Taurocholic acid	Organic acids	421000	601000	618000	828000	669000	438000	0.280841	1.17988	0.238638
pme3083	2-(Formylamino)benzoic acid	Organic acids	4400000	6060000	8280000	3720000	6450000	5330000	0.328935	0.827108	-0.273853
pme3096	Aminomalonic acid	Organic acids	1630000	1690000	2410000	2370000	2540000	2300000	0.540262	1.25829	0.331464
pme3154	(Rs)-Mevalonic acid	Organic acids	425000	310000	320000	93400	163000	189000	1.16717	0.42218	-1.24407
pme3207	trans,trans-Muconic acid	Organic acids	647000	737000	712000	1570000	1400000	1550000	1.14546	2.15649	1.10868
pme3309	2-Methylglutaric acid	Organic acids	895000	1230000	804000	1040000	1190000	1270000	0.432758	1.19495	0.256947
pme3346	5-hydroxyhexanoic acid	Organic acids	103000	142000	122000	135000	139000	112000	0.149465	1.05177	0.0728208
pme3719	D-Xylonic acid	Organic acids	6500000	6270000	6490000	2560000	2460000	2460000	1.27638	0.38837	-1.3645
pmb0312	5-methoxyindole-3-carbaldehyde	Indole derivatives	783000	408000	821000	487000	422000	275000	0.770455	0.588469	-0.764961
pmb0812	Imidazole-4-acetate	Indole derivatives	256000	240000	294000	237000	392000	340000	0.402	1.22658	0.294644
pmb0818	Methoxyindoleacetic acid	Indole derivatives	24500000	22600000	24000000	26800000	27300000	23900000	0.329401	1.09705	0.133625
pmb0819	3-Indoleacetonitrile	Indole derivatives	2040000	1510000	2040000	1310000	1220000	1180000	0.784056	0.663685	-0.591429
pmb1096	Indole	Indole derivatives	22800000	20500000	22400000	22400000	21300000	20500000	0.102409	0.977169	-0.0333201
pme0543	Indole-5-carboxylic acid	Indole derivatives	327000	296000	232000	393000	478000	418000	0.792351	1.5076	0.592256
pme2607	5-Hydroxyindole-3-acetic acid	Indole derivatives	12600000	10900000	12600000	3340000	3690000	2980000	1.48213	0.277285	-1.85056
pme2720	Indole-3-carboxaldehyde	Indole derivatives	53700	63400	64000	35700	54200	59000	0.448478	0.822198	-0.282443
pme2836	5-Hydroxytryptophol	Indole derivatives	3050000	2680000	3410000	2270000	2220000	1830000	0.749777	0.691466	-0.53227
pme1498	Formononetin (4'-O-methyldaidzein)	Isoflavone	4390	126000	38700	6330	5730	3980	1.35359	0.0948607	-3.39805
pme3208	Glycitin	Isoflavone	85100	72200	67100	100000	125000	113000	0.801169	1.50624	0.590951
pme3210	Genistein 7-O-Glucoside (Genistin)	Isoflavone	355000	400000	427000	348000	368000	286000	0.438708	0.847716	-0.238348
pme3233	Calycosin	Isoflavone	48500	54100	53700	49100	51600	56000	0.0102006	1.00256	0.0036874
pme3250	Biochanin A	Isoflavone	74200	67500	76600	96400	92800	103000	0.690212	1.33852	0.420644
pme3292	Prunetin	Isoflavone	27400	15200	32800	23400	27900	33100	0.274036	1.11936	0.162678
pme3502	Formononetin 7-O-glucoside (Ononin)	Isoflavone	32700	23200	16900	32800	37900	41800	0.778052	1.54533	0.627915
pma1751	Nicotinic acid-hexoside	Nicotinic acid derivatives	27600000	35000000	30700000	17000000	17800000	14600000	1.02426	0.529475	-0.917366
pma3101	Nicotinate ribonucleoside	Nicotinic acid derivatives	7580000	7150000	6420000	3000000	3100000	3310000	1.17459	0.444917	-1.16839
pme0491	6-hydroxynicotinic acid	Nicotinic acid derivatives	168000	206000	155000	121000	183000	137000	0.416929	0.833648	-0.262489
pme0496	Nicotinic acid	Nicotinic acid derivatives	5310000	7410000	6550000	5200000	6000000	6120000	0.264891	0.898806	-0.153918
pma0104	N-sinapoyl hydroxycoumarin	Coumarins	630000	501000	515000	763000	769000	701000	0.689288	1.35662	0.440019
pmb0235	O-Feruloyl coumarin	Coumarins	24700000	26100000	22000000	69800000	75700000	79000000	1.3899	3.08379	1.62471
pmb0382	O-Feruloyl 4-hydroxylcoumarin	Coumarins	1080000	1600000	1370000	1490000	1980000	2230000	0.650927	1.40741	0.49304
pmb0808	6,7-dihydroxycoumarin 6-O-quinic acid	Coumarins	322000	333000	295000	212000	180000	173000	0.931671	0.594737	-0.749677
pmb1178	O-Feruloyl 2-hydroxylcoumarin	Coumarins	3040000	3150000	4080000	3300000	3300000	3350000	0.0695139	0.968841	-0.0456678
pmb2601	7-hydroxycoumarin-beta-rhamnoside	Coumarins	672000	735000	642000	3770000	3230000	3340000	1.66734	5.04636	2.33524
pmb2723	4-hydroxycoumarin di-glucoside	Coumarins	74700	45100	52400	51900	39700	35400	0.562126	0.737515	-0.439257
pmb2848	3(2'-Chlorophenyl)-7-hydroxy-4-phenylcoumarin	Coumarins	8230	8250	5060	5110	7510	5870	0.283246	0.858403	-0.220273
pmb3094	Esculetin O-quinacyl esculetin O-quinic acid	Coumarins	25000	18400	14900	17200	23100	18300	0.0439709	1.00515	0.00740478
pmb4777	4-Hydroxy-7-methoxycoumarin-beta-rhamnoside	Coumarins	234000	222000	177000	1510000	1380000	1510000	1.82668	6.95103	2.79723
pme0391	4-Methylumbelliferone	Coumarins	114000	100000	158000	131000	132000	122000	0.129497	1.03495	0.0495558
pme2988	3,4-Dihydrocoumarin	Coumarins	258000	550000	158000	409000	474000	455000	0.648408	1.38509	0.469983
pme2993	Scopoletin (7-Hydroxy-5-methoxycoumarin)	Coumarins	1100000	1310000	2280000	520000	2220000	1350000	0.324788	0.872068	-0.197487
pme3140	6-Hydroxy-4-methylcoumarin	Coumarins	62600	53600	50000	27300	23300	23300	1.16859	0.444645	-1.16927
pme3419	Esculetin (6,7-dihydroxycoumarin)	Coumarins	2230000	2110000	2500000	2070000	2150000	1960000	0.3369	0.903509	-0.146389
pme3425	6-Methoxy-7,8-DihydroxyCoumarin	Coumarins	3390000	2770000	3880000	1560000	1470000	1530000	1.14214	0.454183	-1.13865
pme3428	Esculin (6,7-Dihydroxycoumarin-6-glucoside)	Coumarins	45100	36300	44500	96400	113000	108000	1.25351	2.52105	1.33402
pme3564	Daphnetin	Coumarins	193000	107000	270000	91400	131000	147000	0.594843	0.64807	-0.625778
pmb0789	Pyridoxine O-glucoside	Vitamins	12600000	9260000	14600000	4530000	4820000	4960000	1.23245	0.392485	-1.34929
pmb0800	Niacinamide	Vitamins	2820000	2700000	1840000	1190000	2580000	2260000	0.395647	0.819293	-0.287548
pmb0801	4-Pyridoxic acid O-hexoside	Vitamins	4170000	3720000	4380000	4510000	4540000	4260000	0.297988	1.08476	0.117375
pmb0802	D-Pantothenic acid	Vitamins	7620000	8500000	9060000	11900000	12600000	12200000	0.79348	1.45751	0.543502
pme1014	Menaquinone (K2)	Vitamins	9370000	7860000	14600000	5390000	3900000	5180000	1.07484	0.454603	-1.13732
pme1383	Pyridoxine	Vitamins	320000	314000	337000	220000	282000	243000	0.636271	0.76725	-0.382231
pme1709	Nicotinic Acid Methyl Ester (Methyl Nicotinate)	Vitamins	1430000	1400000	1230000	1000000	1660000	1190000	0.168177	0.948276	-0.0766213
pme1952	Riboflavin	Vitamins	4600000	4290000	3440000	4800000	5140000	3770000	0.262199	1.11192	0.153056
pme2111	L-ascorbate	Vitamins	521000	800000	651000	595000	542000	546000	0.348154	0.853448	-0.228624
pme2165	Orotic acid	Vitamins	1340000	657000	616000	573000	606000	473000	0.647252	0.632223	-0.661493
pme2266	Biotin	Vitamins	231000	348000	272000	557000	696000	740000	1.18409	2.34195	1.22771
pme2289	Vitamin A	Vitamins	56000	44000	53800	66000	46300	48300	0.0877329	1.04421	0.0624164
pme2661	Vitamin D3	Vitamins	9630	16900	9130	7320	5560	4000	1.01529	0.47336	-1.07899
pme2819	All-trans-13,14-dihydroretinol	Vitamins	23800	30600	33100	42100	43700	44400	0.79341	1.488	0.573375
pme3478	Pantetheine	Vitamins	77500	92700	65700	51300	61300	72600	0.519852	0.785078	-0.349091
pmb1530	Phytocassane D	Terpenoids	41800	56300	42400	46900	48300	56700	0.225984	1.08114	0.112552
pme0062	Cucurbitacin D	Terpenoids	59700	65000	72800	41100	40900	38500	0.90606	0.610127	-0.71282
pme0080	Cucurbitacin B	Terpenoids	6420	4010	5430	53400	7180	10300	1.12202	4.4691	2.15999
pme3544	Limonin	Terpenoids	34300	29500	42200	86400	83900	67000	1.15224	2.23868	1.16265
pma0134	D(-)-Threose	Carbohydrates	1460000	882000	1320000	385000	671000	962000	0.893144	0.551065	-0.859706
pmb2507	2-Deoxyribose 1-phosphate	Carbohydrates	894000	1020000	762000	305000	249000	303000	1.38692	0.320254	-1.64271
pmb3081	Glucarate O-Phosphoric acid	Carbohydrates	5350000	5270000	6450000	6140000	4510000	5300000	0.196568	0.934388	-0.0979066
pmb3088	Trehalose 6-phosphate	Carbohydrates	52600	64900	50600	80300	88000	93000	0.845637	1.55443	0.636387
pme0500	D(+)-Melezitose	Carbohydrates	21400	18400	20900	8030	4150	6200	1.42109	0.302801	-1.72356
pme0510	Gluconic acid	Carbohydrates	184000	190000	181000	196000	191000	186000	0.183221	1.03243	0.0460474
pme0519	D-(+)-Sucrose	Carbohydrates	3640000	3830000	5290000	4210000	5880000	5440000	0.435011	1.21708	0.28343
pme1021	D-(+)-Glucono-1,5-lactone	Carbohydrates	344000	378000	350000	174000	142000	141000	1.206	0.426306	-1.23004
pme1846	D(+)-Glucose	Carbohydrates	5780000	5590000	6680000	1890000	1480000	1580000	1.48776	0.274238	-1.8665
pme2019	DL-Arabinose	Carbohydrates	1190000	1330000	1590000	770000	720000	666000	1.02822	0.524574	-0.930781
pme2435	L-Fucose	Carbohydrates	119000	133000	153000	74200	87200	76900	0.927985	0.588395	-0.765143
pme2755	N-Acetyl-D-glucosamine	Carbohydrates	7670000	7050000	7690000	4240000	5480000	6510000	0.680152	0.72423	-0.46548
pme3160	D-Glucose 6-phosphate	Carbohydrates	6390000	8800000	6870000	2060000	2550000	2680000	1.36076	0.330462	-1.59744
pme3163	D-Sedoheptuiose 7-phosphate	Carbohydrates	5680000	5870000	6690000	4660000	3560000	4740000	0.716774	0.710526	-0.49304
pme3313	D-Fructose 6-phosphate	Carbohydrates	1610000	2400000	1920000	532000	684000	720000	1.36091	0.326476	-1.61495
pme3705	D-glucoronic acid	Carbohydrates	382000	367000	230000	71000	58400	88000	1.57696	0.222063	-2.17096
pmb0037	Hordenine	Alkaloids	142000	159000	190000	294000	374000	299000	1.05353	1.96945	0.977793
pmb0782	Piperidine	Alkaloids	35900000	52200000	39700000	46200000	42700000	44600000	0.152964	1.0446	0.0629519
pmb0785	Isoquinoline	Alkaloids	73300	64100	72500	26200	25200	28600	1.28505	0.381134	-1.39163
pme1828	Betaine	Alkaloids	15000000	19700000	14800000	17100000	19600000	20500000	0.387117	1.15556	0.208587
pme2268	Trigonelline	Alkaloids	29000000	40000000	23100000	11300000	10800000	12100000	1.25532	0.371336	-1.4292
pmb0426	5-Methoxy-N,N-dimethyltryptamine	Tryptamine derivatives	78300	62600	76600	153000	122000	169000	1.07475	2.04138	1.02954
pmb0769	N-hexosyl-p-coumaroyl serotonin	Tryptamine derivatives	288000	214000	312000	147000	117000	121000	1.09693	0.472973	-1.08017
pmb0770	N-Feruloyl serotonin	Tryptamine derivatives	2100000	667000	1240000	3020000	1390000	5400000	0.967116	2.44822	1.29173
pmb0772	N-Cinnamoyl serotonin	Tryptamine derivatives	10400	15700	15400	27600	22600	20500	0.897521	1.70361	0.768599
pmb0774	N-hydroxy tryptamine	Tryptamine derivatives	159000000	165000000	162000000	393000000	429000000	481000000	1.29687	2.68107	1.42281
pmb0776	N-Feruloyl tryptamine	Tryptamine derivatives	165000	144000	140000	441000	476000	505000	1.4056	3.16704	1.66313
pme1417	L-Tryptamine	Tryptamine derivatives	32800000	49300000	39100000	42900000	54000000	46100000	0.405934	1.17987	0.238625
pme2024	serotonin	Tryptamine derivatives	3830000	3740000	3930000	12200000	14400000	17700000	1.50819	3.85217	1.94567
pme2658	N-Methyltryptamine	Tryptamine derivatives	101000	87100	135000	220000	237000	218000	1.10639	2.08914	1.06291
pme2786	N-Acetyl-5-hydroxytryptamine	Tryptamine derivatives	120000	168000	217000	268000	625000	415000	1.15701	2.5901	1.37301
pma6561	Caffeic acid O-glucoside	Hydroxycinnamoyl derivatives	587000	483000	634000	412000	423000	414000	0.680815	0.732981	-0.448152
pma6599	6-Hydroxymethylherniarin	Hydroxycinnamoyl derivatives	58100	43400	58600	25400	38500	29900	0.897298	0.585884	-0.771313
pmb0108	Feruloyl syringic acid	Hydroxycinnamoyl derivatives	155000	147000	172000	101000	122000	113000	0.740517	0.708861	-0.496426
pmb0142	Caffeic aldehyde	Hydroxycinnamoyl derivatives	186000	173000	235000	104000	139000	143000	0.792563	0.649832	-0.621862
pmb0423	Hydroxy-methoxycinnamate	Hydroxycinnamoyl derivatives	21800000	24000000	30900000	10100000	9990000	9760000	1.2523	0.389179	-1.3615
pmb0478	Coumarin O-rutinoside	Hydroxycinnamoyl derivatives	2930000	2490000	2890000	5600000	6120000	5120000	1.09153	2.02647	1.01897
pmb2620	3,4-Dimethoxycinnamic acid	Hydroxycinnamoyl derivatives	4480000	4250000	2150000	456000	518000	607000	1.77141	0.145313	-2.78277
pmb2795	4-Methoxycinnamic acid	Hydroxycinnamoyl derivatives	3860000	3750000	1960000	525000	1260000	1070000	1.35664	0.298328	-1.74503
pmb2819	O-Caffeoyl maltotriose	Hydroxycinnamoyl derivatives	14800	15400	16600	41200	43900	39200	1.29471	2.65598	1.40925
pmb2835	Syringaldehyde	Hydroxycinnamoyl derivatives	283000	458000	717000	198000	518000	503000	0.276223	0.836077	-0.258293
pmb2933	Caftaric acid	Hydroxycinnamoyl derivatives	1210000	1070000	1200000	1570000	2610000	2480000	0.976779	1.91379	0.936435
pmb2940	1-O-beta-D-Glucopyranosyl sinapate	Hydroxycinnamoyl derivatives	11000000	9180000	9590000	4870000	4700000	4840000	1.11002	0.484044	-1.04679
pmb3110	Vanillic acid	Hydroxycinnamoyl derivatives	1280000	1240000	1100000	617000	635000	677000	1.03292	0.532873	-0.908137
pme0298	Coniferylaldehyde	Hydroxycinnamoyl derivatives	6290000	10500000	20200000	8450000	10700000	13300000	0.0521763	0.877264	-0.188917
pme0299	Cinnamic acid	Hydroxycinnamoyl derivatives	24300	22000	25400	29400	45300	37700	0.802256	1.56764	0.648597
pme0303	Caffeic acid	Hydroxycinnamoyl derivatives	194000	236000	540000	127000	381000	361000	0.153165	0.895876	-0.158629
pme0305	Ferulic acid	Hydroxycinnamoyl derivatives	4390000	6360000	10300000	3440000	7260000	6090000	0.330308	0.797625	-0.326218
pme0307	Resveratrol	Hydroxycinnamoyl derivatives	2030000	1340000	2150000	1630000	2360000	1770000	0.108094	1.04348	0.0614005
pme0387	Homovanillic acid	Hydroxycinnamoyl derivatives	33000	33200	36200	33300	36200	38800	0.208484	1.05762	0.0808175
pme0395	2-Methoxybenzoic acid	Hydroxycinnamoyl derivatives	85900	92300	182000	69100	115000	89100	0.397796	0.758468	-0.398841
pme0409	Syringic acid	Hydroxycinnamoyl derivatives	770000	697000	904000	724000	817000	752000	0.0923155	0.967102	-0.0482593
pme0418	3-(4-Hydroxyphenyl)propionic acid	Hydroxycinnamoyl derivatives	237000	314000	459000	179000	296000	250000	0.54341	0.717822	-0.478302
pme0423	3-Hydroxy-4-methoxycinnamic acid	Hydroxycinnamoyl derivatives	2290000	3660000	5630000	2090000	4410000	3520000	0.194021	0.865285	-0.208753
pme0424	trans-cinnamaldehyde	Hydroxycinnamoyl derivatives	144000	277000	354000	189000	415000	308000	0.278792	1.17677	0.234838
pme0429	3,4,5-Trimethoxycinnamic acid	Hydroxycinnamoyl derivatives	56900	91500	55800	94100	67200	80200	0.376692	1.18266	0.24204
pme1434	Syringin	Hydroxycinnamoyl derivatives	5140000	3430000	4220000	601000	764000	656000	1.76957	0.158014	-2.66188
pme1436	p-Coumaric acid	Hydroxycinnamoyl derivatives	1600000	2310000	2940000	1450000	2600000	2250000	0.149843	0.919708	-0.120752
pme1637	Coniferyl alcohol	Hydroxycinnamoyl derivatives	362000	793000	1950000	297000	1300000	1070000	0.110999	0.858937	-0.219375
pme1643	(+)-piperitol	Hydroxycinnamoyl derivatives	13500	11400	14000	9730	10600	9570	0.628031	0.768638	-0.379625
pme1646	Pinoresinol	Hydroxycinnamoyl derivatives	167000	128000	259000	176000	227000	214000	0.279103	1.11372	0.155385
pme1695	Sinapic acid	Hydroxycinnamoyl derivatives	587000	495000	496000	410000	732000	596000	0.157951	1.10139	0.139331
pme3123	Sinapyl alcohol	Hydroxycinnamoyl derivatives	53200	86800	249000	63900	297000	259000	0.535588	1.59357	0.672265
pme3246	Coniferin	Hydroxycinnamoyl derivatives	1370000	1120000	1620000	966000	1030000	1010000	0.650853	0.731387	-0.451293
pme3305	p-Coumaryl alcohol	Hydroxycinnamoyl derivatives	541000	823000	889000	640000	1270000	1080000	0.460455	1.32712	0.408298
pme3443	Sinapinaldehyde	Hydroxycinnamoyl derivatives	8560000	9880000	13200000	8240000	9550000	9610000	0.308797	0.865992	-0.207574
pme3453	p-Coumaraldehyde	Hydroxycinnamoyl derivatives	111000	147000	209000	114000	188000	189000	0.108412	1.05139	0.0723005
pme3459	Caffeyl alcohol	Hydroxycinnamoyl derivatives	20900000	20600000	21100000	24200000	36600000	40600000	0.8074	1.61981	0.695823
pma0948	Hydroxyphenethylamine	Others	64000000	56200000	66200000	75700000	81400000	82800000	0.63152	1.28702	0.364031
pma2400	Dihydrojasmone	Others	396000	366000	393000	392000	385000	338000	0.144495	0.965368	-0.0508491
pma2987	Histidinol	Others	24500000	24700000	20600000	16200000	16400000	22200000	0.558055	0.7851	-0.349051
pma6298	3-Hydroxypyridine	Others	168000	240000	563000	96900	364000	388000	0.202484	0.874253	-0.193877
pma6625	E-3,4,5'-Trihydroxy-3'-glucopyranosylstilbene	Others	26200	40100	25800	6700	7830	7890	1.5303	0.243431	-2.03841
pmb0064	DIMBOA glucoside	Others	716000	676000	692000	6380000	6290000	5390000	1.92651	8.66603	3.11537
pmb0069	Benzamide	Others	3980000	3700000	4160000	1870000	2720000	2400000	0.922029	0.590372	-0.760305
pmb0292	Cholesterol	Others	1170000	847000	887000	519000	973000	1500000	0.0805949	1.0303	0.0430687
pmb0374	Aminopurine	Others	8050000	8630000	4530000	17300000	16300000	15800000	1.17501	2.32909	1.21977
pmb0764	4-Methyl-5-thiazoleethanol	Others	1010000	1320000	3310000	573000	2220000	1490000	0.34752	0.759397	-0.397073
pmb0767	D-erythro-Dihydrosphingosine	Others	13100	13300	15000	14700	26300	17600	0.608358	1.41546	0.50127
pmb1240	Phellodensin F	Others	596000	577000	967000	778000	948000	685000	0.286833	1.12664	0.172021
pmb1652	Phthalic anhydride	Others	43000000	47500000	43900000	40000000	38200000	41800000	0.398675	0.892857	-0.163499
pmb1912	10-Formyl-THF	Others	918000	910000	927000	1900000	1940000	1820000	1.11287	2.05445	1.03875
pmb2211	Cocamidopropyl betaine	Others	7430000	4880000	4340000	8320000	5740000	5500000	0.331016	1.17477	0.232384
pmb2556	Syringaldehyde O-glucoside	Others	32400	47000	48200	49400	43800	36900	0.0674798	1.01959	0.0279926
pmb3079	N-Acetylglucosamine 1-phosphate	Others	120000	95000	116000	102000	119000	97700	0.109144	0.96284	-0.0546322
pme0516	Inositol	Others	921000	925000	979000	410000	379000	400000	1.21999	0.420885	-1.2485
pme1011	Benzamidine	Others	52700	44500	59200	38900	52100	51900	0.233197	0.913683	-0.130235
pme1635	Arctiin	Others	37900	36500	42100	46200	73600	63100	0.79179	1.56996	0.650725
pme1640	sesamolin	Others	8730000	9300000	18100000	6590000	4510000	5770000	1.0015	0.466925	-1.09874
pme1665	Isovitexin 7-O-glucoside (Saponarin)	Others	15900	14400	22300	52200	66900	74500	1.47853	3.68061	1.87994
pme1682	trans-2-Hexenal	Others	526000	490000	443000	318000	306000	815000	0.197518	0.986292	-0.0199133
pme2247	Ellagic acid	Others	421000	478000	444000	723000	859000	983000	1.02882	1.9099	0.9335
pme2366	Phenethylamine	Others	23600000	21900000	23800000	11000000	16200000	14100000	0.913127	0.59596	-0.746714
pme2433	Diethanolamine	Others	885000	886000	725000	415000	395000	442000	1.07553	0.501603	-0.995383
pme2591	5,6-Dimethylbenzimidazole	Others	131000	127000	125000	18900	21800	23500	1.75377	0.167624	-2.5767
pme2651	NADP	Others	913000	739000	1240000	489000	521000	475000	1.00243	0.513485	-0.961605
pme2828	4-Nitrophenol	Others	2890000	2050000	2730000	434000	566000	887000	1.53427	0.246023	-2.02313
pme2830	O-Phosphorylethanolamine	Others	220000	282000	275000	30900	44600	52100	1.7561	0.164221	-2.60629
pme2909	(-)-Sinigrin hydrate	Others	841000	1010000	804000	354000	295000	342000	1.29131	0.373258	-1.42175
pme3081	4-(Aminomethyl)-5-(hydroxymethyl)-2-methylpyridin-3-ol	Others	1210000	812000	1220000	626000	456000	492000	1.05946	0.485503	-1.04245
pme3221	Isoeugenol	Others	24100	21300	47300	23800	48400	29400	0.180524	1.09601	0.132259
pma3724	1-O-Feruloyl quinic acid	Quinate and its derivatives	963000	1320000	1430000	4400000	4400000	4770000	1.48945	3.65473	1.86976
pma6460	5-O-p-Coumaroylquinic acid	Quinate and its derivatives	1650000	1480000	1850000	2000000	2000000	2250000	0.574394	1.25502	0.32771
pmb0749	O-Feruloyl quinic acid	Quinate and its derivatives	195000	143000	155000	201000	182000	178000	0.362437	1.13793	0.186413
pmb0751	5-O-p-Coumaroyl shikimic acid	Quinate and its derivatives	2980000	2990000	3710000	5590000	5920000	6150000	1.00561	1.82438	0.867406
pmb0752	3-O-Feruloyl quinic acid	Quinate and its derivatives	1720000	1100000	1600000	11500000	9460000	8310000	1.79448	6.62217	2.7273
pmb2554	5-O-Feruloyl quinic acid glucoside	Quinate and its derivatives	991000	677000	767000	766000	920000	682000	0.0565325	0.972485	-0.0402527
pmb2833	3-O-Feruloyl quinic acid glucoside	Quinate and its derivatives	707000	461000	550000	508000	642000	452000	0.149661	0.93248	-0.100856
pmb2938	4-O-Caffeoyl quinic acid (criptochlorogenic acid)	Quinate and its derivatives	181000	196000	174000	308000	299000	296000	0.918819	1.63884	0.712674
pmb3061	5-O-p-coumaroyl quinic acid O-hexoside	Quinate and its derivatives	505000	385000	631000	410000	429000	377000	0.449935	0.799474	-0.322877
pmb3062	Eudesmoyl quinic acid	Quinate and its derivatives	443000	342000	391000	254000	281000	253000	0.794388	0.670068	-0.577621
pmb3064	3-O-p-coumaroyl quinic acid O-hexoside	Quinate and its derivatives	2310000	2100000	2770000	1050000	1220000	981000	1.14727	0.452786	-1.1431
pmb3066	5-O-p-coumaroyl shikimic acid O-hexoside	Quinate and its derivatives	100000	74000	98900	380000	391000	394000	1.57864	4.26896	2.09389
pmb3068	1-O-p-Coumaroyl quinic acid	Quinate and its derivatives	84300	58400	101000	305000	294000	289000	1.48404	3.64382	1.86545
pmb3072	3-O-p-coumaroyl shikimic acid O-hexoside	Quinate and its derivatives	28700	37700	58500	44600	42400	31200	0.0440558	0.946357	-0.0795434
pmb3073	O-p-Coumaroyl quinic acid O-rutinoside derivative	Quinate and its derivatives	178000	136000	196000	151000	136000	148000	0.375658	0.852941	-0.229482
pmb3074	3-O-p-Coumaroyl quinic acid	Quinate and its derivatives	64500	77400	91400	108000	120000	91300	0.653585	1.36862	0.452726
pmb3075	3-O-p-Coumaroyl shikimic acid	Quinate and its derivatives	234000	191000	233000	315000	383000	392000	0.900791	1.65653	0.728169
pme0399	Chlorogenic acid (3-O-Caffeoylquinic acid)	Quinate and its derivatives	283000	191000	212000	284000	990000	344000	0.900791	2.3586	1.23793
pme1806	Chlorogenic acid methyl ester	Quinate and its derivatives	17400	13200	13900	15600	33700	33300	0.843454	1.85618	0.892336
pme1816	Neochlorogenic acid (5-O-Caffeoylquinic acid)	Quinate and its derivatives	296000	255000	249000	227000	220000	226000	0.496781	0.84125	-0.249393
pme2036	Quinic acid	Quinate and its derivatives	1690000	1240000	1850000	10300000	9110000	9200000	1.75259	5.98536	2.58144
pme2901	1-O-Caffeoyl quinic acid	Quinate and its derivatives	111000	32900	31000	67300	157000	53300	0.644366	1.58719	0.666477
pma0791	Naringenin O-malonylhexoside	Flavanone	1130000	947000	1200000	1520000	1640000	1540000	0.762402	1.43424	0.520285
pmb0686	Eriodictyol O-malonylhexoside	Flavanone	201000	164000	198000	289000	341000	317000	0.926525	1.68206	0.75023
pmb2970	Hesperetin O-hexosyl-O-hexoside	Flavanone	96100	82000	87700	53400	62300	64600	0.791892	0.67833	-0.559942
pmb2979	Hesperetin O-malonylhexoside	Flavanone	37500	30500	25100	56300	47800	42300	0.819235	1.5725	0.653062
pmc1990	4'-Hydroxy-5,7-dimethoxyflavanone	Flavanone	165000	146000	158000	115000	97800	513000	0.174395	1.54755	0.629984
pme0001	Hesperetin 7-O-neohesperidoside (Neohesperidin)	Flavanone	1120000	918000	945000	229000	234000	233000	1.57892	0.233322	-2.0996
pme0330	Naringenin 7-O-neohesperidoside (Naringin)	Flavanone	629000	543000	474000	163000	184000	211000	1.35079	0.339004	-1.56063
pme0372	Naringenin 7-O-glucoside (Prunin)	Flavanone	353000	452000	395000	223000	304000	286000	0.759496	0.6775	-0.561707
pme0377	Naringenin	Flavanone	360000	350000	451000	406000	632000	560000	0.615023	1.3764	0.460899
pme1201	Phloretin	Flavanone	31600	51200	32800	178000	511000	18000	0.992601	6.11592	2.61257
pme1399	Xanthohumol	Flavanone	83400	73600	55900	34200	59900	50300	0.695042	0.678253	-0.560105
pme1583	Eriodictyol	Flavanone	57600	93100	98400	67600	85600	65800	0.22481	0.879165	-0.185794
pme1598	Hesperetin 5-O-glucoside	Flavanone	448000	505000	464000	1810000	1640000	1550000	1.47065	3.52858	1.81909
pme1599	7-O-Methyleriodictyol	Flavanone	13900	14500	12300	9450	11100	8440	0.719515	0.712285	-0.489473
pme2319	Hesperetin	Flavanone	9730	14600	13900	7400	10700	13400	0.391267	0.82396	-0.279353
pme2950	Hesperetin 7-rutinoside (Hesperidin)	Flavanone	906000	746000	929000	280000	276000	229000	1.42319	0.304146	-1.71717
pme2960	Naringenin chalcone	Flavanone	169000	242000	340000	309000	300000	155000	0.0197865	1.01731	0.0247597
pme2984	Isosakuranetin-7-neohesperidoside (Poncirin)	Flavanone	20100	18800	15800	23500	12700	15300	0.187235	0.941499	-0.0869684
pme3215	Isoliquiritigenin	Flavanone	9160	7970	9670	6240	11000	5210	0.412093	0.837687	-0.255518
pme3439	Butein	Flavanone	53400	48300	45000	40500	40100	35900	0.589074	0.794138	-0.332539
pme3461	Homoeriodictyol	Flavanone	31600	42400	57200	29500	47400	44500	0.132514	0.925305	-0.111999
pme3464	Isosakuranetin (4'-Methylnaringenin)	Flavanone	843	732	1330	1280	931	1520	0.473165	1.28434	0.361024
pma0724	Naringenin C-hexoside	Flavone C-glycosides	69600	71500	81000	99100	115000	116000	0.802883	1.48627	0.571694
pma1087	C-pentosyl-C-hexosyl-apigenin	Flavone C-glycosides	877000	707000	920000	891000	927000	927000	0.293337	1.09625	0.132572
pma1108	Apigenin C-glucoside	Flavone C-glycosides	1560000	1470000	1970000	3480000	4010000	3390000	1.14218	2.176	1.12168
pma6218	O-methylnaringenin C-pentoside	Flavone C-glycosides	481000	348000	589000	433000	474000	490000	0.0139999	0.98519	-0.0215255
pma6360	O-methylChrysoeriol 8-C-hexoside	Flavone C-glycosides	132000	137000	185000	443000	433000	448000	1.3522	2.9163	1.54414
pma6371	di-C,C-hexosyl-luteolin	Flavone C-glycosides	132000	138000	190000	505000	492000	451000	1.39857	3.14783	1.65436
pma6496	Luteolin 6-C-glucoside	Flavone C-glycosides	4320000	3680000	6010000	17400000	16600000	14500000	1.45175	3.46181	1.79153
pma6516	C-hexosyl-apigenin O-hexosyl-O-hexoside	Flavone C-glycosides	493000	533000	684000	383000	477000	432000	0.598445	0.755556	-0.40439
pma6647	C-hexosyl-chrysoeriol O-hexoside	Flavone C-glycosides	5220000	4200000	5840000	8870000	9220000	9340000	0.986416	1.79751	0.846
pmb0616	C-hexosyl-luteolin O-hexosyl-O-pentoside	Flavone C-glycosides	41400	46800	102000	58300	44400	34400	0.419151	0.72082	-0.472289
pmb0618	8-C-hexosyl-hesperetin O-hexoside	Flavone C-glycosides	2130000	1840000	1510000	1660000	1690000	1510000	0.299523	0.886861	-0.17322
pmb0619	Eriodictiol 6-C-hexoside 8-C-hexoside-O-hexoside	Flavone C-glycosides	208000	195000	161000	154000	139000	108000	0.69013	0.710993	-0.492093
pmb0620	Chrysoeriol 6-C-hexoside 8-C-hexoside-O-hexoside	Flavone C-glycosides	550000	491000	651000	179000	197000	161000	1.39363	0.317376	-1.65574
pmb0622	C-hexosyl-luteolin O-hexoside	Flavone C-glycosides	23200	20800	34500	159000	121000	90500	1.60127	4.71975	2.23871
pmb0623	6-C-hexosyl chrysoeriol O-hexoside	Flavone C-glycosides	2290000	2380000	2990000	4140000	4090000	3830000	0.86165	1.57441	0.654814
pmb0624	6-C-hexosyl-luteolin O-hexoside	Flavone C-glycosides	1260000	1100000	1530000	3600000	3580000	3540000	1.31579	2.75578	1.46246
pmb0628	Eriodictiol C-hexosyl-O-hexoside	Flavone C-glycosides	166000	162000	168000	331000	263000	310000	0.999177	1.82258	0.865983
pmb0629	Chrysoeriol 6-C-hexoside	Flavone C-glycosides	73300	90600	80400	61000	122000	116000	0.303055	1.22391	0.291492
pmb0636	6-C-hexosyl luteolin O-pentoside	Flavone C-glycosides	661000	738000	1030000	1720000	2000000	1740000	1.16061	2.24784	1.16854
pmb0639	8-C-hexosyl-apigenin O-hexosyl-O-hexoside	Flavone C-glycosides	629000	625000	862000	408000	464000	439000	0.852958	0.619565	-0.690672
pmb0645	6-C-hexosyl-hesperetin O-hexoside	Flavone C-glycosides	257000	146000	314000	382000	466000	363000	0.861465	1.68898	0.756154
pmb0652	C-hexosyl-apigenin O-pentoside	Flavone C-glycosides	9750000	8300000	10500000	13600000	14100000	13300000	0.766352	1.43608	0.522133
pmb0653	di-C,C-hexosyl-apigenin	Flavone C-glycosides	78300000	71700000	99900000	63700000	69600000	64700000	0.532548	0.792317	-0.33585
pmb0661	Chrysoeriol C-hexosyl-O-rhamnoside	Flavone C-glycosides	1390000	1160000	1770000	611000	701000	605000	1.14449	0.44375	-1.17218
pmb0662	C-hexosyl-luteolin O-feruloylhexoside	Flavone C-glycosides	116000	132000	135000	181000	264000	199000	0.890042	1.68146	0.749716
pmb0665	Luteolin 8-C-hexosyl-O-hexoside	Flavone C-glycosides	38400	47600	94100	133000	148000	113000	1.10839	2.18767	1.1294
pmb0666	6-C-hexosyl-apigenin O-sinapoylhexoside	Flavone C-glycosides	8000000	7360000	8390000	5130000	5560000	5360000	0.810462	0.675789	-0.565354
pmb0672	6-C-hexosyl-apigenin O-feruloylhexoside	Flavone C-glycosides	10700000	9800000	11400000	2110000	2290000	1980000	1.66291	0.2	-2.32193
pmb0675	C-pentosyl-apigenin O-p-coumaroylhexoside	Flavone C-glycosides	44000	35900	60500	85300	92000	89500	1.01927	1.90028	0.926216
pmb0689	Chrysoeriol C-hexoside	Flavone C-glycosides	138000	148000	253000	561000	744000	565000	1.44325	3.46939	1.79468
pmb0693	C-hexosyl-apigenin C-pentoside	Flavone C-glycosides	459000	435000	476000	879000	937000	853000	1.0685	1.94818	0.962123
pmb0696	8-C-hexosyl chrysoeriol O-hexoside	Flavone C-glycosides	70900	79400	155000	203000	215000	148000	0.945572	1.85391	0.890574
pmb0701	Chrysoeriol 8-C-hexoside	Flavone C-glycosides	4450000	3940000	5910000	10500000	12600000	9220000	1.15337	2.26014	1.17641
pmb2976	Chrysoeriol C-pentosyl-O-hexosyl-O-hexoside	Flavone C-glycosides	59700	57600	62100	145000	139000	129000	1.19523	2.30212	1.20296
pmb3023	Eriodictyol C-hexoside	Flavone C-glycosides	476000	394000	428000	230000	204000	280000	0.990836	0.550077	-0.862294
pmb3024	Luteolin C-hexoside	Flavone C-glycosides	204000	175000	203000	88000	101000	105000	1.07306	0.505155	-0.985203
pme1624	Isovitexin	Flavone C-glycosides	2760000	2420000	3220000	7150000	8020000	7300000	1.29513	2.675	1.41954
pme3224	Vitexin 2''-O-beta-L-rhamnoside	Flavone C-glycosides	127000	99600	102000	92500	96200	104000	0.324391	0.890749	-0.16691
pma6520	Tricin 4'-O-(β-guaiacylglyceryl) ether-O-rutinoside	Flavonolignan	4140000	3220000	4030000	4450000	5200000	4920000	0.589244	1.27919	0.355233
pmb0714	Tricin 4'-O-(β-guaiacylglyceryl) ether 5-O-hexoside	Flavonolignan	64500	35300	36900	69800	68300	60500	0.711819	1.45282	0.538852
pmb0719	Tricin 4'-O-(syringyl alcohol) ether 5-O-hexoside	Flavonolignan	115000	126000	214000	53200	62600	58800	1.20639	0.383736	-1.38181
pmb0745	Tricin 4'-O-syringyl alcohol	Flavonolignan	911000	1310000	1860000	798000	845000	767000	0.796201	0.590542	-0.75989
pmb0746	Tricin 4'-O-β-guaiacylglycerol	Flavonolignan	3180000	5030000	6730000	5660000	5180000	6690000	0.370817	1.17336	0.230646
pmb1270	Tricin 4'-O-(β-guaiacylglyceryl) ether 5-O-hexosyl-O-hexoside	Flavonolignan	72500	58600	74600	105000	127000	110000	0.907894	1.66262	0.733455
pmb1312	Tricin 4'-O-(β-guaiacylglyceryl) ether 7-O-hexoside	Flavonolignan	3450000	2710000	4320000	5700000	6780000	5410000	0.909169	1.70706	0.771515
pmb1466	Tricin 4'-O-syringic acid	Flavonolignan	12900	22200	33900	13700	17700	17900	0.437039	0.714493	-0.485009
pma0214	methylQuercetin O-hexoside	Flavonol	259000	197000	418000	1070000	1270000	928000	1.48693	3.73913	1.9027
pma1116	Kaempferide	Flavonol	530000	480000	570000	294000	352000	221000	0.97955	0.548734	-0.865821
pma2088	Quercetin-3,4'-O-di-beta-glucopyranoside	Flavonol	46600	36600	46100	69500	67700	57200	0.796507	1.50348	0.588306
pma6389	Ayanin	Flavonol	2280000	1890000	2310000	1570000	1860000	1860000	0.51505	0.816358	-0.292726
pma6639	Isorhamnetin O-hexoside	Flavonol	2450000	2220000	3200000	5810000	5560000	5370000	1.12556	2.12706	1.08886
pmb0595	Isorhamnetin 5-O-hexoside	Flavonol	1350000	1540000	1400000	2390000	2700000	2860000	1.01918	1.85315	0.889977
pmb0706	Quercetin 5-O-malonylhexosyl-hexoside	Flavonol	1290000	951000	1390000	12200000	13800000	10200000	1.98483	9.96971	3.31755
pmb0709	Quercetin 7-O-malonylhexosyl-hexoside	Flavonol	315000	193000	376000	2690000	2940000	2220000	1.93469	8.88009	3.15057
pmb0711	Quercetin 7-O-rutinoside	Flavonol	2580000	1980000	3230000	6700000	8150000	5680000	1.2591	2.63543	1.39804
pmb3013	Isorhamnetin O-acetyl-hexoside	Flavonol	1940000	1410000	1700000	6390000	5760000	5700000	1.4694	3.53465	1.82157
pmb3026	Quercetin O-acetylhexoside	Flavonol	1310000	999000	1480000	8040000	7930000	7260000	1.7654	6.13091	2.6161
pmb3894	Di-O-methylquercetin	Flavonol	8820000	15300000	4930000	9980000	9450000	11200000	0.247305	1.05439	0.0764072
pme0197	Quercetin 3-O-rutinoside (Rutin)	Flavonol	573000	480000	617000	1290000	1570000	1260000	1.23238	2.46707	1.3028
pme0199	Quercetin	Flavonol	37800	40300	37700	61700	95100	49000	0.866584	1.7772	0.829608
pme0361	Quercetin 3-alpha-L-arabinofuranoside (Avicularin)	Flavonol	115000	291000	151000	1010000	317000	268000	1.05706	2.86355	1.51781
pme0370	Kaempferol 3-O-rutinoside (Nicotiflorin)	Flavonol	105000	128000	205000	1450000	1580000	1330000	1.9916	9.95434	3.31533
pme1478	Myricetin	Flavonol	7170	6680	9010	8670	12000	14400	0.740575	1.53412	0.617412
pme1500	Kumatakenin	Flavonol	4750	4500	4370	5450	6420	10500	0.770126	1.64244	0.715839
pme1521	Dihydroquercetin (Taxifolin)	Flavonol	71400	62900	141000	376000	360000	291000	1.48827	3.73048	1.89936
pme1540	Isorhamnetin 3-O-neohesperidoside	Flavonol	395000	435000	358000	87400	113000	85400	1.56035	0.240572	-2.05546
pme1590	Isorhamnetin	Flavonol	9720	9290	9720	12000	13500	9870	0.50344	1.23112	0.299968
pme1605	Kaempferol 3-O-robinobioside (Biorobin)	Flavonol	53100	40700	72500	101000	77500	161000	0.969579	2.04149	1.02962
pme1622	Kaempferol 3-O-glucoside (Astragalin)	Flavonol	86100	44200	139000	660000	674000	578000	1.83689	7.09989	2.8278
pme3129	Quercetin 4'-O-glucoside (Spiraeoside)	Flavonol	323000	334000	411000	1410000	1150000	1050000	1.43453	3.38015	1.75709
pme3134	3-Hydroxyflavone	Flavonol	9880	26700	11700	9020	18200	20300	0.0418142	0.984258	-0.0228908
pme3211	Quercetin 3-O-glucoside (Isotrifoliin)	Flavonol	373000	324000	437000	1430000	1130000	1080000	1.4014	3.20988	1.68252
pme3267	Kaempferol 3-O-galactoside (Trifolin)	Flavonol	66100	46300	93800	435000	459000	405000	1.77816	6.29971	2.65529
pme3288	3,7-Di-O-methylquercetin	Flavonol	57500	55100	53800	62000	73400	55900	0.382401	1.14964	0.201181
pme3401	Syringetin	Flavonol	29100	25600	21200	23400	23000	43300	0.246469	1.18182	0.241008
pme3410	Laricitrin	Flavonol	16000	16900	20900	24500	32100	25800	0.803859	1.5316	0.615038
pme3469	Kaempferol-3-O-robinoside-7-O-rhamnoside (Robinin)	Flavonol	563000	548000	540000	191000	198000	177000	1.35724	0.342823	-1.54447
pme3484	Myricetin 3-O-galactoside	Flavonol	30100	38000	18200	76000	76700	85700	1.29886	2.76246	1.46595
pme3514	Morin	Flavonol	32500	33800	34800	61200	84400	44500	0.936884	1.88032	0.910976
pma0249	Selgin 5-O-hexoside	Flavone	194000	155000	144000	287000	224000	191000	0.673397	1.42394	0.509883
pma0253	O-methylChrysoeriol 5-O-hexoside	Flavone	357000	290000	335000	266000	287000	307000	0.386751	0.875764	-0.191386
pma0294	Chrysoeriol 5-O-hexoside	Flavone	4490000	4500000	7360000	19000000	22500000	16700000	1.4621	3.55963	1.83173
pma0359	Tricin 5-O-acetylglucoside	Flavone	416000	423000	462000	533000	550000	501000	0.55874	1.21752	0.283951
pma0760	Selgin O-malonylhexoside	Flavone	10400000	8520000	11600000	38900000	40000000	36000000	1.50733	3.76474	1.91255
pma0779	Tricin O-rhamnosyl-O-malonylhexoside	Flavone	42300000	42200000	42300000	18900000	20500000	19300000	1.1511	0.462934	-1.11112
pma0795	Tricetin O-malonylhexoside	Flavone	2170000	1990000	2230000	2730000	2800000	2630000	0.634573	1.277	0.352753
pma0825	Chrysin O-malonylhexoside	Flavone	34100	41500	63100	64600	87200	80300	0.864805	1.6734	0.742779
pma6372	Tricin O-vanilloylhexoside	Flavone	13500	15200	15300	19700	25800	19000	0.752036	1.46591	0.551796
pma6373	3',4',5'-Dihydrotricetin O-hexosyl-O-hexoside	Flavone	30000	28700	45300	105000	130000	103000	1.40955	3.25	1.70044
pma6586	Tricin O-glycerylhexoside	Flavone	625000	616000	808000	804000	877000	788000	0.488832	1.20498	0.269007
pma6638	O-methylChrysoeriol 7-O-hexoside	Flavone	324000	319000	326000	218000	284000	302000	0.485794	0.829721	-0.269301
pmb0322	3’,4’,5’-Tricetin O-rutinoside	Flavone	178000	235000	240000	35200	38700	32100	1.75991	0.162328	-2.62302
pmb0358	Selgin O-hexosyl-O-hexoside	Flavone	72500	62200	77700	103000	124000	78700	0.681291	1.43927	0.525333
pmb0566	Luteolin O-hexosyl-O-pentoside	Flavone	1120000	1120000	1660000	1880000	2070000	1790000	0.756525	1.47179	0.557577
pmb0569	Syringetin 5-O-hexoside	Flavone	159000	154000	203000	273000	263000	285000	0.870764	1.59109	0.670011
pmb0576	Apigenin O-malonylhexoside	Flavone	3440000	3950000	3870000	4210000	4880000	4480000	0.520486	1.20515	0.269214
pmb0588	Luteolin 3',7-di-O-glucoside	Flavone	6660000	6330000	9030000	24500000	25000000	22600000	1.42357	3.2743	1.71118
pmb0592	Chrysoeriol O-hexosyl-O-rutinoside	Flavone	5560000	4750000	5910000	986000	1140000	933000	1.69046	0.188594	-2.40664
pmb0601	Chrysoeriol O-hexosyl-O-pentoside	Flavone	127000	111000	105000	335000	260000	258000	1.23367	2.48688	1.31434
pmb0602	Syringetin 7-O-hexoside	Flavone	130000	144000	172000	253000	277000	265000	0.983087	1.78251	0.833911
pmb0605	Apigenin 7-O-glucoside (Cosmosiin)	Flavone	643000	921000	1070000	713000	895000	685000	0.266161	0.870539	-0.200019
pmb0608	Chrysoeriol O-malonylhexoside	Flavone	14900000	15300000	16800000	22600000	26000000	22400000	0.825418	1.51064	0.595158
pmb0712	Tricin 5-O-hexosyl-O-hexoside	Flavone	118000	98300	128000	175000	215000	174000	0.886006	1.63811	0.712029
pmb0713	Tricin 7-O-hexosyl-O-hexoside	Flavone	5950000	4980000	7690000	9380000	10200000	8730000	0.796151	1.52041	0.604459
pmb0720	Tricin O-malonylhexoside	Flavone	2230000	2460000	2170000	2520000	2860000	2610000	0.465032	1.16472	0.219987
pmb0721	Tricin O-feruloylhexoside O-hexoside	Flavone	174000	223000	298000	463000	503000	262000	0.838034	1.76691	0.821226
pmb0724	Tricin O-rhamnoside	Flavone	118000	100000	144000	214000	289000	211000	1.03693	1.97238	0.979934
pmb0725	Tricin 7-O-feruloylhexoside	Flavone	71000	71500	117000	247000	289000	96100	1.01389	2.43584	1.28442
pmb0727	Tricin O-glycerol	Flavone	157000	173000	232000	188000	206000	189000	0.132402	1.03737	0.0529258
pmb0732	Tricin 5-O-feruloylhexoside	Flavone	305000	258000	378000	138000	128000	124000	1.20427	0.414453	-1.27072
pmb0738	Tricin O-sinapoylhexoside	Flavone	334000	363000	499000	467000	617000	332000	0.297088	1.18395	0.243604
pmb0739	Tricin O-hexosyl-O-syringin alcohol	Flavone	100000	68900	110000	90900	108000	86600	0.088223	1.02366	0.0337428
pmb0744	Tricin O-phenylformic acid	Flavone	84800	92700	131000	116000	172000	148000	0.655493	1.41329	0.499058
pmb2850	Tricin	Flavone	993000	1420000	2100000	1990000	2830000	1860000	0.683732	1.48017	0.565761
pmb2954	Luteolin O-hexosyl-O-hexosyl-O-hexoside	Flavone	48600	49100	53300	114000	135000	88900	1.14148	2.23775	1.16205
pmb2987	Acacetin O-acetyl hexoside	Flavone	220000	181000	232000	308000	325000	296000	0.786043	1.46761	0.553473
pmb2991	Apigenin O-hexosyl-O-rutinoside	Flavone	206000	185000	175000	49600	53100	59000	1.46511	0.285689	-1.80748
pmb3000	Chrysoeriol O-acetylhexoside	Flavone	47000	47600	50900	250000	263000	263000	1.6981	5.33333	2.41504
pmb3002	Chrysoeriol 7-O-rutinoside	Flavone	4320000	3900000	3510000	1210000	1290000	1190000	1.40545	0.314578	-1.66851
pmb3005	Chrysoeriol O-rhamnosyl-O-glucuronic acid	Flavone	733000	553000	636000	69400	71600	62800	1.96135	0.106035	-3.23738
pmb3007	Chrysoeriol O-glucuronic acid	Flavone	36600	28500	31900	64900	62600	73400	1.10611	2.07113	1.05042
pmb3012	Chrysoeriol 7-O-hexoside	Flavone	87100	92800	122000	212000	207000	174000	1.0529	1.96423	0.973961
pmb3028	Tricin O-sinapic acid	Flavone	148000	148000	123000	150000	134000	135000	0.00794424	1	0
pmb3032	Tricin O-malonyl rhamnoside	Flavone	7740	12300	12400	16700	19500	18300	0.894489	1.68002	0.748482
pmb3039	Tricin O-oxalic acid O-coumaroyl shikimic acid	Flavone	9510	11600	11700	6780	6580	10400	0.652147	0.724169	-0.465601
pmb3041	Tricin O-saccharic acid	Flavone	141000	132000	144000	230000	238000	294000	0.996455	1.82734	0.869744
pmb3042	Tricin 5-O-hexoside	Flavone	101000	115000	95400	448000	465000	451000	1.59507	4.38022	2.131
pmb3043	Tricin 5-O-rutinoside	Flavone	16600000	17300000	14300000	5810000	6590000	6380000	1.26594	0.389627	-1.35984
pmb3044	Tricin di-O-hexoside	Flavone	219000	224000	242000	197000	214000	158000	0.484778	0.830657	-0.267675
pmb3045	Tricin O-glucuronic acid	Flavone	7680	8400	21400	13100	18000	16100	0.508104	1.25934	0.332666
pmb3046	Tricin 7-O-hexoside	Flavone	843000	716000	803000	1360000	1420000	1090000	0.886534	1.63844	0.712325
pmb3053	Tricin O-eudesmic acid	Flavone	92800	113000	109000	79400	69600	72500	0.745906	0.703621	-0.507129
pme0088	Luteolin	Flavone	10100	12700	15900	9330	13800	8330	0.414167	0.81292	-0.298815
pme0333	Apigenin 7-O-neohesperidoside (Rhoifolin)	Flavone	6090000	6190000	6630000	2910000	3320000	2950000	1.11125	0.485457	-1.04258
pme0359	Apigenin 5-O-glucoside	Flavone	194000	269000	224000	293000	323000	251000	0.536906	1.26201	0.335722
pme0364	Chrysoeriol	Flavone	337000	609000	973000	491000	969000	417000	0.000117053	0.978114	-0.0319261
pme0367	Apigenin 7-rutinoside (Isorhoifolin)	Flavone	844000	811000	685000	179000	235000	219000	1.49266	0.270513	-1.88623
pme0379	Apigenin	Flavone	94400	65900	152000	204000	227000	137000	0.900009	1.81876	0.862958
pme1518	Nobiletin	Flavone	140000	112000	350000	164000	143000	128000	0.308407	0.722591	-0.468748
pme1541	Acacetin	Flavone	33100	16000	43900	31100	33200	33600	0.220315	1.05269	0.0740781
pme1550	Tangeretin	Flavone	171000	160000	223000	188000	160000	162000	0.202161	0.920578	-0.119389
pme1611	Isohemiphloin	Flavone	37300	37100	36000	67700	61100	59700	0.953312	1.70743	0.771824
pme1662	sakuranetin	Flavone	23800	27200	21500	26100	34100	40100	0.633978	1.38345	0.468269
pme2457	Luteolin 7-O-glucoside (Cynaroside)	Flavone	76000	62500	103000	633000	613000	566000	1.86251	7.50311	2.90749
pme3300	Tricetin	Flavone	11900	10600	8350	11700	11000	10500	0.225438	1.07618	0.105913
pme3475	Butin	Flavone	359000	369000	422000	421000	601000	538000	0.63532	1.35652	0.439912
pma1590	Peonidin O-hexoside	Anthocyanins	24400000	18900000	37400000	93700000	121000000	115000000	1.54302	4.0855	2.03051
pmb0541	Cyanidin 3-O-glucosyl-malonylglucoside	Anthocyanins	108000	65800	103000	1120000	1520000	1180000	2.12198	13.8006	3.78666
pmb0542	Cyanidin 3-O-malonylhexoside	Anthocyanins	16900000	14200000	24400000	143000000	189000000	172000000	1.94581	9.08108	3.18286
pmb0545	Rosinidin O-hexoside	Anthocyanins	563000	480000	592000	319000	305000	265000	1.00569	0.543731	-0.879035
pmb0557	Cyanidin O-malonyl-malonylhexoside	Anthocyanins	3180000	2320000	4140000	31100000	40900000	38400000	2.04654	11.4523	3.51756
pmb0558	Delphinidin O-malonyl-malonylhexoside	Anthocyanins	359000	271000	274000	2650000	2640000	2530000	1.92804	8.65044	3.11277
pmb0563	Peonidin	Anthocyanins	397000	339000	427000	176000	295000	154000	0.976215	0.537403	-0.895923
pmb2957	Cyanidin O-syringic acid	Anthocyanins	931000	716000	1340000	5040000	6620000	7220000	1.77039	6.32072	2.66009
pmb2959	Cyanidin O-acetylhexoside	Anthocyanins	1500000	1070000	1730000	9320000	11700000	10800000	1.85266	7.4	2.88753
pmb2965	Cyanidin O-diacetyl-hexoside-O-glyceric acid	Anthocyanins	608000	434000	706000	5630000	6890000	6980000	2.03597	11.1556	3.4797
pme0094	Cyanidin 3-O-glucoside (Kuromanin)	Anthocyanins	139000	145000	152000	651000	860000	771000	1.68194	5.23394	2.3879
pme0442	Delphinidin	Anthocyanins	58500	41900	56100	178000	179000	133000	1.38132	3.13099	1.64662
pme1773	Cyanidin 3-O-rutinoside (Keracyanin)	Anthocyanins	1830000	1480000	2200000	4980000	6860000	6900000	1.43042	3.40109	1.766
pme1777	Cyanidin 3,5-O-diglucoside (Cyanin)	Anthocyanins	105000	102000	169000	750000	1150000	803000	1.82847	7.18883	2.84576
pme1786	Malvidin 3,5-diglucoside (Malvin)	Anthocyanins	102000	130000	114000	39900	21600	23500	1.54409	0.245665	-2.02524
pme3391	Petunidin 3-O-glucoside	Anthocyanins	645000	483000	626000	607000	612000	517000	0.0157879	0.989738	-0.0148818
pmb0197	N2-methylguanosine	Nucleotide and its derivates	892000	2020000	748000	2040000	2330000	1900000	0.885425	1.71311	0.776622
pmb0514	Adenosine 3'-monophosphate	Nucleotide and its derivates	21200000	30300000	30500000	4950000	9200000	10800000	1.39186	0.304268	-1.71658
pmb0964	iP7G	Nucleotide and its derivates	2750000	2390000	2400000	41200000	53000000	45500000	2.23982	18.5279	4.21162
pmb2684	Cyclic AMP	Nucleotide and its derivates	287000	320000	311000	550000	461000	605000	0.960333	1.76035	0.815861
pmb2922	Uridine 5'-diphospho-D-glucose	Nucleotide and its derivates	11500000	16100000	16700000	6080000	7380000	7290000	1.10087	0.468397	-1.0942
pmb4344	Guanosine 5'-monophosphate	Nucleotide and its derivates	620000	878000	734000	299000	504000	482000	0.896383	0.575717	-0.796569
pmc0066	2'-Deoxyinosine-5'-monophosphate	Nucleotide and its derivates	266000	470000	597000	3090	717	1190	3.11756	0.00374869	-8.0594
pmc0274	6-Methylmercaptopurine	Nucleotide and its derivates	6500000	7190000	5710000	9310000	9260000	8410000	0.724662	1.39072	0.475834
pmc0281	Adenosine O-ribose	Nucleotide and its derivates	56400000	40500000	61400000	3980000	5240000	8400000	1.93577	0.111308	-3.16738
pmc0304	Succinyladenosine	Nucleotide and its derivates	4260000	4910000	4120000	7880000	8090000	7390000	0.977633	1.75771	0.813699
pmd0023	Adenosine	Nucleotide and its derivates	1190000	1120000	669000	4070000	3700000	4040000	1.53149	3.96442	1.98711
pme0005	Purine	Nucleotide and its derivates	18500000	15600000	17700000	22400000	23100000	23000000	0.674464	1.32239	0.403152
pme0031	Thymine	Nucleotide and its derivates	333000	1040000	2920000	297000	2410000	1460000	0.0154016	0.97065	-0.0429771
pme0032	Hypoxanthine	Nucleotide and its derivates	170000	284000	173000	161000	216000	194000	0.147495	0.910686	-0.134975
pme0038	Cytosine	Nucleotide and its derivates	2570000	5290000	5760000	1180000	2950000	2270000	0.967188	0.469897	-1.08958
pme0108	5-Methylcytosine	Nucleotide and its derivates	365000	456000	340000	467000	602000	588000	0.716726	1.42722	0.513206
pme0163	β-Nicotinamide mononucleotide	Nucleotide and its derivates	1860000	1900000	1450000	1010000	1200000	1830000	0.527314	0.775432	-0.366928
pme0183	2-Hydroxy-6-aminopurine	Nucleotide and its derivates	2510000	3990000	4310000	921000	1830000	1560000	1.17854	0.398797	-1.32627
pme0255	Cytidine	Nucleotide and its derivates	14900	28500	13000	21400	27700	24400	0.547249	1.30319	0.382049
pme0256	Xanthine	Nucleotide and its derivates	101000	193000	86900	153000	199000	173000	0.624978	1.37831	0.462905
pme0257	Uracil	Nucleotide and its derivates	220000	302000	340000	89500	142000	159000	1.10237	0.453016	-1.14237
pme0263	5-Methyluridine	Nucleotide and its derivates	133000	585000	126000	292000	308000	234000	0.330194	0.988152	-0.0171956
pme0264	Thymidine	Nucleotide and its derivates	165000	669000	151000	979000	1300000	1070000	1.45396	3.4	1.76553
pme1063	Uridine	Nucleotide and its derivates	2110000	2890000	1800000	3710000	3180000	3350000	0.779963	1.50588	0.590609
pme1097	Adenine	Nucleotide and its derivates	351000	531000	483000	213000	614000	535000	0.126827	0.997802	-0.00317425
pme1109	Guanine	Nucleotide and its derivates	17600000	31500000	56300000	13500000	51300000	35500000	0.0985571	0.951613	-0.0715533
pme1119	Inosine	Nucleotide and its derivates	3750000	3490000	2390000	1050000	1170000	813000	1.37461	0.314953	-1.66679
pme1175	Guanosine	Nucleotide and its derivates	5450000	7470000	3640000	11900000	11900000	12600000	1.13084	2.19807	1.13624
pme1181	Deoxyguanosine	Nucleotide and its derivates	100000	347000	93100	236000	459000	437000	1.03074	2.09591	1.06758
pme1194	Deoxycytidine	Nucleotide and its derivates	867000	2430000	840000	1170000	1980000	1670000	0.385294	1.1651	0.220448
pme1266	3-Methylxanthine	Nucleotide and its derivates	228000	199000	307000	83100	107000	79400	1.27744	0.367166	-1.44549
pme1294	Xanthosine	Nucleotide and its derivates	875000	952000	894000	2420000	2380000	1980000	1.24517	2.49173	1.31715
pme1346	8-Hydroxyguanosine	Nucleotide and its derivates	124000	143000	116000	204000	193000	185000	0.831964	1.51958	0.603675
pme1363	Nicotinic acid adenine dinucleotide	Nucleotide and its derivates	2510000	3350000	3610000	3290000	3450000	3810000	0.301685	1.11404	0.155807
pme1376	2'-Deoxycytidine-5'-monophosphate	Nucleotide and its derivates	118000	133000	116000	117000	132000	158000	0.27558	1.10899	0.149249
pme1378	1-Methyladenosine	Nucleotide and its derivates	164000	305000	203000	336000	445000	410000	0.929175	1.77232	0.82564
pme1473	5'-Deoxy-5'-(methylthio)adenosine	Nucleotide and its derivates	109000	121000	177000	147000	133000	110000	0.0614665	0.958231	-0.0615547
pme1692	Inosine 5'-monophosphate	Nucleotide and its derivates	120000	125000	174000	51700	92500	105000	0.837378	0.594749	-0.749646
pme1976	Pyrimidine	Nucleotide and its derivates	34800	51100	32100	22600	39900	44200	0.215067	0.904237	-0.145227
pme2278	Guanosine monophosphate	Nucleotide and its derivates	329000	613000	404000	200000	329000	350000	0.67704	0.653046	-0.614743
pme2555	Adenosine 5'-monophosphate	Nucleotide and its derivates	1080000	1630000	1680000	805000	1460000	1510000	0.30531	0.859909	-0.217744
pme2765	1,7-Dimethylxanthine	Nucleotide and its derivates	86200	58500	362000	65500	79200	35300	0.841051	0.35524	-1.49313
pme2776	2'-Deoxyinosine	Nucleotide and its derivates	135000	359000	85400	99700	165000	66800	0.55167	0.572144	-0.805551
pme2801	7-Methylxanthine	Nucleotide and its derivates	1970000	1480000	2030000	3160000	4050000	3380000	1.03373	1.93248	0.950455
pme3104	1-Methyladenine	Nucleotide and its derivates	1100000	1610000	1570000	1300000	1520000	1740000	0.169666	1.06542	0.091423
pme3151	Deoxyribose 5-phosphate	Nucleotide and its derivates	234000	470000	288000	106000	118000	89100	1.33441	0.315625	-1.66372
pme3171	Cytidine 5'-monophosphate (Cytidylic acid)	Nucleotide and its derivates	86100	135000	55200	95700	103000	107000	0.296354	1.10641	0.145881
pme3184	2'-Deoxyadenosine-5'-monophosphate	Nucleotide and its derivates	1380000	1560000	1850000	777000	1550000	2120000	0.242725	0.928392	-0.107193
pme3188	Uridine 5'-monophosphate	Nucleotide and its derivates	1400000	2380000	1820000	837000	1530000	1560000	0.608742	0.70125	-0.511999
pme3200	1-methylguanidine	Nucleotide and its derivates	1450000	1410000	1440000	377000	402000	358000	1.51347	0.264419	-1.9191
pme3336	N6-Succinyl Adenosine	Nucleotide and its derivates	256000	275000	241000	408000	434000	431000	0.923166	1.64896	0.72156
pme3835	Guanosine 3',5'-cyclic monophosphate	Nucleotide and its derivates	953000	1960000	1930000	1390000	3700000	4360000	0.782892	1.95127	0.964413
pme3961	Deoxyadenosine	Nucleotide and its derivates	8200000	27200000	6560000	22000000	42000000	38800000	1.16892	2.44995	1.29275
pme3965	2-(dimethylamino)guanosine	Nucleotide and its derivates	25200	73800	23600	53700	65400	53300	0.675092	1.4062	0.491801
pme3970	β-Pseudouridine	Nucleotide and its derivates	240000	316000	199000	425000	377000	351000	0.79442	1.52715	0.610844
pme3982	Hypoxanthine-9-β-D-arabinofuranoside	Nucleotide and its derivates	2810000	3210000	1980000	3690000	4430000	2770000	0.575231	1.36125	0.444932
pma0101	N-Caffeoyl agmatine	Phenolamides	179000	202000	192000	792000	569000	652000	1.45668	3.51309	1.81274
pma0170	N', N''-Diferuloylspermidine	Phenolamides	165000	106000	171000	515000	597000	489000	1.47635	3.62217	1.85686
pma0692	N', N''-di-p-coumaroylspermidine	Phenolamides	280000	55600	705000	244000	175000	175000	0.141458	0.570825	-0.808881
pma0702	N', N''-disinapoylspermidine	Phenolamides	145000	120000	113000	105000	84600	110000	0.541721	0.792593	-0.335349
pma1839	N-sinapoyl cadaverine	Phenolamides	313000	172000	342000	667000	599000	609000	1.14794	2.26723	1.18093
pmb0130	N-Acetyl tryptamine	Phenolamides	202000	650000	270000	839000	945000	439000	0.939504	1.98128	0.986435
pmb0323	N-Caffeoyl putrescine	Phenolamides	385000	412000	360000	489000	941000	545000	0.809779	1.707	0.771464
pmb0325	N-Feruloyl spermidine	Phenolamides	23500000	28200000	21300000	79700000	100000000	99600000	1.51193	3.82603	1.93585
pmb0490	N-p-Coumaroyl putrescine	Phenolamides	151000000	137000000	153000000	177000000	164000000	165000000	0.449022	1.14739	0.198359
pmb0492	N',N"",N""'-p-coumaroyl-cinnamoyl-caffeoyl spermidine	Phenolamides	1440000	1460000	1530000	2790000	2550000	2200000	0.936445	1.70203	0.767258
pmb0494	N-Sinapoyl putrescine	Phenolamides	37400000	23100000	38900000	16700000	16300000	16200000	1.02387	0.49497	-1.01459
pmb0496	N-Feruloyl agmatine	Phenolamides	1200000	1290000	2400000	2650000	4920000	3650000	1.10516	2.29448	1.19817
pmb0498	N-Sinapoyl agmatine	Phenolamides	5890000	4160000	6050000	5060000	4700000	4950000	0.201187	0.913665	-0.130263
pmb0500	N',N""-p-coumaroyl-feruloyl putrescine	Phenolamides	90600	93400	118000	195000	252000	260000	1.18613	2.34106	1.22716
pmb0501	Agmatine	Phenolamides	30200000	22700000	27500000	2350000	3140000	2920000	1.96703	0.104602	-3.25702
pmb0503	N-(4'-O-glycosyl)-p-coumaroyl agmatine	Phenolamides	10400000	9180000	11300000	11700000	12000000	10300000	0.300183	1.10104	0.138862
pmb0504	N-(4'-O-glycosyl)-feruloyl agmatine	Phenolamides	4040000	4300000	3810000	4910000	5470000	4330000	0.502836	1.2107	0.275841
pmb0505	N'-p-Coumaroyl putrescine	Phenolamides	145000000	139000000	152000000	170000000	162000000	164000000	0.449656	1.13761	0.186012
pmb0771	N-Feruloyl tyramine	Phenolamides	65000	67100	108000	380000	179000	308000	1.41094	3.611	1.8524
pmb0896	N'-Feruloyl putrescine	Phenolamides	33500000	27700000	33800000	17400000	17600000	14900000	1.03536	0.525263	-0.928888
pmb0907	N-Feruloyl putrescine	Phenolamides	87700000	68800000	83700000	44900000	45900000	40200000	1.00027	0.545379	-0.874669
pmb2893	N-p-Coumaroyl hydroxyagmatine	Phenolamides	3320000	3540000	2800000	8290000	6860000	7850000	1.2109	2.38095	1.25154
pmd0017	Spermine	Phenolamides	9880000	9590000	9630000	5530000	6050000	5970000	0.930816	0.603093	-0.729548
pme1841	1,5-Diaminopentane	Phenolamides	1890000	1030000	1390000	515000	557000	510000	1.25592	0.367053	-1.44594
pme2292	Putrescine	Phenolamides	16500000	14300000	13300000	968000	1140000	1050000	2.12877	0.07161	-3.8037
pme2693	N-Acetylputrescine	Phenolamides	30600000	22200000	26300000	2340000	3260000	2860000	1.95599	0.106953	-3.22495
pmb0835	Gallocatechin-gallocatechin	Catechin derivatives	194000	169000	248000	950000	1270000	1210000	1.71502	5.61375	2.48896
pmb2831	Protocatechuic acid O-glucoside	Catechin derivatives	17200000	24900000	19000000	10700000	12100000	9350000	1.00294	0.526187	-0.926354
pme0460	L-Epicatechin	Catechin derivatives	76900	68900	92100	255000	263000	231000	1.40003	3.14838	1.65461
pme1486	Epigallate catechin gallate (EGCG)	Catechin derivatives	65500	53000	43400	32600	31300	23800	0.967037	0.541692	-0.884454
pme1514	Epigallocatechin (EGC)	Catechin derivatives	49400	52800	49500	141000	152000	159000	1.36946	2.97956	1.5751
pme1535	(+)-Gallocatechin (GC)	Catechin derivatives	54100	47500	40200	125000	126000	132000	1.30305	2.70099	1.43349
pme1562	Epicatechin gallate (ECG)	Catechin derivatives	13000	16300	9450	12600	15400	12400	0.137847	1.04258	0.060159
pme1824	Protocatechuic acid	Catechin derivatives	1450000	1810000	2260000	2090000	2940000	2680000	0.651731	1.39674	0.482063
pme2482	Protocatechuic aldehyde	Catechin derivatives	2640000	3570000	3000000	1780000	1570000	1390000	1.03806	0.514658	-0.958314
pma1840	Coumaroyl choline	Cholines	108000	225000	169000	711000	705000	652000	1.55421	4.11952	2.04248
pma2405	Feruloylcholine	Cholines	114000	103000	120000	783000	705000	631000	1.77567	6.28783	2.65256
pma6270	sn-Glycero-3-phosphocholine	Cholines	4150000	3850000	3680000	13900000	12700000	10800000	1.40651	3.20205	1.679
pmb0484	Choline	Cholines	8650000	8990000	8200000	4380000	5140000	5040000	0.985662	0.563467	-0.827596
pmb1754	O-Phosphocholine	Cholines	31300000	33900000	34500000	7550000	10800000	12800000	1.40441	0.312437	-1.67836
pme1691	Acetylcholine	Cholines	5380000	4430000	4030000	4120000	4170000	6050000	0.0613862	1.03613	0.0512011
pme0513	Xylitol	Alcohols and polyols	129000	112000	132000	69800	105000	92900	0.684669	0.717694	-0.478558
pme1894	D-Sorbitol	Alcohols and polyols	1840000	1820000	1920000	1130000	1200000	1200000	0.885509	0.632616	-0.660597
pme1944	D-Mannitol	Alcohols and polyols	5560000	5270000	6320000	933000	1210000	1050000	1.69797	0.186181	-2.42522
pme2136	DL-threitol	Alcohols and polyols	192000	139000	152000	15600	15200	20300	1.96089	0.105797	-3.24063
pme2237	Dulcitol	Alcohols and polyols	3930000	3730000	4620000	656000	853000	774000	1.69729	0.185912	-2.42731
pme2256	D-Arabitol	Alcohols and polyols	12700	12500	19300	21500	38400	29300	1.00138	2.00449	1.00324
pme2529	1,5-Anhydro-D-glucitol	Alcohols and polyols	303000	266000	323000	134000	127000	132000	1.18068	0.440583	-1.18251
pme2636	Enterodiol	Alcohols and polyols	5410	8880	19000	3040	14000	11900	0.229227	0.86933	-0.202024
pme3840	Pantothenol	Alcohols and polyols	18800	21300	53600	203000	186000	215000	1.79718	6.4461	2.68843
pme2594	4-Pyridoxic acid	Pyridine derivatives	4150000	4300000	4950000	5430000	6310000	6810000	0.702699	1.38433	0.469186
pme3333	1,4-dihydro-1-Methyl-4-oxo-3-pyridinecarboxamide	Pyridine derivatives	1700000	1720000	827000	2210000	2130000	1950000	0.718078	1.48105	0.566616
pmb0247	p-Aminobenzoate	Benzoic acid derivatives	1290000	1300000	1660000	766000	734000	712000	1.03796	0.520471	-0.942111
pmb1318	8-Methyl-2-oxo-4-phenyl-2H-chromen-7-yl 4-(hexyloxy)benzoate	Benzoic acid derivatives	287000	350000	390000	248000	324000	272000	0.458555	0.821811	-0.283121
pmb2654	Anthranilate O-hexosyl-O-hexoside	Benzoic acid derivatives	949000	1240000	1480000	626000	947000	768000	0.776328	0.638049	-0.648262
pmb2871	2,5-dihydroxy benzoic acid O-hexside	Benzoic acid derivatives	9540000	13500000	9560000	3690000	3600000	3570000	1.35173	0.333129	-1.58585
pmb2928	Gallic acid O-Hexoside	Benzoic acid derivatives	34100000	43500000	37600000	15400000	15700000	14500000	1.25182	0.395833	-1.33703
pmb3107	Syringic acid O-glucoside	Benzoic acid derivatives	915000	813000	819000	1600000	1370000	1560000	0.983527	1.77856	0.830712
pme0241	Benzoic acid	Benzoic acid derivatives	114000	76500	125000	46800	64500	73400	0.85461	0.58542	-0.772456
pme0309	Methyl gallate	Benzoic acid derivatives	57600	72500	65700	42000	43400	52800	0.723928	0.705822	-0.502623
pme0414	Vanillin	Benzoic acid derivatives	24800000	34200000	45500000	22300000	34200000	29300000	0.347528	0.821053	-0.284453
pme1814	2,5-dihydroxybenzoic acid (Gentisic acid)	Benzoic acid derivatives	829000	757000	1290000	694000	940000	814000	0.291921	0.851182	-0.23246
pme2671	4-Hydroxybenzaldehyde	Benzoic acid derivatives	5270000	7270000	12000000	7800000	11900000	9530000	0.37781	1.19112	0.252315
pme3198	2,4-Dihydroxybenzoic acid	Benzoic acid derivatives	1350000	2240000	3830000	773000	1660000	1060000	0.919178	0.470755	-1.08695
pmb0034	Glu-Glu	Amino acid derivatives	215000	196000	266000	186000	206000	198000	0.356009	0.871492	-0.198441
pmb0464	Aspartic acid di-O-glucoside	Amino acid derivatives	1010000	792000	1180000	4420000	6440000	8200000	1.75559	6.39168	2.6762
pmb0468	N-formylmethionine	Amino acid derivatives	5400000	5520000	5960000	16500000	21200000	25200000	1.48401	3.7263	1.89775
pmb0962	Lysine butyrate	Amino acid derivatives	6080000	9040000	4550000	6240000	6070000	7980000	0.126576	1.03152	0.0447719
pmb1283	L-Glutaminyl-L-valyl-L-valyl-L-cysteine	Amino acid derivatives	47300	47900	46500	24500	26700	55600	0.586973	0.753705	-0.407928
pmb2561	N-Acetylmethionine	Amino acid derivatives	219000	177000	180000	556000	822000	823000	1.49555	3.82118	1.93402
pmb2591	Acetyl tryptophan	Amino acid derivatives	569000	497000	459000	1320000	1490000	1310000	1.30281	2.70164	1.43384
pmb2855	L-Glutamine O-hexside	Amino acid derivatives	186000	213000	248000	38600	42800	59500	1.6101	0.217774	-2.19909
pmb2857	L-Glutamic acid O-glucoside	Amino acid derivatives	245000	172000	277000	20000	27900	21300	1.97798	0.0997118	-3.32609
pmb2873	3-(2-Naphthyl)-D-alanine	Amino acid derivatives	329000	404000	365000	513000	521000	549000	0.776563	1.44171	0.527783
pmb3264	Glutathione oxidized	Amino acid derivatives	521000	596000	619000	918000	858000	837000	0.825067	1.50518	0.58994
pme0056	2,3-dimethylsuccinic acid	Amino acid derivatives	795000	1190000	831000	1050000	1160000	1160000	0.449773	1.19673	0.259101
pme0066	Guanidineacetic acid	Amino acid derivatives	23900	29200	24000	27500	52100	55900	0.819046	1.75746	0.81349
pme0075	N-Acetyl-L-glutamic acid	Amino acid derivatives	354000	310000	325000	231000	290000	223000	0.650118	0.752275	-0.410668
pme0109	(-)-3-(3,4-Dihydroxyphenyl)-2-methylalanine	Amino acid derivatives	352000	334000	547000	270000	355000	320000	0.494145	0.766423	-0.383787
pme0113	γ-Glu-Cys	Amino acid derivatives	287000	249000	260000	176000	209000	183000	0.736292	0.713568	-0.486878
pme0116	L-Carnosine	Amino acid derivatives	157000	198000	165000	64100	48600	60100	1.3658	0.332308	-1.58941
pme0118	Pyrrole-2-carboxylic acid	Amino acid derivatives	91600	82700	109000	61400	121000	103000	0.0485973	1.00741	0.0106547
pme0120	5-Aminovaleric acid	Amino acid derivatives	963000	925000	820000	714000	675000	785000	0.570202	0.802806	-0.316876
pme0122	N6-Acetyl-L-lysine	Amino acid derivatives	3620000	4540000	5950000	1420000	2780000	2220000	1.08642	0.454996	-1.13607
pme0124	Glycyl-L-proline	Amino acid derivatives	189000	172000	130000	72200	97000	82900	1.02337	0.513442	-0.961727
pme0129	D-Alanyl-D-Alanine	Amino acid derivatives	166000	191000	152000	98800	96100	105000	0.934111	0.589194	-0.763184
pme0132	Asp-phe	Amino acid derivatives	69200	86300	85300	192000	199000	202000	1.242	2.46262	1.3002
pme0138	Nα-Acetyl-L-glutamine	Amino acid derivatives	12500000	12900000	11600000	6430000	7090000	7430000	0.981976	0.566216	-0.820575
pme0170	Nα-Acetyl-L-arginine	Amino acid derivatives	1210000	888000	682000	713000	684000	653000	0.553493	0.73741	-0.439461
pme0172	N-Isovaleroylglycine	Amino acid derivatives	16700	21000	21100	31900	27400	28400	0.797213	1.4915	0.576761
pme0173	N-Propionylglycine	Amino acid derivatives	129000	111000	117000	285000	344000	370000	1.31907	2.79832	1.48456
pme0176	Phenylacetyl-L-glutamine	Amino acid derivatives	16600	15800	14300	32900	24000	22300	0.891801	1.69593	0.762078
pme0181	1-Methylhistidine	Amino acid derivatives	710000	1010000	882000	497000	403000	524000	0.972372	0.547271	-0.869672
pme0190	N-Glycyl-L-leucine	Amino acid derivatives	40800	82400	29500	152000	178000	178000	1.42117	3.32678	1.73413
pme0231	N-(3-Indolylacetyl)-L-alanine	Amino acid derivatives	17700	33400	58500	31700	40300	38700	0.186558	1.01004	0.0144074
pme0253	N-Acetyl-l-leucine	Amino acid derivatives	328000	623000	1200000	364000	1280000	774000	0.168032	1.12413	0.168807
pme0279	2,6-Diaminooimelic acid	Amino acid derivatives	226000	275000	176000	251000	264000	300000	0.447456	1.20384	0.267644
pme1055	L-Kynurenine	Amino acid derivatives	16100	14600	16100	10800	22100	15300	0.0220184	1.02991	0.0425246
pme1086	Glutathione reduced form	Amino acid derivatives	49800	39200	50400	39000	48900	46400	0.100183	0.963415	-0.0537713
pme1225	5-Hydroxy-L-tryptophan	Amino acid derivatives	92700	84600	82800	103000	114000	97600	0.528748	1.20953	0.274452
pme1242	S-(methyl)glutathione	Amino acid derivatives	187000	242000	191000	417000	353000	401000	1.02812	1.88871	0.917401
pme1286	S-(5'-Adenosy)-L-homocysteine	Amino acid derivatives	286000	501000	766000	1200000	1430000	1460000	1.25317	2.63361	1.39704
pme1313	N'-Formylkynurenine	Amino acid derivatives	329000	503000	408000	450000	436000	322000	0.0488692	0.974194	-0.0377197
pme1368	L-Pipecolic acid	Amino acid derivatives	27900	22500	39700	23700	26600	26600	0.288003	0.853496	-0.228544
pme1419	L-Methionine methyl ester	Amino acid derivatives	1300000	1180000	901000	1010000	1180000	1040000	0.0962406	0.955339	-0.0659159
pme1712	L-Saccharopine	Amino acid derivatives	148000	172000	167000	77500	80300	116000	0.961175	0.562218	-0.830799
pme2046	3-N-Methyl-L-histidine	Amino acid derivatives	479000	796000	601000	415000	529000	398000	0.612489	0.715352	-0.483275
pme2122	Histamine	Amino acid derivatives	2180000	3910000	4460000	1020000	2340000	1920000	0.936851	0.500474	-0.998633
pme2427	N-Acetyl-L-tyrosine	Amino acid derivatives	874000	855000	853000	2120000	2260000	2070000	1.25463	2.49806	1.32081
pme2560	N-Acetylaspartate	Amino acid derivatives	876000	1210000	1020000	1220000	1110000	1210000	0.372343	1.13973	0.188692
pme2566	(5-L-Glutamyl)-L-amino acid	Amino acid derivatives	622000	751000	751000	301000	399000	285000	1.12802	0.463748	-1.10859
pme2614	Methionine sulfoxide	Amino acid derivatives	39100	60300	37300	28200	31900	37300	0.611785	0.712509	-0.48902
pme2695	Phe-Phe	Amino acid derivatives	1240000	1200000	1010000	1150000	1110000	1300000	0.107106	1.03188	0.0452809
pme2735	S-(5'-Adenosyl)-L-methionine	Amino acid derivatives	13100000	16100000	12400000	12100000	16400000	15400000	0.138771	1.05529	0.0776374
pme2743	N-Phenylacetylglycine	Amino acid derivatives	187000	124000	173000	92900	87700	107000	0.878771	0.594215	-0.750943
pme2758	4-Hydroxy-L-glutamic acid	Amino acid derivatives	10900	9170	8440	8710	6390	6170	0.622749	0.746054	-0.422648
pme2770	L-Cystathionine	Amino acid derivatives	18800	39200	33900	7400	7490	7730	1.48737	0.246137	-2.02247
pme2915	3-Hydroxy-3-methylpentane-1,5-dioic acid	Amino acid derivatives	862000	831000	971000	1010000	1110000	868000	0.325259	1.12162	0.165586
pme3017	2-Aminoisobutyric acid	Amino acid derivatives	6300000	6360000	6070000	3540000	3800000	4080000	0.917616	0.609717	-0.713788
pme3030	N-Acetylcysteine	Amino acid derivatives	973000	805000	933000	746000	695000	644000	0.629243	0.769089	-0.378778
pme3033	N,N-Dimethylglycine	Amino acid derivatives	10700000	11500000	11000000	9300000	8630000	9110000	0.582227	0.814458	-0.296088
pme3038	5-oxoproline	Amino acid derivatives	2620000	2460000	2390000	6250000	6380000	6960000	1.28603	2.62249	1.39094
pme3351	Allysine(6-Oxo DL-Norleucine)	Amino acid derivatives	95500	73400	87200	20400	38100	28400	1.3402	0.339321	-1.55928
pme3382	N-Acetylthreonine	Amino acid derivatives	181000	201000	165000	189000	268000	234000	0.523911	1.26325	0.337145
pme3388	H-HomoArg-OH	Amino acid derivatives	4350000	4290000	3330000	2370000	2410000	2680000	0.863332	0.623225	-0.682176
pme3825	3,4-Dihydroxy-DL-phenylalanine	Amino acid derivatives	23500	28200	22000	29300	22900	22600	0.0363911	1.01493	0.0213737
pmb0449	2-Aminoadipic acid (L-Homoglutamic acid)	Amino acids	3230000	4060000	3760000	2730000	2900000	3480000	0.482545	0.824434	-0.278523
pme0004	L-Homocitrulline	Amino acids	524000	575000	669000	132000	224000	210000	1.38028	0.320136	-1.64324
pme0007	L-Citrulline	Amino acids	79500	97000	84500	87000	100000	132000	0.431879	1.22222	0.289507
pme0009	L-Serine	Amino acids	800000	908000	756000	501000	504000	484000	0.917351	0.604302	-0.726659
pme0012	L-Aspartic acid	Amino acids	30400000	34900000	31900000	5590000	7030000	7970000	1.63125	0.211831	-2.23901
pme0014	L-Glutamic acid	Amino acids	86500000	76900000	88200000	49000000	52100000	50000000	0.928585	0.600556	-0.735628
pme0016	L-(-)-Cystine	Amino acids	180000	169000	220000	119000	113000	105000	0.920723	0.592267	-0.75568
pme0018	L-Leucine	Amino acids	903000	1390000	1200000	1460000	1370000	1380000	0.465499	1.20527	0.269354
pme0020	L-Phenylalanine	Amino acids	13000000	13700000	12000000	25800000	23700000	24800000	1.05576	1.9199	0.941029
pme0022	L-Threonine	Amino acids	1420000	1880000	1580000	715000	734000	812000	1.13118	0.46332	-1.10992
pme0026	L-(+)-Lysine	Amino acids	14800000	16700000	11600000	9950000	9830000	8710000	0.777434	0.661021	-0.597232
pme0037	L-Histidine	Amino acids	17100000	18900000	9230000	5350000	5960000	6580000	1.16136	0.395534	-1.33813
pme0039	L-Valine	Amino acids	20700000	28200000	20000000	16500000	16400000	17600000	0.641163	0.732946	-0.448221
pme0043	L-(+)-Arginine	Amino acids	65700000	59200000	50800000	39400000	36400000	37700000	0.837117	0.645987	-0.630422
pme0050	L-Tryptophan	Amino acids	20500000	19000000	18200000	20300000	18300000	19000000	0.00741894	0.998267	-0.00250251
pme0057	DL-homocysteine	Amino acids	631000	581000	584000	295000	294000	298000	1.10064	0.493875	-1.01778
pme0161	L-Homoserine	Amino acids	48400	53800	42900	13900	11100	18700	1.42434	0.301172	-1.73134
pme0193	L-Glutamine	Amino acids	16700000	19000000	13300000	10300000	10200000	9560000	0.866988	0.613469	-0.704937
pme0195	L-Cysteine	Amino acids	310	1460	6700	72700	124000	133000	2.61291	38.9256	5.28265
pme0226	L-Asparagine	Amino acids	9180000	9530000	6620000	2700000	2660000	3140000	1.34704	0.33557	-1.57531
pme0463	L-Theanine	Amino acids	306000	285000	137000	218000	190000	222000	0.157549	0.865385	-0.208587
pme1001	L-Tyramine	Amino acids	45600	36400	43600	41500	57600	63000	0.521358	1.29061	0.368048
pme1070	L-(-)-Tyrosine	Amino acids	3210000	2970000	2910000	3330000	3300000	2970000	0.214977	1.05611	0.0787541
pme1104	L-Isoleucine	Amino acids	418000	586000	534000	611000	557000	590000	0.374047	1.14304	0.19288
pme1210	L-Methionine	Amino acids	4720000	8400000	7240000	5100000	5680000	6930000	0.243078	0.869843	-0.201173
pme1872	L-Proline	Amino acids	35600	36800	45800	44900	38700	36600	0.0562341	1.01692	0.0242069
pme1988	L-Alanine	Amino acids	9310000	9930000	8990000	10100000	8430000	9650000	0.015023	0.998229	-0.00255752
pme2527	L(+)-Ornithine	Amino acids	408000	324000	258000	135000	182000	162000	1.06197	0.483838	-1.0474
pme2634	Dl-Norvaline	Amino acids	20700000	26700000	19200000	15100000	14900000	16000000	0.733995	0.690691	-0.533888
pme2890	L-Homocystine	Amino acids	694000	978000	377000	307000	338000	272000	0.998131	0.447535	-1.15993
