# Supplementary material for: Integrative analyses of transcriptomics and metabolomics upon seed germination of foxtail millet in response to salinity
Source: Sci Rep. 2020 Aug 12;10:13660. doi: 10.1038/s41598-020-70520-1 (PMC7423953; doi:10.1038/s41598-020-70520-1)
Supplement: Supplementary file 14 — Supplementary Table S13. [file 41598_2020_70520_MOESM14_ESM.xlsx]

## Sheet: Sheet1
Index	cpd_ID	kegg_map	Compounds	Class	YG2C1	YG2C2	YG2C3	YG2T1	YG2T2	YG2T3	VIP	Fold_Change	LogFC	type	cpd_ID	kegg_map
pmb2467	C06427	ko00592,ko01040,ko01060,ko01070,ko01100,ko01110	α-Linolenic acid	Lipids_Fatty acids	8800000	15800000	16600000	22700000	33700000	28800000	1.05116	2.06796	1.04821	up	C06427	ko00592,ko01040,ko01060,ko01070,ko01100,ko01110
pmb0296	--	--	MAG (18:1) isomer2	Lipids_Glycerolipids	12500000	11800000	5850000	1410000	3770000	3920000	1.33214	0.301824	-1.72822	down	--	--
pmb2363	--	--	MAG (18:1) isomer1	Lipids_Glycerolipids	12100000	11300000	5360000	1460000	3950000	3800000	1.27944	0.320236	-1.64279	down	--	--
pmb2369	--	--	PC 19:2/16:0	Lipids_Glycerophospholipids	1370	1580	15600	33400	15600	4560	1.19637	2.88733	1.52974	up	--	--
pmb0168	--	--	PC 16:1/14:1	Lipids_Glycerophospholipids	9410	17700	29100	34700	52600	49500	1.16923	2.43373	1.28317	up	--	--
pmb0874	--	--	LysoPE 18:2 (2n isomer)	Lipids_Glycerophospholipids	12900000	23300000	36800000	83100000	70800000	55400000	1.29811	2.86712	1.5196	up	--	--
pmb0881	--	--	LysoPE 18:2	Lipids_Glycerophospholipids	280000000	288000000	208000000	97700000	150000000	120000000	1.0895	0.47384	-1.07753	down	--	--
pmb0880	--	--	LysoPE 18:0 (2n isomer)	Lipids_Glycerophospholipids	11100	11100	58400	31900	137000	43600	1.07371	2.63648	1.39861	up	--	--
pmb0883	--	--	LysoPE 18:0	Lipids_Glycerophospholipids	44500	86500	194000	657000	826000	223000	1.55197	5.24923	2.39211	up	--	--
pmd0160	--	--	LysoPE 16:0 (2n isomer)	Lipids_Glycerophospholipids	2900000	4410000	6210000	11000000	14900000	9270000	1.22565	2.60133	1.37925	up	--	--
pmb0876	--	--	LysoPE 16:0	Lipids_Glycerophospholipids	8400000	17500000	37400000	107000000	101000000	40800000	1.42807	3.93049	1.97471	up	--	--
pmb0864	--	--	LysoPE 14:0	Lipids_Glycerophospholipids	726000	848000	802000	2030000	2070000	1760000	1.24035	2.46633	1.30237	up	--	--
pmc0960	--	--	LysoPC 20:4	Lipids_Glycerophospholipids	2030000	2390000	2160000	8080000	6310000	5000000	1.32955	2.94681	1.55915	up	--	--
pmd0144	--	--	LysoPC 20:1 (2n isomer)	Lipids_Glycerophospholipids	247000	401000	359000	1330000	1450000	1160000	1.52347	3.91261	1.96813	up	--	--
pmd0145	--	--	LysoPC 20:1	Lipids_Glycerophospholipids	379000	603000	622000	1880000	2020000	1740000	1.46209	3.51621	1.81402	up	--	--
pmb2228	--	--	LysoPC 19:0	Lipids_Glycerophospholipids	41000	33000	30900	149000	98900	106000	1.41877	3.37369	1.75433	up	--	--
pmb0865	--	--	LysoPC 18:3 (2n isomer)	Lipids_Glycerophospholipids	1200000	1630000	2290000	10600000	8410000	5790000	1.61072	4.84375	2.27612	up	--	--
pmb0854	--	--	LysoPC 18:3	Lipids_Glycerophospholipids	16800000	17300000	55000000	93100000	76800000	35100000	1.03878	2.30079	1.20213	up	--	--
pmb0873	--	--	LysoPC 18:2 (2n isomer)	Lipids_Glycerophospholipids	1310000	1860000	2370000	7980000	7090000	5380000	1.4744	3.69134	1.88414	up	--	--
pmb0859	--	--	LysoPC 18:1 (2n isomer)	Lipids_Glycerophospholipids	12800000	15100000	16200000	50200000	50100000	36600000	1.37716	3.10431	1.63427	up	--	--
pmb0882	--	--	LysoPC 18:1	Lipids_Glycerophospholipids	4250000	3940000	8110000	12500000	12800000	8040000	1.0206	2.0454	1.03238	up	--	--
pmb2388	--	--	LysoPC 18:0 (2n isomer)	Lipids_Glycerophospholipids	1520000	1830000	1980000	5920000	5770000	4430000	1.36386	3.02439	1.59664	up	--	--
pmd0136	--	--	LysoPC 18:0	Lipids_Glycerophospholipids	521000	612000	1450000	3670000	4550000	1610000	1.39572	3.80565	1.92814	up	--	--
pmb2406	--	--	LysoPC 17:0	Lipids_Glycerophospholipids	1040000	2140000	4210000	9770000	9210000	3610000	1.23971	3.05683	1.61204	up	--	--
pmb0863	--	--	LysoPC 16:2 (2n isomer)	Lipids_Glycerophospholipids	440000	519000	600000	2380000	2100000	1280000	1.44895	3.69468	1.88545	up	--	--
pmb0848	--	--	LysoPC 16:1 (2n isomer)	Lipids_Glycerophospholipids	6910000	5500000	5300000	25100000	20200000	14200000	1.39998	3.35968	1.74833	up	--	--
pmb0165	--	--	LysoPC 16:1	Lipids_Glycerophospholipids	68900	73100	112000	244000	240000	146000	1.18147	2.48031	1.31052	up	--	--
pmd0132	--	--	LysoPC 16:0 (2n isomer)	Lipids_Glycerophospholipids	21200000	16400000	63800000	114000000	123000000	67800000	1.32007	3.00592	1.58781	up	--	--
pmb0855	--	--	LysoPC 16:0	Lipids_Glycerophospholipids	26300000	28400000	91900000	139000000	130000000	64800000	1.07339	2.27694	1.1871	up	--	--
pmd0130	--	--	LysoPC 14:0 (2n isomer)	Lipids_Glycerophospholipids	445000	478000	503000	2210000	2560000	1860000	1.61728	4.64937	2.21703	up	--	--
pmb0866	--	--	LysoPC 14:0	Lipids_Glycerophospholipids	982000	983000	1710000	4210000	4430000	2960000	1.37223	3.15646	1.65831	up	--	--
pmb0862	--	--	LysoPC 12:1	Lipids_Glycerophospholipids	36400	28500	133000	368000	355000	215000	1.62668	4.73977	2.24482	up	--	--
pme0431	--	--	Procyanidin A1	Proanthocyanidins	439000	519000	1770000	1570000	10700000	6180000	1.58853	6.7632	2.75771	up	--	--
pma2681	C02470	ko00380	Xanthurenic acid	Organic acids	1590000	698000	1010000	22500	34700	23900	2.50062	0.0245907	-5.34575	down	C02470	ko00380
pme3207	--	--	trans,trans-Muconic acid	Organic acids	647000	737000	712000	1570000	1400000	1550000	1.14546	2.15649	1.10868	up	--	--
pme0281	C06337	ko00624,ko00627,ko01100,ko01120,ko01220	Terephthalic acid	Organic acids	4250000	4900000	3900000	12600000	12800000	11800000	1.34042	2.85057	1.51125	up	C06337	ko00624,ko00627,ko01100,ko01120,ko01220
pme0282	C01606	ko00624,ko01100,ko01120,ko01220,ko02010	Phthalic acid	Organic acids	429000	513000	415000	1530000	1550000	1360000	1.42532	3.27192	1.71014	up	C01606	ko00624,ko01100,ko01120,ko01220,ko02010
pme2033	C00497	ko00650	L(-)-Malic acid	Organic acids	11200000	11400000	12900000	3720000	3430000	4070000	1.40475	0.316056	-1.66175	down	C00497	ko00650
pme0233	C01717	ko00380,ko01100	Kynurenic acid	Organic acids	2080000	953000	2770000	677000	759000	508000	1.20702	0.334999	-1.57777	down	C01717	ko00380,ko01100
pme2884	--	--	Guanidinoethyl sulfonate	Organic acids	34900	50300	46400	22200	18500	25000	1.04899	0.49924	-1.00219	down	--	--
pme3719	--	--	D-Xylonic acid	Organic acids	6500000	6270000	6490000	2560000	2460000	2460000	1.27638	0.38837	-1.3645	down	--	--
pme1683	C12276	--	D-Pantothenic dcid	Organic acids	751000	821000	856000	1930000	2040000	1850000	1.22458	2.39703	1.26125	up	C12276	--
pme1730	--	--	D-Erythronolactone	Organic acids	64400	63600	69600	805000	782000	789000	2.07006	12.0243	3.58788	up	--	--
pme1851	C00300	ko00260,ko00330,ko01100	Creatine	Organic acids	712000	859000	800000	6000000	6720000	6360000	1.89521	8.04724	3.00849	up	C00300	ko00260,ko00330,ko01100
pme2050	C00158	ko00020,ko00250,ko00630,ko00720,ko01060,ko01061,ko01062,ko01063,ko01064,ko01065,ko01066,ko01070,ko01100,ko01110,ko01120,ko01130,ko01200,ko01210,ko01230,ko02020,ko04742,ko04922,ko05230	Citric acid	Organic acids	13400000	8850000	13600000	36400000	29500000	38600000	1.3347	2.91492	1.54346	up	C00158	ko00020,ko00250,ko00630,ko00720,ko01060,ko01061,ko01062,ko01063,ko01064,ko01065,ko01066,ko01070,ko01100,ko01110,ko01120,ko01130,ko01200,ko01210,ko01230,ko02020,ko04742,ko04922,ko05230
pmb2826	C00815	--	Citramalate	Organic acids	78500	63400	83500	298000	251000	287000	1.49605	3.70896	1.89102	up	C00815	--
pme2702	C02946	ko00330,ko01100	4-Acetamidobutyric acid	Organic acids	955000	965000	813000	2460000	3090000	2690000	1.3704	3.015	1.59216	up	C02946	ko00330,ko01100
pme0207	--	--	3-Hydroxybutyrate	Organic acids	2860000	5320000	2990000	600000	1140000	969000	1.50094	0.242525	-2.0438	down	--	--
pme0286	--	--	2-Hydroxyisocaproic acid	Organic acids	465000	447000	716000	228000	268000	251000	1.09755	0.458845	-1.12392	down	--	--
pme2129	--	--	(S)-(-)-2-Hydroxyisocaproic acid	Organic acids	1760000	2300000	2010000	980000	1030000	946000	1.09455	0.486985	-1.03805	down	--	--
pme3154	--	--	(Rs)-Mevalonic acid	Organic acids	425000	310000	320000	93400	163000	189000	1.16717	0.42218	-1.24407	down	--	--
pme2607	C05635	ko00380,ko01100,ko04726	5-Hydroxyindole-3-acetic acid	Indole derivatives	12600000	10900000	12600000	3340000	3690000	2980000	1.48213	0.277285	-1.85056	down	C05635	ko00380,ko01100,ko04726
pme1498	C00858	ko00943,ko01061,ko01110	Formononetin (4'-O-methyldaidzein)	Isoflavone	4390	126000	38700	6330	5730	3980	1.35359	0.0948607	-3.39805	down	C00858	ko00943,ko01061,ko01110
pma3101	C05841	ko00760,ko01100	Nicotinate ribonucleoside	Nicotinic acid derivatives	7580000	7150000	6420000	3000000	3100000	3310000	1.17459	0.444917	-1.16839	down	C05841	ko00760,ko01100
pmb0235	--	--	O-Feruloyl coumarin	Coumarins	24700000	26100000	22000000	69800000	75700000	79000000	1.3899	3.08379	1.62471	up	--	--
pme3428	C09264	--	Esculin (6,7-Dihydroxycoumarin-6-glucoside)	Coumarins	45100	36300	44500	96400	113000	108000	1.25351	2.52105	1.33402	up	C09264	--
pmb2601	--	--	7-hydroxycoumarin-beta-rhamnoside	Coumarins	672000	735000	642000	3770000	3230000	3340000	1.66734	5.04636	2.33524	up	--	--
pme3425	C09265	--	6-Methoxy-7,8-DihydroxyCoumarin	Coumarins	3390000	2770000	3880000	1560000	1470000	1530000	1.14214	0.454183	-1.13865	down	C09265	--
pme3140	--	--	6-Hydroxy-4-methylcoumarin	Coumarins	62600	53600	50000	27300	23300	23300	1.16859	0.444645	-1.16927	down	--	--
pmb4777	--	--	4-Hydroxy-7-methoxycoumarin-beta-rhamnoside	Coumarins	234000	222000	177000	1510000	1380000	1510000	1.82668	6.95103	2.79723	up	--	--
pme2661	C05443	ko00100,ko01100,ko04977,ko05323	Vitamin D3	Vitamins	9630	16900	9130	7320	5560	4000	1.01529	0.47336	-1.07899	down	C05443	ko00100,ko01100,ko04977,ko05323
pmb0789	--	--	Pyridoxine O-glucoside	Vitamins	12600000	9260000	14600000	4530000	4820000	4960000	1.23245	0.392485	-1.34929	down	--	--
pme1014	C00828	ko00130,ko01100,ko01110,ko02020,ko04977	Menaquinone (K2)	Vitamins	9370000	7860000	14600000	5390000	3900000	5180000	1.07484	0.454603	-1.13732	down	C00828	ko00130,ko01100,ko01110,ko02020,ko04977
pme2266	C00120	ko00780,ko01100,ko02010,ko04977	Biotin	Vitamins	231000	348000	272000	557000	696000	740000	1.18409	2.34195	1.22771	up	C00120	ko00780,ko01100,ko02010,ko04977
pme3544	C03514	--	Limonin	Terpenoids	34300	29500	42200	86400	83900	67000	1.15224	2.23868	1.16265	up	C03514	--
pme0080	C08794	--	Cucurbitacin B	Terpenoids	6420	4010	5430	53400	7180	10300	1.12202	4.4691	2.15999	up	C08794	--
pme3160	C00092	ko00500,ko00521,ko00524,ko00562,ko01062,ko01100,ko01130,ko02020,ko02060,ko04911,ko04917,ko04918,ko04931,ko04973,ko05111,ko05230	D-Glucose 6-phosphate	Carbohydrates	6390000	8800000	6870000	2060000	2550000	2680000	1.36076	0.330462	-1.59744	down	C00092	ko00500,ko00521,ko00524,ko00562,ko01062,ko01100,ko01130,ko02020,ko02060,ko04911,ko04917,ko04918,ko04931,ko04973,ko05111,ko05230
pme3705	C00191	ko00040,ko00053,ko00520,ko00562,ko01100	D-glucoronic acid	Carbohydrates	382000	367000	230000	71000	58400	88000	1.57696	0.222063	-2.17096	down	C00191	ko00040,ko00053,ko00520,ko00562,ko01100
pme3313	C00085	ko00052,ko00500,ko00680,ko00710,ko01100,ko01120,ko01200,ko04152,ko04922,ko04931,ko05230	D-Fructose 6-phosphate	Carbohydrates	1610000	2400000	1920000	532000	684000	720000	1.36091	0.326476	-1.61495	down	C00085	ko00052,ko00500,ko00680,ko00710,ko01100,ko01120,ko01200,ko04152,ko04922,ko04931,ko05230
pme0500	--	--	D(+)-Melezitose	Carbohydrates	21400	18400	20900	8030	4150	6200	1.42109	0.302801	-1.72356	down	--	--
pme1846	C00031	ko00010,ko00030,ko00052,ko00500,ko00520,ko00521,ko00524,ko00901,ko01100,ko01110,ko01130,ko02010,ko02020,ko02060,ko04066,ko04068,ko04113,ko04152,ko04742,ko04910,ko04911,ko04917,ko04922,ko04930,ko04931,ko04932,ko04933,ko04973,ko04976,ko04978,ko05111,ko05230	D(+)-Glucose	Carbohydrates	5780000	5590000	6680000	1890000	1480000	1580000	1.48776	0.274238	-1.8665	down	C00031	ko00010,ko00030,ko00052,ko00500,ko00520,ko00521,ko00524,ko00901,ko01100,ko01110,ko01130,ko02010,ko02020,ko02060,ko04066,ko04068,ko04113,ko04152,ko04742,ko04910,ko04911,ko04917,ko04922,ko04930,ko04931,ko04932,ko04933,ko04973,ko04976,ko04978,ko05111,ko05230
pme1021	C00198	ko00030,ko01100,ko01110,ko01120,ko01130,ko01200	D-(+)-Glucono-1,5-lactone	Carbohydrates	344000	378000	350000	174000	142000	141000	1.206	0.426306	-1.23004	down	C00198	ko00030,ko01100,ko01110,ko01120,ko01130,ko01200
pmb2507	C00672	ko00030,ko00240	2-Deoxyribose 1-phosphate	Carbohydrates	894000	1020000	762000	305000	249000	303000	1.38692	0.320254	-1.64271	down	C00672	ko00030,ko00240
pme2268	C01004	ko00760	Trigonelline	Alkaloids	29000000	40000000	23100000	11300000	10800000	12100000	1.25532	0.371336	-1.4292	down	C01004	ko00760
pmb0785	C06323	--	Isoquinoline	Alkaloids	73300	64100	72500	26200	25200	28600	1.28505	0.381134	-1.39163	down	C06323	--
pme2024	C00780	ko00380,ko01063,ko01100,ko04024,ko04080,ko04540,ko04721,ko04726,ko04742,ko04750,ko04976,ko07211	serotonin	Tryptamine derivatives	3830000	3740000	3930000	12200000	14400000	17700000	1.50819	3.85217	1.94567	up	C00780	ko00380,ko01063,ko01100,ko04024,ko04080,ko04540,ko04721,ko04726,ko04742,ko04750,ko04976,ko07211
pme2658	C06213	ko00380	N-Methyltryptamine	Tryptamine derivatives	101000	87100	135000	220000	237000	218000	1.10639	2.08914	1.06291	up	C06213	ko00380
pmb0774	C17203	ko00380	N-hydroxy tryptamine	Tryptamine derivatives	159000000	165000000	162000000	393000000	429000000	481000000	1.29687	2.68107	1.42281	up	C17203	ko00380
pmb0769	--	--	N-hexosyl-p-coumaroyl serotonin	Tryptamine derivatives	288000	214000	312000	147000	117000	121000	1.09693	0.472973	-1.08017	down	--	--
pmb0776	--	--	N-Feruloyl tryptamine	Tryptamine derivatives	165000	144000	140000	441000	476000	505000	1.4056	3.16704	1.66313	up	--	--
pme2786	C00978	ko00380,ko01100	N-Acetyl-5-hydroxytryptamine	Tryptamine derivatives	120000	168000	217000	268000	625000	415000	1.15701	2.5901	1.37301	up	C00978	ko00380,ko01100
pmb0426	C08309	--	5-Methoxy-N,N-dimethyltryptamine	Tryptamine derivatives	78300	62600	76600	153000	122000	169000	1.07475	2.04138	1.02954	up	C08309	--
pme1434	C01533	ko00940	Syringin	Hydroxycinnamoyl derivatives	5140000	3430000	4220000	601000	764000	656000	1.76957	0.158014	-2.66188	down	C01533	ko00940
pmb2819	--	--	O-Caffeoyl maltotriose	Hydroxycinnamoyl derivatives	14800	15400	16600	41200	43900	39200	1.29471	2.65598	1.40925	up	--	--
pmb0423	--	--	Hydroxy-methoxycinnamate	Hydroxycinnamoyl derivatives	21800000	24000000	30900000	10100000	9990000	9760000	1.2523	0.389179	-1.3615	down	--	--
pmb0478	--	--	Coumarin O-rutinoside	Hydroxycinnamoyl derivatives	2930000	2490000	2890000	5600000	6120000	5120000	1.09153	2.02647	1.01897	up	--	--
pmb2795	--	--	4-Methoxycinnamic acid	Hydroxycinnamoyl derivatives	3860000	3750000	1960000	525000	1260000	1070000	1.35664	0.298328	-1.74503	down	--	--
pmb2620	--	--	3,4-Dimethoxycinnamic acid	Hydroxycinnamoyl derivatives	4480000	4250000	2150000	456000	518000	607000	1.77141	0.145313	-2.78277	down	--	--
pmb2940	--	--	1-O-beta-D-Glucopyranosyl sinapate	Hydroxycinnamoyl derivatives	11000000	9180000	9590000	4870000	4700000	4840000	1.11002	0.484044	-1.04679	down	--	--
pme1640	--	--	sesamolin	Others	8730000	9300000	18100000	6590000	4510000	5770000	1.0015	0.466925	-1.09874	down	--	--
pme2830	--	--	O-Phosphorylethanolamine	Others	220000	282000	275000	30900	44600	52100	1.7561	0.164221	-2.60629	down	--	--
pme1665	C08064	--	Isovitexin 7-O-glucoside (Saponarin)	Others	15900	14400	22300	52200	66900	74500	1.47853	3.68061	1.87994	up	C08064	--
pme0516	C00137	ko00052,ko00053,ko00521,ko00562,ko01100,ko01120,ko01130,ko02010,ko04070	Inositol	Others	921000	925000	979000	410000	379000	400000	1.21999	0.420885	-1.2485	down	C00137	ko00052,ko00053,ko00521,ko00562,ko01100,ko01120,ko01130,ko02010,ko04070
pma6625	--	--	E-3,4,5'-Trihydroxy-3'-glucopyranosylstilbene	Others	26200	40100	25800	6700	7830	7890	1.5303	0.243431	-2.03841	down	--	--
pmb0064	C04831	ko00402	DIMBOA glucoside	Others	716000	676000	692000	6380000	6290000	5390000	1.92651	8.66603	3.11537	up	C04831	ko00402
pmb0374	--	--	Aminopurine	Others	8050000	8630000	4530000	17300000	16300000	15800000	1.17501	2.32909	1.21977	up	--	--
pme2591	C03114	ko00740,ko00860,ko01100	5,6-Dimethylbenzimidazole	Others	131000	127000	125000	18900	21800	23500	1.75377	0.167624	-2.5767	down	C03114	ko00740,ko00860,ko01100
pme2828	C00870	ko00627,ko01120	4-Nitrophenol	Others	2890000	2050000	2730000	434000	566000	887000	1.53427	0.246023	-2.02313	down	C00870	ko00627,ko01120
pme3081	C00534	ko00750,ko01100,ko01120,ko04977	4-(Aminomethyl)-5-(hydroxymethyl)-2-methylpyridin-3-ol	Others	1210000	812000	1220000	626000	456000	492000	1.05946	0.485503	-1.04245	down	C00534	ko00750,ko01100,ko01120,ko04977
pmb1912	C00234	ko00670,ko00720,ko00970,ko01100,ko01120,ko01200,ko01523	10-Formyl-THF	Others	918000	910000	927000	1900000	1940000	1820000	1.11287	2.05445	1.03875	up	C00234	ko00670,ko00720,ko00970,ko01100,ko01120,ko01200,ko01523
pme2909	--	--	(-)-Sinigrin hydrate	Others	841000	1010000	804000	354000	295000	342000	1.29131	0.373258	-1.42175	down	--	--
pme2036	C00296	ko00400	Quinic acid	Quinate and its derivatives	1690000	1240000	1850000	10300000	9110000	9200000	1.75259	5.98536	2.58144	up	C00296	ko00400
pmb3066	--	--	5-O-p-coumaroyl shikimic acid O-hexoside	Quinate and its derivatives	100000	74000	98900	380000	391000	394000	1.57864	4.26896	2.09389	up	--	--
pmb3064	--	--	3-O-p-coumaroyl quinic acid O-hexoside	Quinate and its derivatives	2310000	2100000	2770000	1050000	1220000	981000	1.14727	0.452786	-1.1431	down	--	--
pmb0752	C02572	--	3-O-Feruloyl quinic acid	Quinate and its derivatives	1720000	1100000	1600000	11500000	9460000	8310000	1.79448	6.62217	2.7273	up	C02572	--
pmb3068	--	--	1-O-p-Coumaroyl quinic acid	Quinate and its derivatives	84300	58400	101000	305000	294000	289000	1.48404	3.64382	1.86545	up	--	--
pma3724	--	--	1-O-Feruloyl quinic acid	Quinate and its derivatives	963000	1320000	1430000	4400000	4400000	4770000	1.48945	3.65473	1.86976	up	--	--
pme0330	C09789	ko00941	Naringenin 7-O-neohesperidoside (Naringin)	Flavanone	629000	543000	474000	163000	184000	211000	1.35079	0.339004	-1.56063	down	C09789	ko00941
pme2950	C09755	--	Hesperetin 7-rutinoside (Hesperidin)	Flavanone	906000	746000	929000	280000	276000	229000	1.42319	0.304146	-1.71717	down	C09755	--
pme0001	C09806	ko00941	Hesperetin 7-O-neohesperidoside (Neohesperidin)	Flavanone	1120000	918000	945000	229000	234000	233000	1.57892	0.233322	-2.0996	down	C09806	ko00941
pme1598	--	--	Hesperetin 5-O-glucoside	Flavanone	448000	505000	464000	1810000	1640000	1550000	1.47065	3.52858	1.81909	up	--	--
pma6360	--	--	O-methylChrysoeriol 8-C-hexoside	Flavone C-glycosides	132000	137000	185000	443000	433000	448000	1.3522	2.9163	1.54414	up	--	--
pmb0665	--	--	Luteolin 8-C-hexosyl-O-hexoside	Flavone C-glycosides	38400	47600	94100	133000	148000	113000	1.10839	2.18767	1.1294	up	--	--
pma6496	--	--	Luteolin 6-C-glucoside	Flavone C-glycosides	4320000	3680000	6010000	17400000	16600000	14500000	1.45175	3.46181	1.79153	up	--	--
pme1624	C01714	ko00944	Isovitexin	Flavone C-glycosides	2760000	2420000	3220000	7150000	8020000	7300000	1.29513	2.675	1.41954	up	C01714	ko00944
pma6371	--	--	di-C,C-hexosyl-luteolin	Flavone C-glycosides	132000	138000	190000	505000	492000	451000	1.39857	3.14783	1.65436	up	--	--
pmb2976	--	--	Chrysoeriol C-pentosyl-O-hexosyl-O-hexoside	Flavone C-glycosides	59700	57600	62100	145000	139000	129000	1.19523	2.30212	1.20296	up	--	--
pmb0661	--	--	Chrysoeriol C-hexosyl-O-rhamnoside	Flavone C-glycosides	1390000	1160000	1770000	611000	701000	605000	1.14449	0.44375	-1.17218	down	--	--
pmb0689	--	--	Chrysoeriol C-hexoside	Flavone C-glycosides	138000	148000	253000	561000	744000	565000	1.44325	3.46939	1.79468	up	--	--
pmb0701	--	--	Chrysoeriol 8-C-hexoside	Flavone C-glycosides	4450000	3940000	5910000	10500000	12600000	9220000	1.15337	2.26014	1.17641	up	--	--
pmb0620	--	--	Chrysoeriol 6-C-hexoside 8-C-hexoside-O-hexoside	Flavone C-glycosides	550000	491000	651000	179000	197000	161000	1.39363	0.317376	-1.65574	down	--	--
pmb0622	--	--	C-hexosyl-luteolin O-hexoside	Flavone C-glycosides	23200	20800	34500	159000	121000	90500	1.60127	4.71975	2.23871	up	--	--
pma1108	--	--	Apigenin C-glucoside	Flavone C-glycosides	1560000	1470000	1970000	3480000	4010000	3390000	1.14218	2.176	1.12168	up	--	--
pmb0624	--	--	6-C-hexosyl-luteolin O-hexoside	Flavone C-glycosides	1260000	1100000	1530000	3600000	3580000	3540000	1.31579	2.75578	1.46246	up	--	--
pmb0672	--	--	6-C-hexosyl-apigenin O-feruloylhexoside	Flavone C-glycosides	10700000	9800000	11400000	2110000	2290000	1980000	1.66291	0.2	-2.32193	down	--	--
pmb0636	--	--	6-C-hexosyl luteolin O-pentoside	Flavone C-glycosides	661000	738000	1030000	1720000	2000000	1740000	1.16061	2.24784	1.16854	up	--	--
pmb0719	--	--	Tricin 4'-O-(syringyl alcohol) ether 5-O-hexoside	Flavonolignan	115000	126000	214000	53200	62600	58800	1.20639	0.383736	-1.38181	down	--	--
pmb3026	--	--	Quercetin O-acetylhexoside	Flavonol	1310000	999000	1480000	8040000	7930000	7260000	1.7654	6.13091	2.6161	up	--	--
pmb0711	--	--	Quercetin 7-O-rutinoside	Flavonol	2580000	1980000	3230000	6700000	8150000	5680000	1.2591	2.63543	1.39804	up	--	--
pmb0709	--	--	Quercetin 7-O-malonylhexosyl-hexoside	Flavonol	315000	193000	376000	2690000	2940000	2220000	1.93469	8.88009	3.15057	up	--	--
pmb0706	--	--	Quercetin 5-O-malonylhexosyl-hexoside	Flavonol	1290000	951000	1390000	12200000	13800000	10200000	1.98483	9.96971	3.31755	up	--	--
pme3129	--	--	Quercetin 4'-O-glucoside (Spiraeoside)	Flavonol	323000	334000	411000	1410000	1150000	1050000	1.43453	3.38015	1.75709	up	--	--
pme0197	C05625	ko00944,ko01100,ko01110	Quercetin 3-O-rutinoside (Rutin)	Flavonol	573000	480000	617000	1290000	1570000	1260000	1.23238	2.46707	1.3028	up	C05625	ko00944,ko01100,ko01110
pme3211	C05623	ko00944,ko01100,ko01110	Quercetin 3-O-glucoside (Isotrifoliin)	Flavonol	373000	324000	437000	1430000	1130000	1080000	1.4014	3.20988	1.68252	up	C05623	ko00944,ko01100,ko01110
pme0361	--	--	Quercetin 3-alpha-L-arabinofuranoside (Avicularin)	Flavonol	115000	291000	151000	1010000	317000	268000	1.05706	2.86355	1.51781	up	--	--
pme3484	--	--	Myricetin 3-O-galactoside	Flavonol	30100	38000	18200	76000	76700	85700	1.29886	2.76246	1.46595	up	--	--
pma0214	--	--	methylQuercetin O-hexoside	Flavonol	259000	197000	418000	1070000	1270000	928000	1.48693	3.73913	1.9027	up	--	--
pme3469	C10178	--	Kaempferol-3-O-robinoside-7-O-rhamnoside (Robinin)	Flavonol	563000	548000	540000	191000	198000	177000	1.35724	0.342823	-1.54447	down	C10178	--
pme0370	--	--	Kaempferol 3-O-rutinoside (Nicotiflorin)	Flavonol	105000	128000	205000	1450000	1580000	1330000	1.9916	9.95434	3.31533	up	--	--
pme1622	C12249	ko00944,ko01110	Kaempferol 3-O-glucoside (Astragalin)	Flavonol	86100	44200	139000	660000	674000	578000	1.83689	7.09989	2.8278	up	C12249	ko00944,ko01110
pme3267	C12626	ko00944	Kaempferol 3-O-galactoside (Trifolin)	Flavonol	66100	46300	93800	435000	459000	405000	1.77816	6.29971	2.65529	up	C12626	ko00944
pma6639	--	--	Isorhamnetin O-hexoside	Flavonol	2450000	2220000	3200000	5810000	5560000	5370000	1.12556	2.12706	1.08886	up	--	--
pmb3013	--	--	Isorhamnetin O-acetyl-hexoside	Flavonol	1940000	1410000	1700000	6390000	5760000	5700000	1.4694	3.53465	1.82157	up	--	--
pme1540	--	--	Isorhamnetin 3-O-neohesperidoside	Flavonol	395000	435000	358000	87400	113000	85400	1.56035	0.240572	-2.05546	down	--	--
pme1521	C01617	ko00941,ko01061,ko01100,ko01110	Dihydroquercetin (Taxifolin)	Flavonol	71400	62900	141000	376000	360000	291000	1.48827	3.73048	1.89936	up	C01617	ko00941,ko01061,ko01100,ko01110
pma0779	--	--	Tricin O-rhamnosyl-O-malonylhexoside	Flavone	42300000	42200000	42300000	18900000	20500000	19300000	1.1511	0.462934	-1.11112	down	--	--
pmb0725	--	--	Tricin 7-O-feruloylhexoside	Flavone	71000	71500	117000	247000	289000	96100	1.01389	2.43584	1.28442	up	--	--
pmb3043	--	--	Tricin 5-O-rutinoside	Flavone	16600000	17300000	14300000	5810000	6590000	6380000	1.26594	0.389627	-1.35984	down	--	--
pmb3042	--	--	Tricin 5-O-hexoside	Flavone	101000	115000	95400	448000	465000	451000	1.59507	4.38022	2.131	up	--	--
pmb0732	--	--	Tricin 5-O-feruloylhexoside	Flavone	305000	258000	378000	138000	128000	124000	1.20427	0.414453	-1.27072	down	--	--
pma0760	--	--	Selgin O-malonylhexoside	Flavone	10400000	8520000	11600000	38900000	40000000	36000000	1.50733	3.76474	1.91255	up	--	--
pmb2954	--	--	Luteolin O-hexosyl-O-hexosyl-O-hexoside	Flavone	48600	49100	53300	114000	135000	88900	1.14148	2.23775	1.16205	up	--	--
pme2457	--	--	Luteolin 7-O-glucoside (Cynaroside)	Flavone	76000	62500	103000	633000	613000	566000	1.86251	7.50311	2.90749	up	--	--
pmb0588	--	--	Luteolin 3',7-di-O-glucoside	Flavone	6660000	6330000	9030000	24500000	25000000	22600000	1.42357	3.2743	1.71118	up	--	--
pmb3005	--	--	Chrysoeriol O-rhamnosyl-O-glucuronic acid	Flavone	733000	553000	636000	69400	71600	62800	1.96135	0.106035	-3.23738	down	--	--
pmb0592	--	--	Chrysoeriol O-hexosyl-O-rutinoside	Flavone	5560000	4750000	5910000	986000	1140000	933000	1.69046	0.188594	-2.40664	down	--	--
pmb0601	--	--	Chrysoeriol O-hexosyl-O-pentoside	Flavone	127000	111000	105000	335000	260000	258000	1.23367	2.48688	1.31434	up	--	--
pmb3007	--	--	Chrysoeriol O-glucuronic acid	Flavone	36600	28500	31900	64900	62600	73400	1.10611	2.07113	1.05042	up	--	--
pmb3000	--	--	Chrysoeriol O-acetylhexoside	Flavone	47000	47600	50900	250000	263000	263000	1.6981	5.33333	2.41504	up	--	--
pmb3002	--	--	Chrysoeriol 7-O-rutinoside	Flavone	4320000	3900000	3510000	1210000	1290000	1190000	1.40545	0.314578	-1.66851	down	--	--
pma0294	--	--	Chrysoeriol 5-O-hexoside	Flavone	4490000	4500000	7360000	19000000	22500000	16700000	1.4621	3.55963	1.83173	up	--	--
pmb2991	--	--	Apigenin O-hexosyl-O-rutinoside	Flavone	206000	185000	175000	49600	53100	59000	1.46511	0.285689	-1.80748	down	--	--
pme0367	--	--	Apigenin 7-rutinoside (Isorhoifolin)	Flavone	844000	811000	685000	179000	235000	219000	1.49266	0.270513	-1.88623	down	--	--
pme0333	C12627	ko00944	Apigenin 7-O-neohesperidoside (Rhoifolin)	Flavone	6090000	6190000	6630000	2910000	3320000	2950000	1.11125	0.485457	-1.04258	down	C12627	ko00944
pmb0322	--	--	3’,4’,5’-Tricetin O-rutinoside	Flavone	178000	235000	240000	35200	38700	32100	1.75991	0.162328	-2.62302	down	--	--
pma6373	--	--	3',4',5'-Dihydrotricetin O-hexosyl-O-hexoside	Flavone	30000	28700	45300	105000	130000	103000	1.40955	3.25	1.70044	up	--	--
pma1590	--	--	Peonidin O-hexoside	Anthocyanins	24400000	18900000	37400000	93700000	121000000	115000000	1.54302	4.0855	2.03051	up	--	--
pme1786	C08718	--	Malvidin 3,5-diglucoside (Malvin)	Anthocyanins	102000	130000	114000	39900	21600	23500	1.54409	0.245665	-2.02524	down	C08718	--
pmb0558	--	--	Delphinidin O-malonyl-malonylhexoside	Anthocyanins	359000	271000	274000	2650000	2640000	2530000	1.92804	8.65044	3.11277	up	--	--
pme0442	C05908	ko00941,ko00942,ko01110	Delphinidin	Anthocyanins	58500	41900	56100	178000	179000	133000	1.38132	3.13099	1.64662	up	C05908	ko00941,ko00942,ko01110
pmb2957	--	--	Cyanidin O-syringic acid	Anthocyanins	931000	716000	1340000	5040000	6620000	7220000	1.77039	6.32072	2.66009	up	--	--
pmb0557	--	--	Cyanidin O-malonyl-malonylhexoside	Anthocyanins	3180000	2320000	4140000	31100000	40900000	38400000	2.04654	11.4523	3.51756	up	--	--
pmb2965	--	--	Cyanidin O-diacetyl-hexoside-O-glyceric acid	Anthocyanins	608000	434000	706000	5630000	6890000	6980000	2.03597	11.1556	3.4797	up	--	--
pmb2959	--	--	Cyanidin O-acetylhexoside	Anthocyanins	1500000	1070000	1730000	9320000	11700000	10800000	1.85266	7.4	2.88753	up	--	--
pme1773	C08620	ko00942	Cyanidin 3-O-rutinoside (Keracyanin)	Anthocyanins	1830000	1480000	2200000	4980000	6860000	6900000	1.43042	3.40109	1.766	up	C08620	ko00942
pmb0542	--	--	Cyanidin 3-O-malonylhexoside	Anthocyanins	16900000	14200000	24400000	143000000	189000000	172000000	1.94581	9.08108	3.18286	up	--	--
pmb0541	--	--	Cyanidin 3-O-glucosyl-malonylglucoside	Anthocyanins	108000	65800	103000	1120000	1520000	1180000	2.12198	13.8006	3.78666	up	--	--
pme0094	C08604	ko00942	Cyanidin 3-O-glucoside (Kuromanin)	Anthocyanins	139000	145000	152000	651000	860000	771000	1.68194	5.23394	2.3879	up	C08604	ko00942
pme1777	C08639	ko00942	Cyanidin 3,5-O-diglucoside (Cyanin)	Anthocyanins	105000	102000	169000	750000	1150000	803000	1.82847	7.18883	2.84576	up	C08639	ko00942
pme1294	C01762	ko00230,ko00232,ko01065,ko01100,ko01110	Xanthosine	Nucleotide and its derivates	875000	952000	894000	2420000	2380000	1980000	1.24517	2.49173	1.31715	up	C01762	ko00230,ko00232,ko01065,ko01100,ko01110
pmb2922	C00029	ko00040,ko00052,ko00053,ko00240,ko00500,ko00520,ko00524,ko00561,ko00908,ko01051,ko01060,ko01100,ko01130	Uridine 5'-diphospho-D-glucose	Nucleotide and its derivates	11500000	16100000	16700000	6080000	7380000	7290000	1.10087	0.468397	-1.0942	down	C00029	ko00040,ko00052,ko00053,ko00240,ko00500,ko00520,ko00524,ko00561,ko00908,ko01051,ko01060,ko01100,ko01130
pme0257	C00106	ko00240,ko00410,ko00770,ko01100	Uracil	Nucleotide and its derivates	220000	302000	340000	89500	142000	159000	1.10237	0.453016	-1.14237	down	C00106	ko00240,ko00410,ko00770,ko01100
pme0264	C00214	ko00240,ko01100	Thymidine	Nucleotide and its derivates	165000	669000	151000	979000	1300000	1070000	1.45396	3.4	1.76553	up	C00214	ko00240,ko01100
pmb0964	--	--	iP7G	Nucleotide and its derivates	2750000	2390000	2400000	41200000	53000000	45500000	2.23982	18.5279	4.21162	up	--	--
pme1119	C00294	ko00230,ko01100	Inosine	Nucleotide and its derivates	3750000	3490000	2390000	1050000	1170000	813000	1.37461	0.314953	-1.66679	down	C00294	ko00230,ko01100
pme1175	C00387	ko00230,ko01100	Guanosine	Nucleotide and its derivates	5450000	7470000	3640000	11900000	11900000	12600000	1.13084	2.19807	1.13624	up	C00387	ko00230,ko01100
pme3151	--	--	Deoxyribose 5-phosphate	Nucleotide and its derivates	234000	470000	288000	106000	118000	89100	1.33441	0.315625	-1.66372	down	--	--
pme1181	C00330	ko00230,ko01100	Deoxyguanosine	Nucleotide and its derivates	100000	347000	93100	236000	459000	437000	1.03074	2.09591	1.06758	up	C00330	ko00230,ko01100
pme3961	C00559	ko00230,ko01100	Deoxyadenosine	Nucleotide and its derivates	8200000	27200000	6560000	22000000	42000000	38800000	1.16892	2.44995	1.29275	up	C00559	ko00230,ko01100
pmc0281	--	--	Adenosine O-ribose	Nucleotide and its derivates	56400000	40500000	61400000	3980000	5240000	8400000	1.93577	0.111308	-3.16738	down	--	--
pmb0514	C01367	ko00230	Adenosine 3'-monophosphate	Nucleotide and its derivates	21200000	30300000	30500000	4950000	9200000	10800000	1.39186	0.304268	-1.71658	down	C01367	ko00230
pmd0023	C00212	ko00230,ko01100,ko04022,ko04024,ko04071,ko04080,ko04270,ko04923,ko04924,ko05012,ko05032,ko05034	Adenosine	Nucleotide and its derivates	1190000	1120000	669000	4070000	3700000	4040000	1.53149	3.96442	1.98711	up	C00212	ko00230,ko01100,ko04022,ko04024,ko04071,ko04080,ko04270,ko04923,ko04924,ko05012,ko05032,ko05034
pme1266	C16357	ko00232,ko01100,ko01110,ko01120	3-Methylxanthine	Nucleotide and its derivates	228000	199000	307000	83100	107000	79400	1.27744	0.367166	-1.44549	down	C16357	ko00232,ko01100,ko01110,ko01120
pme0183	--	--	2-Hydroxy-6-aminopurine	Nucleotide and its derivates	2510000	3990000	4310000	921000	1830000	1560000	1.17854	0.398797	-1.32627	down	--	--
pmc0066	C06196	ko00230	2'-Deoxyinosine-5'-monophosphate	Nucleotide and its derivates	266000	470000	597000	3090	717	1190	3.11756	0.00374869	-8.0594	down	C06196	ko00230
pme3200	--	--	1-methylguanidine	Nucleotide and its derivates	1450000	1410000	1440000	377000	402000	358000	1.51347	0.264419	-1.9191	down	--	--
pme2292	C00134	ko00330,ko00480,ko00960,ko01060,ko01064,ko01100,ko01110,ko01130,ko02010,ko04974	Putrescine	Phenolamides	16500000	14300000	13300000	968000	1140000	1050000	2.12877	0.07161	-3.8037	down	C00134	ko00330,ko00480,ko00960,ko01060,ko01064,ko01100,ko01110,ko01130,ko02010,ko04974
pmb0494	--	--	N-Sinapoyl putrescine	Phenolamides	37400000	23100000	38900000	16700000	16300000	16200000	1.02387	0.49497	-1.01459	down	--	--
pma1839	--	--	N-sinapoyl cadaverine	Phenolamides	313000	172000	342000	667000	599000	609000	1.14794	2.26723	1.18093	up	--	--
pmb2893	--	--	N-p-Coumaroyl hydroxyagmatine	Phenolamides	3320000	3540000	2800000	8290000	6860000	7850000	1.2109	2.38095	1.25154	up	--	--
pmb0771	C02717	--	N-Feruloyl tyramine	Phenolamides	65000	67100	108000	380000	179000	308000	1.41094	3.611	1.8524	up	C02717	--
pmb0325	--	--	N-Feruloyl spermidine	Phenolamides	23500000	28200000	21300000	79700000	100000000	99600000	1.51193	3.82603	1.93585	up	--	--
pmb0496	C18325	ko00330	N-Feruloyl agmatine	Phenolamides	1200000	1290000	2400000	2650000	4920000	3650000	1.10516	2.29448	1.19817	up	C18325	ko00330
pma0101	--	--	N-Caffeoyl agmatine	Phenolamides	179000	202000	192000	792000	569000	652000	1.45668	3.51309	1.81274	up	--	--
pme2693	C02714	ko00330,ko01100	N-Acetylputrescine	Phenolamides	30600000	22200000	26300000	2340000	3260000	2860000	1.95599	0.106953	-3.22495	down	C02714	ko00330,ko01100
pmb0500	--	--	N',N""-p-coumaroyl-feruloyl putrescine	Phenolamides	90600	93400	118000	195000	252000	260000	1.18613	2.34106	1.22716	up	--	--
pma0170	--	--	N', N''-Diferuloylspermidine	Phenolamides	165000	106000	171000	515000	597000	489000	1.47635	3.62217	1.85686	up	--	--
pmb0501	C00179	ko00330,ko01100	Agmatine	Phenolamides	30200000	22700000	27500000	2350000	3140000	2920000	1.96703	0.104602	-3.25702	down	C00179	ko00330,ko01100
pme1841	C01672	ko00310,ko00480,ko00960,ko01060,ko01064,ko01100,ko01110,ko04974	1,5-Diaminopentane	Phenolamides	1890000	1030000	1390000	515000	557000	510000	1.25592	0.367053	-1.44594	down	C01672	ko00310,ko00480,ko00960,ko01060,ko01064,ko01100,ko01110,ko04974
pme0460	C09727	ko00941,ko01061,ko01110	L-Epicatechin	Catechin derivatives	76900	68900	92100	255000	263000	231000	1.40003	3.14838	1.65461	up	C09727	ko00941,ko01061,ko01110
pmb0835	--	--	Gallocatechin-gallocatechin	Catechin derivatives	194000	169000	248000	950000	1270000	1210000	1.71502	5.61375	2.48896	up	--	--
pme1514	C12136	ko00941,ko01110	Epigallocatechin (EGC)	Catechin derivatives	49400	52800	49500	141000	152000	159000	1.36946	2.97956	1.5751	up	C12136	ko00941,ko01110
pme1535	C12127	ko00941,ko01110	(+)-Gallocatechin (GC)	Catechin derivatives	54100	47500	40200	125000	126000	132000	1.30305	2.70099	1.43349	up	C12127	ko00941,ko01110
pma6270	C00670	ko00564,ko00565,ko05231	sn-Glycero-3-phosphocholine	Cholines	4150000	3850000	3680000	13900000	12700000	10800000	1.40651	3.20205	1.679	up	C00670	ko00564,ko00565,ko05231
pmb1754	C00588	ko00564,ko01100,ko05231	O-Phosphocholine	Cholines	31300000	33900000	34500000	7550000	10800000	12800000	1.40441	0.312437	-1.67836	down	C00588	ko00564,ko01100,ko05231
pma2405	--	--	Feruloylcholine	Cholines	114000	103000	120000	783000	705000	631000	1.77567	6.28783	2.65256	up	--	--
pma1840	--	--	Coumaroyl choline	Cholines	108000	225000	169000	711000	705000	652000	1.55421	4.11952	2.04248	up	--	--
pme3840	C05944	ko00770	Pantothenol	Alcohols and polyols	18800	21300	53600	203000	186000	215000	1.79718	6.4461	2.68843	up	C05944	ko00770
pme2237	C01697	ko00052,ko01100,ko02060	Dulcitol	Alcohols and polyols	3930000	3730000	4620000	656000	853000	774000	1.69729	0.185912	-2.42731	down	C01697	ko00052,ko01100,ko02060
pme1944	C00392	ko00051,ko02010,ko02060	D-Mannitol	Alcohols and polyols	5560000	5270000	6320000	933000	1210000	1050000	1.69797	0.186181	-2.42522	down	C00392	ko00051,ko02010,ko02060
pme2136	--	--	DL-threitol	Alcohols and polyols	192000	139000	152000	15600	15200	20300	1.96089	0.105797	-3.24063	down	--	--
pme2256	C01904	ko00040,ko01100	D-Arabitol	Alcohols and polyols	12700	12500	19300	21500	38400	29300	1.00138	2.00449	1.00324	up	C01904	ko00040,ko01100
pme2529	C07326	--	1,5-Anhydro-D-glucitol	Alcohols and polyols	303000	266000	323000	134000	127000	132000	1.18068	0.440583	-1.18251	down	C07326	--
pmb2928	--	--	Gallic acid O-Hexoside	Benzoic acid derivatives	34100000	43500000	37600000	15400000	15700000	14500000	1.25182	0.395833	-1.33703	down	--	--
pmb2871	--	--	2,5-dihydroxy benzoic acid O-hexside	Benzoic acid derivatives	9540000	13500000	9560000	3690000	3600000	3570000	1.35173	0.333129	-1.58585	down	--	--
pme1286	C00021	ko00270,ko01100,ko01230	S-(5'-Adenosy)-L-homocysteine	Amino acid derivatives	286000	501000	766000	1200000	1430000	1460000	1.25317	2.63361	1.39704	up	C00021	ko00270,ko01100,ko01230
pme0173	--	--	N-Propionylglycine	Amino acid derivatives	129000	111000	117000	285000	344000	370000	1.31907	2.79832	1.48456	up	--	--
pme0190	C02155	--	N-Glycyl-L-leucine	Amino acid derivatives	40800	82400	29500	152000	178000	178000	1.42117	3.32678	1.73413	up	C02155	--
pmb0468	C03145	ko00270	N-formylmethionine	Amino acid derivatives	5400000	5520000	5960000	16500000	21200000	25200000	1.48401	3.7263	1.89775	up	C03145	ko00270
pmb2561	C02712	--	N-Acetylmethionine	Amino acid derivatives	219000	177000	180000	556000	822000	823000	1.49555	3.82118	1.93402	up	C02712	--
pme2427	--	--	N-Acetyl-L-tyrosine	Amino acid derivatives	874000	855000	853000	2120000	2260000	2070000	1.25463	2.49806	1.32081	up	--	--
pme0122	C02727	ko00310	N6-Acetyl-L-lysine	Amino acid derivatives	3620000	4540000	5950000	1420000	2780000	2220000	1.08642	0.454996	-1.13607	down	C02727	ko00310
pmb2855	--	--	L-Glutamine O-hexside	Amino acid derivatives	186000	213000	248000	38600	42800	59500	1.6101	0.217774	-2.19909	down	--	--
pmb2857	--	--	L-Glutamic acid O-glucoside	Amino acid derivatives	245000	172000	277000	20000	27900	21300	1.97798	0.0997118	-3.32609	down	--	--
pme2770	C02291	ko00260,ko00270,ko01100,ko01110,ko01130,ko01230	L-Cystathionine	Amino acid derivatives	18800	39200	33900	7400	7490	7730	1.48737	0.246137	-2.02247	down	C02291	ko00260,ko00270,ko01100,ko01110,ko01130,ko01230
pme0116	C00386	ko00340,ko00410,ko01100	L-Carnosine	Amino acid derivatives	157000	198000	165000	64100	48600	60100	1.3658	0.332308	-1.58941	down	C00386	ko00340,ko00410,ko01100
pme0132	--	--	Asp-phe	Amino acid derivatives	69200	86300	85300	192000	199000	202000	1.242	2.46262	1.3002	up	--	--
pmb0464	--	--	Aspartic acid di-O-glucoside	Amino acid derivatives	1010000	792000	1180000	4420000	6440000	8200000	1.75559	6.39168	2.6762	up	--	--
pme3351	C04076	ko00300,ko00310,ko00960,ko01060,ko01064,ko01100,ko01110,ko01130,ko01230	Allysine(6-Oxo DL-Norleucine)	Amino acid derivatives	95500	73400	87200	20400	38100	28400	1.3402	0.339321	-1.55928	down	C04076	ko00300,ko00310,ko00960,ko01060,ko01064,ko01100,ko01110,ko01130,ko01230
pmb2591	C03137	--	Acetyl tryptophan	Amino acid derivatives	569000	497000	459000	1320000	1490000	1310000	1.30281	2.70164	1.43384	up	C03137	--
pme3038	C01879	ko00480	5-oxoproline	Amino acid derivatives	2620000	2460000	2390000	6250000	6380000	6960000	1.28603	2.62249	1.39094	up	C01879	ko00480
pme2566	C03740	ko00480	(5-L-Glutamyl)-L-amino acid	Amino acid derivatives	622000	751000	751000	301000	399000	285000	1.12802	0.463748	-1.10859	down	C03740	ko00480
pme0022	C00188	ko00260,ko00261,ko00290,ko00860,ko00970,ko01060,ko01100,ko01110,ko01120,ko01130,ko01230,ko02010,ko04974,ko04978	L-Threonine	Amino acids	1420000	1880000	1580000	715000	734000	812000	1.13118	0.46332	-1.10992	down	C00188	ko00260,ko00261,ko00290,ko00860,ko00970,ko01060,ko01100,ko01110,ko01120,ko01130,ko01230,ko02010,ko04974,ko04978
pme0161	C00263	ko00260,ko00270,ko00300,ko00920,ko01100,ko01110,ko01120,ko01130,ko01230	L-Homoserine	Amino acids	48400	53800	42900	13900	11100	18700	1.42434	0.301172	-1.73134	down	C00263	ko00260,ko00270,ko00300,ko00920,ko01100,ko01110,ko01120,ko01130,ko01230
pme0004	C02427	--	L-Homocitrulline	Amino acids	524000	575000	669000	132000	224000	210000	1.38028	0.320136	-1.64324	down	C02427	--
pme0037	C00135	ko00340,ko00410,ko00970,ko01060,ko01065,ko01100,ko01110,ko01230,ko02010,ko04974,ko05230	L-Histidine	Amino acids	17100000	18900000	9230000	5350000	5960000	6580000	1.16136	0.395534	-1.33813	down	C00135	ko00340,ko00410,ko00970,ko01060,ko01065,ko01100,ko01110,ko01230,ko02010,ko04974,ko05230
pme0195	C00097	ko00260,ko00270,ko00311,ko00332,ko00430,ko00460,ko00480,ko00730,ko00770,ko00920,ko00970,ko01060,ko01100,ko01110,ko01120,ko01130,ko01200,ko01230,ko04122,ko04216,ko04974,ko05230	L-Cysteine	Amino acids	310	1460	6700	72700	124000	133000	2.61291	38.9256	5.28265	up	C00097	ko00260,ko00270,ko00311,ko00332,ko00430,ko00460,ko00480,ko00730,ko00770,ko00920,ko00970,ko01060,ko01100,ko01110,ko01120,ko01130,ko01200,ko01230,ko04122,ko04216,ko04974,ko05230
pme0012	C00049	ko00220,ko00250,ko00260,ko00261,ko00270,ko00300,ko00340,ko00410,ko00460,ko00710,ko00760,ko00770,ko00970,ko01060,ko01064,ko01070,ko01100,ko01110,ko01120,ko01130,ko01200,ko01210,ko01230,ko02010,ko02020,ko02030,ko04080,ko04974,ko05230	L-Aspartic acid	Amino acids	30400000	34900000	31900000	5590000	7030000	7970000	1.63125	0.211831	-2.23901	down	C00049	ko00220,ko00250,ko00260,ko00261,ko00270,ko00300,ko00340,ko00410,ko00460,ko00710,ko00760,ko00770,ko00970,ko01060,ko01064,ko01070,ko01100,ko01110,ko01120,ko01130,ko01200,ko01210,ko01230,ko02010,ko02020,ko02030,ko04080,ko04974,ko05230
pme0226	C00152	ko00250,ko00460,ko00970,ko01060,ko01100,ko01110,ko01230,ko04974,ko04978,ko05230	L-Asparagine	Amino acids	9180000	9530000	6620000	2700000	2660000	3140000	1.34704	0.33557	-1.57531	down	C00152	ko00250,ko00460,ko00970,ko01060,ko01100,ko01110,ko01230,ko04974,ko04978,ko05230
pme2527	C00077	ko00220,ko00330,ko00472,ko00480,ko01060,ko01064,ko01100,ko01110,ko01130,ko01210,ko01230,ko02010	L(+)-Ornithine	Amino acids	408000	324000	258000	135000	182000	162000	1.06197	0.483838	-1.0474	down	C00077	ko00220,ko00330,ko00472,ko00480,ko01060,ko01064,ko01100,ko01110,ko01130,ko01210,ko01230,ko02010
pme0057	C00155	ko00270,ko00920,ko01100,ko01110,ko01230,ko01523,ko04621	DL-homocysteine	Amino acids	631000	581000	584000	295000	294000	298000	1.10064	0.493875	-1.01778	down	C00155	ko00270,ko00920,ko01100,ko01110,ko01230,ko01523,ko04621
