# Supplementary material for: Integrative analyses of transcriptomics and metabolomics upon seed germination of foxtail millet in response to salinity
Source: Sci Rep. 2020 Aug 12;10:13660. doi: 10.1038/s41598-020-70520-1 (PMC7423953; doi:10.1038/s41598-020-70520-1)
Supplement: Supplementary file 15 — Supplementary Table S14. [file 41598_2020_70520_MOESM15_ESM.xlsx]

## Sheet: CK_vs_NaCl.enrichpvalue.add
#Kegg_pathway	ko_id	P-value_gene	P-value_meta	geneID	metaID
Glycolysis / Gluconeogenesis	ko00010	0.00697508	0.353125	Si000128m.g;Si026480m.g;Si001323m.g;Si034948m.g;Si032698m.g;Si014034m.g;Si001129m.g;Si026726m.g;Si022310m.g;Si001653m.g;Si012885m.g;Si000757m.g;Si017840m.g;Si036155m.g;Si009915m.g;Si021993m.g;Si017526m.g;Si030212m.g;Si019533m.g;Si021760m.g;Si002304m.g;Si016807m.g;Si009995m.g;Si022695m.g;Si030636m.g;Si021510m.g;Si009681m.g;Si010433m.g;Si035943m.g;Si001164m.g;Si017639m.g;Si039110m.g;Si034404m.g;Si0…	pme1846
Citrate cycle (TCA cycle)	ko00020	0.0518561	0.953453	Si010442m.g;Si034404m.g;Si026415m.g;Si010358m.g;Si009915m.g;Si008790m.g;Si017002m.g;Si034721m.g;Si009245m.g;Si017316m.g;Si016771m.g;Si030212m.g;Si001653m.g;Si009681m.g	pme2050
Pentose phosphate pathway	ko00030	0.125477	0.0550757	Si000128m.g;Si026480m.g;Si000952m.g;Si007319m.g;Si016930m.g;Si021760m.g;Si038640m.g;Si006588m.g;Si006330m.g;Si036978m.g;Si022310m.g;Si008821m.g;Si009995m.g	pme1846;pme3151;pmb2507;pme1021
Pentose and glucuronate interconversions	ko00040	0.775553	0.128773	Si000786m.g;Si013965m.g;Si029684m.g;Si000942m.g;Si020339m.g;Si019799m.g;Si013662m.g;Si016807m.g	pme3705;pmb2922;pme2256
Fructose and mannose metabolism	ko00051	0.00363478	0.730011	Si013965m.g;Si000128m.g;Si026480m.g;Si001323m.g;Si000952m.g;Si029684m.g;Si030636m.g;Si002240m.g;Si021993m.g;Si010432m.g;Si022310m.g;Si040878m.g;Si001333m.g;Si006294m.g;Si021760m.g;Si001129m.g;Si001164m.g;Si016669m.g;Si009995m.g	pme1944
Galactose metabolism	ko00052	2.39274e-06	0.0227244	Si000128m.g;Si001323m.g;Si005909m.g;Si025961m.g;Si028815m.g;Si021617m.g;Si016887m.g;Si001129m.g;Si035904m.g;Si021569m.g;Si009687m.g;Si016754m.g;Si021993m.g;Si017526m.g;Si013295m.g;Si021760m.g;Si036484m.g;Si009995m.g;Si029987m.g;Si025212m.g;Si029000m.g;Si010433m.g;Si013967m.g;Si001164m.g;Si008020m.g;Si009543m.g;Si005835m.g;Si000380m.g;Si000952m.g	pme0516;pme2237;pme1846;pme3313;pmb2922
Ascorbate and aldarate metabolism	ko00053	0.0426505	0.239319	Si010467m.g;Si016950m.g;Si006965m.g;Si010652m.g;Si017077m.g;Si013662m.g;Si014193m.g;Si026158m.g;Si010452m.g;Si009692m.g;Si037039m.g;Si016807m.g	pme3705;pme0516;pmb2922
Steroid biosynthesis	ko00100	0.542827	0.58191	Si030398m.g;Si006158m.g;Si026653m.g;Si001098m.g;Si002262m.g;Si016614m.g;Si026280m.g;Si036946m.g	pme2661
Ubiquinone and other terpenoid-quinone biosynthesis	ko00130	0.00261901	0.495032	Si006517m.g;Si013489m.g;Si022533m.g;Si026401m.g;Si020026m.g;Si013502m.g;Si035033m.g;Si026384m.g;Si034944m.g;Si002133m.g;Si031510m.g;Si022114m.g;Si017380m.g;Si026370m.g;Si016767m.g	pmb2795;pme2427;pmb0423;pme1014
Purine metabolism	ko00230	0.00598665	0.561531	Si036901m.g;Si031288m.g;Si010934m.g;Si028940m.g;Si029294m.g;Si013247m.g;Si011067m.g;Si031248m.g;Si029593m.g;Si001282m.g;Si033895m.g;Si013366m.g;Si001051m.g;Si039110m.g;Si022361m.g;Si026337m.g;Si038640m.g;Si035380m.g;Si006588m.g;Si026215m.g;Si037527m.g;Si023103m.g;Si030216m.g;Si009239m.g;Si030438m.g;Si022341m.g;Si031442m.g;Si016221m.g;Si040878m.g;Si011757m.g;Si026339m.g;Si037339m.g;Si010055m.g;Si0…	pme1175;pme0173;pme3961;pmc0066;pme0183;pmb2855;pme1181;pme1294;pme1119;pmb0514;pmd0023
Pyrimidine metabolism	ko00240	0.405471	0.91597	Si031288m.g;Si010934m.g;Si013247m.g;Si011067m.g;Si000703m.g;Si033255m.g;Si001282m.g;Si001051m.g;Si026337m.g;Si003169m.g;Si015656m.g;Si018467m.g;Si004760m.g;Si023103m.g;Si030216m.g;Si009239m.g;Si007749m.g;Si016221m.g;Si037339m.g;Si011757m.g;Si027231m.g;Si026339m.g;Si031442m.g;Si010055m.g;Si037640m.g;Si007108m.g	pmb2507;pmb2922;pme0264;pmb2855;pme0257
Alanine, aspartate and glutamate metabolism	ko00250	0.0112202	0.776703	Si034835m.g;Si036280m.g;Si035263m.g;Si016595m.g;Si015656m.g;Si006490m.g;Si006899m.g;Si004760m.g;Si035380m.g;Si036352m.g;Si035905m.g;Si035539m.g;Si009908m.g;Si034620m.g;Si021521m.g;Si000006m.g	pme0012;pme2050;pmb2855;pme0226;pmb2857
Glycine, serine and threonine metabolism	ko00260	0.00330943	0.218103	Si001641m.g;Si039683m.g;Si034948m.g;Si009411m.g;Si026726m.g;Si001653m.g;Si012885m.g;Si016442m.g;Si035240m.g;Si004098m.g;Si035539m.g;Si012713m.g;Si010230m.g;Si009915m.g;Si034791m.g;Si009681m.g;Si004257m.g;Si035263m.g;Si011242m.g;Si016543m.g;Si018557m.g;Si013592m.g;Si013423m.g	pme0173;pme0022;pme0012;pme0195;pme0161;pme2770;pme1851;pma2405
Cysteine and methionine metabolism	ko00270	0.0227741	0.531375	Si024931m.g;Si028691m.g;Si010368m.g;Si006490m.g;Si026669m.g;Si006949m.g;Si026401m.g;Si006788m.g;Si019533m.g;Si017837m.g;Si022552m.g;Si030502m.g;Si010442m.g;Si026384m.g;Si033890m.g;Si001369m.g;Si008492m.g;Si026370m.g;Si017639m.g;Si006517m.g;Si002331m.g;Si030501m.g;Si017049m.g;Si024237m.g;Si002323m.g	pme2770;pme0057;pme0195;pme0012;pmb0468;pme1286;pme0161
Valine, leucine and isoleucine biosynthesis	ko00290	0.274782	0.927669	Si034791m.g;Si010480m.g;Si017046m.g;Si036293m.g	pme0022
Lysine biosynthesis	ko00300	0.835868	0.671458	Si029762m.g;Si035771m.g	pme3351;pme0012;pme0161
Lysine degradation	ko00310	0.128286	0.588406	Si001588m.g;Si001641m.g;Si016171m.g;Si028728m.g;Si009245m.g;Si015003m.g;Si015166m.g;Si004257m.g;Si002161m.g;Si016807m.g	pme0122;pma1839;pme1841;pme3351;pme0173
Arginine and proline metabolism	ko00330	0.145976	0.443368	Si021951m.g;Si005192m.g;Si030121m.g;Si036280m.g;Si029301m.g;Si009973m.g;Si010376m.g;Si006490m.g;Si000348m.g;Si035226m.g;Si036352m.g;Si035905m.g;Si036452m.g;Si016807m.g;Si016654m.g;Si020039m.g	pmb2855;pma0170;pmb0500;pme2702;pme3200;pmb0496;pmb0325;pmb2857;pmb0494;pma0101;pme1851;pme2527;pme2693;pme2292;pmb0501
Histidine metabolism	ko00340	0.274782	0.495032	Si022755m.g;Si034855m.g;Si017033m.g;Si016807m.g	pme0116;pmb2857;pme0037;pme0012
Tyrosine metabolism	ko00350	0.000561224	0.999153	Si013579m.g;Si032698m.g;Si006517m.g;Si013647m.g;Si036155m.g;Si035134m.g;Si016442m.g;Si016543m.g;Si026384m.g;Si026401m.g;Si006490m.g;Si024060m.g;Si009411m.g;Si006403m.g;Si026370m.g;Si035943m.g;Si015746m.g;Si023229m.g	pme2427
Phenylalanine metabolism	ko00360	0	0.995991	Si014105m.g;Si040875m.g;Si019982m.g;Si002053m.g;Si006919m.g;Si032112m.g;Si034944m.g;Si008457m.g;Si017811m.g;Si017824m.g;Si030339m.g;Si006490m.g;Si036577m.g;Si009411m.g;Si002134m.g;Si013489m.g;Si011734m.g;Si002014m.g;Si030179m.g;Si030214m.g;Si035033m.g;Si016467m.g;Si001958m.g;Si026401m.g;Si031051m.g;Si008174m.g;Si036567m.g;Si036496m.g;Si010422m.g;Si002216m.g;Si010547m.g;Si008158m.g;Si010419m.g;Si0…	pme2427;pmb0423;pme0431;pmb2795
Tryptophan metabolism	ko00380	0.253112	0.605179	Si001588m.g;Si009245m.g;Si026842m.g;Si016999m.g;Si012015m.g;Si003842m.g;Si016807m.g	pme2786;pme2024;pme2607;pmb0769;pmb0774;pme0233;pmb0776;pma2681;pme2658
Phenylalanine, tyrosine and tryptophan biosynthesis	ko00400	0.0299082	0.99148	Si006490m.g;Si006517m.g;Si026401m.g;Si013587m.g;Si029964m.g;Si021763m.g;Si040258m.g;Si018128m.g;Si014244m.g;Si010798m.g;Si026384m.g;Si018043m.g;Si036040m.g;Si026370m.g;Si030944m.g	pme2036;pme2427
beta-Alanine metabolism	ko00410	0.205446	0.290815	Si005192m.g;Si016442m.g;Si016543m.g;Si028223m.g;Si009411m.g;Si035226m.g;Si009973m.g;Si009908m.g;Si016807m.g	pmb0325;pme0012;pme0257;pme0116;pme0037;pma0170
Taurine and hypotaurine metabolism	ko00430	0.0213349	0.837121	Si000659m.g;Si036684m.g;Si014993m.g;Si031187m.g;Si022810m.g;Si005068m.g;Si009908m.g	pme0195;pmb2857
Cyanoamino acid metabolism	ko00460	8.30532e-06	0.509674	Si001247m.g;Si010368m.g;Si005514m.g;Si029509m.g;Si012753m.g;Si009910m.g;Si013564m.g;Si021785m.g;Si021753m.g;Si035240m.g;Si020102m.g;Si035156m.g;Si032721m.g;Si029565m.g;Si035064m.g;Si033459m.g;Si001397m.g;Si019228m.g;Si000575m.g;Si009882m.g;Si006283m.g;Si000659m.g;Si009871m.g;Si029542m.g;Si034989m.g;Si035308m.g	pme0012;pme0195;pme0173;pme2427;pme0226
Glutathione metabolism	ko00480	1.48659e-13	0.0841457	Si037246m.g;Si002764m.g;Si023158m.g;Si016879m.g;Si023186m.g;Si037383m.g;Si010934m.g;Si004833m.g;Si037137m.g;Si038574m.g;Si002792m.g;Si030665m.g;Si037321m.g;Si001282m.g;Si031035m.g;Si002748m.g;Si037387m.g;Si037373m.g;Si015523m.g;Si002815m.g;Si002864m.g;Si037344m.g;Si004001m.g;Si023191m.g;Si031046m.g;Si026861m.g;Si002802m.g;Si006330m.g;Si010452m.g;Si007180m.g;Si037390m.g;Si002820m.g;Si030121m.g;Si0…	pmb0494;pmb2857;pme2292;pma1839;pme2527;pme3038;pma0170;pme0173;pmb0325;pme1841;pme2566;pmb0500;pme0195
Starch and sucrose metabolism	ko00500	4.95267e-11	0.0550757	Si001247m.g;Si029644m.g;Si001323m.g;Si034713m.g;Si005514m.g;Si034768m.g;Si028815m.g;Si027629m.g;Si000306m.g;Si029509m.g;Si013755m.g;Si029545m.g;Si021617m.g;Si016887m.g;Si034282m.g;Si005900m.g;Si012753m.g;Si029329m.g;Si021569m.g;Si009910m.g;Si013564m.g;Si021785m.g;Si021753m.g;Si016754m.g;Si021993m.g;Si022119m.g;Si034293m.g;Si034299m.g;Si005845m.g;Si020102m.g;Si013662m.g;Si021103m.g;Si008671m.g;Si0…	pme1846;pme3160;pme3313;pmb2922
Amino sugar and nucleotide sugar metabolism	ko00520	6.49165e-07	0.239319	Si029644m.g;Si018531m.g;Si001323m.g;Si026681m.g;Si029311m.g;Si034768m.g;Si026076m.g;Si013967m.g;Si010432m.g;Si010838m.g;Si002419m.g;Si001129m.g;Si019226m.g;Si021738m.g;Si029123m.g;Si010125m.g;Si010827m.g;Si010671m.g;Si010816m.g;Si026675m.g;Si021993m.g;Si032235m.g;Si026679m.g;Si002330m.g;Si013662m.g;Si015818m.g;Si028860m.g;Si033231m.g;Si010776m.g;Si021402m.g;Si013574m.g;Si020916m.g;Si010980m.g;Si0…	pmb2922;pme1846;pme3705
Glycerolipid metabolism	ko00561	0.00540909	0.979184	Si035904m.g;Si025097m.g;Si029987m.g;Si024872m.g;Si004594m.g;Si035897m.g;Si035558m.g;Si013527m.g;Si001160m.g;Si036946m.g;Si017737m.g;Si026175m.g;Si035467m.g;Si004098m.g;Si021348m.g;Si006465m.g;Si001229m.g;Si022242m.g;Si000943m.g;Si016807m.g	pmb2922;pmb0296;pmb2363
Inositol phosphate metabolism	ko00562	0.229522	0.0436553	Si034590m.g;Si006965m.g;Si030636m.g;Si036435m.g;Si035091m.g;Si026237m.g;Si005671m.g;Si013119m.g;Si026152m.g;Si013269m.g;Si035780m.g;Si037039m.g	pme0516;pme3160;pme3705
Glycosylphosphatidylinositol(GPI)-anchor biosynthesis	ko00563	0.64602	0.0567086	Si015363m.g;Si039913m.g;Si024276m.g;Si000224m.g	pmb0883;pmb0864;pmb0874;pmb0881;pmb0880
Glycerophospholipid metabolism	ko00564	0.097452	5.48032e-09	Si001555m.g;Si021348m.g;Si026237m.g;Si026175m.g;Si001229m.g;Si035645m.g;Si036946m.g;Si022433m.g;Si001160m.g;Si039666m.g;Si013527m.g;Si004594m.g;Si040766m.g;Si024872m.g;Si006250m.g;Si032348m.g;Si022242m.g;Si000943m.g;Si025097m.g;Si004153m.g;Si028941m.g;Si036072m.g;Si034266m.g	pmd0145;pmb1754;pmb0848;pmb0864;pmb0866;pmc0960;pmb0168;pma6270;pmd0136;pmb0865;pmb2388;pmb0165;pmb0873;pmb0882;pmb0862;pmb0859;pmb0854;pmb2228;pma2405;pmb0876;pmb0883;pmd0132;pmb2406;pmb0880;pmb0881;pmd0130;pmb2369;pmb0863;pmb0874;pmd0144
Ether lipid metabolism	ko00565	0.54538	0.0018566	Si026237m.g;Si034266m.g;Si036946m.g;Si006250m.g;Si028941m.g	pma6270;pmd0145;pmd0130;pmd0144;pmd0132;pmd0136
Arachidonic acid metabolism	ko00590	0.143177	7.46973e-05	Si026861m.g;Si000659m.g;Si004997m.g;Si036946m.g;Si037733m.g	pmb0859;pmb0882;pmb0848;pmb0876;pmb0168;pmb2369;pmb0866;pmb2388;pmb0873;pmb0165;pmb0865
Linoleic acid metabolism	ko00591	0.143177	0.0027656	Si034175m.g;Si021204m.g;Si034141m.g;Si000274m.g;Si036946m.g	pmb0848;pmb0876;pmb0859;pmb0882;pmb0865;pmb0873;pmb2388;pmb0165;pmb0866;pmb2369;pmb0168
alpha-Linolenic acid metabolism	ko00592	0.00579057	0.00013256	Si006530m.g;Si021204m.g;Si010393m.g;Si019840m.g;Si007825m.g;Si001933m.g;Si017147m.g;Si006012m.g;Si036946m.g;Si016973m.g;Si039894m.g;Si026043m.g;Si013880m.g;Si006652m.g;Si026575m.g;Si022226m.g;Si006698m.g	pmb0865;pmb0165;pmb2388;pmb0873;pmb0866;pmb2369;pmb0168;pmb2467;pmb0848;pmb0876;pmb0882;pmb0859
Glyoxylate and dicarboxylate metabolism	ko00630	4.68268e-05	0.836682	Si001588m.g;Si017002m.g;Si009755m.g;Si036352m.g;Si023465m.g;Si039683m.g;Si023437m.g;Si035240m.g;Si020845m.g;Si016771m.g;Si026483m.g;Si016999m.g;Si019771m.g;Si004098m.g;Si010442m.g;Si001397m.g;Si036404m.g;Si029923m.g;Si029341m.g;Si023466m.g;Si028677m.g;Si018557m.g;Si036280m.g;Si010403m.g	pme0173;pmb2857;pme2050;pmb2855
Butanoate metabolism	ko00650	0.396133	0.74707	Si009908m.g;Si015389m.g;Si017571m.g;Si017046m.g;Si001588m.g	pmb2857;pme0207;pme2033
C5-Branched dibasic acid metabolism	ko00660	0.62728	0.730011	Si017046m.g	pmb2857
One carbon pool by folate	ko00670	0.208291	0.353125	Si035240m.g;Si013439m.g;Si036404m.g;Si010230m.g;Si029294m.g	pmb1912
Carbon fixation in photosynthetic organisms	ko00710	0.0249431	0.285709	Si026480m.g;Si000808m.g;Si023465m.g;Si006490m.g;Si014034m.g;Si022310m.g;Si008821m.g;Si021600m.g;Si023437m.g;Si020845m.g;Si010287m.g;Si019771m.g;Si030636m.g;Si010261m.g;Si013632m.g;Si010442m.g;Si017390m.g;Si034404m.g;Si023466m.g;Si035707m.g;Si001775m.g;Si023677m.g	pme3313;pme0012
Thiamine metabolism	ko00730	0.0666228	0.4751	Si034631m.g;Si022926m.g;Si029067m.g;Si006473m.g;Si005388m.g	pme2427;pme0173;pme0195
Riboflavin metabolism	ko00740	0.612253	0.58191	Si036098m.g;Si036479m.g	pme2591
Vitamin B6 metabolism	ko00750	0.748898	0.578195	Si020701m.g	pme3081;pmb0789
Nicotinate and nicotinamide metabolism	ko00760	0.143177	0.943284	Si027231m.g;Si009713m.g;Si018170m.g;Si030747m.g;Si016595m.g	pma3101;pme2268;pme0012
Pantothenate and CoA biosynthesis	ko00770	0.679081	0.299423	Si010480m.g;Si010769m.g;Si017046m.g;Si036293m.g	pme0257;pme3840;pme0195;pme0012
Biotin metabolism	ko00780	0.250054	0.730011	Si030207m.g;Si039816m.g;Si035765m.g;Si015973m.g;Si000852m.g;Si014981m.g	pme2266
Porphyrin and chlorophyll metabolism	ko00860	0.070239	0.203872	Si006879m.g;Si001632m.g;Si017037m.g;Si009191m.g;Si001132m.g;Si022300m.g;Si036423m.g;Si000476m.g;Si034376m.g;Si035107m.g;Si008723m.g;Si002405m.g	pme0173;pme0022;pmb2857;pme2591
Terpenoid backbone biosynthesis	ko00900	0.265766	0.0436553	Si017037m.g;Si010027m.g;Si001588m.g;Si016429m.g;Si006248m.g;Si004002m.g;Si012543m.g;Si015621m.g;Si022125m.g;Si019865m.g;Si013486m.g;Si029067m.g;Si009658m.g;Si015389m.g	pme3154;pme0286;pmb0964
Zeatin biosynthesis	ko00908	0.00459049	0.772967	Si019278m.g;Si001019m.g;Si022046m.g;Si010038m.g;Si039092m.g;Si020675m.g;Si001018m.g;Si010032m.g;Si010040m.g;Si000960m.g;Si010045m.g	pme0183;pmb2922
Nitrogen metabolism	ko00910	5.37756e-08	0.772967	Si020228m.g;Si000006m.g;Si036280m.g;Si016894m.g;Si019646m.g;Si019545m.g;Si019373m.g;Si002140m.g;Si016715m.g;Si013224m.g;Si014238m.g;Si001397m.g;Si016891m.g;Si036352m.g;Si035905m.g;Si004444m.g;Si003882m.g;Si038168m.g;Si019202m.g;Si028677m.g	pmb2855;pmb2857
Sulfur metabolism	ko00920	0.0542298	0.74707	Si030438m.g;Si024931m.g;Si002331m.g;Si010368m.g;Si006788m.g;Si003115m.g;Si013470m.g;Si002444m.g;Si006949m.g;Si037527m.g;Si022552m.g	pme0161;pme0057;pme0195
Phenylpropanoid biosynthesis	ko00940	0	0.836815	Si001247m.g;Si040875m.g;Si002053m.g;Si008457m.g;Si017811m.g;Si034944m.g;Si017253m.g;Si011978m.g;Si012753m.g;Si001958m.g;Si008433m.g;Si010422m.g;Si010547m.g;Si009939m.g;Si020102m.g;Si026617m.g;Si025162m.g;Si029565m.g;Si030007m.g;Si036566m.g;Si022114m.g;Si022667m.g;Si036496m.g;Si030597m.g;Si032112m.g;Si006919m.g;Si034989m.g;Si025196m.g;Si022557m.g;Si035308m.g;Si032721m.g;Si013489m.g;Si010429m.g;Si0…	pmb4777;pmb0325;pmb0423;pmb0235;pma0170;pmb3064;pmb3066;pmb2795;pme2427;pme1434;pma3724;pmb2601;pmb0478;pme3140
Flavonoid biosynthesis	ko00941	9.76345e-05	0.265442	Si029887m.g;Si019109m.g;Si009992m.g;Si005186m.g;Si036958m.g;Si017742m.g;Si009939m.g;Si022114m.g;Si013051m.g;Si011978m.g;Si011922m.g;Si013787m.g;Si022356m.g;Si010275m.g;Si006486m.g	pmb3026;pme0001;pmb0588;pmb0706;pmb0711;pma6371;pme3484;pmb0622;pma6373;pmb2957;pma0779;pmb0541;pme0442;pme1514;pma3724;pmb0719;pme1521;pmb0835;pmb2965;pmb0624;pme0330;pmb2991;pme1535;pma6639;pme3129;pme1598;pme0460;pme0367;pmb2959;pmb0558;pmb0725;pmb0322;pma6496;pma0760;pmb0665;pmb0709;pma1108;pme0361;pme0370;pmb0732;pmb0672;pmb0636;pma0214;pmb2954
Stilbenoid, diarylheptanoid and gingerol biosynthesis	ko00945	0.00111715	0.887701	Si029887m.g;Si029992m.g;Si009939m.g;Si006263m.g;Si011978m.g;Si013787m.g;Si006486m.g;Si022114m.g	pma3724
Isoquinoline alkaloid biosynthesis	ko00950	0.000304148	0.927669	Si013579m.g;Si006517m.g;Si013647m.g;Si035134m.g;Si016442m.g;Si016543m.g;Si026384m.g;Si026401m.g;Si006490m.g;Si024060m.g;Si009411m.g;Si026370m.g;Si015746m.g	pme2427
Tropane, piperidine and pyridine alkaloid biosynthesis	ko00960	2.02484e-05	0.716373	Si006517m.g;Si026401m.g;Si028032m.g;Si016442m.g;Si016543m.g;Si026384m.g;Si006490m.g;Si026762m.g;Si002514m.g;Si009411m.g;Si027548m.g;Si026370m.g;Si002515m.g;Si027412m.g	pma1839;pmb0500;pme2292;pme1841;pme3351;pmb0494
Aminoacyl-tRNA biosynthesis	ko00970	0.494401	0.821608	Si005842m.g;Si017014m.g;Si013351m.g;Si016336m.g;Si021163m.g;Si037926m.g;Si034346m.g;Si000476m.g;Si017189m.g;Si021014m.g;Si021775m.g	pmb2857;pme2427;pme0037;pmb2855;pme0226;pme0012;pme0195;pmb1912;pme0022;pme0173
Biosynthesis of unsaturated fatty acids	ko01040	0.327656	0.58191	Si006530m.g;Si040106m.g;Si001758m.g;Si039816m.g;Si017147m.g;Si006012m.g;Si001818m.g;Si017485m.g;Si026043m.g;Si010296m.g	pmb2467
Metabolic pathways	ko01100	0	0.45171	Si026480m.g;Si031288m.g;Si020675m.g;Si017147m.g;Si029154m.g;Si010403m.g;Si034855m.g;Si036946m.g;Si036452m.g;Si036155m.g;Si000942m.g;Si006788m.g;Si035539m.g;Si022926m.g;Si004760m.g;Si021348m.g;Si000786m.g;Si004594m.g;Si029936m.g;Si028839m.g;Si016595m.g;Si021510m.g;Si000970m.g;Si036098m.g;Si026762m.g;Si008492m.g;Si001153m.g;Si001564m.g;Si039092m.g;Si016767m.g;Si029001m.g;Si017742m.g;Si020779m.g;Si0…	pmb0866;pme3154;pme1521;pme0173;pmb0165;pme2702;pmb0789;pme0233;pmd0023;pme1014;pme0286;pmb2857;pmb2363;pmb0864;pme2770;pme3351;pmb2991;pmb1754;pma0101;pmb2467;pmb3026;pmb0874;pmb0711;pmb0776;pme0161;pme2266;pme3313;pme0257;pme1181;pme0226;pma0170;pme0037;pme1266;pmb0423;pmb0873;pme0370;pme2237;pmb0636;pme2427;pmb2954;pme0264;pme2024;pmb0881;pme2786;pme0057;pme0116;pme1294;pme2661;pmb0168;pme3160…
Biosynthesis of secondary metabolites	ko01110	1.27925e-11	0.0440101	Si026480m.g;Si020675m.g;Si017147m.g;Si010403m.g;Si034855m.g;Si036155m.g;Si029992m.g;Si021510m.g;Si026762m.g;Si008492m.g;Si006038m.g;Si039092m.g;Si016767m.g;Si029001m.g;Si017742m.g;Si006158m.g;Si009908m.g;Si011978m.g;Si010429m.g;Si020707m.g;Si036040m.g;Si012885m.g;Si008821m.g;Si016467m.g;Si000306m.g;Si016999m.g;Si006869m.g;Si030121m.g;Si016429m.g;Si036611m.g;Si013787m.g;Si002395m.g;Si009992m.g;Si0…	pmb3026;pmb0874;pmb0711;pme0161;pmb0776;pme1514;pma3724;pmb0866;pme3154;pme1521;pmb2965;pmb0835;pmb3066;pme0173;pmb0165;pme0286;pme1014;pmb2857;pmb2991;pmb2467;pmb0864;pme3351;pmb2601;pme2770;pmb0478;pmb0881;pmb3064;pme0057;pmb4777;pme1294;pmb2959;pme0226;pme1266;pme0037;pme0370;pmb0423;pmb0873;pmb0235;pmb0636;pme2427;pmb2954;pmb0880;pmb2369;pmb0588;pme0012;pmb0706;pme3211;pma6371;pme1841;pme0197…
Carbon metabolism	ko01200	1.66538e-05	0.390826	Si021993m.g;Si024931m.g;Si026480m.g;Si001323m.g;Si001588m.g;Si010368m.g;Si014034m.g;Si007319m.g;Si017002m.g;Si009245m.g;Si006490m.g;Si034948m.g;Si032698m.g;Si009755m.g;Si023465m.g;Si001129m.g;Si026726m.g;Si022310m.g;Si001653m.g;Si012885m.g;Si008821m.g;Si038640m.g;Si021600m.g;Si036155m.g;Si017316m.g;Si008790m.g;Si006788m.g;Si010287m.g;Si034721m.g;Si023437m.g;Si035240m.g;Si020845m.g;Si016771m.g;Si0…	pme2050;pme0195;pmb1912;pme0012;pme3313;pme0173;pme1021
2-Oxocarboxylic acid metabolism	ko01210	0.524999	0.951201	Si021951m.g;Si017046m.g;Si029301m.g;Si010358m.g;Si010480m.g;Si017002m.g;Si006490m.g;Si016771m.g;Si036293m.g	pme2050;pmb2857;pme2427;pme2527;pme0012
Degradation of aromatic compounds	ko01220	0.0868433	0.992075	Si035943m.g;Si032698m.g;Si036155m.g;Si022114m.g	pme0281;pme0282;pmb2795;pmb0423
Biosynthesis of amino acids	ko01230	0.021547	0.776555	Si013587m.g;Si029964m.g;Si026480m.g;Si036352m.g;Si029301m.g;Si010368m.g;Si021763m.g;Si010480m.g;Si024931m.g;Si040258m.g;Si006490m.g;Si034948m.g;Si018043m.g;Si000348m.g;Si014034m.g;Si036040m.g;Si029762m.g;Si026726m.g;Si034855m.g;Si012885m.g;Si008821m.g;Si021951m.g;Si026401m.g;Si000006m.g;Si006788m.g;Si038640m.g;Si035240m.g;Si016771m.g;Si000952m.g;Si006588m.g;Si021760m.g;Si012713m.g;Si009995m.g;Si0…	pme0226;pmb2855;pme0037;pme0022;pme0195;pme0173;pme2050;pmb2857;pme2427;pme2770;pme3351;pme1286;pme0057;pme0012;pme0161;pme2527
ABC transporters	ko02010	0.000721879	0.676037	Si000074m.g;Si016918m.g;Si016162m.g;Si009196m.g;Si000071m.g;Si016123m.g;Si016411m.g;Si000069m.g;Si034414m.g;Si000070m.g;Si003344m.g;Si000078m.g;Si016117m.g	pme0037;pma0170;pmb2855;pme1846;pme0282;pmb0500;pme0022;pme0173;pmb2857;pme2292;pme1944;pme0012;pmb0325;pme2266;pmb0494;pme0516;pma2405;pme2527
Phosphatidylinositol signaling system	ko04070	0.457513	0.353125	Si021348m.g;Si023527m.g;Si036435m.g;Si035091m.g;Si037762m.g;Si005671m.g;Si013119m.g;Si026152m.g;Si013269m.g;Si001229m.g;Si035780m.g;Si037039m.g	pme0516
Sulfur relay system	ko04122	0.661322	0.8258	Si010201m.g;Si018781m.g	pme0195
Regulation of autophagy	ko04140	0.522446	0.0567086	Si021995m.g;Si005356m.g;Si029846m.g;Si000183m.g;Si013269m.g;Si026369m.g	pmb0864;pmb0883;pmb0874;pmb0880;pmb0881
