# Supplementary material for: Integrative analyses of transcriptomics and metabolomics upon seed germination of foxtail millet in response to salinity
Source: Sci Rep. 2020 Aug 12;10:13660. doi: 10.1038/s41598-020-70520-1 (PMC7423953; doi:10.1038/s41598-020-70520-1)
Supplement: Supplementary file 16 — Supplementary Table S15. [file 41598_2020_70520_MOESM16_ESM.xlsx]

## Sheet: Genes
Gene ID	YG2T_readcount(YG2T vs YG2C)	YG2C_readcount(YG2T vs YG2C)	log2FoldChange(YG2T vs YG2C)	pval(YG2T vs YG2C)	padj(YG2T vs YG2C)	significant(YG2T vs YG2C)	Blast swiss prot
Si016467m.g	77638.6	35763.5	1.1183	1.69e-06	1.33e-05		PAL2_ORYSI Phenylalanine ammonia-lyase OS=Oryza sativa subsp. indica GN=ZB8 PE=3 SV=1//0
Si034944m.g	141.721	69.2851	1.0324	0.00066256	0.0028455		4CLL1_ORYSJ 4-coumarate--CoA ligase-like 1 OS=Oryza sativa subsp. japonica GN=4CLL1 PE=2 SV=2//0
Si035033m.g	813.551	318.089	1.3548	5.48e-08	5.68e-07		4CLL1_ORYSJ 4-coumarate--CoA ligase-like 1 OS=Oryza sativa subsp. japonica GN=4CLL1 PE=2 SV=2//0
Si013489m.g	790.514	147.324	2.4238	2.6e-20	1.24e-18		4CL1_ORYSJ Probable 4-coumarate--CoA ligase 1 OS=Oryza sativa subsp. japonica GN=4CL1 PE=2 SV=2//0
Si022114m.g	48266.3	23086.7	1.064	4.36e-06	3.14e-05		TCMO_ZINVI Trans-cinnamate 4-monooxygenase OS=Zinnia violacea GN=CYP73A12 PE=2 SV=1//0
Si009939m.g	5072.41	2528.78	1.0042	2e-05	0.00012444		HST_TOBAC Shikimate O-hydroxycinnamoyltransferase OS=Nicotiana tabacum GN=HST PE=1 SV=1//0
Si011978m.g	540.808	60.9529	3.1494	5.44e-29	5.79e-27		HST_TOBAC Shikimate O-hydroxycinnamoyltransferase OS=Nicotiana tabacum GN=HST PE=1 SV=1//1.17209e-93
Si006486m.g	804.309	335.935	1.2596	4.68e-07	4.09e-06		HST_TOBAC Shikimate O-hydroxycinnamoyltransferase OS=Nicotiana tabacum GN=HST PE=1 SV=1//1.96309e-81
Si013787m.g	1123.84	95.1517	3.5621	2.85e-27	2.67e-25		HST_TOBAC Shikimate O-hydroxycinnamoyltransferase OS=Nicotiana tabacum GN=HST PE=1 SV=1//5.62549e-89
Si029887m.g	851.334	203.809	2.0625	1.09e-15	3.09e-14		HST_TOBAC Shikimate O-hydroxycinnamoyltransferase OS=Nicotiana tabacum GN=HST PE=1 SV=1//8.05599e-85
Si009992m.g	581.462	136.012	2.0959	6.38e-05	0.00035419		CHS1_ORYSJ Chalcone synthase 1 OS=Oryza sativa subsp. japonica GN=CHS1 PE=2 SV=1//0
Si010275m.g	338.845	141.955	1.2552	0.011384	0.033688		CHS1_ORYSJ Chalcone synthase 1 OS=Oryza sativa subsp. japonica GN=CHS1 PE=2 SV=1//0
Si036958m.g	2046.32	228.121	3.1652	1.01e-17	3.62e-16		CFI_ORYSJ Chalcone--flavonone isomerase OS=Oryza sativa subsp. japonica GN=CHI PE=2 SV=1//1.735e-130
Si017742m.g	240.124	48.184	2.3172	1.03e-14	2.57e-13		FLS_PETHY Flavonol synthase/flavanone 3-hydroxylase OS=Petunia hybrida GN=FL PE=2 SV=1//7.17287e-119
Si005186m.g	859.121	365.92	1.2313	2.58e-06	1.95e-05		DFRA_MAIZE Dihydroflavonol-4-reductase OS=Zea mays GN=A1 PE=3 SV=1//0
Si027385m.g	415.307	174.859	1.248	1.78e-06	1.39e-05		UFOG_PETHY Anthocyanidin 3-O-glucosyltransferase OS=Petunia hybrida GN=RT PE=2 SV=1//3.08938e-126
Si010039m.g	812.81	168.76	2.2679	2.12e-18	8.23e-17		UFOG2_MAIZE Anthocyanidin 3-O-glucosyltransferase OS=Zea mays GN=BZ1 PE=3 SV=1//5.30864e-147
Si008256m.g	27.2553	1.44096	4.2414	7.11e-09	8.48e-08		CCR1_ARATH Cinnamoyl-CoA reductase 1 OS=Arabidopsis thaliana GN=CCR1 PE=1 SV=1//1.1272e-41
Si015117m.g	815.917	90.3616	3.1746	4.6e-26	3.8e-24		CCR1_ARATH Cinnamoyl-CoA reductase 1 OS=Arabidopsis thaliana GN=CCR1 PE=1 SV=1//2.10919e-139
Si017734m.g	2968.86	962.013	1.6258	5.69e-08	5.88e-07		CCR1_ARATH Cinnamoyl-CoA reductase 1 OS=Arabidopsis thaliana GN=CCR1 PE=1 SV=1//2.25727e-110
Si006847m.g	511.072	2978.7	-2.5431	1.46e-08	1.66e-07		CCR1_ARATH Cinnamoyl-CoA reductase 1 OS=Arabidopsis thaliana GN=CCR1 PE=1 SV=1//2.59103e-130
Si020672m.g	45.722	131.343	-1.5224	2.58e-06	1.95e-05		CCR1_ARATH Cinnamoyl-CoA reductase 1 OS=Arabidopsis thaliana GN=CCR1 PE=1 SV=1//2.7659e-31
Si030387m.g	4.33552	30.784	-2.8279	3.2e-05	0.0001908		CCR1_ARATH Cinnamoyl-CoA reductase 1 OS=Arabidopsis thaliana GN=CCR1 PE=1 SV=1//3.50966e-64
Si017727m.g	303.265	23.074	3.7162	9.58e-15	2.41e-13		CCR1_ARATH Cinnamoyl-CoA reductase 1 OS=Arabidopsis thaliana GN=CCR1 PE=1 SV=1//5.43566e-105
Si036554m.g	16894	3763.82	2.1662	3.55e-19	1.5e-17		CCR1_ARATH Cinnamoyl-CoA reductase 1 OS=Arabidopsis thaliana GN=CCR1 PE=1 SV=1//6.43693e-29
Si002219m.g	270.021	89.5031	1.5931	1.59e-08	1.79e-07		CCR1_ARATH Cinnamoyl-CoA reductase 1 OS=Arabidopsis thaliana GN=CCR1 PE=1 SV=1//7.899e-58
Si006923m.g	167.657	347.365	-1.0509	7.08e-05	0.00038939		CCR1_ARATH Cinnamoyl-CoA reductase 1 OS=Arabidopsis thaliana GN=CCR1 PE=1 SV=1//8.92755e-65
Si026602m.g	154.278	75.4737	1.0315	0.00059886	0.002597		CCR2_ARATH Cinnamoyl-CoA reductase 2 OS=Arabidopsis thaliana GN=CCR2 PE=1 SV=1//1.61589e-69
Si006689m.g	2680.07	1183.55	1.1791	5.95e-07	5.1e-06		CCR2_ARATH Cinnamoyl-CoA reductase 2 OS=Arabidopsis thaliana GN=CCR2 PE=1 SV=1//1.74945e-54
Si032901m.g	44.2685	1.35869	5.026	2.07e-14	4.98e-13		CCR2_ARATH Cinnamoyl-CoA reductase 2 OS=Arabidopsis thaliana GN=CCR2 PE=1 SV=1//3.32874e-30
Si039776m.g	48.1053	4.47011	3.4278	2.52e-06	1.91e-05		CAD8B_ORYSJ Probable cinnamyl alcohol dehydrogenase 8B OS=Oryza sativa subsp. japonica GN=CAD8B PE=3 SV=2//1.19865e-49
Si030007m.g	1181.66	321.403	1.8784	6.23e-14	1.42e-12		CAD8B_ORYSJ Probable cinnamyl alcohol dehydrogenase 8B OS=Oryza sativa subsp. japonica GN=CAD8B PE=3 SV=2//5.36369e-175
Si030293m.g	16452.5	1587.44	3.3735	1.71e-40	4.55e-38		CAD8D_ORYSJ Probable cinnamyl alcohol dehydrogenase 8D OS=Oryza sativa subsp. japonica GN=CAD8D PE=2 SV=1//1.46067e-173
Si030289m.g	21742.4	8483.79	1.3577	7.68e-09	9.11e-08		CAD8D_ORYSJ Probable cinnamyl alcohol dehydrogenase 8D OS=Oryza sativa subsp. japonica GN=CAD8D PE=2 SV=1//6.82991e-157
Si017253m.g	21562.9	9176.5	1.2325	1.64e-07	1.55e-06		CADH_SACOF Probable cinnamyl alcohol dehydrogenase OS=Saccharum officinarum GN=CAD PE=2 SV=1//0
Si039271m.g	296.396	105.223	1.4941	5.17e-08	5.39e-07		CADH1_ORYSJ Probable cinnamyl alcohol dehydrogenase 1 OS=Oryza sativa subsp. japonica GN=CAD1 PE=2 SV=1//0
Si008433m.g	26.2046	1.15062	4.5093	1.6e-07	1.51e-06		CADH2_ORYSJ Cinnamyl alcohol dehydrogenase 2 OS=Oryza sativa subsp. japonica GN=CAD2 PE=1 SV=1//0
Si013626m.g	0.77413	40.3944	-5.7054	2.93e-09	3.7e-08		CADH5_ORYSJ Putative cinnamyl alcohol dehydrogenase 5 OS=Oryza sativa subsp. japonica GN=CAD5 PE=3 SV=2//0
Si010449m.g	793.822	2377.49	-1.5825	6.27e-11	9.81e-10		CADH6_ORYSJ Probable cinnamyl alcohol dehydrogenase 6 OS=Oryza sativa subsp. japonica GN=CAD6 PE=2 SV=2//0
Si010455m.g	48.9556	116.046	-1.2452	0.0032531	0.011507		CADH6_ORYSJ Probable cinnamyl alcohol dehydrogenase 6 OS=Oryza sativa subsp. japonica GN=CAD6 PE=2 SV=2//0

## Sheet: Metabolites 
Index	cpd_ID	kegg_map	Compounds	Class	VIP	Fold_Change	LogFC	type
pme0001	C09806	ko00941	Hesperetin 7-O-neohesperidoside (Neohesperidin)	Flavanone	1.57892	0.233322	-2.0996	down
pma0779	--	--	Tricin O-rhamnosyl-O-malonylhexoside	Flavone	1.1511	0.462934	-1.11112	down
pmb0719	--	--	Tricin 4'-O-(syringyl alcohol) ether 5-O-hexoside	Flavonolignan	1.20639	0.383736	-1.38181	down
pme0330	C09789	ko00941	Naringenin 7-O-neohesperidoside (Naringin)	Flavanone	1.35079	0.339004	-1.56063	down
pmb2991	--	--	Apigenin O-hexosyl-O-rutinoside	Flavone	1.46511	0.285689	-1.80748	down
pme0367	--	--	Apigenin 7-rutinoside (Isorhoifolin)	Flavone	1.49266	0.270513	-1.88623	down
pmb0322	--	--	3’,4’,5’-Tricetin O-rutinoside	Flavone	1.75991	0.162328	-2.62302	down
pmb0732	--	--	Tricin 5-O-feruloylhexoside	Flavone	1.20427	0.414453	-1.27072	down
pmb0672	--	--	6-C-hexosyl-apigenin O-feruloylhexoside	Flavone C-glycosides	1.66291	0.2	-2.32193	down
pmb3002	--	--	Chrysoeriol 7-O-rutinoside	Flavone	1.40545	0.314578	-1.66851	down
pmb3026	--	--	Quercetin O-acetylhexoside	Flavonol	1.7654	6.13091	2.6161	up
pmb0588	--	--	Luteolin 3',7-di-O-glucoside	Flavone	1.42357	3.2743	1.71118	up
pmb0706	--	--	Quercetin 5-O-malonylhexosyl-hexoside	Flavonol	1.98483	9.96971	3.31755	up
pmb0711	--	--	Quercetin 7-O-rutinoside	Flavonol	1.2591	2.63543	1.39804	up
pma6371	--	--	di-C,C-hexosyl-luteolin	Flavone C-glycosides	1.39857	3.14783	1.65436	up
pme3484	--	--	Myricetin 3-O-galactoside	Flavonol	1.29886	2.76246	1.46595	up
pmb0622	--	--	C-hexosyl-luteolin O-hexoside	Flavone C-glycosides	1.60127	4.71975	2.23871	up
pma6373	--	--	3',4',5'-Dihydrotricetin O-hexosyl-O-hexoside	Flavone	1.40955	3.25	1.70044	up
pmb2957	--	--	Cyanidin O-syringic acid	Anthocyanins	1.77039	6.32072	2.66009	up
pmb0541	--	--	Cyanidin 3-O-glucosyl-malonylglucoside	Anthocyanins	2.12198	13.8006	3.78666	up
pme0442	C05908	ko00941,ko00942,ko01110	Delphinidin	Anthocyanins	1.38132	3.13099	1.64662	up
pme1514	C12136	ko00941,ko01110	Epigallocatechin (EGC)	Catechin derivatives	1.36946	2.97956	1.5751	up
pma3724	--	--	1-O-Feruloyl quinic acid	Quinate and its derivatives	1.48945	3.65473	1.86976	up
pme1521	C01617	ko00941,ko01061,ko01100,ko01110	Dihydroquercetin (Taxifolin)	Flavonol	1.48827	3.73048	1.89936	up
pmb0835	--	--	Gallocatechin-gallocatechin	Catechin derivatives	1.71502	5.61375	2.48896	up
pmb2965	--	--	Cyanidin O-diacetyl-hexoside-O-glyceric acid	Anthocyanins	2.03597	11.1556	3.4797	up
pmb0624	--	--	6-C-hexosyl-luteolin O-hexoside	Flavone C-glycosides	1.31579	2.75578	1.46246	up
pme1535	C12127	ko00941,ko01110	(+)-Gallocatechin (GC)	Catechin derivatives	1.30305	2.70099	1.43349	up
pma6639	--	--	Isorhamnetin O-hexoside	Flavonol	1.12556	2.12706	1.08886	up
pme3129	--	--	Quercetin 4'-O-glucoside (Spiraeoside)	Flavonol	1.43453	3.38015	1.75709	up
pme1598	--	--	Hesperetin 5-O-glucoside	Flavanone	1.47065	3.52858	1.81909	up
pme0460	C09727	ko00941,ko01061,ko01110	L-Epicatechin	Catechin derivatives	1.40003	3.14838	1.65461	up
pmb2959	--	--	Cyanidin O-acetylhexoside	Anthocyanins	1.85266	7.4	2.88753	up
pmb0558	--	--	Delphinidin O-malonyl-malonylhexoside	Anthocyanins	1.92804	8.65044	3.11277	up
pmb0725	--	--	Tricin 7-O-feruloylhexoside	Flavone	1.01389	2.43584	1.28442	up
pma6496	--	--	Luteolin 6-C-glucoside	Flavone C-glycosides	1.45175	3.46181	1.79153	up
pma0760	--	--	Selgin O-malonylhexoside	Flavone	1.50733	3.76474	1.91255	up
pmb0665	--	--	Luteolin 8-C-hexosyl-O-hexoside	Flavone C-glycosides	1.10839	2.18767	1.1294	up
pmb0709	--	--	Quercetin 7-O-malonylhexosyl-hexoside	Flavonol	1.93469	8.88009	3.15057	up
pma1108	--	--	Apigenin C-glucoside	Flavone C-glycosides	1.14218	2.176	1.12168	up
pme0361	--	--	Quercetin 3-alpha-L-arabinofuranoside (Avicularin)	Flavonol	1.05706	2.86355	1.51781	up
pme0370	--	--	Kaempferol 3-O-rutinoside (Nicotiflorin)	Flavonol	1.9916	9.95434	3.31533	up
pmb0636	--	--	6-C-hexosyl luteolin O-pentoside	Flavone C-glycosides	1.16061	2.24784	1.16854	up
pma0214	--	--	methylQuercetin O-hexoside	Flavonol	1.48693	3.73913	1.9027	up
pmb2954	--	--	Luteolin O-hexosyl-O-hexosyl-O-hexoside	Flavone	1.14148	2.23775	1.16205	up
pma0294	--	--	Chrysoeriol 5-O-hexoside	Flavone	1.4621	3.55963	1.83173	up
pmb0689	--	--	Chrysoeriol C-hexoside	Flavone C-glycosides	1.44325	3.46939	1.79468	up
pmb3042	--	--	Tricin 5-O-hexoside	Flavone	1.59507	4.38022	2.131	up
pme1622	C12249	ko00944,ko01110	Kaempferol 3-O-glucoside (Astragalin)	Flavonol	1.83689	7.09989	2.8278	up
pmb0557	--	--	Cyanidin O-malonyl-malonylhexoside	Anthocyanins	2.04654	11.4523	3.51756	up
pmb3013	--	--	Isorhamnetin O-acetyl-hexoside	Flavonol	1.4694	3.53465	1.82157	up
pmb0751			5-O-p-Coumaroyl shikimic acid	Quinate and its derivatives	1.00561	1.82438	0.867406
pme3453			p-Coumaraldehyde	Hydroxycinnamoyl derivatives	0.108412	1.05139	0.0723005
pmb0142			Caffeic aldehyde	Hydroxycinnamoyl derivatives	0.792563	0.649832	-0.621862
pme0298			Coniferylaldehyde	Hydroxycinnamoyl derivatives	0.0521763	0.877264	-0.188917
pme3443			Sinapinaldehyde	Hydroxycinnamoyl derivatives	0.308797	0.865992	-0.207574
pme3305			p-Coumaryl alcohol	Hydroxycinnamoyl derivatives	0.460455	1.32712	0.408298
pme3459			Caffeyl alcohol	Hydroxycinnamoyl derivatives	0.8074	1.61981	0.695823
pme1637			Coniferyl alcohol	Hydroxycinnamoyl derivatives	0.110999	0.858937	-0.219375
pme3123			Sinapyl alcohol	Hydroxycinnamoyl derivatives	0.535588	1.59357	0.672265
